# Supplementary material for: Does consensus contour improve robustness and accuracy in 18F-FDG PET radiomic features?
Source: EJNMMI Phys. 2024 Jun 6;11:48. doi: 10.1186/s40658-024-00652-0 (PMC11153434; doi:10.1186/s40658-024-00652-0)
Supplement: Supplementary file 2 — Supplementary file2 [file 40658_2024_652_MOESM2_ESM.zip]

Archive with 67 entries (66 files):
- 40658_2024_652_MOESM2_ESM/supple/
- 40658_2024_652_MOESM2_ESM/supple/ICC_correlation_heatmap_CMask+RMask_all.csv
- 40658_2024_652_MOESM2_ESM/supple/ICC_correlation_heatmap_M+A+S+4+C_all.csv
- 40658_2024_652_MOESM2_ESM/supple/ICC_correlation_heatmap_NPC_CMask+RMask_41MAX_all.csv
- 40658_2024_652_MOESM2_ESM/supple/ICC_correlation_heatmap_NPC_CMask+RMask_AP_all.csv
- 40658_2024_652_MOESM2_ESM/supple/ICC_correlation_heatmap_NPC_CMask+RMask_ComSeg_all.csv
- 40658_2024_652_MOESM2_ESM/supple/ICC_correlation_heatmap_NPC_CMask+RMask_MASAC_all.csv
- 40658_2024_652_MOESM2_ESM/supple/ICC_correlation_heatmap_NPC_CMask+RMask_ST_all.csv
- 40658_2024_652_MOESM2_ESM/supple/ICC_correlation_heatmap_RM+CM+NPC+XCAT_41MAX_all.csv
- 40658_2024_652_MOESM2_ESM/supple/ICC_correlation_heatmap_RM+CM+NPC+XCAT_AP_all.csv
- 40658_2024_652_MOESM2_ESM/supple/ICC_correlation_heatmap_RM+CM+NPC+XCAT_ComSeg_all.csv
- 40658_2024_652_MOESM2_ESM/supple/ICC_correlation_heatmap_RM+CM+NPC+XCAT_MASAC_all.csv
- 40658_2024_652_MOESM2_ESM/supple/ICC_correlation_heatmap_RM+CM+NPC+XCAT_ST_all.csv
- 40658_2024_652_MOESM2_ESM/supple/ICC_heatmap_GT_RM+CM_firstorder.eps
- 40658_2024_652_MOESM2_ESM/supple/ICC_heatmap_GT_RM+CM_glcm.eps
- 40658_2024_652_MOESM2_ESM/supple/ICC_heatmap_GT_RM+CM_gldm.eps
- 40658_2024_652_MOESM2_ESM/supple/ICC_heatmap_GT_RM+CM_glrlm.eps
- 40658_2024_652_MOESM2_ESM/supple/ICC_heatmap_GT_RM+CM_glszm.eps
- 40658_2024_652_MOESM2_ESM/supple/ICC_heatmap_GT_RM+CM_ngtdm.eps
- 40658_2024_652_MOESM2_ESM/supple/ICC_heatmap_GT_RM+CM_shape.eps
- 40658_2024_652_MOESM2_ESM/supple/ICC_heatmap_Seg+Mask_NPC+static_firstorder.eps
- 40658_2024_652_MOESM2_ESM/supple/ICC_heatmap_Seg+Mask_NPC+static_glcm.eps
- 40658_2024_652_MOESM2_ESM/supple/ICC_heatmap_Seg+Mask_NPC+static_gldm.eps
- 40658_2024_652_MOESM2_ESM/supple/ICC_heatmap_Seg+Mask_NPC+static_glrlm.eps
- 40658_2024_652_MOESM2_ESM/supple/ICC_heatmap_Seg+Mask_NPC+static_glszm.eps
- 40658_2024_652_MOESM2_ESM/supple/ICC_heatmap_Seg+Mask_NPC+static_ngtdm.eps
- 40658_2024_652_MOESM2_ESM/supple/ICC_heatmap_Seg+Mask_NPC+static_shape.eps
- 40658_2024_652_MOESM2_ESM/supple/ICC_wide_GT_CM_static_all.csv
- 40658_2024_652_MOESM2_ESM/supple/ICC_wide_GT_RM_static_all.csv
- 40658_2024_652_MOESM2_ESM/supple/ICC_wide_Mask_NPC_all.csv
- 40658_2024_652_MOESM2_ESM/supple/ICC_wide_Mask_static_all.csv
- 40658_2024_652_MOESM2_ESM/supple/ICC_wide_Seg_NPC_all.csv
- 40658_2024_652_MOESM2_ESM/supple/ICC_wide_Seg_static_all.csv
- 40658_2024_652_MOESM2_ESM/supple/PatiXCAT.eps
- 40658_2024_652_MOESM2_ESM/supple/ReadMe.doc
- 40658_2024_652_MOESM2_ESM/supple/Spear_correlation_heatmap_RM+CM+NPC+XCAT_41MAX_all.eps
- 40658_2024_652_MOESM2_ESM/supple/Spear_correlation_heatmap_RM+CM+NPC+XCAT_AP_all.eps
- 40658_2024_652_MOESM2_ESM/supple/Spear_correlation_heatmap_RM+CM+NPC+XCAT_MASAC_all.eps
- 40658_2024_652_MOESM2_ESM/supple/Spear_correlation_heatmap_RM+CM+NPC+XCAT_ST_all.eps
- 40658_2024_652_MOESM2_ESM/supple/Spear_correlation_M+A+S+4+C_all.csv
- 40658_2024_652_MOESM2_ESM/supple/Spear_correlation_RM+CM+NPC+XCAT_41MAX_all.csv
- 40658_2024_652_MOESM2_ESM/supple/Spear_correlation_RM+CM+NPC+XCAT_AP_all.csv
- 40658_2024_652_MOESM2_ESM/supple/Spear_correlation_RM+CM+NPC+XCAT_ComSeg_all.csv
- 40658_2024_652_MOESM2_ESM/supple/Spear_correlation_RM+CM+NPC+XCAT_MASAC_all.csv
- 40658_2024_652_MOESM2_ESM/supple/Spear_correlation_RM+CM+NPC+XCAT_ST_all.csv
- 40658_2024_652_MOESM2_ESM/supple/TF_41MAX_CMask_NPC_all.csv
- 40658_2024_652_MOESM2_ESM/supple/TF_41MAX_CMask_static_all.csv
- 40658_2024_652_MOESM2_ESM/supple/TF_41MAX_RMask_NPC_all.csv
- 40658_2024_652_MOESM2_ESM/supple/TF_41MAX_RMask_static_all.csv
- 40658_2024_652_MOESM2_ESM/supple/TF_AP_CMask_NPC_all.csv
- 40658_2024_652_MOESM2_ESM/supple/TF_AP_CMask_static_all.csv
- 40658_2024_652_MOESM2_ESM/supple/TF_AP_RMask_NPC_all.csv
- 40658_2024_652_MOESM2_ESM/supple/TF_AP_RMask_static_all.csv
- 40658_2024_652_MOESM2_ESM/supple/TF_ComSeg_CMask_NPC_all.csv
- 40658_2024_652_MOESM2_ESM/supple/TF_ComSeg_CMask_static_all.csv
- 40658_2024_652_MOESM2_ESM/supple/TF_ComSeg_RMask_NPC_all.csv
- 40658_2024_652_MOESM2_ESM/supple/TF_ComSeg_RMask_static_all.csv
- 40658_2024_652_MOESM2_ESM/supple/TF_GT_CMask_static_all.csv
- 40658_2024_652_MOESM2_ESM/supple/TF_GT_RMask_static_all.csv
- 40658_2024_652_MOESM2_ESM/supple/TF_MASAC_CMask_NPC_all.csv
- 40658_2024_652_MOESM2_ESM/supple/TF_MASAC_CMask_static_all.csv
- 40658_2024_652_MOESM2_ESM/supple/TF_MASAC_RMask_NPC_all.csv
- 40658_2024_652_MOESM2_ESM/supple/TF_MASAC_RMask_static_all.csv
- 40658_2024_652_MOESM2_ESM/supple/TF_ST_CMask_NPC_all.csv
- 40658_2024_652_MOESM2_ESM/supple/TF_ST_CMask_static_all.csv
- 40658_2024_652_MOESM2_ESM/supple/TF_ST_RMask_NPC_all.csv
- 40658_2024_652_MOESM2_ESM/supple/TF_ST_RMask_static_all.csv
