# Supplementary material for: Does consensus contour improve robustness and accuracy in 18F-FDG PET radiomic features?
Source: EJNMMI Phys. 2024 Jun 6;11:48. doi: 10.1186/s40658-024-00652-0 (PMC11153434; doi:10.1186/s40658-024-00652-0)
Supplement: Supplementary file 2 — Supplementary file2 [file 40658_2024_652_MOESM2_ESM.zip › 40658_2024_652_MOESM2_ESM/supple/ICC_correlation_heatmap_CMask+RMask_all.csv]

Elongation	Flatness	LeastAxisLength	MajorAxisLength	Maximum2DDiameterColumn	Maximum2DDiameterRow	Maximum2DDiameterSlice	Maximum3DDiameter	MeshVolume	MinorAxisLength	Sphericity	SurfaceArea	SurfaceVolumeRatio	VoxelVolume	X10Percentile	X90Percentile	Energy	Entropy	InterquartileRange	Kurtosis	Maximum	MeanAbsoluteDeviation	Mean	Median	Minimum	Range	RobustMeanAbsoluteDeviation	RootMeanSquared	Skewness	TotalEnergy	Uniformity	Variance	Autocorrelation	ClusterProminence	ClusterShade	ClusterTendency	Contrast	Correlation	DifferenceAverage	DifferenceEntropy	DifferenceVariance	Id	Idm	Idmn	Idn	Imc1	Imc2	InverseVariance	JointAverage	JointEnergy
0.674994180445555	0.46457444695064	8.08512127815502	17.4032845138683	22.0907220343745	20.0249843945008	13.6014705087354	22.293496809608	1128.29166666667	11.7471157674994	0.786984451420494	665.986705003129	0.590261121905355	1144	5.92227655616031	9.32599372124024	65439.2305423846	4.35585269884289	1.77120752835231	3.25658440557672	11.8478102818997	1.06120317336139	7.4439362036994	7.25716177921992	4.91140968196615	6.93640059993351	0.734758763368942	7.56320861803947	0.735107295835584	65439.2305423846	0.0572628857156829	1.78993839523982	161.092606923587	27581.8920167127	639.319229640392	91.4804562895868	25.5050702643002	0.565731521134263	3.78221856003269	3.37207238730715	10.6089906471785	0.337321982862796	0.248930259946994	0.972769754919833	0.892889284236051	-0.143008623074979	0.830838118122643	0.261797123316209	12.0243523152273	0.00494349611823774
0.549838558012826	0.370425243803518	8.78170700454707	23.7070965098833	22.561028345357	25.298221281347	15.52417469626	26.7768556779918	1427.54166666667	13.0350757596652	0.592609816196037	1034.60477606609	0.724745764151255	1447	6.95576191403251	11.1795793349627	119371.371253734	4.59832616952851	2.5478883811371	3.7460836697324	16.6500119572352	1.37847763349014	8.92330305801631	8.63605360076679	6.46174427631301	10.1882676809221	1.01420802759621	9.08271790354437	0.853623315810722	119371.371253734	0.0469264388490067	2.87042705016232	175.759466291515	68828.3160009059	1173.98528156298	139.185329681204	48.9375818456555	0.482080968215621	5.26571438209896	3.837740096782	20.4445252701116	0.278494942167885	0.187006406917141	0.975001171833134	0.89611911057578	-0.120820047547906	0.814210660264208	0.191809936105355	12.3764486526682	0.00283494365186162
0.453817188680592	0.347591493839332	4.59154019409851	13.2095873330573	14.560219778561	13.0384048104053	7.28010988928052	14.5945195193264	240.25	5.99473778711882	0.77037616545747	242.599676618137	1.00978013160515	250	4.17890838095191	7.67528511610784	8493.40375635113	4.15700004953177	2.06140036414951	2.40983540007632	9.18372351405875	1.11961018300393	5.6757884481972	5.36802557375838	3.78509774061224	5.39862577344651	0.854299389828069	5.82868896282899	0.628636429114899	8493.40375635113	0.063392	1.75904051671574	100.443290859699	14015.0022704167	225.18233012962	75.9428351850352	45.7055290714577	0.261445017953781	5.40308923949424	3.66092516426324	14.693599080566	0.267275740827619	0.176787884141337	0.923128538026007	0.819567515316029	-0.24219059131837	0.933320691822108	0.180915794569	9.63445549420095	0.0063773223606979
0.311131707562781	0.18884859529896	2.59544487123456	13.7435222492696	13.3416640641263	13.0384048104053	5.3851648071345	13.490737563232	92.5	4.27604554534231	0.671210579165665	147.362332382036	1.59310629602201	101	5.73760531600196	9.6405871406854	5997.66534915753	4.37094517577987	2.34867096635014	4.10322519381174	13.2899151432369	1.33064932865011	7.52320200326374	7.21495582155827	5.46776682266784	7.82214832056908	0.951090970851575	7.70602525555058	1.08613296482174	5997.66534915753	0.0559749044211352	2.78425685727188	137.777197349019	47544.2998265215	943.344396223777	125.969053858491	90.4044972011757	0.178915691088963	7.45663283561649	3.87190301872888	33.0251064846931	0.212422901550751	0.121987816363846	0.932785665979425	0.831384326432222	-0.565925570902654	0.996130830512007	0.130564165430594	11.3473482776348	0.0124147338393779
0.546689674162471	0.262132573274898	3.11006097182384	11.8644582509108	13.3416640641263	11.0453610171873	6.70820393249937	13.3790881602597	124	6.48617681530464	0.658986514618274	182.482849499718	1.47163588306225	133	6.44555900299904	11.4010658236023	10123.9173479594	4.48286840544578	2.4835898605783	3.76819541703814	15.1528736883465	1.50258711354086	8.52113478879191	8.13973807809823	6.22690487378668	8.92596881455979	1.07753576537018	8.72465926600948	1.00056642790863	10123.9173479594	0.0530838374130816	3.50994121920531	149.566677249597	59188.8509797268	1037.63466688032	132.219030738963	103.861703875577	0.12213871622305	7.70448044729652	4.02403551713322	42.8901208189631	0.222377291396644	0.136392639473203	0.939707647377541	0.843672633868987	-0.485120035319668	0.993445161005811	0.142942667165166	11.9108782106265	0.00972705386767859
0.710202238761914	0.509749708240811	3.5393315787282	6.94327337811085	8.24621125123532	8	6.32455532033676	8.30662386291807	72.3333333333333	4.93112829747032	0.797717972676096	105.243124644035	1.45497407341984	78	9.15117000680207	16.7381349341224	12960.3070922127	4.80901099455363	4.55714396414697	2.68249048095768	20.5206801153335	2.52563120165204	12.530948579618	11.6526069833885	8.47986549107961	12.0408146242539	1.89586689491415	12.8902204493754	0.704721677407207	12960.3070922127	0.0417488494411571	9.13311092846641	471.07022359517	342643.749111185	2347.88169837384	376.093769043459	287.513667651036	0.14252920955133	13.8372129710011	4.35567983393437	92.0571110004703	0.132392642962454	0.0611736130692671	0.909523082674651	0.800547300855248	-0.685962339620005	0.999275485371481	0.0651941988801737	21.1794605392783	0.0126076023998557
0.529800204360666	0.302693338780809	3.53867814920986	11.6906376713243	12.1655250605964	12	7.61577310586391	13.9283882771841	149.083333333333	6.19370222737412	0.711680016899964	191.052217417408	1.28151291727719	158	4.43033769875841	7.64252111622816	5423.4081495791	4.02328766454602	1.7550112722031	3.21920062072489	9.82884617589388	1.02668958004627	5.72177882383851	5.40016952686733	4.16960299253035	5.65924318336353	0.750924945413652	5.8587855426966	0.942096020335792	5423.4081495791	0.072504406345137	1.58661512638389	85.5491313384409	14833.6206857477	356.803586873193	73.1808349458107	45.1171378145214	0.252841741724935	5.38871426427955	3.63974195374691	14.7345665481987	0.260881881415209	0.169623072695336	0.934434891616077	0.830961664152868	-0.341480174933282	0.969160176257979	0.18744618495396	8.85955908140254	0.00916641949509708
0.479956001183246	0.291629280822191	6.88300233929477	23.6018904545165	26.5706605111728	23.5372045918796	12.1655250605964	26.5894716006167	714.625	11.3278689629148	0.57200188756155	675.780204679334	0.945643106075682	736	5.98841209931816	10.0708470305975	45624.0185580034	4.43996852293906	2.02313612237615	4.05768871052152	13.5565735389148	1.27484788219259	7.70236673912195	7.27473539848517	5.56684221423525	7.9897313246796	0.844621075734368	7.87331922695004	1.18364510205393	45624.0185580034	0.0561421904536862	2.66270226552901	136.5535363378	71188.1650386229	1636.22194911665	143.551403947727	50.0800484399295	0.490001659163987	5.39737977748535	3.81207855991501	19.8346919381815	0.27051405662841	0.178753884394295	0.960141864073659	0.870381711429716	-0.180789085723321	0.898064449286418	0.19162060078828	10.6375689625983	0.00399183099846686
0.909020848763398	0.465282337138603	4.99280182494864	10.7306927996739	10.6301458127346	11.1803398874989	10.816653826392	12.2065556157337	315.416666666667	9.75442347657882	0.758917986846652	295.265272316968	0.936111827689198	325	2.09356226693926	3.40821356304766	2405.58637575858	2.95664996981323	0.638408389911199	3.67962955548896	4.42470904026528	0.418458059961241	2.6686237052176	2.52371536252288	1.85978182976962	2.56492721049566	0.285770985449632	2.72062570617557	1.0203686115483	2405.58637575858	0.153685207100592	0.280251753054003	23.8629792000506	693.003613229022	46.1383958413335	14.5099089328627	5.49562270432334	0.457021459650504	1.79252606488763	2.38281497704384	2.13747053101081	0.481379025537363	0.414318053915699	0.960230203119437	0.870899148832213	-0.121888786482787	0.711298303614996	0.40119701867295	4.64818476340807	0.0254233628704138
0.70699925594767	0.378938259053306	4.01035196339684	10.5831276404125	10.770329614269	10.295630140987	9.21954445729289	12.4498995979887	199.375	7.48226336737087	0.752145027881314	219.430168115989	1.10059018490778	209	4.92926451513323	8.45446845253669	9509.297943931	4.26347947164872	1.9186546895924	2.93272718661568	11.0038646702884	1.08693900401484	6.60965230270106	6.54046892871856	4.51322840983881	6.49063626044957	0.793977592537635	6.7452971190712	0.566883586165043	9509.297943931	0.0573475881962409	1.81152966194883	109.332620019126	15802.6190143262	219.246516817246	73.1134989329485	45.836005935299	0.236655647681788	5.37837962789249	3.65670470893329	15.271374647656	0.260951563703002	0.167854274854145	0.946516367158524	0.846258888230858	-0.295758779533464	0.959122293015266	0.178212787377949	10.1220579924532	0.00702030578696108
0.590029855150651	0.274637618324295	3.16973229361093	11.5415080896459	11.0453610171873	11.1803398874989	8.54400374531753	11.5758369027902	121.625	6.80983434635383	0.693536603751607	171.170915162928	1.40736620894494	130	6.6090184636972	11.2591796108179	10384.8617006734	4.60238545972355	2.54346906441806	3.10203347531539	14.5163491943187	1.48290028845209	8.74953554776391	8.40375725349779	6.02889409773737	8.48745509658136	1.07397762149244	8.93775987278923	0.748136162366707	10384.8617006734	0.0460355029585799	3.32917924205704	190.160852138334	51488.5748403437	540.256632462158	140.311103334039	100.426286195021	0.177089321356505	8.03182477968647	4.04808174786867	34.2109811932587	0.2009563166348	0.114720206134181	0.932114231624696	0.828081991069262	-0.512576556182761	0.995355762932227	0.128255246896017	13.4200860613535	0.00870614356291686
0.492092394937293	0.353449357924377	5.26510780885059	14.8963569767669	16.1554944214035	16.1554944214035	8.54400374531753	17.2336879396141	367.25	7.3303839805381	0.736319456068073	336.815744630233	0.917129325065304	380	6.11317422962833	10.3030304597061	25302.1001553435	4.51381494094174	2.3348064980616	3.27240085927283	13.4814104894261	1.31731132340024	7.99727571627754	7.72413927517249	5.54100593716009	7.94040455226598	0.951488151661247	8.15993101030941	0.787028008013251	25302.1001553435	0.0486842105263158	2.62805521084672	150.713485779263	52658.5871065107	964.185571674976	128.726877756573	47.4530047151697	0.459417891373987	5.29790311123791	3.77503154887969	18.3260781899538	0.275755624533824	0.184840038577471	0.959689158362084	0.868765790038269	-0.235632185085947	0.938920834411599	0.189192431970029	11.4173422358347	0.00445333957856922
0.871875565577198	0.59042259153411	5.45969799294684	9.24710211166	11.1803398874989	11.4017542509914	9.8488578017961	11.4455231422596	262.333333333333	8.06232238355366	0.814473743993541	243.318998905032	0.927518420222485	271	7.85998836868526	13.098402545172	28961.6479452392	4.87573210330286	2.80272885280036	2.95337233250057	16.5580803004767	1.67495080198214	10.1292527325561	9.77121708114292	6.796046738252	9.76203356222468	1.19190890464131	10.337772952306	0.746717662026483	28961.6479452392	0.0393104669054071	4.26778869343425	290.893833169114	120627.577504449	1772.9955802459	208.299447383572	78.2704527672163	0.457164742387603	7.04196644208665	4.10197781735083	27.4121560334128	0.221872284925047	0.132675481540964	0.956915374286595	0.860538433304146	-0.374334937477483	0.987586556201121	0.137432242975118	16.0724100308751	0.00423064366740779
0.493161920078114	0.455173448298859	6.67802272195545	14.671380211024	17.0293863659264	18.0277563773199	9.48683298050514	18.0554700852678	443.375	7.23536603506467	0.745146750898466	377.360506964905	0.851109121995839	456	6.38571686914255	10.6390938536852	32215.0269741194	4.57819744729744	2.31799324984477	2.53941777234803	12.5680604485188	1.32559684489834	8.25013918050092	7.9341598726722	5.27544080708132	7.29261964143747	0.96868659871192	8.40517632047847	0.562153560250288	32215.0269741194	0.0472164512157587	2.58219248069564	216.119992287948	42143.006025902	681.851626005223	130.888661094271	42.6515805158662	0.513895783343438	5.20325920733915	3.70544078083129	14.5491052404468	0.268069965071845	0.175302912113871	0.958006654056081	0.862208099944775	-0.220364803054231	0.931410629844607	0.183232164228766	13.9285603709884	0.00389339168439219
0.778084397370214	0.589037841561191	4.20805337650028	7.14394403820851	7.61577310586391	7.61577310586391	7.07106781186548	7.87400787401181	108.125	5.558591391816	0.835379496099419	131.386595683013	1.2151361450452	115	1.66896217950443	3.01789817565503	608.338121654119	2.84738597351096	0.686082929369142	3.65792900467137	3.80026623026875	0.441927882269405	2.22991222912083	2.09046977094807	1.57509501634683	2.22517121392192	0.291199093460557	2.29997754555035	1.16762858959043	608.338121654119	0.165217391304348	0.31738816045321	17.8637807538787	726.245796508053	46.8367847073035	15.8169692426772	8.58539061295937	0.307910469990082	2.25901276274576	2.6200188879358	3.22482180398766	0.431774755486035	0.355763083008475	0.930872475479761	0.833046548973932	-0.181640903319017	0.810491752556845	0.363418308491657	4.00546158802599	0.0274289258944974
0.756990831355592	0.533144511645886	5.39583507854878	10.1207739378037	11.6619037896906	10.816653826392	8.60232526704263	11.7046999107196	267.416666666667	7.66133307714005	0.793332937910579	253.019670588444	0.946162682163082	276	2.42715101171945	3.99602185933382	2876.21237258896	3.19509012589048	0.920351060378915	2.72287683298029	5.07500575126883	0.483040096668952	3.17333927043566	3.11115709999419	2.15958967518945	2.91541607607938	0.354852934234193	3.22816655719225	0.513812926648168	2876.21237258896	0.122269481201428	0.350977195685368	35.4454949554705	725.465171253826	24.4971784202235	16.3088570757836	7.16646650099813	0.394331748988682	2.12816335781272	2.52275955501155	2.43183032769504	0.433715895604626	0.353613676145181	0.961908127801963	0.868702634367331	-0.134160693850628	0.753478995192046	0.352600206579061	5.75745339984402	0.0181991148763098
0.42838730304774	0.266591840262409	4.01963104989694	15.0778472662193	15.1327459504216	16.2788205960997	7.61577310586391	16.6132477258361	247.625	6.45915832614142	0.70711901256354	269.683640661117	1.08908083053455	258	5.62014346727479	9.56128756543476	14356.2179000792	4.40297376107901	2.07580297267164	3.47818683230202	12.3499013672625	1.27890474049872	7.28751112525357	6.89691157151417	5.06507635467269	7.2848250125898	0.903983350709905	7.45950772012897	0.988131107263569	14356.2179000792	0.0553752779280091	2.53643702596916	135.544606558477	40028.8615669693	849.312349670609	117.132047831587	63.1897707545405	0.305522398048873	6.18094966639961	3.91507767836728	23.3358815880613	0.24715309560141	0.156868790592131	0.941859058394214	0.843479818305483	-0.29731662587445	0.9643495095322	0.165771773495038	11.0453786890909	0.00561186200095602
0.730789867837751	0.64568616840189	6.86253801540928	10.6282871637075	12.0415945787923	13.6014705087354	9.8488578017961	13.6381816969859	372.083333333333	7.76704457170746	0.824464826224255	303.439516022715	0.815514936679189	382	5.21117894848357	8.55367166667558	18062.6802080339	4.1407852567524	2.04316154970671	2.01589434231661	9.80596540107376	1.06796938060656	6.76251129576979	6.63865030923125	4.74227430607629	5.06369109499746	0.840082239292769	6.87637282020053	0.351813882437724	18062.6802080339	0.0627038732490886	1.55294413697857	129.591579615935	10934.6032129716	115.010554624256	72.7828990105938	24.7623767665661	0.495367539300994	3.99223460575117	3.34569433846149	8.27646927643046	0.309892009240308	0.215241822433816	0.95485288974792	0.856815499564474	-0.180089708931732	0.879747274555034	0.221755534832836	10.8421447705122	0.00613221943042338
0.493157349309887	0.360017505260136	6.76120295955439	18.7802061310018	21.0237960416286	21.095023109729	11.7046999107196	21.1187120819429	696.583333333333	9.26159667505816	0.67926430514828	559.449277457019	0.803133308946552	714	8.61714059855843	14.6113435875172	92194.7924125114	4.98645584806085	3.20872777241671	3.29043539609716	19.0747700577801	1.84685083449443	11.1287821831421	10.5500124597986	7.86204518137695	11.2127248764031	1.299753632663	11.3632899778702	0.903518961309178	92194.7924125114	0.0367911870630605	5.27456624134309	288.600238662997	225660.72218561	3376.62819650809	273.111406882561	85.6128918234364	0.525219268151454	7.16904442209406	4.19894051371107	32.2707050929829	0.225897498998526	0.137442460654917	0.964175473805419	0.874690473519309	-0.227502244085231	0.947767209137594	0.143548770807311	15.5458621294344	0.0023853592429836
0.624464098688726	0.401041746810536	3.3324517379307	8.30948838726519	9.05538513813742	8.94427190999916	6.32455532033676	9.89949493661167	87.5416666666667	5.18897717631799	0.772388733628795	123.440612481988	1.41007839103652	94	7.98519291328645	14.963345978953	12023.6400272918	4.97568569782387	4.04104709024352	2.73829571686701	18.1735083182748	2.28833572241956	10.9712302641369	10.1778008967965	7.47370873019807	10.6997995880767	1.67174591818464	11.3097773682829	0.796301932059621	12023.6400272918	0.0368945224083296	7.54317061141142	348.218514249569	243688.579280689	2626.93088944118	298.99783317502	256.170152114841	0.0880697813122757	13.0207631318347	4.36995477268111	78.5588508825228	0.138569453202965	0.064333956231316	0.898882518604875	0.790961077558871	-0.682594576380637	0.999427429801697	0.0711279734389712	18.3661815604847	0.0106622640936236
0.465428129900888	0.401984060780081	7.7543520343956	19.2901977738811	22.1359436211787	20.2237484161567	10.4403065089106	23.4946802489415	516.125	8.97820067531574	0.61029001531628	509.86021373151	0.987861881775753	535	5.06480168254661	8.54769871300172	23701.0095412623	4.15174979761768	1.65517776100233	4.03771606008213	11.6648738761007	1.06625944653196	6.51688154974499	6.23725704464356	4.78395557587337	6.88091830022729	0.739287956046504	6.65589606391013	1.10482546980858	23701.0095412623	0.0662311118875011	1.83120728016765	91.2326890701855	30841.956604102	814.162047792294	95.724398365047	35.9195811302854	0.459670716889914	4.56048147655841	3.60947830099869	14.5387217104566	0.302461866006329	0.211454869797964	0.96031349282153	0.870941234812098	-0.173012924783955	0.878035068184056	0.217189078459012	8.73266887602188	0.005387445297695
0.408172762788363	0.182828830650791	2.83340658284847	15.4975917789485	15.2970585407784	14.0356688476182	8.06225774829855	16.6132477258361	126.75	6.32569485297962	0.623404797493387	195.739870369235	1.54429878003341	140	7.03969943808181	12.6252329092967	12999.2766466473	4.55087453746754	2.8854720918916	3.48922844439509	16.4645529022045	1.75509882809572	9.37616561880001	8.92819608610455	6.76110605887063	9.70344684333386	1.2279877067975	9.63597302027569	1.0591432814167	12999.2766466473	0.0521428571428571	4.93949433631367	191.573206802183	137719.007858568	2270.88229356085	217.133928282396	155.415644665041	0.170519747202105	9.98047575975637	4.30844155355257	51.5157821366299	0.189524594577205	0.113071194457334	0.917954516485165	0.813793693965845	-0.528637401485698	0.996025031729192	0.108766157831829	13.2597094215347	0.00917176608399674
0.699096887297068	0.415405662778585	4.70313534474502	11.3217891958585	12.0415945787923	13.3416640641263	8.54400374531753	13.3790881602597	267.666666666667	7.91502758545825	0.772191929591395	260.10880858197	0.971763917491793	278	17.7362409490217	28.0394674211897	156486.902567124	5.74181394743047	5.88274638588391	2.40766745520709	34.1695593705243	3.3628950461104	23.3845099622055	23.7967782361539	14.5900774024724	19.5794819680518	2.50072370033237	23.7255669525487	-0.260455846408078	156486.902567124	0.0214015837689561	16.0672210473799	1604.9347268764	988251.842374434	-7361.73614653869	585.755713763934	361.098873025498	0.243445601603459	14.6527111040912	5.04584026595532	138.670236861463	0.151583287111554	0.082621036352211	0.950580106909996	0.85642781343889	-0.512940212085504	0.998385165768232	0.0853367910315836	39.3509340415207	0.00325201875839804
0.296923576112907	0.194550531858228	2.71328702167601	13.9464384690206	15.0332963783729	15.1327459504216	5	15.1327459504216	97.0833333333333	4.14102638426021	0.665168902169973	153.573155198051	1.58186940976533	106	6.0675473456719	10.3929504067918	6963.9923087333	4.40254875021484	2.4731103384451	3.7600294166172	13.7301268340958	1.40232051510979	7.91229240910533	7.62796888595245	5.6313883153018	8.09873851879399	0.988588417693611	8.10543278600393	0.990109369754178	6963.9923087333	0.0548237807048772	3.09366948124156	151.684182943326	46992.0395023643	858.343629876005	127.217035589212	102.860072738333	0.119806705998165	7.90205623682656	3.95291469822255	37.0244391597111	0.209999540597383	0.123920831226635	0.926127703445152	0.824144437143151	-0.552818251439674	0.995854434587699	0.13286562385514	12.0581879026474	0.0118508601703637
0.53056417478384	0.442975569142894	4.26070682641868	9.61837880735194	9.4339811320566	9.48683298050514	7.07106781186548	10.4403065089106	96.9583333333333	5.10316721468106	0.666120483598676	153.222107016517	1.5802881686276	106	4.17002245630941	6.09302715325229	2857.51249787162	3.39120712385256	1.0842430802052	7.64562753683947	9.60314505589751	0.728441526278505	5.09610091582451	4.78337250487815	4.02719748382785	5.57594757206966	0.444213345932518	5.19207714448279	1.92874457062271	2857.51249787162	0.118191527233891	0.987420529993177	37.6265325898656	11484.0258460986	472.680970493709	50.4262595071979	29.2309493290664	0.269925766689833	3.88439644967108	3.21840168602476	13.6794401211036	0.348210455957211	0.259592269642069	0.955126823250787	0.869697772357153	-0.335857788710489	0.949612161728711	0.238069722580334	5.6780425266674	0.0202147421823002
0.657281055868419	0.41712788512597	5.67503564872969	13.6050258232337	14.8660687473185	13.6014705087354	9.8488578017961	15.5884572681199	426.583333333333	8.94232573821218	0.742440963007688	369.111963369381	0.8652751632023	438	4.15222562678698	7.0402834112455	12629.8511487221	3.89469935112725	1.24117526534465	3.85810831180492	9.06670560438295	0.865040960546391	5.25231008473396	4.94241538661042	3.71850622421673	5.34819938016622	0.555346600106509	5.36984884286849	1.18601599115498	12629.8511487221	0.0850274181105481	1.248515369058	77.9348660208507	14734.5530440858	548.447269401371	65.6568074822335	23.0910438390493	0.481674601297916	3.36328095730092	3.19600578624304	11.2240352046938	0.37888954308427	0.297508762309442	0.963760596364587	0.884869103047752	-0.201138771382264	0.888100160974388	0.297995292569903	8.2011509453873	0.0106202389065582
0.388049561222981	0.204880358584826	3.92919119738002	19.1779789166721	19.4164878389476	15.0332963783729	9.48683298050514	20.6397674405503	314	7.44200630375819	0.626749537942088	356.459232287243	1.13522048499122	327	4.45526349972759	8.29038517271661	12777.9224160961	4.3084905786744	1.97694386815579	2.29148114269648	9.37789124266597	1.14790779374951	6.09811315100992	5.86753442962438	3.86262010105614	5.51527114160983	0.851741704472411	6.25109713088379	0.467767810214214	12777.9224160961	0.0554854155561167	1.88923133722331	131.785910034229	13551.2170602679	128.703626174597	75.0916716763049	53.0884699895895	0.181383352065777	5.85389375894997	3.79673781720728	16.9983392743065	0.249800500343399	0.159125696005088	0.919221069144369	0.814131519936248	-0.230359187163753	0.92708905617965	0.168498901360954	11.2357768370906	0.00546222460664915
0.756971109315914	0.553740847363045	4.92035832464803	8.8856698003753	10.295630140987	8.60232526704263	7.61577310586391	10.4880884817015	191.208333333333	6.72619532580501	0.822504784261894	195.141768122316	1.0205714610886	199	5.15649134809827	9.79885092026097	10939.0643048893	4.54656080416365	2.65269707878898	2.1564378808497	11.3612515728427	1.44774569801301	7.2153459678404	6.96388969800896	4.67008567871998	6.69116589412267	1.12269356759395	7.41418723707314	0.447116685284145	10939.0643048893	0.0474482967601828	2.90895495074746	188.857499325943	37340.4149352309	367.719746303886	131.427233357238	63.221829982804	0.359206776144172	6.42098184533543	3.90043616059684	19.7429824165789	0.232528912189986	0.141003820665234	0.932672348469234	0.827683773313599	-0.35214185369018	0.979799813755552	0.141951960819571	13.1053265033973	0.00577805451263073
0.512909515173623	0.367555226030583	2.9437299550598	8.00894599391403	8.24621125123532	8.24621125123532	5	8.48528137423857	58.5416666666667	4.10786460679017	0.756241028221565	96.4126331461836	1.64690618897395	65	3.51513627276556	6.91407015385469	1681.27406389637	3.85080719240121	1.93244185408807	2.62457590004234	8.14581630060542	1.1042329372944	4.91329959922545	4.43123344079989	3.40383634712973	4.74197995347569	0.822902754881204	5.08583865544071	0.826671259819828	1681.27406389637	0.0778698224852071	1.72524187742602	77.6774665513088	10471.954177997	172.860451248618	66.2912352494487	60.29547392103	0.0587184598189827	6.11033739484263	3.54859919299152	21.9678257640068	0.250660506713139	0.160360902828274	0.890190108177202	0.789960702537752	-0.510292593146263	0.989859349976442	0.163654941554652	8.71489877044652	0.0191709831088652
0.727896819200828	0.477036727442883	4.96863083283966	10.4156148719903	12.1655250605964	12.6491106406735	8.94427190999916	12.6491106406735	252.458333333333	7.58149293534257	0.792450173513976	243.765346584986	0.965566647638168	262	5.27260359045319	9.26520979376781	13338.4151259955	4.30166238359401	2.14135760182396	3.41048666702268	12.2374987358936	1.27631589857912	6.95930347715274	6.49882373598652	5.03948010869801	7.19801862719557	0.907334518541393	7.13512308211494	0.994579617568214	13338.4151259955	0.0600198123652468	2.47807650981912	118.894148899919	46833.8781555247	1006.96500846046	127.232853526505	45.9869792825364	0.478216225534718	5.27503152259477	3.7143519607832	17.018545358685	0.271094435742174	0.179222547904904	0.953144741843824	0.857967635503569	-0.288016777579726	0.960591563849917	0.188966716610992	9.92649573033421	0.00588709069157468
0.511137283661227	0.368545760193341	3.15344456656727	8.55645324725199	9.05538513813742	9.21954445729289	5.3851648071345	9.4339811320566	76.5833333333333	4.37352227057467	0.781721608876829	111.563342508813	1.45675746475055	83	5.89550257570959	11.2569214579842	6232.13265609141	4.48338898643082	3.11178500713214	2.42911282599456	13.6103456085824	1.81090413024678	8.39624472142635	7.86747298301978	5.59426590215134	8.01607970643105	1.33444381766818	8.6652141125052	0.664218495463641	6232.13265609141	0.0515314269124691	4.58901019347929	226.435404241207	75851.262153028	375.249554818737	182.469575835027	142.415376262141	0.135742863551203	9.75467301943208	4.02560558140723	44.1778540543972	0.168971681550055	0.0868227559013128	0.89883201192416	0.790889404696333	-0.601826685830229	0.997676007532943	0.102055055780095	14.7061752854414	0.0128622023723226
0.733809629461396	0.572066611461193	3.17589773477196	5.5516222606664	6.32455532033676	6.08276253029822	4.47213595499958	6.40312423743285	46.9583333333333	4.07383387400926	0.875197820609631	71.920552195241	1.53158230051977	52	8.81019194828863	16.4199028902316	7734.10038387571	4.5968997568862	4.32029862480695	2.64821209791913	19.3226279220209	2.48567197322645	11.8280611372238	10.8094578744302	8.19698271713164	11.1256452048893	1.79525904389271	12.1956016534617	0.85670689128559	7734.10038387571	0.0473372781065089	8.82966942401363	383.964055750317	302062.330811914	2187.71507226667	355.507404120315	297.216600133502	0.0935688346546426	13.8440691161319	4.07045488156533	101.533192346645	0.149006734526252	0.0789918753959549	0.893524546679586	0.790417397377065	-0.749768636231274	0.999448821287281	0.086451126698573	19.2086976766386	0.0194801189880731
0.911470711091328	0.773224045710568	9.23448980729603	11.9428383772129	14.2126704035519	13.6014705087354	12.8062484748657	15.4272486205415	739.083333333333	10.8855473881271	0.728494499294969	542.65039090986	0.734220846873189	750	1.56327638909028	2.61042273133283	3224.520396588	2.65424799506967	0.542794506056867	3.23067288005044	3.49003384173717	0.329899261229947	2.03268357223051	1.95938718779082	1.43382880179721	2.05620503993996	0.23584284282187	2.07348993939783	0.836496312470695	3224.520396588	0.185827555555556	0.167558023968218	16.7796985975974	226.795526456156	16.1575194735665	8.93416293512171	2.7380439467606	0.536365318885179	1.23436592577586	1.97053923120534	1.1320887213081	0.568275960899396	0.522366158780413	0.969586377575454	0.888849046115973	-0.123472100867024	0.659759532947547	0.458682089897751	3.90216051705716	0.0399496944737459
0.309119045542401	0.243244785022498	5.90233648287295	24.2650072943066	25.0798724079689	24.1867732448956	8.94427190999916	25.2586618806302	712.25	7.50077589489545	0.696450014070713	553.795146109148	0.777529162666407	729	9.4362181955896	14.9128397386496	111293.409889969	5.04174466864383	3.18575646054057	2.42963647336592	17.7491586058681	1.72979564299889	12.1754472120289	12.269040085496	7.38128800423313	10.367870601635	1.27431857746022	12.3558025715809	0.154000173612626	111293.409889969	0.0341618354624502	4.42434237498481	495.936492531592	83983.2417787239	327.088542885343	173.885203283756	90.7764455609515	0.314185969942151	7.095077647172	4.2243285312843	38.8031755957756	0.24335765943507	0.158379313404076	0.956294534996154	0.868247605136591	-0.212873104213053	0.9367054567988	0.171229036548942	21.7964750020277	0.00253218066176741
0.443277731951051	0.339733233266567	6.08256366658838	17.9039407128469	20.2237484161567	19.1049731745428	9.4339811320566	21.1896201004171	546.708333333333	7.93641823217683	0.732352361892532	441.503855503413	0.807567451572433	560	7.46065808358582	12.5220901502595	53369.5568794466	4.71203528965184	2.5673723377605	3.74020231706674	16.9517788338958	1.54169265593009	9.5670269137081	9.1770061290564	6.95527034071624	9.99650849317958	1.07687587138716	9.762314282068	1.03185821914502	53369.5568794466	0.0449107142857143	3.77477617425383	189.959873678976	109327.141374961	2072.54256564984	182.238153772388	74.688219376231	0.419722082148036	6.63453875716052	4.09614795035174	29.4227235287878	0.236036974364519	0.145311080790315	0.961350353522579	0.871143862142182	-0.218554434281238	0.935714507905181	0.15386261298336	12.7688935822335	0.00325705314159845
0.63104578170142	0.61454800430263	6.30540625606495	10.2602338823313	12.1655250605964	12	8.54400374531753	12.4096736459909	274.25	6.47467731071518	0.814123536240242	250.740741001968	0.914277998184021	284	4.7449938681652	8.05713417102064	11215.70077549	4.19104623831182	1.68028478316669	3.41127593825698	10.2086033246683	1.07799862906801	6.1397917806489	5.75411417056659	4.23646481763449	5.97213850703378	0.746326433498172	6.28425843986776	1.00314443742739	11215.70077549	0.0662566951001785	1.79486102932538	119.899641278639	24427.9739711381	647.01833310688	92.1102035848229	34.7635738797831	0.459091056542081	4.53798283606553	3.52180558584804	13.226830791831	0.295904292765562	0.203712983127594	0.952753302192604	0.858710616310207	-0.247832388004862	0.938408651699095	0.221296517619216	10.2729871862781	0.00644741362427485
0.584528242309465	0.32401698932798	4.45589558311828	13.7520430405823	14.142135623731	14.3178210632764	11.1803398874989	14.456832294801	320.583333333333	8.03845754667568	0.745480026353395	303.861310190782	0.947838763267321	331	5.81225213527735	10.6281445783903	22174.6210173722	4.68361674359062	2.79626066137014	2.29997647484041	12.7595716572638	1.49672835645401	7.98902339708224	7.69189009362341	5.2354100887865	7.5241615684773	1.13315066610654	8.18491372839725	0.499432386041739	22174.6210173722	0.0429076039831692	3.16831790217833	225.051293583584	49123.3305265812	422.581780474389	148.042947395855	59.5621614879032	0.431148103600756	6.16608206048014	3.90130320907829	20.0875269376695	0.239069796190376	0.146697996496627	0.949582354907192	0.850011365649436	-0.283634715606146	0.964863754384654	0.152830452851679	14.2427135521059	0.00397247292635007
0.798397221134906	0.505891495098948	3.5571037881525	7.03135716376643	7.61577310586391	7.07106781186548	7.61577310586391	7.87400787401181	83.5	5.61381602035813	0.794881723429999	116.226706124098	1.3919366002886	90	4.60676747317231	8.49009676082981	3535.80275062777	4.00246278242769	1.54964032662477	3.57949258152506	9.97155772128426	1.08504643003764	6.10357163569739	5.84435766567787	4.34272356689606	5.6288341543882	0.719726220588002	6.2679101165538	1.1111214426148	3535.80275062777	0.0696296296296296	2.03311051710776	93.4347111890494	17313.8736662553	295.114785531621	81.0404200476794	73.8570081521207	0.0729183660614875	6.81230143510539	3.75419199890913	24.1257499891606	0.238559306919104	0.150584296744283	0.89499089508621	0.794117759695597	-0.456554906729859	0.987163663328061	0.144778799690775	9.56337269199618	0.0138299480680411
0.677902792072165	0.392691685846737	6.98263859962365	17.7814780686467	20.0249843945008	21.2132034355964	14.142135623731	21.4009345590327	952.875	12.0541136299056	0.717218837440128	652.914618022494	0.685204898882323	967	6.25205489906119	10.8845721241311	66174.9462979612	4.53162542551091	2.25092844740645	3.46678410214204	14.2821890349009	1.43133769764865	8.07648769539702	7.5501418787322	5.85637054498216	8.42581848991871	0.99334117108453	8.27243877751766	1.08105762827229	66174.9462979612	0.0526121043023712	3.20358983387844	149.242938857682	85466.213898588	1912.44499139248	171.420893159145	47.9191152939728	0.566000070677893	5.13106594230864	3.79137577053221	20.4879329218495	0.295483310782439	0.208846288434597	0.965727358597044	0.882593700956691	-0.170943519757839	0.884831455842743	0.217759291285158	10.8778362424755	0.00416398301823947
0.927385249016218	0.563170805843589	4.26965894860276	7.58146357073166	8.94427190999916	8.06225774829855	8.06225774829855	9.1104335791443	144.666666666667	7.03093748145036	0.808453976941576	164.844504178834	1.13947813948503	152	5.52529859859916	10.017611650083	9215.7511446599	4.53087807393315	2.78297841516011	2.32059098048392	12.4713663865355	1.47506898491165	7.59041946684707	7.35417679825673	5.11454740676148	7.35681897977399	1.12322372007025	7.78652308422595	0.506911180479794	9215.7511446599	0.0479570637119114	3.0154740584926	172.072504226553	35846.2002945588	295.202609208704	123.084567147034	80.2282162299053	0.222607335790944	7.23678849353304	3.97677474468563	25.5688370591986	0.20973345751702	0.119350962063036	0.927026971239877	0.820759747463512	-0.421364855347801	0.989031804314713	0.130001442004106	12.7005418867101	0.0070583712099379
0.382492152222408	0.230202659688242	4.79649080511327	20.8359486880345	21.0237960416286	21.2132034355964	9.48683298050514	22.7156333832011	505.875	7.96958685728197	0.671061741928977	457.527415882095	0.904427805054796	520	5.89854790625156	9.99309201827515	32565.6516411579	4.51759577838427	2.31732778368643	2.73211895767596	12.9536233812075	1.29806625647104	7.75443984273657	7.56096494080686	5.31400016573779	7.63962321546967	0.952508937248013	7.91367507268733	0.600986819885623	32565.6516411579	0.0492529585798817	2.49491588145245	150.413189863851	32522.9003383948	513.009979498993	110.80501372339	52.1168320949683	0.363862680470357	5.58544497710551	3.85467351259688	19.6457620543408	0.267345021074229	0.177014399042102	0.953433153991168	0.859388236383776	-0.190216477084479	0.904660781824695	0.18085813364118	11.6492713923519	0.00386713502701261
0.654620720785301	0.510536484463369	3.13332722215901	6.13732283100686	7.28010988928052	6.32455532033676	4.47213595499958	7.34846922834953	51.9166666666667	4.01761869532579	0.862035448048182	78.0722807266405	1.50379994979083	57	5.35516032167501	10.4290533458903	3153.52052543183	4.04513178193711	2.47848358566537	2.61038280512689	11.6822910016981	1.5779572032492	7.19078610366095	6.39865895189787	5.12066949032123	6.56162151137683	1.14407899475345	7.43807243167234	0.927889631334088	3153.52052543183	0.0803324099722992	3.6175167102006	136.158424934668	48969.6222240719	650.823045617052	142.395672771723	131.185402359022	0.0471314204840474	9.12154985145567	3.82667980571942	46.0286578812428	0.196152697387669	0.114284889549562	0.872215605823392	0.773796816136955	-0.635488184387406	0.997452296757367	0.120783413165554	11.53931772374	0.0199198845223584
0.464803412355615	0.284732359014759	3.44879217985806	12.1123998402981	13.1529464379659	13.1529464379659	6.70820393249937	14.0712472794703	151.125	5.62988477758617	0.738347020167246	185.829421074143	1.22964050338556	160	4.80448782404416	9.05281146726335	7560.29801548244	4.35698682289392	2.68466398607852	2.12398848692795	10.1524422140414	1.35696236080866	6.68588398718615	6.30388115456376	4.37198219761951	5.78046001642188	1.04111405831514	6.87399902507742	0.532320087269799	7560.29801548244	0.05359375	2.55081790665314	149.135665489221	24134.6610523847	232.212808303901	104.564399866037	73.7068677781373	0.186610596308011	6.81859926259208	3.86810048041108	23.8981359973861	0.236138973667197	0.150792229930559	0.901743720648414	0.79996987268951	-0.381245008799894	0.981929127994729	0.165972466277426	11.8877433495532	0.00775745537245677
0.539624794177582	0.275269028101115	2.17983720192009	7.91893376802045	8.24621125123532	8.06225774829855	4.47213595499958	8.30662386291807	46.125	4.27325300467394	0.731114426221203	85.0725969731168	1.84439234630063	52	4.2498866061789	7.08947526150733	1841.1450441623	3.83120203590959	1.83296437287111	3.65184695797149	9.7220680335918	1.04650449901699	5.80866622830222	5.57954801615864	4.00649461217601	5.71557342141579	0.739470918839573	5.95034750789057	0.81219755095054	1841.1450441623	0.0798816568047337	1.66603211284082	86.2449413539707	10194.8223468965	169.588192641543	63.773347763692	43.9574391621087	0.208421641990189	5.18470934716171	3.14821561711608	15.6818868905831	0.283027599991871	0.19384678324019	0.931913939848517	0.83234964301652	-0.606893768604802	0.994082157985316	0.190859717515196	8.96671816701722	0.0303466806551117
0.368089864651832	0.278428870378726	2.50993623390766	9.01464072491327	10.0498756211209	10.0498756211209	4.47213595499958	10.0995049383621	45.7916666666667	3.31819788431822	0.733703576583181	84.363474051278	1.84233246335821	52	3.09864400755885	5.73522421082347	999.377266088273	3.46832894437159	1.66107057749887	3.20521774374569	7.32090463997079	0.897096447951207	4.24907806943588	3.95895548168451	3.0204187456254	4.30048589434539	0.655363395063146	4.38392444946541	0.903996987670332	999.377266088273	0.107988165680473	1.16412913845973	44.4267293187256	4726.85269091518	134.317123731223	42.4242406663466	44.9054361059969	-0.0274942501560824	5.35338620046987	3.07906152656061	15.1863336147571	0.259463844597369	0.167195628149571	0.896839990408707	0.791977786446743	-0.543098915974528	0.987939235302978	0.188654323998684	6.69676655960317	0.0297980497772483
0.303719923638652	0.260582887125241	2.51123720677447	9.63699970661362	10	10.0498756211209	3.16227766016838	10.0995049383621	47.0416666666667	2.9269488149984	0.742316701624779	84.8952436899292	1.80468188534836	53	8.62979703393192	17.1564212289396	8048.21306869977	4.54435336110658	4.48397629012268	2.50729940776922	19.230583379263	2.53859630677578	11.9255778073881	11.2550288553007	8.40045031489209	10.8301330643709	1.8120651181659	12.3228680414878	0.824025028147772	8048.21306869977	0.0523317906728373	9.63367072785376	300.246829532871	225279.02854522	1131.79340175662	299.613457000055	403.433230403086	-0.133164524820095	16.6815844542257	3.78832893907724	103.114136704006	0.125590009087661	0.0629036777732794	0.852844615698044	0.749547146497952	-0.780758798397236	0.999491664527533	0.0499342097557945	17.9581400071631	0.0241491092079212
0.684994761703928	0.433227599225297	5.49917238072155	12.6934950371473	14.142135623731	14.3178210632764	9.8488578017961	15.1657508881031	395.708333333333	8.69497760816071	0.775717541463695	336.019109341027	0.849158536820538	407	6.55256785444258	11.01406112688	31605.7351654362	4.65426017787108	2.41360322268221	2.96998120155365	14.0092732601597	1.40551622953133	8.63842409117763	8.39273515738381	5.82166135316152	8.18761190699817	1.00493089650041	8.81222837634419	0.684745456780286	31605.7351654362	0.0448236934723421	3.03299817780779	203.370094234931	66290.1180656175	1030.43709276296	156.164667296648	48.5275731339384	0.527324128610551	5.35061365223117	3.77922861989386	18.5914749028091	0.276775970381751	0.187271071213281	0.962894070751277	0.874174907196372	-0.262606412452515	0.955689632698792	0.194777348726251	13.2826458277253	0.00418120611848266
0.358746561066669	0.322215897558607	8.71283416707428	27.0403609290865	30.0166620396073	31.0644491340181	12.1655250605964	31.2089730686545	1401.54166666667	9.70063649331128	0.653569665496443	926.679551896092	0.661185874052568	1421	4.09045885316449	6.3873470727893	39617.9140611357	3.8557100934514	1.32399978655577	2.86460810084342	8.13302973314436	0.741692883617399	5.20077772567195	5.13031624275349	3.35801634683761	4.77501338630676	0.534887279130005	5.28018043836972	0.460484166861533	39617.9140611357	0.0783071461009359	0.83221650989673	86.2448088004092	4758.82314990153	90.4689202129313	39.7509426933534	13.7015107832409	0.490053295603272	2.84442766484957	2.99325433182181	5.33202397896516	0.386237402398695	0.300594473592478	0.969164762959613	0.884117315303855	-0.0955483515535874	0.692621103879228	0.299849844558022	8.92877229090469	0.00797805928649804
0.66988114792094	0.505834379651252	4.45740747393011	8.81198995806348	7.28010988928052	9.05538513813742	9.21954445729289	10.0498756211209	148.875	5.90298594857536	0.807054345406483	168.317469743781	1.13059593446704	156	2.77769255250936	4.62922305369358	2134.46572641562	3.40652986622931	1.0865883524551	3.52809343894177	6.18531988663911	0.631844484503062	3.6174665289109	3.43446414173712	2.56844863465664	3.61687125198247	0.455385336355846	3.69898264462384	0.933268834986357	2134.46572641562	0.108892176199869	0.596408517437662	36.6833709411527	2394.96107240546	102.105201696636	28.2142202755149	14.7858028797876	0.318253651486584	3.09171052710765	2.9677840434068	5.01706102150909	0.350764647539435	0.257995085682231	0.943814917125093	0.841505181097449	-0.202761148791487	0.87049719464969	0.280029815492147	5.77195944463446	0.0147232288208903
0.68273088744764	0.432489297477683	2.99152880506691	6.91700077323016	6.32455532033676	7.61577310586391	7.07106781186548	7.61577310586391	66.0833333333333	4.72245007638344	0.836807105013998	94.4611857837018	1.42942525776094	72	6.74420303277074	13.2487427688223	7239.4709167338	4.70939006399686	3.87176562516796	2.32633004071113	15.7067438461683	2.02637444307041	9.73160977020601	9.52731300972554	6.44382539901478	9.26291844715348	1.4910161777533	10.0273728950737	0.466418227669775	7239.4709167338	0.0428240740740741	5.84397845728938	298.637776471221	105943.949778161	-67.8690314094263	214.765785931726	181.548304281086	0.0926554826855651	11.0057233880792	4.06509780464846	56.833240378051	0.161459972294138	0.0858017374086535	0.902344450119595	0.793941317936244	-0.681589588255716	0.999110174953869	0.0976425200355283	17.0330872905849	0.0138951482858405
0.500805507463907	0.389521560674458	4.85623931531385	12.4671900238469	14.3178210632764	14	7.61577310586391	14.456832294801	255.583333333333	6.24363742654158	0.796088524727528	244.649564670902	0.957220337805942	265	9.37989278330515	17.5943872335156	50379.3877378624	5.33974256110553	5.48310325169735	1.76758985639577	18.8523425746151	2.67888958942284	13.4404315481046	13.6492877614756	7.97321452640483	10.8791280482103	2.15228731379233	13.7880708267694	-0.0522667386922369	50379.3877378624	0.0267568529725881	9.46569692472288	745.548846243146	292441.799823528	-1951.78183276774	364.54270383099	209.053794431831	0.276327537795095	11.4388425910428	4.63387831292711	69.4322656379697	0.169389860315415	0.0926454489180079	0.917854860268225	0.81568387047369	-0.449507225984455	0.995572230190401	0.0951551397808509	26.5787529045743	0.00373281775912141
0.550643817730244	0.353170782472319	3.48087921944602	9.85607924607648	11.0453610171873	11	6.08276253029822	11.2249721603218	114.833333333333	5.42718910391138	0.762576368524737	149.823324419733	1.30470238972191	123	3.27406744646415	6.17758782656553	2706.34705098616	3.86913472808767	1.94450681010774	2.34063590298417	7.46350365680854	1.00389716412328	4.54430781999027	4.22398572894868	3.0751736009906	4.38833005581794	0.777592452213038	4.69071652871211	0.642044003516669	2706.34705098616	0.078987375239606	1.35208798990834	68.2447591019395	6903.71887514537	91.7056997635582	54.416534607472	41.9074675555797	0.148521060753197	5.17299411403337	3.46398801117447	13.2460593283455	0.275768994486079	0.186316045491724	0.900941452689374	0.797558680739862	-0.356036957340016	0.96920791303809	0.192287826195782	8.06631490494399	0.0122749560494717
0.845218270517936	0.628286820020531	6.36790020393961	10.1353394676201	11.6619037896906	10.770329614269	10.1980390271856	11.7046999107196	319.375	8.56657409593404	0.740180657350564	305.267336690074	0.955827277307472	330	3.09464466242856	5.41398541837572	5868.54810606404	3.68363659586226	1.33813200282247	3.06094429877949	7.16032107852166	0.762612403501548	4.11184987055024	3.85235779204327	2.93607874762544	4.22424233089622	0.54851939963475	4.21704625410784	0.89642116167735	5868.54810606404	0.0914233241505969	0.876169751340955	51.7502222642605	4389.27210759347	140.352438323123	40.5019694633678	19.924015222253	0.34695801406636	3.48807022170919	3.19150648372025	7.25898653302946	0.346895765492058	0.258096659111384	0.94747212733289	0.850728583704566	-0.155227610038172	0.826915701356914	0.260900297051686	6.82553895211675	0.00970417796580218
0.666684107288977	0.322976615991507	4.75681652550308	14.7280524037324	18.4390889145858	16.1245154965971	10.4403065089106	18.4661853126194	375.958333333333	9.81895846888764	0.677500744043058	371.821208791691	0.988995789759569	395	4.83809562354067	8.10812372347214	16456.3803215827	4.24853943443151	1.80275490547985	2.38325684384767	9.83344961236483	1.03874947690057	6.33283348405627	6.20420264409504	4.04350147187872	5.78994814048611	0.768268491315078	6.45458924588704	0.371490258707073	16456.3803215827	0.0591892324947925	1.55694239633639	128.552539465379	12095.855897485	167.083816723679	69.5175388556661	34.7364531549386	0.341206400134332	4.65687181985555	3.53084789005894	11.6944275194554	0.287722705554541	0.193355085155572	0.948242323447436	0.849823606535284	-0.190459164642049	0.893396749836768	0.197293144368612	10.946158206208	0.00555755945155593
0.482481590529926	0.34200432478577	3.21703421033778	9.40641382927808	11	11.0453610171873	5	11.0905365064094	93.3333333333333	4.53842150553278	0.799186976777687	124.506945090255	1.33400298310988	100	6.34241435706156	12.0317685230302	8261.09008932243	4.58679022074757	3.34045281408412	2.34949891450887	13.6642362051347	1.7545044001898	8.83735423773075	8.60269416831297	5.90365028034299	7.76058592479173	1.30845089351006	9.08905390528763	0.586270354765359	8261.09008932243	0.0478	4.5120709700867	243.778776690609	80968.8071590827	458.207915495119	183.846977737522	138.589599789383	0.161570149047821	9.53101725375361	4.1009120387924	41.4695665733094	0.180077936863384	0.0976648101857487	0.896759458887863	0.790761466860328	-0.571693373701077	0.997272604247756	0.100920967217721	15.2432645075614	0.0105406030775826
0.506076971248151	0.423380948684386	6.22644298281558	14.7064788865999	15	11.1803398874989	11.4017542509914	15.9059737205869	360.375	7.44261029265537	0.689459837411232	355.204333440818	0.985651983186454	373	1.9674816875318	3.19933675760584	2468.94198063641	2.87965855260168	0.673365281570382	4.44137895237756	4.44037313420838	0.394969890009243	2.52197428513514	2.43021278994257	1.82367017767844	2.61670295652994	0.270163451339509	2.57277037474587	1.13828216756108	2468.94198063641	0.157673813511202	0.25879310628711	17.6446671662822	651.765417578359	42.3379342433308	12.5118855330497	5.96757200349232	0.360612082756848	1.8620399107186	2.42427318231965	2.36055487103741	0.47107024022521	0.401861845412835	0.957591953694015	0.866908303973348	-0.100105667065861	0.655872513286336	0.397992397124391	4.00073175346274	0.0261006249304191
0.782779697171392	0.535624786827029	4.87284907825349	9.09750481698133	10.295630140987	8.24621125123532	9.4339811320566	11.0453610171873	167.875	7.12134206565193	0.748062170015288	196.729935179525	1.171883456021	177	16.9166122094491	27.9845369808919	88844.3678750157	5.69911402828049	7.00258843044161	2.40413207423865	33.828693228647	3.62293523298573	21.9806320703842	21.2857508433839	15.3562360130695	18.4724572155775	2.69933817401728	22.4041420548696	0.535396418256271	88844.3678750157	0.0223754349005714	18.7973950011764	1013.54687781207	1455074.06133062	7178.31313440747	760.503618379256	473.521595253658	0.234831292750771	17.1910031301337	5.06141422426591	169.854184969556	0.12012436664949	0.0543694103824949	0.931629143672142	0.829065301208867	-0.645197871962204	0.999669121268592	0.0613163191478302	30.680211503677	0.00486784770024323
0.536524942623463	0.332982408962548	2.33646595106862	7.01678493572137	8.06225774829855	8	4.12310562561766	8.06225774829855	39.6666666666667	3.76468013503908	0.774041573846952	72.6669571496418	1.83194009620946	45	3.35102891123384	6.35222568344427	970.44830095874	3.7168685856424	1.35627855541946	2.85614049709393	7.12702427870292	0.862504357355499	4.51706029729839	4.26196555381089	3.0554412577818	4.07158302092113	0.56837558907974	4.64386883956503	0.837335081400574	970.44830095874	0.0834567901234568	1.16168406965367	55.1899476478459	3935.28139706249	65.6541678528161	38.3162768097067	47.0307167418433	-0.104981737599894	5.54605042066228	3.23293867584126	14.6739400781765	0.2568810325807	0.167803277860201	0.879973807708514	0.777415533894423	-0.602168703834153	0.99375172522175	0.193895582530715	7.54068904896664	0.0296220843391089
0.551436431913571	0.231805495555734	3.06534937029568	13.2237993881325	13.3416640641263	13.0384048104053	8.54400374531753	14.456832294801	137.458333333333	7.29208475093268	0.616730141933673	208.850891044155	1.51937598819634	148	7.0551573210503	13.4997630452829	13725.7977571508	4.53733535831927	3.11995892415934	3.49548700161478	16.0679942984624	1.95602227448718	9.31894047371699	8.42266375962528	6.77026997692698	9.29772432153546	1.3384825350954	9.63025839411932	1.19770768843536	13725.7977571508	0.0545105916727538	5.89922518482483	192.501963727991	239660.688110206	3833.70685133337	267.296392916676	189.386143844221	0.179362895871377	10.462607517066	4.40642643977006	75.1312234339833	0.207724646371432	0.134594600718402	0.903198000182432	0.808581802788139	-0.506799256206377	0.995079187477088	0.133698021813774	13.1419881583729	0.00889147318304235
0.83047673097836	0.537120735834898	4.75038910344425	8.84417373323014	9.48683298050514	8.54400374531753	9.8488578017961	10.295630140987	161.416666666667	7.34488049017764	0.744954013239629	192.451031628614	1.19226245717262	171	6.62002407664353	12.3055485155308	15395.4874431732	4.82945600571791	3.15627851524904	2.48307976571688	14.6083139220161	1.75337246526263	9.25058312049098	9.00527712888039	6.08148289615477	8.52683102586132	1.30370840714746	9.48852413765991	0.553391543756466	15395.4874431732	0.0399097158099928	4.45880224184211	276.132022126349	101746.573894863	932.863740666272	207.385504177239	111.433821256963	0.311701898167763	8.6226699522344	4.20492981022007	33.8614772464484	0.189634417068409	0.10467858057324	0.92493581581248	0.817206792659857	-0.477781676557859	0.995279413191641	0.104042561930259	15.8756014614569	0.00596324833877602
0.9298815786478	0.730895621646304	4.06405517937055	5.56037696629853	6.08276253029822	6.70820393249937	6.32455532033676	6.78232998312527	71.2916666666667	5.17049211129854	0.827818648271714	100.440322271077	1.4088648360642	77	6.44437193548713	11.9382143402241	6504.83702409305	4.38668061899998	3.14569870594226	2.8696100388198	15.3809989218269	1.75358136457126	8.94691799408179	8.34581530946581	6.31511783483262	9.06588108699429	1.28550984477623	9.1912133535404	0.749040360013896	6504.83702409305	0.0585258896947209	4.43106131747484	186.635765540479	74519.5964412171	886.815783463785	165.29038700543	131.522362596725	0.116558698763635	9.20155868758242	4.14170401603881	44.3236364626521	0.197061164592495	0.115365525255887	0.922363508152546	0.817342951472799	-0.586366005277747	0.9970277551521	0.0913794301304481	13.3411992709873	0.0142800113051076
0.444187644947503	0.311746124662586	5.51918642385567	17.7041059606732	18.0277563773199	16.4924225024706	10.770329614269	19.2093727122985	445.958333333333	7.86394513257249	0.701920479461976	402.154006641107	0.901774844378825	459	6.64841474073946	11.949169448622	40420.6800944314	4.84437571354063	3.23069891343922	2.30060902877244	14.5490813160824	1.6912283000178	9.16794391653766	8.97692432278002	5.99394482328089	8.55513649280153	1.29514421115079	9.38416132991455	0.404972296398552	40420.6800944314	0.0382331581870221	4.01128820908372	275.952421670984	67163.5225785938	486.324719691228	165.213405359866	91.700914486359	0.294139294693595	7.68373894705975	4.19594472047033	29.4869037052009	0.211646221387698	0.124527715294585	0.939913235198674	0.837377860051157	-0.251302633597437	0.955262921931609	0.12289870144686	16.0469884199516	0.00308420148698101
0.484152445759279	0.324583263519293	3.91060466627123	12.0480785850463	13.1529464379659	13.1529464379659	6.70820393249937	13.1909059582729	184.25	5.83310671365016	0.775497193897226	201.918242821192	1.09589276972153	193	4.71181881033836	9.08611271024992	8905.7082008001	4.42778604736589	2.58737415656224	2.17834992667534	10.4214088076178	1.36803768604411	6.59916853707832	6.26845178650585	4.34198735588286	6.07942145173494	1.04127552029506	6.79290554970805	0.54070113854277	8905.7082008001	0.0511960052618862	2.59454042648992	146.390013602466	25252.6614469592	247.251486003539	106.429568283304	70.7570381296891	0.21487402322253	6.76449701206463	3.90105347597346	22.0459560796142	0.232231293657256	0.145442383966431	0.910471928390697	0.805633796786804	-0.346858080581714	0.977160990976626	0.153964271646458	11.7220050646601	0.00638447752775469
0.774536714128714	0.496906611309119	3.60343289773643	7.25173063856617	6.32455532033676	7.81024967590665	7.61577310586391	8.30662386291807	92.7916666666667	5.61673162054157	0.803017841977972	123.433083947426	1.33021733935259	100	9.20699284490942	16.231068562222	15513.3587478817	4.98788541583652	3.99127560575329	2.48826644629192	18.8771617636092	2.20278436122331	12.1619378351515	11.7034336481986	7.82933316979343	11.0478285938158	1.59639197028517	12.4552634447778	0.485313537889698	15513.3587478817	0.0356	7.22085557272811	455.676715967794	170172.492538222	510.247802248438	270.996140097507	225.606687359786	0.10315189258695	12.3081711173643	4.41457177739988	69.6818804650513	0.149877317148732	0.0767858691669536	0.910703293056221	0.802286200967481	-0.645862326682753	0.999144540944753	0.0857582137403412	21.0735668597036	0.00967730785285655
0.61970823182633	0.439142814699304	6.69582071439644	15.2474787023017	16.1554944214035	13.9283882771841	11.4017542509914	18.8148877222268	538.25	9.44898806641298	0.686903439366936	465.84824020426	0.86548674445752	553	5.35525905203622	8.59691979792804	26947.2773559529	4.28451659737552	1.72696980792163	3.5758258472919	11.4623933017697	1.02586867476616	6.85964789963416	6.74794579234695	4.69970735266178	6.7626859491079	0.720352780951772	6.98063419813938	0.737054666381375	26947.2773559529	0.0582487761969072	1.67448450127767	125.645842810837	19272.9292856222	360.632145409567	77.7933659841097	31.2488017986086	0.426421561043024	4.25632803237567	3.51287634497683	12.6577406134394	0.312881772245005	0.220701276947383	0.965105749197971	0.877828409009556	-0.163174936344905	0.864463435057184	0.219891793336562	10.6765683938711	0.00507781521753616
0.603659216180143	0.414930864195464	3.09594757938948	7.46135765386461	8.24621125123532	8.06225774829855	5	8.30662386291807	69.2083333333333	4.50411731297162	0.825641474266463	98.7335799688201	1.42661403928458	75	4.40692571614334	7.27925155494877	2587.79182906264	3.92207926108839	1.91474320156397	4.22718512792627	9.9540781728594	1.04509273022581	5.72766190709621	5.29405868253989	4.10941280931099	5.84466536354842	0.742489526580668	5.8740012814238	1.16862413076552	2587.79182906264	0.0752	1.69778013216746	81.1923226885047	14750.4100292734	320.005467300335	72.0697804372296	64.2260061439626	0.0936636164944873	6.21424711738343	3.59058564659782	23.6346633912847	0.247530354188492	0.159388483388031	0.915162848748064	0.814349869395258	-0.490027784941692	0.989364591399319	0.180683072560255	8.8986737059254	0.0161152472744476
0.464456256523567	0.324494161836445	4.83595323286909	14.9030515849667	15.0332963783729	17.464249196573	8.60232526704263	17.4928556845359	312.291666666667	6.92181554993126	0.738353016273299	301.481269083529	0.965383650167405	323	6.30794355458651	10.5224185459066	23011.0993983087	4.53134827996582	2.0075032951241	3.41704800429855	13.8768223446929	1.22687031044938	8.29252733117143	8.1524594938896	5.71258562033973	8.16423672435321	0.830784352167879	8.44048540090043	0.698416664871936	23011.0993983087	0.0501586327866653	2.47578426458804	180.061604563746	37949.966937889	690.178348996667	106.42841135985	55.2507980311807	0.322272233409044	5.7044299852575	3.84206082700864	21.3870269793123	0.266310445057484	0.17661342024725	0.958684798033062	0.867437983596523	-0.269633447556298	0.9553713662647	0.178379689720911	12.9317182128362	0.00512230534627358
0.459005177537822	0.247809532266216	5.1623282291872	20.8318387996529	22.0907220343745	22.2036033111745	11.1803398874989	23.2163735324878	571.25	9.56192186667396	0.623824205054315	533.710865819693	0.934285979553073	588	6.23193519304654	10.3261547488119	39651.2502203694	4.5524442160024	2.63292928809511	2.15680649179586	12.3976146642349	1.33697000753297	8.0582793801672	7.8609787319251	5.1325699431345	7.26504472110035	1.02992215940858	8.21182677692569	0.336057562727082	39651.2502203694	0.0466298764403721	2.49823244540588	215.860507431078	29767.823126052	155.84087344301	117.551804486909	47.5387453721861	0.429961208559291	5.35994017891843	3.748517234081	16.8396633040618	0.270336497702419	0.179141673171896	0.954310990311085	0.860112170909229	-0.183600611395368	0.897353096552048	0.189930788796132	14.0808634028866	0.00369207230231553
0.530079904311949	0.356555317274428	5.25573339585523	14.7403029522347	15.52417469626	15.2970585407784	9.21954445729289	17.7200451466693	248.041666666667	7.8135383784497	0.621893811448374	306.985349597287	1.23763621540986	261	4.98006155070419	8.43286393409898	11361.1748121819	4.10916738757888	1.80107850726687	4.16901481806981	11.558816048148	1.11173251442789	6.44324436543626	6.03246158794958	4.74714002950857	6.81167601863943	0.752745257350674	6.59768182096248	1.22676959664057	11361.1748121819	0.070242656449553	2.01400745793269	96.5533910942935	30207.3888777885	835.95998721965	88.3001331315205	54.6267807737233	0.240036586231869	5.54577636333866	3.79602215085837	23.0452911989638	0.275832787058993	0.185165639294179	0.947053046387348	0.854129357877307	-0.257298070738906	0.941177430163141	0.178893027993712	9.38664281857411	0.00720342432228155
0.466361138393824	0.359054451595645	7.65484912749503	21.319465873426	20.3960780543711	21.9317121994613	12.2065556157337	22.9128784747792	765.208333333333	9.94257037467923	0.559034277311763	723.711511908188	0.945770557353471	791	5.5400668031462	8.95891632327421	39638.9156684466	4.19484053598607	1.87696021442174	2.95186100940908	10.7930290811924	1.06644321887292	6.95820161894342	6.66997465632445	4.66725581889402	6.1257732622984	0.77384915814886	7.07901187941748	0.836443820464398	39638.9156684466	0.0646799247539881	1.69583941906691	148.445753939113	23804.756391702	583.596387868374	92.8244029243997	26.957497370984	0.554507273988046	4.03744376406146	3.4310845492384	9.99804414111989	0.32134153246636	0.230246087076156	0.964357631974021	0.875042554341147	-0.14797006806997	0.842971816029644	0.228323596342733	11.4865360924523	0.00495423764810736
0.864004820447839	0.599569420237103	4.46895027791401	7.45359941163567	8.54400374531753	8.24621125123532	7.28010988928052	8.77496438739212	138.208333333333	6.43994582134039	0.837720931775103	154.314798913288	1.11653758634878	146	3.43368575752932	5.98762576963402	3056.90529110318	3.81526603797379	1.42727527248236	2.61272240997175	6.87270635136871	0.829900130852168	4.46474336316033	4.18522475191678	2.86942070452455	4.00328564684416	0.604773702481329	4.57577397533023	0.716930249627043	3056.90529110318	0.0824732595233627	1.00377417442522	78.1454549696663	4897.93145030994	114.10482472081	45.4500041754405	26.1899810199617	0.280736744699391	4.149931473827	3.2517714739768	8.02590091053244	0.297278175171467	0.203646563144094	0.925236551319451	0.819144388929516	-0.272422307498964	0.93860845907524	0.232710619257634	8.56134288225716	0.0103896019954652
0.401832169382835	0.230384013015443	2.80134114880877	12.1594424549806	12.0415945787923	13.0384048104053	5.8309518948453	13.076696830622	108.875	4.88605514017058	0.721276653901872	152.874257676833	1.40412636212935	117	3.79538573983622	7.01662164432139	3363.31092175488	4.07400686769023	2.20224320536137	2.27219424072105	8.17313917985286	1.09620844454081	5.20339413510787	4.84784956456469	3.43867810286042	4.73446107699243	0.838587404821118	5.36155268504247	0.618293529274896	3363.31092175488	0.0678647088903499	1.67093666921118	92.4789945938295	8452.61367270285	77.6500114746238	59.644417321235	56.9444249815459	0.0237991490919699	6.16297777151935	3.68199809538673	16.952007122679	0.239001169946053	0.148333543458074	0.891340322627661	0.784939697644653	-0.422136837128122	0.983291656699097	0.151316844371855	9.57244171031174	0.0117851927039623
0.55624628037833	0.338184937915212	4.97485611626057	14.7104603384431	17.1172427686237	16.0312195418814	9.48683298050514	17.5783958312469	397.791666666667	8.18263884591194	0.737800772392877	354.52658406428	0.891236830160545	410	3.09621941313095	5.66384824505696	7543.3231593269	3.71236933594113	1.43478574412799	2.66869726511376	7.17831509584996	0.826883908589587	4.1730708702436	3.87669194580018	2.95558557078067	4.22272952506929	0.621084512247829	4.28932968761903	0.809248158755759	7543.3231593269	0.0916954193932183	0.983828681014339	58.5423718303382	5788.55072124644	172.912654422679	50.6752471241705	16.380123898266	0.517629468822703	3.11848762665539	3.04517011777776	6.1179869558521	0.370424998780679	0.28388985702159	0.956051886305261	0.864023344142311	-0.16895939761648	0.840200342641958	0.285101880943615	7.06639170574847	0.0102459992785161
0.7587282216598	0.43850518318879	4.30414467039936	9.81549326076332	10.1980390271856	10	9.48683298050514	11.5325625946708	193.916666666667	7.4472917464527	0.748638038951428	216.415813969157	1.11602482493764	203	2.92398249314237	5.26163984505362	3350.219368789	3.62523027911305	1.24638609126624	3.21665955901828	6.48618227566755	0.730368047992682	3.95839482941351	3.74751107049563	2.68437879262242	3.80180348304513	0.506767794395418	4.06245537681533	0.893419327413866	3350.219368789	0.0920430003154651	0.834654063088174	56.9170263733595	4641.28408877318	163.834561088461	42.0310263327343	19.5285579967123	0.375481377656026	3.52012575975628	3.12736517680173	6.51401767379883	0.335509048779582	0.24259205484913	0.936068307850714	0.834095035632405	-0.196660938583785	0.874818626006861	0.248146341134229	7.16064890862014	0.0107920906434516
0.541847039426186	0.46580253758227	8.15606065630462	17.5096956290499	19.2353840616713	19.4164878389476	12.1655250605964	19.4422220952236	827.625	9.48757673785431	0.751216032516534	567.468392843013	0.685658834427443	843	6.67707358767295	10.3775509400968	60662.9463788157	4.46639644493459	2.06440752458793	2.78233989228934	12.9045395877837	1.16718530886217	8.36336486107971	8.23836212054674	5.34088565358633	7.56365393419735	0.854586762452732	8.48297061676824	0.497557523001347	60662.9463788157	0.0514023097197069	2.0149186854105	207.968449294203	29151.8615959213	382.761275500165	97.3926536349121	33.9457387248377	0.485469512187441	4.5501797632021	3.59025778678561	12.5882418044233	0.293504548206807	0.20082447869354	0.968094873402303	0.88044369206009	-0.142700779417791	0.845069352528053	0.21435196006755	13.8597123515315	0.00376557354473947
0.564870268324179	0.391229416752467	6.49053083009455	16.5900889661402	19.2353840616713	18.0277563773199	11.4017542509914	19.6468827043885	629.166666666667	9.37124800582558	0.73779720420732	481.272362920778	0.7649362059668	643	9.70172268713308	15.6929667150134	106703.309900031	5.12334217604418	3.62616354723382	2.17247701386496	18.8749972348145	1.93553404211597	12.6777097435217	12.6285777812114	7.80100433942822	11.0739928953863	1.48119890886126	12.882004875455	0.128615217589707	106703.309900031	0.0316000280566648	5.22172527026197	516.605421099976	114299.999670077	8.82932404092213	227.904035491426	90.618367912516	0.434157173482334	7.27309166203514	4.22768560151213	35.9887645809306	0.229358637873744	0.142066201237897	0.961091025976119	0.871531761673564	-0.238942062112665	0.95408980541108	0.145407298931704	21.9588223322794	0.00237033709090509
0.252285327607124	0.105374604858727	3.25387198817725	30.8790907689726	23.5372045918796	22.2036033111745	8.06225774829855	24.3721152139079	204.833333333333	7.79034153086037	0.51653092235444	325.328082636412	1.58825752304188	223	2.95062720416835	5.44533870158643	3758.08988627332	3.63441467612148	1.36287646597965	3.10415052606098	6.89742401454931	0.771157351784068	3.99359453032928	3.79932313999769	2.83453108452373	4.06289293002558	0.54230747523364	4.10517003480715	0.916598501625129	3758.08988627332	0.0950149811980937	0.90362374200266	43.9404427668242	4336.14088641671	137.557276768566	39.6122612739075	29.968107941843	0.154549488129005	4.29175360242773	3.45404050709559	10.8108774765108	0.318511937855922	0.228346334204966	0.917979445631432	0.81747969769681	-0.225858187050842	0.901883407942262	0.203731542748522	6.44163596904075	0.0110056134628312
0.518259607361142	0.277065078749688	3.97759037394024	14.3561591806875	12.1655250605964	12.0415945787923	9.8488578017961	16.431676725155	195.791666666667	7.44021742019716	0.596941737206267	273.158665020313	1.39514959789051	208	8.10396186625128	14.2799388778982	25120.4493401046	4.89136301457539	3.42184807292293	3.00053323551603	17.8255717234337	1.93751876812121	10.7272364745127	10.3022982888057	7.32248300009573	10.5030887233379	1.40373399356962	10.9896037716651	0.813573260183298	25120.4493401046	0.0402181952662722	5.69778867807905	280.44445427139	113868.554707058	896.851169977128	212.686651820172	197.330649507956	0.0458759464500071	11.4708801983142	4.5508130749702	60.2978728404865	0.154112584047665	0.0779759182032849	0.914461556238143	0.805990247652994	-0.477565202577042	0.995368052919452	0.0880366176453855	16.6265510091217	0.00551999198735973
0.638705550338149	0.404221114831658	7.24120413816732	17.9139680547935	20.1246117974981	17.464249196573	13.6014705087354	23.9582971014219	842.5	11.4417508251769	0.660459355290859	653.157574956089	0.775261216565091	860	4.36439489972706	7.04251078332777	28783.2767371991	4.017644271094	1.51612408181821	3.1450611890625	9.58678266693799	0.854531671895388	5.68872586334125	5.60911785533549	3.93262728634164	5.65415538059635	0.619053054777041	5.78523348177095	0.561391697784979	28783.2767371991	0.0691914548404543	1.1073244903559	87.0079213514138	7366.0779076609	143.039627546696	47.7097132309413	21.5687932025792	0.377905404902417	3.57621648909456	3.28841543194172	8.39621498535885	0.340233954896953	0.250118989518974	0.966654781927263	0.879457379408575	-0.103648266123242	0.735915137431157	0.260259363712871	8.97018051595014	0.00632671765249038
0.7046267975123	0.545060490417644	5.9876683859414	10.9853282180725	12.0415945787923	12.0830459735946	9.48683298050514	13.1529464379659	327.25	7.74055664192195	0.801608727998815	286.489113864568	0.875444198211057	337	6.74963072518839	11.2996105600735	25776.7037341623	4.57739120673825	2.42115956278905	2.55138978858587	13.3445162039954	1.36711658215333	8.5870764980238	8.21058064314676	5.51316663193316	7.83134957206228	0.993391167752905	8.74578384801549	0.616023199635239	25776.7037341623	0.0481733571661281	2.75085233329599	226.7573183919	42741.7044372161	665.202260460181	136.612488057997	48.6094320620347	0.479893902041887	5.46525807597638	3.79326484922271	17.7917070194373	0.264256045911903	0.173002186374036	0.958263324069659	0.864646815456634	-0.269835991606698	0.958174093092051	0.185767385914551	14.3075420900171	0.00445569798782978
0.759366049119008	0.59304446616716	4.12506554556794	6.95574409829365	6.32455532033676	7.28010988928052	8.24621125123532	8.24621125123532	93.0833333333333	5.28195591460411	0.814137906768425	122.002135618639	1.31067647934079	100	3.62632073763964	6.04932887940672	2359.52537686727	3.77812530356614	1.55656836338764	3.53578178178832	8.21427080141093	0.864209119435128	4.73881631942514	4.43529757057684	3.3691345083912	4.84513629301973	0.621308081563627	4.85749459790463	0.998314293458551	2359.52537686727	0.0846	1.13887365942265	64.0866250792967	7239.95441639199	212.7527052017	51.3705722739463	31.7092377410097	0.245017145012365	4.46787381427565	3.36169580577004	11.2467241862005	0.291748872594774	0.197447393828507	0.934767408622367	0.832131699400835	-0.371082267715418	0.970619427446891	0.207904431851165	7.69120942724468	0.0132373066573646
0.585605026476989	0.440033013725966	5.12495730104577	11.6467563595975	13.0384048104053	13	7.61577310586391	14.6287388383278	227.375	6.82039906633316	0.720820004297291	249.930410094447	1.09919916479141	239	3.66206452088295	6.33042608402597	5618.07057699045	3.83369696824477	1.57781421840065	2.3158964444017	7.34719751868688	0.85633356855896	4.74258830554015	4.48269127311653	3.08360067861959	4.2635968400673	0.649753732996755	4.848357603544	0.560640882919081	5618.07057699045	0.0818788186481329	1.01442761599674	79.9048446975976	4652.57574303544	67.1650231693498	45.9771233085348	23.824080168894	0.323677743553008	3.85542669516744	3.27035949124079	8.17762485284466	0.322336316962764	0.231309320962828	0.93828848749523	0.8380326932579	-0.205486466075881	0.891025573356457	0.246390292355512	8.62120640215329	0.00900001654427578
0.659450990554238	0.486119184688615	5.58019411270278	11.4790658103263	13.3416640641263	13.1529464379659	9.21954445729289	13.3790881602597	315.041666666667	7.56988131925697	0.788311471515951	284.030476410888	0.901564797495213	326	6.46879331865464	10.2620295253279	22472.1638039675	4.45756181268859	2.18792132752625	3.03056887062275	13.2236116364305	1.24560618169788	8.16220757178431	7.88189392948002	5.57785710030873	7.6457545361218	0.905920030241984	8.30259102952695	0.731343228101313	22472.1638039675	0.0528435394632843	2.31138535868829	175.529868031771	35899.6757681005	703.177860326559	111.850957534937	43.3507731810378	0.446175977441525	5.26273305519905	3.66576857348697	14.1120490824003	0.262225453637779	0.167752135272992	0.959784711574895	0.864392512641656	-0.249946315658249	0.945349022412065	0.176953161174347	12.5837634752604	0.00473219512244842
0.781785442249298	0.409525874139214	5.11539020701472	12.4910061367107	15.2970585407784	15.2970585407784	10.1980390271856	15.2970585407784	304.333333333333	9.76528675672705	0.633964540978327	345.132220424618	1.13405986996041	316	4.39217962908318	8.24400277169105	11883.0189995819	4.14153555448161	2.01332238260751	3.12248763706156	10.3120808127035	1.21690611887331	5.94567440724203	5.50034760681336	4.24442366719238	6.06765714551108	0.868217015836946	6.13225003608023	0.99691140604879	11883.0189995819	0.0722039737221599	2.25344634807311	114.267426114355	35364.2463579331	872.238363867058	114.588192160265	50.2736433687913	0.397890238865221	5.53596148047722	3.78781296510146	18.2203386124314	0.26854205564088	0.178659890336927	0.938518826896929	0.83935371116075	-0.251869951571999	0.94199861339001	0.180291525638644	9.90426275262786	0.00650575026913673
0.472388821686063	0.361018900064808	4.56370344108537	12.6411759613309	12.6491106406735	12.369316876853	7.21110255092798	12.8062484748657	184	5.97155021709928	0.676187609246141	231.363829928866	1.25741211917862	196	2.48116547905115	4.38966087362692	2149.53329936376	3.28213567073091	0.962632596730166	4.35062890531222	5.90732738266204	0.603957969739296	3.21721062865537	2.98801067520969	2.43281153003416	3.47451585262788	0.398830902211369	3.31164711728272	1.37113096637696	2149.53329936376	0.127082465639317	0.616562400273849	31.1729936022565	3284.45532687478	159.307233634935	31.7668105863533	14.8241884991574	0.371046693269558	2.88748874335408	2.96721479234518	6.06891505226965	0.397790110185024	0.316897387756867	0.9455125454546	0.853863845527677	-0.216183112497117	0.876708346445529	0.304477064991601	5.18746770240215	0.0179535544437594
0.771146374933548	0.432873276421669	4.05363602712449	9.36448667063424	7.61577310586391	10.816653826392	9.8488578017961	10.816653826392	160.958333333333	7.22138994917312	0.738985487018696	193.637972240613	1.20303166807526	170	3.32740059826037	5.70298033240255	3371.78000278067	3.664981402905	1.26533835792865	3.14335364140466	7.29541450906674	0.750529987279544	4.35383772185908	4.15293994843776	3.01146074941529	4.28395375965145	0.532275824845891	4.45353792128875	0.875235675903556	3371.78000278067	0.0907958477508651	0.878097108073827	53.4070556323211	5257.01121111651	171.502037265134	43.7429827542499	22.3293855837468	0.33682717188957	3.7497719375106	3.227859908783	7.69115119130298	0.329328776107949	0.23597534992705	0.941878943984014	0.841036528701543	-0.24656773508882	0.919613057047346	0.223283707900905	6.92928724285388	0.0113804246790726
0.207525261998797	0.114541843862547	2.57109389242122	22.4467653542106	18.4390889145858	14.142135623731	5.8309518948453	21.4709105535839	141	4.65827086115808	0.58113488828697	225.434259668922	1.59882453665902	153	5.15409873051614	8.76609022310903	7416.08252680305	4.28798882618044	2.27165775634933	3.36564169211876	11.7157842510965	1.28184787628194	6.78268524016531	6.3530733455146	4.80407752933727	6.91170672175919	0.925181574551829	6.96212091435962	0.987930027297104	7416.08252680305	0.0607031483617412	2.46630855900733	105.985090543699	27006.2821388844	524.003533542749	99.0182957705598	79.2806127565823	0.108752739445759	6.91774681841942	3.90425907467105	29.9297357236133	0.240009393483794	0.155162452703214	0.920964841553063	0.820718901185687	-0.440814519012285	0.988742566492319	0.160414853163989	10.0437965168431	0.00988588774091311
0.29254905974889	0.229867706987858	3.80758568265951	16.5642478996001	15.2970585407784	14.142135623731	6.32455532033676	15.3297097167559	158.208333333333	4.84585514847552	0.686235496044349	206.140748953546	1.30297023304849	169	7.60839110310645	13.2301827525135	17524.4677752394	4.74573282596386	2.84233853801812	3.60276242953329	17.3681211906077	1.70626099305337	9.95251250392723	9.43278936219012	7.15092841181	10.2171927787977	1.18385816022219	10.1830779037152	1.03130858853775	17524.4677752394	0.0439410384790449	4.64257045230455	224.69486823292	131028.8553153	2144.73421123609	211.058074027726	138.129993899209	0.218946886886211	9.13762507174563	4.30934911769641	52.0363192056752	0.191639797570285	0.108075837719432	0.936046247159358	0.836876052443347	-0.486081683818004	0.995219232275866	0.121421477798472	14.3621972139863	0.00645596919095832
0.478797085840319	0.307203014682245	3.05031371839094	9.92930919491796	11.1803398874989	10.4403065089106	5.3851648071345	11.2249721603218	89.75	4.7541243069342	0.729546290555533	132.878354808623	1.48053877224092	98	4.98065386162174	9.01889185817203	4655.70465616412	4.12799025182418	2.56245656188351	3.06277747768292	11.6789670433688	1.33172758668989	6.70262839221049	6.22533060486142	4.7940845851332	6.88488245823563	1.00514265907454	6.89254600050095	0.870650445741508	4655.70465616412	0.0695543523531862	2.58196300495546	107.289512587636	27980.7880571002	382.139441331709	107.061511173333	82.0898913069564	0.14871516350444	7.1653839598204	3.85898749811748	28.5803256871036	0.231488763500206	0.144802989241593	0.917563702822058	0.814591367543982	-0.495205278530364	0.992437384870132	0.133198111510828	10.0448983899805	0.012504457489041
0.501226388680513	0.483791616921787	7.42693791307968	15.3515225425669	16.4924225024706	15.8113883008419	9.48683298050514	17.5499287747842	492.458333333333	7.69458820475827	0.714952039706433	421.813241510181	0.8565460526478	506	6.69306175585517	10.1626752363875	37663.9485839564	4.40854916947346	1.93635086769765	3.40774459758225	14.2141305293355	1.09452299235161	8.5185602336097	8.51173606689718	5.83509608401262	8.3790344453229	0.773564802912512	8.62755359276088	0.4004130801446	37663.9485839564	0.0536955740598978	1.86881254232462	167.364176710677	19076.0283398089	150.128751779099	75.0660294876465	37.5816688845623	0.334358735333853	4.73625276562489	3.62101047546158	14.4727138463782	0.286556458093207	0.192953466460733	0.970831321682688	0.885725933691944	-0.175011171817305	0.882882347177792	0.203266466979984	12.5688866433524	0.0048901249271108
0.563937406851426	0.257932047990461	2.60564312780194	10.1020526456576	10.1980390271856	9.05538513813742	6.70820393249937	11.5758369027902	82	5.69692537286876	0.652594523135524	139.867432064564	1.70570039103127	90	6.57847113882723	11.5273331550864	7038.67511191926	4.37819740922335	2.58622189546821	3.92342221881622	15.0250536292392	1.57857795881123	8.6094445492356	8.08075752387425	6.31830739373167	8.70674623550749	1.06521272231865	8.84350050848347	1.20395431460742	7038.67511191926	0.0553086419753086	4.08496579718466	154.767333711024	97009.0626221912	1791.54046237381	183.0380325063	139.970966364514	0.138479570838664	9.27211874186915	3.98994475868544	51.1203368008463	0.18465813739838	0.0991665362585952	0.916555220420492	0.814147700208806	-0.600392828473657	0.997251744700145	0.105540689989002	11.9761532341545	0.014122977635426
0.915498102140727	0.564876756473447	4.2053479332473	7.44471760442311	7.81024967590665	8.24621125123532	8.54400374531753	9.05538513813742	131.958333333333	6.81562483782302	0.777838473365344	161.145896868527	1.22118772492727	139	2.40457969543963	4.16732587115738	1410.03095742261	3.12100246977588	0.839815239598365	4.37006578671054	5.6208379343287	0.577764734582705	3.09730977302012	2.83496484599812	2.35129874060241	3.26953919372629	0.376274462180202	3.18498157096032	1.39441542823522	1410.03095742261	0.145385849593706	0.550779777310933	26.5156860939457	2583.66711118216	131.019496695089	29.1034259587247	13.2736867884847	0.381454546848334	2.79843995584161	2.89053502095423	5.21823168031724	0.391251882982563	0.307833980541755	0.943603705785998	0.848048815181124	-0.245393905664554	0.896810462370032	0.311488563660844	4.74738501833343	0.0209350095977456
0.563504776526147	0.447350310228435	7.10816075292927	15.8894731721535	18.1107702762748	19.313207915828	10.295630140987	19.4164878389476	633.666666666667	8.95379402899257	0.744921742422001	478.939565071363	0.755822564552388	648	6.60318076078518	11.2556233915681	53247.2286727394	4.73503532069614	2.80882011341333	2.67800638019496	14.4695183677716	1.49847531997987	8.88304909619466	8.72058806566801	5.94141180938451	8.52810655838713	1.12478995015996	9.06485792422177	0.443607413104439	53247.2286727394	0.0408807727480567	3.26308794092132	232.611326115235	57744.7204027201	391.184161125795	145.024177008959	54.6086015060687	0.452856548115856	5.67663393617055	3.90244657272026	21.3197754876022	0.268100827438003	0.178628102135732	0.96104950796797	0.870991423529648	-0.187434919839017	0.907531973753293	0.178854498602868	14.4899515755209	0.00316709466477704
0.954840896965624	0.564506571043196	3.85064857497145	6.82126439707432	7.28010988928052	8.06225774829855	7.61577310586391	8.30662386291807	107.625	6.51322221534211	0.811429240249789	134.847297509799	1.25293656222809	115	3.5926243883432	6.76127107006121	2941.23349843131	3.88224775915305	1.98426366802958	2.85369260768122	8.40584310047428	1.05714646440344	4.8939721714602	4.48559530245569	3.45032551040913	4.95551759006515	0.778002854509366	5.05726640237788	0.887150279622174	2941.23349843131	0.0891493383742911	1.62497984959322	81.7907992519686	14005.6847242713	299.770332287187	77.0568728190369	42.1533582322158	0.303717699165959	5.20349675444066	3.58402390029278	14.033535913879	0.270933012413138	0.180024798698556	0.92237706802439	0.81807529264812	-0.384260514596336	0.977394010744351	0.187943408299951	8.54491514456151	0.0117888467583047
0.568251502258574	0.466565473016793	3.12619448122319	6.70044112139148	7.28010988928052	7.07106781186548	4.47213595499958	7.34846922834953	54.0416666666667	3.80753573302583	0.851380900491629	81.1919011760242	1.50239447048927	59	3.32304794281008	6.26966220725601	1229.05033844817	3.57652502709005	1.66043074964265	2.63184042861794	7.40303226536085	0.973321593569213	4.41613754904053	4.0172544929788	3.08780750993861	4.31522475542223	0.734267268859312	4.56413865571731	0.934442985733277	1229.05033844817	0.108876759551853	1.32909081656731	56.6480487901647	6331.33159001769	133.357087209443	52.0050608003063	48.5576033714375	0.0433888672447554	5.54046269702747	3.43994331897542	16.9596264393161	0.268029923828351	0.180900745020115	0.888493112486091	0.788271399432886	-0.500596113575233	0.987381195870539	0.1968390988545	7.46585205306003	0.0223735002625801
0.424962455866093	0.305099413347686	6.51474234131898	21.352851091506	18.9736659610103	18.2482875908947	11.1803398874989	19.2093727122985	332.041666666667	9.07416003958938	0.529783169900561	437.704512190435	1.31822164544741	352	3.7446118440488	6.3328259591242	8284.16208542505	3.66050429415571	1.20846639754626	4.42302125616649	8.75515749364686	0.827133506298653	4.73357446539517	4.37252940612288	3.59337148641329	5.16178600723357	0.537441459836051	4.85124225111965	1.39097453738021	8284.16208542505	0.10233729338843	1.12782415960728	49.4359521545759	10624.6851532574	389.501771761508	59.5570267481436	29.775535749185	0.345915085396969	4.01421344256248	3.41245940981291	12.9056411745306	0.340888842137462	0.255719378060248	0.94943681212783	0.860690028286855	-0.198999432808354	0.885478176645258	0.254821097748763	6.47690754449004	0.0107476233784947
0.440440143537759	0.209487872379633	4.7351956130032	22.6036741851198	21.540659228538	20.2237484161567	11.7046999107196	22.293496809608	613.041666666667	9.95556550257492	0.625272226857041	558.138072078086	0.91044068034215	629	2.36058878637495	4.04386430258415	6389.86473683119	3.26838003244826	0.952042784995497	3.08331246526226	5.32798743579583	0.543479282808798	3.11771317891427	2.96517106460564	2.19290847296915	3.13507896282668	0.39606167851149	3.18728214426338	0.808894213815047	6389.86473683119	0.120834291693732	0.438632001164472	34.7135046614876	1387.83025864949	60.3496964761554	21.7547024820867	8.30422224449376	0.456752236844963	2.21999868328981	2.61292592845058	3.0585165955481	0.435383447092852	0.359457717873885	0.962496570005046	0.873347622111223	-0.110435914125949	0.682312548817838	0.362849911040984	5.59796557806892	0.0158325516513699
0.387214326303174	0.21238619614431	2.9850845194167	14.0549836741199	12.369316876853	11.0453610171873	7.81024967590665	14.3527000944073	130.666666666667	5.44229103457643	0.649198176474301	191.815357138222	1.46797467197619	141	1.67426969494053	3.09558532198006	775.950110330848	2.97638314262646	0.880497758421352	3.04650030641826	3.927458630212	0.478079378264337	2.27193098331501	2.1388676102887	1.61403659540086	2.31342203481113	0.352206521820593	2.34588837582908	0.943550532596306	775.950110330848	0.148332578844123	0.341521878903295	17.9028004085961	580.484461218688	29.9809433277523	14.8272173461417	10.0101135638463	0.196017273308009	2.4392239215921	2.73980764471801	3.88603985255187	0.419762777694517	0.339576792263298	0.921745889506304	0.82320524169113	-0.170131258977444	0.795642993851656	0.328527969491472	4.08449387976263	0.0239266330796567
0.389350314603661	0.326413743624305	5.93389847738535	18.1790705608742	21.095023109729	21.095023109729	9.05538513813742	21.1187120819429	476.333333333333	7.07802684207853	0.712111380541945	414.200082194137	0.869559304816242	490	5.83910638395368	9.63828352701038	29197.4516898266	4.44202174460682	2.01145738503346	3.3748974267012	12.8129584792348	1.19654022446955	7.57238807807295	7.29165385793468	5.25440408186882	7.55855439736602	0.834501465913751	7.71923805188614	0.837029940467912	29197.4516898266	0.0527197001249479	2.24557489674548	136.971730481825	40702.5986048657	858.137225349933	109.512080196934	42.5708153991846	0.444076497502483	5.00334560259072	3.69926366518985	16.4849353978849	0.285628451598963	0.19555482613927	0.961235414561736	0.871593485161762	-0.201935620027416	0.911501370193549	0.207572180400117	10.9636705253311	0.00442925315712989
0.473442605019349	0.26982532836412	5.62616745604594	20.8511465182157	23.3452350598575	21.0237960416286	11.6619037896906	23.43074902772	688.791666666667	9.87182112522417	0.662129655196477	569.638946549496	0.82701196038884	705	7.22089221090526	11.632286724796	61257.1028679377	4.66892118110229	2.38616634680217	2.91542399241236	14.4667853284853	1.35268225327285	9.17024434276365	8.96176879225023	5.97210440257824	8.4946809259071	0.965177887352403	9.32145415769964	0.602598039103733	61257.1028679377	0.0446557014234696	2.79612630810737	258.914414533267	53936.4131774917	895.848648602424	132.453284198686	51.3065915692773	0.445834293232134	5.58653926070599	3.84683651977297	18.8557670428852	0.261292031682671	0.168446201930383	0.962910254121239	0.871970475659025	-0.181599023636141	0.900864679593071	0.169362572485402	15.4461362494316	0.00325398137310955
0.556417855691066	0.374409705292171	4.50802085502009	12.0403418802999	12.6491106406735	12.369316876853	8.06225774829855	13.3416640641263	227.375	6.69946121082383	0.774428408255841	232.629430116136	1.02310909341896	237	7.40340922651877	12.3713045877578	24348.8075387006	4.77403423134426	3.17871186941423	2.04749783764833	14.5077742758189	1.60927562010119	9.96171834458349	10.121705905917	6.28091140915646	8.22686286666245	1.25497857541756	10.1359550389433	0.0425688724098673	24348.8075387006	0.0405383752603749	3.50175217466812	301.838471528829	40710.457623813	-216.746848858091	131.812686512777	83.8412042759207	0.22454355855923	7.14645237541935	4.09347947419777	30.7665449452275	0.22570275496036	0.136819615466724	0.940016999275737	0.840853144729272	-0.358287616797638	0.982586896922537	0.140664111913351	17.0223695725593	0.00510208774423571
0.383705108918445	0.309731624396666	4.1459341744282	13.3855694668059	14.0356688476182	14.142135623731	6.32455532033676	14.1774468787578	186.041666666667	5.13611139019617	0.748499518407877	210.55525272683	1.13176395642641	195	11.7252684285477	19.5117147647223	48988.3878526003	5.33006108772704	5.42107722985795	2.20210040539604	23.3633235115	2.66984397878159	15.5303229501963	15.3496162184351	9.60705565826018	13.7562678532398	2.04055293862464	15.8500000570412	0.228681773389341	48988.3878526003	0.0276923076923077	10.031570870813	804.752902488193	357357.835306797	397.457996683652	378.080250414362	253.173067483749	0.202577482993493	12.7740549810132	4.72889262728925	84.0187385208648	0.149832315605415	0.0771246946125751	0.932932938108094	0.828738924533097	-0.529231629229215	0.99803878456906	0.0809400606349142	27.8086937697166	0.00478800396117622
0.824538541429517	0.631902739812416	4.19222326220703	6.63428562353048	6.70820393249937	7.21110255092798	7.28010988928052	7.87400787401181	97.0416666666667	5.47022419145264	0.837604723152615	121.922494067875	1.25639324071662	104	9.0293905050086	17.3801401344165	18155.0966836466	5.10496456978302	4.39071398488709	2.20027541152596	20.3986821327158	2.5015961856461	12.8653085838489	12.6046268642332	8.4022848329994	11.9963972997164	1.8928144165917	13.2124273826862	0.45035842158938	18155.0966836466	0.0351331360946746	9.05207238509916	539.313137402047	317598.314050677	782.894683523363	376.205270582131	225.027924210455	0.258769962811323	12.227199275055	4.45968852428646	71.7215877658793	0.151398041094713	0.0781108687417625	0.92302928440219	0.81565790385154	-0.65838124498384	0.999368761392131	0.086441573038647	22.3901955761606	0.00901632106424327
0.788012879557219	0.632099152797231	6.36051155166029	10.0625218741602	11.4017542509914	12.0830459735946	8.94427190999916	13	330.583333333333	7.92939683766451	0.821457694735608	281.461863486623	0.851409720655275	341	14.1023009695535	24.856783651006	138371.703967399	5.83425258132202	6.51414208960257	2.01491428027692	27.8461993753158	3.45090300746027	19.7336257304499	19.9973685561847	11.4841353601225	16.3620640151933	2.66768101061338	20.1440344288712	-0.0480863654103244	138371.703967399	0.0195646752263912	16.3661386020743	1524.59932261021	1037504.70508722	-4744.77112836974	676.976229330679	324.942364756716	0.354289783644439	13.9978703338413	5.01169135686045	121.651893551276	0.151570101011359	0.0813158288728934	0.940309571229532	0.841916072949698	-0.492931119909156	0.998316025120397	0.0828932656403969	37.8994445172063	0.00253302184990748
0.518800816332134	0.344119955361207	3.57159617660209	10.3789278156018	10.4403065089106	10.0498756211209	6.70820393249937	11.5758369027902	127.833333333333	5.38459622338652	0.765742332414752	160.262117529559	1.25368018927947	136	3.37364771698843	6.26761446756589	3117.2693467084	3.94896789567983	1.62713910625864	2.71664264103693	7.66352275167115	0.913244931384109	4.65586586812797	4.47495978150741	3.14329624928655	4.5202265023846	0.668750166410246	4.78759836844756	0.726521607040591	3117.2693467084	0.072772491349481	1.2440111555627	73.4801732391568	6614.5012744196	140.612902592143	50.0917386387146	37.4161403035558	0.162115769443555	4.99363421636458	3.47248611443137	11.0910239738144	0.263124848547941	0.16630899438398	0.916682908049789	0.808081777038809	-0.342575420577514	0.967005523760183	0.175104980091651	8.38342577327575	0.0107543311082445
0.607509185289268	0.454694903760034	4.25430400847414	9.3563925465049	10.1980390271856	10.0498756211209	7.61577310586391	10.295630140987	116.541666666667	5.68409441317376	0.721611004642113	159.895089575036	1.37199933850585	126	5.43055504349259	10.3891274827355	7303.93501717788	4.48913542582594	2.75294636534506	2.34734567657688	11.7934716590492	1.55021969818521	7.3911519631188	6.89175609203021	4.89872418543256	6.89474747361664	1.17498814430497	7.6136547223768	0.632667042593736	7303.93501717788	0.0524061476442429	3.33861088965562	189.647696195072	45044.45583844	203.022144182737	146.060195109611	96.2422269707535	0.215334140597878	7.98989674389545	4.04422790404121	29.6173615771681	0.202077283046484	0.117615904059008	0.909230846881574	0.801739034366663	-0.507897406760147	0.995033726299512	0.12813772917073	13.2967914921529	0.00949007328403331
0.222773397538191	0.129883558100527	3.59517021173429	27.6799485963551	23.5372045918796	19.0262975904404	8.06225774829855	24.5560583156173	261.666666666667	6.16635619249251	0.577714780302618	342.454528698065	1.30874342177604	277	4.52043383515961	8.39849057811297	11246.5051206601	4.32826711299658	2.37875555793575	2.44850608621121	10.2274111422601	1.29287682838246	6.18709572677006	5.733669940197	4.19860380774468	6.02880733451543	0.987018989441551	6.37189936507385	0.694287131863471	11246.5051206601	0.0581657521927824	2.32094798641208	120.757684880683	20772.9544285309	339.671659949848	91.6258585371972	72.5016189216821	0.127916352134538	6.79797627725243	3.97951561723655	24.1220798917835	0.229564228975639	0.140574523361895	0.909464119698395	0.805430732769221	-0.285171590062132	0.958700921894479	0.14760814071345	10.7664940930299	0.00569863123580496
0.599041129003991	0.339869757975082	6.2633267552048	18.4286086309098	22.4722050542442	20.3960780543711	12.369316876853	22.6715680975093	768.541666666667	11.0394945202329	0.679185592222232	597.411995424455	0.777331953927184	785	5.31446760262497	9.07002304598904	40036.5292927609	4.39189874923621	2.26228312671366	2.75978911016328	11.6285381919606	1.24613864640185	6.98477043350947	6.622038923879	4.77692005844554	6.85161813351504	0.930529193892217	7.14156482457763	0.707316350671125	40036.5292927609	0.0547673333603797	2.21493013481647	129.435724513117	31957.2808441179	583.834125354554	111.695425057437	38.350301838924	0.493045989762437	4.74200740911632	3.62982669820618	14.4747340350063	0.298489230925107	0.208983535849703	0.957552724085061	0.866692562348797	-0.15018132592197	0.846743547254878	0.213717149649105	10.5383536441536	0.00418271108428108
0.551094554998873	0.297329009544022	3.84884219988523	12.9447247874929	10.4403065089106	10.1980390271856	10.4403065089106	13.9642400437689	167.833333333333	7.1337673463463	0.659060806924834	223.259930655982	1.33024784899294	179	6.38173968977607	11.2028844393724	13782.2905685583	4.66948007166377	2.62283785130553	2.80193971233283	14.0538831047838	1.51756035077556	8.57816462411354	8.18379228091811	5.77568788561347	8.27819521917029	1.09921670857967	8.77473855427366	0.69984958789429	13782.2905685583	0.044224587247589	3.41112837746351	192.447872007736	55583.8471760375	756.848714602955	141.969421974683	102.819425735852	0.173159299091002	8.12467264576888	4.15348815416087	34.3179490992859	0.200770881011266	0.114431682152181	0.927343439738987	0.822753634111181	-0.43989429982202	0.991922040538689	0.122558173011507	13.5135177096955	0.00629525958771922
0.616306298196594	0.38410284449446	4.59884686683824	11.9729570680244	14.142135623731	13.1529464379659	8.54400374531753	15.0665191733194	241.833333333333	7.37900884906089	0.700635014541274	267.918721199252	1.10786514624088	255	3.63607381299693	6.37284200405312	6165.32590234065	3.88402170176551	1.45454566092917	3.03349548740778	8.02994198883773	0.894457071017856	4.79305409080159	4.51219034286709	3.30416552965448	4.72577645918325	0.63025038557078	4.9170874139708	0.898474397158643	6165.32590234065	0.0798923490965013	1.20438111928017	72.0169567465411	9948.35320586566	287.611666525848	62.6404132410774	24.6847756427105	0.44278900082471	3.98689422409786	3.26793597401769	7.94062605885168	0.309590975860013	0.214607091836364	0.946598486796708	0.84580738462051	-0.226550417250234	0.912240277079916	0.222434441953595	7.90487024555979	0.00827369842988181
0.769071689183067	0.723407514327603	5.42394428093624	7.49777155131949	7.81024967590665	7.61577310586391	7.81024967590665	9.05538513813742	145.708333333333	5.76632383208202	0.813997624346974	164.506822589784	1.12901451019583	153	7.23148466525096	12.9564541415792	15723.9310153628	4.83710720093414	3.46300659925907	2.94682059904975	16.2978798380549	1.93484140102819	9.86106148740981	9.41091649906745	6.68349073009305	9.61438910796189	1.3952231644815	10.1375929564213	0.769104253998182	15723.9310153628	0.0404545260369943	5.53025729160667	295.281485137559	174591.375111942	2117.16498948441	249.802225733479	137.130957117113	0.296008326257749	9.38418953868996	4.31794913693689	47.2809815127509	0.179171067953519	0.0957369890389788	0.929963216358239	0.824995908870508	-0.501637595670397	0.996355322046587	0.102324440477121	16.3408829835708	0.00630293783550972
0.288074363536409	0.125911740842511	2.26958644060796	18.0252169132243	15.8113883008419	11.1803398874989	5.8309518948453	15.9373774505092	75.5416666666667	5.19260288988282	0.560302233244761	154.236139338017	2.04173598682427	87	4.97057867699863	8.13164087905652	3526.73035398754	3.75848314312588	1.66495691333163	5.09241309507606	11.5472249545208	1.05243871894006	6.22091733896577	5.71978160648042	4.76407735657607	6.78314759794477	0.71627794249411	6.36687761038359	1.42942054317505	3526.73035398754	0.0918219051393843	1.83731796735897	57.1511520941549	17836.7120271769	470.625359631027	71.5925569218611	83.9276871099518	-0.0646395658483473	6.84358542233725	3.60722891208651	34.8044537875441	0.243920904394139	0.156296126256856	0.920433192045114	0.824876125714988	-0.50025306874421	0.987099218211014	0.16676701772531	7.74123082986971	0.0209802432621608
0.557864363229367	0.414859829710883	5.64222564579524	13.6003180875027	16.2788205960997	15.0332963783729	9.48683298050514	16.3095064303001	377.333333333333	7.58713278960157	0.769003363119274	328.376951520408	0.870256938658324	389	7.11290286795029	12.2689556393621	36816.8711004478	4.79978388224459	3.15811622496901	1.99465647114356	13.8747047200439	1.63981147230702	9.54089494670596	9.32178036326198	5.71172783488662	8.16297688515733	1.28871630182908	9.7285617053407	0.230634214764842	36816.8711004478	0.039115522630699	3.61623647054219	362.491313663211	56338.3146731957	46.8464308296742	158.993254963019	67.864998433024	0.407226925735556	6.56968048301113	4.00063374418675	22.580377297232	0.239221201751227	0.151005502446975	0.94892116411742	0.849952478471632	-0.269692420329949	0.961634144692739	0.149662032177058	18.4300055437174	0.00359946991124075
0.518177557695013	0.39708335152822	3.87038519829843	9.74703468025748	11.1803398874989	10.1980390271856	5.8309518948453	11.5758369027902	95.7916666666667	5.05069462538442	0.732856965626985	138.149735403827	1.44218949529876	104	5.54670888845247	10.7007288673635	6608.53530583082	4.49711325260788	2.93248235618821	2.67927375186787	13.0381094734917	1.65979269592698	7.71853073057391	7.30323176667199	5.3478504687631	7.69025900472857	1.2225470217782	7.97142450945324	0.791847870563925	6608.53530583082	0.0525147928994083	3.96789207109793	193.27859975313	81548.3837643651	716.867021741627	191.635776910923	96.9674751551393	0.336000093759829	7.80396717447851	4.01748572745925	33.811666992626	0.214755881243449	0.129828559525273	0.923929546733846	0.820920808727817	-0.559562703355924	0.99697361390557	0.133447707128479	13.0149768582394	0.0103970209739848
0.510490372141647	0.257870895040535	3.20232141570697	12.418312718865	11.4017542509914	11.1803398874989	8.24621125123532	12.8840987267251	147.333333333333	6.33942908122473	0.696550290533617	193.671473387862	1.31451226281354	157	7.5418506677695	14.8777787673548	18088.904667908	4.91874167142724	3.9472586405178	2.30754325233233	16.4123435783114	2.21321073330952	10.4050171641166	9.69335774497675	6.98668981584189	9.42565376246954	1.68211696406032	10.733869446699	0.67806484251377	18088.904667908	0.0397987747981663	6.9515711132155	333.702787309522	192647.115969186	1105.83455646315	304.339263310016	177.049824047157	0.270181397108471	10.5218189053653	4.44660266229118	60.4630536699459	0.177727224110469	0.0977181900035212	0.910030149002428	0.807303924093642	-0.538370380082973	0.997544464449854	0.0905206374158142	17.3534446573214	0.00698862554610116
0.633453547885769	0.513224880239613	4.30278367674019	8.38381739157173	9.21954445729289	9.21954445729289	6.70820393249937	10.0995049383621	125.666666666667	5.31075887151753	0.815898947465173	148.705768343455	1.18333502660574	133	11.3129329640312	22.2365317776907	38463.8708757921	5.3725683419109	7.22150378081285	1.84825099341513	24.5480274153819	3.47599138317082	16.5225451107168	16.1222758742604	10.3965143245425	14.1515130908394	2.73131344319471	17.0059412165305	0.189632059257484	38463.8708757921	0.0270789756345752	16.2075397244205	974.768475987662	850045.834472387	-1553.19372236519	633.493906686638	395.945662953145	0.23960474416055	16.0093401622101	4.8794349004867	129.555027131528	0.132886132776197	0.0685621522837752	0.908164480017964	0.802488842311802	-0.644402479278632	0.999476739766116	0.0707357632525497	30.2528614874702	0.00667177665828407
0.76215899319476	0.252948055827021	3.74181120259536	14.7928047533768	15.2970585407784	13.6014705087354	11.1803398874989	18.1659021245849	227.333333333333	11.2744691773603	0.554013567482773	325.141549156939	1.43024141857891	243	4.62140093702107	7.02827693486131	8348.75304681504	3.8108610374918	1.37344463913433	6.5037002440263	10.7797589809729	0.798798228923362	5.76699129680362	5.57646165706952	4.43010645229786	6.34965252867509	0.542500627351821	5.86148517213062	1.46050314880435	8348.75304681504	0.0823214618367797	1.09881980569844	58.7619641494291	8462.66748714943	260.572332123403	46.4682068789885	34.9353888098634	0.162609559274485	4.4175483749174	3.47124759708994	14.5869542448262	0.30291472827147	0.208969355827764	0.959921539607268	0.870882606759347	-0.221208413404681	0.90517408862118	0.217020051630688	7.47382110233394	0.00934570615493296
0.472072973292811	0.349316688519076	4.61506432070186	13.2116914890822	13.6014705087354	12.0415945787923	7.61577310586391	14.456832294801	219.75	6.23688248347836	0.69887564090414	251.982362520317	1.14667741761236	230	4.25021045907795	7.35530941513337	7251.48129166217	3.91586299084011	1.38604940086077	3.95671853054716	9.62327503352356	0.965953452678284	5.4769258103207	5.09365100612708	3.97358980433403	5.64968522918953	0.648680881864204	5.6149959509305	1.23153837916099	7251.48129166217	0.0812098298676749	1.53146319720886	84.3189350700582	22537.0532817977	697.419403623409	86.7630743602777	29.9735898513643	0.492511695515416	4.10019484819718	3.43484653118738	12.5732585909275	0.330281434111132	0.242358524966821	0.955785824737714	0.866786136412589	-0.276019886211228	0.94428233677336	0.240171029412555	8.37018441072779	0.0101632556213428
0.551118023396723	0.306975949186102	5.33211479527815	17.3698128775737	19.4164878389476	19.1049731745428	12.0830459735946	19.8746069143518	557.333333333333	9.57281693985934	0.721075863339194	454.199353236278	0.814950992648824	571	2.9164772273746	5.33282333519047	9324.22503008268	3.69162700468061	1.45266088819897	2.48357418438751	6.47658501436952	0.767555648831515	3.93675984001687	3.75604084524823	2.66259957401631	3.8139854403532	0.578962309962044	4.04099505486208	0.649060742226517	9324.22503008268	0.0882557715133986	0.831562995450112	55.6163599986581	3646.0260536415	101.250023017885	38.6711784870344	15.5685678343216	0.431511856861795	3.14726984337269	3.00924760164652	5.06433133810155	0.356121674786328	0.265529949253863	0.947407452979941	0.847796932947826	-0.120429399786813	0.751255519486085	0.274289127372977	7.05797936448172	0.00925650614649914
0.696352353547699	0.569575072482181	5.40137481225362	9.48316573742367	11.1803398874989	11.0453610171873	7.61577310586391	11.2249721603218	219.208333333333	6.60362478033787	0.821618805582793	213.98588480914	0.976175866835082	228	4.12735432702783	6.93944825704919	6790.06790943341	3.94697943732703	1.64435851873186	2.37151851581639	7.99938767213816	0.89292637216708	5.35129206322351	5.15029002109379	3.57963645851792	4.41975121362024	0.665296739256334	5.45719704635796	0.538775267095698	6790.06790943341	0.0726377346875962	1.14467285685912	89.1476562144937	6339.71729249563	105.115503878529	52.3614038560477	23.0133033399008	0.396220913603758	3.85405198270115	3.2771707558359	7.64480492047907	0.315848374424551	0.220228903262238	0.939762943957261	0.836880096361484	-0.204072035115107	0.895968761968377	0.221135197566665	9.04347459864981	0.00785366166782756
0.633321201472701	0.447804030243827	5.6671399221368	12.6554017815585	13.9283882771841	13.3416640641263	8.94427190999916	14.0712472794703	352.333333333333	8.01493426141639	0.768027652308095	314.106137751478	0.891502756153675	363	3.14525227888164	5.28927084650587	6475.51220785112	3.67777430890034	1.2753411532856	2.320683345463	6.15780085248279	0.689565957071565	4.1424608956633	4.01857296407018	2.58069957963163	3.57710127285117	0.512497746780272	4.22360942863453	0.378412780893683	6475.51220785112	0.086325311719752	0.678894333550893	67.9645345345017	2606.39288171308	43.3211185376409	33.1418761922845	11.8162466256803	0.478674499414032	2.65863469284425	2.84916094245079	4.48467537305815	0.397725074581439	0.313138069037116	0.954616713052781	0.861300850436987	-0.150520915237517	0.808143295089446	0.310995808185608	7.91197378235621	0.0103663522238852
0.448912434139821	0.333275691721219	4.01482988672103	12.0465728117951	13.3416640641263	12.0415945787923	6.32455532033676	13.490737563232	178.291666666667	5.40785632398552	0.783096312311075	195.624378666062	1.09721549146658	187	11.3703405934996	19.940702126554	48293.5782798857	5.47097273685585	5.34683107136587	1.97663169146346	22.301057352709	2.76216087344013	15.7428852817599	16.0298250073293	9.40348956812284	12.8975677845862	2.14607558527024	16.0702964908617	-0.0446353045982621	48293.5782798857	0.0249649689725185	10.4159923095497	922.251554160868	372096.978063577	-1607.17782892409	394.135749618368	250.72776960804	0.233876374140479	12.7468260099288	4.6774208860064	77.7575497970444	0.155044259926945	0.0821698963673424	0.926161416853417	0.821856565323734	-0.565791362255047	0.998833752608788	0.081320597410824	29.7689998166312	0.00488118722372459
0.528814840215282	0.275834463815731	2.9688953262124	10.7633226288784	12.369316876853	11.4017542509914	6.70820393249937	12.4096736459909	110.083333333333	5.69180473617587	0.713780334840265	155.620662631234	1.41366234032915	119	7.42801723912065	13.3076137888151	12178.1570449846	4.78658448442988	3.40442071058003	2.53514401408816	15.6578653553969	1.92471375429548	9.84956463348371	9.19594945767403	6.4806142376672	9.1772511177297	1.42310671799067	10.1161976137052	0.695290754545989	12178.1570449846	0.0432879033966528	5.32353069036147	304.666938586475	104399.111824072	801.241746068633	206.943623159065	182.726465447477	0.0789899455590071	10.8105144525761	4.28428512026584	60.3496973627406	0.167541191409737	0.0890990459872447	0.903442343043546	0.798533697698553	-0.575993261151345	0.997824682557271	0.0936326711250876	17.272265443743	0.0090317984261099
0.69876789507231	0.593266884967624	6.09037764172451	10.265831105771	11.4017542509914	12.1655250605964	8.94427190999916	12.2065556157337	272.375	7.17343319294746	0.792364850338714	256.450618917231	0.941535085515304	282	4.45151017509719	7.52685156046357	10538.9223727072	4.15425180603405	1.89605975922286	2.88866731798358	9.79328091641236	1.02268121573587	5.98692683519659	5.78785756536892	4.04282934809477	5.75045156831759	0.754124140813718	6.11326959584183	0.602046118551593	10538.9223727072	0.0615160203209094	1.52877222144713	102.012754687626	14733.7890533747	295.912199774133	70.0202785457879	32.619288018039	0.368877684612298	4.50276987349532	3.51774292157481	11.8349847144263	0.291168045908633	0.197101583060531	0.951355242664071	0.853740101226925	-0.206059232435108	0.906338862816607	0.209655976120081	9.6247707104704	0.00611344308339334
0.534853143142333	0.373964894537077	3.95213735613695	10.5682041653381	11.7046999107196	10.4403065089106	6.70820393249937	12.0830459735946	132.375	5.65243721520097	0.743500696561431	168.942944869117	1.27624509816141	141	3.97247099561432	7.08904378114032	4173.33375053521	3.99916971364034	1.81260819876321	2.62427498290262	8.75830452827625	0.978528512813034	5.31217989234922	4.98724965189527	3.6193111685783	5.13899335969795	0.721020823843395	5.44041466304945	0.684728856998724	4173.33375053521	0.0718776721492883	1.37885649724409	88.8303468998194	9298.19103850033	201.168506210674	60.243992611611	37.7724414070583	0.240407634979458	4.95022767534069	3.52547386275338	12.3172334137003	0.274646325841158	0.179699399241942	0.934570784907851	0.830380899115378	-0.343638771617234	0.967146386753055	0.175920994472074	9.11987998564247	0.0105477250923782
0.379777967490568	0.365760835971155	2.9735291836956	8.12970906466898	9	9.05538513813742	3.60555127546399	9.05538513813742	51.7083333333333	3.08748438486964	0.812044049764868	82.6567317490209	1.59851858338155	57	4.83892937679851	8.99143615858158	2779.23213278015	4.20317329504928	2.24139706856517	3.13133168442379	11.2265377689441	1.36302356119918	6.78115993260434	6.30561805386808	4.66192915794788	6.5646086109962	0.960431644812983	6.9827257192179	0.886398100378537	2779.23213278015	0.0624807633117882	2.7743284382687	132.023513400495	23622.2580664075	204.221142180635	92.6063827600766	119.779810172777	-0.10210083466842	8.85966569662222	3.56495813511959	38.0684380774	0.191564012273346	0.108476113074814	0.880127340020208	0.775948805336175	-0.666625888214401	0.997865911254297	0.109627593813726	11.768975525753	0.0214167751351434
0.349350675842488	0.243592683943379	3.43984135623709	14.121283531802	16.1245154965971	16.0312195418814	6.70820393249937	17.3781471969828	129.416666666667	4.93327994559843	0.65493251453118	188.921352398633	1.45979151885615	140	4.62599708719072	8.14070229001731	5231.04186297048	4.01985112909618	1.75688307643547	4.13408262604254	10.8164423244746	1.07370097856696	5.95919835664495	5.58562112742875	4.44106413315345	6.37537819132119	0.749564554309315	6.11265774728991	1.23404383139288	5231.04186297048	0.0772448979591837	1.8525396816635	90.2948824648651	28283.3540699001	722.172858756931	102.970506027065	48.9964364213075	0.368488931932302	5.3347146658408	3.6269203263227	19.5991516512913	0.283394297616648	0.193296452191104	0.94419229997695	0.849844837800841	-0.408913585304332	0.98220561717584	0.184554893638734	8.75676389584887	0.0113853769987843
0.847654322073203	0.338231410197694	4.18948568332964	12.3864477308034	15.2643375224737	14.0356688476182	12.0415945787923	15.9373774505092	322.916666666667	10.4994259541493	0.671181809982076	339.133678340335	1.05022042324749	338	5.77657614736239	10.1002432761154	21378.4519515371	4.5963957903123	2.60732521472385	2.10657224778275	11.7463757990755	1.41462124501064	7.78053690025394	7.57786334374118	4.84811231583875	6.89826348323672	1.0976967960022	7.95297792306657	0.288925449587015	21378.4519515371	0.045464094394454	2.71310338857102	210.777885492708	25877.8961472535	180.549549919251	105.691286784163	72.9833509258833	0.198838291482784	6.7801987344281	3.94983086947004	23.1323416490506	0.233128541550915	0.144969475792891	0.924333672055303	0.821981892687291	-0.263911428670053	0.95516016666047	0.153864628127445	14.2299105170378	0.00432409710628591
0.49260507764468	0.417614806669932	4.33412284035403	10.3782786700366	11.7046999107196	10.0498756211209	6.08276253029822	11.7473401244707	147.916666666667	5.11239277007152	0.783835898522232	172.558775015654	1.1665945353171	156	4.81295313453652	9.10521237164048	7179.63241945474	4.28857284468165	2.25611754398808	2.71369604394233	10.8060875486338	1.33235502946246	6.5919153904856	6.19970235420515	4.5105784949634	6.29550905367037	0.983053520127333	6.78404633976615	0.751846310717488	7179.63241945474	0.0604043392504931	2.56993622477354	131.698307858282	33073.1610787837	479.775780617882	119.868434972534	61.0963871962921	0.337001522324291	6.28885816554454	3.81237577209887	20.0063969114764	0.23616606333963	0.146391888799367	0.926076310975867	0.820857087749849	-0.382296180630193	0.982464901264639	0.160702217278497	10.8126280580031	0.00764742259140496
0.422927200378093	0.365641731438399	4.66346739364164	12.7541989676507	13.1529464379659	14.3178210632764	6.32455532033676	14.456832294801	196	5.39409766245367	0.738951951435518	220.820118377386	1.12663325702748	206	5.37876418609549	9.82762802792335	11808.0359426603	4.54378058843442	2.57176953179657	2.19913707599405	11.2685640112481	1.40205096214976	7.38667460200878	7.06097667618389	4.88017548354596	6.38838852770216	1.06488473393694	7.57103446224146	0.479563818092394	11808.0359426603	0.0477896125930813	2.75760115248618	182.954804119863	33678.2350970644	311.528460335895	124.01927156552	64.9459766351853	0.31960167784316	6.48399359647961	3.9022562168082	21.0175033662128	0.235863140258275	0.147542316659237	0.926561685328484	0.822005447126435	-0.356356087706469	0.981002486307154	0.157323029521138	12.9648330133441	0.00568355092467603
0.49372144313433	0.461522387406504	4.70373310017366	10.1917766689629	7.07106781186548	9.8488578017961	9.48683298050514	10.0498756211209	126.583333333333	5.03189868510316	0.750701319171139	162.405711069008	1.28299442582495	135	6.8893602501109	11.6170447850274	11847.306453631	4.55531334772371	2.45571900976148	3.86451083731314	15.76109087031	1.45466376201098	9.18400486221898	8.98806017973992	6.4769658640171	9.28412500629292	1.03300953382777	9.36791468697554	0.788445256134132	11847.306453631	0.0483401920438958	3.41188027319014	189.684947812613	65924.5637200341	1034.54875734158	141.686385976252	82.9543109992167	0.261753665396622	7.19444866306055	4.0057444957217	29.9315271278841	0.224840139491702	0.137774234446118	0.952690649479341	0.8556669259783	-0.451106683700223	0.991218437087936	0.139548912034824	13.2118092912331	0.0086010038229495
0.571279390768052	0.439705479851579	6.74028885923802	15.3290990631119	15.8113883008419	17.7200451466693	10.1980390271856	17.7482393492988	596.791666666667	8.7571983737977	0.781969557811352	438.371971315868	0.734547742203506	610	7.48181265407786	11.067298148998	54891.5420416832	4.4098153158886	2.10192176460929	2.74683466301865	14.5452235821961	1.1757921883009	9.38187316945591	9.48492127681833	6.15415223991218	8.39107134228388	0.89549353180591	9.48610217605538	0.0259119284705186	54891.5420416832	0.052378392905133	1.96659032680601	240.572146616701	20113.0830898566	-84.7642416591775	81.0797868393511	36.9837239119879	0.375220349433474	4.58166277198627	3.64662609239776	15.4782746029493	0.310284692065786	0.221500392896227	0.972805720558402	0.892404738843217	-0.154587685098934	0.855525604764098	0.215755993896051	15.1500762701195	0.00519494782819613
0.761139307691662	0.468313229150181	6.13646169939169	13.1033276820455	15	12.6491106406735	11.6619037896906	16.1554944214035	391.166666666667	9.9734577603691	0.643724253252018	401.814383179422	1.02722040863934	406	1.60270368337294	2.65240385705658	1749.55200398831	2.56675760590055	0.578847415182713	3.76794655054211	3.59804986103389	0.342224077642962	2.03199695196952	1.90799272309357	1.47882117798552	2.11922868304837	0.240298745468579	2.07587123616417	1.10695514619462	1749.55200398831	0.207733747482346	0.18022977632034	18.0112653778751	324.8620056633	26.0441579136294	10.1653201415126	3.69927953576615	0.477838542474711	1.45205193174331	2.10211195191647	1.38732470184506	0.534076898339335	0.477460338527009	0.966780029528679	0.883100772852354	-0.135868491763866	0.687842220809291	0.418816197770855	4.04804906182378	0.0421213550253421
0.526994640293441	0.271649945482007	2.85969599034049	10.5271362571648	11.0453610171873	11.7046999107196	5.8309518948453	11.7046999107196	90.0833333333333	5.54774438516462	0.676557090570482	143.640190728612	1.59452570651558	98	7.72434472658005	12.1429189467097	9398.48459613264	4.25347876859614	2.46898215476324	6.52766815672061	17.6380387106842	1.54391781910414	9.57628026114815	8.88252364221942	7.50678655743231	10.1312521532519	1.01503023996398	9.79300281028091	1.74664474622529	9398.48459613264	0.0649729279466889	4.19776040211405	126.311905768215	135129.35404034	2563.32529284837	197.772214886246	150.600920848857	0.154724364403756	8.46279783294022	3.95064279545874	76.169273371692	0.235247217641591	0.151761404651851	0.934931192719329	0.850778892386801	-0.553795119465205	0.995710875490428	0.164521961514921	10.6915337164643	0.0134092366295181
0.554055829837548	0.428229281814793	5.61017098367969	13.1008579327045	9.4339811320566	8.94427190999916	10.295630140987	14.3527000944073	201	7.25860671348843	0.648171466707775	256.01078060307	1.27368547563716	214	9.65854389229097	17.4828523083685	38426.2112218337	5.23540517482613	4.40219884507384	2.48346269391567	21.3233503374258	2.41125464541515	13.0828797277131	12.678007596509	8.7752819843456	12.5480683530802	1.787288033783	13.4000647267641	0.536111554037729	38426.2112218337	0.0299152764433575	8.39999271166018	423.925440805498	259967.027419752	1245.13062188102	318.920112806992	218.145881041727	0.191331422597221	11.5895147418015	4.65719953718243	79.3862451197196	0.161295854236418	0.0837340618326089	0.932161023443757	0.830628224888916	-0.514165333903511	0.997670564114666	0.0870305686858654	19.9671792436306	0.00467616643415106
0.412466176332062	0.293381688631285	2.18206698065034	7.43763862983524	8.06225774829855	8	3.16227766016838	8.06225774829855	33.875	3.06777436658778	0.787219806243513	64.3143149563723	1.89857756328774	39	13.2056250370284	24.5251738632369	13049.0354007449	4.70194356496061	6.24255511400347	2.59990541449108	27.5309691477239	3.50029530652298	17.7889139909091	16.5582960598196	12.1193181200996	15.4116510276243	2.46340425022984	18.2918192452569	0.773551638132106	13049.0354007449	0.0414201183431953	18.1451903251912	753.409355250575	985065.066993709	3174.66463492139	619.323944170716	710.277360721995	-0.0376779883778712	22.342148777971	3.62950076592651	163.399437882882	0.0921792354676933	0.0379257530365171	0.867186455730417	0.759642292511662	-0.859131003475439	0.999691015187254	0.0492042808866336	27.8230346986205	0.0329906285525908
0.853740527299451	0.496069268004924	4.10197928161053	8.26896473169512	9.4339811320566	9.21954445729289	7.61577310586391	9.69535971483266	156.875	7.05955031025795	0.809555961412542	173.755972642696	1.1076077937383	164	8.55827146107253	13.7560594718858	19451.7067756331	4.63643850533657	2.88074080580634	2.81484501986311	16.5218052900828	1.63597419758706	10.702205030744	10.3233794238646	8.09202409353936	8.42978119654342	1.1879435833636	10.8907285405571	0.809608320718616	19451.7067756331	0.047441998810232	4.07077562402164	199.094476320892	85896.4938363079	1254.9590696149	180.636525175732	98.9348610965024	0.298083235213678	7.8175206621959	4.14486070325516	35.6635356264545	0.213560111351254	0.127732896977571	0.933986639575644	0.832837776917201	-0.437342897988508	0.991917166294108	0.130878208835212	13.3646224054264	0.00624220251338339
0.347171297582003	0.269514175617754	5.55938027259849	20.6274132329248	21.8403296678416	20	10.0498756211209	21.8632111090754	234.875	7.16124581783469	0.517540155365034	355.711523532017	1.51447162759773	254	8.3851041922273	15.1384718380983	31675.5727119672	4.76608009265281	3.11541366464795	4.12694622931541	19.6286021119087	2.11208167122716	10.8331841774012	9.85770066077212	8.13029411313833	11.4983079987704	1.36788225358995	11.167227909422	1.38207674817808	31675.5727119672	0.0483910967821936	7.34909975947814	235.052542508531	450289.542609996	7534.05721328406	369.796271246156	151.382412229203	0.409680997294189	8.53742118235342	4.28263222690566	75.5711137241887	0.229891801076418	0.14501323527134	0.947156434802132	0.864104413145407	-0.445697158937148	0.993368016425828	0.153204293724642	13.4170031615685	0.00590394581478947
0.53691805726944	0.38440735681585	7.71334665904931	20.0655542155619	21.1896201004171	20.8806130178211	13.1529464379659	21.5638586528478	983.833333333333	10.7735583874541	0.651665011961203	734.075521171322	0.746138086909695	1004	4.74111195497441	7.65079683786445	38952.6115564154	4.08593123665248	1.58294491903533	3.21675062990706	10.5899217182957	0.900519519142557	6.12743365936405	6.03927544726213	4.34307783683682	6.24684388145887	0.646056168034785	6.22875765052226	0.642396943497854	38952.6115564154	0.0658501452357899	1.25197861903205	89.5975428306138	11072.2194059091	232.127697793062	58.3334479950918	21.7071312922361	0.460929986491999	3.59541969447949	3.2818541972167	8.24186429137893	0.33983749109971	0.249376255829119	0.970978091201004	0.886565985262096	-0.111236593820756	0.753545763373807	0.254360748699207	8.96727049744194	0.00584207467164065
0.658242614863716	0.551996840716388	3.44745936128393	6.24543313836684	7.28010988928052	7.07106781186548	4.47213595499958	7.34846922834953	50.5833333333333	4.11101023995509	0.812245945750184	81.433206447897	1.60988217030439	56	8.84248686758878	16.680700703514	8879.43056917405	4.85182322555175	3.94046476972229	2.52641489645604	18.6021007023776	2.4103588282691	12.2445457175211	11.5788559491685	8.27791484693648	10.3241858554411	1.69276899800219	12.5921110288872	0.714614812675669	8879.43056917405	0.038265306122449	8.63236033535828	426.654284286901	324673.581783703	1983.67889217723	373.896046715019	245.892206509752	0.222357194800972	12.5830388926189	3.90661803527601	80.4219133824971	0.155473030938588	0.0842238170753999	0.894960558224466	0.790839914152912	-0.76982267623102	0.999601296309023	0.0965966377042628	19.8497189155312	0.0195152552731182
0.611814687280949	0.43975721943803	6.1597871490076	14.0072450814548	15.1327459504216	16.7630546142402	10.1980390271856	17.0293863659264	468.583333333333	8.56983826917789	0.765815178360529	380.964679830669	0.813013721850973	481	7.27231040745104	12.2600809591591	47957.3964897509	4.79678938733363	3.3010154335682	1.85921311070804	14.1030809589459	1.65023009785701	9.80311890306963	9.78689636614651	5.97581778372311	8.12726317522278	1.32313766433726	9.98516534693938	-0.00959654802847578	47957.3964897509	0.0388181240572093	3.60238677799803	357.379139339506	44262.4659103214	-423.236385225753	140.829190705221	72.8091062992875	0.320241757328664	6.60444735565624	4.0764227528923	27.8707289689392	0.245535612429134	0.158069205786792	0.946648571749316	0.850959225630414	-0.220480226294512	0.934340069774184	0.160663870425797	18.4475902391362	0.00355956811378052
0.443853628870094	0.345322347426004	3.78779317784219	10.9688620098757	11.4017542509914	11.1803398874989	5.8309518948453	11.5758369027902	135.75	4.86856920765864	0.784844581749254	162.752256607868	1.19891165088669	143	5.64158526379156	10.6001999094202	9499.50431460013	4.56797179400434	2.59064989789548	2.43266622962283	12.7561813145728	1.55035147176971	7.93844537675782	7.556589188039	5.30300491959237	7.45317639498045	1.15965617019273	8.15046625059566	0.56179778605461	9499.50431460013	0.0477773974277471	3.41118510233114	183.417433810174	50820.7002581673	531.909498170162	143.624356874874	90.66816951344	0.240284622955522	7.49065823253857	4.01688489416141	30.5411290042945	0.217538863854225	0.129746099245229	0.925012427317891	0.82249231272757	-0.460451328735694	0.992663600837914	0.131217780328739	13.0426672873576	0.00760649122319597
0.522572566379647	0.304679728024206	3.75609059011152	12.3279963995934	10.4403065089106	10.4403065089106	9.21954445729289	13.114877048604	162.916666666667	6.44227271685459	0.694688761589748	207.652674248343	1.27459441993868	172	4.18553527003079	7.56171703533698	5566.32687066562	3.93791616411687	1.57590955500198	3.73136383628993	9.74749656524195	1.07546765033015	5.52315397809722	5.06099448069306	4.00137786624399	5.74611869899796	0.728905050247457	5.68879297629345	1.20234024145555	5566.32687066562	0.0822065981611682	1.85713566135457	74.9914570011195	22709.6905911494	653.549919891276	91.1757995260778	47.6908780970462	0.320728702863108	5.3348798550879	3.68747223429774	18.1916833544691	0.280108468500921	0.190569702281841	0.927963626860159	0.829487608737046	-0.33842606562801	0.968162407145491	0.188021251827747	8.00394626553862	0.0100963818341326
0.534701499120629	0.332157491065638	5.79274176408917	17.4397444582831	18.9736659610103	19.2353840616713	11.6619037896906	20.4939015319192	390.416666666667	9.32505750612464	0.548817640427175	470.697214595155	1.20562787089474	409	7.62125376433737	13.1790150218428	43292.3091854826	4.82905782917103	3.0282624956665	2.89656145086298	17.2809210029498	1.74964355550037	10.0713039783691	9.62209740117851	7.10067822319636	10.1802427797534	1.3108937472202	10.2883024213264	0.715954224151084	43292.3091854826	0.0400463890101087	4.41800288795723	236.101127778219	117614.517586579	1514.25691599852	206.992805990084	105.36206911821	0.332043863720706	7.97993168064563	4.29007111478615	39.2726519010352	0.213868297980557	0.128560370963764	0.94906265451079	0.853194361230082	-0.300872450839527	0.973448700635172	0.137476371879757	14.5130261187129	0.00340261778116329
0.64285466263782	0.356909050245432	4.40939600356208	12.3543967308476	13.3416640641263	13.0384048104053	8.54400374531753	13.3790881602597	294.708333333333	7.9420815425028	0.77331931727476	276.94075799554	0.939711323609919	305	9.41694714535315	16.1183346957018	50551.4912661568	5.22509462406735	3.81283013441169	2.66166256260971	19.6725327334537	2.16521228568482	12.5996144666287	12.3285886340012	8.16139865982789	11.5111340736259	1.57093648652463	12.8741055734085	0.514386374715128	50551.4912661568	0.0295941951088417	6.99230960758854	473.469599841236	222716.89911429	1505.80633608831	284.706057069026	177.063965318751	0.238702170882872	10.676135794149	4.58584620291345	57.178160162574	0.16809932603945	0.0897686812863888	0.933501088709416	0.82928012249161	-0.403000047988395	0.992489808918689	0.0954848814353143	21.1281767800365	0.00328660818602998
0.546408737379323	0.517995894003263	3.91816761905059	7.56409011038591	8.24621125123532	8.06225774829855	5.09901951359278	8.30662386291807	80.9583333333333	4.13308492663939	0.83532186272676	108.3439459539	1.33826798913721	87	11.6579530790884	21.285781825907	23600.1521826058	5.1758304963369	6.18492744601187	2.39225520003364	25.7191913783321	3.22948820293145	16.0123706527906	15.4771862541268	10.8360507037673	14.8831406745648	2.4427057829624	16.4701583793674	0.580067424257328	23600.1521826058	0.0331615801294755	14.8701031190969	731.26975099399	850681.363319113	3643.93945236681	620.42050669514	394.250771805501	0.228898825050461	16.387708013978	4.62981320310615	118.458682576716	0.119060195517437	0.0555233826531612	0.911975439617955	0.801636409010993	-0.734863993226664	0.999742972163105	0.0586938446782053	25.9683664390946	0.0107242809381104
0.759939114063909	0.436311867092083	2.98693513886628	6.84587187319361	7.28010988928052	6.32455532033676	6.40312423743285	7.68114574786861	70.375	5.20244580630979	0.818171276124071	100.75165015048	1.43163978899439	76	2.83429745118269	5.4292151857323	1225.3875230466	3.41837373784695	1.24318399929047	2.80610563776936	6.41459335148953	0.812166441484288	3.89153119580425	3.58744660874383	2.77962155657226	3.63497179491727	0.579959460938431	4.01541032026453	0.920173729406419	1225.3875230466	0.11218836565097	0.979504992169259	39.9813267378489	3833.64323495391	115.227782274185	39.2842403443988	30.3535885532506	0.13591330650228	4.42085976517729	3.2757757775218	10.1749599381117	0.297617346059695	0.203390667793563	0.897418981337011	0.793391386015764	-0.368783064052986	0.963157359546974	0.196333073231362	6.13824307162489	0.0194398328556372
0.498175746252721	0.323861061754374	5.07334344286148	15.6651849882134	14.8660687473185	14.8660687473185	9.21954445729289	16.8819430161341	351.791666666667	7.80401522169013	0.680803466849791	353.985982090241	1.0062375423624	364	3.09796271182653	5.2909999325569	6267.21622205181	3.60223454786735	1.22847637218584	3.05262269690316	6.81967552491435	0.691331289174828	4.06342767484486	3.86813212130699	2.80259369094689	4.01708183396746	0.501585561882538	4.14941284806162	0.737149954618127	6267.21622205181	0.0927575172080667	0.706182514963734	46.4000460332	2769.69462649309	97.2343247866465	30.8723023669781	17.3713716431544	0.28739876468224	3.33545406925082	3.05012248991608	5.58723004468782	0.344185258362476	0.250258136519884	0.948064862984143	0.847820977595743	-0.144698066814944	0.793680461805366	0.247063804871506	6.55724637094565	0.010899287175103
0.430883456414396	0.278145333178382	4.0083962805482	14.4111577740458	14.560219778561	12.1655250605964	7.28010988928052	16.9705627484771	150.583333333333	6.20952947261404	0.639674019898234	213.981724448508	1.42101864603326	162	7.7824426967354	13.2408944680907	17685.0033772936	4.78115543501428	3.39238034129229	2.72919847979466	16.9197346344457	1.82616125905775	10.2182843961328	9.63068498390629	6.94727342044622	9.97246121399946	1.33615243314572	10.4482863434229	0.707451091789037	17685.0033772936	0.044276787075141	4.75335151390736	296.969550289099	126034.116606825	1691.73791935776	214.539732426221	134.447658365182	0.236456592083916	9.32236883566445	4.31625877135591	45.2158268794301	0.193003997820158	0.11125395369957	0.932980946545047	0.829262600406685	-0.505022379854714	0.996023444238002	0.0949114799387154	16.6405455730597	0.00693695404229048
0.487648351113636	0.446763599034158	6.90306396810787	15.4512677018257	17.0293863659264	17.464249196573	9.48683298050514	17.832554500127	381.333333333333	7.53478521741065	0.664822848096939	382.514616115887	1.00309776953467	395	11.6275575729863	19.8383575809783	102127.714992656	5.46951435510089	4.69338478227832	2.41916185871974	25.4300924186008	2.57333165001203	15.7761805599985	15.5471722603717	10.4598411502299	14.9702512683709	1.91709178968459	16.0795266471559	0.258921218410356	102127.714992656	0.0247075789136356	9.66330413492083	656.517655871339	369256.374734525	-192.93106502794	373.930148651742	230.999583156532	0.238724668799066	12.000373645065	4.816626446951	82.2248883021284	0.1580396127991	0.0820808323819828	0.947067082856874	0.848175743305636	-0.39924257954746	0.993537004979294	0.0885422452357846	24.9125109828701	0.00247362835373857
0.406762820690752	0.274673130810666	4.92189908816379	17.9191137976888	20.0249843945008	20.0249843945008	8.60232526704263	20.0499376557634	406.25	7.28882927262648	0.705263572405117	376.121582312614	0.925837741077203	419	6.12623211626959	10.003150785521	27305.806334384	4.5327904055544	2.10029940160176	3.0739676563023	12.7176950060383	1.22204743847709	7.92537615550421	7.72231119995595	5.23603425013523	7.48166075590309	0.850564170712359	8.07273118993059	0.686045591004133	27305.806334384	0.0496180814645622	2.35740165864342	200.470311888988	38299.9340785913	697.53967447703	114.056071251396	44.7180857666594	0.445111742611915	5.29785156269098	3.69935390920061	15.0183795973229	0.262460557858327	0.168431068583665	0.958872538354223	0.864037691198723	-0.229267166852355	0.935514219929489	0.180906466030402	13.5316249795936	0.00426656299198974
0.337815349737831	0.254171592767086	2.95840195338251	11.6393886554171	8.06225774829855	11.7046999107196	5.8309518948453	12.8062484748657	71.4166666666667	3.93196414936427	0.656513570460213	126.796364252699	1.77544500703895	81	9.0377207376132	12.4153870442298	8568.79645927969	3.5673238504978	1.1359293623696	5.70109521537111	15.1432525829485	1.04171553237638	10.1842056058969	9.64428014100947	8.91593734300841	6.22731523994011	0.576172525710851	10.2853104283921	1.83535641920656	8568.79645927969	0.111720774272215	2.06956678520993	57.6804925206273	34029.5730001318	1157.98082596215	89.1133042280084	54.9770339216997	0.230466520188855	4.86301069147307	3.23478085531975	30.5155814115168	0.337918549999632	0.25679533741093	0.941218320369085	0.864608511707159	-0.460115171794986	0.981100756741729	0.264446602406742	6.98998651186787	0.0244115738190907
0.519741426843037	0.424622855667948	3.59589899369555	8.46845370120047	8.24621125123532	7.07106781186548	6.08276253029822	9.4339811320566	86.7916666666667	4.40140620981613	0.813448656366632	116.539369418747	1.34274837544404	93	4.84173351276904	9.02172778838872	4156.22447115082	4.18799245215707	2.38908523685865	2.91675961172225	10.9292291287702	1.30075185311572	6.49489686163661	6.10273215812347	4.50910854573849	6.42012058303167	0.907540981289932	6.6851017726957	0.893396426900656	4156.22447115082	0.0639380275176321	2.50690046800204	112.188709442867	26616.0770608693	411.751561293614	104.383420159456	78.979633711126	0.148985249650577	7.10570948506941	3.80811747119657	26.7373823533345	0.222514832731779	0.1343283228775	0.909025514463277	0.804510297959194	-0.503291191290049	0.99286665845248	0.14076491112958	10.2850422989846	0.0122154481173612
0.66034101069151	0.347474543127621	5.27853908722447	15.1911533999363	15.8113883008419	13.6014705087354	11.7046999107196	17.464249196573	322.333333333333	10.0313415896837	0.556081346552064	408.836137781489	1.26836443985984	338	7.55509437049126	13.8748285469779	37662.3787666671	4.93166193318638	3.59273125947592	3.04784671086721	17.4246751255442	2.03504944036782	10.2623151194896	9.42386909704243	7.14543208709138	10.2792430384528	1.49201497601392	10.5559062194773	0.902087054748117	37662.3787666671	0.0391968068344946	6.11204450269593	275.915345637151	215367.717182496	2627.79823921916	273.745231989705	171.073248818935	0.239716843575132	10.2381442577741	4.57263854206516	62.2049283480747	0.182077025970442	0.102161642463917	0.922983736599858	0.821954195393146	-0.375553206328748	0.988365897934746	0.106925655772196	15.8168684206726	0.00362686945215443
0.576208902042361	0.387070412584408	3.78058383338582	9.76717338879884	10.770329614269	9.21954445729289	6.70820393249937	11.2249721603218	131.541666666667	5.62793225441714	0.76793142199722	162.881057253537	1.23824687174054	139	4.44168048736395	8.34372223823775	5624.56704479679	4.25539472173772	2.19522174805638	2.31675029199098	9.55631343195954	1.22260885967853	6.1897550408956	5.93385751187341	4.00115478534277	5.55515864661677	0.917415600971694	6.36117214934842	0.537861625190443	5624.56704479679	0.0572951710573987	2.15144364735347	125.032294825869	17937.0407934052	123.495623734821	89.3977822143686	60.9762681335904	0.201614594109088	6.355731144923	3.73764848380083	18.0588937566649	0.238649729080853	0.147232421121407	0.90888494982502	0.801329525028107	-0.394573148707528	0.982283293671429	0.126516786223066	10.8562836575575	0.00906758014918869
0.754044035388136	0.374461224658119	5.68021869625078	15.169043741276	18.1107702762748	17.4928556845359	12.369316876853	19.5192212959431	615.5	11.4381269556509	0.705194442285433	496.204404686354	0.806180998678073	633	11.5233036922611	20.8286033881419	164724.404394584	5.61033679668013	5.67057359174011	2.01332355599352	23.6169608092882	2.94307314572648	15.7636030843291	15.1115716722901	9.84128091404651	13.7756798952417	2.28973747477977	16.1315878637431	0.351363640244309	164724.404394584	0.0221643219554318	11.7369448053913	863.155438316856	665161.302909776	1989.22602059212	570.482933966235	190.685210441612	0.505068668589669	10.7746782265966	4.70796800724259	67.8858473505921	0.175594703806875	0.0969442454595547	0.948151288711074	0.851535386232872	-0.336502667996678	0.988600905309112	0.102303291816674	27.7111145493999	0.00165265102157146
0.464491792711321	0.311308969968852	3.61056757904372	11.5980197403402	12.0415945787923	12.1655250605964	6.08276253029822	12.1655250605964	144.208333333333	5.38718498109191	0.748973294853058	177.559820219989	1.23127295153994	152	9.74196519903824	16.7688116659725	27634.9155271067	5.18965095263117	3.81883550495177	2.95557112633852	21.3670074341536	2.24996827255861	13.1929334213728	12.7875273301443	8.76830844781211	12.5986989863415	1.58170037663315	13.4836439727396	0.609958053075622	27634.9155271067	0.0297783933518006	7.75516252282224	452.042928110415	220970.385179732	1139.46867521733	287.028739679389	235.754248011757	0.112655750757263	12.0828033426581	4.57408748605806	81.5611381449772	0.160952542792602	0.0848991563544305	0.926991635487763	0.825271096570637	-0.581536213766933	0.998721427930373	0.0907839799516038	20.9478406770873	0.0063247987784083
0.452470050866276	0.41260907218845	6.49946192158892	15.7521061936816	18.1107702762748	18.1107702762748	8.60232526704263	18.2208671582886	473.208333333333	7.12735629070611	0.750802642763939	391.134917290676	0.826559656157104	483	7.44265933655365	11.578355554574	44086.8785172128	4.5600439775114	2.26920657546124	5.39679566814866	16.9407121242432	1.32897214089749	9.39489507271828	9.10166919832067	6.94639996619577	9.99431215804739	0.896249631837537	9.55390921011172	1.2586832731797	44086.8785172128	0.0498823347864666	3.01312776767137	164.694881383816	102906.941689285	2024.46008505033	143.093411405054	61.3601747232903	0.401721413010965	5.82270590554263	3.92764713178633	26.1586565768786	0.26548832805806	0.174900631498538	0.968248717377846	0.885211118567865	-0.217938590456245	0.929555100527232	0.177644122541702	12.0103284156364	0.0040571760121532
0.732264679682483	0.586064430027042	7.76681889048762	13.2525000538409	13	15.2643375224737	12.6491106406735	15.7797338380595	528.5	9.70433770691791	0.671440946940664	470.803442416491	0.890829597760626	543	10.0036695837766	17.7488434545288	98154.7992242528	5.22423956377153	3.69957964919496	3.37356543240433	22.4397547937659	2.31120066696785	13.1262591654002	12.2459578666544	9.22576776876193	13.2139870250039	1.57998194294005	13.4448467007659	1.0120202869689	98154.7992242528	0.0321418760111108	8.46522312984208	445.069237483254	726300.227070733	9601.95887826387	494.091486322159	100.227783208585	0.66463457591865	7.4427321474998	4.26241612409588	43.4012089981498	0.226449576403527	0.138695352953062	0.969887907148963	0.88798819113704	-0.332351699790111	0.985043668210358	0.147918424296355	18.6142806370913	0.00256681896319855
0.210296462924072	0.120374163160931	3.43587561423996	28.5432980302132	22.8035085019828	19.1049731745428	7.61577310586391	24.3721152139079	259.791666666667	6.00255461594146	0.595972585071897	330.37561610516	1.27169443248177	276	7.66781722362989	14.2241880947891	31494.3880066138	4.94791829028631	3.74489853090977	2.46269998589922	17.4257538859984	2.02100042481002	10.4110850789176	9.87888274321208	7.14753643669974	10.2782174492987	1.53542819854062	10.6822329816026	0.628529721951991	31494.3880066138	0.0365994538962403	5.71940895277808	297.606176430683	145494.416172562	1284.29578458441	242.630216298915	156.17038663749	0.226056367461158	9.85080310305614	4.47180836450735	54.9814098516531	0.182656829825501	0.101533256886139	0.928191263063904	0.826500070291202	-0.41104586218898	0.991610641916717	0.111452202941938	16.6072279675677	0.00423258142905127
0.854648044515687	0.435191181292063	3.61446364300943	8.30546159570205	8.24621125123532	8.54400374531753	8.94427190999916	9.4339811320566	135.708333333333	7.09824651156689	0.784697442921056	162.749463276903	1.19925917060045	143	3.88264909590628	7.13743152496772	4068.08100701449	3.97896052208309	1.56086430968247	3.18307948841057	8.74550998355914	0.972854378900242	5.19001146629523	4.93445903301893	3.65038017982303	5.09512980373611	0.665524299419119	5.33367780524576	0.958648003547356	4068.08100701449	0.0729131008851289	1.51189990989528	77.6193682116163	10941.0581348248	231.356582162298	67.8181615751019	42.2251768751269	0.244651927138306	5.04859952788616	3.59636773525339	15.6423711432831	0.28203843343729	0.190768882649643	0.924313896995538	0.824304236922413	-0.337138651529063	0.966026509629739	0.19794270760671	8.43703558295997	0.0104565420718784
0.458234015759914	0.301028128469001	2.76142771882686	9.17332122041618	9.4339811320566	9.05538513813742	5.09901951359278	9.89949493661167	64.375	4.20352782068693	0.732825216293182	105.99740041504	1.64656155984529	71	2.9135896838986	4.84541640444877	1026.97369121676	3.17519127156143	0.830699747299582	5.23528779890585	6.55464557538279	0.639927749125646	3.70329267886022	3.41387541256062	2.84393460176647	3.71071097361633	0.375557649262625	3.80321156210795	1.67410579048468	1026.97369121676	0.141440190438405	0.750041520851869	30.8629089391033	3539.84903973293	143.004277379725	35.7460102906664	27.9834966405135	0.13787218854144	3.90258909013106	3.08766662680058	12.055337971383	0.353993422099657	0.277809949296962	0.917088187361466	0.827308359308468	-0.406167080746199	0.964412951908033	0.304661225074886	5.36765955948948	0.0272919675915528
0.699264362755306	0.41297695054038	3.10606736245103	7.52116397388945	8.06225774829855	8.24621125123532	5.8309518948453	8.48528137423857	78.2083333333333	5.25928193337997	0.801305647737063	110.370906120934	1.41124227325649	86	5.59355466387096	10.8077516906681	5568.87160510541	4.50023078523947	3.23940554432351	2.39885287542952	13.0247536677588	1.73304531874158	7.79009845728248	7.1146314042024	5.35889506535933	7.6658586023995	1.33460435321518	8.04700695846585	0.708326201134721	5568.87160510541	0.0535424553812872	4.06868701544299	177.110044139004	58317.6798830079	582.851312401809	159.350825538623	130.55655325419	0.115802310994669	9.22629105173725	3.98380440496119	42.2201445061875	0.181867635629983	0.100196406397335	0.901763226497188	0.795816849043798	-0.604826669952621	0.997997683235072	0.121722058225372	13.0228430434534	0.0120261282686615
0.538680697719741	0.441440976238118	5.04781703025421	11.434862874015	11.4017542509914	11.7046999107196	8.54400374531753	13.1529464379659	193.583333333333	6.15973991130398	0.734537670304293	220.317347243309	1.13810080366755	203	2.58539994669423	4.52044753029937	2460.30044764868	3.40402306838283	0.987234819093311	3.31001954816663	5.7687776681931	0.596851218748105	3.40097489189574	3.23887015280026	2.37385199193377	3.39492567625933	0.419474050838512	3.48133690392979	0.930072642925345	2460.30044764868	0.111067970588949	0.553076423358201	37.5873960314193	1806.80278445951	69.5921826579505	25.9617276506473	14.133236762636	0.301893407992874	2.94396687540795	2.96736823415961	5.2395166594993	0.375472531683642	0.287311266320546	0.94652726064675	0.849077787438112	-0.172811945820959	0.836822446658388	0.285504077165476	5.88412041580205	0.0138516690578677
0.779139271258672	0.627169583418425	5.07856764006997	8.09759875851909	9.48683298050514	9.21954445729289	7.81024967590665	9.64365076099295	154.375	6.30915719565769	0.784118324202205	177.481804295383	1.1496797039377	162	2.02766055149379	3.43651608430215	1175.32056561632	3.04125261355726	0.725854682233344	3.94991855536758	4.63769306959519	0.481404963862705	2.62298636186156	2.43331350834107	1.90771322294161	2.72997984665358	0.315686023614051	2.69352282705268	1.21319981033476	1175.32056561632	0.15104404816339	0.375007765342104	24.4879726123601	1169.20547787619	71.1210426105376	19.5997406245181	9.4070789933063	0.358735621005482	2.40435987378205	2.69528524160977	3.40599171529432	0.418831665028076	0.336631384910686	0.944375120280911	0.846746301336078	-0.172067760910581	0.813621039614447	0.319870186368338	4.68321842269642	0.0216977464226052
0.476775312808353	0.339260413063746	3.39463696806979	10.0059919676863	10.1980390271856	9.21954445729289	5.8309518948453	11.3578166916005	102	4.77060995035153	0.765182873845726	137.970317747534	1.35265017399543	109	4.89381845425501	9.21514408711464	5153.95448114618	4.25039753799728	2.05222144173803	2.67310408726373	10.9130877007336	1.30453775572458	6.69021647346509	6.31698935273427	4.52267167093817	6.39041602979539	0.95644445916707	6.87633522056344	0.735337279704938	5153.95448114618	0.0603484555172124	2.52498960373771	126.404539728992	25391.5316027343	322.07979663985	100.457398384951	78.688311636524	0.134188667569544	7.18451763939927	3.83909863095589	25.0818193171169	0.216033563052597	0.126531926966773	0.908692322762713	0.801656140356665	-0.47216080231405	0.991089303485656	0.125859014546909	10.993071470921	0.0109925759198813
0.593863030895075	0.465167154928135	5.80947171754624	12.4889981074519	14.142135623731	14.142135623731	8.24621125123532	14.456832294801	373.291666666667	7.41675426893422	0.827596541893222	302.945370698668	0.811551389303274	383	16.5115590925221	29.597562341475	216531.507518617	5.98595448948854	8.06023652302599	1.89128882076973	32.7369568183925	4.12914220766473	23.2919736688331	23.308085669283	14.0821917313713	18.6547650870212	3.25425403076672	23.7772247433903	-0.116320266195796	216531.507518617	0.016995139376504	22.8403791080782	1895.29035094678	1836226.20665325	-9253.92276664033	887.783705556536	454.086172238143	0.32411582934259	16.7289527136764	5.24340210190471	161.28779456098	0.132242648733116	0.065704811022031	0.933463809019715	0.833348493194945	-0.487331803186513	0.998407714414475	0.0660447215487911	42.2654551437744	0.00216516634448115
0.556869203741602	0.309226920358941	4.24866233186508	13.7396263136902	13.3416640641263	13.3416640641263	9.8488578017961	13.9283882771841	274.458333333333	7.65117476501182	0.745236986289512	274.0568561561	0.998537201722545	285	5.83584303835472	10.9884377366708	20126.821363159	4.7280831591467	3.05578943370505	2.11487453367527	12.305204227249	1.56941046228027	8.19683537032905	8.07380385211425	5.05942402514858	7.24578020210041	1.19791831264095	8.40359600621338	0.27880202402231	20126.821363159	0.0416497383810403	3.43231574736807	240.127535997318	41702.9482208085	-56.793393593955	137.745895549276	87.2416084012773	0.236510562224071	7.59500595779393	4.06355439218087	24.8405188888327	0.216748233838645	0.132732977873933	0.920619726400095	0.81401707359498	-0.334332793259308	0.978239346906765	0.128371536591475	15.0811091329807	0.0048836019032975
0.309200198063488	0.190202704276691	3.33156401888283	17.5158604161397	16.2788205960997	16.2788205960997	7.21110255092798	17.9722007556114	198.25	5.41590750992282	0.668082133817311	246.110266497688	1.2414137023843	209	7.30305518623145	14.09714942494	24526.0205450807	5.01730330751566	4.2395900530428	2.11048621881442	16.4951510557139	2.18757386046446	10.5241520141699	10.317435983008	6.82763241335364	9.66751864236026	1.71843640021163	10.8327919115283	0.383477735389053	24526.0205450807	0.0347748448982395	6.59160498111511	342.517556908576	147876.845728435	517.593595575352	239.233952998235	197.225399484465	0.105327412361667	11.3261653738845	4.53775360382923	62.3887280484748	0.163100260232294	0.0872042087521159	0.900694123065489	0.794822215555619	-0.481778805913266	0.995977492601933	0.0922968222094327	18.2166491419319	0.005243449342167
0.860278912679186	0.364936371833653	4.47667911961619	12.2670127318983	16.0312195418814	16	11.1803398874989	16.0312195418814	304.458333333333	10.5530523748192	0.691341331582779	316.575168316219	1.03979800733396	317	5.63738293455368	9.64525138415958	18413.2288965153	4.50643905702759	2.17866802709234	2.63242150777253	11.8434574550182	1.25543948043442	7.4693953339491	7.19960278088216	4.88198693442832	6.96147052058987	0.920849519220807	7.62141034012757	0.53569533950795	18413.2288965153	0.0500651812636209	2.29402891778284	173.573637817736	25981.4404113117	374.456720373781	97.4072043601603	60.966841317238	0.242147029012582	6.21898606726365	3.89103735181101	20.491817323709	0.236669106262507	0.145774456703982	0.939240160989447	0.837102943965481	-0.266759208027212	0.954305037191475	0.164933955193267	12.8223636052353	0.00462135378493116
0.85954201754434	0.428826292560165	3.50254009647524	8.16773634742516	9.48683298050514	9.05538513813742	8.24621125123532	9.53939201416946	128.916666666667	7.02051257883606	0.77028240981424	160.216358223005	1.2427901090343	136	3.51399924895383	6.93346256342664	3467.14235854843	3.9414497901564	2.2393602350894	2.15689909758469	7.98824510969664	1.10905313248123	4.8814373119832	4.54693844349329	3.32833365078355	4.65991145891308	0.8658289557996	5.04912802500156	0.645146821554937	3467.14235854843	0.0803416955017301	1.6652635820343	77.1460450113453	10458.9744422455	168.25629015055	67.5773871304517	49.600843383469	0.165060048463285	5.58138008695344	3.6283114063536	16.3290465247853	0.263469943263324	0.17446981014251	0.896514585240058	0.795255095481199	-0.347797538998586	0.970198138606415	0.191195612287298	8.51743479988161	0.0103597932213229
0.819012295305821	0.343438841096246	4.23110588817403	12.3198234499874	12.1655250605964	14.422205101856	11.1803398874989	14.456832294801	289.666666666667	10.0900868815366	0.659816618583697	320.868109767486	1.10771499344356	301	2.95433282716337	5.4458986459584	5196.17272214244	3.68331768542449	1.4144828627355	2.48219624345067	6.80725815097	0.766605072446933	4.05210891000823	3.88442152265486	2.79320337074512	4.01405478022488	0.581341994160712	4.15488053973596	0.594783704927407	5196.17272214244	0.0861248772088608	0.843445680908508	48.0608364173114	3214.33356870245	71.2305971936313	35.724897894824	22.9700949797177	0.230592806684924	3.80583941965254	3.2339449061858	7.62258627019238	0.324405639086693	0.231665213512425	0.93385159504078	0.832120903981317	-0.148738279158566	0.813838381384164	0.233943873050673	6.69696780238964	0.00892064501511962
0.676432723229817	0.497585898749863	3.67694694635057	7.38957224388502	8.54400374531753	7.61577310586391	5.8309518948453	8.60232526704263	91.9583333333333	4.99854847643461	0.852063023376067	115.63069428585	1.25742485856837	98	7.91623926763158	14.8076313443722	11946.7687549329	4.84660378904188	3.84441460083653	2.63703997586936	17.5973502427178	2.10389448634962	10.7495588209092	10.1571078851626	7.26071510023489	10.3366351424829	1.55885298230508	11.0410961241067	0.714433024707284	11946.7687549329	0.0385256143273636	6.35278877757775	335.403559595434	177409.687152297	1555.09881116803	270.68316086075	180.270548123759	0.211770411752226	10.8630840810187	4.36193147403433	58.2122529635584	0.16434702317506	0.0854756874669906	0.917744431577456	0.811246303791525	-0.622491669280203	0.998735630880073	0.0892288525660871	17.6776175121185	0.0095741008272667
0.528208376389251	0.497980187606872	4.89572043396364	9.83115504552671	11.4017542509914	11.1803398874989	6.40312423743285	11.5758369027902	162.083333333333	5.19289844462866	0.81971668187368	175.379673605837	1.08203397597432	170	6.2213727989771	10.3604461233081	11654.47230162	4.52154982384564	2.65534705627803	2.27017510529714	12.3325618879994	1.37654410487993	8.11654970912457	8.01641133025056	5.07544298807737	7.25711889992202	1.05515279138078	8.27983812772291	0.314256019866821	11654.47230162	0.0500346020761246	2.67734024060402	225.485817822392	29350.0659799222	73.4908872422108	112.256318444897	62.1924483003055	0.293893436731165	6.36040762452835	3.88568607690821	20.0998965642103	0.24137951180035	0.153709560680185	0.940789798966489	0.838000223998918	-0.380621586779119	0.983859439929218	0.156130674518824	14.5921599766834	0.00678411451481234
0.693727322505435	0.55525259882871	4.70688255487804	8.4770113004551	8.54400374531753	8.94427190999916	7.61577310586391	10.4403065089106	133.333333333333	5.88073435231304	0.759182340073626	166.250841345746	1.2468813100931	142	6.41322190322864	12.0196236443717	11002.3665502541	4.57244816866414	2.65469104955349	3.08322877893442	14.5327467710535	1.68567465337061	8.55564198566968	7.88178435602702	6.09639055187602	8.43635621917747	1.17191066525049	8.8023550586905	0.982640354462453	11002.3665502541	0.0502876413410038	4.28244479230047	182.946316713239	105344.685375567	1774.38038663687	194.039168822469	120.510922283186	0.238104782292041	8.56849555513635	4.21806522537083	44.5578187251194	0.202501669525004	0.118381049426423	0.922630660746643	0.821439006697385	-0.48776812464807	0.994907387674527	0.125222863563033	12.8236016248119	0.00757783091734953
0.342730202341587	0.190567349746458	5.42324997595693	28.4584425567776	28.4429253066558	23.3452350598575	12.5299640861417	32.1714158842908	712.958333333333	9.75356777581084	0.574219709046684	672.123060218926	0.942724180074468	732	6.0451274082758	10.7429708663993	49927.8938724656	4.67335017637505	2.54550579219541	2.50338778272354	13.1015193095076	1.44058699872087	8.07344946319954	7.74669873282454	5.37683585455121	7.72468345495642	1.05997531857133	8.25878352363431	0.609605174859758	49927.8938724656	0.043689719012213	3.02691905541668	200.315374676772	54935.1867217179	833.798990399467	151.38129365035	59.0866708581309	0.447387159402159	5.97165218499948	3.91558429650894	21.6215136974297	0.254960819600625	0.164403205376452	0.950549658152446	0.855297821454743	-0.179152822274983	0.90074486580916	0.170591047481746	13.3102950013406	0.00295478598266278
0.683798158687301	0.513477649285475	4.12506397791057	8.03358039760982	8.24621125123532	8	7.28010988928052	9.69535971483266	83.2083333333333	5.49334748355199	0.703565678022615	131.005851653467	1.57443186764307	91	7.22549216262644	12.5388237696757	8051.05136136354	4.43324333908317	2.0440218726015	4.73752936484052	16.0099020436029	1.54417912832592	9.17716505424233	8.58838703559606	6.76564332268455	9.24425872091839	0.978483152331565	9.40601360211199	1.4566822384801	8051.05136136354	0.0551865716700882	4.25273345030914	149.143400630115	108086.628026776	2050.82144674579	185.138731074688	141.950236037788	0.131593169913883	8.92508851340433	3.99400796579652	59.1277425350185	0.210188639065179	0.127895925741286	0.924403330613628	0.830145462860311	-0.58577799178413	0.997229210848294	0.144063339283323	11.736893474778	0.0128163890927741
0.402448251921361	0.333529188030974	6.89924115261842	20.6855693600576	22.2036033111745	22.3606797749979	11.4017542509914	23.43074902772	664.625	8.32487122895325	0.681052469094059	540.780888427224	0.813663176117696	681	12.394348340318	19.3032223378503	175105.441576053	5.36355044294538	4.08157932868728	2.90566232138181	25.4549270601403	2.22671802550274	15.803295008281	15.6463267866651	10.4857010230298	14.9692260371105	1.63211247253815	16.0352695691632	0.340395542410469	175105.441576053	0.0274904530566391	7.38573703697134	641.086509409278	327345.958345173	2035.55330595225	332.687761555124	143.136035549623	0.403481619778603	9.22964412770933	4.55515072798509	55.4966572218928	0.195051269337309	0.11220975432054	0.965817592078925	0.877848942822252	-0.274330221872782	0.973172283999077	0.113763257991141	24.3647758494061	0.00188055841931469
0.629035778457982	0.476415893876491	3.2544356626812	6.83108121393805	7.28010988928052	7.28010988928052	5.09901951359278	7.54983443527075	64.0416666666667	4.29699448911921	0.843480347398951	91.7735588674401	1.43302889578306	70	5.92316795193453	11.3292815463424	5281.14686676378	4.59937467509066	3.43488998179843	2.38895845836331	13.8992064774327	1.85994035908734	8.41091965274935	7.94477494725236	5.71667629136705	8.18253018606568	1.44869779079544	8.68590555091883	0.614054802065248	5281.14686676378	0.0502040816326531	4.70138583447724	228.844526804038	80759.2496455629	575.966288310979	193.481329097566	141.019574704898	0.166433983539824	9.78501622030186	4.04617253122024	42.2035156430835	0.177782217697323	0.0988240011973633	0.903210896679324	0.794399343458429	-0.689634303844134	0.999173517977501	0.0991165824952765	14.678390961532	0.0151167263313321
0.536348355274274	0.326670374072508	3.24361916818686	9.92933374321514	10.4403065089106	11.1803398874989	6.32455532033676	11.2249721603218	102.958333333333	5.32558182214279	0.731916754034187	145.143226038034	1.40972781259119	111	5.04056763315528	9.43758857937092	5239.90072674013	4.0343020671112	2.04622339912111	3.6605405222891	11.7073143159133	1.35353504979838	6.66061211192235	6.06363023421867	4.90662606888496	6.80068824702838	0.960225101096828	6.87068503524319	1.20944336345073	5239.90072674013	0.078646213781349	2.84255914802799	114.473376793204	55954.7032247504	1281.13532382159	140.1351622932	72.8370375819296	0.323167010796945	6.32769786811109	3.83209616013311	31.5592229644127	0.276667680060725	0.195762987898245	0.928369486833687	0.835733893734417	-0.45432464209934	0.988388851088221	0.19060085107701	9.87772772717865	0.0125430890496122
0.648673499832305	0.525477040096862	3.30043929436389	6.28084396181328	6.32455532033676	7.61577310586391	5.09901951359278	7.61577310586391	55.7083333333333	4.07421703461002	0.848384269004758	83.1454129116115	1.49251302159961	61	7.28389997663752	13.9398508225951	6789.04679845243	4.53834886265226	3.84585156101989	2.56353731829084	17.2031919135867	2.20587639434579	10.2247691537557	9.14142992234401	7.12911338130235	10.0740785322843	1.72106773256584	10.5496847893649	0.738328153733519	6789.04679845243	0.0529427573233002	6.74994490736402	283.483247410933	164089.957237908	1239.47516053857	261.7760475499	227.342806820504	0.0792423804465605	12.2614310959751	4.12555379565941	72.0204235531221	0.160854694037758	0.0887063983374242	0.895946278692155	0.789949708489958	-0.708784472268162	0.999182695005777	0.0823215646012607	16.5742406678324	0.0174072089332947
0.614186715682513	0.477618101872554	5.23716984984478	10.9651829135284	9.21954445729289	10.4403065089106	10.770329614269	11.7898261225516	227	6.73466968051799	0.755196250211121	238.291309780138	1.04974145277594	236	4.68755857510537	8.10643098185436	9531.50380714377	4.20582144792147	1.8246310738895	2.97867245712665	10.5753191222466	1.08809499992397	6.21357547654798	5.93399487538156	4.33743349737828	6.2378856248683	0.774294171801798	6.35513398728712	0.774987098597252	9531.50380714377	0.0607943119793163	1.77920779361344	104.931358532838	19910.4316082058	445.586585341583	85.0195879311225	38.4182876454933	0.384666798807955	4.88221042399898	3.62025786408359	13.7540831830778	0.280930629371893	0.187895342104291	0.951073757326812	0.853756599093549	-0.270382180159525	0.948958664804934	0.195178509029488	9.65448049686468	0.00655381177701472
0.739893119884056	0.681706984355346	4.28825385760923	6.29046490064115	7.28010988928052	7.28010988928052	5.8309518948453	7.34846922834953	79.3333333333333	4.65427170085653	0.850785545204799	104.94646715794	1.32285462804127	85	10.8071784937407	20.5361426978563	20128.7404370968	5.08153186036571	5.60786589414769	2.16582490460963	23.6516947541412	3.09565108244095	14.9638628298689	14.0482736225517	10.0501380720399	13.6015566821012	2.40431689942538	15.3885902871143	0.550303270145848	20128.7404370968	0.033356401384083	12.891520233537	649.808143431165	608717.202643098	2290.40297497324	515.700264042345	380.637729180744	0.156453710260483	15.7793407702201	4.62025334740115	125.470311197922	0.135149777603964	0.069486189768652	0.902051765095282	0.796673982785144	-0.698518730922569	0.999552749585334	0.070324442420781	24.8137305629737	0.0107482157899743
0.24884163912867	0.159890616423595	3.02939408093988	18.9466658438177	18.1107702762748	19.0262975904404	5.3851648071345	19.131126469709	149.291666666667	4.71471938459877	0.620512492422983	219.326263264249	1.46911256442701	162	4.11423932521005	7.26716785917165	5247.92383649893	4.06045908203456	1.95104233899953	2.96315723692513	9.57056817430202	1.09830121762427	5.53374403284784	5.19410137695497	3.93023806067947	5.64033011362255	0.806626418763349	5.69162468749712	0.865813189358739	5247.92383649893	0.0712543819539704	1.77226856224762	89.2676589388142	15755.0005395524	357.587180813812	79.98497229178	49.7073560136677	0.239680350837831	5.61744209323331	3.67860229309571	16.9877935461032	0.264007507644176	0.17534094062413	0.928991206983574	0.826136975146129	-0.368758986696467	0.975390186121844	0.179016436413811	9.02919810822513	0.0101008639644538
0.49600788763124	0.285009388039565	2.72194602051008	9.55037319729348	11.7046999107196	9.05538513813742	5.09901951359278	11.7046999107196	64.75	4.73706043567956	0.67821006889944	114.977556071186	1.77571515167855	73	12.4712064699872	25.3960113826121	24147.2898203377	5.02053351180752	8.58860555157037	1.80120658242599	26.7329542704813	4.43967199336701	17.5050765183279	15.2474356866475	11.8729150953516	14.8600391751297	3.63007393398498	18.1874899878851	0.560392518282664	24147.2898203377	0.0365922311878401	24.3570881469074	925.183520948032	1768865.54169146	2239.2637278219	926.580526274195	715.976394931056	0.130387884177058	21.0415943490052	4.36971614955538	257.386176283264	0.127406543481273	0.0691232259753358	0.863033569006875	0.770101417979819	-0.76989422446178	0.999715392000305	0.0775947252091693	29.4596729238503	0.0161341812811095
0.504276788208827	0.270652502995957	4.14283732983395	15.3068502377598	17.1172427686237	18.2482875908947	9.21954445729289	18.2756668824971	321.541666666667	7.71888927549103	0.711050812981851	319.208900933976	0.992745059273738	333	8.65959879056525	15.1647962706594	46520.634308543	5.09765388048409	3.83947444822975	2.05571001349985	16.823045456756	2.03365833927057	11.5764444643774	11.4036431167363	6.92149573040234	9.90154972635367	1.57477680363709	11.8195433300174	0.260614136464322	46520.634308543	0.032618203789375	5.68753809334522	521.979176493615	128687.267325107	429.856945066664	239.593926950603	132.27885542069	0.300362597353621	8.89674955122433	4.34612228214769	46.6530341352732	0.199760041643392	0.11556308678624	0.935518174676977	0.837740458683802	-0.363382817367939	0.98770179164795	0.125877054777124	22.2454179981209	0.00329912652850555
0.65957720111202	0.539146749120992	4.26446521644033	7.90965580965289	7.07106781186548	8.60232526704263	8.24621125123532	8.77496438739212	100.625	5.21702864069028	0.775278812951276	134.947073615328	1.34108893033866	108	4.03266335150818	7.36930845462508	3412.1887442395	3.96398022937874	1.75823427486108	3.34085168362766	9.28732884223101	1.1560861070906	5.44360342844182	4.922569674293	3.8516829066102	5.4356459356208	0.813402241000397	5.62088429203447	1.07909206343871	3412.1887442395	0.078360768175583	1.96152193829625	91.2903438935505	24368.297338632	611.796768553917	98.9064174857343	49.298313068914	0.342114661099195	5.47747987885696	3.61996027588681	18.3952666089472	0.271607913107134	0.183379942776561	0.925256745839034	0.825460597900708	-0.428010932756511	0.984627139167513	0.19731705720566	8.87650195930741	0.0124943882669549
0.628690098466734	0.423856232680955	6.22608910676172	14.6891531295429	11.1803398874989	15.2643375224737	14.0356688476182	15.2970585407784	308.541666666667	9.23492512740526	0.605406137651547	364.737025783334	1.18213215648886	325	2.95352174512526	4.85369367926256	4895.52563564654	3.47223167586891	0.990451994496956	2.87461725915252	6.11984776383251	0.590155824427219	3.81351629901878	3.68967344486554	2.53628014750778	3.58356761632473	0.418439779545251	3.88112816098481	0.595103427762019	4895.52563564654	0.102788165680473	0.520249239107441	44.0833752469069	1586.32996757526	49.7203321520225	23.8642293014597	13.5736973156994	0.281228943317084	2.94419456768406	2.95041412940183	4.70053669564406	0.368638515669539	0.277062184124626	0.947808212230948	0.847923167833673	-0.122966444468801	0.761847856162233	0.272100786724603	6.44189828175452	0.0118391537732162
0.414054038185923	0.26088772488256	6.09578697397037	23.3655568759106	26.9258240356725	22.561028345357	11.0453610171873	26.9258240356725	767.208333333333	9.67460317893362	0.631057014793677	642.230707141063	0.837100796794956	785	12.5102034546922	20.1480592177344	203875.334634981	5.37572598575684	3.61611816442701	3.739532523226	27.8899468975233	2.35024339573545	15.8369825058318	15.1835610923378	11.4396090558173	16.4503378417059	1.59128181345795	16.1156384323668	0.991389139404561	203875.334634981	0.0285041989533044	8.90378719275544	478.378375313562	680374.547783612	8502.21805019033	441.363211353725	145.336982367873	0.503145906759502	8.9296312493429	4.52574627823783	62.9110290255443	0.207861167729469	0.124212675622386	0.971357854643789	0.891245370060334	-0.278952877556406	0.97469208416987	0.125136148862767	20.1079628921145	0.00188045369721059
0.359943725629685	0.269324541460707	3.03724072699018	11.2772520117083	11.4017542509914	10.1980390271856	5.09901951359278	11.4455231422596	83.5	4.05917610395916	0.735397819833765	125.627900954886	1.50452575993875	91	6.77209997006203	11.615840230304	7936.07917208009	4.50346707013332	2.87642250530587	3.84732716180092	15.7464730708215	1.76317713488718	9.07311170984664	8.42148416697037	6.46882136963479	9.27765170118674	1.23262586707529	9.33861131173417	1.1457126780168	7936.07917208009	0.0525298876947229	4.88830513229318	199.302144121547	151995.726827377	2964.44280174671	217.948702148848	107.748635957391	0.342385901196879	7.96129642969481	3.9288598780871	42.256238217682	0.212251621462925	0.126921192235127	0.939165420282248	0.84235888806775	-0.591096229349472	0.99747778487242	0.152306564754251	13.0925253979337	0.0127156911063512
0.38587764778394	0.250598601947689	2.53451276899103	10.1138344320057	10.0498756211209	10.1980390271856	4.47213595499958	10.1980390271856	63.5416666666667	3.90270264069859	0.733422945068279	104.995019795459	1.65238063940394	70	5.28445379159231	9.63570506541407	3975.73810713752	4.27264945504385	2.84916286764975	2.94981836051563	12.4537882299568	1.49346152423868	7.32025852747881	6.69579610045048	5.12072134248306	7.33306688747378	1.12501982002912	7.53632925723081	0.808831901298749	3975.73810713752	0.0620408163265306	3.21007376426688	132.642716870703	33182.8920482191	434.340935117478	110.435335081397	118.824760182074	-0.0269667076254798	8.81614283974576	3.78036802922447	36.6034543994327	0.205693112780708	0.129177106872988	0.898079174565037	0.793273422591183	-0.631636976476284	0.997631797589473	0.135103781364704	11.5717906073874	0.0185371371024792
0.605425062096835	0.528880212468336	4.88225939109928	9.2313141539429	9.8488578017961	9.8488578017961	6.70820393249937	10.295630140987	166.125	5.58886894488627	0.831047689970361	175.852348959873	1.05855439554476	174	5.41313720978375	9.44368789404606	9432.34645687513	4.42345390261128	2.40660572292473	2.14762557593243	10.7841748990672	1.31252745185016	7.20085778452595	6.88494601454731	4.59554538552211	6.18862951354508	1.00437045597366	7.36266851645451	0.457837833868687	9432.34645687513	0.0529131985731272	2.35653485022251	178.485040267617	21782.2964793867	193.424263474374	99.5131021960758	56.7445906037484	0.284624105025567	6.0389104800421	3.79866459903766	18.548292671924	0.238256891757984	0.144898357825742	0.930971886314506	0.826378933245414	-0.354416560347209	0.978477089895683	0.15719398890374	12.9517334188914	0.00662955998247584
0.809955921054081	0.457615056157726	2.73782346662091	5.98280897837694	6.32455532033676	6.32455532033676	5.8309518948453	6.6332495807108	49.625	4.84581155657192	0.810684785202062	80.5562266856326	1.6232992782999	55	3.77606612434127	7.12127835627476	1472.58995557976	3.67972953550287	1.54404371156181	3.02921628882157	8.31012285773548	1.02413836206822	5.0169454491967	4.68190235078976	3.64412421541177	4.6659986423237	0.715221997765391	5.17439492392326	0.992672015110555	1472.58995557976	0.102809917355372	1.60462118850736	68.5886097893185	10083.9186522423	236.595221807733	64.442399706735	54.3217781276016	0.0884430487905274	5.97935141237503	3.4615885684359	17.7070365056404	0.248056382386521	0.156598063855499	0.895893752443978	0.790193627570832	-0.564936758569519	0.992340115734859	0.147459576803329	8.11887857426609	0.0237982348211984
0.797687397605944	0.574560472760855	5.52800222483425	9.62127136639128	11.1803398874989	11.1803398874989	8.54400374531753	11.7473401244707	252.666666666667	7.67476691791725	0.782702620801063	246.936887845818	0.977322775115374	262	5.28416233811043	8.73434237669596	12242.6976813156	4.18430454069571	1.83642693085664	2.87884402265649	10.6835767405587	1.1029868481842	6.70295131417838	6.21448880598427	4.48668870309364	6.19688803746503	0.784337101198878	6.83577747922497	0.801878630379658	12242.6976813156	0.06806130178894	1.7982974252337	144.144818314593	20897.5735899361	460.932010342648	90.568506478586	36.3693856575563	0.432471925570711	4.7026028958769	3.59912513331788	13.528399600822	0.291481500650956	0.198077657666958	0.953510536059226	0.858579574130322	-0.256426419987645	0.941240904706546	0.196570861011246	11.4268766858629	0.00711121147557426
0.726720555280937	0.256539772555205	5.29980004425614	20.6587851523711	21.3775583264319	19.0262975904404	16.1554944214035	24.5560583156173	677.583333333333	15.0131638173607	0.551541428189373	676.416918795201	0.998278566663684	703	5.81052332709763	9.58934543012608	41794.7923982296	4.38639429747153	2.32677153398721	2.53403775888628	12.9444334813886	1.22144503947132	7.5741734813848	7.36786477350623	5.32683802687397	7.61759545451464	0.938664347079986	7.71051566210559	0.472956713756893	41794.7923982296	0.051818157904854	2.08394784946277	134.332312256916	22258.0054716245	274.741991647867	93.0781330694817	45.0950579081633	0.352659118586041	5.18571666095667	3.75357150827621	16.9827275723628	0.282351891320078	0.191613082348047	0.958835890183817	0.867640772177997	-0.141553478608275	0.833815325790237	0.188668913297791	11.0589426873796	0.00393929635901735
0.780027821261055	0.52247498604113	7.08791851359514	13.5660437398187	14.560219778561	14.422205101856	13.6014705087354	15.7797338380595	360.583333333333	10.581891541503	0.549921627981354	445.506204508573	1.23551524245502	379	4.2754135139059	6.37008957804909	10638.4642648143	3.56451482359383	1.05753502686019	8.33308150697713	10.0227078876711	0.71890477242096	5.20125906159705	4.95017258151238	4.11244910424806	5.91025878342299	0.450013086109103	5.29809650310735	2.02653644737387	10638.4642648143	0.106383274970238	1.01673073039296	44.0491693411863	21663.0447245222	751.031448785226	56.045523849389	22.1575065216603	0.432927354189257	3.31977219573354	3.18930918103501	10.904431302692	0.369910153080989	0.28531959642294	0.970158934489079	0.892974035774554	-0.18171488517478	0.857486727551853	0.297138634932241	5.95922839113617	0.0129922672282941
0.549582413515693	0.2756224794957	3.10983747104753	11.2829602169515	12.1655250605964	12.0415945787923	7.21110255092798	12.8062484748657	138.666666666667	6.20091650763377	0.713765460531948	181.513938412964	1.30899474817041	147	2.27243696188692	4.48422289949093	1574.99312746897	3.40173469783053	1.31407403650428	2.3487133178687	5.30567603724258	0.70381174986004	3.16743681547769	2.93778267104828	2.17758706739731	3.12808896984527	0.544135510301726	3.27326121205961	0.701960708053707	1574.99312746897	0.117404785043269	0.681582982330511	38.4799568459568	1658.89963616982	35.3697248993951	26.5357405952224	20.5977657021581	0.139029887236485	3.55283220850005	3.07459285422603	7.37808934826538	0.346971449162238	0.258606564856818	0.917172211999035	0.816888146694234	-0.234577853084888	0.89394565671159	0.253621131463465	6.08050476741124	0.0159306433197842
0.603104999213764	0.519870484794501	2.84001796078495	5.46293364184271	6.32455532033676	5.3851648071345	4.12310562561766	6.40312423743285	33.0833333333333	3.29472258976839	0.848224592479819	58.7551724393038	1.77597498557089	38	14.1189360723025	25.7069998705543	14553.285722921	4.64214988163689	5.00171711612589	3.26734909678956	30.0175551338742	3.50731123427923	19.052476098212	17.7544872797395	13.6758440500505	16.3417110838237	2.30503082630198	19.5699055499704	1.03482540487305	14553.285722921	0.0457063711911357	19.9843577618234	760.08125521348	1380666.17692486	6696.53795757282	757.139145293407	795.95044705342	-0.0167062760500804	22.7483703009598	3.86791874117624	267.459223859529	0.0973940432764129	0.0401852990084434	0.873344857090251	0.771060428552129	-0.858582325554615	0.999744550143601	0.0382806216979438	27.740397169729	0.0298589241558642
0.698377464843365	0.576817349233894	8.78658863372392	15.2328785626749	18.1107702762748	18.2482875908947	12.8062484748657	18.3575597506858	858.833333333333	10.6382991128677	0.677008801403178	645.400163572081	0.751484762552394	870	9.32003836673819	13.7217334156233	117133.639877829	4.65095631027155	2.40137813704215	6.1634299728825	21.4021695245608	1.41454923915847	11.4542476719045	11.2296946407883	8.78046097960358	12.6217085449572	0.977674397598162	11.6032912432493	1.31753387871494	117133.639877829	0.0457365570088519	3.43657794633558	179.189129294468	188670.591276548	3108.29821610599	178.244255681887	54.6436734206606	0.532593412841048	5.50163031570527	3.87937287162829	23.4514571737561	0.272656191290278	0.181444290245418	0.980791577054311	0.908748507669257	-0.169018159834978	0.888139883196451	0.186334067899196	12.1769222513759	0.00322819374376032
0.344740848543166	0.258835867511556	4.48694166383235	17.3350846116102	17.1172427686237	17.1172427686237	8.06225774829855	17.1464281994822	248.333333333333	5.97611177857409	0.664374168858283	287.581800182483	1.15804751751335	260	3.26843787729119	6.06312022264734	5369.28014114703	3.77673956561969	1.5458692532765	2.76233006556858	7.42668469797047	0.867790835970341	4.42239328645258	4.17295018471634	3.05940821439958	4.36727648357089	0.647502140052443	4.54434565872251	0.767107711971428	5369.28014114703	0.0817751479289941	1.09351508588928	55.6695270096222	5801.92699668218	146.595928240884	45.8478522073898	30.9664398283692	0.207029900174639	4.2801565628404	3.44319677113092	11.5856459441065	0.319740477866632	0.230710897079876	0.924618905580182	0.826673004816979	-0.18923179738587	0.870817171468295	0.22165480482578	7.20502016240862	0.00917024515160939
0.611098489368398	0.485949889143884	5.01128893097257	10.3123573910082	8.54400374531753	9.4339811320566	10.1980390271856	11.0453610171873	169.416666666667	6.30186602347216	0.713547280923938	207.506700089312	1.22483049732993	177	5.4726525062369	9.25319785707872	9281.44536859815	4.31280419062024	1.76474358319504	3.96056682562455	12.3851980891349	1.18476242819774	7.08293937098576	6.69985647262604	5.12390247582814	7.2612956133068	0.807983059997189	7.24137724851818	1.10463183643352	9281.44536859815	0.0601678955600243	2.26951432229664	110.812049438881	32729.2635357234	777.059199950586	97.8377256749718	63.9520347155991	0.21067922196501	6.17531067078751	3.88841557040399	25.0800418048768	0.245598104023006	0.15397491771514	0.941838521863696	0.843864728760261	-0.361624726151511	0.978499384012425	0.163639525158554	10.1090590880477	0.00755028954384461
0.536472120727189	0.459837319415882	5.45360656860829	11.8598607340871	14.0356688476182	14.560219778561	8.06225774829855	15.3297097167559	271.333333333333	6.36248463954482	0.794482367475567	255.114588989903	0.940225757948047	282	7.65462409290758	13.8047934991225	33072.3540282638	4.91934427171727	4.31441217637939	1.6908283905687	14.8181946438701	2.06392824691116	10.5733620960339	10.440327634245	6.3414378777689	8.47675676610119	1.69357671661509	10.8294898847571	0.112804911153582	33072.3540282638	0.0364166792414868	5.48186515021036	446.661716955176	102521.736260696	-615.053497282772	227.951609331571	109.264166693786	0.356535972578748	8.22347362601623	4.29098332833533	39.8838496954287	0.215718256532973	0.133557497985567	0.927347868176082	0.826659155089659	-0.34469648839793	0.982344274824853	0.135763510967166	20.4174820611935	0.00432260773407226
0.553477546510909	0.27694587732043	3.05412136862744	11.0278636323363	12.1655250605964	11.0453610171873	7.28010988928052	13.1909059582729	78.5416666666667	6.10367490648239	0.63697358888305	139.239602355212	1.77281191327591	88	12.2949949065353	22.5237875919107	25204.8076015221	4.94909223885791	6.01274489730164	3.58333678851452	28.4029434221922	3.33754613994495	16.4126903251738	15.0407675905735	11.854462542696	16.5484808794962	2.27873117461457	16.9238963657638	1.16793102630161	25204.8076015221	0.0379648760330578	17.0418644890593	618.977210827054	1429451.17361151	10449.337118029	755.701075845258	576.676160215143	0.135581240949017	18.5548326672432	4.56575728889622	223.060615911663	0.133468560215586	0.0707624625670187	0.903817120057392	0.806083991888591	-0.720178614055399	0.999552486284218	0.0776792858025119	23.8824687553666	0.01317147310829
0.515910643477484	0.25105548290117	1.93184700578931	7.69490067878659	7.61577310586391	8.06225774829855	4.12310562561766	8.60232526704263	41.7083333333333	3.96988116068812	0.7670449371643	75.8249048359227	1.81797973632582	47	5.90530111330569	11.5396710930704	3563.00333960524	4.18780521428343	3.32472795205365	2.47345554901132	13.7727636094833	1.72340996091535	8.45400634307245	8.32948401690078	5.66787073695078	8.10489287253254	1.29515816580701	8.70681237271876	0.59068827757448	3563.00333960524	0.0674513354459031	4.33835844501934	221.974787231999	68192.5116143931	562.561731891177	171.213563185808	121.971911528642	0.179694231769726	9.0360347985348	3.51549616754535	32.7891675200805	0.189097234062357	0.104659994759429	0.914558517839619	0.806621275685636	-0.746529685806801	0.998723496197982	0.0870284181418557	14.4637802368572	0.0290270655241852
0.805092302471602	0.524380143632668	4.67761990380304	8.92028418810561	9.4339811320566	9.4339811320566	9.48683298050514	10.816653826392	157.791666666667	7.18165213570297	0.759326314670122	185.970924204921	1.17858520753053	166	2.71778258851809	4.85147172439795	2270.93982601258	3.49419688113912	1.19386895790241	3.03428934678048	6.06903442734442	0.706173465773469	3.59799406301579	3.36340292487781	2.48960390841641	3.57943051892801	0.513756392037169	3.69869712164516	0.883813365579648	2270.93982601258	0.108941791261431	0.734799120169268	48.8655747800407	2600.00538063156	81.7137696882098	32.319760640083	20.9782692278198	0.221365306989345	3.63568258484356	3.19601431518287	7.34063080590921	0.333806272292724	0.242264141299566	0.932320910969005	0.830190792011405	-0.223570525289929	0.898048003462607	0.243843085344039	6.78341807625269	0.013203471434165
0.766251580102357	0.530700592017168	5.35923316337218	10.0984118804202	10.770329614269	11.1803398874989	9.21954445729289	11.8321595661992	251.833333333333	7.73792405989636	0.78483549051331	245.724032271119	0.975740697304246	261	2.23095491544702	3.66693969791166	2237.91763804979	3.07011198858206	0.849871915623774	3.18609155219031	4.70403981858057	0.485039497100103	2.86774542063777	2.68972326181604	1.94202520358464	2.76201461499594	0.350637860386501	2.92820714442311	0.887500901281922	2237.91763804979	0.143465304384845	0.350433283061652	32.0499275264162	810.095246015683	43.8287986585899	16.2123498601116	8.54762744028868	0.316771426921732	2.30992969908976	2.64274346231494	2.98635474431259	0.423915396771423	0.342761252391126	0.948472093566522	0.851072807152161	-0.123568803164098	0.730375321560547	0.331668689835139	5.48858572664596	0.0200968212228034
0.636811805827513	0.390941439252121	2.77166664107396	7.08972332627673	5.3851648071345	6.32455532033676	6.32455532033676	7	36.3333333333333	4.51481951422372	0.688544547330827	77.0469722213286	2.12055886847693	43	8.57611223299738	13.9276628169517	5199.80996533637	4.04059477969107	1.99259372475074	5.32156792944	18.1102302292938	1.79991188009136	10.7030686502961	9.8843089552548	8.23451641622417	9.8757138130696	0.868765875602151	10.9966273533005	1.77475832473555	5199.80996533637	0.0719307733910222	6.37013461440686	200.407082170356	212582.712368219	3567.70443214643	283.734477351816	268.750649274011	0.0280119866666223	11.9298346904565	3.49334155945082	121.071233980283	0.219064447801627	0.147632622132647	0.889785419702081	0.806248321835216	-0.759429238365578	0.998707205310441	0.114214954598123	13.9856911608355	0.0352255870808449
0.598530694330586	0.3984581036888	4.27728790146935	10.7345988495944	11.4017542509914	11.1803398874989	7.61577310586391	11.5758369027902	177.958333333333	6.42498690280803	0.748167535173439	204.501964885714	1.14915644047228	186	1.86825356698639	3.11017825315453	1153.76357927694	2.91016574278568	0.751921138828866	2.24920619119566	3.72545512057302	0.425670902207058	2.44086838144734	2.37188786509126	1.54571530258644	2.17973981798658	0.324765183728225	2.49058828313966	0.352067171308275	1153.76357927694	0.149265811076425	0.245191540563223	22.2864726705793	199.333420744277	1.27865285377443	8.95265617354288	7.37335673131021	0.0999786646860278	2.18750812193374	2.5324802363897	2.43738571405553	0.426079483127737	0.343632849665878	0.924792185248289	0.8205493580409	-0.0931214971939734	0.632598581334845	0.340016176139911	4.67788519161453	0.0250936522708335
0.506596176614099	0.407870821825863	5.68774008368005	13.9449545770852	16.1245154965971	16.0312195418814	8.60232526704263	16.1554944214035	373.041666666667	7.06446067180863	0.791195467064843	316.741689741398	0.849078583021731	384	8.74579839261962	14.0265132046605	46978.7195742888	4.77761104743745	2.65379977284086	3.46590010465753	17.0740527505251	1.59043819227379	10.8755904717092	10.4414674111965	7.50784215142206	9.566210599103	1.08063258687506	11.0607601708944	0.975219251107353	46978.7195742888	0.0435519748263889	4.06194744971134	280.238819765419	134698.722906702	2553.42411506916	210.29616899029	66.2035423569699	0.52484921474106	6.14844903814096	3.95405073913945	26.6693715500045	0.255877644410358	0.166834449926287	0.962214281177524	0.874552149527311	-0.306443676138049	0.974011641106851	0.175682337707782	15.6253117928363	0.00400696215531044
0.671941036389644	0.414500271559896	3.67685058692613	8.87056255256232	10.1980390271856	9.48683298050514	7.07106781186548	10.2469507659596	116.583333333333	5.96049499492789	0.73894199035804	156.182159732319	1.33966112708208	124	4.84806607580022	9.07045560281729	6066.22382554448	4.29799393830729	2.33507446954814	2.80685315660245	11.5522638287745	1.34888771017887	6.79406209890846	6.65789315557274	4.73997743358	6.81228639519454	0.983075717994335	6.99436629605737	0.745909016958284	6066.22382554448	0.064516129032258	2.76188007959877	143.028578751636	37697.7173403306	585.357413031033	117.401884218826	80.4180163782668	0.203345636237047	7.18543596234347	3.92795905425034	26.1943829544458	0.225192473477946	0.137167090376421	0.922369567766407	0.818085830589837	-0.465643600550908	0.991615051971326	0.128406035644678	11.5645701960945	0.00992383975010578
0.828383900788328	0.425181748896637	6.11105922135053	14.3728164184116	16.5529453572468	15.8113883008419	13.8924439894498	17.0293863659264	545.208333333333	11.9062097299983	0.663864422794478	486.160555638012	0.891696854055199	561	5.8562880145574	9.81895132895078	33910.3608699008	4.49898311318187	2.25184502840265	2.90883663709817	12.6613620663544	1.26784632561189	7.61890500491012	7.32940541577189	5.21396083701621	7.44740122933818	0.922209029320347	7.77472032039926	0.708290065319071	33910.3608699008	0.0507910180763279	2.39856258658483	163.849184632688	34757.8828827063	605.237084979626	113.549147381956	47.697250104356	0.412665749048774	5.33344746071365	3.80772677662433	18.4186539969735	0.273247951835374	0.181214439802038	0.95700461205032	0.864506334697574	-0.179675525415928	0.896197195341515	0.182356826145556	12.1396213427421	0.00376957665740092
0.75246563890327	0.327538028494459	3.91264980452531	11.9456352061162	14.3178210632764	13.0384048104053	10.0498756211209	14.3527000944073	243.833333333333	8.98868002747565	0.681898863693803	276.795829040844	1.13518453468562	254	5.98683926434441	11.3015137420785	19727.9775634364	4.78667388428733	2.95647878329224	2.23117791900146	13.2718906408463	1.63074394481669	8.59549839840995	8.51749306598086	5.45608443547474	7.81580620537159	1.23303432744887	8.81301327615334	0.27800297157086	19727.9775634364	0.0398040796081592	3.78661028858695	266.617897343103	64698.9358807902	429.703410260311	160.247455672436	89.895975989292	0.29631972601417	7.2642162858498	4.10628921362258	34.3404314698791	0.23137210644875	0.145110382179205	0.933520041098959	0.836546498069384	-0.373450406952232	0.985781344126373	0.157193797898852	15.779139864767	0.00488378399553223
0.877530635442294	0.664700688129279	4.9347618546654	7.42403602522768	7.81024967590665	7.81024967590665	8.06225774829855	9.48683298050514	137	6.51481905076453	0.779994920233409	164.767946169946	1.20268573846676	146	1.67248962453062	2.94919392080932	725.309843457988	2.75359448796303	0.614983484588376	3.95610376726644	3.93397276660535	0.411264649561795	2.1673104025898	2.00194364050844	1.61425376985097	2.31971899675438	0.273840497626416	2.2288731772183	1.26969502818837	725.309843457988	0.182022893601051	0.270641258949235	16.2121361120824	581.479559366445	39.2279795855644	14.2373334786993	6.28519702464777	0.395187359225171	1.93692616076122	2.43017761280317	2.32776975123877	0.469019301146839	0.397254103190164	0.946312341204799	0.851736329347741	-0.185998519032606	0.80625533287104	0.36568136197285	3.7688654266576	0.033632237056837
0.589566000435722	0.272868474499489	3.15933613643783	11.5782379852889	12.369316876853	12.1655250605964	7.21110255092798	12.5299640861417	150.916666666667	6.82613546107975	0.699128361505977	196.073397176509	1.29921632585207	160	3.74829034282762	6.93529074509867	4461.48035402531	3.94804894132332	1.91899069549455	2.81401890235844	8.80832281097469	1.04488535298475	5.12900694090183	4.88506417183724	3.62428650564777	5.18403630532692	0.789602861111144	5.28055415772419	0.808311257420988	4461.48035402531	0.07625	1.57754001283905	74.2917314782472	11926.3494237714	237.886496321581	67.1528298291367	47.6780077196196	0.184931133071458	5.39107990985582	3.64392712702671	16.897855935412	0.273410000643483	0.1826400215688	0.922530727749824	0.821332705175166	-0.321067732349707	0.961523813548127	0.177076717184808	8.32676269574925	0.00978393525340692
0.780570759094544	0.691686522154539	5.16652778286492	7.46946429832357	8.06225774829855	8.06225774829855	7.28010988928052	8.60232526704263	147.791666666667	5.83044541737202	0.859466823492632	157.285361661765	1.0642370115259	155	6.9400298876158	12.5211128003504	14945.1939275244	4.82950033215452	3.62578508502711	2.14628311871296	14.9501222186038	1.85689053173517	9.57411069207999	9.30637000422166	6.26800831667379	8.68211390192997	1.43551471593694	9.81939947165956	0.430491334741652	14945.1939275244	0.0387513007284079	4.75701043982774	273.777092412926	87919.6255451996	408.602162049069	194.263959906878	115.696677053294	0.256505774421353	8.52745888179335	4.2599686069852	41.0744541918558	0.198579704176355	0.114161974752962	0.924252856814122	0.820921305903146	-0.474951654673236	0.994943749707859	0.121231172514413	15.9394623128837	0.00631516507630499
0.586529309620976	0.494259418988452	3.98093290992779	8.05433899079788	8.54400374531753	8.54400374531753	5.8309518948453	9	99.625	4.72410588772599	0.839977221278399	123.726341645168	1.24192061877208	106	10.8632805429485	19.915025193909	24648.8843618209	5.32076464799647	5.59784372589263	2.25244835610662	23.1700293117184	3.04298522453184	14.8246174335591	13.9909887835143	9.61132279838713	13.5587065133313	2.30165803500194	15.2491522689899	0.568728862530943	24648.8843618209	0.02812388750445	12.767362871453	723.476357654448	621310.738690588	2349.45398964881	526.135187702922	359.235913458278	0.199143095714517	15.5733860470648	4.67261532575471	108.905831778163	0.12308825136552	0.0560419623675616	0.905862742193786	0.796879309044088	-0.698725088743241	0.999690998499155	0.0602585168276474	26.1047595395316	0.00834142334393527
0.623104344237887	0.508562152399433	7.73397101762503	15.2075237630948	17.2626765016321	17.2626765016321	11.4017542509914	17.3781471969828	572.625	9.47587412188527	0.645099066897514	516.937352162221	0.902750232983577	589	6.15813979223256	9.87247276974791	37195.1436239715	4.34684739967245	2.00571659248605	4.89329410694363	14.3485225539581	1.19957198018066	7.79383303520141	7.43898928746838	5.88642281051842	8.46209974343965	0.813571344485744	7.94667538133089	1.30497437142298	37195.1436239715	0.0596533504746037	2.40581623565358	113.533958665383	64319.4368419414	1500.64408008091	122.827918040307	44.4463867601318	0.470516911711525	5.00066936579246	3.74694670351816	18.8886602348584	0.289433241359684	0.198638253843979	0.968169791098589	0.884381684079027	-0.187922935235419	0.900224210294903	0.202410414858145	9.69108815770706	0.00478922030534036
0.73002628128474	0.495943472534495	6.33680056457005	12.7772637719903	17.464249196573	16.0312195418814	11.7046999107196	18.1383571472171	460.583333333333	9.32773835646029	0.750181645794907	384.464728063122	0.83473434716075	473	6.91503800596886	12.2140477639265	42718.4522083308	4.87214242991781	3.270274686443	2.06614139911676	13.6991220172908	1.72501972889126	9.28632398412572	8.97695735834663	5.74078834069363	7.95833367659722	1.32287399677348	9.50336006099434	0.324326618372025	42718.4522083308	0.0372012568777405	4.07803931075372	340.940221322801	71067.4752861119	336.149712447345	185.416777527288	74.773035190887	0.428167319003217	6.84559815557509	4.03498611112003	24.938970237304	0.231863454436418	0.143576089530086	0.941769636441364	0.841807865679332	-0.246602066843783	0.952617626172641	0.14887553730391	17.6955359009931	0.00303878375382743
0.528212644244245	0.375908354182108	4.36428762908217	11.6099777526303	12.369316876853	12.1655250605964	7.28010988928052	12.4096736459909	214.666666666667	6.13253704833373	0.814196767062127	212.943551326504	0.991973065185578	223	11.6363571417383	20.6276083948515	60499.6013447846	5.56607061559044	5.16299021049499	2.44343419963945	24.9165515775619	2.87961841541992	16.1034216075912	15.7561485716828	10.3607903886197	14.5557611889422	2.12649798809223	16.4711463091961	0.391227493581166	60499.6013447846	0.0235476281445434	11.9784732671095	801.829003539767	617022.101564546	2211.3251022035	484.926620682599	285.705130379013	0.26327151853955	13.3414299693596	4.80139232181604	96.4195633194733	0.15134287154362	0.0792913580407957	0.932936898894271	0.830970569383877	-0.552543884453095	0.99892125098958	0.0784698798363555	27.4170624712554	0.00387470815248998
0.659497422444331	0.410678853428473	4.20020346232155	10.2274646655336	10.1980390271856	10.295630140987	9.21954445729289	11.5758369027902	188.375	6.74498658505988	0.782556138644439	203.072351972174	1.07802177556562	197	3.27562992321756	6.23738315214632	4363.27511083999	3.88849081712962	1.74285833995035	2.53139306507382	7.49608328031758	0.933197280648603	4.57437054244704	4.27722967461339	3.10933500357293	4.38674827674465	0.715629070437627	4.70623040485198	0.658893297709801	4363.27511083999	0.0750083743461568	1.22373876394605	70.6072479661636	7192.73296391039	146.528739824958	54.3889605397882	30.3720143531088	0.298604425059425	4.46069828339334	3.38199845063724	9.29836453063833	0.288750462979939	0.193504118329668	0.923293921922412	0.817202465423745	-0.232296766584314	0.917252869063737	0.199574199202984	8.03607643997328	0.0085229632171772
0.788185069348739	0.659341991540419	4.57250487454489	6.93495171430255	8.06225774829855	7.61577310586391	6.32455532033676	8.06225774829855	120.666666666667	5.46602539786771	0.904530319962835	130.552704396809	1.08192848947632	127	5.237499811097	9.82277134031326	7059.65284606707	4.52487633455023	2.61761265535517	2.23529470220097	11.3469368647374	1.47584616605291	7.25173631796563	6.8215809657216	4.68664152083118	6.66029534390626	1.13771149823752	7.45572382036563	0.531263431073866	7059.65284606707	0.0495380990761981	3.00013806026582	196.146146681519	39158.2441094232	354.687335916413	132.31115567171	75.0073019422927	0.285222603663738	7.01869120326386	3.95263272042705	24.416258348635	0.217176947681418	0.125426026416379	0.922345914066034	0.815317974826517	-0.457395549161207	0.99236595979528	0.118232659109416	13.4823875776635	0.00784227056408032
0.384801104631066	0.289079994073246	3.12954369041182	10.8258743412692	11.1803398874989	11.0453610171873	5.09901951359278	11.2249721603218	94.5833333333333	4.16580840511751	0.755516384425198	132.877051007798	1.40486749964191	102	5.44529617341972	10.3818448367789	6174.71688199044	4.40291363338407	3.23069197400965	2.32455747482738	12.2532814682022	1.64056526236151	7.54266439001083	7.14746313186633	5.04737593412369	7.20590553407855	1.26351923421414	7.78051669360809	0.608624184884303	6174.71688199044	0.0567089580930411	3.64465391917669	176.368234569262	48795.3020225151	306.442512378809	148.81659894203	111.357212125162	0.155389258511253	8.6177426818781	4.03227686327649	33.92273051989	0.18935883814342	0.103816796346403	0.903263131458891	0.795295038934554	-0.541252092518694	0.995985351380762	0.103607962358244	12.9187323190079	0.0111382036633762
0.321643696828827	0.224234051850639	3.67707839947058	16.3983943077471	13.9283882771841	11.1803398874989	7.21110255092798	15.9373774505092	157.5	5.27444016720057	0.645017585833708	218.658454656276	1.38830764861128	169	2.8044280092677	4.89386425305516	2434.80025978475	3.48782978047834	1.14300943158693	4.12675455652403	6.56647905962251	0.673568156932691	3.69556296545846	3.50425712766778	2.69369396637447	3.87278509324804	0.457501175409177	3.79566886449593	1.20315240512562	2434.80025978475	0.10731416967193	0.749916497235685	40.9387296074032	4288.67112377381	167.502106803476	35.9293699023488	22.9148165525117	0.234793180442933	3.71459626597635	3.22851951051128	8.51884479760746	0.33519786545	0.244110128799873	0.935444382133998	0.836531240479452	-0.237745493187873	0.905011179120133	0.242322255817132	6.13467965637881	0.0143137704547442
0.658653927162372	0.572086643881125	5.43475762775317	9.49988552587582	10.4403065089106	10.770329614269	7.28010988928052	10.816653826392	216.083333333333	6.25713690921108	0.837339379728696	207.968130873957	0.962444107399723	225	6.42187414076746	10.556584926994	16543.6855285985	4.50829086449652	2.43242249241393	2.19397972429099	12.5673279984559	1.33061313914936	8.43135968856313	8.34325282125656	5.47942719377074	7.0879008046852	1.03040578078897	8.57481727141841	0.267691540380298	16543.6855285985	0.0490074074074074	2.4396650402881	228.814974968772	24799.8002762667	109.115331524302	101.691350557883	52.0830013290374	0.325662939770114	5.64254580816158	3.81929540043201	19.3929314603502	0.260441448108028	0.168374370911887	0.950294477494919	0.854033304971657	-0.313127795796411	0.969622215125695	0.174006840417832	14.7099004532311	0.00576702901265052
0.763586605215045	0.445600275808215	3.38665193327607	7.60020160924154	8.54400374531753	8.06225774829855	6.32455532033676	9.05538513813742	100	5.80341214575067	0.818017087470559	127.366461128247	1.27366461128247	106	6.13277248152566	11.3230050826608	7934.15589890528	4.61623505537446	3.0290983184417	2.58429674384292	13.6380891805211	1.6354430320131	8.42579401814129	8.0444194504203	5.61549545452354	8.02259372599751	1.20459629399056	8.65161992624289	0.646563666263667	7934.15589890528	0.0475258098967604	3.85652251201741	220.807579108374	58870.3797649253	558.506991179445	153.944793563255	120.268041381844	0.141922619867791	8.92560101261958	4.11522858361415	36.5572710559331	0.183125077969816	0.0988988762189553	0.912207918665625	0.804289726712321	-0.551664935754784	0.996876790662636	0.106995071112046	14.5690378252722	0.00967814385874947
0.655666957799298	0.470059079534129	8.70814615139873	18.5256418406582	24.1867732448956	22.0907220343745	14.560219778561	24.1867732448956	1320.66666666667	12.1466512269437	0.765063697525611	760.878548904706	0.576132167267571	1338	5.34873335153685	9.18940382417332	70932.6594712409	4.45267902438711	1.89684464500584	3.04765535569032	11.8478102818997	1.16638090562264	7.13481299717786	6.98631030739211	4.7037991389888	7.14401114291086	0.829677778668708	7.28106762728892	0.651285712943814	70932.6594712409	0.0513929944744962	2.10838928845657	163.392956193602	34460.740782612	701.578979471588	103.687237977923	28.343600674013	0.572457354744208	4.00940917654497	3.45536058246758	11.6692264027973	0.32546436440282	0.235947243804364	0.971753890457826	0.890518157082701	-0.135484399909417	0.823164259538784	0.248561063150864	12.0223752149289	0.0041631417032694
0.600968977215799	0.41105563878987	8.91570714292993	21.6897818727834	21.5870331449229	21.540659228538	15.52417469626	22.4053565024081	1318.25	13.0348860281204	0.60714208823044	957.618008184196	0.72643125976423	1334	6.95065392080895	11.1026322532188	109482.442664944	4.59649743044585	2.52778736834086	3.85961780242341	16.6500119572352	1.35885333986706	8.90432674917776	8.63861674649631	6.41275542784129	10.2372565293939	1.00230758425526	9.05929338306295	0.839891389038011	109482.442664944	0.0467060322912007	2.7837617442856	171.086681592868	66849.4258632196	1099.19898558059	135.434269533885	45.5058056629075	0.49925683547185	5.06574619685184	3.77882513421604	19.109003140888	0.284112313634497	0.192215372425299	0.976688215052632	0.89947642288693	-0.129235384849175	0.828119669916528	0.197715820469688	12.1893956327513	0.00296776804004212
0.57291382606577	0.319496775128934	4.5572805267599	14.263932789058	16.7630546142402	13.1529464379659	10.4403065089106	16.7928556237467	293.791666666667	8.17200430892423	0.667931217870406	319.972040654791	1.08911203740107	307	3.9535225687931	7.39728899919859	9530.04633164686	4.06287799967803	1.95328112773289	2.6638142454869	9.18372351405875	1.12464676300859	5.40801942622898	5.01212963514363	3.7494459298566	5.43427758420216	0.841945712899584	5.57157932675193	0.803630092429199	9530.04633164686	0.0715233052870587	1.79582207981947	104.911696076168	17285.1466663687	335.102769512664	84.5494115402305	42.9170003972947	0.339562833762895	5.17908005016363	3.6495559220815	14.4804006320629	0.277182620455846	0.187193332931976	0.932791428771288	0.831732867260375	-0.222116556861178	0.919249025058986	0.192905376087396	9.71569702099386	0.00645858360573558
0.327337104223647	0.202807683095125	2.77479352827921	13.681895507764	13.3416640641263	13.0384048104053	5.8309518948453	13.490737563232	103	4.47859205580199	0.670883319769994	158.390311717841	1.53777001667807	112	5.4687296027864	9.49710480268651	6316.48763633965	4.31126582910397	2.53002243769072	4.06096880005696	13.2899151432369	1.36612237674078	7.31305004746363	7.0257193657036	5.32053197554582	7.9693831676911	0.969556865265742	7.50980765657463	1.09119024244774	6316.48763633965	0.0604272959183674	2.91651004203906	120.445819724063	51952.1016306423	1062.3879710631	130.00005931943	96.787839665944	0.165554803107696	7.73229631771409	3.95565925672049	35.0541213400768	0.210023620885653	0.121748692963896	0.928719065132104	0.82657988885281	-0.52058336732061	0.994602098141929	0.129762270542438	10.5817146014402	0.0111804143331187
0.549564179959125	0.266975247434073	3.20827419753189	12.017122292673	13.3416640641263	11.0453610171873	6.70820393249937	13.3790881602597	134.041666666667	6.60417995824136	0.656761514205014	192.857400409948	1.43878694741646	144	6.27862172159966	11.1737810016914	10530.9794332218	4.50915683473381	2.63936127927795	3.73341180104601	15.1528736883465	1.54509259068924	8.3348845269964	8.007580975994	5.99126041309466	9.16161327525182	1.11294036555383	8.55171337333027	1.00197931386255	10530.9794332218	0.0520833333333333	3.66150154123177	159.614461494512	66160.5567847112	1116.69522249892	140.981050929095	102.455169458854	0.157730835107738	7.68439465608553	4.06510509851356	41.8217394387546	0.222407060755287	0.136200608469097	0.942736082458766	0.846928271317735	-0.471633167247873	0.992998082701586	0.139708929156284	12.2207972617732	0.00888805683120057
0.685971224403177	0.497809199965908	3.55621948748011	7.14373998657248	8.24621125123532	8.24621125123532	6.32455532033676	8.30662386291807	73.2916666666667	4.90040006540706	0.791546610101402	106.998419583811	1.4598988459417	79	9.15313621364432	16.7053542949605	13045.2235917758	4.80038636880357	4.60139735910921	2.69289109601557	20.5206801153335	2.53191582914353	12.4889747355419	11.5370820946338	8.47986549107961	12.0408146242539	1.91129646991729	12.8502689681627	0.718274572675345	13045.2235917758	0.0421406825829194	9.15492260912086	467.42771359536	347761.351593963	2387.11134311993	379.951659710535	285.438555529376	0.151229208330214	13.7662647866914	4.35288553991923	92.1145466969382	0.133335818375981	0.0619459770073744	0.910137373150639	0.801441029926475	-0.682433652489872	0.999249287067876	0.0668589906257404	21.0565853111468	0.0124856802276274
0.312596880350128	0.167547706611128	3.4490706290599	20.5856033414117	16.4924225024706	13.0384048104053	7.81024967590665	20.8566536146142	217.541666666667	6.43499538465047	0.579494987386719	301.853402180899	1.38756591693959	231	4.25825207844772	7.72121820867133	7883.55130259279	4.0817304773232	1.83580539135709	3.54871705700419	10.1421451053308	1.09112450847853	5.68260360682388	5.2751714479739	4.03173817809434	6.11040692723644	0.782128713193041	5.8419113068286	1.05844427158559	7883.55130259279	0.0700699012387324	1.83594396456414	81.2041594412909	16626.6705884806	369.67335620106	77.5366972515991	58.1321794734199	0.150120045207435	5.97555970384148	3.83259061089872	20.9216110594367	0.252627958139044	0.163816069972662	0.925875840748767	0.824322280168531	-0.29121216265083	0.955517689750327	0.178892812257707	8.73395922942543	0.00730173377149817
0.495715048165667	0.284693946198451	6.01750709707674	21.1367581834077	22.0907220343745	24.5153013442625	12.369316876853	25.8843582110896	719.291666666667	10.477809100954	0.613977893263868	632.316832022053	0.879082660518408	737	5.77036333814804	10.0677962540214	44433.0881992397	4.4710694777408	2.20858440634562	3.84461326460476	13.5565735389148	1.34542366548723	7.57513980910685	7.12892072186558	5.4542322715085	8.10234126740635	0.924448901434129	7.76460747052216	1.14146124815743	44433.0881992397	0.05499393374806	2.9063860437732	151.407936832487	77448.895383751	1726.51854117468	151.468216709419	52.8765937213752	0.489451057277077	5.60545012741123	3.85921253792999	20.3247336560057	0.260735705801898	0.168244245066042	0.960122317020516	0.869072183088701	-0.180545799242183	0.899146087348231	0.180365311296754	11.2570762146238	0.00373341971425129
0.908767422432019	0.435081548775462	4.65574486288798	10.7008556809444	10.6301458127346	11.6619037896906	10.4403065089106	11.8321595661992	294	9.72458903498886	0.749642444458363	285.2297644466	0.970169266825171	304	2.11869933164757	3.44246081966167	2301.63053414389	2.97780831381048	0.665693747947646	3.55481359744363	4.42470904026528	0.421356884958485	2.69965146609553	2.55630390759198	1.82224101092547	2.60246802933981	0.288039656007263	2.75157283618692	0.955355430107878	2301.63053414389	0.149974030470914	0.28303503445003	25.2480127636102	679.090008497706	41.1520802671049	14.6002646253984	5.69348466350683	0.444332873128008	1.82961191102065	2.41321623193639	2.21903236036067	0.477790743871317	0.409600255698071	0.958781419609034	0.868697323558349	-0.12088825117806	0.713159991999781	0.393673941705382	4.79741924338962	0.0238714516971025
0.689581024744442	0.356682099159326	4.177905488395	11.7132468891543	12.6491106406735	10.816653826392	9.48683298050514	13.7477270848675	236.833333333333	8.07723279290767	0.712542993829157	259.797480702567	1.09696332457101	247	4.69988311398785	8.34201896674294	10415.650793381	4.22962169485998	2.01826669975669	2.91215606725195	11.0038646702884	1.15168206009217	6.34265199533227	6.14503631911218	4.30233230588741	6.70153236440098	0.866875805620312	6.49373749807075	0.689894280042949	10415.650793381	0.0613516038617253	1.93939235995776	114.303848297303	18248.2532107078	291.063198537424	80.3229416348164	47.970522431826	0.257580928113685	5.48385074022492	3.71776357949899	16.5533307522189	0.260997317568391	0.168799964102414	0.947883218515476	0.848471679312778	-0.26644110323553	0.94802098293603	0.174266901492296	10.303011229367	0.00636760851584573
0.61116711747184	0.301465138876549	3.49635268549301	11.5978673306062	11.0453610171873	11.1803398874989	8.54400374531753	11.7898261225516	138.666666666667	7.08823514526744	0.695107211160696	186.38618297163	1.34413112719925	148	6.00450844387596	11.2267556464645	11017.936756455	4.64327948581115	2.86679271446124	2.97618700837958	14.5163491943187	1.57200149666737	8.40615132726855	8.12534370590226	5.74621957913842	8.7701296151803	1.14940494544553	8.62818165227736	0.698875112429054	11017.936756455	0.0461102994886779	3.78213848775694	213.812894815488	64151.5268281289	744.051063821156	158.194344044676	107.963045620436	0.199888077117655	8.40183084805528	4.13780993773064	35.336669672671	0.193126986269261	0.107778584607501	0.933933087716736	0.828852885687003	-0.48477389220396	0.994546793445213	0.117885520768477	14.1830928253202	0.00753863518547153
0.495290913526949	0.358867345308116	5.6141382701699	15.644048820741	17.464249196573	16.1554944214035	9.05538513813742	18.0554700852678	425.916666666667	7.74835523168503	0.720366080879992	380.026567446248	0.892255685649576	439	5.79336496204861	10.0497045041309	27423.56883331	4.49698215750146	2.39729694273523	3.30506684562068	13.4814104894261	1.35744892396764	7.72662178149668	7.36063120126787	5.34635701665095	8.13505347277512	0.991437816576724	7.90368686975278	0.857653403162359	27423.56883331	0.0505860803960129	2.76758198080344	154.505863254405	56637.6418351939	1093.35125083427	132.144676213224	52.3927865640059	0.432398031593011	5.52942801730664	3.85937298491992	20.8480838562488	0.271952571710876	0.181597335913822	0.958417067629729	0.867823709486143	-0.216345032312009	0.927325934055122	0.182590736639508	11.5981044107742	0.0042085960486211
0.714214108305299	0.529063641773125	5.67478150946451	10.7260848438683	12.369316876853	12.369316876853	8.94427190999916	12.5299640861417	299.541666666667	7.66072112237041	0.807543893568445	268.095473603908	0.895018968770872	309	7.20592485474758	12.9391046171374	30930.5550255271	4.90780163280567	3.02293251932579	2.93857058206691	16.5580803004767	1.75920260794082	9.76879345750366	9.348806017086	6.68273787304972	9.87534242742696	1.2689795899313	10.0049429572466	0.767165455914217	30930.5550255271	0.0378190425320221	4.6695579623912	284.28200461707	151668.877722765	2158.77454238975	235.706942450422	75.9771105179777	0.515771271290521	6.89781683857516	4.09694287067061	27.2225056182352	0.226855001329929	0.137878230161561	0.960046087765659	0.865763492072373	-0.354731864766672	0.985310750376607	0.142523518120389	15.6294660084938	0.00377140442684566
0.474393688428522	0.449143339904816	7.35316680533211	16.3715369950502	19.0262975904404	19.9248588451713	9.8488578017961	19.94993734326	572.416666666667	7.76655382032587	0.709857639367484	469.664474020186	0.820494058559067	587	5.53629628008114	10.3118270511895	36346.9282806555	4.64819864787184	2.74082689370157	2.49790016876009	12.5680604485188	1.48380176160521	7.66053270669143	7.41420827269239	5.10798411923135	7.46007632928744	1.11000351755888	7.86891413585362	0.595872701186622	36346.9282806555	0.0445803307900595	3.23604832714771	194.236545031662	65406.6873864469	1009.59262132474	161.662074675116	48.1151514875507	0.545509436397538	5.53746891832254	3.79578314559836	16.3016177320572	0.259504196859777	0.168004081339616	0.955773299395222	0.858863779177994	-0.202632373096779	0.92158131637521	0.175124797595195	12.8750831121827	0.00323293234494732
0.858679467915432	0.603222600424455	4.20236232687421	6.96652002746124	7.61577310586391	7.61577310586391	7.28010988928052	7.87400787401181	113.083333333333	5.98200771040262	0.839850852486699	134.652480502338	1.19073674725723	120	1.6285248406249	2.99353328159097	620.139580400489	2.8170651216998	0.69499447280095	3.69228465973371	3.80026623026875	0.443908253014922	2.20111819473051	2.05125965492148	1.56029384648005	2.2399723837887	0.299625518937473	2.27328613172006	1.17097520920953	620.139580400489	0.170555555555556	0.322908529497047	17.091401580907	749.332658685307	48.4182368635619	15.9504702928935	8.88734131448288	0.297539874381884	2.29328188891574	2.64611153998136	3.36696412284614	0.429436209959456	0.352185760803542	0.929137119039902	0.831249267777823	-0.170163704291175	0.793417482990033	0.354422076389066	3.91366782711693	0.0273228044664623
0.7433732680757	0.480162000842684	5.02214049698105	10.4592626825263	11.1803398874989	10.816653826392	8.54400374531753	12.2474487139159	255.291666666667	7.77513628197181	0.767991118673049	253.407240230259	0.992618535258074	265	2.46645036866049	4.00252400650742	2813.13402477412	3.19150378504101	0.869324953824009	2.76200465510624	5.07500575126883	0.47310424626558	3.20584923139484	3.15203263022307	2.15268015887732	2.92232559239151	0.343558632128329	3.25815900371471	0.509246156950575	2813.13402477412	0.122705589177643	0.338130799052352	36.9645815066421	675.668695430041	22.4967959902274	15.7286252288218	6.85030163253147	0.398619103447101	2.09142513402198	2.49387373021676	2.31691296311912	0.432578886701648	0.353264437012617	0.963383661728487	0.870295828114243	-0.129926212139805	0.747774175499863	0.368331799190735	5.89360714303449	0.0182180591194226
0.480782115836139	0.276401156752584	4.05590839412446	14.6739921126851	15.0332963783729	15.1327459504216	8.06225774829855	15.3297097167559	263.583333333333	7.05499297569956	0.70896355820596	280.417755841792	1.06386755298815	274	5.46133546931595	9.48050280601375	14726.0580287496	4.40442991658105	2.20940775887323	3.47167756426481	12.3499013672625	1.31193872890928	7.14828820070549	6.75583858096293	4.9490511865778	7.40085018068468	0.926584151605799	7.33108022948889	0.998394036156027	14726.0580287496	0.0556769140604188	2.64671313085755	149.384121939117	43002.0322553661	909.374546925401	120.696535720848	65.2750929005225	0.304899376421034	6.27071452403762	3.93779531121499	24.1744328291145	0.245401992582963	0.155122407053798	0.943511701407405	0.845802610750829	-0.291555498194677	0.96272500778754	0.163444627452739	11.6377170276467	0.00540710657033841
0.720364495981791	0.638761882398698	7.62958403634953	11.9443320689373	14.0356688476182	14.3178210632764	10.4403065089106	14.456832294801	515.375	8.60427275067916	0.822338021850407	378.021051213661	0.733487365925125	526	4.33429903162617	8.44128848179695	20926.9391143194	4.32012413903713	2.48235635754565	2.0657245979681	9.80596540107376	1.27405136013647	6.13037717655293	5.86332497217864	4.02536475586051	5.78060064521325	0.998705473665367	6.30753956392009	0.442391501326128	20926.9391143194	0.0552993392993971	2.20353102361616	129.918733188904	24286.7834815834	312.906578550586	107.985639179668	29.5854402856793	0.572643232512435	4.36451057760531	3.4677594041572	9.88775522563371	0.294474388661716	0.199724180613435	0.954681100168486	0.856559231275105	-0.175980140021248	0.883168458608063	0.206161082577105	10.5009594423102	0.00458784018040438
0.459623310906294	0.417148362278438	7.82919751028055	18.7683764776588	21.095023109729	21.2132034355964	11.4017542509914	21.3072757526625	799.375	8.62638333699737	0.689601091436826	604.022651620447	0.755618641589301	816	8.19141960390944	14.1773278386495	97905.5443485653	4.95353497282073	3.3087079713832	3.35706475439909	19.0747700577801	1.93076042601773	10.6916044377426	10.0634931740575	7.5876526568631	11.487117400917	1.37465947733091	10.9536425330065	0.988964545154771	97905.5443485653	0.0386479959630911	5.67187928773123	276.222337990428	269560.478477332	4009.63365064571	297.696658341653	88.1171513831687	0.546190386711306	7.17597844589636	4.2213422887466	34.672722701345	0.230443038653992	0.142799962972263	0.964840541334092	0.877304581237862	-0.216344945145695	0.941368374320781	0.149034219610875	14.9592937785303	0.00235502210986012
0.605523111976263	0.395102104274353	3.36418322004729	8.51471855920883	9.21954445729289	9.48683298050514	6.32455532033676	10.4880884817015	89.3333333333333	5.15585887957417	0.7680158110962	125.831581912155	1.40856248409129	96	7.93906663920137	14.9289901954809	12147.2369652567	4.97645316257268	4.05005105563592	2.76069359973531	18.1735083182748	2.29533006250784	10.9062172244379	10.1595806558829	7.44258452154656	10.7309237967282	1.68437188290735	11.2487207445154	0.811765191535524	12147.2369652567	0.0366753472222222	7.58814424146401	340.933148066308	250568.196050329	2675.77330090405	302.743707045346	260.47283845553	0.0873402123268578	13.0894640840966	4.38552567576183	80.4463758929579	0.138306789454304	0.0639217545289188	0.897859147160236	0.790443564054285	-0.679804229761211	0.999414430277932	0.0707901757284776	18.1691769797781	0.0104395004782353
0.469967971978744	0.353103972028174	6.94997040959012	19.6825041918124	21.8403296678416	21.2132034355964	11.1803398874989	23.7276210354093	544.875	9.25014657848918	0.629264166126262	512.683150659235	0.940918835804974	562	4.92473858589604	8.50551637207136	24157.8109266846	4.19962243326165	1.83163312510061	3.94040509987824	11.6648738761007	1.10178134938966	6.40774103119553	6.08419893297891	4.59760022613644	7.06727364996422	0.774295076071173	6.55632737858386	1.082329829656	24157.8109266846	0.0653297197350591	1.92628357230161	102.969030985363	32494.9758715638	851.270116416349	97.5821737766655	37.6329541501938	0.44889347365665	4.70494915204006	3.64566963514034	14.8721779799665	0.294653177540518	0.20317044418579	0.961009434095207	0.870990284905955	-0.168820924869558	0.875406669676276	0.209701474613234	9.37872487026732	0.00509578789881463
0.423441023419657	0.187361899187518	2.90053319257339	15.4809126356604	15.2970585407784	14.0356688476182	8.06225774829855	16.6132477258361	134.125	6.55525348991436	0.614632441270393	206.161928712647	1.5370880053133	148	6.90871291603576	12.5230101853788	13355.9760781776	4.60825615531247	2.91654488773307	3.52995609010023	16.4645529022045	1.76511293910981	9.23027585867338	8.74241508941438	6.6011547238214	9.86339817838309	1.23912832995068	9.49963586719555	1.07185939292432	13355.9760781776	0.0495799853907962	5.04508918209955	206.343838840457	145231.257074818	2389.60627768668	221.3720258889	157.990766371745	0.173752781408357	10.0569532352919	4.34221128554442	52.5533237412884	0.186648532545528	0.109584646316758	0.920408941175266	0.816194286216272	-0.522281013779545	0.996004026224377	0.105167472306521	13.7903934478265	0.00850549853502607
0.686872936167894	0.416074215861869	4.98295588483815	11.9761227561682	14.0356688476182	14.3178210632764	8.54400374531753	14.3178210632764	308.125	8.22607460143636	0.761312532835084	289.782687808788	0.940471197756715	319	15.2045684518419	27.7489729711184	166036.2932086	5.88592588766255	7.66197481617658	2.01237725759529	34.1695593705243	3.97133012056527	22.3367026831355	22.7200952825187	13.7046966370232	20.464862733501	3.10974804289983	22.8142487792691	-0.181037936268044	166036.2932086	0.0189365277463861	21.5616606075922	1699.71084523105	1424424.38776413	-8383.40822577058	764.385107568585	475.057583343455	0.241248398318424	16.8017277585078	5.2306443005648	180.499720237106	0.139975407280013	0.0746795729753464	0.942428756273541	0.846392115231318	-0.513409106370774	0.998652879891322	0.0763605938529387	40.3373937890581	0.00275016670411726
0.301897108043233	0.197461887904249	2.76850053892885	14.0204298070487	16.0312195418814	15.1327459504216	5	16.062378404209	103.958333333333	4.23272721227116	0.669700257422694	159.652796748815	1.5357383254395	113	5.74240356953518	10.2772836754258	7178.82301411137	4.40483818372935	2.31206448433516	3.70425394190316	13.7301268340958	1.4395136961452	7.76532093792314	7.46407030557899	5.46932643670903	8.26080039738676	1.01614380424743	7.97053368379593	0.974170294319237	7178.82301411137	0.0558383585245517	3.22919793557791	164.418287069391	50518.1617477666	931.556288263407	131.496807915321	111.026024374326	0.100536201446596	8.19966651452582	4.00826630917735	39.9042793625323	0.204965513186909	0.119338118050945	0.925385532709135	0.823216435282998	-0.543010348845474	0.995649422854214	0.125222911864999	12.6147581839793	0.0113313812063358
0.514472846522003	0.461886161200594	4.35273467602016	9.4238256991852	9.21954445729289	10.4403065089106	7.07106781186548	10.8627804912002	101.5	4.84830243258702	0.708959912410941	148.424800419438	1.46231330462501	110	4.08367507693564	6.06160686024838	2896.09907232888	3.52701758983845	1.12840073436074	7.46960560115631	9.60314505589751	0.741659411010825	5.03080927338962	4.76469164427421	3.9591888954258	5.64395616047171	0.459863598603042	5.1310986528041	1.88523961907185	2896.09907232888	0.106776859504132	1.01913143958504	45.8240806890088	12149.1454077239	487.643525676879	51.1365277592569	29.2421112780928	0.272443463060551	3.95042553457918	3.251295261794	13.2530514571377	0.337696271341775	0.247251396697318	0.957867320708679	0.871526210191838	-0.335842009240967	0.95280592059862	0.233801418704349	6.34822468275166	0.0176426795182673
0.642372942682255	0.42455065197118	6.25129608615932	14.7245000264036	15.8113883008419	15.52417469626	10.295630140987	16.0312195418814	522.125	9.45862041148584	0.717573078801471	436.986123765117	0.836937752004055	534	3.91035085948901	6.75840106081376	14223.408352162	3.83569924189126	1.23961482078039	4.26755185522041	9.06670560438295	0.851450918672419	5.0390926193955	4.73499830517332	3.71850622421673	5.34819938016622	0.541562206934446	5.16096852975266	1.31440364738776	14223.408352162	0.0880430360925248	1.2431417382511	66.1752747968499	16308.673071162	612.202536548171	65.5071463260335	21.5845688876659	0.50742139341025	3.25204830476999	3.15964622637908	10.5534671641124	0.381413368386652	0.29925661742542	0.965951017692063	0.88785371046903	-0.177969950556585	0.862333514019263	0.302308451809491	7.42769095407747	0.0105335354750372
0.39944550884474	0.217729634847673	4.35980170739509	20.0239242142912	21.3775583264319	17.0293863659264	9.48683298050514	22.0454076850486	381.041666666667	7.99846659684604	0.616234140912161	412.464599983794	1.08246587201871	399	4.09830189528	8.08000154610924	14070.8071044157	4.2591443717662	2.16524943945726	2.38109528726276	9.37789124266597	1.20636669292097	5.76108964101473	5.47483809262013	3.84732796560445	5.53056327706152	0.908349165853982	5.93844935255167	0.634239084398738	14070.8071044157	0.0591893267002092	2.07502686101419	109.191929567629	17642.4369516835	261.632153670571	86.3507246091251	55.0705950352694	0.235239822466722	5.94134699829247	3.82302967020774	17.7796817768988	0.248569387732078	0.157734646659357	0.917087565553045	0.812313515528935	-0.196210331660098	0.90194053008308	0.163668382949208	10.0651316846217	0.00499836498629996
0.858401259215723	0.537384443161303	5.09631459188272	9.48355438408736	10.295630140987	10.816653826392	10.1980390271856	11.5758369027902	223.333333333333	8.14069502514139	0.729697261764713	243.955402353282	1.09233762247738	233	4.90442626945755	9.73127030096706	11783.6449630411	4.4875895440947	2.95797651888099	2.24331352947492	11.3612515728427	1.50697509519345	6.8886842963121	6.45092694242537	4.63361394043563	6.72763763240703	1.16183387473426	7.11151063645169	0.59532572423216	11783.6449630411	0.051115327230194	3.11961219810855	168.181505257549	47617.5168177503	524.015415037114	148.760328664754	61.2022898849115	0.424731881144655	6.25970772491471	3.90129598756303	20.0060192720862	0.240244089301452	0.149193563923301	0.934905334735989	0.831613929934485	-0.330435399165424	0.975305764473842	0.149276308552831	12.090405196993	0.00543014399762002
0.506877572651443	0.359180574662252	2.94090074214727	8.18780565990429	8.24621125123532	8.24621125123532	5	8.77496438739212	60.7083333333333	4.15021505823403	0.758298818049017	98.5090094633609	1.62266041669229	67	3.49041118506361	6.9118293358298	1704.23341426165	3.83263149886905	1.8726713831332	2.6632890500565	8.14581630060542	1.10932303021522	4.86777277600609	4.39408481682058	3.37776646640389	4.76804983420153	0.830993627859573	5.04344323015988	0.848505364116877	1704.23341426165	0.0795277344620183	1.74110781701951	75.1830355593303	10935.1074063706	191.560824511079	67.667670074814	59.7496722830628	0.0731953026352841	6.09244496033527	3.55275442470045	21.6383996383303	0.250548474607394	0.160055832791282	0.890847614187003	0.790207039261001	-0.501888159022981	0.989193338281785	0.162462974403478	8.54171899006573	0.0188498445061634
0.46347488508881	0.381570253719104	7.92795406486547	20.7771805783941	18.4390889145858	19.4164878389476	13.9283882771841	21.2602916254693	550.375	9.62970138104066	0.534487890559094	607.647972630888	1.10406172633366	573	5.11769829480634	8.00717321616338	24077.0179301412	3.94721632616245	1.55507781384493	5.63662013842668	12.2374987358936	1.00134007849709	6.3464285643435	5.98192006345571	4.8637105802401	7.37378815565348	0.652190172718573	6.48222403958501	1.57621600705235	24077.0179301412	0.0855209256568868	1.7420729770586	86.3601237258611	46552.6165942567	1314.41643252859	102.10992633233	30.3343309468052	0.547621378729662	4.08512130622632	3.48152175910344	13.1051850463129	0.330823540860842	0.243708227350732	0.970218890794569	0.889323585122637	-0.1935439227408	0.893845734006344	0.248233476053608	8.26888767909457	0.00750952538391417
0.50196928524107	0.360743053182729	3.13482941932531	8.68992317847187	9.21954445729289	9.21954445729289	5.3851648071345	9.4339811320566	77.375	4.36207452669733	0.77994608053918	112.586586641019	1.4550770486723	84	5.88867334995342	11.2439806476917	6265.88660024931	4.47388056113456	3.10618828916964	2.43764116980407	13.6103456085824	1.81500477803124	8.36545388508149	7.80069463252395	5.59426590215134	8.01607970643105	1.34498312506321	8.63677532984424	0.673404987508421	6265.88660024931	0.0521541950113379	4.61306939478116	223.788711806087	77160.0994636777	401.062535730224	184.232285736316	142.330980021408	0.140208529106675	9.74824703395743	4.034808317992	44.3040665632341	0.169062759466472	0.0869205745791274	0.898896463801826	0.791028638233618	-0.599520893409165	0.99763691586079	0.102837447533268	14.6002224895052	0.0127563526041332
0.699259567006232	0.567904039410261	3.25311125455111	5.72827630866879	7.07106781186548	7	4.47213595499958	7.07106781186548	48.7916666666667	4.00555201129179	0.865512749296336	74.6061147383972	1.52907493913026	54	8.62009677686249	16.3912852114536	7862.64710186187	4.60416591906313	4.3231966392306	2.68853526266293	19.3226279220209	2.50339179110857	11.6869131821741	10.6966166827449	8.01459276256904	11.3080351594519	1.80183658986735	12.0666721162218	0.864344032701453	7862.64710186187	0.046639231824417	9.02063623273045	365.991359485134	317980.381302031	2409.59189507219	365.738123945898	300.003469251174	0.10476959579475	13.9105900708461	4.11848263091355	102.27420397772	0.14714743501573	0.0768086712290013	0.892808788132858	0.789651872985122	-0.742730103592276	0.999440741521878	0.0838680927709652	18.6891316363166	0.0184264157691201
0.769416953054475	0.5292022216735	5.88038496053808	11.1117919005376	11.7046999107196	11.7046999107196	10.770329614269	12.4498995979887	286.458333333333	8.549601067087	0.728783137829389	288.354532810965	1.00661945999464	298	1.81484338689424	2.92042994680341	1688.15662944292	2.70942039977815	0.536954953767587	2.60539429899324	3.49003384173717	0.327648252026167	2.34631726930461	2.31531062907765	1.4491276862498	2.04090615548737	0.239032337020645	2.38011662158786	0.306713826853944	1688.15662944292	0.17048781586415	0.159750404121752	28.4238422893105	118.320520350133	1.46249844015334	6.76331826899367	4.01155255796896	0.26355128087762	1.56967241252066	2.12584359051532	1.38764044066336	0.500255726381186	0.437459865563958	0.956427846460257	0.862604116843379	-0.0931889171980616	0.592722446311149	0.431965635873362	5.26618751580261	0.0328898194096892
0.316974932668481	0.242260928358222	6.15097860940268	25.3898911850427	26.0768096208106	26.1725046566048	9.48683298050514	26.7768556779918	832.625	8.04795904883897	0.690946271295516	619.449839520625	0.743972183780964	850	8.25479596504269	14.7745013266509	119170.495894157	5.17682482568594	3.77558477287553	2.18543131504034	17.7491586058681	2.04866335178403	11.5889866611927	11.7252463459703	7.28595095566717	10.4632076502009	1.56274140716555	11.8406327282325	0.104083287207264	119170.495894157	0.0298906574394464	5.89597157158902	429.278107738279	140005.864875297	35.2436721956098	231.835678646018	111.134518685085	0.352088686753673	7.92615629009249	4.37647029172553	46.4157563633124	0.228284349032326	0.145332757931688	0.947521555827079	0.855879883467789	-0.206093024902977	0.936279113215992	0.156571118624089	19.9744572775971	0.00205186702428906
0.418002580098929	0.307234568214262	6.09213040833493	19.8289223889883	24.1867732448956	24.1867732448956	9.4339811320566	26.343879744639	607.333333333333	8.28854071917853	0.692624736395469	500.730684127983	0.824474232922035	624	7.23135237694846	12.2575752695792	56767.0699652364	4.73894947651565	2.52990867707373	3.80113800572965	16.9517788338958	1.56452725048194	9.3312628031973	8.87299660074006	6.62356441782378	10.328214416072	1.09148722887855	9.53796983293786	1.05750339116966	56767.0699652364	0.0446355193951348	3.90040303169909	198.645860054778	117410.788721544	2223.49042965938	186.727603950653	76.7811351759548	0.418777020959829	6.7087004558049	4.11686917656533	30.4190400651475	0.235489577598623	0.145018273251957	0.962089463749789	0.872605161196644	-0.211642096123433	0.932111845020562	0.152638443781277	13.0815073212868	0.00309197651300673
0.653128383512522	0.606304873454325	6.8544562590768	11.3052963272827	13.6014705087354	13	9.21954445729289	13.6381816969859	359.25	7.38380991536821	0.787819518813636	310.209603856271	0.863492286308339	369	4.41962534995222	7.82242152671381	12979.8079182472	4.10179002788211	1.79427266245527	3.80676866890446	10.2086033246683	1.07785769965628	5.77333840313273	5.37667421283483	4.13559660769081	6.07300671697746	0.739928157052754	5.93090475515852	1.17376230104849	12979.8079182472	0.0724216185251284	1.84419489767481	95.2457744829125	30158.3692656005	854.218708924217	97.6633432353195	31.9485818113355	0.5133461535016	4.31787772139008	3.4917180588898	12.4619888749273	0.308103085685211	0.21644341470192	0.956277090834565	0.864534718341716	-0.214215164113559	0.914717429358207	0.227618955431519	8.87496046467508	0.00649924722327203
0.597064890926903	0.311955443065805	4.57187004631989	14.6555226008847	16.0312195418814	16.1245154965971	11.4017542509914	16.1245154965971	353	8.75029800317397	0.699062645446124	345.528996298284	0.978835683564543	366	5.57414628379684	10.5281745205016	23259.131685784	4.67115555760496	2.9140291414063	2.3264673984305	12.7595716572638	1.54604677110745	7.75646926764101	7.48988576023271	5.15184963242971	7.60772202483409	1.17472249952252	7.9717965431321	0.557993773068497	23259.131685784	0.0439995222311804	3.38672462523346	207.484036143582	57878.9824903452	553.999582580074	161.834027898939	59.8253736284793	0.464953617431286	6.14156488975442	3.91354007830392	20.6834000488719	0.242876605661623	0.151035092737084	0.949537037816018	0.850830300738331	-0.274983053706057	0.962175491896816	0.155018727123348	13.4858680296704	0.00384553288692194
0.826561753934485	0.480893754620276	3.55180562867943	7.38584270341379	7.61577310586391	7.07106781186548	7.61577310586391	8.60232526704263	94.6666666666667	6.10485509921792	0.781175600152816	128.587922056266	1.35832312031267	101	4.38639338212444	8.39213443047542	3746.78665825656	3.96817154391915	1.67433279234992	3.6994931358836	9.97155772128426	1.11781133581862	5.91547417607315	5.63994817944713	4.21238983476296	5.7591678865213	0.757654512513819	6.0907222565555	1.14312726156124	3746.78665825656	0.0755808254092736	2.10406287871225	102.130483809797	20570.76068274	348.834820576806	90.0060350401255	69.3863370925406	0.149774255302012	6.51785446189142	3.77399186735797	24.4107143868482	0.251325160438684	0.163718069486968	0.907312200762196	0.807750681787925	-0.435514088860421	0.984709258595205	0.153301985680363	9.8375874368015	0.0131539724179486
0.680588695368222	0.388228385032342	7.11324274132725	18.3223149454533	20.0997512422418	21.5870331449229	14.3178210632764	21.6101827849743	1015.41666666667	12.4699604248517	0.697186498125671	700.75254159	0.690113294959377	1032	6.13668522645092	10.7600013426273	68661.7928798723	4.51605637593121	2.21861174733914	3.57744461741355	14.2821890349009	1.42934907134084	7.95683632702716	7.42844920786852	5.67941846586414	8.60277056903673	0.984394388581437	8.15676069519242	1.12380671220691	68661.7928798723	0.0540156841535965	3.22150070353693	162.977689946551	89245.5417220914	2013.33566781549	172.491898543865	47.8332340102785	0.569165883186124	5.11255030528538	3.79148685407502	20.6061224753127	0.2970167744202	0.210581267358907	0.967503895352923	0.885687274002774	-0.166821259695424	0.879891475232757	0.218972688987868	11.4790020134523	0.00412612414526121
0.872987784383957	0.534214447039238	4.30438917603129	8.05741813963921	9.48683298050514	8.06225774829855	8.60232526704263	9.89949493661167	154.791666666667	7.03402760957874	0.801611110491527	173.921036152157	1.12358139102335	162	5.29398199883635	9.98262085521109	9477.56315029343	4.53628490039773	2.88950321782068	2.31995267707408	12.4713663865355	1.51583018623921	7.43767748859669	7.2194074784725	4.97410278237379	7.49726360416168	1.1608778980623	7.64875651569451	0.530490015935047	9477.56315029343	0.0484682213077275	3.18442981200131	186.625104128416	40708.8016933584	348.28916399451	131.418982381908	82.7842042290758	0.238044499871361	7.33092788900003	4.00578123893922	26.5910427021031	0.209309978501519	0.119284761623217	0.929217261205964	0.823631105274686	-0.413039103769756	0.988395421552178	0.128008318176929	13.2054896977273	0.00673649013144617
0.389514660420983	0.232745173456025	4.9134952960621	21.1110512974417	22.0227155455452	23.0217288664427	9.8488578017961	23.5372045918796	541.625	8.22306397725295	0.674730454835962	476.233139015582	0.879267277203936	560	5.60085427124484	9.92745077555013	33730.273647425	4.57517302992545	2.41606007051609	2.68374399197949	12.9536233812075	1.35488242094889	7.58562236737494	7.41696612413912	5.11807063462416	7.8355527465833	1.0016199450278	7.76096846490559	0.588507601268981	33730.273647425	0.0469132653061225	2.69096481283992	161.721260044649	37396.478693172	564.787822873327	119.001141089364	55.0709308391994	0.370975250856964	5.75697172463547	3.8951070818502	20.5567561531023	0.261983625236735	0.171920727334627	0.953670419883907	0.859434640460086	-0.186299331846303	0.90274736411509	0.176481776431566	12.0701091196336	0.00357521212577923
0.644105564763416	0.496432117664662	3.10619920856978	6.25704723373278	7.28010988928052	6.70820393249937	4.47213595499958	7.34846922834953	53.0833333333333	4.03019894223482	0.860378999468589	79.3901179718363	1.49557522081952	58	5.33375516013892	10.4158679976472	3176.93696451922	4.10104618069697	2.47857590700845	2.63750914926022	11.6822910016981	1.57871457098713	7.15023899035971	6.39044056331726	4.83905353218919	6.84323746950887	1.14675434711806	7.40099826039241	0.931683973198673	3176.93696451922	0.0778834720570749	3.64885763107114	157.30809094982	51025.717204714	669.477266750922	145.250113795719	129.942266936497	0.0612320283738031	9.073118926891	3.84622310426151	45.7232513567456	0.19618282876012	0.114002201033611	0.879863155561942	0.780262645442926	-0.638303340390599	0.997605453331719	0.121555518171678	12.3818309292001	0.0195006582370401
0.495429812901032	0.273238238158544	3.54975930498458	12.9914441291517	14.0356688476182	14.142135623731	7.61577310586391	14.1774468787578	185.041666666667	6.43634873421985	0.719667409273523	218.205307399619	1.17922255743996	195	4.49889025500282	8.98388349900548	8289.50316214126	4.30494612645548	2.54723193447202	2.3133748355674	10.1524422140414	1.39517921819197	6.3042447529295	5.82545197844615	4.18082414611936	5.97161806792202	1.05938181988691	6.51999023207592	0.701166183180799	8289.50316214126	0.0587771203155819	2.76677072152627	144.923832709639	31515.2995105326	427.741904162857	118.172747246121	77.3647639465511	0.222866846474828	6.94902543173093	3.96177411037376	26.1448192429475	0.236117286075918	0.151408912450646	0.904815254815442	0.803531004798133	-0.33708688981595	0.973961719152918	0.162674694838833	11.602202543107	0.00687974587147167
0.457755139726307	0.249665639889996	2.34804099688025	9.40474227016101	10.1980390271856	9.05538513813742	5.09901951359278	10.2469507659596	57.375	4.30506911196746	0.712114858212151	101.021979962493	1.7607316769062	64	3.93975938469956	7.02314960252258	2038.86709550035	3.87348505580816	2.23052740733755	3.52854486717527	9.7220680335918	1.11510818083019	5.47898563145532	5.23612758366793	3.83055605066972	5.89151198292208	0.824983671890051	5.64422699465506	0.87797835482535	2038.86709550035	0.078125	1.83801481749907	84.1130780743532	14802.4329783541	275.525840933912	77.36922309349	45.3307828174196	0.266034135457844	5.30519006771937	3.32952337746306	16.2180592310307	0.276479859680928	0.18760751215557	0.934570029373815	0.834331302957692	-0.562466646744915	0.993062996062765	0.190501707226476	8.68659177018238	0.0232104342582206
0.385744240486941	0.279081253478652	2.50277731152926	8.9679162621387	10.0498756211209	10.0498756211209	4.47213595499958	10.0995049383621	46.4583333333333	3.45932204728918	0.728170414419273	85.8275756664157	1.84740970044303	53	3.09247524811412	5.70959748664457	1008.30266112417	3.53792497841199	1.72373948199019	3.21698428750059	7.32090463997079	0.899930753719164	4.22527546367104	3.88573952469468	2.98753996389942	4.33336467607137	0.660463634730354	4.3617173810068	0.914552367926354	1008.30266112417	0.104307582769669	1.17162576787628	57.7123963278357	4750.0197016999	137.321251225048	42.3756068098644	45.653142588637	-0.0349246161804732	5.4087461083774	3.08375895514858	15.2190599139216	0.258235236778228	0.166651489236102	0.903539826178249	0.798341751794457	-0.545991623563071	0.98852134976812	0.189556845130031	7.63622631121402	0.0290395160446041
0.300407108593273	0.25901782012785	2.58437841956559	9.97760856102471	10.0498756211209	10.0498756211209	3.60555127546399	11.0905365064094	50.875	2.99734453849292	0.735757309004247	90.2441698483705	1.77384117638075	57	8.46365720557477	17.0740689332109	8310.22505752202	4.64036074309391	4.29511263876644	2.60602359177606	19.230583379263	2.56412422726888	11.6565869617479	10.7395603620114	7.96474307252824	11.2658403067347	1.88625200543415	12.0744946917786	0.863491250303652	8310.22505752202	0.048938134810711	9.91740246499832	343.995213613772	255656.390008129	1308.35121209944	318.2597793458	411.1461652183	-0.117148007864693	16.7977921715448	3.90700877027711	108.343115424869	0.124644045303735	0.0621231406116342	0.860543459693726	0.756173935975098	-0.783013079971287	0.999572802623279	0.0530044336851269	19.0863178979415	0.0218367926946425
0.659563796411771	0.41489941107169	5.82313427414666	14.0350507104974	16.0312195418814	16.1245154965971	10.295630140987	17.3781471969828	480.625	9.25701132944736	0.743787462120666	398.938707217984	0.830041523470448	493	6.17262646105887	10.7872436805628	35031.2484663709	4.61257156022211	2.67269842459884	2.99423768347902	14.0092732601597	1.48685697908193	8.23086496197542	7.90962577959581	5.5929061051485	8.41636715501119	1.09526557491805	8.42954916471977	0.786255831382569	35031.2484663709	0.0472127019654473	3.31016109815315	196.493546648961	77111.5213781283	1361.92402243348	166.073911830395	53.9288582453025	0.513688136740332	5.60843435347321	3.86055565339222	21.1221685969992	0.269858078475942	0.180574901131284	0.961549464382659	0.872498100546056	-0.232348054475897	0.941153094152339	0.187580820496782	12.976948789377	0.00380895059303883
0.365701382944836	0.331909274484174	9.33979684221595	28.1396078995716	31.0644491340181	31.1448230047949	13	31.3209195267317	1683.58333333333	10.2906935243988	0.667202010309018	1025.76967744397	0.609277638436252	1701	3.65040199975175	6.27861899009101	43376.5795465452	3.94580691871478	1.56784947596782	2.59245014819049	8.13302973314436	0.841602144218323	4.94692077822057	4.88453632024635	3.19118467157841	4.94184506156595	0.631908388150098	5.04981530890523	0.43977880881892	43376.5795465452	0.0709383179172192	1.02860946806323	90.151221977837	6402.87174855842	119.351441442996	48.246135783257	15.7614532442691	0.510007970495437	3.06173658538158	3.08375852786573	6.04582458585401	0.371382080586031	0.2836397889939	0.967920173073388	0.881589044998383	-0.095164767166999	0.694435676755375	0.282808636175345	9.05617160363402	0.00671814223144821
0.696647409035259	0.494290253761653	4.56985353840547	9.24528352244034	8.06225774829855	9.21954445729289	9.21954445729289	11.3578166916005	172.416666666667	6.44070281170444	0.784553506828256	190.947680072715	1.10747808645364	180	2.6343276743118	4.57545736141155	2300.5167915018	3.39458696439551	1.1586385066771	3.55276377918577	6.18531988663911	0.65022018547532	3.48555422845572	3.26752011131532	2.46185256342076	3.72346732321835	0.474507958470162	3.57500333449868	0.978488282105005	2300.5167915018	0.11320987654321	0.631560562171093	43.8761651343523	2725.81550892962	118.459989824656	29.8327944244577	15.5983699832277	0.321803319320734	3.14176043741705	3.00683791986967	5.43369969727961	0.353610653484675	0.261954480557605	0.947682876197603	0.848020783283454	-0.192532425596639	0.86172356005796	0.27524936517567	6.34694942302929	0.014204624978159
0.696551283873615	0.43273596796281	2.98260438078269	6.89243465206715	6.32455532033676	7.61577310586391	7.07106781186548	7.61577310586391	67.0833333333333	4.80093420591236	0.839167743560602	95.143348538506	1.41828594094667	73	6.66200869166567	13.2073324158498	7280.6622176027	4.71155876438364	4.06400375360873	2.32226697294567	15.7067438461683	2.03965459776395	9.68621847118027	9.49665060075852	6.41804494132719	9.28869890484107	1.51336486413411	9.98674616035022	0.473423305238965	7280.6622176027	0.0425971101519985	5.91227059983602	293.58651656198	109664.582159446	-44.0448804487667	218.618490026324	183.562242556784	0.0965598884061967	11.0515196159724	4.07351979975556	57.6312803967118	0.16144715394826	0.0861890401139934	0.901600191541978	0.793446190762863	-0.67965018318176	0.999104785999072	0.0995946028447794	16.869959454314	0.0137349878793992
0.489531122402046	0.374699498941135	4.94602691036248	13.1999827177231	14.560219778561	14.0356688476182	7.61577310586391	14.5945195193264	285.083333333333	6.46180235549459	0.791816579736239	264.549788565373	0.927973534868307	295	8.44041522100051	17.5376272451255	52482.7602006614	5.34335317825433	5.92251015319422	1.68044586485918	18.8523425746151	2.9162523928386	12.9243996517626	13.166857146527	7.86394359533179	10.9883989792833	2.40139076563513	13.3382030910148	0.0592867839867681	52482.7602006614	0.0266934788853778	10.8675553386751	669.555130788383	372649.646147535	-1545.33977806223	426.759209027234	232.268313944973	0.299667548625476	12.0648104008066	4.71452113823358	77.2045574341236	0.163903166553927	0.0885792137206861	0.910570455753428	0.808273583899293	-0.432339605225622	0.994928525310514	0.0894552600155005	24.9088126343551	0.00332954807891269
0.551426208609014	0.346135889918465	3.46355597500633	10.0063474371935	11.0453610171873	11	6.08276253029822	11.2249721603218	118	5.51776222931615	0.762625427736969	152.555375227302	1.29284216294324	126	3.26554793764987	6.16863821408743	2737.75826537842	3.85443901563333	1.91344027077913	2.36492673220632	7.46350365680854	1.00626852429848	4.51307684947663	4.20782945946391	3.0751736009906	4.38833005581794	0.783469695283494	4.66135604748404	0.666327434151073	2737.75826537842	0.0803728898966994	1.36037755213407	66.4270386652758	7207.4100861372	100.336668925622	55.8595429823038	41.3622346283198	0.167229760467677	5.12895257394072	3.47367412294367	13.3252623666088	0.279048916097428	0.190030014941646	0.902036751580191	0.799025800081643	-0.346716760438065	0.96684895333325	0.193883042164097	7.92139995489267	0.0120276001796983
0.855294677301294	0.561415879519608	5.73426883349231	10.2139412914344	11.6619037896906	10.6301458127346	10.1980390271856	11.8743420870379	297.916666666667	8.73592962083179	0.746472810915507	288.979252942877	0.970000289598468	307	3.1932625333392	5.4434600072138	5657.35525268926	3.68592810837548	1.27153951325882	3.02092036727596	7.16032107852166	0.751728166039593	4.19284269563711	3.9507533095056	2.82635106110817	4.33397001741349	0.536915907427146	4.29276918464101	0.867814838452885	5657.35525268926	0.0914068053772454	0.847937402245955	55.5047170215689	3871.19305723002	124.164733670478	37.9184120935113	20.8560858354611	0.298597162443154	3.58385888415592	3.22279812086705	7.53452385527244	0.340355482850841	0.250255549803957	0.945250699582056	0.847286170453755	-0.155303906975946	0.829121268660686	0.251122694925121	7.15727165153126	0.00957141506365304
0.698816177125922	0.334542727105366	5.20275909469939	15.551852343993	19.4164878389476	17.1172427686237	11.7046999107196	19.4422220952236	482.041666666667	10.867886002256	0.667912020981222	445.131078755377	0.923428636021182	497	4.27219985271381	8.00679416505687	18445.6663452057	4.2290646948761	2.19561488628643	2.32113362638502	9.83344961236483	1.14943340977486	5.93788101508277	5.69581572427777	4.00768742365623	5.82576218870861	0.878227768752723	6.09212744377187	0.510603810830347	18445.6663452057	0.0594269844418624	1.85558584187799	103.662874236158	17158.7234657142	285.969598890054	83.5194139190681	38.2522862564787	0.377705061633958	4.88924916221875	3.61329441906882	12.9839515332363	0.281045374429073	0.187765078943226	0.94374086412676	0.843981792703415	-0.163148141082171	0.863043051181162	0.191491449541402	9.60642941464887	0.00489019066576302
0.471677826052439	0.335315298413136	3.23658172910639	9.65235330574944	11	11.0453610171873	5	11.0905365064094	96.125	4.55280102354597	0.799395077387643	126.944402784835	1.32061797435459	103	6.17275667025595	11.9768026483945	8367.39437285072	4.59984151891536	3.34447260893481	2.35988264021328	13.6642362051347	1.77555276216477	8.75323214123176	8.57359096115105	5.6704297567267	7.99380644840801	1.30695444283217	9.01314809438779	0.595463211443103	8367.39437285072	0.0485436893203883	4.6177656530735	266.584602437099	86661.053235724	513.250581310809	191.504560849867	137.935731605162	0.18265147637092	9.50271759096787	4.11239964452805	41.2303280724151	0.181248373231593	0.098617680690175	0.902074986914277	0.795837325205557	-0.569716243161408	0.997272217862349	0.0985103865172828	15.9082945044455	0.0102539747922587
0.442680594485485	0.298774099927819	4.34905328562125	14.5563262902372	13.4164078649987	8.94427190999916	10.0498756211209	15.2970585407784	195.708333333333	6.44380317568688	0.644889077807082	252.777636358712	1.29160384769195	206	2.24895990617314	3.36143828622742	1642.00747725368	2.8879554063288	0.569074833358179	4.23562589700084	4.44037313420838	0.378062269564662	2.77925988547565	2.6991561576688	1.87709290351156	2.56328023069681	0.241120556302239	2.82328002220037	0.986881621550636	1642.00747725368	0.163257611461966	0.246624572741592	27.3128874916191	502.843879375854	33.117022152773	11.3744209040302	6.4998026633801	0.276551760691066	1.96039361113722	2.45692343238239	2.53357326930071	0.459127953521428	0.386250969730899	0.953943935661381	0.86098677808677	-0.134246983841943	0.735447627729257	0.380053860048687	5.1074077456112	0.0283038279130692
0.809237785834747	0.563912508897909	5.27675230031738	9.35739537083524	10.295630140987	10.1980390271856	9.4339811320566	11.916375287813	205.125	7.57235791107502	0.736325652297824	228.433567904341	1.11363104401872	214	14.8978401744784	27.6733702570112	97096.3204651594	5.82731307436069	7.37374086629537	2.39086995740836	33.828693228647	3.99002795495731	20.7585814747665	20.1738127032343	13.7682272712709	20.0604659573761	2.99836897526308	21.3007305900283	0.534436820514499	97096.3204651594	0.0203511223687658	22.8024188244493	1169.56208388579	2199799.10823548	8626.78884847188	942.161594930455	540.588164707858	0.272947976524295	18.2084449148877	5.20242498089096	201.021972574322	0.118308748357161	0.0544351528487492	0.933353444117017	0.83211592420123	-0.626898908716391	0.999662208916563	0.0579070621012611	32.6953046069962	0.00393269587473094
0.498022771383969	0.324156051032545	2.46671387820656	7.60964933509418	8.24621125123532	8.24621125123532	4.47213595499958	8.24621125123532	47.75	3.78977865112378	0.792541210831959	80.3115216254078	1.68191668325461	53	3.06282564693008	5.95262131060698	1049.92424220305	3.78884687091853	1.29177335776511	3.01703869328275	7.12702427870292	0.889014933461607	4.31007389016668	4.04360857511889	2.92328276332186	4.20374151538107	0.589515070036605	4.45083041266702	0.914272191550208	1049.92424220305	0.0800996796012816	1.23315442362514	59.4877604037703	5298.38692808665	87.8310523893396	44.8362881404431	51.7346668191972	-0.0641471285680879	5.75023054345456	3.36557840248986	17.0447836597356	0.253056207750168	0.164658503365764	0.883310431790059	0.781739398089003	-0.569681683433065	0.993046815019715	0.194978939777112	7.81010797647776	0.0241489276515108
0.548779996316121	0.233453304794529	3.11705271327638	13.3519322676533	13.3416640641263	13.0384048104053	8.54400374531753	14.456832294801	147.916666666667	7.32727334065588	0.633184534605257	213.615075969305	1.44415826007417	159	6.92942226493241	13.359232778233	14215.3260328335	4.58297881298475	3.21840774368921	3.64131649891813	16.0679942984624	1.95023927066203	9.13573387633947	8.08006669792353	6.58819929800138	9.47979500046106	1.31369136277434	9.45539878821807	1.23964311161365	14215.3260328335	0.0523317906728373	5.94293278493925	199.120380454916	248332.259482106	4003.31237313506	267.047993587565	194.665902626368	0.165576279393547	10.6341071407317	4.45589734691501	76.4982783183086	0.202876736891032	0.129557042141358	0.904902483679864	0.80962416337903	-0.497013100003477	0.995017175207606	0.131604442398357	13.4451198493373	0.00809469501449567
0.824597176061558	0.482600491882606	4.81713129220567	9.98161289354312	9.48683298050514	9.8488578017961	10.770329614269	11.1803398874989	197.416666666667	8.23080980455529	0.708721072689523	231.347416987785	1.17187378803437	208	6.29482965188409	11.93349165621	16986.6903646079	4.7342002968961	3.28283430331713	2.60518548205542	14.6083139220161	1.83705342914722	8.76917273582805	8.13232504609612	6.02022323748455	8.58809068453153	1.38982208113415	9.03696744483881	0.720676159133258	16986.6903646079	0.0444711538461538	4.76839012828644	229.951598855174	128412.303137828	1582.48789308191	232.392071260143	106.057854726748	0.382115834423172	8.35152915456341	4.23333434646282	33.7628914590133	0.198944083621242	0.114370636928031	0.928218730818	0.822156652807027	-0.426855283895478	0.991977807967068	0.112352350331471	14.0769997068145	0.00533722375878517
0.964922010640958	0.71114182150589	4.01191228744564	5.64150801727586	6.32455532033676	7.21110255092798	6.32455532033676	7.28010988928052	74.125	5.44361525907691	0.817216710184946	104.421523131558	1.40872206585576	80	6.436273139739	11.7030467344491	6640.68655189383	4.43119833281009	3.42210120586896	2.90994834469387	15.3809989218269	1.75564029896252	8.86332747386681	8.29365160339763	6.1712077519377	9.20979116988921	1.29845889159097	9.11090455984876	0.786787649647324	6640.68655189383	0.0565625	4.45000798967058	207.749931364225	77135.3250574702	934.95399988031	168.028429544793	132.088304537431	0.123737448732894	9.21212252700103	4.15649505938876	44.6647634328736	0.196956898807345	0.115888902955225	0.925447239444489	0.820901046481144	-0.584383389064638	0.997085472294487	0.0971831549589615	14.0904102904977	0.0137045796354534
0.444991053601233	0.304224889426075	5.70106961916045	18.7396554894493	19.9248588451713	17.464249196573	11.1803398874989	21.2837966537928	497.541666666667	8.33897904037419	0.68304570055475	444.550053556914	0.893493114928894	512	6.4256573660928	11.8054415602275	42622.341458787	4.84201809956723	3.37250540285929	2.29472059719357	14.5490813160824	1.76493498399635	8.88464624543794	8.60073998337576	5.81916774015961	8.72991357592281	1.36434889760012	9.12396627907477	0.484046059900399	42622.341458787	0.038787841796875	4.30982175511895	250.530643664578	80328.2169698688	650.814384764794	183.216502560007	92.4943185013416	0.336141423997538	7.69260759024186	4.20614469257462	30.3720076353757	0.212116396205675	0.125285945493007	0.939584439722801	0.837431229813182	-0.239906006199759	0.950723858220949	0.126346277708159	15.0914921426829	0.00288621895886831
0.471539624492747	0.300368297276339	3.88762369674783	12.9428562601306	14.142135623731	14.142135623731	7.21110255092798	14.2828568570857	202.916666666667	6.10306958076556	0.748867996753254	222.99271042141	1.09893738195356	212	4.50442308135244	9.04048870699033	9294.00396619939	4.36993953697482	2.48267504584985	2.24550922030609	10.4214088076178	1.39458982196452	6.4125788400283	5.99094403896759	4.28868784012474	6.13272096749305	1.06796082763246	6.62115105929453	0.615633447344964	9294.00396619939	0.0550907796368814	2.71847397041846	134.591253692699	29917.8105844699	324.702968901924	116.040967792846	69.6860915191258	0.260461111608181	6.68867634021106	3.91551748769812	22.3274655413453	0.235705993943914	0.148817595710224	0.911834809343791	0.8075373158287	-0.326856660461489	0.972299990595932	0.154430776380366	11.0849077622339	0.00612517402099057
0.760994180805366	0.498303402452694	3.79143345655151	7.60868466458333	6.32455532033676	8.60232526704263	7.61577310586391	8.83176086632785	101.333333333333	5.79016475333094	0.780834993442469	134.6148822233	1.32843633772994	110	8.32836664618168	16.2098717944154	16206.2315403421	5.09857014626878	4.08741808817015	2.45552748616116	18.8771617636092	2.30483093802826	11.8120729689847	11.5300001371502	7.704157740581	11.1730040230282	1.69662813886923	12.1379313575038	0.524233179913229	16206.2315403421	0.032396694214876	7.80430981485458	456.4723690396	209744.92139947	674.171014149662	301.106942564336	234.505583461538	0.137353042570075	12.5336903308385	4.4809868969776	72.1710227511676	0.150928877473916	0.0791256048320036	0.911185663124471	0.802948778769365	-0.645646288690969	0.999266561567961	0.0849492822624064	20.9675608744377	0.00872565429798309
0.629585912165962	0.455527507305578	7.33218902821182	16.0960401087112	17.464249196573	14.560219778561	12.2065556157337	19.723082923316	661.708333333333	10.1338400941029	0.669011537600632	548.902134502764	0.829522777411141	677	4.92238880050876	8.36518560390734	30107.7574745819	4.2839616404111	1.97982527407645	3.38243681431293	11.4623933017697	1.11965378814272	6.52614326545437	6.31251274682718	4.47347881448181	6.98891448728788	0.824560105219211	6.66875665505539	0.78369933879523	30107.7574745819	0.0587198278965547	1.88176940311005	126.115575402699	22620.8597260674	446.856711209839	85.4277479389124	37.9775502790263	0.387620167626152	4.64621685026211	3.64128561077463	15.7171093661616	0.301402797071522	0.210579330365459	0.96134374489215	0.872890191705228	-0.141552714174058	0.836105510918409	0.211758083841053	10.687982249149	0.00445679645444902
0.616234285955145	0.408767797405898	3.09000014028623	7.55930423065572	8.24621125123532	8.06225774829855	5	8.30662386291807	73.0833333333333	4.65830244489583	0.82465692464913	102.507674048114	1.40261355596052	79	4.25114096862913	7.22907923666003	2654.0595619884	3.91130660633455	1.86347465859955	4.19916136032278	9.9540781728594	1.06120593288025	5.64372936668916	5.25391154500706	4.00344526402401	5.95063290883539	0.765207268338742	5.79617897050126	1.156191676035	2654.0595619884	0.0754686748918443	1.74400949365147	76.8727122882309	15595.3147202629	351.505633815178	73.7396788095825	64.1181891561732	0.104310133186828	6.22644057810228	3.61491718308463	23.3789749693583	0.245466977645968	0.156663946085043	0.915122039875665	0.813832822979961	-0.472646889481042	0.987695726131284	0.177624062981814	8.62640017165273	0.0152966755136311
0.458064046544249	0.319815217064969	5.01490505036314	15.6806330117318	17.0293863659264	18.4390889145858	9.21954445729289	18.4661853126194	347.458333333333	7.18273420972922	0.717763267980271	332.995258751432	0.958374650441824	359	6.00849742030225	10.2662146616762	24303.9315461576	4.5486408723591	2.28244084594642	3.23973462769666	13.8768223446929	1.31030489263456	8.06101547270044	8.02004909571138	5.54149707955015	8.33532526514279	0.936140164695532	8.22793860369517	0.678976588460089	24303.9315461576	0.0484865884032557	2.71900321506142	164.053191678665	42700.522758598	743.837108625895	114.082917046419	61.2912015806012	0.308389523022307	6.01146256159717	3.91002833729876	23.6290374262221	0.256825193898572	0.167364435147225	0.954862873630168	0.86170270658874	-0.254357302730307	0.949706436020201	0.170397778106737	12.2804103599546	0.0045979701666119
0.453789980634271	0.26187176794433	5.89116529990749	22.4963742603971	24.0831891575846	24.1867732448956	11.4017542509914	24.2074368738204	788.791666666667	10.2086292399669	0.648528730203488	636.594838904665	0.807050664714593	805	5.40171983607335	10.1536608135224	46463.2497721873	4.54260339075263	2.74234220039285	2.23479124089166	12.3976146642349	1.48661547351018	7.39360019111704	7.01971171087263	4.99106027334481	7.40655439089004	1.15392444123733	7.59725757746632	0.577495894126593	46463.2497721873	0.0477620462173527	3.0529989122835	181.214103956796	49028.4405424093	689.04132202157	151.634131267179	51.8150741537705	0.495486382446105	5.50730354792712	3.82182461422785	19.541268170381	0.270502673482618	0.180555874404555	0.953869419922395	0.861526486297668	-0.158042983101129	0.866918975747187	0.193956155695554	12.4982037875827	0.00330119073132366
0.52207754703576	0.354368274944866	5.28562608010251	14.9156300205623	15.52417469626	16.2788205960997	9.21954445729289	17.7200451466693	251	7.78711553362809	0.620715903126911	310.008593729493	1.23509399892228	264	4.9786294468968	8.41810783628259	11435.9975372521	4.12994527776571	1.83190556121214	4.18410052601709	11.558816048148	1.11220948502991	6.42659711060741	6.01705948057069	4.68331273742801	6.87550331072	0.744752202080494	6.58165423655718	1.23023329007351	11435.9975372521	0.0693870523415978	2.01702206752365	95.5776080600469	30413.3399397177	836.518327856956	88.5484624590288	55.074631392393	0.237629963503757	5.56371238768873	3.801382842642	23.2986096095338	0.275416494030614	0.184844745156316	0.946728018534561	0.853805876351534	-0.257620678188735	0.941790466410151	0.179215313169652	9.33751918118475	0.00708571475345942
0.387780105966312	0.326514348406432	7.18210926462491	21.9963052150006	20.6155281280883	20.8806130178211	11.6619037896906	22.113344387496	664.625	8.52972956714025	0.607670975098189	606.084829446937	0.911919999167857	686	5.17337555374419	9.05884771475491	34706.3780007358	4.47576354880493	2.03473298373058	2.57419225840668	10.7930290811924	1.18917305399035	6.96355848001471	6.76498471370582	4.42919346140683	6.36383561978558	0.856791509877248	7.11283261128608	0.484353086897647	34706.3780007358	0.0503489192428325	2.10124105158991	179.088739258941	29461.6231358704	417.851372567167	107.747146049643	32.5487832543117	0.540549291638941	4.4763163075497	3.54812086171464	11.7854129380219	0.298900591911866	0.206128856428645	0.960494540079536	0.867800415346804	-0.167987118140788	0.879113932360417	0.206662306128388	12.6597505215004	0.00392828747911546
0.845804320226883	0.546419947051598	4.65079834090101	8.51139927448849	9.48683298050514	10	8.06225774829855	10.1980390271856	175	7.19897827753832	0.791362134257195	191.191049717693	1.0925202841011	183	3.01283061883831	5.84518795156584	3407.02238627242	3.82158809921849	1.51781283030916	2.77925999598202	6.87270635136871	0.86952078406481	4.18318727157718	3.95087308484423	2.85552252164248	4.01718382972623	0.623383599879156	4.31481270371673	0.825111271966316	3407.02238627242	0.0802353011436591	1.11855291906992	64.0127201978645	6984.51938977472	179.469674984455	53.8830370216248	25.8519753737897	0.36283021578465	4.09851254477988	3.2763590184972	8.16448363927966	0.301960835940692	0.208809843559312	0.926345958080643	0.821275471956606	-0.244957594252403	0.925192684662877	0.235417535473904	7.54557900218958	0.00923573207601039
0.385930028815805	0.222645385816714	2.80809889363611	12.6124279797462	12.0415945787923	13.0384048104053	5.8309518948453	13.1909059582729	112.75	4.86751469366071	0.7205033347567	156.648351756127	1.389342365908	121	3.72951491732096	7.00023020340007	3416.42273336813	4.0577606035543	2.07471480556425	2.30070737400196	8.17313917985286	1.10113888499949	5.15182653255939	4.80336466587546	3.43867810286042	4.73446107699243	0.847224399323177	5.31365209840436	0.647694762394569	3416.42273336813	0.0689160576463356	1.69358200129424	89.4682812951129	9088.86926560491	88.9316383744903	62.2015730609705	55.9910426258569	0.0523705123748688	6.0913689383219	3.68450840153681	16.9593181758563	0.243993032185075	0.153683624789565	0.892947205078999	0.787105892136305	-0.410159875319158	0.98164818912866	0.151676350175753	9.36753577848567	0.0115110333417688
0.502691222482057	0.326894232525358	4.95899434207845	15.1700270260772	17.2626765016321	16.4924225024706	9.21954445729289	17.7200451466693	379.166666666667	7.6258394308246	0.737206410750618	343.649029459049	0.906327110661229	391	3.15817944779625	5.72977215298534	7358.76673797771	3.70892428364201	1.5260526521422	2.61077966344699	7.17831509584996	0.822875461531934	4.22464366112686	3.94784268318275	2.87907390242713	4.29924119342283	0.620834550368411	4.33824564645037	0.771079620948234	7358.76673797771	0.0914632949810637	0.972761225446196	61.701468439302	5113.65462637527	151.74120269364	47.4170785073732	17.8987937873999	0.459853272002466	3.29688019936597	3.08557870762422	6.39031675425089	0.354122538210382	0.265091542629666	0.952260436339201	0.857292312159339	-0.159404942730796	0.82730705143758	0.274644317753688	7.36805554612114	0.00958992066777825
0.847513055072398	0.469233811168694	4.34755549324745	9.26522213397036	10.4403065089106	10.6301458127346	9.21954445729289	10.9544511501033	201.291666666667	7.85239671668563	0.772641550704288	214.975975654996	1.06798249135167	209	2.85148029278904	5.25210735031143	3322.73310237675	3.65182316705304	1.36547478985875	3.10231040620238	6.48618227566755	0.773021850299552	3.8719125849255	3.67653006956848	2.6829669982553	3.80321527741225	0.555823405379314	3.98726027605167	0.896463789457645	3322.73310237675	0.090863304411529	0.90653744367519	54.0004109915351	5031.75763767904	175.153766673051	43.6438447007222	21.3919424374898	0.353833344627759	3.68755713686377	3.18903860388963	7.0431355981748	0.326438246190104	0.232499329836324	0.931130086240816	0.827972447392808	-0.190519859316873	0.870527222719656	0.235968199383392	6.95760542070838	0.0103481906066352
0.555940480640125	0.458906869434772	8.44590621680786	18.4044013706104	20.0249843945008	20.3960780543711	12.5299640861417	20.4939015319192	1007.54166666667	10.231751743871	0.756411039251686	642.542131485371	0.637732565057231	1023	5.8141003624244	10.1366261204448	66763.714309128	4.60837692905045	2.45773839169686	2.52740114913112	12.9045395877837	1.34745031504158	7.91462092193533	7.75793271406465	5.2926507386302	7.61188884915349	1.00273577045614	8.07853160134608	0.408850592352991	66763.714309128	0.0443781299897089	2.62144849601071	173.60707299212	40146.5233012689	476.264430349627	119.45094114664	42.3679994339526	0.478737212824998	5.06412000416956	3.73769092563133	15.8670195110481	0.276758317858395	0.184423192179113	0.961182672586089	0.869676460686472	-0.130673941267901	0.830017011688513	0.196574095228134	12.4220845579235	0.00301543273350285
0.535541018573076	0.384173957489049	6.91611593498707	18.0025631622472	20.3960780543711	19.0262975904404	11.6619037896906	21.4709105535839	743.5	9.64111101283598	0.729838556885684	543.806803389923	0.731414664949459	758	8.50961292795315	15.6044267376422	115003.568087958	5.23007143331042	4.27695743975891	2.02045704775305	18.8749972348145	2.2162582623823	12.0410899905711	11.844300469764	7.53163365380497	11.3433635810095	1.73306776621751	12.317456994765	0.15763174956461	115003.568087958	0.0284354745511379	6.73189865685395	481.520904776165	182204.278771519	126.002687035579	291.885809283498	110.910970141223	0.452552552447421	8.03935964421317	4.37681438696963	44.1748779469426	0.216564850143241	0.131384969302135	0.955304368309854	0.863301042136942	-0.230592005504997	0.953068193139883	0.135086516542161	20.8848774407795	0.00194326990937943
0.184826749438992	0.110904124275673	3.06566288723628	27.6424606141428	21.8403296678416	19.0262975904404	6.70820393249937	24.3721152139079	183.833333333333	5.10906614180737	0.568479131603398	275.033612023894	1.49610305724693	199	2.8087553568338	4.9569673885469	2967.55916150782	3.54021993740881	1.33465396899035	3.03958892810909	6.53193455337689	0.728922463862763	3.75660272282591	3.53731101519743	2.65538732826291	3.87654722511398	0.532245902407422	3.86165218468943	0.89291436257369	2967.55916150782	0.10381050983561	0.80029357837362	43.2756076571128	3377.10881850859	121.921961662675	34.6170995842993	25.8148191873664	0.158604913497071	3.98391040512854	3.33871229137837	9.34926378598694	0.326503797433711	0.236268516933677	0.927500839108163	0.827225264986258	-0.223238847798716	0.893118983214543	0.226168685565926	6.40696641076379	0.012653794613009
0.547618817340556	0.276743407853253	4.05021941642758	14.6352877846155	14.0356688476182	13.0384048104053	10.295630140987	17.4928556845359	207.833333333333	8.01455898804983	0.580868013602878	292.112493002377	1.40551319808682	224	7.68222684822418	14.1678850196107	26047.8001352205	4.90080380998968	3.0758735448067	3.01690680576384	17.8255717234337	1.99155658557408	10.504039755865	9.97897831764891	7.2406238512308	10.5849478722029	1.43695503723117	10.7835440385911	0.825939554374507	26047.8001352205	0.0397401147959184	5.94997083944132	294.297625430791	128344.861353839	1039.29580011707	226.914947596553	196.26723748278	0.0802613518668943	11.4181326140892	4.56816673443531	60.5571860326825	0.155403745986822	0.0789945597302277	0.918062907304275	0.810095746854985	-0.466661566659465	0.994983018450786	0.0882203429037898	16.9256110494347	0.00522504494272085
0.740519483586714	0.466584472919781	7.55761777123359	16.1977481246637	18.9736659610103	17.1172427686237	14.8660687473185	19.5448202856921	840.583333333333	11.9947480765437	0.691478544514541	622.910901987667	0.741045982338852	856	4.26890895453237	7.03009048826518	28125.9840838486	4.03422265644568	1.56855115945952	3.05491590893056	9.58678266693799	0.882589770432866	5.62938055278189	5.56383484374774	3.79330805579251	5.79347461114547	0.650849115645756	5.73214253502817	0.556767116420336	28125.9840838486	0.0679207791073456	1.16753263384026	84.6501705675679	7653.746937727	152.27675076233	48.6943073138025	23.7852482286841	0.345183026161781	3.73213041320551	3.34470509891198	9.38521255689764	0.33389867125921	0.243527879363041	0.963782089114065	0.875406954007811	-0.101534288668114	0.730975752072447	0.25302161598139	8.85492843204131	0.00608032327238577
0.714212619830179	0.525143546303044	6.36799536177012	12.126199410809	13.1529464379659	13.3416640641263	11	14.247806848775	428.291666666667	8.66068464977706	0.78584116713335	349.657164451	0.816399644598112	439	5.94794316812523	10.7357677622033	29570.5799516112	4.64144917941008	2.646163508318	2.64220245826932	13.3445162039954	1.47792859719618	8.00656971983255	7.65775822807159	5.41807600257156	7.92644020142387	1.08352646974485	8.20724996900813	0.712300845025332	29570.5799516112	0.0452934553058567	3.25379337524448	201.781402884938	63628.6882990913	1110.82932776239	161.860093832536	53.8492715875544	0.505733348448392	5.74147250427884	3.86867620069969	19.8378252814514	0.256457798422013	0.165198262686178	0.956916792561605	0.862644521308477	-0.238985125821172	0.945976763423919	0.174493009522945	13.2180931536459	0.0036542157805542
0.758667640286808	0.564466182913175	4.1549719937244	7.36088736490971	6.70820393249937	8.06225774829855	8.24621125123532	8.48528137423857	102.75	5.58446704755304	0.804895108953306	131.805254238073	1.28277619696422	110	3.49072999133121	5.92745081903005	2478.63774828418	3.74893419461057	1.46775382261912	3.59231559012007	8.21427080141093	0.879472802461789	4.6214669122893	4.327780584241	3.26645612337356	4.94781467803736	0.635540559393771	4.74690114063344	1.0324179498955	2478.63774828418	0.0864462809917355	1.17511401756227	58.31734751605	8020.33729401378	244.181722230513	53.6450219071362	31.7567450493768	0.264726986436807	4.47364433060786	3.39071015392787	11.2330259321137	0.292375096131468	0.197596028559269	0.93459596965327	0.8319585044547	-0.354362986972088	0.966650612041928	0.202170462028539	7.26833562547702	0.0128795351772229
0.474326412476591	0.363865827995963	5.13839260702059	14.1216685153452	14.560219778561	14.560219778561	7.61577310586391	16.0312195418814	280.291666666667	6.6982803650673	0.708347631849187	292.400292117519	1.04320009080132	291	3.2833480909998	6.10670751269896	6186.7686877118	3.83534172982224	1.65229178216212	2.42993675931615	7.34719751868688	0.899760599012017	4.4858207940749	4.19311789111316	3.01289442126565	4.33430309742123	0.675223753732685	4.61089725512198	0.678818411099921	6186.7686877118	0.0796046338611967	1.13778530073665	66.070732145707	6760.19075210786	132.569761157101	56.1196897244112	22.6259455740986	0.432974007593726	3.68909943497654	3.26457341645596	8.35234638125792	0.336229151833649	0.247332772947497	0.941669800417732	0.844521370130864	-0.185070437199067	0.873424776881636	0.260530610104763	7.59391607399246	0.00842783809708841
0.64463815787838	0.49041701088787	6.15458908943278	12.5497055623953	14.560219778561	14.142135623731	9.48683298050514	14.5945195193264	405.541666666667	8.09001907565858	0.787436983757547	336.479520956901	0.829703945645291	416	5.76424359083386	10.0859393438944	25615.1274821946	4.52657854651978	2.40488862422193	2.99123381757127	13.2236116364305	1.35454015575835	7.67267418369317	7.28025072970187	5.42537640544348	7.79823523098705	0.99537168519134	7.8469628314624	0.770372085040606	25615.1274821946	0.0493135170118343	2.70489654924069	160.899933396872	50577.8511888696	943.759343927579	132.912925835254	45.9638679778275	0.490946536716203	5.41075697151844	3.72581447612947	15.2555214530859	0.258438896931317	0.16426672469441	0.960050673186575	0.864872089633404	-0.223283714283667	0.932728786487999	0.171434681125057	11.7933882914666	0.00395455177173828
0.758999031218047	0.400266256448858	5.0501235475035	12.6169105342727	15.52417469626	15.2970585407784	10.1980390271856	15.52417469626	287.166666666667	9.57622287247776	0.625459994386515	336.543034198639	1.17194324155069	299	4.44148324004874	8.33086060353518	11544.945770737	4.21988910772805	2.04844164434023	3.02801067869207	10.3120808127035	1.21735483238444	6.03039676139674	5.60548544627128	4.24077511795636	6.07130569474709	0.870497400683215	6.21384412139593	0.947243510755165	11544.945770737	0.0654466952271227	2.24617366514241	121.627203464724	33533.0067626583	794.659388982245	113.273853655249	50.4128519762367	0.391875456483089	5.56679597810248	3.7832798350369	18.0741545666114	0.264148518823154	0.173490643788539	0.938302106711606	0.838356217276741	-0.26814953231505	0.950978288922295	0.17875280243344	10.2875364698519	0.0061375937062566
0.479475333039214	0.352935366410027	4.42923377691367	12.5497022924247	12.6491106406735	12.369316876853	7.21110255092798	12.8062484748657	184.375	6.01727268620332	0.683488872375921	229.203211412092	1.24313606189609	195	2.48528705132133	4.38987823737407	2143.40299453088	3.28389692884693	0.963466029615947	4.3375583362256	5.90732738266204	0.604131984128062	3.2210107964149	2.99596437703858	2.42845555594278	3.47887182671926	0.39807446684912	3.31538990593316	1.36679601213918	2143.40299453088	0.127047994740302	0.616899677742135	31.2832863485083	3228.50705847498	159.82971588723	31.3620547270765	14.9835744673791	0.360574838401887	2.9196123941974	2.97313982733828	6.02116062584348	0.393145477927517	0.310853551456962	0.944880619885826	0.852255264450341	-0.21582636877002	0.876306454437817	0.29900541092351	5.21115608221292	0.0179256359705267
0.77077230684261	0.429976591606431	4.54872915895968	10.5790158063378	9.21954445729289	12.2065556157337	10.4403065089106	12.8452325786651	209.333333333333	8.15401241717543	0.690486062248807	246.919165525056	1.17955015378211	219	3.12238943057704	5.57291161771607	3888.07149449448	3.5328007851295	1.18800332473213	3.48517903006704	7.29541450906674	0.76594192585848	4.10479813471099	3.82645140783644	2.98218894717147	4.31322556189527	0.545134860639227	4.21352003868656	1.0666570806581	3888.07149449448	0.107024457371614	0.904383389686297	55.4862992564133	6390.67409437304	245.29929109467	46.6583256590175	20.88429997905	0.392950802075307	3.59147634532467	3.21702413560638	7.48041830718184	0.340829034145815	0.249228292258403	0.950268446565414	0.853206397693805	-0.211647391726742	0.89076624102088	0.236175946875966	7.00102925496653	0.0118470536562671
0.206507498783746	0.116744790119788	2.65511559415846	22.7429043423191	18.4390889145858	15.1327459504216	5.8309518948453	22.2036033111745	149.375	4.69658029081031	0.583271334887988	233.416795944649	1.5626229017215	162	5.03992950041587	8.76085106139531	7619.70515732622	4.34178756411537	2.2851200513659	3.37957419002107	11.7157842510965	1.30395594984885	6.6701152785808	6.19839092157716	4.70962447960793	7.00615977148853	0.934200757693431	6.85822258464482	0.98832598635831	7619.70515732622	0.0583752476756592	2.54477919097516	118.67401913371	29584.8945106023	559.597866065176	103.824121830202	80.2816378755218	0.128707542252414	6.9586900854523	3.93185096648607	30.2764895722164	0.236949054106256	0.151556628116172	0.924650987276445	0.824552704178868	-0.431744940737348	0.988426307629981	0.160261523786607	10.6092223561974	0.00908595056486652
0.312714889133546	0.237056315360127	3.96922068575583	16.7437879886302	16.2788205960997	15.0332963783729	7.28010988928052	16.2788205960997	170.75	5.23603180454009	0.667112366712633	223.113376075129	1.30666691698465	182	7.4468417190374	13.0923295398848	18219.3513025641	4.75538627764272	2.85483536149765	3.63419940892414	17.3681211906077	1.72961700214828	9.76352730515742	9.25105361753384	6.97775075033718	10.3903704402706	1.18833072254733	10.005314879516	1.04666790921484	18219.3513025641	0.0441371814998189	4.77986039970957	238.77381993509	140727.691591022	2266.68015808251	216.99461818488	139.970377071905	0.22585614501696	9.20080507854868	4.33403464588937	52.735831871651	0.191654883746194	0.108784156149927	0.937812526289672	0.838925938195333	-0.474873159960957	0.994819297664625	0.121846956772192	14.8113579254333	0.0060344193340137
0.48131314624861	0.315199150821207	3.17885654297655	10.0852319389011	11.1803398874989	10.4403065089106	5.3851648071345	11.2249721603218	101.208333333333	4.85415471515948	0.748877244774074	140.244015733477	1.38569632672024	109	4.80203685814172	8.95959624024263	4907.63786698113	4.18014490117413	2.32782306833767	3.15762022855151	11.6789670433688	1.34966984063146	6.50852214250453	6.06148745005648	4.54318540044796	7.13578164292087	1.00808054246062	6.71000749735094	0.932977007787023	4907.63786698113	0.0672502314619982	2.6633401350341	112.076131503239	32638.2881097335	525.443631258678	115.383995400495	81.2805742691063	0.187342806746725	7.11679195430419	3.89825686329475	28.5077597796431	0.231769102370387	0.145409463122159	0.922745586691823	0.820452529164419	-0.471563685134684	0.991288008085856	0.141610766250805	10.1689322123031	0.0111072031248574
0.540750574296574	0.486887282112504	7.2985738960558	14.9902742671544	16.7630546142402	15.2643375224737	10.0498756211209	17.0293863659264	538.916666666667	8.10599941882688	0.73614104083936	435.048327627172	0.807264563402825	552	6.23061988037149	10.0278256689888	38443.4761422672	4.52973807460137	2.17387830378749	2.60041615898344	12.8290994940888	1.21660593777017	8.2136309404891	8.2573891507292	5.28682521437589	7.54227427971287	0.89419555237076	8.34529679032447	0.138565314309283	38443.4761422672	0.0479153539172443	2.18024529204012	199.370364935688	22650.5256594413	78.056025133537	85.8867088577489	44.0363809105231	0.326285805312484	5.1687499438718	3.73829638154635	16.3367689722259	0.272927301203748	0.180181120759372	0.959796944634791	0.867459475358156	-0.172147539672343	0.883976416622529	0.190287232408767	13.7436596400287	0.00421497615516048
0.552142310518151	0.275927590825467	2.87920554510565	10.4346416989044	11.4017542509914	10.0498756211209	6.70820393249937	12.5299640861417	95.5833333333333	5.76140717706212	0.663790367122877	152.302825386038	1.59340357858104	104	6.28323644557855	11.2850180335849	7583.1469466165	4.36520843748355	2.72385244417729	4.11101412805692	15.0250536292392	1.59927807668748	8.28995405659504	7.717502355813	6.17054186105581	8.85451176818335	1.07539669852376	8.53902069834107	1.26441664765061	7583.1469466165	0.0586168639053254	4.19153622624064	149.997691002461	110465.23278151	2100.40088347252	189.168471988291	145.013353873464	0.141205144189865	9.44675797804038	4.12882174895287	52.4829512822222	0.183691870588731	0.0995936202607718	0.917988388306791	0.815200852452706	-0.556099121232087	0.996354243350841	0.104732974463092	11.7715478283335	0.0116819177212459
0.955881007859024	0.566773376777718	4.28358000270447	7.55783559746217	8.54400374531753	8.54400374531753	8.94427190999916	9.05538513813742	143.583333333333	7.22439150813494	0.766816080393361	172.926784945669	1.20436530432271	151	2.3608301640408	4.10790234889341	1475.70779197379	3.0364732880644	0.829803975069437	4.56674963045082	5.6208379343287	0.57204217998559	3.03707839007599	2.7880344796712	2.31425771231773	3.30658022201097	0.374006772954133	3.1261636688751	1.44888360158324	1475.70779197379	0.160036840489452	0.549054137128037	24.4683470033639	2742.29400177834	142.57549185648	29.4794076320676	12.816995291109	0.402027586338866	2.71519354441596	2.88103706581617	5.20806558969289	0.405273443522101	0.323990951580354	0.945551580934956	0.852358436781278	-0.236576551045035	0.888066010029615	0.309748183371706	4.50267130813187	0.0232925375581339
0.569957992950788	0.437302529035624	7.08172484914582	16.194109063954	19.2353840616713	18.2482875908947	10.6301458127346	19.2613602842582	668.833333333333	9.22996189971739	0.74703167168055	495.097100046261	0.740239870490298	683	6.38167423708951	11.1834793150282	54625.7990580509	4.7528011213389	2.92189575321056	2.62099728102478	14.4695183677716	1.54616671528976	8.74872599698092	8.61498822190365	5.75823737978069	8.71128098799096	1.16760452189154	8.94310952584669	0.451152290664998	54625.7990580509	0.040097408513384	3.43900142103991	221.326289891119	60415.1445895931	473.033679162769	149.815385116323	60.2475989968818	0.427465372970958	5.95015999921197	3.96545674330546	23.6709284035197	0.259827952490468	0.170527200675079	0.95767071692312	0.866076735998946	-0.182113651299508	0.903698413372476	0.173061673387371	14.1021561606476	0.00297357891578769
0.961426333334146	0.573116194717181	3.90610908689302	6.81556222437683	7.28010988928052	8.06225774829855	7.61577310586391	8.30662386291807	109.708333333333	6.55266099899333	0.805656598565241	137.560549177848	1.25387511593937	117	3.57546400143366	6.75316357505768	2964.89756461056	3.89359003103359	1.99021416049624	2.87469373626215	8.40584310047428	1.05981081791589	4.86911398561161	4.47666880310865	3.43455901615549	4.9712840843188	0.782426122839557	5.03398498465492	0.898952898353241	2964.89756461056	0.0875885747680619	1.63273382085263	80.5364340205759	14238.7784706474	311.845498895567	77.5416727188484	42.1371872323042	0.306647618742594	5.20447974763835	3.5816761400043	13.9713352341288	0.270498797610357	0.179718268807996	0.92236857639136	0.8180244316063	-0.380451908095536	0.976760118081583	0.18964125060734	8.46336388604661	0.0115885627048265
0.568251502258574	0.466565473016793	3.12619448122319	6.70044112139148	7.28010988928052	7.07106781186548	4.47213595499958	7.34846922834953	54.0416666666667	3.80753573302583	0.851380900491629	81.1919011760242	1.50239447048927	59	3.32304794281008	6.26966220725601	1229.05033844817	3.57652502709005	1.66043074964265	2.63184042861794	7.40303226536085	0.973321593569213	4.41613754904053	4.0172544929788	3.08780750993861	4.31522475542223	0.734267268859312	4.56413865571731	0.934442985733277	1229.05033844817	0.108876759551853	1.32909081656731	56.6480487901647	6331.33159001769	133.357087209443	52.0050608003063	48.5576033714375	0.0433888672447554	5.54046269702747	3.43994331897542	16.9596264393161	0.268029923828351	0.180900745020115	0.888493112486091	0.788271399432886	-0.500596113575233	0.987381195870539	0.1968390988545	7.46585205306003	0.0223735002625801
0.406613595518152	0.284210853974144	5.83454449189242	20.5289291746163	18.9736659610103	18.2482875908947	10.4403065089106	19.0787840283389	331.208333333333	8.34734170382823	0.570917978349311	405.487908966486	1.22426843819294	348	3.68250547510439	6.33872822034152	8149.018137068	3.67194889197642	1.23505641683745	4.25274502734978	8.75515749364686	0.848370132963113	4.71603427187669	4.35479066350031	3.50132392942787	5.25383356421899	0.558805168064235	4.83908243210199	1.32901816198484	8149.018137068	0.100805918879641	1.17573953116267	47.9597937954908	10853.56927958	394.837458288605	59.9146849699633	30.6322129449549	0.337215404201527	4.08794842293532	3.44008853332681	13.1118741380456	0.338373924912845	0.253327375917212	0.948040938317326	0.858519613119422	-0.192628215018658	0.879216076352728	0.249803624532952	6.37194035730428	0.01041666737516
0.434788421856722	0.2216498956192	4.67062842276723	21.0720984538224	21.1896201004171	20.0997512422418	11.1803398874989	21.2837966537928	532.25	9.16190443194689	0.645082852865591	492.355816971276	0.925046156827198	547	2.45361391054691	4.11911598175582	5895.56257034673	3.31469103918606	0.903977334911748	3.01098007465727	5.32798743579583	0.530230974684668	3.21759153401028	3.11830560499664	2.10375903956547	3.22422839623036	0.378627631572754	3.28298549038328	0.690326830036253	5895.56257034673	0.115060041643132	0.425098450332526	38.8274579901326	1130.86266392104	51.2528005489395	19.3531650370122	9.16725042270651	0.369697519286076	2.36691002745053	2.6625505607321	3.20418071171521	0.415346504706276	0.334443320071357	0.958856494552583	0.865920994848478	-0.102403966066271	0.669003117091318	0.346268082572922	6.02267896352095	0.015131479758648
0.465682766983541	0.283083570309132	3.15511622944062	11.1455293078125	11.0453610171873	10.1980390271856	7.81024967590665	12.0830459735946	99	5.19028092755825	0.696511577120629	148.586464140547	1.50087337515704	108	1.68197772353899	3.03468208205146	561.573309814321	2.82698086018586	0.743198649002608	3.98576477653483	3.927458630212	0.445479792197025	2.2085383429424	2.03631362730399	1.61403659540086	2.31342203481113	0.297939572821745	2.28029666242161	1.28980930792605	561.573309814321	0.171296296296296	0.322111256404373	16.8172027762584	659.410315289014	40.1304363527242	14.9815318567198	10.5052163711831	0.178359506235886	2.48711500915066	2.73576786744205	4.06114101725697	0.418184099433135	0.338452010080401	0.918847094493643	0.821060278618513	-0.201689795731576	0.834538973312921	0.327292681034954	3.96001560727368	0.0287897702328928
0.378133040814733	0.333546112288325	6.22364078103047	18.6590116081179	21.2132034355964	21.095023109729	9.21954445729289	21.2132034355964	517.916666666667	7.05558879797504	0.714845869697036	436.293058722962	0.842400113383033	532	5.62449656195926	9.57490731471732	30511.3149991135	4.44818790933982	2.11317557806982	3.33832408965828	12.8129584792348	1.23146519795934	7.41577017223874	7.17041469464954	5.10410113755409	7.70885734168076	0.867856769509779	7.57311665452179	0.846392078632401	30511.3149991135	0.0526033127932613	2.35844861552949	148.591514980887	42888.1454917385	917.865072391428	111.68227692697	45.9043136094246	0.4215437446415	5.23350608705869	3.75265622849194	17.3118646349706	0.276231726246634	0.18572354388724	0.960667830999196	0.869906504263452	-0.188534327853975	0.900190187060117	0.19663590072491	11.4935280068361	0.00411384346021139
0.480485461503589	0.273724386156791	5.92627116220848	21.6505048944155	23.3452350598575	22.3606797749979	12.0830459735946	23.685438564654	795.791666666667	10.4027528359789	0.655160498168568	633.873619955104	0.796532115761165	814	6.53512553574555	11.4204333308653	65752.391450998	4.754024127109	2.60998484133552	2.74663022525274	14.4667853284853	1.48509394574822	8.80218916851896	8.6207909746013	5.86017072765577	8.60661460082957	1.08101124296514	8.98759665730749	0.553052953117015	65752.391450998	0.0408936969133529	3.29835951605229	227.127353305867	66812.5845937653	996.319151979374	149.156422472249	60.8088381868077	0.425533871311895	6.06087384137957	3.96523209768764	22.6078915668504	0.249017161538982	0.156980007304143	0.957003020946909	0.86341921007507	-0.168682591275203	0.890590062118886	0.158205090076856	14.3176125738101	0.00277569136553707
0.555614943514924	0.374538110515615	4.85212684193751	12.9549616065979	13.9283882771841	13.3416640641263	8.54400374531753	14.4913767461894	283.166666666667	7.19797026128788	0.771959364454297	270.137226664723	0.953986674507554	293	6.64368471062187	12.1296758323147	26826.6893358779	4.86931499629837	3.86428580583255	1.872132556836	14.5077742758189	1.86415175531747	9.32712822744259	9.14969414482462	5.9530805331022	8.5546937427167	1.49594061046355	9.56862929971432	0.195478158356904	26826.6893358779	0.0377290358652984	4.56334570419498	306.988498807966	67641.4171105712	-82.6656680641919	176.219669101951	103.482594964631	0.264739990249955	7.98021750377848	4.25619728774274	37.3891626570688	0.212659650331937	0.126626074076871	0.934351253946081	0.834074265191502	-0.338233139106554	0.98098211285352	0.128470864335423	16.9900367965678	0.00409151925178551
0.385234916547463	0.313301972868331	4.3788062275915	13.9763123337616	15.1327459504216	15.0332963783729	6.70820393249937	15.1657508881031	218.625	5.38416351553794	0.757872280593965	231.573032697579	1.05922484938858	229	10.4873150104038	19.342967732453	52690.6342884034	5.36242369697016	5.77868407506536	2.09273399382436	23.3633235115	2.95442686352241	14.7713273039624	14.7130675865438	9.50757331099299	13.855750200507	2.32945046872928	15.1687213061252	0.31924850909137	52690.6342884034	0.0271733948627982	11.8979957421129	681.550735201641	503488.081098848	959.336785590303	461.580843063584	295.417207002967	0.226165320573114	13.7599763746422	4.88040360676061	98.5798904401619	0.143098085282776	0.0721116787828205	0.923832309331471	0.819054459067127	-0.503959254369633	0.997696520820926	0.0734599040145408	25.2923907936467	0.00397310124911996
0.831880208517839	0.635131099046373	4.28996939682452	6.75446282392054	6.70820393249937	7.28010988928052	7.28010988928052	8.30662386291807	102.166666666667	5.61890394238901	0.83284570828158	126.899249935669	1.24208074977816	109	8.96757443359347	17.3771339179059	18546.0136538596	5.09105353589787	4.58682278112381	2.20481790775033	20.3986821327158	2.55189927165908	12.6805224719317	12.4186804053126	8.4022848329994	11.9963972997164	1.980238627917	13.0440374982439	0.484163302527162	18546.0136538596	0.0359397357124821	9.35126409442804	515.672266555652	340504.63219977	1047.33055756525	391.244252231605	230.183368645563	0.266182215979574	12.3474616538291	4.49617579533988	73.8120136450546	0.15236402037728	0.0793756413135709	0.921597378828609	0.81444375656056	-0.649515248340977	0.999325548321606	0.0835240598592694	21.7964453121661	0.00859874964113836
0.738320598437637	0.589376280448906	6.60368644985433	11.2045337909163	12.6491106406735	13	9.4339811320566	14.247806848775	392.125	8.27253809372406	0.790985347561178	327.540776079528	0.835296846871605	404	12.6046281437677	24.5566939592378	148516.596605319	5.87825268828257	7.93703259160653	1.81272420053445	27.8461993753158	3.93578277884085	18.6321974733941	18.4947673735863	11.4841353601225	16.3620640151933	3.16653258380588	19.1732975289067	0.104738255388976	148516.596605319	0.0186868934418194	20.4565554444251	1307.27620389222	1500160.06010608	-3583.87352320588	853.386820321761	386.60436280689	0.379828157926254	15.2044343574293	5.13476554829096	147.298064807376	0.146045485700266	0.078124873224836	0.931144271201066	0.831951672269106	-0.474372417593232	0.998095216016873	0.0780362578522971	34.4970343283617	0.00212181824099833
0.506206757701214	0.302283539414474	3.47014182682391	11.4797578245432	12.369316876853	11.0453610171873	6.70820393249937	12.5299640861417	144.041666666667	5.81113098755715	0.721723175063376	184.121949814027	1.2782547860968	153	3.28607813562791	6.18920102245494	3311.03596818088	3.88491493521291	1.54268114994952	2.84084708116255	7.66352275167115	0.9283890081852	4.51307386292921	4.22542493174177	3.1296456677637	4.53387708390745	0.682358631538813	4.65196280745736	0.831005887618295	3311.03596818088	0.0786449656115169	1.27292226971176	67.1646320006964	7691.57722417855	170.469145265732	54.2277443436847	36.0356279196354	0.216533502706348	4.86079463641117	3.47365790300379	11.1309952471973	0.273661199440296	0.17832934707658	0.919561858234647	0.812620184015564	-0.323043801979854	0.960597546854529	0.181713734677835	7.90990316956653	0.0105630737554927
0.652177239852844	0.457650203548855	4.35809146198844	9.52275652494756	10.1980390271856	10.0498756211209	7.61577310586391	11.1803398874989	125.208333333333	6.21052506623097	0.695832478140018	173.94084888159	1.38921143865496	135	5.22139149583318	10.3704988706215	7548.36663863653	4.46548326133575	2.7539984447396	2.41210666108576	11.7934716590492	1.56774457145019	7.24545700620416	6.79493388985	4.89872418543256	6.89474747361664	1.1747276396823	7.47755487795731	0.692971647866385	7548.36663863653	0.0537174211248285	3.41717972411025	179.827459131137	49240.7558667001	298.944321544277	154.099605717858	94.2514164665322	0.250776669766685	7.85771260591376	4.058997225165	30.0380787535793	0.206299266086954	0.121628943508332	0.911097983892287	0.804720298995765	-0.494383638981124	0.994388818416324	0.133536320196066	12.8201405010783	0.0091170023474601
0.23400986208391	0.130807077029539	3.57910025855005	27.3616714005605	23.5372045918796	19.0262975904404	8.06225774829855	24.5560583156173	268.75	6.40290095083043	0.571853781728787	352.180070139841	1.31043747028778	284	4.50048703919524	8.38583687489151	11396.5003048891	4.30877510055075	2.35396589258125	2.4823671644839	10.2274111422601	1.29407137621192	6.14850956978226	5.67466722147741	4.19860380774468	6.02880733451543	0.983111633950077	6.3347077438753	0.722742680296812	11396.5003048891	0.0595615949216425	2.32435227060963	118.621422208565	21176.2888845182	361.466494863049	92.4487515929005	71.7361857520388	0.137231267293018	6.75482912834815	3.97535257104644	23.9673515942033	0.230381826113262	0.140964278601911	0.910332998234056	0.806410053072722	-0.279701369247775	0.956331946037189	0.147220094263004	10.6480000705831	0.00568835095756543
0.57287505418012	0.372051567005905	6.97465492579031	18.7464737265295	22.0907220343745	23.1948270094864	12.369316876853	23.2163735324878	847.291666666667	10.7393871517718	0.702993902788139	615.962854413537	0.726978534837712	865	5.06650227329454	8.98146115768093	41974.2296320666	4.38896972878247	2.32172295928893	2.76858867808534	11.6285381919606	1.28749199351441	6.79470698936358	6.39090996000172	4.617084240487	7.01145395147358	0.963091856890451	6.96599748506462	0.745084059124838	41974.2296320666	0.0554231681646564	2.35707789062034	136.987721286646	35669.4496492771	719.038937455138	117.158716566075	39.0372497474433	0.504524462196152	4.79654194835068	3.65233203057318	14.7452156331927	0.295564919031512	0.205736328371817	0.959401034244753	0.869080145258851	-0.144620980506845	0.839387190307863	0.210718173482263	10.8362019011187	0.00411411822111267
0.556777088592856	0.286694417111202	3.92496086488983	13.6903986636316	10.4403065089106	11.4017542509914	12.0415945787923	14.7648230602334	191.375	7.62250030961232	0.645271251588074	248.884935419948	1.30050913348111	203	6.13990119067736	10.9780185736755	14686.3445900108	4.656953820213	2.81641512085989	2.83642304660992	14.0538831047838	1.56820430405866	8.28931086304373	7.82681025297181	5.71339507271781	8.34048803206595	1.14143643539893	8.50567605037629	0.765433887676509	14686.3445900108	0.0452085709432406	3.63385048976989	196.666243851221	63071.6113557487	946.447658926341	151.681083469903	104.817858173144	0.194246271965866	8.22043451650914	4.19367895912559	34.8501573082929	0.197508326668536	0.111449332507571	0.929719857518259	0.824830590260502	-0.411741800524997	0.989662299676646	0.120629537421171	13.5966212750809	0.00566792744431729
0.503125633124805	0.350426173743271	4.67499991372937	13.3408982091457	14.560219778561	14.560219778561	8.54400374531753	14.6969384566991	268.708333333333	6.71214785792998	0.74390137440182	270.700788138913	1.0074149349254	279	3.44650999160243	6.29126811680223	6386.12698821792	3.82990699110085	1.56301076799774	3.03497121683807	8.02994198883773	0.928597642389672	4.64759039360707	4.31065858871851	3.2952416725423	4.73470031629543	0.673458520613839	4.78428093278309	0.930166393721527	6386.12698821792	0.0842615074318161	1.28924757704312	64.3197936382018	11214.5590020885	350.265367859319	65.1705362192128	24.7584241159097	0.456258482698169	3.99197523124712	3.28369174538291	7.99366731520731	0.310034372420202	0.214940109542132	0.946516875793385	0.845647973964945	-0.210027361236139	0.898397100250637	0.219416488641907	7.35932052303312	0.00830239983165023
0.757944321414249	0.690010752624985	5.57349072983306	8.07739692262767	8.54400374531753	8.60232526704263	8.60232526704263	10.6301458127346	159.958333333333	6.12221712931457	0.770795766719134	184.876928507326	1.15578178801141	168	6.96238553336305	12.8739646315305	16490.1948655862	4.81138734504618	3.66171628645645	3.02231026508305	16.2978798380549	1.95866821872027	9.61783786714842	9.0390849651495	6.60832309278694	9.68955674526801	1.43724946552923	9.90736704775621	0.843507190681984	16490.1948655862	0.0421626984126984	5.65311658021157	274.29579860576	191876.782496615	2394.88694410241	262.329275201618	133.835494086527	0.328073076653612	9.23938568642722	4.31576572831232	46.4853124859987	0.183561158822635	0.0997955168548737	0.931458058512833	0.827321037457897	-0.488443956998821	0.995872679787767	0.103229508032507	15.5582795527651	0.00603993163157351
0.290071251031393	0.128683373694036	2.30477485745991	17.9104323371243	15.8113883008419	11.1803398874989	5.8309518948453	15.9373774505092	79.4166666666667	5.19530151454278	0.570641449600279	156.577220715419	1.971591446574	89	4.87211152864221	8.08956260993305	3570.91201518535	3.82912611987777	1.68874579017836	5.1021115056748	11.5472249545208	1.05652661130661	6.18674038223658	5.69244325591643	4.67933985129488	6.86788510322597	0.724026245523626	6.33424083155945	1.43044221004958	3570.91201518535	0.0882464335311198	1.84685035499808	71.2791060939461	18694.1880522445	470.806319077147	74.0000726965363	82.5152795609072	-0.0393606961831877	6.76861171941533	3.62008946130857	34.6450005428655	0.244675035029934	0.156770767247833	0.925874424613003	0.830903042713875	-0.504612788944598	0.988167545690057	0.170678937593204	8.55542053862274	0.0200653331371037
0.578148674547611	0.435481819452325	6.14819785950039	14.1181504826827	16.7630546142402	16.0312195418814	10.295630140987	17.4928556845359	462.791666666667	8.16238998862672	0.770015073074198	375.758302007341	0.811938349525182	474	6.33156984860834	12.0712788228932	40198.6194070821	4.9123110739891	3.70568956269635	1.96509601226069	13.8747047200439	1.83968662206765	8.95941207400635	8.63685708113791	5.69996699445664	8.1747377255873	1.45093811823108	9.20908323010449	0.320191301379538	40198.6194070821	0.0356335345119194	4.53614922714107	300.493706051748	86503.8657969162	368.625376165245	201.990482530451	79.7818748334517	0.437369696787512	7.08884145019145	4.11490157437302	26.9566941183004	0.228122996004245	0.141118648351904	0.941576131037271	0.840987240024613	-0.256306363291553	0.958837921374153	0.14215353751886	16.4259895089362	0.00293375292941483
0.455533803154941	0.336181201943312	3.7951852492993	11.2891060754172	12.1655250605964	11.1803398874989	5.8309518948453	12.5299640861417	102.75	5.14256942475434	0.696695514943647	152.275136261144	1.48199645996248	112	5.49420746434571	10.6728900610747	6852.72713713928	4.42385427615618	2.86626902978702	2.78136995352234	13.0381094734917	1.6653951272963	7.56167039448331	7.07780392526849	5.3478504687631	7.69025900472857	1.22728961555231	7.82208819462283	0.864519702146328	6852.72713713928	0.0580357142857143	4.00620456965249	183.432344444189	87581.1392255117	898.964892753138	198.732966800375	95.3526813630724	0.357958456256937	7.67057869761365	4.01118732429124	34.0065196756081	0.221803508111697	0.137457360221533	0.925318941187765	0.823933160561989	-0.546113342289102	0.996408580064289	0.14027639309612	12.5384310981301	0.0103545486391769
0.522610463407253	0.253327485886763	3.27003423155078	12.908327811742	11.4017542509914	11.1803398874989	8.54400374531753	13.6381816969859	162.708333333333	6.74602717950721	0.695008099014633	207.380280063225	1.27455229744363	172	7.40879094483198	14.5239390324676	18921.4034452	4.90816565173005	4.1052197354817	2.43546273484029	16.4123435783114	2.22818107191966	10.146504696423	9.48149625222348	6.76479468860733	9.64754888970409	1.66217554132182	10.4884774664923	0.771183994722266	18921.4034452	0.0402920497566252	7.05660201058338	305.31600809859	204980.662159764	1597.17981491139	310.849231685227	184.06257642007	0.259244740863855	10.6701607373982	4.50562284292467	64.9001285382725	0.178601897596955	0.0995603125617565	0.907526117221777	0.805858689690964	-0.520712943086805	0.997127682588482	0.0953631165631466	16.5221595369812	0.00640051052910389
0.599717914757777	0.498163461862686	4.42034065766249	8.87327352579085	10.4403065089106	10.1980390271856	6.70820393249937	11.2249721603218	134.541666666667	5.32146109596267	0.797606051108462	159.196513879151	1.18325064512221	142	10.8261891107667	22.0791906542295	39515.5427773994	5.40210273623631	7.46808017667811	1.83910049005885	24.5480274153819	3.57971217088817	16.1588155937082	15.6374743098808	10.154335717313	14.3936916980689	2.83603921277849	16.681680678618	0.250237375561448	39515.5427773994	0.0264828407062091	17.1711488719089	973.401625196367	973184.543238465	-1052.63709530468	682.880146609874	417.916585360427	0.250492389519391	16.3652704388968	4.92898206838241	138.862685764986	0.131469771336476	0.0672433625135669	0.906975817836712	0.802264200691195	-0.637098311092471	0.999466356250818	0.0707178909980418	30.1149217743902	0.00624088966276904
0.691180693859008	0.312091194533017	4.49143646842264	14.39142323494	16.2788205960997	15.2970585407784	11.1803398874989	17.5783958312469	296.5	9.94707389714446	0.618246323565883	347.807583602718	1.17304412682198	310	3.798465511796	6.75042677275309	8599.01896145623	4.01150050104313	1.63412300969321	2.88214520032302	8.83037287057293	0.919995655159641	5.14596545329067	4.9782308673838	3.49940300584318	5.33096986472974	0.680276989064549	5.26676094420538	0.663509351018538	8599.01896145623	0.0686992715920916	1.25781039694614	89.919531173909	8332.21779303451	202.767981841674	53.5439957053638	33.8331658107994	0.237047235142937	4.66399684722879	3.51660878087331	11.1203530636314	0.282497280624839	0.187590587696598	0.944991215388835	0.843745496878768	-0.186785804544368	0.882503246540276	0.196817810959774	9.21733438693309	0.00656421057762707
0.455304964835736	0.373352241168235	5.08384462576574	13.6167513280707	15.2970585407784	14.0356688476182	7.61577310586391	15.6524758424985	257.333333333333	6.19977448460419	0.703251976346948	278.2085846875	1.08112144308614	268	4.05528126970624	7.19417769792769	7742.70295904056	3.80171854698006	1.36078065638069	4.39577257092724	9.62327503352356	0.963894779322245	5.22792906397084	4.80718612235978	3.94760060884387	5.67567442467968	0.630640247873616	5.37500536585659	1.40450028412999	7742.70295904056	0.0936455780797505	1.55944038507614	71.8614607128946	24862.878521554	813.148009787845	86.7226346157039	29.51870236813	0.499609675632587	4.04447383278878	3.42914770349481	12.5504688186049	0.3362743720452	0.249140221471316	0.956492088715591	0.868518300977071	-0.251587669533926	0.930156347757183	0.241332090292377	7.58422565884139	0.0105522784975566
0.510930450532732	0.276607591572658	4.98337772292149	18.0160555051595	19.4164878389476	18.2482875908947	12.0830459735946	19.8746069143518	499.666666666667	9.20495135607384	0.696845365207326	436.986440011593	0.874555917301387	514	3.00902262167739	5.40551328374068	8829.83440467566	3.71531619546362	1.39840169314358	2.42467680347932	6.47658501436952	0.751123247349299	4.04727523637466	3.87398463733531	2.65789348678808	3.81869152758143	0.564784895375353	4.14471544945567	0.560604268310647	8829.83440467566	0.0853532983088313	0.798229317984985	61.7518303118125	3027.71679675212	75.2126074876028	34.7897559184456	17.0363256771673	0.350007176482715	3.29005060649815	3.06343753037081	5.54500992792219	0.347661721546479	0.256623732980371	0.94323205898736	0.842440838535056	-0.117469433465464	0.744502640203798	0.267741910305805	7.56906823441809	0.00888175702253949
0.666571827058087	0.5653700470169	6.35283813726784	11.2366018871848	13.3416640641263	13.1529464379659	9.21954445729289	13.3790881602597	344.166666666667	7.4900022498651	0.787758614421426	301.488094695799	0.875994464007163	354	3.42028312187303	6.62816200650156	8392.28131666677	3.875731064728	1.82166324508981	2.59220023547171	7.99938767213816	1.0200766437612	4.71408119713142	4.4153491391288	3.29356895112577	4.70581872101239	0.771798895769806	4.86898442892511	0.781316763819296	8392.28131666677	0.0840914168980817	1.48444783596715	70.7357878879913	13197.7653451828	324.000822220322	74.9748573237496	24.2318488540779	0.516048863684195	3.90396179468735	3.33277417941206	8.36959639188564	0.32577035507703	0.23338681256535	0.942827407254681	0.842918110787623	-0.178038348010373	0.869568842145941	0.217290548168806	7.61601282596594	0.00774735829320757
0.483692253714244	0.409965496507988	5.22738231384181	12.7507860011823	13.6014705087354	13.3416640641263	7.07106781186548	13.7477270848675	239.416666666667	6.16745641753991	0.735193371576995	253.621146588149	1.05932953674131	251	3.55607131935042	5.48620421422382	5178.11984628665	3.55038207575765	1.07452387681333	2.33435551290605	6.15780085248279	0.607707178786918	4.48220201726021	4.47065570622629	2.75807908724442	3.39972176523838	0.449551755111253	4.54202152647461	0.157740919693651	5178.11984628665	0.0942048538912081	0.539824623427222	71.5417185722994	1576.42778146452	0.13301233958642	25.1517150177591	9.2242235956803	0.468086440754215	2.3291357544267	2.69054846361806	3.6273293747417	0.424233861143421	0.3447769444639	0.959075934185083	0.868466890348929	-0.168721996839037	0.8260634570278	0.346171367435672	8.21892483091663	0.0139439778471145
0.458911009596069	0.332499752548848	4.20634375499188	12.6506673245536	14.142135623731	13.1529464379659	7.28010988928052	14.1774468787578	207.291666666667	5.80553051397491	0.760927821616821	222.601740991243	1.07385764498288	217	9.85037861089786	19.75563138374	51232.7158335569	5.5137117341384	6.38027573772519	1.82084531260238	22.301057352709	3.14083630609263	14.9325100790977	15.0621324013321	9.1635538884632	13.1375034642458	2.50440259678829	15.3653982919666	0.0522232233826644	51232.7158335569	0.0241457665272144	13.1156074084162	846.684448085389	546995.706496059	-1446.29336780716	495.47296165472	305.825699349329	0.243932763979284	14.0462887271756	4.82990981193162	97.7228605955245	0.147755322088561	0.0780748443746297	0.915797477860941	0.811322280217387	-0.548292817880704	0.998751685224907	0.0755210504136673	28.265576003889	0.00418629717727049
0.568366090674946	0.287697279841308	3.15358758205722	10.9614786201549	12.369316876853	12.369316876853	7.21110255092798	12.4096736459909	123.791666666667	6.23013275135445	0.696390416078539	172.488023450265	1.39337346442489	132	6.95562455048599	13.1283606620142	12811.7910370935	4.83103068980062	3.39149844182278	2.62528293638054	15.6578653553969	1.96087939233102	9.56626254868871	8.94073187325135	6.4244888986701	9.2333764567268	1.4185682610731	9.85185378536871	0.764963150182403	12811.7910370935	0.0410927456382002	5.54564385783964	278.011985050409	120879.233999239	1050.52372957087	224.762319628009	178.229021888068	0.127177156606526	10.6513795961112	4.31125741190866	59.8978273751549	0.168172887595063	0.0889142703903808	0.905632194956878	0.800842053918351	-0.560891440618742	0.997692800134234	0.0952747848930549	16.3101413937985	0.00812966482590866
0.717091796024419	0.608173905628166	6.52512613776967	10.7290465397887	12.1655250605964	12.369316876853	8.94427190999916	13	314.541666666667	7.69371125284667	0.773416243690225	289.194230540668	0.919414695055773	327	4.23151146373812	7.45117421063167	11351.1199566014	4.18715293570423	2.03170176960311	2.82152483865765	9.79328091641236	1.08114341937389	5.74652524039864	5.56430969591998	3.83757175887347	5.95570915753889	0.815492625979473	5.89176586992893	0.651020883700622	11351.1199566014	0.061601623507187	1.69035272752075	106.987391404208	17972.2126023972	354.72353705122	78.43938086475	33.7380910926633	0.403054144290149	4.60717486230155	3.54741645769485	11.9441753919893	0.287132270825682	0.193152818204044	0.953080676941471	0.855547794288757	-0.194868059709806	0.898330442913296	0.203511189064853	9.78654908663173	0.00559713783817018
0.55108338716061	0.379925996572468	3.9943076129596	10.5133832614629	11.7046999107196	10.4403065089106	6.70820393249937	12.0830459735946	136.083333333333	5.79375085824464	0.740441144652557	172.794616126069	1.26977060227363	145	3.87098651090795	7.08442099419468	4224.9296224871	3.99924650783873	1.82814544795201	2.6231878075173	8.75830452827625	0.989512800954633	5.26470716966143	4.91143809312867	3.5355271255396	5.22277740273665	0.715699783743154	5.39791123234949	0.673282568631113	4224.9296224871	0.0713912009512485	1.42030409004034	86.3450449876448	9711.43597644868	210.074226062437	61.4894097659599	38.7309567222032	0.238146343827682	5.01374114404581	3.53671706859775	12.5897525495405	0.271582805701841	0.176300635291219	0.933201166464159	0.828681062156562	-0.339477192083718	0.966183496193282	0.173214865854986	8.97827437164705	0.0102968538245192
0.379777967490568	0.365760835971155	2.9735291836956	8.12970906466898	9	9.05538513813742	3.60555127546399	9.05538513813742	51.7083333333333	3.08748438486964	0.812044049764868	82.6567317490209	1.59851858338155	57	4.83892937679851	8.99143615858158	2779.23213278015	4.20317329504928	2.24139706856517	3.13133168442379	11.2265377689441	1.36302356119918	6.78115993260434	6.30561805386808	4.66192915794788	6.5646086109962	0.960431644812983	6.9827257192179	0.886398100378537	2779.23213278015	0.0624807633117882	2.7743284382687	132.023513400495	23622.2580664075	204.221142180635	92.6063827600766	119.779810172777	-0.10210083466842	8.85966569662222	3.56495813511959	38.0684380774	0.191564012273346	0.108476113074814	0.880127340020208	0.775948805336175	-0.666625888214401	0.997865911254297	0.109627593813726	11.768975525753	0.0214167751351434
0.327118930769108	0.222743276818253	3.55431500400058	15.9570024055124	17.2626765016321	17.0293863659264	7.21110255092798	18.3575597506858	153.708333333333	5.2198375651713	0.633670628932105	218.987246259952	1.4246933885169	165	4.49803877531608	7.87482615644485	5756.17107412584	3.91843571481214	1.67318249576237	4.50271327815939	10.8164423244746	1.05974198517527	5.74972350871596	5.32093560356837	4.2886345061404	6.52780781833425	0.712731119584731	5.90642745640141	1.36135535984036	5756.17107412584	0.0853259871441689	1.82656487105136	77.4067432645316	30308.2817263604	865.285280364125	101.580078241735	46.7333262310726	0.3810874935757	5.18587207464339	3.636283453671	19.1136205082303	0.290861962182944	0.202056260685949	0.946533006134949	0.853372728838787	-0.366480800641866	0.973934583155943	0.193906401124584	7.97621423849616	0.010911025009797
0.832239778012917	0.33385453443386	4.5249916663634	13.5537822603989	16.6433169770932	15.1327459504216	12.1655250605964	17.3205080756888	401.041666666667	11.2799967396298	0.663884318188204	396.142445825239	0.987783761018777	414	5.14194726150683	9.91630945008564	23503.7857637096	4.59507692060318	3.01187876142709	2.09576371440157	11.7463757990755	1.53742966061004	7.32129062527471	6.93446893556697	4.78411093145456	6.96226486762091	1.1998059942967	7.534748129894	0.444720706694315	23503.7857637096	0.0453102756190343	3.17113296120578	173.216470119767	39271.6939506761	337.409437501843	131.945637279824	76.5502697684018	0.278235185648388	6.94554368688327	4.01824932930791	24.8461437748991	0.229734604330356	0.142082700542484	0.921367894667263	0.818704466624566	-0.231376455022442	0.940121022280905	0.150243133586837	12.6205819044423	0.00367826258584148
0.472149505057602	0.416144293084816	4.65766933504272	11.1924383259376	12.6491106406735	12.1655250605964	6.32455532033676	13.490737563232	168.791666666667	5.28450421597919	0.75351474515173	196.016683511475	1.1612936075723	178	4.60018567216068	8.83509559966847	7653.2781982116	4.28564287758688	2.39467654529453	2.84014490282449	10.8060875486338	1.35816218225906	6.35016260138728	5.90830727944636	4.43307926211536	6.37300828651842	0.998925213293333	6.55712932111096	0.850881757122697	7653.2781982116	0.0629339729832092	2.67137986971533	136.480364919355	39395.1654629143	665.214377936417	130.3477931365	59.9909339461557	0.380192347033283	6.21276045946257	3.82351701486284	19.8244902092756	0.241129405639924	0.152088124712554	0.931650111391444	0.827782026678806	-0.365555596036576	0.980110651002093	0.16489526433277	10.8978708323839	0.00723462723953161
0.404741506573012	0.35239624535366	4.90830250108384	13.9283620804698	15.0332963783729	15.1327459504216	7	15.2643375224737	240.166666666667	5.63738625254375	0.737232613393759	253.447535375355	1.05529855118122	251	4.93148393342932	9.71643924865866	12932.40706411	4.51927975300855	2.7363799587943	2.29505556044197	11.2685640112481	1.48734188111491	6.95827629682291	6.57959268226144	4.65369465148369	6.61486935976443	1.14222877054822	7.17798955975559	0.619805444661487	12932.40706411	0.0515388644624688	3.10592509703262	172.522642350025	46851.8156734134	628.5454627415	145.658272363895	65.9010256867133	0.384106652981666	6.52097685076087	3.92408410713014	21.3901159011753	0.236257180657053	0.147427316935823	0.930143463224569	0.826191203213098	-0.32493473086054	0.975096914368826	0.150664529979421	12.3469193406278	0.00521138629444954
0.51885899229274	0.472348189913426	4.98631545234862	10.5564402676393	7.07106781186548	10.770329614269	10.0498756211209	10.816653826392	143.041666666667	5.47730395946583	0.724367355725451	182.599799118609	1.27654971711233	152	6.57232860397646	11.5033450683003	12622.0753756231	4.6140136534444	2.75530412456173	3.69420610991871	15.76109087031	1.52879510102031	8.9096075630795	8.76170723041092	6.15717042591624	9.60392044439379	1.11292983233672	9.11262693060939	0.797846770158982	12622.0753756231	0.0460526315789474	3.65886264838407	197.229372405929	71136.876134474	1128.16107026625	146.359205231528	96.4103045094833	0.20174206497848	7.71546909547034	4.11470023526819	35.5417453033406	0.21566414228403	0.129748834864175	0.94888613888515	0.8506406006856	-0.444550107158578	0.991410889503417	0.128705366124336	13.5802166487811	0.00771974714284864
0.573510818469742	0.453212504342951	7.33478281751624	16.1839815698596	16.7630546142402	19.6468827043885	10.816653826392	19.672315572906	719.416666666667	9.28168851622942	0.772910649828047	502.352417182925	0.698277424556365	733	6.54589299785035	10.9685954214178	60221.2224002409	4.58444062078733	2.80206456400393	2.23267172842678	14.5452235821961	1.42716202797641	8.91002919762199	9.00758420452432	5.80649448205787	8.73872910013819	1.12408222389898	9.06406050874524	0.0260995003193545	60221.2224002409	0.0445998336091005	2.76857260371857	231.490424438197	32179.4335588229	-134.045666127388	112.325556462674	48.1416727428842	0.400799801528251	5.26910071990163	3.8273610845755	19.5689175233198	0.287712916946672	0.199680927830507	0.966894343140309	0.881843669624718	-0.149215652202744	0.854850831831039	0.195462354903967	14.6760832598883	0.00397404763399607
0.579473858078386	0.373721128467241	4.66874035129708	12.4925780098257	13	12.6491106406735	9.21954445729289	13.3416640641263	251.958333333333	7.23912237669887	0.749153197334976	257.513086954633	1.02204631832499	262	1.6911515595436	2.82391518904936	1310.91042934951	2.7765779321944	0.604505148217648	3.0872993996848	3.59804986103389	0.348603091385756	2.19407471336524	2.13567284270612	1.44869736060523	2.14935250042866	0.24433856524235	2.236844858541	0.712557702278253	1310.91042934951	0.17181399685333	0.189511073352548	23.5908566260188	242.092509911147	15.4983634369322	9.06076513906032	4.63591533876907	0.336570001780283	1.71505052571072	2.15900636980772	1.43649375163957	0.475241257277618	0.405917665757092	0.958619985668837	0.863632655611882	-0.125640000328899	0.691300481018852	0.414863772239711	4.74133634830814	0.0309665380142035
0.526598284356909	0.279604077930572	2.9858668920183	10.6789103868496	11.0453610171873	11.7046999107196	6.08276253029822	11.7473401244707	100.875	5.62349588851618	0.687989907887208	152.320289110311	1.50999047445165	109	7.5172186869852	11.8173253654514	10008.1422027002	4.34361105909393	2.55036360293328	6.68680365656067	17.6380387106842	1.53750797818487	9.36079092543551	8.65746074607852	7.23751062201737	10.4005280886669	1.01325176356493	9.58216146667316	1.77145531099629	10008.1422027002	0.060685127514519	4.19341162368022	151.51095568947	146862.231601302	2850.04022301847	202.655255296165	141.483305183419	0.196850394268297	8.19125207497708	3.96580313878921	71.8176758809825	0.236227794101329	0.152209346147011	0.942784444686993	0.859458704933607	-0.533981615692948	0.995324861811312	0.171217694580202	11.6647258769125	0.011736581946399
0.801852412581914	0.553215739701268	5.60743980608974	10.1360814663692	9.4339811320566	10.295630140987	10.816653826392	11.916375287813	191.083333333333	8.12764137793494	0.680766292073364	235.668363810421	1.23332767803099	203	9.1830643928675	16.6195699621911	33537.8888750513	5.13997965904113	4.40395184781383	2.57479303364165	20.8509296488425	2.30134281676253	12.5507397671106	12.1616143271209	8.56821888364238	12.2827107652001	1.69730180650808	12.8534538255894	0.572518772470856	33537.8888750513	0.0322017035113689	7.69020654482541	400.843857012023	228783.101118252	1276.48664089969	303.218667844974	197.504891918137	0.219403619603254	11.1238235438772	4.58801455094448	69.5827826505911	0.163889903712316	0.0858041689070295	0.935261971368982	0.832697266356103	-0.508856857580605	0.997360471238463	0.0895848770739008	19.3481903071991	0.00488729995293809
0.397792744092316	0.387630266578937	2.84294863840622	7.33417610419562	8.06225774829855	8.06225774829855	4	8.06225774829855	39.5	2.91748203814427	0.792773888567736	70.7510436930928	1.79116566311627	45	11.8276327829294	24.3443011935394	13862.7455505042	4.83608031845573	7.10476623167068	2.68342132143675	27.5309691477239	3.5942046404925	16.9696070639341	16.0706499228132	11.4075841895343	16.1233849581895	2.42812553841469	17.5516669360328	0.785379232536304	13862.7455505042	0.0380246913580247	20.0934483291067	753.255338255019	1096675.83726463	5301.66957831963	677.466127455779	790.838938405435	-0.0718623412341344	23.5726233763318	3.92449529798864	211.682272552203	0.0869228268830421	0.0346435632346797	0.866927689593153	0.758013933089827	-0.840407200524297	0.999763044152926	0.0410120411535354	27.8258254700071	0.025800259288543
0.855728623556829	0.498135419026186	4.14353025665021	8.31807998064156	9.48683298050514	9.21954445729289	7.61577310586391	9.89949493661167	159.5	7.11801913247002	0.800794871437106	177.611043688	1.11354886324765	167	8.46706831740181	13.7059125791727	19647.3502186597	4.62731889314963	2.8825513014764	2.82210589902379	16.5218052900828	1.64581140031731	10.6550193885271	10.246241142018	8.05744403279415	8.46436125728862	1.20366446990144	10.8466033256752	0.811855778847965	19647.3502186597	0.0477966223242138	4.11936553466039	195.695116357102	87631.4860230057	1289.47629243196	182.721018769974	98.8863565662662	0.303721393809463	7.82355345964973	4.14543058955308	35.5699553777519	0.212440820393134	0.126274499730481	0.93399555936859	0.832656424535648	-0.433161819147882	0.991586894503378	0.129408910928101	13.2165400463183	0.00618210228521716
0.426149477113173	0.361747344408869	7.14699875218587	19.7568796638017	21.8403296678416	20.0249843945008	11.1803398874989	21.8632111090754	277.75	8.41938393811699	0.482639700486869	426.543956902503	1.53571181603062	300	8.25477360648369	14.4805008433504	35197.6319384923	4.6828158418541	2.5903191025684	4.76136178743498	19.6286021119087	1.99103784348	10.5089829283766	9.53839224866034	7.9885891417911	11.6400129701176	1.23237612172771	10.8316868397759	1.55565967149577	35197.6319384923	0.0528222222222222	6.88671760606339	229.464758478727	472678.352736837	8118.46553501564	360.129165737363	144.241198561612	0.41942902332132	8.14137908197408	4.24195308170159	75.4764335930689	0.241848205983263	0.157047438178873	0.951810910133865	0.872197792274106	-0.408319416875379	0.990039653819601	0.165331535302534	13.2362607181721	0.00566008322713716
0.539139099815827	0.393495909298759	7.24651941341285	18.4157426854239	20.2237484161567	20.2237484161567	13.0384048104053	20.2484567313166	845.916666666667	9.92864693385934	0.731043890179912	591.687499187015	0.699463106121976	861	4.96377963562797	7.79605847527312	35308.0652697558	4.06853669541884	1.45563283540087	3.3054589267426	10.5899217182957	0.860014043124684	6.31198093433686	6.20367206330244	4.38392016776822	6.20600155052748	0.605461309569037	6.40376497759077	0.611764876457457	35308.0652697558	0.0680069767347748	1.16710257278614	99.9590489398796	8941.48220371643	222.134618981577	50.6988720894331	22.3545075124548	0.391807538608196	3.64107724174004	3.29897310089444	8.57891821621277	0.338502356418804	0.248334207504118	0.970210496045329	0.885450649070416	-0.110625417890702	0.75118983131323	0.253648234358166	9.63608716220663	0.00644062166552048
0.583838225261298	0.494478468100337	3.53702136954788	7.15303415159053	8.24621125123532	8.06225774829855	5.09901951359278	8.30662386291807	58.0416666666667	4.17621476429807	0.770425681205759	94.0979054784286	1.62121301613947	64	8.08580930415791	16.5130300911489	9382.64647259626	4.87852441389347	4.36580834250093	2.58494840699912	18.6021007023776	2.51212912538316	11.7051283328575	11.0945980349775	7.77533475783113	10.8267659445465	1.76266735600263	12.1080077277113	0.72180239050063	9382.64647259626	0.03955078125	9.59382184565369	447.473336332683	384383.96894254	2460.61871824704	404.437355451524	282.844666869149	0.190932701382325	13.3962004582992	4.0490634567195	95.9950903994451	0.153476398987965	0.0841184674902683	0.89203223012301	0.789089013049062	-0.760945192662636	0.999636150918127	0.0886353005652321	20.4125414633571	0.0171009837172731
0.608658421288111	0.44410697990182	6.4790770097858	14.5890006304746	15.1327459504216	17.0880074906351	10.1980390271856	17.2336879396141	539.208333333333	8.8797180919159	0.77796994764145	411.805712975618	0.763722827556977	552	6.595696619512	12.1910582513115	50931.05283058	4.86679155828658	3.80093120669995	1.7781894469762	14.1030809589459	1.83646846943682	9.37332208773968	9.30026115743774	5.8351830341561	8.26789792478979	1.48838205638158	9.60554007099021	0.0797276933564866	50931.05283058	0.0367372925855913	4.40723309489	312.234978602463	65808.1329884417	-383.881599365034	178.748353836163	83.1016112861628	0.367050414952535	7.08581898551301	4.16396343602186	31.3237055546886	0.233474816580288	0.146689945668925	0.940110592090145	0.842369603583116	-0.212469854604746	0.931998212818842	0.15112736426887	16.9775745732043	0.00302122215205886
0.461902150877222	0.338156532459908	3.79110646703971	11.211099307949	11.4017542509914	11.1803398874989	6.32455532033676	11.7898261225516	145.625	5.17843088403978	0.769639736741941	173.921765110016	1.1943125501117	154	5.56402121734842	10.577359093322	9852.18090658937	4.53089487272445	2.78004933935392	2.46518736360046	12.7561813145728	1.57952126138472	7.77538999959559	7.3704718732616	5.28267932279805	7.47350199177477	1.19546432385174	7.99844989308171	0.625176762996623	9852.18090658937	0.0499241018721538	3.51851104632767	170.996878519885	56066.7915527834	626.952640956969	151.001719222687	90.3338467363167	0.264690205643269	7.47926211579906	4.03616951918872	30.8667260100667	0.219595305613952	0.132096514255122	0.925122596395952	0.822717921943145	-0.439843788750212	0.991141950218537	0.129922934766627	12.4811070890284	0.00719802667965708
0.512451186196102	0.309557640478766	3.8684982546302	12.4968592235266	10.4403065089106	10.4403065089106	9.21954445729289	13.114877048604	159.125	6.40403033282191	0.695484982282395	204.184127640518	1.28316812342823	170	4.18529223708766	7.57334352219818	5531.72353400084	3.94943388631592	1.56445892816771	3.70726485972612	9.74749656524195	1.07636160739796	5.53917213581269	5.07599639922363	4.00053595610668	5.74696060913527	0.738949362883029	5.70434485282972	1.19266010547585	5531.72353400084	0.0811072664359862	1.85712224984121	75.6920121611887	22178.177658605	642.926572351999	89.8073340560251	48.9447146770303	0.302479536590847	5.42291637347573	3.71034511055218	18.4057030907577	0.278057190302841	0.188660679709487	0.926211472752137	0.827158147317458	-0.340650813681417	0.969301739195376	0.181938644188011	8.08949789950017	0.0100814057893592
0.551490380063034	0.365321899143717	6.30289955715829	17.2530022753406	18.0277563773199	20.0997512422418	11.6619037896906	20.3224014329016	421.791666666667	9.51486478205597	0.555787326801499	489.373913188502	1.16022660441806	445	7.28950951105363	13.0363436064722	44102.4110342367	4.8542766460503	3.23371728290307	2.96873250905251	17.2809210029498	1.81584941529829	9.71172393025097	9.09149062406699	6.74350601261311	10.5374149903367	1.34488871707814	9.95522685075383	0.806785535161078	44102.4110342367	0.0403029920464588	4.78895995256088	262.79759499555	141618.57588521	1903.91400288798	226.479627811216	114.112863832456	0.338005618150252	8.25668841475274	4.35263346066442	43.4506449543352	0.212026189209807	0.127530264308487	0.949783917386934	0.854935515029952	-0.288758129859237	0.9709106537711	0.132977674841084	15.3182568699185	0.00309382373568483
0.627831715766494	0.353475195437427	4.6002665289451	13.0143970166061	14.3178210632764	14	8.54400374531753	14.3178210632764	326.416666666667	8.17085120860213	0.749472538029195	305.897985765957	0.937139604082583	337	8.8260625348585	15.9069461509545	53026.4416065937	5.25542646657	4.10520803459811	2.6036988191893	19.6725327334537	2.28204730346606	12.2366996070175	12.0341745770698	7.99270599456059	11.6798267388932	1.69320793611047	12.543862699114	0.539273360128568	53026.4416065937	0.0287666528718224	7.61167414184315	474.775680654473	260360.815973582	1706.9900357934	311.827451333887	185.921562544905	0.260344084601693	10.9079297393337	4.63297419688027	60.921873799871	0.166002354037677	0.0881619353919678	0.933325876077976	0.829391397667512	-0.389527458939601	0.991673318869565	0.0937177165454926	21.0506641947797	0.00297420092960048
0.540556463775378	0.521479087223489	3.96600921833192	7.60530827697837	8.24621125123532	8.06225774829855	5.09901951359278	8.30662386291807	81.875	4.11109854812504	0.836205352931821	109.044907848223	1.33184620272639	88	11.6145374156521	21.2846117080099	23710.1868017426	5.20671763048356	6.21471211319666	2.39341077308022	25.7191913783321	3.24698885665244	15.9496134721277	15.4045369500863	10.4897387544574	15.2294526238747	2.45922382681162	16.4144430587484	0.579315449604405	23710.1868017426	0.0325413223140496	15.0437710186152	829.729823098494	873458.863405953	3781.33894477434	627.782235618189	395.598303505716	0.231924369436105	16.4275268774794	4.64292944965505	118.476397021419	0.118640630817747	0.0551438765524075	0.916297062935118	0.806000071127207	-0.736123643635953	0.999753881781915	0.0583636525220191	27.7714464286338	0.0106051762042569
0.723082987952295	0.428716597691544	3.10449322754274	7.24136467834254	7.28010988928052	7.07106781186548	6.40312423743285	8.48528137423857	78	5.23610760846813	0.822859710578669	107.288883950589	1.37549851218704	84	2.79036098208142	5.35414250225737	1283.65633488876	3.53405298866424	1.33664684706172	2.94807461715092	6.41459335148953	0.816575650475274	3.77779435669484	3.43227533583497	2.63448611663171	3.78010723485782	0.570030655686351	3.90917165578463	0.973773493312337	1283.65633488876	0.103174603174603	1.00989283291463	47.8767993294584	4499.66087902812	135.870283697488	42.1155616087954	31.1452938208775	0.161809334788046	4.453898544415	3.3117596216513	10.4845445957536	0.29539301010076	0.202064750945403	0.906032082981523	0.802124833211481	-0.362590523064315	0.963765813467936	0.207014518638601	6.71608577315243	0.0172064116432225
0.541151197727228	0.345933743759084	5.39494332219234	15.5953081175842	14.8660687473185	14.8660687473185	10.1980390271856	17.1172427686237	397	8.43941966675585	0.68309973036418	382.408040433653	0.963244434341695	409	2.94202939377039	5.23470281911917	6658.75530019237	3.6014059111259	1.24780711157113	3.0408658869564	6.81967552491435	0.712069510466741	3.94052372206471	3.76312107509057	2.71405695008368	4.10561857483067	0.522743557771195	4.03491949189743	0.777973451279856	6658.75530019237	0.0943502250703906	0.752848101939107	54.619739114846	3204.61883207692	111.858844403689	33.1524975043887	18.3704093670048	0.294698177491217	3.41275630045448	3.08685725959905	6.01911087634805	0.340720897918057	0.246754197390474	0.950875151564416	0.852096526277497	-0.138197117427177	0.782607736292961	0.244430986108224	7.13409078830593	0.0104654118280735
0.36928411006709	0.225566747883581	3.96143918797659	17.5621594279542	16.7630546142402	13.0384048104053	8.24621125123532	18.9208879284245	186.333333333333	6.48542641520842	0.623102717329412	253.192895125421	1.35881696847274	200	7.36072113203827	12.962748879884	19854.7965948903	4.73663066380254	3.02824229784202	2.94284126547601	16.9197346344457	1.85318052745554	9.70928683276879	9.05379156104528	6.76843088887117	10.1513037455745	1.35124374217686	9.96363302086399	0.863590679916932	19854.7965948903	0.0455	5.00373217347391	245.329990967382	153147.932577192	2181.71322752634	232.1289742631	135.425267746053	0.268676453735432	9.26567093444185	4.35585730605097	47.3288601836657	0.1966672771626	0.115035243324149	0.932883038611956	0.830763603206947	-0.454981314309334	0.993639125895594	0.102441205431694	14.8669684177681	0.0059394011694744
0.508298319778264	0.445999299671435	7.10430081216098	15.9289506001347	18.0277563773199	18.2482875908947	10.295630140987	18.9208879284245	439.625	8.09665882587946	0.667508250499269	418.873038717091	0.952796221136402	453	10.8050775596171	19.7168731000777	109075.451119788	5.53608307607339	5.503893859611	2.27850760460931	25.4300924186008	2.79647159271175	15.1541341649719	14.9529445965322	9.86464841929203	15.5654439993088	2.14886013763212	15.5172375218201	0.32408627289896	109075.451119788	0.023317690744558	11.1368780186142	665.663437976507	462608.925329528	294.911025011588	432.743018210439	270.412863407896	0.234816122772169	12.9498794646458	4.93627419276221	97.0440520197751	0.152197419581115	0.0789023544356323	0.942665311861293	0.843092654487565	-0.384305648745786	0.992935813757852	0.0866751209693671	24.9988468346365	0.00211602770149072
0.428573672366806	0.28031532490966	5.27274348307182	18.8100435991901	21.0237960416286	21.095023109729	10	21.1896201004171	502.625	8.06148946268462	0.697735038287785	438.150168105808	0.871723786333366	518	5.52170094745649	9.80819009234257	30475.7665270895	4.52787092692396	2.36891383886572	2.96881780318117	12.7176950060383	1.34267354496949	7.49065237947751	7.26583068310641	5.16987539971406	7.54781960632426	0.981026414936362	7.670301566045	0.729732683854458	30475.7665270895	0.0494774973539452	2.72365304390031	164.685607703475	49974.2944297878	907.153078533269	130.648021973646	48.7856128142702	0.462172324533208	5.54871947757281	3.77603607010885	16.2905932101149	0.256617253674076	0.163269910412278	0.955460750476622	0.858798862992876	-0.203876341848184	0.918279006058719	0.170561503109336	12.0069272478217	0.00380123361308427
0.354850322421139	0.257003939482884	2.96993002201524	11.5559708072609	8.06225774829855	11.7046999107196	5.8309518948453	12.8062484748657	74.125	4.10063996684579	0.648342113890344	131.620346384758	1.77565391412826	85	9.01492583464692	12.3547959923794	8881.53489731255	3.59208252089567	1.12435933820768	5.87412501111604	15.1432525829485	1.02708036320302	10.1210493396039	9.62487692897141	8.79767817388013	6.34557440906839	0.540739092297227	10.2219687854511	1.86375936099673	8881.53489731255	0.106989619377163	2.05300611603973	54.5809121929802	33822.8894868727	1139.44225317854	88.3040602635575	58.913578948602	0.191102615347887	5.04526889527948	3.29876076774054	32.7088175767586	0.333149056962292	0.252267877422565	0.937722359107859	0.860812437419329	-0.450988696935091	0.98074541343721	0.260432069958188	6.85482965007066	0.0224014144823711
0.52797316352144	0.424517526968244	3.59000340132409	8.45666709443692	8.24621125123532	7.07106781186548	6.32455532033676	9.4339811320566	87.5833333333333	4.46489327869752	0.811264624416739	117.562613550954	1.3422943507245	94	4.83631878272412	9.0067936027005	4175.93828022225	4.22843490080062	2.42572810492773	2.92300017399018	10.9292291287702	1.30272794087095	6.47303650719385	6.09219250677963	4.44002354401747	6.4892055847527	0.909642396541939	6.66519882085398	0.892841388167191	4175.93828022225	0.0626980534178361	2.52467369804888	132.20408835434	26875.0219900002	423.757855925467	104.827267840875	79.565980525485	0.147869523330441	7.13954264434747	3.82860327782311	26.8756610822182	0.221312861716179	0.13308470202035	0.913785151572216	0.809091408535171	-0.506702712607587	0.993247872598757	0.139546999769459	11.2169337122659	0.0120253828039113
0.677528007048641	0.346425100134775	5.31570487884362	15.3444564980296	17.2626765016321	14.8660687473185	11.7046999107196	17.9164728671689	335.625	10.3962990303546	0.54516830117785	428.406841114426	1.2764449642143	352	7.52886643798332	13.8067445535878	38456.1218899747	4.91237906034073	3.55627497331729	3.09734442807172	17.4246751255442	2.04526730883924	10.15323898784	9.34853549769719	7.04482394303877	10.3798511825054	1.48975015291969	10.4522890449096	0.930845153899662	38456.1218899747	0.0400471332644628	6.16208433414385	266.834535316299	223128.28083684	2739.0321846808	278.255342146615	170.829459358548	0.248191559693449	10.1996406587126	4.57366380357002	62.8285092727214	0.183703601019685	0.104022942988097	0.923208737165494	0.822702968676165	-0.36611900617061	0.987126306872079	0.110746358976412	15.4879569709753	0.00351986901484452
0.573502335029703	0.390411880181702	3.98580804299924	10.2092386152394	10.770329614269	10.1980390271856	7.21110255092798	11.5758369027902	147.25	5.8550221847152	0.75140675946548	179.464779318058	1.21877609044522	155	4.20046708017303	8.32396454035703	5908.10974435216	4.24308631216397	2.36351959960003	2.35858827347772	9.55631343195954	1.26831103519899	5.98500419854365	5.73909098566834	3.96243974129018	5.59387369066936	0.955305221452999	6.17388346669554	0.608595880941238	5908.10974435216	0.0603954214360042	2.29656180375138	133.780868593004	21567.5236738906	201.665705006928	98.8335703746431	61.2850658115241	0.246278047834107	6.34338216379119	3.76129697872353	18.6244715633047	0.239386427929733	0.148305955265663	0.914957647776266	0.808080166802937	-0.378319301858915	0.980067441518252	0.131989137830314	11.1495158793445	0.00847029699381174
0.733280335136218	0.365973929417342	6.15241826886524	16.8110834524753	21.095023109729	19.4164878389476	13.4536240470737	21.4009345590327	773.666666666667	12.327236908034	0.672011355868832	606.47108970907	0.783891972911335	790	10.5059162489101	20.364418721663	182604.897371435	5.57796410600633	6.26788367238347	2.09944231278043	23.6169608092882	3.15482489454237	14.7482259208529	13.9429130670917	9.77383531857419	13.843125490714	2.46927355315574	15.203468015906	0.521855576791136	182604.897371435	0.0233712546066335	13.6352718981605	699.073509018432	981520.316248562	5477.42467233556	695.921703325602	190.891120178584	0.574626430840333	10.7200664415863	4.7222520920783	69.5228862608725	0.178964765563802	0.100399232693671	0.948258076376891	0.852441088553566	-0.30939699324413	0.98483551118532	0.103796403249323	23.9261614981908	0.00146243055565901
0.45424871073403	0.289681507003977	3.5826729745312	12.3676275078271	13.0384048104053	13.0384048104053	6.32455532033676	13.076696830622	159.541666666667	5.6179788502692	0.741493672751953	191.848949171521	1.20250059548616	168	9.2161303513717	16.7333944349713	29017.5156379058	5.23062371010052	4.36379939295288	2.88268924238857	21.3670074341536	2.35307208013316	12.8195097839331	12.4800095150166	8.4907892753852	12.8762181587684	1.71267443393907	13.1424239533081	0.623740493379717	29017.5156379058	0.0291950113378685	8.38347626813037	489.914707352813	272453.846326273	1353.53271851158	325.796645366254	236.493968428725	0.172425150720295	12.1150335991837	4.62469210288613	82.2285062937239	0.161030504524348	0.0856871420289074	0.931269357889697	0.829850527704209	-0.567144254229561	0.998594049266802	0.0927708058450659	21.615201380369	0.0056795757465804
0.442543205191377	0.407535144084981	6.63401348578937	16.278383796039	19.1049731745428	19.1049731745428	8.60232526704263	19.2093727122985	508.5	7.20388814043446	0.747854901722191	411.965408788528	0.810158129377636	519	7.22667631614876	11.4727486940501	45952.717246121	4.57220881215227	2.37105891639396	5.22611084420352	16.9407121242432	1.35990930543674	9.24174084462805	8.97969196243245	6.76649039435101	10.1742217298921	0.935162652534194	9.40961641161427	1.21817640127707	45952.717246121	0.0487487052691369	3.1311071744543	153.699430048204	106276.462988785	2055.14509905293	146.002301257438	63.620378656644	0.395801088665505	5.96705265778229	3.96108073893025	26.6969922380005	0.260512326488323	0.17008562777736	0.967085662915711	0.882668276130094	-0.206550976325714	0.922170181568537	0.172852036540984	11.5365552033735	0.0038060756871042
0.677799113158508	0.56238217699393	8.55340025093462	15.2092306634869	18.2482875908947	21.9317121994613	13.3416640641263	22.1585198061603	636.166666666667	10.3088030555346	0.602111152757792	594.093397606979	0.933864392360983	657	9.61292798406079	17.2925566596674	109506.270699878	5.12625099078867	3.6242495466757	3.71918607328939	22.4397547937659	2.29672404982995	12.577240675384	11.8029609849859	9.0857394081267	13.3540153856392	1.55383790314313	12.9103141368026	1.16177333189211	109506.270699878	0.0356423853640342	8.48922810439295	382.401650492595	781352.349234496	10857.7172065488	488.055546113195	107.563492638007	0.641253502425697	7.62746594740293	4.31529670443857	47.9612420980579	0.22600661127621	0.138675652397629	0.968124311313333	0.886082309605807	-0.300113121462047	0.978430052713656	0.145167006526028	16.9471104791974	0.00245447095581613
0.218591146351941	0.12312282953267	3.54170070913299	28.7655889860233	24.3310501211929	21	7.61577310586391	25.8843582110896	293.041666666667	6.2879030719436	0.589605741541859	361.861187690311	1.23484551465483	310	7.35335962634232	13.8637737294273	33331.3854527467	4.95553973523886	3.77643281871867	2.53908239151367	17.4257538859984	2.07330812851889	10.0739941228965	9.41819280140729	6.93620065711503	10.4895532288834	1.5740751702384	10.3692139641666	0.703691234152879	33331.3854527467	0.0370239334027055	6.03524064651299	294.575986983182	168224.345192671	1661.71591192496	259.627713390632	163.85661445054	0.237210847343475	10.0740571333924	4.51855817748406	58.1396538897221	0.181173834838899	0.100765299628873	0.928139917319498	0.826791637577317	-0.388307745368344	0.989864474508695	0.109819949315767	16.4473402984136	0.00375823075708276
0.888645064647913	0.43582585693839	3.68005339167348	8.44386199920604	8.54400374531753	8.54400374531753	8.94427190999916	9.79795897113271	146.25	7.50359629216251	0.775283564414192	173.149322692444	1.18392699276885	154	3.75819731593595	6.98544913043824	4223.08372807585	3.9459049508985	1.60729699686652	3.26365178310328	8.74550998355914	0.984209218172687	5.08715864836243	4.86228992085157	3.59449723262438	5.15101275093476	0.683815202343418	5.23666130381583	0.996381713678866	4223.08372807585	0.0752234778208804	1.54343849727351	72.2040355333081	11817.9619058804	279.456298909135	70.0977536285705	41.296162414183	0.268976553830244	4.9899299108668	3.59776326232638	15.4146567752436	0.284619305820748	0.193097930812574	0.925755085161709	0.825852691129662	-0.321426564817279	0.961217194142512	0.196438779425032	8.06002511230257	0.0102613554348301
0.428506056569712	0.288589753359431	3.95926178929331	13.7193429191582	11.4017542509914	9.05538513813742	8.60232526704263	13.9283882771841	108.958333333333	5.87882153301607	0.611645561992252	180.367352217689	1.65537914081244	120	2.7651669853192	4.22891960241539	1475.92627575807	3.04131419605331	0.69470174191607	7.77301327593273	6.55464557538279	0.532345445699793	3.42166493379845	3.18188965264887	2.6989655219266	3.85568005345619	0.290194505898934	3.50704799387137	2.13741854393322	1475.92627575807	0.16125	0.59159471213125	28.698339915017	4135.75364368019	226.22119906237	33.1180630683772	19.812138656371	0.266810354003811	3.08213075605041	2.90759939803354	9.90087292187322	0.408100465122548	0.337924817844923	0.945980929112873	0.864963990515278	-0.309856468436518	0.929563735369562	0.354673254956673	5.0348157479412	0.0310678910735036
0.664275541019562	0.393633939684274	3.08371053684085	7.83395491586481	9.05538513813742	9.05538513813742	5.8309518948453	9.1104335791443	81.5416666666667	5.20390464005895	0.798579064746508	113.87260601511	1.39649593477908	88	5.56206144826751	10.7902641098558	5629.0601859564	4.49087992071435	3.22185681609986	2.42528789906805	13.0247536677588	1.73654177452637	7.73768486358047	6.9930551203395	5.33854715099046	7.68620651676837	1.34376010971403	7.99791179135103	0.7292893211269	5629.0601859564	0.0539772727272727	4.09482597414949	173.181841086179	62065.6143909952	597.636586458868	164.056271028719	129.006842679781	0.135437338557075	9.13809186917692	3.98667691434995	42.3335957690825	0.186610719234588	0.105608973362642	0.902879862563711	0.797616722718309	-0.597705281071665	0.997848885566061	0.12531006385023	12.8139733488543	0.0117776841468866
0.547324683779485	0.46882576145931	5.51113898010297	11.7551965637479	11.7046999107196	11.1803398874989	9.21954445729289	13.1909059582729	212.291666666667	6.433909242019	0.710012347815295	242.38562172421	1.14175759006497	224	2.47422308319135	4.49188822035416	2580.69346626651	3.39113924319516	1.05042742218565	3.31849273986266	5.7687776681931	0.614774587211195	3.30710927325119	3.13824299874453	2.34523985138088	3.42353781681221	0.436612414828678	3.39425293318044	0.948295115883626	2580.69346626651	0.111886160714286	0.583981229180059	34.3894129602162	2034.28117198831	81.6389888842042	27.5342197023159	14.3733084253255	0.322423998948314	2.9935840099467	2.95881528787605	5.12961022095208	0.366487804416231	0.276161892268201	0.945687098927486	0.846523409911322	-0.169939436317037	0.832585233445914	0.281536263073644	5.575092653502	0.0135446238146355
0.723152176724891	0.62496056059658	5.09855349268664	8.15820039558917	9.21954445729289	9.48683298050514	7.21110255092798	9.69535971483266	148.958333333333	5.89962037422817	0.797962966782213	170.298670604262	1.14326380265798	156	2.02613796286681	3.46939330910502	1144.74899647464	3.06359985519259	0.789316465279004	3.81176661654551	4.63769306959519	0.488725326595253	2.63730155200007	2.46838136809272	1.91107118960088	2.72662187999431	0.327114319784441	2.70889914776947	1.16679425294156	1144.74899647464	0.147764628533859	0.382775116604148	25.177840867649	1153.87458011627	68.7037631192554	19.6180370000317	9.66258058782569	0.348040617413999	2.45210112519049	2.70367262521728	3.39899834317046	0.411580818558075	0.328017325499223	0.942915499343865	0.843989847203953	-0.177310689731895	0.820881252315115	0.31775489980445	4.7622412130364	0.0212552388615574
0.474971532373934	0.324455817731335	3.37157128626372	10.391465037793	10.4403065089106	9.21954445729289	6.08276253029822	12.5299640861417	106.291666666667	4.93565007261072	0.740510881095975	146.538640460888	1.37864655862851	114	4.78938851940653	9.13981318194377	5267.11107311529	4.24078340234367	2.10757337911853	2.70478384708251	10.9130877007336	1.31747780040384	6.60500752100278	6.29101416113302	4.51709605591802	6.39599164481554	0.953741604917398	6.7972589116156	0.758376432173067	5267.11107311529	0.0604801477377655	2.57660435903434	122.206558536171	27518.6339673138	338.457188980864	104.891396381472	77.3688086377115	0.16263767105554	7.08845408161476	3.84412755627804	25.2189473150963	0.221757813917331	0.132927134517073	0.91018588012633	0.804083487082077	-0.467273405007987	0.990774959780064	0.129848774310882	10.7347073914325	0.0107634729993316
0.656712972737626	0.49274062387953	6.42467094819946	13.0386467785336	15.0332963783729	15.0332963783729	12.2065556157337	15.2643375224737	431.083333333333	8.56264848640665	0.755279744980322	365.384770265882	0.847596606068159	444	14.7734114297476	29.3196560314216	229906.921660551	6.04894048571739	9.56032565080602	1.7263198728353	32.7369568183925	4.64716797259042	22.1233848444873	21.8584468840887	13.655831687852	19.0811251305405	3.78253017332541	22.7554033609242	0.0219878553371911	229906.921660551	0.0161817222628033	28.3642251410682	1827.27996831089	2909427.12330796	-11971.4681542108	1157.23349548923	503.320980348918	0.396595582344476	17.5108576487359	5.32841259617988	183.699979255342	0.129849971324308	0.0643474200902196	0.930884397198802	0.831292775355665	-0.481046139739229	0.998453518064405	0.0649353875391831	40.7811036866379	0.00188182021573702
0.570214379607697	0.305564815292556	4.42621380529423	14.4853516628099	15.1327459504216	15.1327459504216	9.8488578017961	15.3948043183407	323.708333333333	8.25975581180848	0.715052236052063	318.84695604395	0.984982230023787	335	5.39832933075008	10.8994403640425	21633.0849478044	4.68827671898451	3.07576764840802	2.08395056720216	12.305204227249	1.69099513258095	7.79139165644697	7.54455566601116	5.04650521403633	7.25869901321266	1.32116755307942	8.03594256938914	0.417934552082969	21633.0849478044	0.0433147694364001	3.8705890343691	207.232774270982	54888.5252648479	155.35522438959	162.604640263669	90.5378940210035	0.297680633609425	7.69276914318407	4.12552883230416	26.9203560780076	0.214984783495115	0.130502498789319	0.918783767255005	0.812569986903863	-0.303321754713489	0.971444489595205	0.124471042851613	13.7523558378826	0.00428719934265032
0.304509122541571	0.189982609992019	3.37005084464029	17.7387332702812	16.2788205960997	16.2788205960997	7.21110255092798	18.6815416922694	201.916666666667	5.40160610313231	0.668735339178637	248.892205358021	1.23264814869841	213	7.28460222357722	14.0886006993591	24722.1913920485	5.00587761392168	4.3042109773573	2.10969272924699	16.4951510557139	2.20860227009625	10.4578555916977	10.2810749496171	6.77870005787795	9.71645099783595	1.7263790021044	10.773422216443	0.39498623729528	24722.1913920485	0.0352443298287377	6.6998826769463	334.977743621086	154270.658885124	549.46202931217	245.705930962456	198.168653866831	0.116502532943536	11.3543454696738	4.54127250472103	62.4786907318973	0.162574783300876	0.0867050370808193	0.90027995653701	0.794456509410343	-0.475447583129404	0.995731762118197	0.0926048348285988	17.9701003500382	0.00513063215648379
0.852083840808737	0.363782446918542	4.69430502721051	12.9041548512693	16.0312195418814	16.0312195418814	11.6619037896906	16.062378404209	342.625	10.9954218280602	0.682462798030445	346.96407337328	1.01266420539447	355	5.22304672793304	9.55156386503177	19446.7925440098	4.52515548575214	2.32716599691914	2.57468345975957	11.8434574550182	1.32527476467536	7.2271939090935	6.93089756356885	4.81110389920141	7.03235355581678	0.98037971774721	7.40133077946594	0.547156910392217	19446.7925440098	0.0482840706209085	2.54736550743161	155.654439360206	32319.7189506269	430.171856159452	110.111338916488	62.0117506200922	0.28951606547741	6.30224463117598	3.91414273285928	20.5101216479042	0.234468647601033	0.143889346191554	0.938133284181295	0.835141582188383	-0.249839784721255	0.947726327364113	0.160827267903857	11.9827030750153	0.0042457085826838
0.861296474717145	0.432369673380286	3.52662764997272	8.1565101973998	9.48683298050514	9.05538513813742	8.24621125123532	9.53939201416946	129.916666666667	7.0251734790149	0.773795170946998	160.312734540183	1.23396588485067	137	3.50093195710154	6.92874146906786	3478.08938202564	3.937046480612	2.24503239456428	2.16503127032862	7.98824510969664	1.11017565764357	4.86995695671302	4.516465527072	3.30862863996745	4.67961646972918	0.867527479067146	5.03860235952525	0.650620499987253	3478.08938202564	0.0806116468645106	1.67103297717595	76.3709257822556	10631.9660996929	170.292667410124	68.0237475976152	49.966742698129	0.165711410816598	5.59289577607075	3.63482167847305	16.4901306093601	0.264626569706635	0.176087579702617	0.895998903981342	0.795144209620469	-0.345651684156816	0.969644211636738	0.191813333006422	8.47063335264583	0.0103203675880458
0.827817948454712	0.35218287575452	4.51096834221838	12.8085964786165	13.0384048104053	15.2643375224737	11.1803398874989	15.3622914957372	322.541666666667	10.6031860595126	0.650432264149347	349.681453787542	1.08414350741519	335	2.87247585237074	5.39969283865394	5491.50241480874	3.71083757090057	1.37708435662869	2.55570269023426	6.80725815097	0.781988145024215	3.93923013691227	3.76470744074723	2.7059733296938	4.1012848212762	0.588671490357516	4.04877074206692	0.681963108029561	5491.50241480874	0.0880997995099131	0.875010450259273	56.9113114302443	3635.00585366048	93.3809385622038	38.0531046618904	23.2782708497515	0.254235684439583	3.82676243741852	3.25290374817915	7.76514403828222	0.323918610087882	0.231196394354239	0.939354482301711	0.83870028709629	-0.14715440837196	0.813664608003167	0.23259091461862	7.29333357915615	0.00869517718958847
0.682780558311392	0.493737518787163	3.66145336168375	7.41578920451071	8.54400374531753	7.61577310586391	5.8309518948453	8.60232526704263	93.0416666666667	5.06335669337541	0.84920163758859	116.929732391527	1.25674589225107	99	7.85182067538952	14.7870857618544	11997.5356633178	4.87911022212823	3.89071830418242	2.63812602926402	17.5973502427178	2.11444634423738	10.7129480253599	10.1398924480691	7.12509006153016	10.4722601811876	1.56869228702823	11.0085071159718	0.709928257781528	11997.5356633178	0.0378532802775227	6.41997352833949	367.591101603188	184223.63536843	1551.59049653868	276.147829675119	179.324531392137	0.223300730177149	10.8336885034738	4.35699146868353	57.8834879482627	0.164028191589966	0.0848444620344078	0.921233457389649	0.814894251802567	-0.623941959601506	0.998781771636387	0.0886646144158492	18.5221948191309	0.00945284290688716
0.50761936413879	0.473844378382604	5.10002684095887	10.7630839862806	12.1655250605964	12.1655250605964	6.70820393249937	13.490737563232	194.375	5.46354984928814	0.802694222895591	202.159548093065	1.0400491220222	203	5.4228306886747	10.2409597627014	12636.6023706666	4.55700662900478	2.74597165868388	2.17963229633943	12.3325618879994	1.53952734388917	7.6824523313416	7.46062722264731	5.05095171475277	7.28161017324662	1.19274950683695	7.88982083205345	0.381967449051943	12636.6023706666	0.0476837584022908	3.22919893856869	189.885874669766	43251.1953601833	215.633328329779	140.229890566426	66.5130393631492	0.361443271973343	6.58828469410441	3.94427302566549	21.3698338031709	0.234536266959684	0.146908019516024	0.937246732147428	0.833410119983379	-0.352276724223326	0.980247167710093	0.150320364928837	13.0909887845681	0.00571049779994484
0.64402467172451	0.525627858836287	4.90377139556817	9.32935976115283	8.94427190999916	8.94427190999916	7.61577310586391	11.5325625946708	150.291666666667	6.00833785757631	0.732031608627564	186.74295391111	1.24253698194251	159	6.20978948496337	11.8374183177445	11682.3953082942	4.53320134607646	2.77519928141951	3.28727296520818	14.5327467710535	1.67659980091851	8.31604969226212	7.65239189801416	5.97315236006481	8.55959441098867	1.17059595762172	8.5717083669998	1.07070697634388	11682.3953082942	0.053834895771528	4.31750184472153	190.029415859661	115730.020401272	1992.52318354522	200.961343437495	119.841363929832	0.259306817235277	8.44073156860314	4.23018708711328	46.0768869155847	0.20888412365291	0.124971956955463	0.927031103220373	0.828021022898812	-0.465062381419346	0.993571274813605	0.132332568335043	13.0249239212163	0.0072142194213604
0.328988440680274	0.19868444332933	5.99241852110194	30.1604817200972	30.4630924234556	24.3310501211929	12.5299640861417	32.9393381840012	841.791666666667	9.92244985126068	0.558090522021342	772.530958161507	0.917722268765836	865	5.69250963317518	10.5077083887261	54449.7822431289	4.62118638689703	2.65855446518985	2.61330097639044	13.1015193095076	1.49053797316156	7.72699660964869	7.32454711213853	5.26629160907246	7.83522770043516	1.10492810838773	7.9339602429408	0.727187951578606	54449.7822431289	0.0460382906211367	3.2412485310429	171.261201891096	66615.0968057173	1162.85039387174	164.077413203453	59.4334934138348	0.476503021976892	5.97582944222543	3.93652487703317	22.0141742229774	0.257491706312792	0.167317678678783	0.950333531001931	0.855352457059771	-0.161099831134069	0.879569314386219	0.168454479158398	12.0427620852714	0.00288462616147915
0.665672444934215	0.514692552029939	4.22247718754815	8.20388243601889	8.24621125123532	8.06225774829855	7.28010988928052	10.0498756211209	87.7916666666667	5.46109847913756	0.705540896303156	135.39338968086	1.54221231720012	96	6.96620741516374	12.3602680418985	8272.20011898308	4.49752699159668	2.003652868116	4.74956659938205	16.0099020436029	1.55670659322452	9.04556494030193	8.54817535180352	6.60643330138922	9.40346874221372	0.962100314205806	9.28271249363068	1.43321343421383	8272.20011898308	0.0523003472222222	4.34650615018767	162.932004890967	116857.691831831	2177.43024023666	191.353519428656	137.329409773931	0.16247798904452	8.7970219350852	4.01336327162348	57.0045726773692	0.208353826785942	0.124833648535479	0.929474210146663	0.834927609087333	-0.578283396801425	0.997188445257678	0.14225230518403	12.2000550751064	0.0118849709391416
0.406230861686503	0.340183264303498	7.28290071165928	21.4087566199664	23.3452350598575	22.561028345357	11.4017542509914	23.685438564654	760.125	8.69689764936557	0.677254046238693	594.733671204949	0.782415617437855	776	11.3038326741654	19.0617191649363	187134.229551501	5.45686388037169	4.6451160658487	2.62289672709886	25.4549270601403	2.46387320127401	15.2432347865673	15.1549452236064	9.75401250079316	15.7009145593471	1.85032966159909	15.5290810310675	0.319355180152315	187134.229551501	0.0251554362844085	8.79615091104475	662.625171921401	397446.360216587	2389.49740602376	372.63292831129	172.759637702474	0.370441348593663	10.1572915276803	4.69204119617065	66.5657407876688	0.184907303622704	0.104714778991926	0.961654010401965	0.871380209446256	-0.263677014834212	0.97136673343589	0.105969993183672	24.7507662223888	0.00161322377643005
0.633547072440028	0.475468764996471	3.2541525044648	6.84409312247663	7.28010988928052	7.28010988928052	5.09901951359278	7.54983443527075	65.0416666666667	4.336055161252	0.851344148598874	91.8699351846175	1.41247818349188	71	5.90903819666031	11.3091446850439	5313.10910941732	4.60258555004039	3.45070776838455	2.3951142128678	13.8992064774327	1.86663594324758	8.37208298095019	7.9297877566941	5.65351595500897	8.24569052242376	1.45884712799785	8.65057932556251	0.622790876854182	5313.10910941732	0.0497917079944456	4.7407492279337	224.23598509162	84013.0687587279	611.279073143517	197.148234314143	140.985514492388	0.175991562610213	9.77801737993689	4.04322649156586	42.2148567352551	0.177293337257302	0.0979095511654715	0.903271297063417	0.794557830384089	-0.685857041030021	0.999155921434904	0.0984235095162604	14.4898656795561	0.0147653857356038
0.52888986895569	0.337596865587906	3.36987359743011	9.98194574929381	11.1803398874989	11.1803398874989	6.32455532033676	11.2249721603218	105.958333333333	5.27934997926681	0.743004694376519	145.741302249388	1.3754586134429	116	5.00727507621898	9.40931797995058	5357.87287533886	4.02249302516032	2.12140929454196	3.74503362188365	11.7073143159133	1.35388670198188	6.58288389219574	5.94657914425432	4.81060791050196	6.89670640541139	0.932532514080904	6.7962165408529	1.2359002050354	5357.87287533886	0.0783293697978597	2.85419893203249	107.29100732559	58306.2428900732	1360.60257859494	141.320878287679	73.5718639027213	0.324390869246666	6.33931516922172	3.83728898533665	31.9274677425209	0.2752055875109	0.194024216609437	0.92811912393966	0.835666323448922	-0.434480535630346	0.986266448960835	0.192563363054395	9.50009411258096	0.0119113944037213
0.648673499832305	0.525477040096862	3.30043929436389	6.28084396181328	6.32455532033676	7.61577310586391	5.09901951359278	7.61577310586391	55.7083333333333	4.07421703461002	0.848384269004758	83.1454129116115	1.49251302159961	61	7.28389997663752	13.9398508225951	6789.04679845243	4.53834886265226	3.84585156101989	2.56353731829084	17.2031919135867	2.20587639434579	10.2247691537557	9.14142992234401	7.12911338130235	10.0740785322843	1.72106773256584	10.5496847893649	0.738328153733519	6789.04679845243	0.0529427573233002	6.74994490736402	283.483247410933	164089.957237908	1239.47516053857	261.7760475499	227.342806820504	0.0792423804465605	12.2614310959751	4.12555379565941	72.0204235531221	0.160854694037758	0.0887063983374242	0.895946278692155	0.789949708489958	-0.708784472268162	0.999182695005777	0.0823215646012607	16.5742406678324	0.0174072089332947
0.671276385284898	0.474459574129809	5.43211733899231	11.4490625443805	9.8488578017961	11.7046999107196	10.816653826392	12.4498995979887	264.416666666667	7.68548531969245	0.731097099182146	272.501113427383	1.03057464895323	275	4.58302469917138	7.99052485878874	10420.354360502	4.14416812416732	1.80537933381862	3.17916548274933	10.5753191222466	1.08784778692016	6.00833050946729	5.7100387685127	4.2486115405516	6.32670758169498	0.778400555858459	6.15566386952314	0.923422486020105	10420.354360502	0.0663140495867769	1.79216216355713	110.659543477326	22035.2338263372	567.069416709958	87.9168784023172	37.0088469027192	0.413712147258511	4.76944414862164	3.60657475066142	13.5623140715394	0.285388950046113	0.192876926412214	0.955811283370458	0.860897398511334	-0.245588307347962	0.936024582247358	0.204486022045433	9.8934222541535	0.00647264369051077
0.727752496641402	0.686723950671148	4.48984925430029	6.53806999146058	8	8.06225774829855	6.08276253029822	8.12403840463596	87.4166666666667	4.75809675950167	0.835036985541746	114.070822810923	1.30490931718882	94	10.2413585611196	20.2926753028061	21000.257258534	5.15849790043062	5.7749869431413	2.22569667754943	23.6516947541412	3.20765191796858	14.4731443539103	13.223356749177	9.65527217695559	13.9964225771856	2.4590851222134	14.9468054149395	0.590571610051172	21000.257258534	0.0314622000905387	13.9350846229381	671.141316375959	761277.8580159	3068.2272987935	581.558465239259	388.217448846576	0.206473996505129	15.9507812165428	4.69734227264965	127.955083009022	0.133952716616365	0.0684661038835176	0.905949512968917	0.800221437636295	-0.691971140645677	0.999588269867304	0.0678954798772226	24.9522355782446	0.00954711046726941
0.242886431091149	0.155031173960033	3.06995190340126	19.802158656121	21.0237960416286	21.0237960416286	5.3851648071345	22.0454076850486	158	4.80967564388593	0.602409949342763	234.619108250609	1.48493106487727	172	4.06792432177025	7.24360781321939	5410.11026220777	4.03531164807178	1.92717081207156	3.03111323431002	9.57056817430202	1.10758237286923	5.4458996032934	5.10004518788637	3.83526706484048	5.73530110946154	0.814065852908368	5.60839811634664	0.909073009539554	5410.11026220777	0.0731476473769605	1.79630694228933	85.1687067421829	16521.0184514346	388.89319923413	81.3341890954719	50.1744165916591	0.242621980700261	5.63275257537218	3.69001722498441	17.3018629749357	0.264875411644599	0.176681594101898	0.928487431742857	0.825939940784623	-0.357241582412573	0.972903560702189	0.180298727059653	8.78575401528919	0.00983447713812363
0.50800602512468	0.29550934308579	3.35006824946489	11.3365899517171	12.6491106406735	10.0498756211209	7.61577310586391	12.6491106406735	88	5.7590559998402	0.624928384792945	153.100163597539	1.73977458633567	98	11.459775691337	24.6474431378628	27463.7899720754	5.03738813610331	7.7772513905705	2.34646236632466	26.7329542704813	4.30255202824478	15.9767030439297	13.7701296778256	10.9658993561978	15.7670549142835	3.27765288704748	16.7404526467206	0.905012212872053	27463.7899720754	0.0385256143273636	24.9877146631821	882.672133104147	2571628.12809756	11233.3274242042	1121.83732222193	710.2263455785	0.228694621054969	20.0885119443401	4.55732097535104	291.135313371928	0.148600123459413	0.0878247960412453	0.879458042784026	0.792100970903534	-0.730981447883613	0.999680620299028	0.100207476346254	27.7551508772932	0.0120727555837275
0.498484955856406	0.265804745969365	4.46231953655081	16.7879603514119	19.1049731745428	19.1049731745428	9.48683298050514	19.131126469709	416.916666666667	8.36854567469267	0.706570058917033	381.969247323828	0.916176487684575	430	7.42471246196479	14.7178295034996	52223.9719110659	5.1651961015472	4.42461655707324	2.042003973703	16.823045456756	2.30123672166196	10.6919186938446	10.1924243209504	6.92007635596862	9.90296910078739	1.81042672719965	11.020485355355	0.432945780761147	52223.9719110659	0.0304813412655489	7.13397211181172	407.334154439872	211449.011720732	1400.89525466657	311.085809159744	150.650563864652	0.356545472198936	9.62252462768156	4.44999623952348	50.2755814263215	0.188016418636986	0.106173756593092	0.927388594937836	0.826946618451419	-0.331018841431723	0.984066598930016	0.116792137217229	19.1504465943727	0.00260893925338607
0.646745884244141	0.519129130336228	4.19804661180173	8.0867097731209	7.07106781186548	8.60232526704263	8.24621125123532	9.16515138991168	102.25	5.23004626284281	0.786281425710793	134.487416992877	1.31528036178853	109	4.0218783716936	7.35592811384758	3427.04454292783	3.95985458719304	1.74995140380887	3.35301511224256	9.28732884223101	1.15646194599226	5.4290052266446	4.90629150988458	3.8081943858777	5.4791344563533	0.814708479890549	5.60720747103147	1.08258786659748	3427.04454292783	0.0785287433717701	1.96667787225667	89.9595502870019	25009.9230606903	622.067632416127	99.8279171389967	49.1100604141924	0.348029606861339	5.45342774060322	3.61232478150358	18.4325962374361	0.27561863923262	0.18820767773104	0.925536915394516	0.826264262226783	-0.426628010590531	0.984431954193835	0.197663690544965	8.78570224048923	0.0124439642799927
0.507187002453343	0.433207724836763	7.01153615125726	16.1851595649622	10.295630140987	16.4012194668567	14.142135623731	16.5227116418583	358.666666666667	8.20890256398225	0.628342048743766	388.521757974631	1.08323910215975	372	2.67414411174076	4.76591136550944	5129.78289509242	3.52175756723502	1.22528450325955	2.69676710610482	6.11984776383251	0.654260028498424	3.62842586750302	3.48715788504847	2.46746162136408	3.65238614246843	0.479570409520816	3.71345377853316	0.629035036390758	5129.78289509242	0.0981327321077581	0.624264689337165	50.0082267599271	2072.5234549466	70.3017240054816	27.6323392554746	14.6569297119527	0.310451910959525	3.08738163831287	2.98571737232576	4.90214238727688	0.354705805428061	0.261083463580269	0.949919930858385	0.8494328323502	-0.123037794271405	0.761820740871902	0.263761222252218	6.83725139165739	0.0109232633467424
0.423779716334619	0.274867189152881	6.57848956554898	23.933338809275	27.6586333718787	23.5372045918796	11.4017542509914	27.7308492477241	873.666666666667	10.1424635315349	0.61917606052853	713.78455320711	0.816998725532747	894	12.0520479126992	19.7321647862467	220458.363110078	5.38994689833822	3.86831546145614	3.80751817077341	27.8899468975233	2.39124643508439	15.4063470366869	14.752580882113	10.8877242954813	17.002222602042	1.62914817703452	15.7034302494595	1.0268492871048	220458.363110078	0.0282669949802061	9.24219258480961	505.868455212422	718374.133164391	8983.31074040908	444.003626314575	163.177534520618	0.462344696059999	9.43640755736045	4.61136549834503	71.3356346372285	0.20118741801075	0.118528940710361	0.969916973624679	0.888990583444045	-0.260945630224093	0.969909532162637	0.118430433816126	20.8714364697086	0.00170327253114887
0.359943725629685	0.269324541460707	3.03724072699018	11.2772520117083	11.4017542509914	10.1980390271856	5.09901951359278	11.4455231422596	83.5	4.05917610395916	0.735397819833765	125.627900954886	1.50452575993875	91	6.77209997006203	11.615840230304	7936.07917208009	4.50346707013332	2.87642250530587	3.84732716180092	15.7464730708215	1.76317713488718	9.07311170984664	8.42148416697037	6.46882136963479	9.27765170118674	1.23262586707529	9.33861131173417	1.1457126780168	7936.07917208009	0.0525298876947229	4.88830513229318	199.302144121547	151995.726827377	2964.44280174671	217.948702148848	107.748635957391	0.342385901196879	7.96129642969481	3.9288598780871	42.256238217682	0.212251621462925	0.126921192235127	0.939165420282248	0.84235888806775	-0.591096229349472	0.99747778487242	0.152306564754251	13.0925253979337	0.0127156911063512
0.399690415598942	0.259996101418843	2.59753577510423	9.99067201749964	10.0498756211209	10.1980390271856	4.47213595499958	10.1980390271856	65.5416666666667	3.99317585078714	0.733734484901083	107.141284165401	1.63470490780013	72	5.22170453604301	9.60709977227345	4026.65394246659	4.24156125294709	2.93453132255663	2.95669344810263	12.4537882299568	1.5034315388565	7.25706872807578	6.663296799572	5.00546731847739	7.44832091147946	1.10343183406092	7.4783520377771	0.817557146029034	4026.65394246659	0.0648148148148148	3.26070267690939	128.42070373959	33797.8199177747	468.306637266944	111.177990207724	119.557011664373	-0.0276136532827915	8.87404686337122	3.80412119048352	36.347920008921	0.203976079316673	0.127360984046096	0.897186422541846	0.792003349264328	-0.620930152342531	0.997430776439245	0.132388619817624	11.379515405778	0.0178043249381419
0.614821533217239	0.548982445609716	5.49094527902146	10.0020416370929	10	11.7046999107196	8.06225774829855	11.7473401244707	208.166666666667	6.14947057462012	0.798951744782582	212.603805364349	1.02131531800328	217	4.78542488578204	9.27643798078575	10442.6306197702	4.46450027200652	2.70728621035495	2.23417765424633	10.7841748990672	1.406996662289	6.73345072655922	6.36850928295548	4.44583674756147	6.33833815150572	1.07604459360687	6.93705425595714	0.573540847455432	10442.6306197702	0.0513283357047293	2.78336306309221	167.68128506262	34611.905430598	376.071319124751	125.864485003879	58.0549745251198	0.375466604884707	6.08868691787224	3.85686944808261	19.3306818398559	0.241132711345294	0.148581619584767	0.933968185171183	0.830521065608576	-0.323047251218722	0.972937802834593	0.153957847970932	12.2745821608627	0.00559450634491955
0.863722071441477	0.456271807779579	2.82051908549684	6.18166416904593	7.07106781186548	7.07106781186548	6.40312423743285	7.14142842854285	57.75	5.33923978104391	0.800650349207404	90.242105475265	1.56263386104355	64	3.55106668650304	6.89783798851654	1582.96954387367	3.7797516059707	1.64899229965084	3.26642876298942	8.31012285773548	1.03569253435818	4.80387156131322	4.45411234287718	3.43245993124123	4.87766292649425	0.716547811081206	4.97331872324971	1.08428200821299	1582.96954387367	0.091796875	1.65671714543217	72.2091534416502	12717.2491791613	317.263290899232	71.1758228742056	52.8295361307051	0.151881647253224	5.85373794232578	3.52657244787436	17.8262294049806	0.251972990259049	0.161201631275994	0.906404639080516	0.801153866963471	-0.534355308680631	0.991559754573165	0.160947745340448	8.21560994700425	0.0196856798509014
0.707886327622683	0.560087420754523	6.3707074627825	11.3744876722998	13.3416640641263	13.0384048104053	9.48683298050514	13.3790881602597	366.083333333333	8.05184430693377	0.780078602704554	317.248124839173	0.866600841809714	376	4.59251052918635	8.25551760191598	14885.7130942758	4.18723885510084	1.89772602259037	3.20756981950927	10.6835767405587	1.14656917171039	6.12778471713466	5.82665499825027	4.38144653725384	6.30213020330483	0.803417123874449	6.29203166590698	0.974344224285294	14885.7130942758	0.0654849479402445	2.03991694522699	102.180764857765	31231.7766943891	802.277576380841	105.31564519665	35.6691743213251	0.498802635728988	4.58843100430785	3.5999717163319	13.9555832216981	0.301239601404414	0.209580349346167	0.954619171038697	0.862056384976429	-0.210583782126332	0.913392469564165	0.20842051455438	9.20564964689449	0.00608198026729797
0.676570989732248	0.262764734655089	5.60577664284865	21.3338241534082	21.5870331449229	19.1049731745428	16.1554944214035	24.8596057893121	748.625	14.4338465222451	0.578120306532908	689.671242798659	0.921250616528514	769	5.58855878804562	9.50691998179531	43513.7599657612	4.45876252049809	2.5202601123452	2.47705889597812	12.9444334813886	1.28899937888286	7.36789676893682	7.12253337135681	4.91949748822713	8.02493599316147	0.995814371592766	7.52229110142076	0.505669125006139	43513.7599657612	0.0502079102274245	2.29896061680426	165.725147722794	26658.7981332127	335.203261103726	102.753871859555	48.7944512959831	0.360390837420881	5.42226136516804	3.8066507194913	18.0850584979353	0.273483507079792	0.182784185451847	0.960367351885745	0.86931184036124	-0.140646607680474	0.836631274860061	0.181661515185527	12.3364515286626	0.00359508228482397
0.833347155920491	0.55679918263599	7.14440928829749	12.8312136782862	14.560219778561	14.0356688476182	13.6014705087354	15.2970585407784	341.208333333333	10.6928554258079	0.554700351951281	425.701750473891	1.24762999284081	359	4.2731271404015	6.29128535196072	9971.62763631478	3.52702729390823	1.04993987851788	9.01621114187822	10.0227078876711	0.706316982345166	5.17555372489364	4.92331362727648	4.11244910424806	5.91025878342299	0.444441196150046	5.27030564100635	2.12336588911092	9971.62763631478	0.108417842816241	0.989765190362903	41.0164837988029	21188.603575075	722.756274500938	51.471979593906	19.4792873781426	0.450528362356637	3.12477814419957	3.09660511800394	9.48230830952513	0.379047567887562	0.29506105450678	0.973411618750137	0.898003071053256	-0.177579343862202	0.847785627170494	0.306309848247266	5.74042129144777	0.013949871947759
0.529060180996219	0.266942437980206	3.11139903624614	11.6556927395593	12.1655250605964	12.0415945787923	7.21110255092798	13	142.625	6.16656291042756	0.712172826560834	185.365609669916	1.29967123344376	151	2.25624515538314	4.48351101519256	1594.66665993906	3.40434529314152	1.32407106300767	2.38071998163057	5.30567603724258	0.706181225745978	3.14225397533311	2.90468089447309	2.16402864360317	3.14164739363941	0.54841955771778	3.24972404324003	0.726033306314722	1594.66665993906	0.116880838559712	0.686946311715598	37.5641791485861	1709.92937145012	38.3091862039047	26.9870876310026	20.8055413548444	0.141159779972063	3.56769864586419	3.08176305964905	7.49918868186324	0.345806076368173	0.257226619761865	0.916614500662499	0.816364023533979	-0.232002493543272	0.892447789036186	0.253314853260788	5.99956113091385	0.0157516803834687
0.577097286426226	0.520982357022805	3.07629240938572	5.90479191457738	6.32455532033676	5.8309518948453	4.47213595499958	6.6332495807108	38.7916666666667	3.40763939081412	0.845652622290762	65.5316471381798	1.68932280485104	44	12.8607800292443	24.3827805436329	15523.203714991	4.7827398570278	5.57683664178235	3.3155445902543	30.0175551338742	3.69774121521544	18.1880316421591	17.4002815558467	12.4474043842129	17.5701507496614	2.38472336363859	18.7829732585556	0.995761613874398	15523.203714991	0.0413223140495868	21.9955894154328	894.188838650201	1868796.43616888	8793.83330588639	885.207862842649	810.452361247769	0.0499872884912399	22.8402948518604	4.09169552001391	278.237343210268	0.0959119210477384	0.038723713434534	0.885977542269954	0.781905621921234	-0.845021066962468	0.999795778648064	0.0351031425463445	29.5685373851384	0.0245993333455003
0.671233175234106	0.548366944226535	8.89561929657742	16.222019562329	20.2237484161567	21.3775583264319	13.6014705087354	21.4009345590327	976.291666666667	10.8887576995319	0.683221227633482	696.58774225589	0.71350372643683	988	9.07912664023907	13.5515504143735	127085.038894844	4.7155734080088	2.45958560327261	5.83742693691748	21.4021695245608	1.47637322866863	11.1808175645726	10.906504309858	8.42938711155718	12.9727824130036	1.0410926104472	11.3414541341652	1.26193579658141	127085.038894844	0.0440385844711436	3.61790046511801	206.870764051869	195563.692112125	3112.218222202	183.971013461264	58.8911991373669	0.517180558061464	5.73132192160763	3.94062551353362	25.0560667859742	0.265511372227048	0.17443744496904	0.980756928618751	0.908503681612811	-0.161331008362987	0.882232560923052	0.180894003818824	13.2511086755545	0.00289644065518133
0.33932352078417	0.252222069830106	4.42470957870976	17.5429120127759	17.1172427686237	17.2626765016321	8.24621125123532	17.2916164657906	249.25	5.95272266898202	0.66630341639827	287.45433495206	1.15327717132221	261	3.25068715616342	6.06224058966654	5377.85672821933	3.7786373551671	1.54127805156732	2.7624960019499	7.42668469797047	0.869278454335391	4.41658442199305	4.17266315741307	3.00749749466115	4.41918720330933	0.647656308534467	4.53925269737748	0.76255287230291	5377.85672821933	0.081369915297779	1.09859709405711	55.4099618409739	5766.16133513265	149.255196996782	45.5543916677485	31.2214335187142	0.200234919648827	4.31918234323517	3.44911828844161	11.4911990091041	0.316047371245944	0.226056928984673	0.923913617392658	0.825093147163319	-0.188536210348973	0.870117255713668	0.215824279068568	7.19674968312857	0.00906227939160456
0.633414154247645	0.490784461444917	5.12736082239231	10.4472761979808	9.21954445729289	9.4339811320566	10.4403065089106	11.5325625946708	186.583333333333	6.61745261713557	0.706899988186541	223.37850590103	1.19720503385992	195	5.3073548422838	9.06104070573253	9786.89000132138	4.30362613206379	2.00004032338718	4.01107115999969	12.3851980891349	1.20418713228283	6.91775184715453	6.5689322747598	4.95829000174304	7.4269080873919	0.818346244382971	7.08443219276999	1.13049521204902	9786.89000132138	0.0617225509533202	2.33388887514583	120.157990411524	35407.4951636178	834.571415952577	101.307276170361	65.1652529171675	0.219055976944068	6.24884084768164	3.9121210411758	25.3571921408696	0.242559988200369	0.150803366441665	0.943949749968683	0.846248504325645	-0.345062439791147	0.975458442945072	0.161474911144228	10.5373582150156	0.00708128928906733
0.54435887264738	0.429591990522101	5.52879498945693	12.8698744656239	14.142135623731	16.2788205960997	9.21954445729289	16.5227116418583	319.208333333333	7.00583035522032	0.760471549690366	297.018819130115	0.930485792862909	331	6.75276210916087	13.726605735249	35308.7887377292	4.93608977738097	4.47572601674499	1.70303432043874	14.8181946438701	2.25677326085868	10.0073982944145	9.68266885794205	6.29107826114642	8.52711638272367	1.87084347189261	10.3282659608228	0.245587809547765	35308.7887377292	0.0360073383777074	6.52505713444069	383.621060281104	154119.026624976	-311.820478182092	286.33108898904	118.306012472572	0.419417785397001	8.54714589889204	4.35856612049213	43.2924403839612	0.210963783078749	0.129532413822007	0.922576947603406	0.821639777854266	-0.325715611490312	0.979871405988556	0.130564015841491	18.4772004531266	0.00366344818396283
0.546383999369431	0.270258542654205	3.03099187624336	11.2151565921877	13.1529464379659	11.0453610171873	7.28010988928052	13.1909059582729	81.375	6.12778211239398	0.64048056706274	141.7877905138	1.74239988342612	91	12.2567495769833	22.5020639825299	25612.7147373464	4.99499515753112	5.95237458243183	3.62799668084814	28.4029434221922	3.33891968616087	16.2560261717201	14.7182148308755	11.622974098397	16.7799693237952	2.29022789360631	16.7767220787347	1.17766330275548	25612.7147373464	0.0365897838425311	17.2000168114563	639.780656371007	1526137.05676808	11227.4976446203	779.358550792144	565.164672423452	0.160430607382544	18.3002061266057	4.58702956171762	220.881183998891	0.132969779211977	0.0690698117612485	0.907827185070346	0.810318342376232	-0.716785200443667	0.99956029864371	0.0758518274426154	24.1368007486334	0.0126001699298658
0.499430796890468	0.247888057218998	1.95082711745399	7.8697906601064	8.24621125123532	8.06225774829855	4.12310562561766	8.60232526704263	42.875	3.9304158207381	0.767936201280108	77.1427420811185	1.79924762871413	48	5.87904260771309	11.5345923177516	3594.82841506056	4.20498685577266	3.23785310705786	2.47371460797658	13.7727636094833	1.74179001324784	8.39540978948149	8.29000737703673	5.64137177070647	8.13139183877686	1.32582571390201	8.6540313523291	0.59814189942061	3594.82841506056	0.0659722222222222	4.40935311377346	215.622542693043	71650.3308849356	577.427688927119	176.153276537685	122.560781506249	0.19288915041841	9.06097250905333	3.54859264115916	33.2772575412387	0.188583146355538	0.104614037854296	0.914218910630482	0.806191516107104	-0.740887275305448	0.998718061581838	0.0893647361568407	14.2062474286086	0.0280031743850792
0.799410003121053	0.520953442539984	4.74777589665871	9.11362803077034	10	9.4339811320566	9.4339811320566	11.0453610171873	164.625	7.28552541252224	0.75437853867511	192.556710642548	1.16966870549764	173	2.64340611067233	4.84024229220752	2317.53522376189	3.49033250500924	1.21952946051228	3.06801803836533	6.06903442734442	0.711541381923829	3.55678891872343	3.3184242824946	2.48262745883489	3.58640696850953	0.515685359871257	3.66007614166502	0.906471446989548	2317.53522376189	0.110027064051589	0.745409950431751	47.0818341826772	2753.99009550442	88.1183400481761	33.2444611688222	20.9603591319324	0.235686007627742	3.61393682417391	3.20230530001455	7.48082174900809	0.338403564703653	0.248317540153407	0.93255992977459	0.831379044297775	-0.218637939267142	0.893897772275742	0.248234598656996	6.6324925479151	0.0131908718067417
0.757914646006172	0.543234163790825	5.68926336914557	10.4729484048729	10.816653826392	12.2065556157337	9.48683298050514	12.369316876853	273.125	7.93760098292014	0.766407147307998	265.622920750344	0.972532432953203	283	2.14062142581469	3.6415203478358	2328.13062193836	3.11811786992677	0.895775186251225	3.17266618624877	4.70403981858057	0.498481035846096	2.80268938226281	2.65279846897829	1.93945951603833	2.76458030254224	0.357329042654428	2.86820675187715	0.883692337609601	2328.13062193836	0.137284770692604	0.371542198064942	30.1776714192505	887.87424840598	46.6456739601581	16.8932863616046	9.05169825084415	0.311401981805097	2.36713363035391	2.6642013249227	3.13859846446485	0.419477827613771	0.338319554171187	0.946056586747911	0.84838951170066	-0.122532860429653	0.725811936387837	0.331931612904207	5.31058590983102	0.0189374785631817
0.610718693219673	0.432801053620747	4.19358465794993	9.68940491911248	10	6.32455532033676	9	10.0498756211209	65.25	5.91750071027664	0.585488685038993	133.870831852916	2.05166025828224	76	7.57524598049748	11.6774994855278	7465.41823107548	4.22776769992321	2.29601695702714	7.43246564641855	18.1102302292938	1.59960517690817	9.63174060258641	9.17748678045239	7.42560580765677	10.684624421637	0.919676547600975	9.9110638808855	2.05008690282748	7465.41823107548	0.064404432132964	5.45876021548153	174.026753991169	305144.97614021	5635.15516190247	290.629612306776	201.087194152442	0.19084626886499	10.0490272618104	3.88873217751488	96.2787531363402	0.217588428522077	0.139378689128936	0.924628670075878	0.837606162346425	-0.640885785499471	0.997557199840918	0.133114493297937	12.2959163087536	0.0197389818417619
0.590515102015324	0.387276964948757	4.37036714638255	11.2848621062727	11.4017542509914	11.4017542509914	7.61577310586391	12.0830459735946	196.375	6.66388149791451	0.744265591239889	219.523144644814	1.11787724835042	205	1.69680258229077	3.07832540396816	1206.3447388186	2.94120760338275	0.793709478679686	2.20923198334768	3.72545512057302	0.449022102597013	2.36864478822645	2.24908943679	1.52185651348286	2.20359860709017	0.342694551250225	2.42582119745911	0.37086814076977	1206.3447388186	0.142558001189768	0.274130349249635	20.5672131181332	231.996886602362	2.76474145026787	9.79188236951164	7.87503121877583	0.110346185867322	2.26618223151014	2.57153449689035	2.58005051668287	0.417589175995628	0.333921946480372	0.920420738959654	0.815546844473658	-0.0858709356555041	0.612597637062595	0.33548637644113	4.48082109148126	0.0230520197079033
0.484656006561871	0.402723585302174	6.2158139089651	15.4344422224519	17.464249196573	17	9.4339811320566	17.7200451466693	480.541666666667	7.48039513104348	0.789564973809679	375.765540330993	0.781962452782782	492	7.61383583030545	13.2928057782279	53449.6082904464	4.93645738721391	2.85607335335687	3.34393662266047	17.0740527505251	1.76218457577398	10.1843252581121	9.84754485700901	6.89872453386228	10.1753282166628	1.21431516919413	10.4229273826735	0.867432117072473	53449.6082904464	0.0373702822394078	4.9169342614648	304.337623601044	192084.422822832	3106.32334056117	247.08653132716	72.141028312484	0.551324511861753	6.50955644831825	4.04429971201887	28.0646181793914	0.241714475842336	0.151937883999925	0.964112677881179	0.875637514522868	-0.281580117153633	0.969281363838553	0.158217496959397	16.1403540403208	0.00309220718279981
0.674923769285408	0.40369179953876	3.67248148605098	9.09724074218746	11.1803398874989	10.0498756211209	7.07106781186548	11.1803398874989	124.083333333333	6.13994401181395	0.747115859098278	161.029385996584	1.29775193549967	132	4.79840692116271	9.00214478869023	6250.51081709463	4.3225922803617	2.398431377928	2.84560165446509	11.5522638287745	1.37350368560794	6.67296978803897	6.49004120813545	4.67149959810679	6.88076423066775	1.01611669781866	6.8813047218503	0.789979689114689	6250.51081709463	0.0629017447199265	2.82382888287841	132.974896664517	40366.6553037638	647.567958048686	121.403150661758	83.9898423488955	0.193465284657556	7.32780591368696	3.98075054688566	27.8752357483361	0.223386879612136	0.136620111074648	0.919657055802994	0.815581398782061	-0.456253760196019	0.991301795420001	0.132011696126329	11.1148433995441	0.00929116979514595
0.795156524838853	0.422200053755849	6.29956579754146	14.9208076633367	16.5529453572468	15.6524758424985	13.9283882771841	17.1172427686237	581.208333333333	11.8643775693678	0.663117485924221	507.903882629393	0.873875774830126	597	5.60463445777584	9.75642708376927	34878.5006266029	4.53306869500829	2.28469859660064	2.85703371409603	12.6613620663544	1.31424174211431	7.47377955606811	7.17542933734156	5.01498355513118	7.64637851122321	0.960352975197132	7.64349063735201	0.68863054089329	34878.5006266029	0.0485706028747871	2.56556827058619	154.521473049167	37194.0272853009	649.551134434352	116.712575785424	52.5962180359141	0.383222246128188	5.64131260299252	3.87318598930597	19.7361978649261	0.262771649629684	0.17120052729445	0.952913272864026	0.857999540217345	-0.169959086745395	0.887627574338242	0.173946423819536	11.7669091260391	0.00343005888012493
0.748000459690196	0.326942978804268	4.09889622656999	12.5370370134906	14.3178210632764	13.0384048104053	10.1980390271856	14.3527000944073	270.041666666667	9.377709449244	0.663506388355099	304.503906758349	1.12761823209387	281	5.82217082199757	11.2384791009884	20655.7134319591	4.76454280704125	3.36867990012093	2.17483058581172	13.2718906408463	1.71735461793515	8.33185387053867	8.24970938008636	5.37999824219407	7.89189239865225	1.34365424927414	8.57367348235636	0.366092204525917	20655.7134319591	0.0413495269816745	4.08808806205043	242.826928026879	74360.5087723963	597.796040734805	173.849374532273	94.3167862058349	0.310397624242236	7.48166558052401	4.14589713991984	35.4079239696918	0.226626087255268	0.141106720255403	0.930543687244245	0.832509653741026	-0.354163452129949	0.983030936587674	0.153108343514632	14.929096662162	0.00452152776122996
0.866339451153552	0.633989259168005	4.41683960926347	6.96674201556627	7.21110255092798	7.21110255092798	7.61577310586391	8.36660026534076	125.375	6.03556345409407	0.862755015724171	140.411904188325	1.11993542722492	132	1.68220677722653	3.04474559403189	682.347457268635	2.82683734932955	0.628892069909117	3.6530787784398	3.93397276660535	0.419475534290251	2.21139047629121	2.06056410508218	1.59362474188195	2.3403480247234	0.281417518544703	2.27360922735236	1.14200946534706	682.347457268635	0.168273645546373	0.279051080070336	17.101786310388	542.730642749025	35.0935831564913	13.7434711468348	7.17704953765374	0.326733681045279	2.1075247112758	2.48623716792911	2.45759175657685	0.445856185673112	0.367101754400985	0.939304120994849	0.840583522794319	-0.181111958557863	0.807682484864152	0.336351753257502	3.93052754403766	0.0293997079109815
0.585755610352377	0.2835233611511	3.2596052786613	11.4967784856506	12.369316876853	12.1655250605964	7.21110255092798	12.5299640861417	156.083333333333	6.73430249894832	0.721288946930406	194.362526128041	1.24524843221382	165	3.72623597697971	6.92388208876838	4526.08358643179	3.9190256110119	1.84367586995354	2.83511140772857	8.80832281097469	1.05228550670246	5.08250617765196	4.84721981229838	3.56776561143576	5.24055719953893	0.789227334097917	5.23744304167006	0.824324454696797	4526.08358643179	0.079228650137741	1.59894056886776	70.7902253979845	12359.888362992	264.555546083733	67.7413873121011	49.8457254993624	0.171335033570315	5.50994598314321	3.65582984082528	17.2377242088485	0.271435362650939	0.181569078784207	0.919552774834457	0.818525763856503	-0.313647399240741	0.958455569345888	0.176731213039182	8.13777974059237	0.010137208528471
0.760567148169069	0.690847504732215	5.47856247088008	7.93020519485508	8.94427190999916	8.60232526704263	7.61577310586391	9.16515138991168	164.458333333333	6.03145354944647	0.81498362486383	178.117188574863	1.08305359153705	172	6.55182534394652	12.3740240439346	15642.8656984094	4.86043729471063	3.84814373584217	2.16440627839949	14.9501222186038	1.94575447285212	9.2603661587682	8.82181032539826	6.09937418322384	8.85074803537992	1.50943037590714	9.53660807600918	0.482254223710569	15642.8656984094	0.0379935100054083	5.19251220094419	280.799360515675	102227.735280693	605.854203357954	211.174588041105	121.64362995921	0.271802778102595	8.75568738627201	4.29972267469704	42.8379989918119	0.194537729586006	0.110633453148804	0.924611248568064	0.82103653422514	-0.464471045382748	0.994625164024941	0.117420675347989	16.073316520794	0.00578989384646516
0.590601126732718	0.508547975006425	4.06962082013157	8.00243245503072	8.54400374531753	8.54400374531753	5.8309518948453	9	102.625	4.72624562454361	0.850740577165788	124.601257034327	1.2141413596524	109	10.5286952820813	19.9126918576238	24921.6415894979	5.32636308169369	5.350212792002	2.26525596732818	23.1700293117184	3.08280775954066	14.6790357452213	13.8605018369395	9.53356128707332	13.6364680246451	2.33295977461273	15.1208106153446	0.563381701505	24921.6415894979	0.0278596077771231	13.1648232556341	696.027353462157	675044.400118213	2562.35359353735	547.639725035382	366.803687974293	0.208787623174598	15.7248032116674	4.69911470601075	111.041354250623	0.122456842974126	0.055625313630283	0.904360051519615	0.795494124098004	-0.692844655881029	0.999678688757867	0.0585362087080585	25.5048605041671	0.00802760260162916
0.612125555902171	0.433572178250617	6.93405617097377	15.9928531368212	17.2626765016321	17.2626765016321	11.6619037896906	17.5214154679352	575.083333333333	9.78963411683845	0.670923242713681	498.46171576678	0.86676432244622	590	6.13507582500428	9.87204109475853	37142.8975227812	4.37504004420341	2.03264930836286	4.82749482762952	14.3485225539581	1.20948962008267	7.77907476137189	7.43455704119167	5.72711441705566	8.62140813690241	0.822901344423631	7.93435968417958	1.28118937432717	37142.8975227812	0.0582878483194484	2.44005945492121	132.892301461428	63167.9185984561	1480.43664370255	120.720822552612	48.3428311263804	0.430770659870312	5.24083186312977	3.80617461567488	20.222082428981	0.280575978802133	0.189331160796913	0.967309554515343	0.882408713399466	-0.186453297171119	0.900218357099763	0.190428791786316	10.7138154852902	0.00453037361813653
0.657028876867611	0.446959344456111	7.19317011328505	16.0935669038045	18.0277563773199	17.1172427686237	13.9283882771841	23.7907545067406	609.916666666667	10.5739381876005	0.654297995464175	531.563968956798	0.871535404765894	628	6.05036937265858	11.8644450547001	49220.7115823484	4.82480943091601	3.61267474062524	2.19220790341099	13.6991220172908	1.83233300428585	8.58395092190348	8.11974850968071	5.69357324624594	8.00554877104491	1.41271647656148	8.85307456600561	0.562883074497752	49220.7115823484	0.0399255547892409	4.69271584160788	270.453437536222	110702.913307489	1080.07624660077	232.262345077559	75.3625466145653	0.515150175734795	6.87299973664738	4.07739363928626	25.5719159131888	0.230473364350319	0.142053138285512	0.941578509137852	0.841227357069934	-0.217340361079729	0.937658651884798	0.145770455617042	15.1977916850215	0.00265399950940654
0.536188821366116	0.374562903716564	4.49028711602368	11.9880721541542	13.3416640641263	13.0384048104053	7.61577310586391	13.3416640641263	238.666666666667	6.42787027878789	0.802994489098069	231.721361440626	0.97089955910877	248	10.8964150371166	20.567062826908	63397.5063516777	5.58209752618136	5.84390719177335	2.35988595459603	24.9165515775619	3.06644961039898	15.5640184137627	15.0410241734543	10.0585651965113	14.8579863810506	2.32792292904539	15.9885930042879	0.418262986912649	63397.5063516777	0.0233155567117586	13.3964370728196	769.92109933768	758478.525692365	2831.65936415983	547.677795127149	305.311716197051	0.289350666761981	13.8801092478611	4.89081434742409	101.841289321136	0.146435308728773	0.0757340916098644	0.930631355077182	0.827640487075806	-0.53395719909854	0.998733821715513	0.0754626731014213	26.6270571586366	0.00344880770869024
0.680466017136999	0.407165975158014	4.28789464411618	10.5310730899165	10.770329614269	10.816653826392	9.48683298050514	11.8321595661992	206.916666666667	7.16603736167413	0.771867513503565	219.182063267412	1.05927698719652	216	3.22710259866687	6.0465244238445	4564.52317235085	3.832983909173	1.77636697848012	2.60811861068834	7.49608328031758	0.948771386996871	4.4577696351297	4.16416368363877	3.02576036281625	4.47032291750133	0.716929606327069	4.59696114012796	0.733945937669046	4564.52317235085	0.0801183127572016	1.26034160396217	64.7802288958127	7934.36896245212	186.223001305834	56.8712205018182	30.3015829764223	0.319061890934539	4.4418055683818	3.38778855608204	9.417716969301	0.291652225459649	0.197207569409493	0.923507879049542	0.818063364151539	-0.218951764305823	0.906606423927639	0.202639626954756	7.62228598369835	0.00859239777188515
0.784544810048292	0.638271181452778	4.56119194984686	7.14616621020718	8.06225774829855	7.61577310586391	6.70820393249937	8.30662386291807	124.875	5.60648761196052	0.886063859282991	136.354487600997	1.09192782863661	132	5.18260086003803	9.7927785736736	7181.14091121583	4.54698087515884	2.75016616103065	2.25473315326929	11.3469368647374	1.49667618020379	7.1632222494488	6.69077603673295	4.66961388018555	6.67732298455189	1.13534763272812	7.37581064431063	0.544673091480755	7181.14091121583	0.0480945821854913	3.09082966572765	190.344533538063	41297.073706326	402.679527011097	135.600629965239	75.8399424875846	0.290124418201024	7.07170797609883	3.9628700819136	24.4952489699183	0.215342400249233	0.123593889933536	0.921520685688577	0.814119146153336	-0.454315778326326	0.992255576359495	0.116462496429743	13.2406938869989	0.00761636251076657
0.389328755899012	0.292033264091603	3.14629580294768	10.7737583002215	11.1803398874989	11.0453610171873	5.09901951359278	11.2249721603218	95.5833333333333	4.19453391538187	0.760280835130896	132.973427324975	1.39117796678265	103	5.4197604787862	10.3635016010481	6199.93516360503	4.40397785970405	3.220546234245	2.32927651899831	12.2532814682022	1.64649825090727	7.51818979128719	7.11376276854688	5.02178072147601	7.23150074672624	1.2688899848319	7.7584499275125	0.612601139192601	6199.93516360503	0.0564614949571119	3.6703675399038	173.706958504381	50328.4079155055	308.00367591945	150.868215629362	112.226321195304	0.158683922496956	8.63212318868065	4.04237672789643	34.5277489078266	0.19144391104054	0.106279924204345	0.90268491095586	0.795317570164498	-0.538371955181691	0.99590102921592	0.104046191219013	12.8039019767899	0.010995645228415
0.32185819844288	0.217646384712797	3.54036321110248	16.266584054563	13.9283882771841	11.1803398874989	7.21110255092798	15.5884572681199	155.541666666667	5.23553343862133	0.651394688869844	214.719297067521	1.38046159379065	167	2.81087301690367	4.89628991205365	2418.97609898023	3.49801036022911	1.1385550996448	4.1091235699793	6.56647905962251	0.673377417207755	3.70613326504918	3.51650198883767	2.69025044233213	3.87622861729038	0.454415358456624	3.80590157784472	1.19469465956926	2418.97609898023	0.106027466026032	0.74946304193681	41.1076527611988	4216.13114704408	167.235344196716	35.4429715865021	23.3616720204102	0.219984401552036	3.77707482118646	3.2335126461757	8.45305676334218	0.327309658444043	0.235155841616139	0.934173005822702	0.833925924084521	-0.235687336311266	0.903750494174629	0.24185696160652	6.16855149347211	0.0138894214949835
0.660833461201725	0.596573153061233	6.04050846087376	10.1253441088955	11.1803398874989	11.1803398874989	8.24621125123532	11.3578166916005	270.875	6.69116619333989	0.828035612036694	244.501235927855	0.902634927283265	280	5.6186098913054	10.4038834549591	18299.8282273631	4.62634025086922	2.94565108016876	2.07709859006782	12.5673279984559	1.5380799494355	7.88379369073101	7.68212660178952	5.0188533124118	7.54847468604414	1.21135967117446	8.08433852479223	0.3247312228268	18299.8282273631	0.0444132653061224	3.20232642542971	211.279396905499	41359.7805585523	215.06359626238	135.055055268827	63.8825670588157	0.360827450677559	6.26690890891723	3.96011138167129	23.4236750002699	0.245319061465769	0.154957482825401	0.94382171882871	0.84543595529374	-0.297096137104073	0.967982766302232	0.159274220860829	13.9078207294452	0.00460300292895897
0.753235959216354	0.438713432846388	3.38518594196053	7.71616661016585	8.54400374531753	8.24621125123532	6.32455532033676	9.05538513813742	102	5.81209415808148	0.8166817898647	129.27008481107	1.26735377265755	108	6.06547087710882	11.3025217138861	7996.70619736086	4.61883745321644	3.06477022528533	2.58224016752992	13.6380891805211	1.64985519982788	8.37332227696714	8.04120613567937	5.55905884234532	8.07903033817574	1.21861222587449	8.60485769211144	0.641969991447771	7996.70619736086	0.0471536351165981	3.93104994753535	216.342640553065	61917.6525568244	569.446225793808	158.1192123848	120.205639885813	0.154434806901678	8.92941667418951	4.12340841666756	36.4534430492585	0.183184591238542	0.0989443192112226	0.912201359309101	0.80417062055417	-0.548728454015534	0.996807484713516	0.10580361654121	14.3782898872773	0.00952032781884658
[truncated: 58 more columns]
