# Supplementary material for: Does consensus contour improve robustness and accuracy in 18F-FDG PET radiomic features?
Source: EJNMMI Phys. 2024 Jun 6;11:48. doi: 10.1186/s40658-024-00652-0 (PMC11153434; doi:10.1186/s40658-024-00652-0)
Supplement: Supplementary file 2 — Supplementary file2 [file 40658_2024_652_MOESM2_ESM.zip › 40658_2024_652_MOESM2_ESM/supple/ICC_correlation_heatmap_NPC_CMask+RMask_AP_all.csv]

Var1	Var2	value	ImgType
SumEntropy	SumEntropy	1	Rectangle mask
DifferenceEntropy	SumEntropy	0.83	Rectangle mask
Entropy	SumEntropy	0.81	Rectangle mask
RunEntropy	SumEntropy	0.87	Rectangle mask
SizeZoneNonUniformity	SumEntropy	0.7	Rectangle mask
DependenceNonUniformity	SumEntropy	0.58	Rectangle mask
DependenceEntropy	SumEntropy	0.86	Rectangle mask
JointEntropy	SumEntropy	0.94	Rectangle mask
ZoneEntropy	SumEntropy	0.91	Rectangle mask
LargeDependenceHighGrayLevelEmphasis	SumEntropy	0.66	Rectangle mask
Energy	SumEntropy	0.71	Rectangle mask
TotalEnergy	SumEntropy	0.71	Rectangle mask
ClusterShade	SumEntropy	0.12	Rectangle mask
MCC	SumEntropy	-0.25	Rectangle mask
Imc2	SumEntropy	0.21	Rectangle mask
ShortRunEmphasis	SumEntropy	0.28	Rectangle mask
RunLengthNonUniformityNormalized	SumEntropy	0.26	Rectangle mask
RunPercentage	SumEntropy	0.26	Rectangle mask
DependenceNonUniformityNormalized	SumEntropy	0.04	Rectangle mask
ZonePercentage	SumEntropy	0.21	Rectangle mask
SmallDependenceEmphasis	SumEntropy	0.2	Rectangle mask
SizeZoneNonUniformityNormalized	SumEntropy	0.2	Rectangle mask
SmallAreaEmphasis	SumEntropy	0.29	Rectangle mask
Contrast.1	SumEntropy	-0.16	Rectangle mask
Strength	SumEntropy	-0.01	Rectangle mask
DifferenceAverage	SumEntropy	0.25	Rectangle mask
Contrast	SumEntropy	0.13	Rectangle mask
DifferenceVariance	SumEntropy	0.21	Rectangle mask
ClusterProminence	SumEntropy	0.31	Rectangle mask
SumSquares	SumEntropy	0.32	Rectangle mask
ClusterTendency	SumEntropy	0.46	Rectangle mask
GrayLevelVariance.2	SumEntropy	0.38	Rectangle mask
GrayLevelVariance.1	SumEntropy	0.37	Rectangle mask
Variance	SumEntropy	0.38	Rectangle mask
GrayLevelVariance	SumEntropy	0.38	Rectangle mask
Complexity	SumEntropy	0.47	Rectangle mask
SmallAreaHighGrayLevelEmphasis	SumEntropy	0.38	Rectangle mask
SmallDependenceHighGrayLevelEmphasis	SumEntropy	0.33	Rectangle mask
HighGrayLevelZoneEmphasis	SumEntropy	0.45	Rectangle mask
HighGrayLevelEmphasis	SumEntropy	0.47	Rectangle mask
ShortRunHighGrayLevelEmphasis	SumEntropy	0.46	Rectangle mask
LongRunHighGrayLevelEmphasis	SumEntropy	0.49	Rectangle mask
Autocorrelation	SumEntropy	0.51	Rectangle mask
HighGrayLevelRunEmphasis	SumEntropy	0.46	Rectangle mask
Range	SumEntropy	0.59	Rectangle mask
Minimum	SumEntropy	0.55	Rectangle mask
X10Percentile	SumEntropy	0.56	Rectangle mask
Maximum	SumEntropy	0.58	Rectangle mask
Median	SumEntropy	0.58	Rectangle mask
RootMeanSquared	SumEntropy	0.57	Rectangle mask
X90Percentile	SumEntropy	0.55	Rectangle mask
Mean	SumEntropy	0.57	Rectangle mask
JointAverage	SumEntropy	0.56	Rectangle mask
SumAverage	SumEntropy	0.56	Rectangle mask
MeanAbsoluteDeviation	SumEntropy	0.5	Rectangle mask
InterquartileRange	SumEntropy	0.55	Rectangle mask
RobustMeanAbsoluteDeviation	SumEntropy	0.54	Rectangle mask
Maximum2DDiameterRow	SumEntropy	0.54	Rectangle mask
MajorAxisLength	SumEntropy	0.41	Rectangle mask
Maximum2DDiameterColumn	SumEntropy	0.52	Rectangle mask
Maximum3DDiameter	SumEntropy	0.51	Rectangle mask
Imc1	SumEntropy	0.23	Rectangle mask
GrayLevelNonUniformity	SumEntropy	0.12	Rectangle mask
GrayLevelNonUniformity.2	SumEntropy	0.1	Rectangle mask
Maximum2DDiameterSlice	SumEntropy	0.44	Rectangle mask
MinorAxisLength	SumEntropy	0.46	Rectangle mask
GrayLevelNonUniformity.1	SumEntropy	0.43	Rectangle mask
SurfaceArea	SumEntropy	0.47	Rectangle mask
RunLengthNonUniformity	SumEntropy	0.41	Rectangle mask
MeshVolume	SumEntropy	0.36	Rectangle mask
VoxelVolume	SumEntropy	0.37	Rectangle mask
Idmn	SumEntropy	0.44	Rectangle mask
Idn	SumEntropy	0.4	Rectangle mask
LeastAxisLength	SumEntropy	0.53	Rectangle mask
Correlation	SumEntropy	0.56	Rectangle mask
SmallDependenceLowGrayLevelEmphasis	SumEntropy	-0.51	Rectangle mask
SurfaceVolumeRatio	SumEntropy	-0.64	Rectangle mask
Coarseness	SumEntropy	-0.69	Rectangle mask
Kurtosis	SumEntropy	-0.23	Rectangle mask
Skewness	SumEntropy	-0.38	Rectangle mask
JointEnergy	SumEntropy	-0.89	Rectangle mask
MaximumProbability	SumEntropy	-0.9	Rectangle mask
LongRunLowGrayLevelEmphasis	SumEntropy	-0.55	Rectangle mask
LowGrayLevelEmphasis	SumEntropy	-0.57	Rectangle mask
LowGrayLevelRunEmphasis	SumEntropy	-0.57	Rectangle mask
ShortRunLowGrayLevelEmphasis	SumEntropy	-0.58	Rectangle mask
LowGrayLevelZoneEmphasis	SumEntropy	-0.59	Rectangle mask
SmallAreaLowGrayLevelEmphasis	SumEntropy	-0.56	Rectangle mask
LargeAreaLowGrayLevelEmphasis	SumEntropy	-0.2	Rectangle mask
LargeDependenceLowGrayLevelEmphasis	SumEntropy	-0.41	Rectangle mask
DependenceVariance	SumEntropy	-0.13	Rectangle mask
InverseVariance	SumEntropy	-0.42	Rectangle mask
Id	SumEntropy	-0.41	Rectangle mask
Idm	SumEntropy	-0.43	Rectangle mask
LargeDependenceEmphasis	SumEntropy	-0.26	Rectangle mask
LongRunEmphasis	SumEntropy	-0.27	Rectangle mask
RunVariance	SumEntropy	-0.25	Rectangle mask
Busyness	SumEntropy	-0.31	Rectangle mask
GrayLevelNonUniformityNormalized.1	SumEntropy	-0.73	Rectangle mask
Uniformity	SumEntropy	-0.74	Rectangle mask
GrayLevelNonUniformityNormalized	SumEntropy	-0.74	Rectangle mask
LargeAreaHighGrayLevelEmphasis	SumEntropy	0.03	Rectangle mask
LargeAreaEmphasis	SumEntropy	-0.17	Rectangle mask
ZoneVariance	SumEntropy	-0.17	Rectangle mask
Sphericity	SumEntropy	-0.19	Rectangle mask
Elongation	SumEntropy	-0.05	Rectangle mask
Flatness	SumEntropy	0.04	Rectangle mask
DifferenceEntropy	DifferenceEntropy	1	Rectangle mask
Entropy	DifferenceEntropy	0.95	Rectangle mask
RunEntropy	DifferenceEntropy	0.93	Rectangle mask
SizeZoneNonUniformity	DifferenceEntropy	0.5	Rectangle mask
DependenceNonUniformity	DifferenceEntropy	0.3	Rectangle mask
DependenceEntropy	DifferenceEntropy	0.49	Rectangle mask
JointEntropy	DifferenceEntropy	0.62	Rectangle mask
ZoneEntropy	DifferenceEntropy	0.66	Rectangle mask
LargeDependenceHighGrayLevelEmphasis	DifferenceEntropy	0.62	Rectangle mask
Energy	DifferenceEntropy	0.56	Rectangle mask
TotalEnergy	DifferenceEntropy	0.56	Rectangle mask
ClusterShade	DifferenceEntropy	0.18	Rectangle mask
MCC	DifferenceEntropy	0.26	Rectangle mask
Imc2	DifferenceEntropy	0.6	Rectangle mask
ShortRunEmphasis	DifferenceEntropy	0.69	Rectangle mask
RunLengthNonUniformityNormalized	DifferenceEntropy	0.69	Rectangle mask
RunPercentage	DifferenceEntropy	0.68	Rectangle mask
DependenceNonUniformityNormalized	DifferenceEntropy	0.52	Rectangle mask
ZonePercentage	DifferenceEntropy	0.67	Rectangle mask
SmallDependenceEmphasis	DifferenceEntropy	0.66	Rectangle mask
SizeZoneNonUniformityNormalized	DifferenceEntropy	0.64	Rectangle mask
SmallAreaEmphasis	DifferenceEntropy	0.7	Rectangle mask
Contrast.1	DifferenceEntropy	0.13	Rectangle mask
Strength	DifferenceEntropy	0.42	Rectangle mask
DifferenceAverage	DifferenceEntropy	0.66	Rectangle mask
Contrast	DifferenceEntropy	0.49	Rectangle mask
DifferenceVariance	DifferenceEntropy	0.56	Rectangle mask
ClusterProminence	DifferenceEntropy	0.49	Rectangle mask
SumSquares	DifferenceEntropy	0.62	Rectangle mask
ClusterTendency	DifferenceEntropy	0.69	Rectangle mask
GrayLevelVariance.2	DifferenceEntropy	0.66	Rectangle mask
GrayLevelVariance.1	DifferenceEntropy	0.65	Rectangle mask
Variance	DifferenceEntropy	0.66	Rectangle mask
GrayLevelVariance	DifferenceEntropy	0.66	Rectangle mask
Complexity	DifferenceEntropy	0.7	Rectangle mask
SmallAreaHighGrayLevelEmphasis	DifferenceEntropy	0.66	Rectangle mask
SmallDependenceHighGrayLevelEmphasis	DifferenceEntropy	0.63	Rectangle mask
HighGrayLevelZoneEmphasis	DifferenceEntropy	0.69	Rectangle mask
HighGrayLevelEmphasis	DifferenceEntropy	0.7	Rectangle mask
ShortRunHighGrayLevelEmphasis	DifferenceEntropy	0.7	Rectangle mask
LongRunHighGrayLevelEmphasis	DifferenceEntropy	0.7	Rectangle mask
Autocorrelation	DifferenceEntropy	0.71	Rectangle mask
HighGrayLevelRunEmphasis	DifferenceEntropy	0.7	Rectangle mask
Range	DifferenceEntropy	0.82	Rectangle mask
Minimum	DifferenceEntropy	0.81	Rectangle mask
X10Percentile	DifferenceEntropy	0.82	Rectangle mask
Maximum	DifferenceEntropy	0.82	Rectangle mask
Median	DifferenceEntropy	0.83	Rectangle mask
RootMeanSquared	DifferenceEntropy	0.83	Rectangle mask
X90Percentile	DifferenceEntropy	0.82	Rectangle mask
Mean	DifferenceEntropy	0.83	Rectangle mask
JointAverage	DifferenceEntropy	0.81	Rectangle mask
SumAverage	DifferenceEntropy	0.81	Rectangle mask
MeanAbsoluteDeviation	DifferenceEntropy	0.79	Rectangle mask
InterquartileRange	DifferenceEntropy	0.81	Rectangle mask
RobustMeanAbsoluteDeviation	DifferenceEntropy	0.81	Rectangle mask
Maximum2DDiameterRow	DifferenceEntropy	0.17	Rectangle mask
MajorAxisLength	DifferenceEntropy	0.15	Rectangle mask
Maximum2DDiameterColumn	DifferenceEntropy	0.18	Rectangle mask
Maximum3DDiameter	DifferenceEntropy	0.17	Rectangle mask
Imc1	DifferenceEntropy	-0.3	Rectangle mask
GrayLevelNonUniformity	DifferenceEntropy	-0.28	Rectangle mask
GrayLevelNonUniformity.2	DifferenceEntropy	-0.29	Rectangle mask
Maximum2DDiameterSlice	DifferenceEntropy	0.03	Rectangle mask
MinorAxisLength	DifferenceEntropy	0.05	Rectangle mask
GrayLevelNonUniformity.1	DifferenceEntropy	0.02	Rectangle mask
SurfaceArea	DifferenceEntropy	0.08	Rectangle mask
RunLengthNonUniformity	DifferenceEntropy	0.1	Rectangle mask
MeshVolume	DifferenceEntropy	0.05	Rectangle mask
VoxelVolume	DifferenceEntropy	0.05	Rectangle mask
Idmn	DifferenceEntropy	-0.02	Rectangle mask
Idn	DifferenceEntropy	-0.06	Rectangle mask
LeastAxisLength	DifferenceEntropy	0.11	Rectangle mask
Correlation	DifferenceEntropy	0.08	Rectangle mask
SmallDependenceLowGrayLevelEmphasis	DifferenceEntropy	-0.35	Rectangle mask
SurfaceVolumeRatio	DifferenceEntropy	-0.21	Rectangle mask
Coarseness	DifferenceEntropy	-0.35	Rectangle mask
Kurtosis	DifferenceEntropy	-0.26	Rectangle mask
Skewness	DifferenceEntropy	-0.38	Rectangle mask
JointEnergy	DifferenceEntropy	-0.65	Rectangle mask
MaximumProbability	DifferenceEntropy	-0.76	Rectangle mask
LongRunLowGrayLevelEmphasis	DifferenceEntropy	-0.7	Rectangle mask
LowGrayLevelEmphasis	DifferenceEntropy	-0.67	Rectangle mask
LowGrayLevelRunEmphasis	DifferenceEntropy	-0.68	Rectangle mask
ShortRunLowGrayLevelEmphasis	DifferenceEntropy	-0.68	Rectangle mask
LowGrayLevelZoneEmphasis	DifferenceEntropy	-0.79	Rectangle mask
SmallAreaLowGrayLevelEmphasis	DifferenceEntropy	-0.71	Rectangle mask
LargeAreaLowGrayLevelEmphasis	DifferenceEntropy	-0.3	Rectangle mask
LargeDependenceLowGrayLevelEmphasis	DifferenceEntropy	-0.61	Rectangle mask
DependenceVariance	DifferenceEntropy	-0.52	Rectangle mask
InverseVariance	DifferenceEntropy	-0.81	Rectangle mask
Id	DifferenceEntropy	-0.81	Rectangle mask
Idm	DifferenceEntropy	-0.81	Rectangle mask
LargeDependenceEmphasis	DifferenceEntropy	-0.62	Rectangle mask
LongRunEmphasis	DifferenceEntropy	-0.65	Rectangle mask
RunVariance	DifferenceEntropy	-0.62	Rectangle mask
Busyness	DifferenceEntropy	-0.65	Rectangle mask
GrayLevelNonUniformityNormalized.1	DifferenceEntropy	-0.9	Rectangle mask
Uniformity	DifferenceEntropy	-0.88	Rectangle mask
GrayLevelNonUniformityNormalized	DifferenceEntropy	-0.88	Rectangle mask
LargeAreaHighGrayLevelEmphasis	DifferenceEntropy	-0.13	Rectangle mask
LargeAreaEmphasis	DifferenceEntropy	-0.28	Rectangle mask
ZoneVariance	DifferenceEntropy	-0.27	Rectangle mask
Sphericity	DifferenceEntropy	0	Rectangle mask
Elongation	DifferenceEntropy	-0.13	Rectangle mask
Flatness	DifferenceEntropy	-0.03	Rectangle mask
Entropy	Entropy	1	Rectangle mask
RunEntropy	Entropy	0.98	Rectangle mask
SizeZoneNonUniformity	Entropy	0.56	Rectangle mask
DependenceNonUniformity	Entropy	0.37	Rectangle mask
DependenceEntropy	Entropy	0.51	Rectangle mask
JointEntropy	Entropy	0.6	Rectangle mask
ZoneEntropy	Entropy	0.69	Rectangle mask
LargeDependenceHighGrayLevelEmphasis	Entropy	0.68	Rectangle mask
Energy	Entropy	0.61	Rectangle mask
TotalEnergy	Entropy	0.61	Rectangle mask
ClusterShade	Entropy	0.24	Rectangle mask
MCC	Entropy	0.29	Rectangle mask
Imc2	Entropy	0.57	Rectangle mask
ShortRunEmphasis	Entropy	0.7	Rectangle mask
RunLengthNonUniformityNormalized	Entropy	0.7	Rectangle mask
RunPercentage	Entropy	0.68	Rectangle mask
DependenceNonUniformityNormalized	Entropy	0.57	Rectangle mask
ZonePercentage	Entropy	0.69	Rectangle mask
SmallDependenceEmphasis	Entropy	0.7	Rectangle mask
SizeZoneNonUniformityNormalized	Entropy	0.69	Rectangle mask
SmallAreaEmphasis	Entropy	0.74	Rectangle mask
Contrast.1	Entropy	0.23	Rectangle mask
Strength	Entropy	0.5	Rectangle mask
DifferenceAverage	Entropy	0.71	Rectangle mask
Contrast	Entropy	0.56	Rectangle mask
DifferenceVariance	Entropy	0.61	Rectangle mask
ClusterProminence	Entropy	0.55	Rectangle mask
SumSquares	Entropy	0.68	Rectangle mask
ClusterTendency	Entropy	0.75	Rectangle mask
GrayLevelVariance.2	Entropy	0.72	Rectangle mask
GrayLevelVariance.1	Entropy	0.71	Rectangle mask
Variance	Entropy	0.72	Rectangle mask
GrayLevelVariance	Entropy	0.72	Rectangle mask
Complexity	Entropy	0.72	Rectangle mask
SmallAreaHighGrayLevelEmphasis	Entropy	0.71	Rectangle mask
SmallDependenceHighGrayLevelEmphasis	Entropy	0.68	Rectangle mask
HighGrayLevelZoneEmphasis	Entropy	0.75	Rectangle mask
HighGrayLevelEmphasis	Entropy	0.75	Rectangle mask
ShortRunHighGrayLevelEmphasis	Entropy	0.75	Rectangle mask
LongRunHighGrayLevelEmphasis	Entropy	0.76	Rectangle mask
Autocorrelation	Entropy	0.76	Rectangle mask
HighGrayLevelRunEmphasis	Entropy	0.75	Rectangle mask
Range	Entropy	0.87	Rectangle mask
Minimum	Entropy	0.85	Rectangle mask
X10Percentile	Entropy	0.86	Rectangle mask
Maximum	Entropy	0.87	Rectangle mask
Median	Entropy	0.88	Rectangle mask
RootMeanSquared	Entropy	0.88	Rectangle mask
X90Percentile	Entropy	0.87	Rectangle mask
Mean	Entropy	0.88	Rectangle mask
JointAverage	Entropy	0.87	Rectangle mask
SumAverage	Entropy	0.87	Rectangle mask
MeanAbsoluteDeviation	Entropy	0.85	Rectangle mask
InterquartileRange	Entropy	0.86	Rectangle mask
RobustMeanAbsoluteDeviation	Entropy	0.87	Rectangle mask
Maximum2DDiameterRow	Entropy	0.2	Rectangle mask
MajorAxisLength	Entropy	0.15	Rectangle mask
Maximum2DDiameterColumn	Entropy	0.21	Rectangle mask
Maximum3DDiameter	Entropy	0.18	Rectangle mask
Imc1	Entropy	-0.35	Rectangle mask
GrayLevelNonUniformity	Entropy	-0.21	Rectangle mask
GrayLevelNonUniformity.2	Entropy	-0.23	Rectangle mask
Maximum2DDiameterSlice	Entropy	0.03	Rectangle mask
MinorAxisLength	Entropy	0.06	Rectangle mask
GrayLevelNonUniformity.1	Entropy	0.08	Rectangle mask
SurfaceArea	Entropy	0.14	Rectangle mask
RunLengthNonUniformity	Entropy	0.19	Rectangle mask
MeshVolume	Entropy	0.14	Rectangle mask
VoxelVolume	Entropy	0.14	Rectangle mask
Idmn	Entropy	-0.01	Rectangle mask
Idn	Entropy	-0.04	Rectangle mask
LeastAxisLength	Entropy	0.14	Rectangle mask
Correlation	Entropy	0.11	Rectangle mask
SmallDependenceLowGrayLevelEmphasis	Entropy	-0.42	Rectangle mask
SurfaceVolumeRatio	Entropy	-0.23	Rectangle mask
Coarseness	Entropy	-0.3	Rectangle mask
Kurtosis	Entropy	-0.32	Rectangle mask
Skewness	Entropy	-0.44	Rectangle mask
JointEnergy	Entropy	-0.58	Rectangle mask
MaximumProbability	Entropy	-0.74	Rectangle mask
LongRunLowGrayLevelEmphasis	Entropy	-0.79	Rectangle mask
LowGrayLevelEmphasis	Entropy	-0.77	Rectangle mask
LowGrayLevelRunEmphasis	Entropy	-0.78	Rectangle mask
ShortRunLowGrayLevelEmphasis	Entropy	-0.77	Rectangle mask
LowGrayLevelZoneEmphasis	Entropy	-0.84	Rectangle mask
SmallAreaLowGrayLevelEmphasis	Entropy	-0.75	Rectangle mask
LargeAreaLowGrayLevelEmphasis	Entropy	-0.29	Rectangle mask
LargeDependenceLowGrayLevelEmphasis	Entropy	-0.65	Rectangle mask
DependenceVariance	Entropy	-0.5	Rectangle mask
InverseVariance	Entropy	-0.83	Rectangle mask
Id	Entropy	-0.84	Rectangle mask
Idm	Entropy	-0.83	Rectangle mask
LargeDependenceEmphasis	Entropy	-0.61	Rectangle mask
LongRunEmphasis	Entropy	-0.64	Rectangle mask
RunVariance	Entropy	-0.61	Rectangle mask
Busyness	Entropy	-0.67	Rectangle mask
GrayLevelNonUniformityNormalized.1	Entropy	-0.95	Rectangle mask
Uniformity	Entropy	-0.94	Rectangle mask
GrayLevelNonUniformityNormalized	Entropy	-0.95	Rectangle mask
LargeAreaHighGrayLevelEmphasis	Entropy	-0.08	Rectangle mask
LargeAreaEmphasis	Entropy	-0.26	Rectangle mask
ZoneVariance	Entropy	-0.26	Rectangle mask
Sphericity	Entropy	0.05	Rectangle mask
Elongation	Entropy	-0.12	Rectangle mask
Flatness	Entropy	-0.02	Rectangle mask
RunEntropy	RunEntropy	1	Rectangle mask
SizeZoneNonUniformity	RunEntropy	0.64	Rectangle mask
DependenceNonUniformity	RunEntropy	0.47	Rectangle mask
DependenceEntropy	RunEntropy	0.65	Rectangle mask
JointEntropy	RunEntropy	0.7	Rectangle mask
ZoneEntropy	RunEntropy	0.79	Rectangle mask
LargeDependenceHighGrayLevelEmphasis	RunEntropy	0.74	Rectangle mask
Energy	RunEntropy	0.69	Rectangle mask
TotalEnergy	RunEntropy	0.69	Rectangle mask
ClusterShade	RunEntropy	0.23	Rectangle mask
MCC	RunEntropy	0.15	Rectangle mask
Imc2	RunEntropy	0.42	Rectangle mask
ShortRunEmphasis	RunEntropy	0.55	Rectangle mask
RunLengthNonUniformityNormalized	RunEntropy	0.55	Rectangle mask
RunPercentage	RunEntropy	0.53	Rectangle mask
DependenceNonUniformityNormalized	RunEntropy	0.44	Rectangle mask
ZonePercentage	RunEntropy	0.56	Rectangle mask
SmallDependenceEmphasis	RunEntropy	0.57	Rectangle mask
SizeZoneNonUniformityNormalized	RunEntropy	0.58	Rectangle mask
SmallAreaEmphasis	RunEntropy	0.63	Rectangle mask
Contrast.1	RunEntropy	0.17	Rectangle mask
Strength	RunEntropy	0.41	Rectangle mask
DifferenceAverage	RunEntropy	0.63	Rectangle mask
Contrast	RunEntropy	0.5	Rectangle mask
DifferenceVariance	RunEntropy	0.56	Rectangle mask
ClusterProminence	RunEntropy	0.54	Rectangle mask
SumSquares	RunEntropy	0.65	Rectangle mask
ClusterTendency	RunEntropy	0.73	Rectangle mask
GrayLevelVariance.2	RunEntropy	0.69	Rectangle mask
GrayLevelVariance.1	RunEntropy	0.68	Rectangle mask
Variance	RunEntropy	0.69	Rectangle mask
GrayLevelVariance	RunEntropy	0.69	Rectangle mask
Complexity	RunEntropy	0.72	Rectangle mask
SmallAreaHighGrayLevelEmphasis	RunEntropy	0.69	Rectangle mask
SmallDependenceHighGrayLevelEmphasis	RunEntropy	0.65	Rectangle mask
HighGrayLevelZoneEmphasis	RunEntropy	0.73	Rectangle mask
HighGrayLevelEmphasis	RunEntropy	0.74	Rectangle mask
ShortRunHighGrayLevelEmphasis	RunEntropy	0.73	Rectangle mask
LongRunHighGrayLevelEmphasis	RunEntropy	0.75	Rectangle mask
Autocorrelation	RunEntropy	0.75	Rectangle mask
HighGrayLevelRunEmphasis	RunEntropy	0.74	Rectangle mask
Range	RunEntropy	0.86	Rectangle mask
Minimum	RunEntropy	0.83	Rectangle mask
X10Percentile	RunEntropy	0.83	Rectangle mask
Maximum	RunEntropy	0.85	Rectangle mask
Median	RunEntropy	0.86	Rectangle mask
RootMeanSquared	RunEntropy	0.85	Rectangle mask
X90Percentile	RunEntropy	0.84	Rectangle mask
Mean	RunEntropy	0.85	Rectangle mask
JointAverage	RunEntropy	0.85	Rectangle mask
SumAverage	RunEntropy	0.85	Rectangle mask
MeanAbsoluteDeviation	RunEntropy	0.82	Rectangle mask
InterquartileRange	RunEntropy	0.83	Rectangle mask
RobustMeanAbsoluteDeviation	RunEntropy	0.83	Rectangle mask
Maximum2DDiameterRow	RunEntropy	0.32	Rectangle mask
MajorAxisLength	RunEntropy	0.23	Rectangle mask
Maximum2DDiameterColumn	RunEntropy	0.32	Rectangle mask
Maximum3DDiameter	RunEntropy	0.29	Rectangle mask
Imc1	RunEntropy	-0.2	Rectangle mask
GrayLevelNonUniformity	RunEntropy	-0.06	Rectangle mask
GrayLevelNonUniformity.2	RunEntropy	-0.08	Rectangle mask
Maximum2DDiameterSlice	RunEntropy	0.17	Rectangle mask
MinorAxisLength	RunEntropy	0.2	Rectangle mask
GrayLevelNonUniformity.1	RunEntropy	0.21	Rectangle mask
SurfaceArea	RunEntropy	0.28	Rectangle mask
RunLengthNonUniformity	RunEntropy	0.29	Rectangle mask
MeshVolume	RunEntropy	0.25	Rectangle mask
VoxelVolume	RunEntropy	0.25	Rectangle mask
Idmn	RunEntropy	0.13	Rectangle mask
Idn	RunEntropy	0.11	Rectangle mask
LeastAxisLength	RunEntropy	0.29	Rectangle mask
Correlation	RunEntropy	0.26	Rectangle mask
SmallDependenceLowGrayLevelEmphasis	RunEntropy	-0.51	Rectangle mask
SurfaceVolumeRatio	RunEntropy	-0.37	Rectangle mask
Coarseness	RunEntropy	-0.44	Rectangle mask
Kurtosis	RunEntropy	-0.31	Rectangle mask
Skewness	RunEntropy	-0.46	Rectangle mask
JointEnergy	RunEntropy	-0.65	Rectangle mask
MaximumProbability	RunEntropy	-0.78	Rectangle mask
LongRunLowGrayLevelEmphasis	RunEntropy	-0.75	Rectangle mask
LowGrayLevelEmphasis	RunEntropy	-0.76	Rectangle mask
LowGrayLevelRunEmphasis	RunEntropy	-0.77	Rectangle mask
ShortRunLowGrayLevelEmphasis	RunEntropy	-0.77	Rectangle mask
LowGrayLevelZoneEmphasis	RunEntropy	-0.8	Rectangle mask
SmallAreaLowGrayLevelEmphasis	RunEntropy	-0.71	Rectangle mask
LargeAreaLowGrayLevelEmphasis	RunEntropy	-0.21	Rectangle mask
LargeDependenceLowGrayLevelEmphasis	RunEntropy	-0.57	Rectangle mask
DependenceVariance	RunEntropy	-0.34	Rectangle mask
InverseVariance	RunEntropy	-0.72	Rectangle mask
Id	RunEntropy	-0.73	Rectangle mask
Idm	RunEntropy	-0.72	Rectangle mask
LargeDependenceEmphasis	RunEntropy	-0.46	Rectangle mask
LongRunEmphasis	RunEntropy	-0.5	Rectangle mask
RunVariance	RunEntropy	-0.46	Rectangle mask
Busyness	RunEntropy	-0.55	Rectangle mask
GrayLevelNonUniformityNormalized.1	RunEntropy	-0.91	Rectangle mask
Uniformity	RunEntropy	-0.9	Rectangle mask
GrayLevelNonUniformityNormalized	RunEntropy	-0.91	Rectangle mask
LargeAreaHighGrayLevelEmphasis	RunEntropy	0.03	Rectangle mask
LargeAreaEmphasis	RunEntropy	-0.18	Rectangle mask
ZoneVariance	RunEntropy	-0.18	Rectangle mask
Sphericity	RunEntropy	-0.01	Rectangle mask
Elongation	RunEntropy	-0.09	Rectangle mask
Flatness	RunEntropy	0.02	Rectangle mask
SizeZoneNonUniformity	SizeZoneNonUniformity	1	Rectangle mask
DependenceNonUniformity	SizeZoneNonUniformity	0.95	Rectangle mask
DependenceEntropy	SizeZoneNonUniformity	0.73	Rectangle mask
JointEntropy	SizeZoneNonUniformity	0.72	Rectangle mask
ZoneEntropy	SizeZoneNonUniformity	0.75	Rectangle mask
LargeDependenceHighGrayLevelEmphasis	SizeZoneNonUniformity	0.6	Rectangle mask
Energy	SizeZoneNonUniformity	0.85	Rectangle mask
TotalEnergy	SizeZoneNonUniformity	0.85	Rectangle mask
ClusterShade	SizeZoneNonUniformity	0.27	Rectangle mask
MCC	SizeZoneNonUniformity	-0.19	Rectangle mask
Imc2	SizeZoneNonUniformity	0.02	Rectangle mask
ShortRunEmphasis	SizeZoneNonUniformity	0.09	Rectangle mask
RunLengthNonUniformityNormalized	SizeZoneNonUniformity	0.08	Rectangle mask
RunPercentage	SizeZoneNonUniformity	0.07	Rectangle mask
DependenceNonUniformityNormalized	SizeZoneNonUniformity	-0.04	Rectangle mask
ZonePercentage	SizeZoneNonUniformity	0.06	Rectangle mask
SmallDependenceEmphasis	SizeZoneNonUniformity	0.08	Rectangle mask
SizeZoneNonUniformityNormalized	SizeZoneNonUniformity	0.13	Rectangle mask
SmallAreaEmphasis	SizeZoneNonUniformity	0.18	Rectangle mask
Contrast.1	SizeZoneNonUniformity	-0.08	Rectangle mask
Strength	SizeZoneNonUniformity	-0.05	Rectangle mask
DifferenceAverage	SizeZoneNonUniformity	0.14	Rectangle mask
Contrast	SizeZoneNonUniformity	0.09	Rectangle mask
DifferenceVariance	SizeZoneNonUniformity	0.15	Rectangle mask
ClusterProminence	SizeZoneNonUniformity	0.3	Rectangle mask
SumSquares	SizeZoneNonUniformity	0.27	Rectangle mask
ClusterTendency	SizeZoneNonUniformity	0.4	Rectangle mask
GrayLevelVariance.2	SizeZoneNonUniformity	0.31	Rectangle mask
GrayLevelVariance.1	SizeZoneNonUniformity	0.31	Rectangle mask
Variance	SizeZoneNonUniformity	0.31	Rectangle mask
GrayLevelVariance	SizeZoneNonUniformity	0.31	Rectangle mask
Complexity	SizeZoneNonUniformity	0.38	Rectangle mask
SmallAreaHighGrayLevelEmphasis	SizeZoneNonUniformity	0.3	Rectangle mask
SmallDependenceHighGrayLevelEmphasis	SizeZoneNonUniformity	0.24	Rectangle mask
HighGrayLevelZoneEmphasis	SizeZoneNonUniformity	0.36	Rectangle mask
HighGrayLevelEmphasis	SizeZoneNonUniformity	0.36	Rectangle mask
ShortRunHighGrayLevelEmphasis	SizeZoneNonUniformity	0.35	Rectangle mask
LongRunHighGrayLevelEmphasis	SizeZoneNonUniformity	0.38	Rectangle mask
Autocorrelation	SizeZoneNonUniformity	0.38	Rectangle mask
HighGrayLevelRunEmphasis	SizeZoneNonUniformity	0.36	Rectangle mask
Range	SizeZoneNonUniformity	0.53	Rectangle mask
Minimum	SizeZoneNonUniformity	0.37	Rectangle mask
X10Percentile	SizeZoneNonUniformity	0.38	Rectangle mask
Maximum	SizeZoneNonUniformity	0.45	Rectangle mask
Median	SizeZoneNonUniformity	0.4	Rectangle mask
RootMeanSquared	SizeZoneNonUniformity	0.39	Rectangle mask
X90Percentile	SizeZoneNonUniformity	0.39	Rectangle mask
Mean	SizeZoneNonUniformity	0.39	Rectangle mask
JointAverage	SizeZoneNonUniformity	0.4	Rectangle mask
SumAverage	SizeZoneNonUniformity	0.4	Rectangle mask
MeanAbsoluteDeviation	SizeZoneNonUniformity	0.38	Rectangle mask
InterquartileRange	SizeZoneNonUniformity	0.39	Rectangle mask
RobustMeanAbsoluteDeviation	SizeZoneNonUniformity	0.39	Rectangle mask
Maximum2DDiameterRow	SizeZoneNonUniformity	0.64	Rectangle mask
MajorAxisLength	SizeZoneNonUniformity	0.52	Rectangle mask
Maximum2DDiameterColumn	SizeZoneNonUniformity	0.64	Rectangle mask
Maximum3DDiameter	SizeZoneNonUniformity	0.63	Rectangle mask
Imc1	SizeZoneNonUniformity	0.25	Rectangle mask
GrayLevelNonUniformity	SizeZoneNonUniformity	0.54	Rectangle mask
GrayLevelNonUniformity.2	SizeZoneNonUniformity	0.52	Rectangle mask
Maximum2DDiameterSlice	SizeZoneNonUniformity	0.6	Rectangle mask
MinorAxisLength	SizeZoneNonUniformity	0.6	Rectangle mask
GrayLevelNonUniformity.1	SizeZoneNonUniformity	0.75	Rectangle mask
SurfaceArea	SizeZoneNonUniformity	0.82	Rectangle mask
RunLengthNonUniformity	SizeZoneNonUniformity	0.86	Rectangle mask
MeshVolume	SizeZoneNonUniformity	0.83	Rectangle mask
VoxelVolume	SizeZoneNonUniformity	0.83	Rectangle mask
Idmn	SizeZoneNonUniformity	0.44	Rectangle mask
Idn	SizeZoneNonUniformity	0.47	Rectangle mask
LeastAxisLength	SizeZoneNonUniformity	0.68	Rectangle mask
Correlation	SizeZoneNonUniformity	0.49	Rectangle mask
SmallDependenceLowGrayLevelEmphasis	SizeZoneNonUniformity	-0.43	Rectangle mask
SurfaceVolumeRatio	SizeZoneNonUniformity	-0.51	Rectangle mask
Coarseness	SizeZoneNonUniformity	-0.5	Rectangle mask
Kurtosis	SizeZoneNonUniformity	-0.07	Rectangle mask
Skewness	SizeZoneNonUniformity	-0.19	Rectangle mask
JointEnergy	SizeZoneNonUniformity	-0.51	Rectangle mask
MaximumProbability	SizeZoneNonUniformity	-0.54	Rectangle mask
LongRunLowGrayLevelEmphasis	SizeZoneNonUniformity	-0.37	Rectangle mask
LowGrayLevelEmphasis	SizeZoneNonUniformity	-0.4	Rectangle mask
LowGrayLevelRunEmphasis	SizeZoneNonUniformity	-0.4	Rectangle mask
ShortRunLowGrayLevelEmphasis	SizeZoneNonUniformity	-0.41	Rectangle mask
LowGrayLevelZoneEmphasis	SizeZoneNonUniformity	-0.41	Rectangle mask
SmallAreaLowGrayLevelEmphasis	SizeZoneNonUniformity	-0.4	Rectangle mask
LargeAreaLowGrayLevelEmphasis	SizeZoneNonUniformity	-0.09	Rectangle mask
LargeDependenceLowGrayLevelEmphasis	SizeZoneNonUniformity	-0.22	Rectangle mask
DependenceVariance	SizeZoneNonUniformity	0.09	Rectangle mask
InverseVariance	SizeZoneNonUniformity	-0.2	Rectangle mask
Id	SizeZoneNonUniformity	-0.2	Rectangle mask
Idm	SizeZoneNonUniformity	-0.21	Rectangle mask
LargeDependenceEmphasis	SizeZoneNonUniformity	-0.06	Rectangle mask
LongRunEmphasis	SizeZoneNonUniformity	-0.07	Rectangle mask
RunVariance	SizeZoneNonUniformity	-0.05	Rectangle mask
Busyness	SizeZoneNonUniformity	-0.11	Rectangle mask
GrayLevelNonUniformityNormalized.1	SizeZoneNonUniformity	-0.49	Rectangle mask
Uniformity	SizeZoneNonUniformity	-0.47	Rectangle mask
GrayLevelNonUniformityNormalized	SizeZoneNonUniformity	-0.48	Rectangle mask
LargeAreaHighGrayLevelEmphasis	SizeZoneNonUniformity	0.16	Rectangle mask
LargeAreaEmphasis	SizeZoneNonUniformity	-0.07	Rectangle mask
ZoneVariance	SizeZoneNonUniformity	-0.07	Rectangle mask
Sphericity	SizeZoneNonUniformity	-0.28	Rectangle mask
Elongation	SizeZoneNonUniformity	-0.09	Rectangle mask
Flatness	SizeZoneNonUniformity	-0.01	Rectangle mask
DependenceNonUniformity	DependenceNonUniformity	1	Rectangle mask
DependenceEntropy	DependenceNonUniformity	0.71	Rectangle mask
JointEntropy	DependenceNonUniformity	0.66	Rectangle mask
ZoneEntropy	DependenceNonUniformity	0.7	Rectangle mask
LargeDependenceHighGrayLevelEmphasis	DependenceNonUniformity	0.48	Rectangle mask
Energy	DependenceNonUniformity	0.74	Rectangle mask
TotalEnergy	DependenceNonUniformity	0.74	Rectangle mask
ClusterShade	DependenceNonUniformity	0.25	Rectangle mask
MCC	DependenceNonUniformity	-0.3	Rectangle mask
Imc2	DependenceNonUniformity	-0.18	Rectangle mask
ShortRunEmphasis	DependenceNonUniformity	-0.11	Rectangle mask
RunLengthNonUniformityNormalized	DependenceNonUniformity	-0.12	Rectangle mask
RunPercentage	DependenceNonUniformity	-0.14	Rectangle mask
DependenceNonUniformityNormalized	DependenceNonUniformity	-0.21	Rectangle mask
ZonePercentage	DependenceNonUniformity	-0.15	Rectangle mask
SmallDependenceEmphasis	DependenceNonUniformity	-0.13	Rectangle mask
SizeZoneNonUniformityNormalized	DependenceNonUniformity	-0.08	Rectangle mask
SmallAreaEmphasis	DependenceNonUniformity	-0.04	Rectangle mask
Contrast.1	DependenceNonUniformity	-0.13	Rectangle mask
Strength	DependenceNonUniformity	-0.17	Rectangle mask
DifferenceAverage	DependenceNonUniformity	-0.03	Rectangle mask
Contrast	DependenceNonUniformity	-0.03	Rectangle mask
DifferenceVariance	DependenceNonUniformity	0.01	Rectangle mask
ClusterProminence	DependenceNonUniformity	0.19	Rectangle mask
SumSquares	DependenceNonUniformity	0.12	Rectangle mask
ClusterTendency	DependenceNonUniformity	0.24	Rectangle mask
GrayLevelVariance.2	DependenceNonUniformity	0.16	Rectangle mask
GrayLevelVariance.1	DependenceNonUniformity	0.16	Rectangle mask
Variance	DependenceNonUniformity	0.16	Rectangle mask
GrayLevelVariance	DependenceNonUniformity	0.16	Rectangle mask
Complexity	DependenceNonUniformity	0.21	Rectangle mask
SmallAreaHighGrayLevelEmphasis	DependenceNonUniformity	0.14	Rectangle mask
SmallDependenceHighGrayLevelEmphasis	DependenceNonUniformity	0.08	Rectangle mask
HighGrayLevelZoneEmphasis	DependenceNonUniformity	0.2	Rectangle mask
HighGrayLevelEmphasis	DependenceNonUniformity	0.19	Rectangle mask
ShortRunHighGrayLevelEmphasis	DependenceNonUniformity	0.18	Rectangle mask
LongRunHighGrayLevelEmphasis	DependenceNonUniformity	0.22	Rectangle mask
Autocorrelation	DependenceNonUniformity	0.21	Rectangle mask
HighGrayLevelRunEmphasis	DependenceNonUniformity	0.19	Rectangle mask
Range	DependenceNonUniformity	0.36	Rectangle mask
Minimum	DependenceNonUniformity	0.17	Rectangle mask
X10Percentile	DependenceNonUniformity	0.17	Rectangle mask
Maximum	DependenceNonUniformity	0.26	Rectangle mask
Median	DependenceNonUniformity	0.19	Rectangle mask
RootMeanSquared	DependenceNonUniformity	0.19	Rectangle mask
X90Percentile	DependenceNonUniformity	0.19	Rectangle mask
Mean	DependenceNonUniformity	0.19	Rectangle mask
JointAverage	DependenceNonUniformity	0.21	Rectangle mask
SumAverage	DependenceNonUniformity	0.21	Rectangle mask
MeanAbsoluteDeviation	DependenceNonUniformity	0.2	Rectangle mask
InterquartileRange	DependenceNonUniformity	0.21	Rectangle mask
RobustMeanAbsoluteDeviation	DependenceNonUniformity	0.21	Rectangle mask
Maximum2DDiameterRow	DependenceNonUniformity	0.68	Rectangle mask
MajorAxisLength	DependenceNonUniformity	0.55	Rectangle mask
Maximum2DDiameterColumn	DependenceNonUniformity	0.68	Rectangle mask
Maximum3DDiameter	DependenceNonUniformity	0.66	Rectangle mask
Imc1	DependenceNonUniformity	0.38	Rectangle mask
GrayLevelNonUniformity	DependenceNonUniformity	0.74	Rectangle mask
GrayLevelNonUniformity.2	DependenceNonUniformity	0.72	Rectangle mask
Maximum2DDiameterSlice	DependenceNonUniformity	0.7	Rectangle mask
MinorAxisLength	DependenceNonUniformity	0.68	Rectangle mask
GrayLevelNonUniformity.1	DependenceNonUniformity	0.87	Rectangle mask
SurfaceArea	DependenceNonUniformity	0.93	Rectangle mask
RunLengthNonUniformity	DependenceNonUniformity	0.97	Rectangle mask
MeshVolume	DependenceNonUniformity	0.95	Rectangle mask
VoxelVolume	DependenceNonUniformity	0.95	Rectangle mask
Idmn	DependenceNonUniformity	0.51	Rectangle mask
Idn	DependenceNonUniformity	0.55	Rectangle mask
LeastAxisLength	DependenceNonUniformity	0.78	Rectangle mask
Correlation	DependenceNonUniformity	0.57	Rectangle mask
SmallDependenceLowGrayLevelEmphasis	DependenceNonUniformity	-0.39	Rectangle mask
SurfaceVolumeRatio	DependenceNonUniformity	-0.56	Rectangle mask
Coarseness	DependenceNonUniformity	-0.52	Rectangle mask
Kurtosis	DependenceNonUniformity	-0.02	Rectangle mask
Skewness	DependenceNonUniformity	-0.11	Rectangle mask
JointEnergy	DependenceNonUniformity	-0.46	Rectangle mask
MaximumProbability	DependenceNonUniformity	-0.45	Rectangle mask
LongRunLowGrayLevelEmphasis	DependenceNonUniformity	-0.22	Rectangle mask
LowGrayLevelEmphasis	DependenceNonUniformity	-0.26	Rectangle mask
LowGrayLevelRunEmphasis	DependenceNonUniformity	-0.26	Rectangle mask
ShortRunLowGrayLevelEmphasis	DependenceNonUniformity	-0.27	Rectangle mask
LowGrayLevelZoneEmphasis	DependenceNonUniformity	-0.23	Rectangle mask
SmallAreaLowGrayLevelEmphasis	DependenceNonUniformity	-0.25	Rectangle mask
LargeAreaLowGrayLevelEmphasis	DependenceNonUniformity	-0.01	Rectangle mask
LargeDependenceLowGrayLevelEmphasis	DependenceNonUniformity	-0.08	Rectangle mask
DependenceVariance	DependenceNonUniformity	0.26	Rectangle mask
InverseVariance	DependenceNonUniformity	0	Rectangle mask
Id	DependenceNonUniformity	0	Rectangle mask
Idm	DependenceNonUniformity	-0.01	Rectangle mask
LargeDependenceEmphasis	DependenceNonUniformity	0.13	Rectangle mask
LongRunEmphasis	DependenceNonUniformity	0.12	Rectangle mask
RunVariance	DependenceNonUniformity	0.14	Rectangle mask
Busyness	DependenceNonUniformity	0.09	Rectangle mask
GrayLevelNonUniformityNormalized.1	DependenceNonUniformity	-0.32	Rectangle mask
Uniformity	DependenceNonUniformity	-0.31	Rectangle mask
GrayLevelNonUniformityNormalized	DependenceNonUniformity	-0.31	Rectangle mask
LargeAreaHighGrayLevelEmphasis	DependenceNonUniformity	0.23	Rectangle mask
LargeAreaEmphasis	DependenceNonUniformity	0	Rectangle mask
ZoneVariance	DependenceNonUniformity	0	Rectangle mask
Sphericity	DependenceNonUniformity	-0.3	Rectangle mask
Elongation	DependenceNonUniformity	-0.04	Rectangle mask
Flatness	DependenceNonUniformity	0.03	Rectangle mask
DependenceEntropy	DependenceEntropy	1	Rectangle mask
JointEntropy	DependenceEntropy	0.94	Rectangle mask
ZoneEntropy	DependenceEntropy	0.93	Rectangle mask
LargeDependenceHighGrayLevelEmphasis	DependenceEntropy	0.6	Rectangle mask
Energy	DependenceEntropy	0.7	Rectangle mask
TotalEnergy	DependenceEntropy	0.7	Rectangle mask
ClusterShade	DependenceEntropy	0.08	Rectangle mask
MCC	DependenceEntropy	-0.58	Rectangle mask
Imc2	DependenceEntropy	-0.26	Rectangle mask
ShortRunEmphasis	DependenceEntropy	-0.17	Rectangle mask
RunLengthNonUniformityNormalized	DependenceEntropy	-0.19	Rectangle mask
RunPercentage	DependenceEntropy	-0.2	Rectangle mask
DependenceNonUniformityNormalized	DependenceEntropy	-0.34	Rectangle mask
ZonePercentage	DependenceEntropy	-0.23	Rectangle mask
SmallDependenceEmphasis	DependenceEntropy	-0.2	Rectangle mask
SizeZoneNonUniformityNormalized	DependenceEntropy	-0.16	Rectangle mask
SmallAreaEmphasis	DependenceEntropy	-0.08	Rectangle mask
Contrast.1	DependenceEntropy	-0.25	Rectangle mask
Strength	DependenceEntropy	-0.26	Rectangle mask
DifferenceAverage	DependenceEntropy	-0.05	Rectangle mask
Contrast	DependenceEntropy	-0.07	Rectangle mask
DifferenceVariance	DependenceEntropy	-0.01	Rectangle mask
ClusterProminence	DependenceEntropy	0.17	Rectangle mask
SumSquares	DependenceEntropy	0.1	Rectangle mask
ClusterTendency	DependenceEntropy	0.24	Rectangle mask
GrayLevelVariance.2	DependenceEntropy	0.16	Rectangle mask
GrayLevelVariance.1	DependenceEntropy	0.16	Rectangle mask
Variance	DependenceEntropy	0.16	Rectangle mask
GrayLevelVariance	DependenceEntropy	0.16	Rectangle mask
Complexity	DependenceEntropy	0.27	Rectangle mask
SmallAreaHighGrayLevelEmphasis	DependenceEntropy	0.17	Rectangle mask
SmallDependenceHighGrayLevelEmphasis	DependenceEntropy	0.12	Rectangle mask
HighGrayLevelZoneEmphasis	DependenceEntropy	0.24	Rectangle mask
HighGrayLevelEmphasis	DependenceEntropy	0.26	Rectangle mask
ShortRunHighGrayLevelEmphasis	DependenceEntropy	0.25	Rectangle mask
LongRunHighGrayLevelEmphasis	DependenceEntropy	0.29	Rectangle mask
Autocorrelation	DependenceEntropy	0.3	Rectangle mask
HighGrayLevelRunEmphasis	DependenceEntropy	0.26	Rectangle mask
Range	DependenceEntropy	0.36	Rectangle mask
Minimum	DependenceEntropy	0.3	Rectangle mask
X10Percentile	DependenceEntropy	0.31	Rectangle mask
Maximum	DependenceEntropy	0.33	Rectangle mask
Median	DependenceEntropy	0.33	Rectangle mask
RootMeanSquared	DependenceEntropy	0.31	Rectangle mask
X90Percentile	DependenceEntropy	0.28	Rectangle mask
Mean	DependenceEntropy	0.31	Rectangle mask
JointAverage	DependenceEntropy	0.29	Rectangle mask
SumAverage	DependenceEntropy	0.29	Rectangle mask
MeanAbsoluteDeviation	DependenceEntropy	0.22	Rectangle mask
InterquartileRange	DependenceEntropy	0.27	Rectangle mask
RobustMeanAbsoluteDeviation	DependenceEntropy	0.26	Rectangle mask
Maximum2DDiameterRow	DependenceEntropy	0.76	Rectangle mask
MajorAxisLength	DependenceEntropy	0.57	Rectangle mask
Maximum2DDiameterColumn	DependenceEntropy	0.72	Rectangle mask
Maximum3DDiameter	DependenceEntropy	0.7	Rectangle mask
Imc1	DependenceEntropy	0.59	Rectangle mask
GrayLevelNonUniformity	DependenceEntropy	0.5	Rectangle mask
GrayLevelNonUniformity.2	DependenceEntropy	0.48	Rectangle mask
Maximum2DDiameterSlice	DependenceEntropy	0.7	Rectangle mask
MinorAxisLength	DependenceEntropy	0.73	Rectangle mask
GrayLevelNonUniformity.1	DependenceEntropy	0.7	Rectangle mask
SurfaceArea	DependenceEntropy	0.73	Rectangle mask
RunLengthNonUniformity	DependenceEntropy	0.61	Rectangle mask
MeshVolume	DependenceEntropy	0.58	Rectangle mask
VoxelVolume	DependenceEntropy	0.59	Rectangle mask
Idmn	DependenceEntropy	0.71	Rectangle mask
Idn	DependenceEntropy	0.7	Rectangle mask
LeastAxisLength	DependenceEntropy	0.77	Rectangle mask
Correlation	DependenceEntropy	0.77	Rectangle mask
SmallDependenceLowGrayLevelEmphasis	DependenceEntropy	-0.6	Rectangle mask
SurfaceVolumeRatio	DependenceEntropy	-0.83	Rectangle mask
Coarseness	DependenceEntropy	-0.84	Rectangle mask
Kurtosis	DependenceEntropy	-0.11	Rectangle mask
Skewness	DependenceEntropy	-0.3	Rectangle mask
JointEnergy	DependenceEntropy	-0.81	Rectangle mask
MaximumProbability	DependenceEntropy	-0.76	Rectangle mask
LongRunLowGrayLevelEmphasis	DependenceEntropy	-0.33	Rectangle mask
LowGrayLevelEmphasis	DependenceEntropy	-0.4	Rectangle mask
LowGrayLevelRunEmphasis	DependenceEntropy	-0.4	Rectangle mask
ShortRunLowGrayLevelEmphasis	DependenceEntropy	-0.42	Rectangle mask
LowGrayLevelZoneEmphasis	DependenceEntropy	-0.31	Rectangle mask
SmallAreaLowGrayLevelEmphasis	DependenceEntropy	-0.31	Rectangle mask
LargeAreaLowGrayLevelEmphasis	DependenceEntropy	0.01	Rectangle mask
LargeDependenceLowGrayLevelEmphasis	DependenceEntropy	-0.11	Rectangle mask
DependenceVariance	DependenceEntropy	0.32	Rectangle mask
InverseVariance	DependenceEntropy	0	Rectangle mask
Id	DependenceEntropy	0	Rectangle mask
Idm	DependenceEntropy	-0.01	Rectangle mask
LargeDependenceEmphasis	DependenceEntropy	0.18	Rectangle mask
LongRunEmphasis	DependenceEntropy	0.17	Rectangle mask
RunVariance	DependenceEntropy	0.19	Rectangle mask
Busyness	DependenceEntropy	0.09	Rectangle mask
GrayLevelNonUniformityNormalized.1	DependenceEntropy	-0.43	Rectangle mask
Uniformity	DependenceEntropy	-0.45	Rectangle mask
GrayLevelNonUniformityNormalized	DependenceEntropy	-0.45	Rectangle mask
LargeAreaHighGrayLevelEmphasis	DependenceEntropy	0.26	Rectangle mask
LargeAreaEmphasis	DependenceEntropy	0.03	Rectangle mask
ZoneVariance	DependenceEntropy	0.03	Rectangle mask
Sphericity	DependenceEntropy	-0.33	Rectangle mask
Elongation	DependenceEntropy	-0.02	Rectangle mask
Flatness	DependenceEntropy	0.05	Rectangle mask
JointEntropy	JointEntropy	1	Rectangle mask
ZoneEntropy	JointEntropy	0.93	Rectangle mask
LargeDependenceHighGrayLevelEmphasis	JointEntropy	0.58	Rectangle mask
Energy	JointEntropy	0.69	Rectangle mask
TotalEnergy	JointEntropy	0.69	Rectangle mask
ClusterShade	JointEntropy	0.04	Rectangle mask
MCC	JointEntropy	-0.53	Rectangle mask
Imc2	JointEntropy	-0.04	Rectangle mask
ShortRunEmphasis	JointEntropy	0.04	Rectangle mask
RunLengthNonUniformityNormalized	JointEntropy	0.01	Rectangle mask
RunPercentage	JointEntropy	0.01	Rectangle mask
DependenceNonUniformityNormalized	JointEntropy	-0.25	Rectangle mask
ZonePercentage	JointEntropy	-0.08	Rectangle mask
SmallDependenceEmphasis	JointEntropy	-0.09	Rectangle mask
SizeZoneNonUniformityNormalized	JointEntropy	-0.08	Rectangle mask
SmallAreaEmphasis	JointEntropy	0.02	Rectangle mask
Contrast.1	JointEntropy	-0.29	Rectangle mask
Strength	JointEntropy	-0.28	Rectangle mask
DifferenceAverage	JointEntropy	-0.02	Rectangle mask
Contrast	JointEntropy	-0.09	Rectangle mask
DifferenceVariance	JointEntropy	-0.03	Rectangle mask
ClusterProminence	JointEntropy	0.12	Rectangle mask
SumSquares	JointEntropy	0.08	Rectangle mask
ClusterTendency	JointEntropy	0.23	Rectangle mask
GrayLevelVariance.2	JointEntropy	0.14	Rectangle mask
GrayLevelVariance.1	JointEntropy	0.13	Rectangle mask
Variance	JointEntropy	0.14	Rectangle mask
GrayLevelVariance	JointEntropy	0.14	Rectangle mask
Complexity	JointEntropy	0.26	Rectangle mask
SmallAreaHighGrayLevelEmphasis	JointEntropy	0.14	Rectangle mask
SmallDependenceHighGrayLevelEmphasis	JointEntropy	0.09	Rectangle mask
HighGrayLevelZoneEmphasis	JointEntropy	0.22	Rectangle mask
HighGrayLevelEmphasis	JointEntropy	0.25	Rectangle mask
ShortRunHighGrayLevelEmphasis	JointEntropy	0.24	Rectangle mask
LongRunHighGrayLevelEmphasis	JointEntropy	0.28	Rectangle mask
Autocorrelation	JointEntropy	0.29	Rectangle mask
HighGrayLevelRunEmphasis	JointEntropy	0.25	Rectangle mask
Range	JointEntropy	0.37	Rectangle mask
Minimum	JointEntropy	0.32	Rectangle mask
X10Percentile	JointEntropy	0.34	Rectangle mask
Maximum	JointEntropy	0.35	Rectangle mask
Median	JointEntropy	0.35	Rectangle mask
RootMeanSquared	JointEntropy	0.33	Rectangle mask
X90Percentile	JointEntropy	0.31	Rectangle mask
Mean	JointEntropy	0.34	Rectangle mask
JointAverage	JointEntropy	0.32	Rectangle mask
SumAverage	JointEntropy	0.32	Rectangle mask
MeanAbsoluteDeviation	JointEntropy	0.24	Rectangle mask
InterquartileRange	JointEntropy	0.3	Rectangle mask
RobustMeanAbsoluteDeviation	JointEntropy	0.29	Rectangle mask
Maximum2DDiameterRow	JointEntropy	0.7	Rectangle mask
MajorAxisLength	JointEntropy	0.52	Rectangle mask
Maximum2DDiameterColumn	JointEntropy	0.67	Rectangle mask
Maximum3DDiameter	JointEntropy	0.64	Rectangle mask
Imc1	JointEntropy	0.53	Rectangle mask
GrayLevelNonUniformity	JointEntropy	0.31	Rectangle mask
GrayLevelNonUniformity.2	JointEntropy	0.28	Rectangle mask
Maximum2DDiameterSlice	JointEntropy	0.61	Rectangle mask
MinorAxisLength	JointEntropy	0.64	Rectangle mask
GrayLevelNonUniformity.1	JointEntropy	0.63	Rectangle mask
SurfaceArea	JointEntropy	0.63	Rectangle mask
RunLengthNonUniformity	JointEntropy	0.53	Rectangle mask
MeshVolume	JointEntropy	0.48	Rectangle mask
VoxelVolume	JointEntropy	0.49	Rectangle mask
Idmn	JointEntropy	0.63	Rectangle mask
Idn	JointEntropy	0.59	Rectangle mask
LeastAxisLength	JointEntropy	0.67	Rectangle mask
Correlation	JointEntropy	0.7	Rectangle mask
SmallDependenceLowGrayLevelEmphasis	JointEntropy	-0.51	Rectangle mask
SurfaceVolumeRatio	JointEntropy	-0.79	Rectangle mask
Coarseness	JointEntropy	-0.79	Rectangle mask
Kurtosis	JointEntropy	-0.17	Rectangle mask
Skewness	JointEntropy	-0.34	Rectangle mask
JointEnergy	JointEntropy	-0.9	Rectangle mask
MaximumProbability	JointEntropy	-0.87	Rectangle mask
LongRunLowGrayLevelEmphasis	JointEntropy	-0.42	Rectangle mask
LowGrayLevelEmphasis	JointEntropy	-0.44	Rectangle mask
LowGrayLevelRunEmphasis	JointEntropy	-0.44	Rectangle mask
ShortRunLowGrayLevelEmphasis	JointEntropy	-0.45	Rectangle mask
LowGrayLevelZoneEmphasis	JointEntropy	-0.41	Rectangle mask
SmallAreaLowGrayLevelEmphasis	JointEntropy	-0.41	Rectangle mask
LargeAreaLowGrayLevelEmphasis	JointEntropy	-0.16	Rectangle mask
LargeDependenceLowGrayLevelEmphasis	JointEntropy	-0.29	Rectangle mask
DependenceVariance	JointEntropy	0.08	Rectangle mask
InverseVariance	JointEntropy	-0.15	Rectangle mask
Id	JointEntropy	-0.14	Rectangle mask
Idm	JointEntropy	-0.17	Rectangle mask
LargeDependenceEmphasis	JointEntropy	-0.06	Rectangle mask
LongRunEmphasis	JointEntropy	-0.05	Rectangle mask
RunVariance	JointEntropy	-0.04	Rectangle mask
Busyness	JointEntropy	-0.1	Rectangle mask
GrayLevelNonUniformityNormalized.1	JointEntropy	-0.53	Rectangle mask
Uniformity	JointEntropy	-0.57	Rectangle mask
GrayLevelNonUniformityNormalized	JointEntropy	-0.57	Rectangle mask
LargeAreaHighGrayLevelEmphasis	JointEntropy	0.07	Rectangle mask
LargeAreaEmphasis	JointEntropy	-0.14	Rectangle mask
ZoneVariance	JointEntropy	-0.14	Rectangle mask
Sphericity	JointEntropy	-0.29	Rectangle mask
Elongation	JointEntropy	-0.03	Rectangle mask
Flatness	JointEntropy	0.03	Rectangle mask
ZoneEntropy	ZoneEntropy	1	Rectangle mask
LargeDependenceHighGrayLevelEmphasis	ZoneEntropy	0.62	Rectangle mask
Energy	ZoneEntropy	0.73	Rectangle mask
TotalEnergy	ZoneEntropy	0.73	Rectangle mask
ClusterShade	ZoneEntropy	0.15	Rectangle mask
MCC	ZoneEntropy	-0.37	Rectangle mask
Imc2	ZoneEntropy	-0.02	Rectangle mask
ShortRunEmphasis	ZoneEntropy	0.12	Rectangle mask
RunLengthNonUniformityNormalized	ZoneEntropy	0.09	Rectangle mask
RunPercentage	ZoneEntropy	0.09	Rectangle mask
DependenceNonUniformityNormalized	ZoneEntropy	-0.11	Rectangle mask
ZonePercentage	ZoneEntropy	0.02	Rectangle mask
SmallDependenceEmphasis	ZoneEntropy	0.03	Rectangle mask
SizeZoneNonUniformityNormalized	ZoneEntropy	0.04	Rectangle mask
SmallAreaEmphasis	ZoneEntropy	0.12	Rectangle mask
Contrast.1	ZoneEntropy	-0.15	Rectangle mask
Strength	ZoneEntropy	-0.07	Rectangle mask
DifferenceAverage	ZoneEntropy	0.15	Rectangle mask
Contrast	ZoneEntropy	0.08	Rectangle mask
DifferenceVariance	ZoneEntropy	0.14	Rectangle mask
ClusterProminence	ZoneEntropy	0.28	Rectangle mask
SumSquares	ZoneEntropy	0.26	Rectangle mask
ClusterTendency	ZoneEntropy	0.39	Rectangle mask
GrayLevelVariance.2	ZoneEntropy	0.31	Rectangle mask
GrayLevelVariance.1	ZoneEntropy	0.31	Rectangle mask
Variance	ZoneEntropy	0.31	Rectangle mask
GrayLevelVariance	ZoneEntropy	0.31	Rectangle mask
Complexity	ZoneEntropy	0.4	Rectangle mask
SmallAreaHighGrayLevelEmphasis	ZoneEntropy	0.31	Rectangle mask
SmallDependenceHighGrayLevelEmphasis	ZoneEntropy	0.26	Rectangle mask
HighGrayLevelZoneEmphasis	ZoneEntropy	0.38	Rectangle mask
HighGrayLevelEmphasis	ZoneEntropy	0.39	Rectangle mask
ShortRunHighGrayLevelEmphasis	ZoneEntropy	0.38	Rectangle mask
LongRunHighGrayLevelEmphasis	ZoneEntropy	0.42	Rectangle mask
Autocorrelation	ZoneEntropy	0.43	Rectangle mask
HighGrayLevelRunEmphasis	ZoneEntropy	0.39	Rectangle mask
Range	ZoneEntropy	0.53	Rectangle mask
Minimum	ZoneEntropy	0.47	Rectangle mask
X10Percentile	ZoneEntropy	0.48	Rectangle mask
Maximum	ZoneEntropy	0.5	Rectangle mask
Median	ZoneEntropy	0.49	Rectangle mask
RootMeanSquared	ZoneEntropy	0.48	Rectangle mask
X90Percentile	ZoneEntropy	0.46	Rectangle mask
Mean	ZoneEntropy	0.48	Rectangle mask
JointAverage	ZoneEntropy	0.45	Rectangle mask
SumAverage	ZoneEntropy	0.45	Rectangle mask
MeanAbsoluteDeviation	ZoneEntropy	0.4	Rectangle mask
InterquartileRange	ZoneEntropy	0.43	Rectangle mask
RobustMeanAbsoluteDeviation	ZoneEntropy	0.43	Rectangle mask
Maximum2DDiameterRow	ZoneEntropy	0.69	Rectangle mask
MajorAxisLength	ZoneEntropy	0.54	Rectangle mask
Maximum2DDiameterColumn	ZoneEntropy	0.66	Rectangle mask
Maximum3DDiameter	ZoneEntropy	0.65	Rectangle mask
Imc1	ZoneEntropy	0.38	Rectangle mask
GrayLevelNonUniformity	ZoneEntropy	0.34	Rectangle mask
GrayLevelNonUniformity.2	ZoneEntropy	0.31	Rectangle mask
Maximum2DDiameterSlice	ZoneEntropy	0.6	Rectangle mask
MinorAxisLength	ZoneEntropy	0.63	Rectangle mask
GrayLevelNonUniformity.1	ZoneEntropy	0.63	Rectangle mask
SurfaceArea	ZoneEntropy	0.66	Rectangle mask
RunLengthNonUniformity	ZoneEntropy	0.57	Rectangle mask
MeshVolume	ZoneEntropy	0.53	Rectangle mask
VoxelVolume	ZoneEntropy	0.53	Rectangle mask
Idmn	ZoneEntropy	0.57	Rectangle mask
Idn	ZoneEntropy	0.56	Rectangle mask
LeastAxisLength	ZoneEntropy	0.66	Rectangle mask
Correlation	ZoneEntropy	0.65	Rectangle mask
SmallDependenceLowGrayLevelEmphasis	ZoneEntropy	-0.57	Rectangle mask
SurfaceVolumeRatio	ZoneEntropy	-0.7	Rectangle mask
Coarseness	ZoneEntropy	-0.77	Rectangle mask
Kurtosis	ZoneEntropy	-0.12	Rectangle mask
Skewness	ZoneEntropy	-0.31	Rectangle mask
JointEnergy	ZoneEntropy	-0.84	Rectangle mask
MaximumProbability	ZoneEntropy	-0.86	Rectangle mask
LongRunLowGrayLevelEmphasis	ZoneEntropy	-0.49	Rectangle mask
LowGrayLevelEmphasis	ZoneEntropy	-0.52	Rectangle mask
LowGrayLevelRunEmphasis	ZoneEntropy	-0.52	Rectangle mask
ShortRunLowGrayLevelEmphasis	ZoneEntropy	-0.53	Rectangle mask
LowGrayLevelZoneEmphasis	ZoneEntropy	-0.51	Rectangle mask
SmallAreaLowGrayLevelEmphasis	ZoneEntropy	-0.51	Rectangle mask
LargeAreaLowGrayLevelEmphasis	ZoneEntropy	-0.18	Rectangle mask
LargeDependenceLowGrayLevelEmphasis	ZoneEntropy	-0.33	Rectangle mask
DependenceVariance	ZoneEntropy	0.03	Rectangle mask
InverseVariance	ZoneEntropy	-0.25	Rectangle mask
Id	ZoneEntropy	-0.25	Rectangle mask
Idm	ZoneEntropy	-0.27	Rectangle mask
LargeDependenceEmphasis	ZoneEntropy	-0.12	Rectangle mask
LongRunEmphasis	ZoneEntropy	-0.12	Rectangle mask
RunVariance	ZoneEntropy	-0.09	Rectangle mask
Busyness	ZoneEntropy	-0.14	Rectangle mask
GrayLevelNonUniformityNormalized.1	ZoneEntropy	-0.64	Rectangle mask
Uniformity	ZoneEntropy	-0.65	Rectangle mask
GrayLevelNonUniformityNormalized	ZoneEntropy	-0.65	Rectangle mask
LargeAreaHighGrayLevelEmphasis	ZoneEntropy	0.07	Rectangle mask
LargeAreaEmphasis	ZoneEntropy	-0.16	Rectangle mask
ZoneVariance	ZoneEntropy	-0.15	Rectangle mask
Sphericity	ZoneEntropy	-0.31	Rectangle mask
Elongation	ZoneEntropy	-0.09	Rectangle mask
Flatness	ZoneEntropy	-0.01	Rectangle mask
LargeDependenceHighGrayLevelEmphasis	LargeDependenceHighGrayLevelEmphasis	1	Rectangle mask
Energy	LargeDependenceHighGrayLevelEmphasis	0.78	Rectangle mask
TotalEnergy	LargeDependenceHighGrayLevelEmphasis	0.78	Rectangle mask
ClusterShade	LargeDependenceHighGrayLevelEmphasis	-0.06	Rectangle mask
MCC	LargeDependenceHighGrayLevelEmphasis	-0.09	Rectangle mask
Imc2	LargeDependenceHighGrayLevelEmphasis	0.11	Rectangle mask
ShortRunEmphasis	LargeDependenceHighGrayLevelEmphasis	0.17	Rectangle mask
RunLengthNonUniformityNormalized	LargeDependenceHighGrayLevelEmphasis	0.17	Rectangle mask
RunPercentage	LargeDependenceHighGrayLevelEmphasis	0.16	Rectangle mask
DependenceNonUniformityNormalized	LargeDependenceHighGrayLevelEmphasis	0.16	Rectangle mask
ZonePercentage	LargeDependenceHighGrayLevelEmphasis	0.21	Rectangle mask
SmallDependenceEmphasis	LargeDependenceHighGrayLevelEmphasis	0.24	Rectangle mask
SizeZoneNonUniformityNormalized	LargeDependenceHighGrayLevelEmphasis	0.28	Rectangle mask
SmallAreaEmphasis	LargeDependenceHighGrayLevelEmphasis	0.29	Rectangle mask
Contrast.1	LargeDependenceHighGrayLevelEmphasis	0.15	Rectangle mask
Strength	LargeDependenceHighGrayLevelEmphasis	0.23	Rectangle mask
DifferenceAverage	LargeDependenceHighGrayLevelEmphasis	0.44	Rectangle mask
Contrast	LargeDependenceHighGrayLevelEmphasis	0.42	Rectangle mask
DifferenceVariance	LargeDependenceHighGrayLevelEmphasis	0.48	Rectangle mask
ClusterProminence	LargeDependenceHighGrayLevelEmphasis	0.58	Rectangle mask
SumSquares	LargeDependenceHighGrayLevelEmphasis	0.57	Rectangle mask
ClusterTendency	LargeDependenceHighGrayLevelEmphasis	0.65	Rectangle mask
GrayLevelVariance.2	LargeDependenceHighGrayLevelEmphasis	0.64	Rectangle mask
GrayLevelVariance.1	LargeDependenceHighGrayLevelEmphasis	0.63	Rectangle mask
Variance	LargeDependenceHighGrayLevelEmphasis	0.65	Rectangle mask
GrayLevelVariance	LargeDependenceHighGrayLevelEmphasis	0.64	Rectangle mask
Complexity	LargeDependenceHighGrayLevelEmphasis	0.7	Rectangle mask
SmallAreaHighGrayLevelEmphasis	LargeDependenceHighGrayLevelEmphasis	0.68	Rectangle mask
SmallDependenceHighGrayLevelEmphasis	LargeDependenceHighGrayLevelEmphasis	0.65	Rectangle mask
HighGrayLevelZoneEmphasis	LargeDependenceHighGrayLevelEmphasis	0.75	Rectangle mask
HighGrayLevelEmphasis	LargeDependenceHighGrayLevelEmphasis	0.79	Rectangle mask
ShortRunHighGrayLevelEmphasis	LargeDependenceHighGrayLevelEmphasis	0.78	Rectangle mask
LongRunHighGrayLevelEmphasis	LargeDependenceHighGrayLevelEmphasis	0.82	Rectangle mask
Autocorrelation	LargeDependenceHighGrayLevelEmphasis	0.82	Rectangle mask
HighGrayLevelRunEmphasis	LargeDependenceHighGrayLevelEmphasis	0.79	Rectangle mask
Range	LargeDependenceHighGrayLevelEmphasis	0.66	Rectangle mask
Minimum	LargeDependenceHighGrayLevelEmphasis	0.63	Rectangle mask
X10Percentile	LargeDependenceHighGrayLevelEmphasis	0.65	Rectangle mask
Maximum	LargeDependenceHighGrayLevelEmphasis	0.65	Rectangle mask
Median	LargeDependenceHighGrayLevelEmphasis	0.71	Rectangle mask
RootMeanSquared	LargeDependenceHighGrayLevelEmphasis	0.68	Rectangle mask
X90Percentile	LargeDependenceHighGrayLevelEmphasis	0.67	Rectangle mask
Mean	LargeDependenceHighGrayLevelEmphasis	0.68	Rectangle mask
JointAverage	LargeDependenceHighGrayLevelEmphasis	0.77	Rectangle mask
SumAverage	LargeDependenceHighGrayLevelEmphasis	0.77	Rectangle mask
MeanAbsoluteDeviation	LargeDependenceHighGrayLevelEmphasis	0.66	Rectangle mask
InterquartileRange	LargeDependenceHighGrayLevelEmphasis	0.71	Rectangle mask
RobustMeanAbsoluteDeviation	LargeDependenceHighGrayLevelEmphasis	0.7	Rectangle mask
Maximum2DDiameterRow	LargeDependenceHighGrayLevelEmphasis	0.28	Rectangle mask
MajorAxisLength	LargeDependenceHighGrayLevelEmphasis	0.15	Rectangle mask
Maximum2DDiameterColumn	LargeDependenceHighGrayLevelEmphasis	0.25	Rectangle mask
Maximum3DDiameter	LargeDependenceHighGrayLevelEmphasis	0.22	Rectangle mask
Imc1	LargeDependenceHighGrayLevelEmphasis	0.02	Rectangle mask
GrayLevelNonUniformity	LargeDependenceHighGrayLevelEmphasis	0.1	Rectangle mask
GrayLevelNonUniformity.2	LargeDependenceHighGrayLevelEmphasis	0.1	Rectangle mask
Maximum2DDiameterSlice	LargeDependenceHighGrayLevelEmphasis	0.23	Rectangle mask
MinorAxisLength	LargeDependenceHighGrayLevelEmphasis	0.25	Rectangle mask
GrayLevelNonUniformity.1	LargeDependenceHighGrayLevelEmphasis	0.23	Rectangle mask
SurfaceArea	LargeDependenceHighGrayLevelEmphasis	0.31	Rectangle mask
RunLengthNonUniformity	LargeDependenceHighGrayLevelEmphasis	0.34	Rectangle mask
MeshVolume	LargeDependenceHighGrayLevelEmphasis	0.32	Rectangle mask
VoxelVolume	LargeDependenceHighGrayLevelEmphasis	0.32	Rectangle mask
Idmn	LargeDependenceHighGrayLevelEmphasis	0.19	Rectangle mask
Idn	LargeDependenceHighGrayLevelEmphasis	0.19	Rectangle mask
LeastAxisLength	LargeDependenceHighGrayLevelEmphasis	0.34	Rectangle mask
Correlation	LargeDependenceHighGrayLevelEmphasis	0.28	Rectangle mask
SmallDependenceLowGrayLevelEmphasis	LargeDependenceHighGrayLevelEmphasis	-0.55	Rectangle mask
SurfaceVolumeRatio	LargeDependenceHighGrayLevelEmphasis	-0.47	Rectangle mask
Coarseness	LargeDependenceHighGrayLevelEmphasis	-0.37	Rectangle mask
Kurtosis	LargeDependenceHighGrayLevelEmphasis	-0.33	Rectangle mask
Skewness	LargeDependenceHighGrayLevelEmphasis	-0.55	Rectangle mask
JointEnergy	LargeDependenceHighGrayLevelEmphasis	-0.41	Rectangle mask
MaximumProbability	LargeDependenceHighGrayLevelEmphasis	-0.47	Rectangle mask
LongRunLowGrayLevelEmphasis	LargeDependenceHighGrayLevelEmphasis	-0.48	Rectangle mask
LowGrayLevelEmphasis	LargeDependenceHighGrayLevelEmphasis	-0.53	Rectangle mask
LowGrayLevelRunEmphasis	LargeDependenceHighGrayLevelEmphasis	-0.53	Rectangle mask
ShortRunLowGrayLevelEmphasis	LargeDependenceHighGrayLevelEmphasis	-0.54	Rectangle mask
LowGrayLevelZoneEmphasis	LargeDependenceHighGrayLevelEmphasis	-0.48	Rectangle mask
SmallAreaLowGrayLevelEmphasis	LargeDependenceHighGrayLevelEmphasis	-0.47	Rectangle mask
LargeAreaLowGrayLevelEmphasis	LargeDependenceHighGrayLevelEmphasis	-0.04	Rectangle mask
LargeDependenceLowGrayLevelEmphasis	LargeDependenceHighGrayLevelEmphasis	-0.26	Rectangle mask
DependenceVariance	LargeDependenceHighGrayLevelEmphasis	0	Rectangle mask
InverseVariance	LargeDependenceHighGrayLevelEmphasis	-0.36	Rectangle mask
Id	LargeDependenceHighGrayLevelEmphasis	-0.36	Rectangle mask
Idm	LargeDependenceHighGrayLevelEmphasis	-0.34	Rectangle mask
LargeDependenceEmphasis	LargeDependenceHighGrayLevelEmphasis	-0.11	Rectangle mask
LongRunEmphasis	LargeDependenceHighGrayLevelEmphasis	-0.14	Rectangle mask
RunVariance	LargeDependenceHighGrayLevelEmphasis	-0.12	Rectangle mask
Busyness	LargeDependenceHighGrayLevelEmphasis	-0.23	Rectangle mask
GrayLevelNonUniformityNormalized.1	LargeDependenceHighGrayLevelEmphasis	-0.53	Rectangle mask
Uniformity	LargeDependenceHighGrayLevelEmphasis	-0.53	Rectangle mask
GrayLevelNonUniformityNormalized	LargeDependenceHighGrayLevelEmphasis	-0.53	Rectangle mask
LargeAreaHighGrayLevelEmphasis	LargeDependenceHighGrayLevelEmphasis	0.25	Rectangle mask
LargeAreaEmphasis	LargeDependenceHighGrayLevelEmphasis	-0.03	Rectangle mask
ZoneVariance	LargeDependenceHighGrayLevelEmphasis	-0.03	Rectangle mask
Sphericity	LargeDependenceHighGrayLevelEmphasis	0.12	Rectangle mask
Elongation	LargeDependenceHighGrayLevelEmphasis	0.03	Rectangle mask
Flatness	LargeDependenceHighGrayLevelEmphasis	0.13	Rectangle mask
Energy	Energy	1	Rectangle mask
TotalEnergy	Energy	1	Rectangle mask
ClusterShade	Energy	0.17	Rectangle mask
MCC	Energy	-0.17	Rectangle mask
Imc2	Energy	0.03	Rectangle mask
ShortRunEmphasis	Energy	0.1	Rectangle mask
RunLengthNonUniformityNormalized	Energy	0.1	Rectangle mask
RunPercentage	Energy	0.09	Rectangle mask
DependenceNonUniformityNormalized	Energy	0.03	Rectangle mask
ZonePercentage	Energy	0.1	Rectangle mask
SmallDependenceEmphasis	Energy	0.12	Rectangle mask
SizeZoneNonUniformityNormalized	Energy	0.17	Rectangle mask
SmallAreaEmphasis	Energy	0.2	Rectangle mask
Contrast.1	Energy	-0.02	Rectangle mask
Strength	Energy	0.07	Rectangle mask
DifferenceAverage	Energy	0.26	Rectangle mask
Contrast	Energy	0.24	Rectangle mask
DifferenceVariance	Energy	0.31	Rectangle mask
ClusterProminence	Energy	0.51	Rectangle mask
SumSquares	Energy	0.43	Rectangle mask
ClusterTendency	Energy	0.56	Rectangle mask
GrayLevelVariance.2	Energy	0.49	Rectangle mask
GrayLevelVariance.1	Energy	0.5	Rectangle mask
Variance	Energy	0.49	Rectangle mask
GrayLevelVariance	Energy	0.49	Rectangle mask
Complexity	Energy	0.62	Rectangle mask
SmallAreaHighGrayLevelEmphasis	Energy	0.53	Rectangle mask
SmallDependenceHighGrayLevelEmphasis	Energy	0.48	Rectangle mask
HighGrayLevelZoneEmphasis	Energy	0.59	Rectangle mask
HighGrayLevelEmphasis	Energy	0.6	Rectangle mask
ShortRunHighGrayLevelEmphasis	Energy	0.59	Rectangle mask
LongRunHighGrayLevelEmphasis	Energy	0.62	Rectangle mask
Autocorrelation	Energy	0.63	Rectangle mask
HighGrayLevelRunEmphasis	Energy	0.6	Rectangle mask
Range	Energy	0.66	Rectangle mask
Minimum	Energy	0.58	Rectangle mask
X10Percentile	Energy	0.59	Rectangle mask
Maximum	Energy	0.62	Rectangle mask
Median	Energy	0.61	Rectangle mask
RootMeanSquared	Energy	0.59	Rectangle mask
X90Percentile	Energy	0.57	Rectangle mask
Mean	Energy	0.59	Rectangle mask
JointAverage	Energy	0.57	Rectangle mask
SumAverage	Energy	0.57	Rectangle mask
MeanAbsoluteDeviation	Energy	0.51	Rectangle mask
InterquartileRange	Energy	0.52	Rectangle mask
RobustMeanAbsoluteDeviation	Energy	0.52	Rectangle mask
Maximum2DDiameterRow	Energy	0.52	Rectangle mask
MajorAxisLength	Energy	0.39	Rectangle mask
Maximum2DDiameterColumn	Energy	0.51	Rectangle mask
Maximum3DDiameter	Energy	0.48	Rectangle mask
Imc1	Energy	0.18	Rectangle mask
GrayLevelNonUniformity	Energy	0.33	Rectangle mask
GrayLevelNonUniformity.2	Energy	0.31	Rectangle mask
Maximum2DDiameterSlice	Energy	0.47	Rectangle mask
MinorAxisLength	Energy	0.48	Rectangle mask
GrayLevelNonUniformity.1	Energy	0.5	Rectangle mask
SurfaceArea	Energy	0.6	Rectangle mask
RunLengthNonUniformity	Energy	0.59	Rectangle mask
MeshVolume	Energy	0.56	Rectangle mask
VoxelVolume	Energy	0.56	Rectangle mask
Idmn	Energy	0.41	Rectangle mask
Idn	Energy	0.44	Rectangle mask
LeastAxisLength	Energy	0.57	Rectangle mask
Correlation	Energy	0.44	Rectangle mask
SmallDependenceLowGrayLevelEmphasis	Energy	-0.5	Rectangle mask
SurfaceVolumeRatio	Energy	-0.49	Rectangle mask
Coarseness	Energy	-0.45	Rectangle mask
Kurtosis	Energy	-0.06	Rectangle mask
Skewness	Energy	-0.24	Rectangle mask
JointEnergy	Energy	-0.45	Rectangle mask
MaximumProbability	Energy	-0.49	Rectangle mask
LongRunLowGrayLevelEmphasis	Energy	-0.37	Rectangle mask
LowGrayLevelEmphasis	Energy	-0.42	Rectangle mask
LowGrayLevelRunEmphasis	Energy	-0.42	Rectangle mask
ShortRunLowGrayLevelEmphasis	Energy	-0.43	Rectangle mask
LowGrayLevelZoneEmphasis	Energy	-0.42	Rectangle mask
SmallAreaLowGrayLevelEmphasis	Energy	-0.43	Rectangle mask
LargeAreaLowGrayLevelEmphasis	Energy	-0.06	Rectangle mask
LargeDependenceLowGrayLevelEmphasis	Energy	-0.2	Rectangle mask
DependenceVariance	Energy	0.05	Rectangle mask
InverseVariance	Energy	-0.24	Rectangle mask
Id	Energy	-0.24	Rectangle mask
Idm	Energy	-0.23	Rectangle mask
LargeDependenceEmphasis	Energy	-0.06	Rectangle mask
LongRunEmphasis	Energy	-0.08	Rectangle mask
RunVariance	Energy	-0.07	Rectangle mask
Busyness	Energy	-0.14	Rectangle mask
GrayLevelNonUniformityNormalized.1	Energy	-0.49	Rectangle mask
Uniformity	Energy	-0.46	Rectangle mask
GrayLevelNonUniformityNormalized	Energy	-0.46	Rectangle mask
LargeAreaHighGrayLevelEmphasis	Energy	0.2	Rectangle mask
LargeAreaEmphasis	Energy	-0.05	Rectangle mask
ZoneVariance	Energy	-0.04	Rectangle mask
Sphericity	Energy	-0.17	Rectangle mask
Elongation	Energy	-0.03	Rectangle mask
Flatness	Energy	0.06	Rectangle mask
TotalEnergy	TotalEnergy	1	Rectangle mask
ClusterShade	TotalEnergy	0.17	Rectangle mask
MCC	TotalEnergy	-0.17	Rectangle mask
Imc2	TotalEnergy	0.03	Rectangle mask
ShortRunEmphasis	TotalEnergy	0.1	Rectangle mask
RunLengthNonUniformityNormalized	TotalEnergy	0.1	Rectangle mask
RunPercentage	TotalEnergy	0.09	Rectangle mask
DependenceNonUniformityNormalized	TotalEnergy	0.03	Rectangle mask
ZonePercentage	TotalEnergy	0.1	Rectangle mask
SmallDependenceEmphasis	TotalEnergy	0.12	Rectangle mask
SizeZoneNonUniformityNormalized	TotalEnergy	0.17	Rectangle mask
SmallAreaEmphasis	TotalEnergy	0.2	Rectangle mask
Contrast.1	TotalEnergy	-0.02	Rectangle mask
Strength	TotalEnergy	0.07	Rectangle mask
DifferenceAverage	TotalEnergy	0.26	Rectangle mask
Contrast	TotalEnergy	0.24	Rectangle mask
DifferenceVariance	TotalEnergy	0.31	Rectangle mask
ClusterProminence	TotalEnergy	0.51	Rectangle mask
SumSquares	TotalEnergy	0.43	Rectangle mask
ClusterTendency	TotalEnergy	0.56	Rectangle mask
GrayLevelVariance.2	TotalEnergy	0.49	Rectangle mask
GrayLevelVariance.1	TotalEnergy	0.5	Rectangle mask
Variance	TotalEnergy	0.49	Rectangle mask
GrayLevelVariance	TotalEnergy	0.49	Rectangle mask
Complexity	TotalEnergy	0.62	Rectangle mask
SmallAreaHighGrayLevelEmphasis	TotalEnergy	0.53	Rectangle mask
SmallDependenceHighGrayLevelEmphasis	TotalEnergy	0.48	Rectangle mask
HighGrayLevelZoneEmphasis	TotalEnergy	0.59	Rectangle mask
HighGrayLevelEmphasis	TotalEnergy	0.6	Rectangle mask
ShortRunHighGrayLevelEmphasis	TotalEnergy	0.59	Rectangle mask
LongRunHighGrayLevelEmphasis	TotalEnergy	0.62	Rectangle mask
Autocorrelation	TotalEnergy	0.63	Rectangle mask
HighGrayLevelRunEmphasis	TotalEnergy	0.6	Rectangle mask
Range	TotalEnergy	0.66	Rectangle mask
Minimum	TotalEnergy	0.58	Rectangle mask
X10Percentile	TotalEnergy	0.59	Rectangle mask
Maximum	TotalEnergy	0.62	Rectangle mask
Median	TotalEnergy	0.61	Rectangle mask
RootMeanSquared	TotalEnergy	0.59	Rectangle mask
X90Percentile	TotalEnergy	0.57	Rectangle mask
Mean	TotalEnergy	0.59	Rectangle mask
JointAverage	TotalEnergy	0.57	Rectangle mask
SumAverage	TotalEnergy	0.57	Rectangle mask
MeanAbsoluteDeviation	TotalEnergy	0.51	Rectangle mask
InterquartileRange	TotalEnergy	0.52	Rectangle mask
RobustMeanAbsoluteDeviation	TotalEnergy	0.52	Rectangle mask
Maximum2DDiameterRow	TotalEnergy	0.52	Rectangle mask
MajorAxisLength	TotalEnergy	0.39	Rectangle mask
Maximum2DDiameterColumn	TotalEnergy	0.51	Rectangle mask
Maximum3DDiameter	TotalEnergy	0.48	Rectangle mask
Imc1	TotalEnergy	0.18	Rectangle mask
GrayLevelNonUniformity	TotalEnergy	0.33	Rectangle mask
GrayLevelNonUniformity.2	TotalEnergy	0.31	Rectangle mask
Maximum2DDiameterSlice	TotalEnergy	0.47	Rectangle mask
MinorAxisLength	TotalEnergy	0.48	Rectangle mask
GrayLevelNonUniformity.1	TotalEnergy	0.5	Rectangle mask
SurfaceArea	TotalEnergy	0.6	Rectangle mask
RunLengthNonUniformity	TotalEnergy	0.59	Rectangle mask
MeshVolume	TotalEnergy	0.56	Rectangle mask
VoxelVolume	TotalEnergy	0.56	Rectangle mask
Idmn	TotalEnergy	0.41	Rectangle mask
Idn	TotalEnergy	0.44	Rectangle mask
LeastAxisLength	TotalEnergy	0.57	Rectangle mask
Correlation	TotalEnergy	0.44	Rectangle mask
SmallDependenceLowGrayLevelEmphasis	TotalEnergy	-0.5	Rectangle mask
SurfaceVolumeRatio	TotalEnergy	-0.49	Rectangle mask
Coarseness	TotalEnergy	-0.45	Rectangle mask
Kurtosis	TotalEnergy	-0.06	Rectangle mask
Skewness	TotalEnergy	-0.24	Rectangle mask
JointEnergy	TotalEnergy	-0.45	Rectangle mask
MaximumProbability	TotalEnergy	-0.49	Rectangle mask
LongRunLowGrayLevelEmphasis	TotalEnergy	-0.37	Rectangle mask
LowGrayLevelEmphasis	TotalEnergy	-0.42	Rectangle mask
LowGrayLevelRunEmphasis	TotalEnergy	-0.42	Rectangle mask
ShortRunLowGrayLevelEmphasis	TotalEnergy	-0.43	Rectangle mask
LowGrayLevelZoneEmphasis	TotalEnergy	-0.42	Rectangle mask
SmallAreaLowGrayLevelEmphasis	TotalEnergy	-0.43	Rectangle mask
LargeAreaLowGrayLevelEmphasis	TotalEnergy	-0.06	Rectangle mask
LargeDependenceLowGrayLevelEmphasis	TotalEnergy	-0.2	Rectangle mask
DependenceVariance	TotalEnergy	0.05	Rectangle mask
InverseVariance	TotalEnergy	-0.24	Rectangle mask
Id	TotalEnergy	-0.24	Rectangle mask
Idm	TotalEnergy	-0.23	Rectangle mask
LargeDependenceEmphasis	TotalEnergy	-0.06	Rectangle mask
LongRunEmphasis	TotalEnergy	-0.08	Rectangle mask
RunVariance	TotalEnergy	-0.07	Rectangle mask
Busyness	TotalEnergy	-0.14	Rectangle mask
GrayLevelNonUniformityNormalized.1	TotalEnergy	-0.49	Rectangle mask
Uniformity	TotalEnergy	-0.46	Rectangle mask
GrayLevelNonUniformityNormalized	TotalEnergy	-0.46	Rectangle mask
LargeAreaHighGrayLevelEmphasis	TotalEnergy	0.2	Rectangle mask
LargeAreaEmphasis	TotalEnergy	-0.05	Rectangle mask
ZoneVariance	TotalEnergy	-0.04	Rectangle mask
Sphericity	TotalEnergy	-0.17	Rectangle mask
Elongation	TotalEnergy	-0.03	Rectangle mask
Flatness	TotalEnergy	0.06	Rectangle mask
ClusterShade	ClusterShade	1	Rectangle mask
MCC	ClusterShade	0.26	Rectangle mask
Imc2	ClusterShade	0.15	Rectangle mask
ShortRunEmphasis	ClusterShade	0.18	Rectangle mask
RunLengthNonUniformityNormalized	ClusterShade	0.19	Rectangle mask
RunPercentage	ClusterShade	0.18	Rectangle mask
DependenceNonUniformityNormalized	ClusterShade	0.26	Rectangle mask
ZonePercentage	ClusterShade	0.22	Rectangle mask
SmallDependenceEmphasis	ClusterShade	0.25	Rectangle mask
SizeZoneNonUniformityNormalized	ClusterShade	0.27	Rectangle mask
SmallAreaEmphasis	ClusterShade	0.26	Rectangle mask
Contrast.1	ClusterShade	0.42	Rectangle mask
Strength	ClusterShade	0.48	Rectangle mask
DifferenceAverage	ClusterShade	0.36	Rectangle mask
Contrast	ClusterShade	0.41	Rectangle mask
DifferenceVariance	ClusterShade	0.45	Rectangle mask
ClusterProminence	ClusterShade	0.51	Rectangle mask
SumSquares	ClusterShade	0.47	Rectangle mask
ClusterTendency	ClusterShade	0.49	Rectangle mask
GrayLevelVariance.2	ClusterShade	0.4	Rectangle mask
GrayLevelVariance.1	ClusterShade	0.41	Rectangle mask
Variance	ClusterShade	0.4	Rectangle mask
GrayLevelVariance	ClusterShade	0.4	Rectangle mask
Complexity	ClusterShade	0.29	Rectangle mask
SmallAreaHighGrayLevelEmphasis	ClusterShade	0.25	Rectangle mask
SmallDependenceHighGrayLevelEmphasis	ClusterShade	0.24	Rectangle mask
HighGrayLevelZoneEmphasis	ClusterShade	0.21	Rectangle mask
HighGrayLevelEmphasis	ClusterShade	0.16	Rectangle mask
ShortRunHighGrayLevelEmphasis	ClusterShade	0.17	Rectangle mask
LongRunHighGrayLevelEmphasis	ClusterShade	0.15	Rectangle mask
Autocorrelation	ClusterShade	0.12	Rectangle mask
HighGrayLevelRunEmphasis	ClusterShade	0.16	Rectangle mask
Range	ClusterShade	0.44	Rectangle mask
Minimum	ClusterShade	0.38	Rectangle mask
X10Percentile	ClusterShade	0.36	Rectangle mask
Maximum	ClusterShade	0.41	Rectangle mask
Median	ClusterShade	0.29	Rectangle mask
RootMeanSquared	ClusterShade	0.33	Rectangle mask
X90Percentile	ClusterShade	0.37	Rectangle mask
Mean	ClusterShade	0.33	Rectangle mask
JointAverage	ClusterShade	0.2	Rectangle mask
SumAverage	ClusterShade	0.2	Rectangle mask
MeanAbsoluteDeviation	ClusterShade	0.36	Rectangle mask
InterquartileRange	ClusterShade	0.24	Rectangle mask
RobustMeanAbsoluteDeviation	ClusterShade	0.29	Rectangle mask
Maximum2DDiameterRow	ClusterShade	0.14	Rectangle mask
MajorAxisLength	ClusterShade	0.2	Rectangle mask
Maximum2DDiameterColumn	ClusterShade	0.17	Rectangle mask
Maximum3DDiameter	ClusterShade	0.2	Rectangle mask
Imc1	ClusterShade	-0.21	Rectangle mask
GrayLevelNonUniformity	ClusterShade	0.1	Rectangle mask
GrayLevelNonUniformity.2	ClusterShade	0.1	Rectangle mask
Maximum2DDiameterSlice	ClusterShade	0.1	Rectangle mask
MinorAxisLength	ClusterShade	0.1	Rectangle mask
GrayLevelNonUniformity.1	ClusterShade	0.15	Rectangle mask
SurfaceArea	ClusterShade	0.21	Rectangle mask
RunLengthNonUniformity	ClusterShade	0.23	Rectangle mask
MeshVolume	ClusterShade	0.22	Rectangle mask
VoxelVolume	ClusterShade	0.22	Rectangle mask
Idmn	ClusterShade	0.01	Rectangle mask
Idn	ClusterShade	0.08	Rectangle mask
LeastAxisLength	ClusterShade	0.15	Rectangle mask
Correlation	ClusterShade	0.13	Rectangle mask
SmallDependenceLowGrayLevelEmphasis	ClusterShade	-0.06	Rectangle mask
SurfaceVolumeRatio	ClusterShade	0.14	Rectangle mask
Coarseness	ClusterShade	-0.09	Rectangle mask
Kurtosis	ClusterShade	0.22	Rectangle mask
Skewness	ClusterShade	0.35	Rectangle mask
JointEnergy	ClusterShade	-0.01	Rectangle mask
MaximumProbability	ClusterShade	-0.07	Rectangle mask
LongRunLowGrayLevelEmphasis	ClusterShade	-0.17	Rectangle mask
LowGrayLevelEmphasis	ClusterShade	-0.17	Rectangle mask
LowGrayLevelRunEmphasis	ClusterShade	-0.17	Rectangle mask
ShortRunLowGrayLevelEmphasis	ClusterShade	-0.17	Rectangle mask
LowGrayLevelZoneEmphasis	ClusterShade	-0.21	Rectangle mask
SmallAreaLowGrayLevelEmphasis	ClusterShade	-0.18	Rectangle mask
LargeAreaLowGrayLevelEmphasis	ClusterShade	-0.05	Rectangle mask
LargeDependenceLowGrayLevelEmphasis	ClusterShade	-0.12	Rectangle mask
DependenceVariance	ClusterShade	-0.1	Rectangle mask
InverseVariance	ClusterShade	-0.22	Rectangle mask
Id	ClusterShade	-0.24	Rectangle mask
Idm	ClusterShade	-0.22	Rectangle mask
LargeDependenceEmphasis	ClusterShade	-0.14	Rectangle mask
LongRunEmphasis	ClusterShade	-0.16	Rectangle mask
RunVariance	ClusterShade	-0.14	Rectangle mask
Busyness	ClusterShade	-0.15	Rectangle mask
GrayLevelNonUniformityNormalized.1	ClusterShade	-0.24	Rectangle mask
Uniformity	ClusterShade	-0.21	Rectangle mask
GrayLevelNonUniformityNormalized	ClusterShade	-0.22	Rectangle mask
LargeAreaHighGrayLevelEmphasis	ClusterShade	-0.04	Rectangle mask
LargeAreaEmphasis	ClusterShade	-0.04	Rectangle mask
ZoneVariance	ClusterShade	-0.04	Rectangle mask
Sphericity	ClusterShade	-0.24	Rectangle mask
Elongation	ClusterShade	-0.13	Rectangle mask
Flatness	ClusterShade	-0.07	Rectangle mask
MCC	MCC	1	Rectangle mask
Imc2	MCC	0.72	Rectangle mask
ShortRunEmphasis	MCC	0.7	Rectangle mask
RunLengthNonUniformityNormalized	MCC	0.72	Rectangle mask
RunPercentage	MCC	0.71	Rectangle mask
DependenceNonUniformityNormalized	MCC	0.81	Rectangle mask
ZonePercentage	MCC	0.8	Rectangle mask
SmallDependenceEmphasis	MCC	0.79	Rectangle mask
SizeZoneNonUniformityNormalized	MCC	0.76	Rectangle mask
SmallAreaEmphasis	MCC	0.72	Rectangle mask
Contrast.1	MCC	0.44	Rectangle mask
Strength	MCC	0.75	Rectangle mask
DifferenceAverage	MCC	0.65	Rectangle mask
Contrast	MCC	0.54	Rectangle mask
DifferenceVariance	MCC	0.54	Rectangle mask
ClusterProminence	MCC	0.31	Rectangle mask
SumSquares	MCC	0.49	Rectangle mask
ClusterTendency	MCC	0.41	Rectangle mask
GrayLevelVariance.2	MCC	0.45	Rectangle mask
GrayLevelVariance.1	MCC	0.46	Rectangle mask
Variance	MCC	0.45	Rectangle mask
GrayLevelVariance	MCC	0.45	Rectangle mask
Complexity	MCC	0.34	Rectangle mask
SmallAreaHighGrayLevelEmphasis	MCC	0.43	Rectangle mask
SmallDependenceHighGrayLevelEmphasis	MCC	0.45	Rectangle mask
HighGrayLevelZoneEmphasis	MCC	0.38	Rectangle mask
HighGrayLevelEmphasis	MCC	0.34	Rectangle mask
ShortRunHighGrayLevelEmphasis	MCC	0.35	Rectangle mask
LongRunHighGrayLevelEmphasis	MCC	0.32	Rectangle mask
Autocorrelation	MCC	0.3	Rectangle mask
HighGrayLevelRunEmphasis	MCC	0.35	Rectangle mask
Range	MCC	0.42	Rectangle mask
Minimum	MCC	0.43	Rectangle mask
X10Percentile	MCC	0.42	Rectangle mask
Maximum	MCC	0.43	Rectangle mask
Median	MCC	0.4	Rectangle mask
RootMeanSquared	MCC	0.42	Rectangle mask
X90Percentile	MCC	0.45	Rectangle mask
Mean	MCC	0.42	Rectangle mask
JointAverage	MCC	0.41	Rectangle mask
SumAverage	MCC	0.41	Rectangle mask
MeanAbsoluteDeviation	MCC	0.5	Rectangle mask
InterquartileRange	MCC	0.43	Rectangle mask
RobustMeanAbsoluteDeviation	MCC	0.45	Rectangle mask
Maximum2DDiameterRow	MCC	-0.56	Rectangle mask
MajorAxisLength	MCC	-0.4	Rectangle mask
Maximum2DDiameterColumn	MCC	-0.51	Rectangle mask
Maximum3DDiameter	MCC	-0.5	Rectangle mask
Imc1	MCC	-0.96	Rectangle mask
GrayLevelNonUniformity	MCC	-0.52	Rectangle mask
GrayLevelNonUniformity.2	MCC	-0.5	Rectangle mask
Maximum2DDiameterSlice	MCC	-0.64	Rectangle mask
MinorAxisLength	MCC	-0.66	Rectangle mask
GrayLevelNonUniformity.1	MCC	-0.55	Rectangle mask
SurfaceArea	MCC	-0.5	Rectangle mask
RunLengthNonUniformity	MCC	-0.32	Rectangle mask
MeshVolume	MCC	-0.32	Rectangle mask
VoxelVolume	MCC	-0.32	Rectangle mask
Idmn	MCC	-0.68	Rectangle mask
Idn	MCC	-0.64	Rectangle mask
LeastAxisLength	MCC	-0.57	Rectangle mask
Correlation	MCC	-0.64	Rectangle mask
SmallDependenceLowGrayLevelEmphasis	MCC	0.25	Rectangle mask
SurfaceVolumeRatio	MCC	0.73	Rectangle mask
Coarseness	MCC	0.63	Rectangle mask
Kurtosis	MCC	0.03	Rectangle mask
Skewness	MCC	0.12	Rectangle mask
JointEnergy	MCC	0.43	Rectangle mask
MaximumProbability	MCC	0.26	Rectangle mask
LongRunLowGrayLevelEmphasis	MCC	-0.29	Rectangle mask
LowGrayLevelEmphasis	MCC	-0.22	Rectangle mask
LowGrayLevelRunEmphasis	MCC	-0.23	Rectangle mask
ShortRunLowGrayLevelEmphasis	MCC	-0.21	Rectangle mask
LowGrayLevelZoneEmphasis	MCC	-0.4	Rectangle mask
SmallAreaLowGrayLevelEmphasis	MCC	-0.31	Rectangle mask
LargeAreaLowGrayLevelEmphasis	MCC	-0.16	Rectangle mask
LargeDependenceLowGrayLevelEmphasis	MCC	-0.36	Rectangle mask
DependenceVariance	MCC	-0.62	Rectangle mask
InverseVariance	MCC	-0.66	Rectangle mask
Id	MCC	-0.67	Rectangle mask
Idm	MCC	-0.64	Rectangle mask
LargeDependenceEmphasis	MCC	-0.59	Rectangle mask
LongRunEmphasis	MCC	-0.64	Rectangle mask
RunVariance	MCC	-0.61	Rectangle mask
Busyness	MCC	-0.62	Rectangle mask
GrayLevelNonUniformityNormalized.1	MCC	-0.36	Rectangle mask
Uniformity	MCC	-0.29	Rectangle mask
GrayLevelNonUniformityNormalized	MCC	-0.29	Rectangle mask
LargeAreaHighGrayLevelEmphasis	MCC	-0.22	Rectangle mask
LargeAreaEmphasis	MCC	-0.15	Rectangle mask
ZoneVariance	MCC	-0.15	Rectangle mask
Sphericity	MCC	0.3	Rectangle mask
Elongation	MCC	-0.14	Rectangle mask
Flatness	MCC	-0.07	Rectangle mask
Imc2	Imc2	1	Rectangle mask
ShortRunEmphasis	Imc2	0.89	Rectangle mask
RunLengthNonUniformityNormalized	Imc2	0.89	Rectangle mask
RunPercentage	Imc2	0.9	Rectangle mask
DependenceNonUniformityNormalized	Imc2	0.7	Rectangle mask
ZonePercentage	Imc2	0.85	Rectangle mask
SmallDependenceEmphasis	Imc2	0.79	Rectangle mask
SizeZoneNonUniformityNormalized	Imc2	0.72	Rectangle mask
SmallAreaEmphasis	Imc2	0.75	Rectangle mask
Contrast.1	Imc2	0.26	Rectangle mask
Strength	Imc2	0.52	Rectangle mask
DifferenceAverage	Imc2	0.58	Rectangle mask
Contrast	Imc2	0.41	Rectangle mask
DifferenceVariance	Imc2	0.43	Rectangle mask
ClusterProminence	Imc2	0.25	Rectangle mask
SumSquares	Imc2	0.42	Rectangle mask
ClusterTendency	Imc2	0.4	Rectangle mask
GrayLevelVariance.2	Imc2	0.41	Rectangle mask
GrayLevelVariance.1	Imc2	0.41	Rectangle mask
Variance	Imc2	0.41	Rectangle mask
GrayLevelVariance	Imc2	0.41	Rectangle mask
Complexity	Imc2	0.35	Rectangle mask
SmallAreaHighGrayLevelEmphasis	Imc2	0.4	Rectangle mask
SmallDependenceHighGrayLevelEmphasis	Imc2	0.39	Rectangle mask
HighGrayLevelZoneEmphasis	Imc2	0.39	Rectangle mask
HighGrayLevelEmphasis	Imc2	0.38	Rectangle mask
ShortRunHighGrayLevelEmphasis	Imc2	0.38	Rectangle mask
LongRunHighGrayLevelEmphasis	Imc2	0.36	Rectangle mask
Autocorrelation	Imc2	0.36	Rectangle mask
HighGrayLevelRunEmphasis	Imc2	0.38	Rectangle mask
Range	Imc2	0.48	Rectangle mask
Minimum	Imc2	0.5	Rectangle mask
X10Percentile	Imc2	0.49	Rectangle mask
Maximum	Imc2	0.5	Rectangle mask
Median	Imc2	0.49	Rectangle mask
RootMeanSquared	Imc2	0.5	Rectangle mask
X90Percentile	Imc2	0.51	Rectangle mask
Mean	Imc2	0.5	Rectangle mask
JointAverage	Imc2	0.5	Rectangle mask
SumAverage	Imc2	0.5	Rectangle mask
MeanAbsoluteDeviation	Imc2	0.54	Rectangle mask
InterquartileRange	Imc2	0.51	Rectangle mask
RobustMeanAbsoluteDeviation	Imc2	0.52	Rectangle mask
Maximum2DDiameterRow	Imc2	-0.36	Rectangle mask
MajorAxisLength	Imc2	-0.25	Rectangle mask
Maximum2DDiameterColumn	Imc2	-0.33	Rectangle mask
Maximum3DDiameter	Imc2	-0.33	Rectangle mask
Imc1	Imc2	-0.74	Rectangle mask
GrayLevelNonUniformity	Imc2	-0.69	Rectangle mask
GrayLevelNonUniformity.2	Imc2	-0.7	Rectangle mask
Maximum2DDiameterSlice	Imc2	-0.52	Rectangle mask
MinorAxisLength	Imc2	-0.51	Rectangle mask
GrayLevelNonUniformity.1	Imc2	-0.46	Rectangle mask
SurfaceArea	Imc2	-0.44	Rectangle mask
RunLengthNonUniformity	Imc2	-0.29	Rectangle mask
MeshVolume	Imc2	-0.32	Rectangle mask
VoxelVolume	Imc2	-0.33	Rectangle mask
Idmn	Imc2	-0.51	Rectangle mask
Idn	Imc2	-0.52	Rectangle mask
LeastAxisLength	Imc2	-0.47	Rectangle mask
Correlation	Imc2	-0.42	Rectangle mask
SmallDependenceLowGrayLevelEmphasis	Imc2	0.13	Rectangle mask
SurfaceVolumeRatio	Imc2	0.46	Rectangle mask
Coarseness	Imc2	0.38	Rectangle mask
Kurtosis	Imc2	-0.12	Rectangle mask
Skewness	Imc2	-0.08	Rectangle mask
JointEnergy	Imc2	-0.05	Rectangle mask
MaximumProbability	Imc2	-0.2	Rectangle mask
LongRunLowGrayLevelEmphasis	Imc2	-0.52	Rectangle mask
LowGrayLevelEmphasis	Imc2	-0.41	Rectangle mask
LowGrayLevelRunEmphasis	Imc2	-0.43	Rectangle mask
ShortRunLowGrayLevelEmphasis	Imc2	-0.4	Rectangle mask
LowGrayLevelZoneEmphasis	Imc2	-0.65	Rectangle mask
SmallAreaLowGrayLevelEmphasis	Imc2	-0.56	Rectangle mask
LargeAreaLowGrayLevelEmphasis	Imc2	-0.42	Rectangle mask
LargeDependenceLowGrayLevelEmphasis	Imc2	-0.66	Rectangle mask
DependenceVariance	Imc2	-0.84	Rectangle mask
InverseVariance	Imc2	-0.82	Rectangle mask
Id	Imc2	-0.81	Rectangle mask
Idm	Imc2	-0.83	Rectangle mask
LargeDependenceEmphasis	Imc2	-0.87	Rectangle mask
LongRunEmphasis	Imc2	-0.89	Rectangle mask
RunVariance	Imc2	-0.87	Rectangle mask
Busyness	Imc2	-0.9	Rectangle mask
GrayLevelNonUniformityNormalized.1	Imc2	-0.64	Rectangle mask
Uniformity	Imc2	-0.61	Rectangle mask
GrayLevelNonUniformityNormalized	Imc2	-0.61	Rectangle mask
LargeAreaHighGrayLevelEmphasis	Imc2	-0.43	Rectangle mask
LargeAreaEmphasis	Imc2	-0.39	Rectangle mask
ZoneVariance	Imc2	-0.38	Rectangle mask
Sphericity	Imc2	0.22	Rectangle mask
Elongation	Imc2	-0.17	Rectangle mask
Flatness	Imc2	-0.13	Rectangle mask
ShortRunEmphasis	ShortRunEmphasis	1	Rectangle mask
RunLengthNonUniformityNormalized	ShortRunEmphasis	1	Rectangle mask
RunPercentage	ShortRunEmphasis	1	Rectangle mask
DependenceNonUniformityNormalized	ShortRunEmphasis	0.83	Rectangle mask
ZonePercentage	ShortRunEmphasis	0.95	Rectangle mask
SmallDependenceEmphasis	ShortRunEmphasis	0.91	Rectangle mask
SizeZoneNonUniformityNormalized	ShortRunEmphasis	0.84	Rectangle mask
SmallAreaEmphasis	ShortRunEmphasis	0.87	Rectangle mask
Contrast.1	ShortRunEmphasis	0.36	Rectangle mask
Strength	ShortRunEmphasis	0.61	Rectangle mask
DifferenceAverage	ShortRunEmphasis	0.71	Rectangle mask
Contrast	ShortRunEmphasis	0.54	Rectangle mask
DifferenceVariance	ShortRunEmphasis	0.55	Rectangle mask
ClusterProminence	ShortRunEmphasis	0.34	Rectangle mask
SumSquares	ShortRunEmphasis	0.54	Rectangle mask
ClusterTendency	ShortRunEmphasis	0.5	Rectangle mask
GrayLevelVariance.2	ShortRunEmphasis	0.53	Rectangle mask
GrayLevelVariance.1	ShortRunEmphasis	0.53	Rectangle mask
Variance	ShortRunEmphasis	0.53	Rectangle mask
GrayLevelVariance	ShortRunEmphasis	0.53	Rectangle mask
Complexity	ShortRunEmphasis	0.46	Rectangle mask
SmallAreaHighGrayLevelEmphasis	ShortRunEmphasis	0.51	Rectangle mask
SmallDependenceHighGrayLevelEmphasis	ShortRunEmphasis	0.52	Rectangle mask
HighGrayLevelZoneEmphasis	ShortRunEmphasis	0.5	Rectangle mask
HighGrayLevelEmphasis	ShortRunEmphasis	0.48	Rectangle mask
ShortRunHighGrayLevelEmphasis	ShortRunEmphasis	0.49	Rectangle mask
LongRunHighGrayLevelEmphasis	ShortRunEmphasis	0.47	Rectangle mask
Autocorrelation	ShortRunEmphasis	0.46	Rectangle mask
HighGrayLevelRunEmphasis	ShortRunEmphasis	0.49	Rectangle mask
Range	ShortRunEmphasis	0.61	Rectangle mask
Minimum	ShortRunEmphasis	0.63	Rectangle mask
X10Percentile	ShortRunEmphasis	0.63	Rectangle mask
Maximum	ShortRunEmphasis	0.63	Rectangle mask
Median	ShortRunEmphasis	0.62	Rectangle mask
RootMeanSquared	ShortRunEmphasis	0.64	Rectangle mask
X90Percentile	ShortRunEmphasis	0.65	Rectangle mask
Mean	ShortRunEmphasis	0.63	Rectangle mask
JointAverage	ShortRunEmphasis	0.62	Rectangle mask
SumAverage	ShortRunEmphasis	0.62	Rectangle mask
MeanAbsoluteDeviation	ShortRunEmphasis	0.66	Rectangle mask
InterquartileRange	ShortRunEmphasis	0.63	Rectangle mask
RobustMeanAbsoluteDeviation	ShortRunEmphasis	0.64	Rectangle mask
Maximum2DDiameterRow	ShortRunEmphasis	-0.26	Rectangle mask
MajorAxisLength	ShortRunEmphasis	-0.16	Rectangle mask
Maximum2DDiameterColumn	ShortRunEmphasis	-0.23	Rectangle mask
Maximum3DDiameter	ShortRunEmphasis	-0.22	Rectangle mask
Imc1	ShortRunEmphasis	-0.75	Rectangle mask
GrayLevelNonUniformity	ShortRunEmphasis	-0.65	Rectangle mask
GrayLevelNonUniformity.2	ShortRunEmphasis	-0.67	Rectangle mask
Maximum2DDiameterSlice	ShortRunEmphasis	-0.44	Rectangle mask
MinorAxisLength	ShortRunEmphasis	-0.43	Rectangle mask
GrayLevelNonUniformity.1	ShortRunEmphasis	-0.35	Rectangle mask
SurfaceArea	ShortRunEmphasis	-0.36	Rectangle mask
RunLengthNonUniformity	ShortRunEmphasis	-0.24	Rectangle mask
MeshVolume	ShortRunEmphasis	-0.28	Rectangle mask
VoxelVolume	ShortRunEmphasis	-0.29	Rectangle mask
Idmn	ShortRunEmphasis	-0.52	Rectangle mask
Idn	ShortRunEmphasis	-0.54	Rectangle mask
LeastAxisLength	ShortRunEmphasis	-0.43	Rectangle mask
Correlation	ShortRunEmphasis	-0.45	Rectangle mask
SmallDependenceLowGrayLevelEmphasis	ShortRunEmphasis	0.11	Rectangle mask
SurfaceVolumeRatio	ShortRunEmphasis	0.41	Rectangle mask
Coarseness	ShortRunEmphasis	0.26	Rectangle mask
Kurtosis	ShortRunEmphasis	-0.19	Rectangle mask
Skewness	ShortRunEmphasis	-0.17	Rectangle mask
JointEnergy	ShortRunEmphasis	-0.14	Rectangle mask
MaximumProbability	ShortRunEmphasis	-0.36	Rectangle mask
LongRunLowGrayLevelEmphasis	ShortRunEmphasis	-0.62	Rectangle mask
LowGrayLevelEmphasis	ShortRunEmphasis	-0.51	Rectangle mask
LowGrayLevelRunEmphasis	ShortRunEmphasis	-0.52	Rectangle mask
ShortRunLowGrayLevelEmphasis	ShortRunEmphasis	-0.49	Rectangle mask
LowGrayLevelZoneEmphasis	ShortRunEmphasis	-0.72	Rectangle mask
SmallAreaLowGrayLevelEmphasis	ShortRunEmphasis	-0.62	Rectangle mask
LargeAreaLowGrayLevelEmphasis	ShortRunEmphasis	-0.54	Rectangle mask
LargeDependenceLowGrayLevelEmphasis	ShortRunEmphasis	-0.75	Rectangle mask
DependenceVariance	ShortRunEmphasis	-0.92	Rectangle mask
InverseVariance	ShortRunEmphasis	-0.92	Rectangle mask
Id	ShortRunEmphasis	-0.93	Rectangle mask
Idm	ShortRunEmphasis	-0.95	Rectangle mask
LargeDependenceEmphasis	ShortRunEmphasis	-0.96	Rectangle mask
LongRunEmphasis	ShortRunEmphasis	-0.98	Rectangle mask
RunVariance	ShortRunEmphasis	-0.96	Rectangle mask
Busyness	ShortRunEmphasis	-0.89	Rectangle mask
GrayLevelNonUniformityNormalized.1	ShortRunEmphasis	-0.76	Rectangle mask
Uniformity	ShortRunEmphasis	-0.76	Rectangle mask
GrayLevelNonUniformityNormalized	ShortRunEmphasis	-0.76	Rectangle mask
LargeAreaHighGrayLevelEmphasis	ShortRunEmphasis	-0.51	Rectangle mask
LargeAreaEmphasis	ShortRunEmphasis	-0.52	Rectangle mask
ZoneVariance	ShortRunEmphasis	-0.51	Rectangle mask
Sphericity	ShortRunEmphasis	0.17	Rectangle mask
Elongation	ShortRunEmphasis	-0.22	Rectangle mask
Flatness	ShortRunEmphasis	-0.19	Rectangle mask
RunLengthNonUniformityNormalized	RunLengthNonUniformityNormalized	1	Rectangle mask
RunPercentage	RunLengthNonUniformityNormalized	1	Rectangle mask
DependenceNonUniformityNormalized	RunLengthNonUniformityNormalized	0.86	Rectangle mask
ZonePercentage	RunLengthNonUniformityNormalized	0.96	Rectangle mask
SmallDependenceEmphasis	RunLengthNonUniformityNormalized	0.93	Rectangle mask
SizeZoneNonUniformityNormalized	RunLengthNonUniformityNormalized	0.86	Rectangle mask
SmallAreaEmphasis	RunLengthNonUniformityNormalized	0.89	Rectangle mask
Contrast.1	RunLengthNonUniformityNormalized	0.38	Rectangle mask
Strength	RunLengthNonUniformityNormalized	0.64	Rectangle mask
DifferenceAverage	RunLengthNonUniformityNormalized	0.74	Rectangle mask
Contrast	RunLengthNonUniformityNormalized	0.57	Rectangle mask
DifferenceVariance	RunLengthNonUniformityNormalized	0.57	Rectangle mask
ClusterProminence	RunLengthNonUniformityNormalized	0.36	Rectangle mask
SumSquares	RunLengthNonUniformityNormalized	0.56	Rectangle mask
ClusterTendency	RunLengthNonUniformityNormalized	0.52	Rectangle mask
GrayLevelVariance.2	RunLengthNonUniformityNormalized	0.55	Rectangle mask
GrayLevelVariance.1	RunLengthNonUniformityNormalized	0.55	Rectangle mask
Variance	RunLengthNonUniformityNormalized	0.55	Rectangle mask
GrayLevelVariance	RunLengthNonUniformityNormalized	0.55	Rectangle mask
Complexity	RunLengthNonUniformityNormalized	0.48	Rectangle mask
SmallAreaHighGrayLevelEmphasis	RunLengthNonUniformityNormalized	0.53	Rectangle mask
SmallDependenceHighGrayLevelEmphasis	RunLengthNonUniformityNormalized	0.54	Rectangle mask
HighGrayLevelZoneEmphasis	RunLengthNonUniformityNormalized	0.52	Rectangle mask
HighGrayLevelEmphasis	RunLengthNonUniformityNormalized	0.5	Rectangle mask
ShortRunHighGrayLevelEmphasis	RunLengthNonUniformityNormalized	0.51	Rectangle mask
LongRunHighGrayLevelEmphasis	RunLengthNonUniformityNormalized	0.49	Rectangle mask
Autocorrelation	RunLengthNonUniformityNormalized	0.48	Rectangle mask
HighGrayLevelRunEmphasis	RunLengthNonUniformityNormalized	0.5	Rectangle mask
Range	RunLengthNonUniformityNormalized	0.62	Rectangle mask
Minimum	RunLengthNonUniformityNormalized	0.65	Rectangle mask
X10Percentile	RunLengthNonUniformityNormalized	0.64	Rectangle mask
Maximum	RunLengthNonUniformityNormalized	0.64	Rectangle mask
Median	RunLengthNonUniformityNormalized	0.64	Rectangle mask
RootMeanSquared	RunLengthNonUniformityNormalized	0.65	Rectangle mask
X90Percentile	RunLengthNonUniformityNormalized	0.66	Rectangle mask
Mean	RunLengthNonUniformityNormalized	0.65	Rectangle mask
JointAverage	RunLengthNonUniformityNormalized	0.63	Rectangle mask
SumAverage	RunLengthNonUniformityNormalized	0.63	Rectangle mask
MeanAbsoluteDeviation	RunLengthNonUniformityNormalized	0.68	Rectangle mask
InterquartileRange	RunLengthNonUniformityNormalized	0.65	Rectangle mask
RobustMeanAbsoluteDeviation	RunLengthNonUniformityNormalized	0.66	Rectangle mask
Maximum2DDiameterRow	RunLengthNonUniformityNormalized	-0.28	Rectangle mask
MajorAxisLength	RunLengthNonUniformityNormalized	-0.18	Rectangle mask
Maximum2DDiameterColumn	RunLengthNonUniformityNormalized	-0.24	Rectangle mask
Maximum3DDiameter	RunLengthNonUniformityNormalized	-0.24	Rectangle mask
Imc1	RunLengthNonUniformityNormalized	-0.78	Rectangle mask
GrayLevelNonUniformity	RunLengthNonUniformityNormalized	-0.65	Rectangle mask
GrayLevelNonUniformity.2	RunLengthNonUniformityNormalized	-0.67	Rectangle mask
Maximum2DDiameterSlice	RunLengthNonUniformityNormalized	-0.46	Rectangle mask
MinorAxisLength	RunLengthNonUniformityNormalized	-0.45	Rectangle mask
GrayLevelNonUniformity.1	RunLengthNonUniformityNormalized	-0.37	Rectangle mask
SurfaceArea	RunLengthNonUniformityNormalized	-0.38	Rectangle mask
RunLengthNonUniformity	RunLengthNonUniformityNormalized	-0.26	Rectangle mask
MeshVolume	RunLengthNonUniformityNormalized	-0.3	Rectangle mask
VoxelVolume	RunLengthNonUniformityNormalized	-0.3	Rectangle mask
Idmn	RunLengthNonUniformityNormalized	-0.54	Rectangle mask
Idn	RunLengthNonUniformityNormalized	-0.56	Rectangle mask
LeastAxisLength	RunLengthNonUniformityNormalized	-0.45	Rectangle mask
Correlation	RunLengthNonUniformityNormalized	-0.47	Rectangle mask
SmallDependenceLowGrayLevelEmphasis	RunLengthNonUniformityNormalized	0.11	Rectangle mask
SurfaceVolumeRatio	RunLengthNonUniformityNormalized	0.43	Rectangle mask
Coarseness	RunLengthNonUniformityNormalized	0.28	Rectangle mask
Kurtosis	RunLengthNonUniformityNormalized	-0.19	Rectangle mask
Skewness	RunLengthNonUniformityNormalized	-0.18	Rectangle mask
JointEnergy	RunLengthNonUniformityNormalized	-0.11	Rectangle mask
MaximumProbability	RunLengthNonUniformityNormalized	-0.33	Rectangle mask
LongRunLowGrayLevelEmphasis	RunLengthNonUniformityNormalized	-0.62	Rectangle mask
LowGrayLevelEmphasis	RunLengthNonUniformityNormalized	-0.51	Rectangle mask
LowGrayLevelRunEmphasis	RunLengthNonUniformityNormalized	-0.52	Rectangle mask
ShortRunLowGrayLevelEmphasis	RunLengthNonUniformityNormalized	-0.5	Rectangle mask
LowGrayLevelZoneEmphasis	RunLengthNonUniformityNormalized	-0.72	Rectangle mask
SmallAreaLowGrayLevelEmphasis	RunLengthNonUniformityNormalized	-0.61	Rectangle mask
LargeAreaLowGrayLevelEmphasis	RunLengthNonUniformityNormalized	-0.49	Rectangle mask
LargeDependenceLowGrayLevelEmphasis	RunLengthNonUniformityNormalized	-0.74	Rectangle mask
DependenceVariance	RunLengthNonUniformityNormalized	-0.91	Rectangle mask
InverseVariance	RunLengthNonUniformityNormalized	-0.92	Rectangle mask
Id	RunLengthNonUniformityNormalized	-0.94	Rectangle mask
Idm	RunLengthNonUniformityNormalized	-0.96	Rectangle mask
LargeDependenceEmphasis	RunLengthNonUniformityNormalized	-0.95	Rectangle mask
LongRunEmphasis	RunLengthNonUniformityNormalized	-0.97	Rectangle mask
RunVariance	RunLengthNonUniformityNormalized	-0.94	Rectangle mask
Busyness	RunLengthNonUniformityNormalized	-0.88	Rectangle mask
GrayLevelNonUniformityNormalized.1	RunLengthNonUniformityNormalized	-0.75	Rectangle mask
Uniformity	RunLengthNonUniformityNormalized	-0.75	Rectangle mask
GrayLevelNonUniformityNormalized	RunLengthNonUniformityNormalized	-0.75	Rectangle mask
LargeAreaHighGrayLevelEmphasis	RunLengthNonUniformityNormalized	-0.47	Rectangle mask
LargeAreaEmphasis	RunLengthNonUniformityNormalized	-0.47	Rectangle mask
ZoneVariance	RunLengthNonUniformityNormalized	-0.46	Rectangle mask
Sphericity	RunLengthNonUniformityNormalized	0.18	Rectangle mask
Elongation	RunLengthNonUniformityNormalized	-0.21	Rectangle mask
Flatness	RunLengthNonUniformityNormalized	-0.18	Rectangle mask
RunPercentage	RunPercentage	1	Rectangle mask
DependenceNonUniformityNormalized	RunPercentage	0.83	Rectangle mask
ZonePercentage	RunPercentage	0.95	Rectangle mask
SmallDependenceEmphasis	RunPercentage	0.91	Rectangle mask
SizeZoneNonUniformityNormalized	RunPercentage	0.83	Rectangle mask
SmallAreaEmphasis	RunPercentage	0.86	Rectangle mask
Contrast.1	RunPercentage	0.36	Rectangle mask
Strength	RunPercentage	0.62	Rectangle mask
DifferenceAverage	RunPercentage	0.71	Rectangle mask
Contrast	RunPercentage	0.54	Rectangle mask
DifferenceVariance	RunPercentage	0.55	Rectangle mask
ClusterProminence	RunPercentage	0.34	Rectangle mask
SumSquares	RunPercentage	0.54	Rectangle mask
ClusterTendency	RunPercentage	0.5	Rectangle mask
GrayLevelVariance.2	RunPercentage	0.53	Rectangle mask
GrayLevelVariance.1	RunPercentage	0.52	Rectangle mask
Variance	RunPercentage	0.53	Rectangle mask
GrayLevelVariance	RunPercentage	0.53	Rectangle mask
Complexity	RunPercentage	0.45	Rectangle mask
SmallAreaHighGrayLevelEmphasis	RunPercentage	0.51	Rectangle mask
SmallDependenceHighGrayLevelEmphasis	RunPercentage	0.51	Rectangle mask
HighGrayLevelZoneEmphasis	RunPercentage	0.49	Rectangle mask
HighGrayLevelEmphasis	RunPercentage	0.48	Rectangle mask
ShortRunHighGrayLevelEmphasis	RunPercentage	0.48	Rectangle mask
LongRunHighGrayLevelEmphasis	RunPercentage	0.46	Rectangle mask
Autocorrelation	RunPercentage	0.46	Rectangle mask
HighGrayLevelRunEmphasis	RunPercentage	0.48	Rectangle mask
Range	RunPercentage	0.59	Rectangle mask
Minimum	RunPercentage	0.62	Rectangle mask
X10Percentile	RunPercentage	0.62	Rectangle mask
Maximum	RunPercentage	0.61	Rectangle mask
Median	RunPercentage	0.61	Rectangle mask
RootMeanSquared	RunPercentage	0.63	Rectangle mask
X90Percentile	RunPercentage	0.64	Rectangle mask
Mean	RunPercentage	0.62	Rectangle mask
JointAverage	RunPercentage	0.61	Rectangle mask
SumAverage	RunPercentage	0.61	Rectangle mask
MeanAbsoluteDeviation	RunPercentage	0.65	Rectangle mask
InterquartileRange	RunPercentage	0.63	Rectangle mask
RobustMeanAbsoluteDeviation	RunPercentage	0.63	Rectangle mask
Maximum2DDiameterRow	RunPercentage	-0.29	Rectangle mask
MajorAxisLength	RunPercentage	-0.18	Rectangle mask
Maximum2DDiameterColumn	RunPercentage	-0.25	Rectangle mask
Maximum3DDiameter	RunPercentage	-0.25	Rectangle mask
Imc1	RunPercentage	-0.76	Rectangle mask
GrayLevelNonUniformity	RunPercentage	-0.68	Rectangle mask
GrayLevelNonUniformity.2	RunPercentage	-0.69	Rectangle mask
Maximum2DDiameterSlice	RunPercentage	-0.46	Rectangle mask
MinorAxisLength	RunPercentage	-0.46	Rectangle mask
GrayLevelNonUniformity.1	RunPercentage	-0.37	Rectangle mask
SurfaceArea	RunPercentage	-0.39	Rectangle mask
RunLengthNonUniformity	RunPercentage	-0.27	Rectangle mask
MeshVolume	RunPercentage	-0.31	Rectangle mask
VoxelVolume	RunPercentage	-0.31	Rectangle mask
Idmn	RunPercentage	-0.53	Rectangle mask
Idn	RunPercentage	-0.55	Rectangle mask
LeastAxisLength	RunPercentage	-0.45	Rectangle mask
Correlation	RunPercentage	-0.47	Rectangle mask
SmallDependenceLowGrayLevelEmphasis	RunPercentage	0.12	Rectangle mask
SurfaceVolumeRatio	RunPercentage	0.43	Rectangle mask
Coarseness	RunPercentage	0.29	Rectangle mask
Kurtosis	RunPercentage	-0.19	Rectangle mask
Skewness	RunPercentage	-0.17	Rectangle mask
JointEnergy	RunPercentage	-0.12	Rectangle mask
MaximumProbability	RunPercentage	-0.34	Rectangle mask
LongRunLowGrayLevelEmphasis	RunPercentage	-0.61	Rectangle mask
LowGrayLevelEmphasis	RunPercentage	-0.49	Rectangle mask
LowGrayLevelRunEmphasis	RunPercentage	-0.5	Rectangle mask
ShortRunLowGrayLevelEmphasis	RunPercentage	-0.48	Rectangle mask
LowGrayLevelZoneEmphasis	RunPercentage	-0.71	Rectangle mask
SmallAreaLowGrayLevelEmphasis	RunPercentage	-0.61	Rectangle mask
LargeAreaLowGrayLevelEmphasis	RunPercentage	-0.55	Rectangle mask
LargeDependenceLowGrayLevelEmphasis	RunPercentage	-0.75	Rectangle mask
DependenceVariance	RunPercentage	-0.93	Rectangle mask
InverseVariance	RunPercentage	-0.91	Rectangle mask
Id	RunPercentage	-0.93	Rectangle mask
Idm	RunPercentage	-0.95	Rectangle mask
LargeDependenceEmphasis	RunPercentage	-0.97	Rectangle mask
LongRunEmphasis	RunPercentage	-0.98	Rectangle mask
RunVariance	RunPercentage	-0.96	Rectangle mask
Busyness	RunPercentage	-0.89	Rectangle mask
GrayLevelNonUniformityNormalized.1	RunPercentage	-0.74	Rectangle mask
Uniformity	RunPercentage	-0.74	Rectangle mask
GrayLevelNonUniformityNormalized	RunPercentage	-0.74	Rectangle mask
LargeAreaHighGrayLevelEmphasis	RunPercentage	-0.52	Rectangle mask
LargeAreaEmphasis	RunPercentage	-0.52	Rectangle mask
ZoneVariance	RunPercentage	-0.52	Rectangle mask
Sphericity	RunPercentage	0.18	Rectangle mask
Elongation	RunPercentage	-0.21	Rectangle mask
Flatness	RunPercentage	-0.18	Rectangle mask
DependenceNonUniformityNormalized	DependenceNonUniformityNormalized	1	Rectangle mask
ZonePercentage	DependenceNonUniformityNormalized	0.93	Rectangle mask
SmallDependenceEmphasis	DependenceNonUniformityNormalized	0.95	Rectangle mask
SizeZoneNonUniformityNormalized	DependenceNonUniformityNormalized	0.92	Rectangle mask
SmallAreaEmphasis	DependenceNonUniformityNormalized	0.86	Rectangle mask
Contrast.1	DependenceNonUniformityNormalized	0.62	Rectangle mask
Strength	DependenceNonUniformityNormalized	0.85	Rectangle mask
DifferenceAverage	DependenceNonUniformityNormalized	0.88	Rectangle mask
Contrast	DependenceNonUniformityNormalized	0.79	Rectangle mask
DifferenceVariance	DependenceNonUniformityNormalized	0.77	Rectangle mask
ClusterProminence	DependenceNonUniformityNormalized	0.52	Rectangle mask
SumSquares	DependenceNonUniformityNormalized	0.73	Rectangle mask
ClusterTendency	DependenceNonUniformityNormalized	0.64	Rectangle mask
GrayLevelVariance.2	DependenceNonUniformityNormalized	0.71	Rectangle mask
GrayLevelVariance.1	DependenceNonUniformityNormalized	0.71	Rectangle mask
Variance	DependenceNonUniformityNormalized	0.71	Rectangle mask
GrayLevelVariance	DependenceNonUniformityNormalized	0.71	Rectangle mask
Complexity	DependenceNonUniformityNormalized	0.6	Rectangle mask
SmallAreaHighGrayLevelEmphasis	DependenceNonUniformityNormalized	0.69	Rectangle mask
SmallDependenceHighGrayLevelEmphasis	DependenceNonUniformityNormalized	0.72	Rectangle mask
HighGrayLevelZoneEmphasis	DependenceNonUniformityNormalized	0.64	Rectangle mask
HighGrayLevelEmphasis	DependenceNonUniformityNormalized	0.62	Rectangle mask
ShortRunHighGrayLevelEmphasis	DependenceNonUniformityNormalized	0.63	Rectangle mask
LongRunHighGrayLevelEmphasis	DependenceNonUniformityNormalized	0.59	Rectangle mask
Autocorrelation	DependenceNonUniformityNormalized	0.58	Rectangle mask
HighGrayLevelRunEmphasis	DependenceNonUniformityNormalized	0.62	Rectangle mask
Range	DependenceNonUniformityNormalized	0.66	Rectangle mask
Minimum	DependenceNonUniformityNormalized	0.69	Rectangle mask
X10Percentile	DependenceNonUniformityNormalized	0.68	Rectangle mask
Maximum	DependenceNonUniformityNormalized	0.68	Rectangle mask
Median	DependenceNonUniformityNormalized	0.68	Rectangle mask
RootMeanSquared	DependenceNonUniformityNormalized	0.7	Rectangle mask
X90Percentile	DependenceNonUniformityNormalized	0.72	Rectangle mask
Mean	DependenceNonUniformityNormalized	0.69	Rectangle mask
JointAverage	DependenceNonUniformityNormalized	0.69	Rectangle mask
SumAverage	DependenceNonUniformityNormalized	0.69	Rectangle mask
MeanAbsoluteDeviation	DependenceNonUniformityNormalized	0.76	Rectangle mask
InterquartileRange	DependenceNonUniformityNormalized	0.71	Rectangle mask
RobustMeanAbsoluteDeviation	DependenceNonUniformityNormalized	0.73	Rectangle mask
Maximum2DDiameterRow	DependenceNonUniformityNormalized	-0.42	Rectangle mask
MajorAxisLength	DependenceNonUniformityNormalized	-0.3	Rectangle mask
Maximum2DDiameterColumn	DependenceNonUniformityNormalized	-0.38	Rectangle mask
Maximum3DDiameter	DependenceNonUniformityNormalized	-0.38	Rectangle mask
Imc1	DependenceNonUniformityNormalized	-0.88	Rectangle mask
GrayLevelNonUniformity	DependenceNonUniformityNormalized	-0.57	Rectangle mask
GrayLevelNonUniformity.2	DependenceNonUniformityNormalized	-0.56	Rectangle mask
Maximum2DDiameterSlice	DependenceNonUniformityNormalized	-0.53	Rectangle mask
MinorAxisLength	DependenceNonUniformityNormalized	-0.52	Rectangle mask
GrayLevelNonUniformity.1	DependenceNonUniformityNormalized	-0.5	Rectangle mask
SurfaceArea	DependenceNonUniformityNormalized	-0.44	Rectangle mask
RunLengthNonUniformity	DependenceNonUniformityNormalized	-0.32	Rectangle mask
MeshVolume	DependenceNonUniformityNormalized	-0.33	Rectangle mask
VoxelVolume	DependenceNonUniformityNormalized	-0.33	Rectangle mask
Idmn	DependenceNonUniformityNormalized	-0.67	Rectangle mask
Idn	DependenceNonUniformityNormalized	-0.67	Rectangle mask
LeastAxisLength	DependenceNonUniformityNormalized	-0.5	Rectangle mask
Correlation	DependenceNonUniformityNormalized	-0.59	Rectangle mask
SmallDependenceLowGrayLevelEmphasis	DependenceNonUniformityNormalized	0.11	Rectangle mask
SurfaceVolumeRatio	DependenceNonUniformityNormalized	0.51	Rectangle mask
Coarseness	DependenceNonUniformityNormalized	0.36	Rectangle mask
Kurtosis	DependenceNonUniformityNormalized	-0.21	Rectangle mask
Skewness	DependenceNonUniformityNormalized	-0.16	Rectangle mask
JointEnergy	DependenceNonUniformityNormalized	0.16	Rectangle mask
MaximumProbability	DependenceNonUniformityNormalized	-0.07	Rectangle mask
LongRunLowGrayLevelEmphasis	DependenceNonUniformityNormalized	-0.47	Rectangle mask
LowGrayLevelEmphasis	DependenceNonUniformityNormalized	-0.41	Rectangle mask
LowGrayLevelRunEmphasis	DependenceNonUniformityNormalized	-0.42	Rectangle mask
ShortRunLowGrayLevelEmphasis	DependenceNonUniformityNormalized	-0.41	Rectangle mask
LowGrayLevelZoneEmphasis	DependenceNonUniformityNormalized	-0.55	Rectangle mask
SmallAreaLowGrayLevelEmphasis	DependenceNonUniformityNormalized	-0.44	Rectangle mask
LargeAreaLowGrayLevelEmphasis	DependenceNonUniformityNormalized	-0.2	Rectangle mask
LargeDependenceLowGrayLevelEmphasis	DependenceNonUniformityNormalized	-0.48	Rectangle mask
DependenceVariance	DependenceNonUniformityNormalized	-0.74	Rectangle mask
InverseVariance	DependenceNonUniformityNormalized	-0.83	Rectangle mask
Id	DependenceNonUniformityNormalized	-0.87	Rectangle mask
Idm	DependenceNonUniformityNormalized	-0.84	Rectangle mask
LargeDependenceEmphasis	DependenceNonUniformityNormalized	-0.7	Rectangle mask
LongRunEmphasis	DependenceNonUniformityNormalized	-0.75	Rectangle mask
RunVariance	DependenceNonUniformityNormalized	-0.71	Rectangle mask
Busyness	DependenceNonUniformityNormalized	-0.65	Rectangle mask
GrayLevelNonUniformityNormalized.1	DependenceNonUniformityNormalized	-0.57	Rectangle mask
Uniformity	DependenceNonUniformityNormalized	-0.54	Rectangle mask
GrayLevelNonUniformityNormalized	DependenceNonUniformityNormalized	-0.54	Rectangle mask
LargeAreaHighGrayLevelEmphasis	DependenceNonUniformityNormalized	-0.21	Rectangle mask
LargeAreaEmphasis	DependenceNonUniformityNormalized	-0.2	Rectangle mask
ZoneVariance	DependenceNonUniformityNormalized	-0.19	Rectangle mask
Sphericity	DependenceNonUniformityNormalized	0.27	Rectangle mask
Elongation	DependenceNonUniformityNormalized	-0.12	Rectangle mask
Flatness	DependenceNonUniformityNormalized	-0.08	Rectangle mask
ZonePercentage	ZonePercentage	1	Rectangle mask
SmallDependenceEmphasis	ZonePercentage	0.99	Rectangle mask
SizeZoneNonUniformityNormalized	ZonePercentage	0.95	Rectangle mask
SmallAreaEmphasis	ZonePercentage	0.95	Rectangle mask
Contrast.1	ZonePercentage	0.46	Rectangle mask
Strength	ZonePercentage	0.74	Rectangle mask
DifferenceAverage	ZonePercentage	0.82	Rectangle mask
Contrast	ZonePercentage	0.66	Rectangle mask
DifferenceVariance	ZonePercentage	0.67	Rectangle mask
ClusterProminence	ZonePercentage	0.43	Rectangle mask
SumSquares	ZonePercentage	0.65	Rectangle mask
ClusterTendency	ZonePercentage	0.6	Rectangle mask
GrayLevelVariance.2	ZonePercentage	0.64	Rectangle mask
GrayLevelVariance.1	ZonePercentage	0.64	Rectangle mask
Variance	ZonePercentage	0.64	Rectangle mask
GrayLevelVariance	ZonePercentage	0.64	Rectangle mask
Complexity	ZonePercentage	0.55	Rectangle mask
SmallAreaHighGrayLevelEmphasis	ZonePercentage	0.62	Rectangle mask
SmallDependenceHighGrayLevelEmphasis	ZonePercentage	0.63	Rectangle mask
HighGrayLevelZoneEmphasis	ZonePercentage	0.59	Rectangle mask
HighGrayLevelEmphasis	ZonePercentage	0.58	Rectangle mask
ShortRunHighGrayLevelEmphasis	ZonePercentage	0.58	Rectangle mask
LongRunHighGrayLevelEmphasis	ZonePercentage	0.56	Rectangle mask
Autocorrelation	ZonePercentage	0.55	Rectangle mask
HighGrayLevelRunEmphasis	ZonePercentage	0.58	Rectangle mask
Range	ZonePercentage	0.68	Rectangle mask
Minimum	ZonePercentage	0.71	Rectangle mask
X10Percentile	ZonePercentage	0.7	Rectangle mask
Maximum	ZonePercentage	0.7	Rectangle mask
Median	ZonePercentage	0.7	Rectangle mask
RootMeanSquared	ZonePercentage	0.71	Rectangle mask
X90Percentile	ZonePercentage	0.73	Rectangle mask
Mean	ZonePercentage	0.71	Rectangle mask
JointAverage	ZonePercentage	0.7	Rectangle mask
SumAverage	ZonePercentage	0.7	Rectangle mask
MeanAbsoluteDeviation	ZonePercentage	0.75	Rectangle mask
InterquartileRange	ZonePercentage	0.71	Rectangle mask
RobustMeanAbsoluteDeviation	ZonePercentage	0.72	Rectangle mask
Maximum2DDiameterRow	ZonePercentage	-0.33	Rectangle mask
MajorAxisLength	ZonePercentage	-0.21	Rectangle mask
Maximum2DDiameterColumn	ZonePercentage	-0.28	Rectangle mask
Maximum3DDiameter	ZonePercentage	-0.28	Rectangle mask
Imc1	ZonePercentage	-0.86	Rectangle mask
GrayLevelNonUniformity	ZonePercentage	-0.62	Rectangle mask
GrayLevelNonUniformity.2	ZonePercentage	-0.62	Rectangle mask
Maximum2DDiameterSlice	ZonePercentage	-0.49	Rectangle mask
MinorAxisLength	ZonePercentage	-0.48	Rectangle mask
GrayLevelNonUniformity.1	ZonePercentage	-0.43	Rectangle mask
SurfaceArea	ZonePercentage	-0.4	Rectangle mask
RunLengthNonUniformity	ZonePercentage	-0.28	Rectangle mask
MeshVolume	ZonePercentage	-0.31	Rectangle mask
VoxelVolume	ZonePercentage	-0.31	Rectangle mask
Idmn	ZonePercentage	-0.58	Rectangle mask
Idn	ZonePercentage	-0.58	Rectangle mask
LeastAxisLength	ZonePercentage	-0.46	Rectangle mask
Correlation	ZonePercentage	-0.52	Rectangle mask
SmallDependenceLowGrayLevelEmphasis	ZonePercentage	0.08	Rectangle mask
SurfaceVolumeRatio	ZonePercentage	0.47	Rectangle mask
Coarseness	ZonePercentage	0.3	Rectangle mask
Kurtosis	ZonePercentage	-0.18	Rectangle mask
Skewness	ZonePercentage	-0.17	Rectangle mask
JointEnergy	ZonePercentage	0	Rectangle mask
MaximumProbability	ZonePercentage	-0.22	Rectangle mask
LongRunLowGrayLevelEmphasis	ZonePercentage	-0.61	Rectangle mask
LowGrayLevelEmphasis	ZonePercentage	-0.53	Rectangle mask
LowGrayLevelRunEmphasis	ZonePercentage	-0.54	Rectangle mask
ShortRunLowGrayLevelEmphasis	ZonePercentage	-0.52	Rectangle mask
LowGrayLevelZoneEmphasis	ZonePercentage	-0.71	Rectangle mask
SmallAreaLowGrayLevelEmphasis	ZonePercentage	-0.58	Rectangle mask
LargeAreaLowGrayLevelEmphasis	ZonePercentage	-0.32	Rectangle mask
LargeDependenceLowGrayLevelEmphasis	ZonePercentage	-0.65	Rectangle mask
DependenceVariance	ZonePercentage	-0.82	Rectangle mask
InverseVariance	ZonePercentage	-0.93	Rectangle mask
Id	ZonePercentage	-0.95	Rectangle mask
Idm	ZonePercentage	-0.94	Rectangle mask
LargeDependenceEmphasis	ZonePercentage	-0.84	Rectangle mask
LongRunEmphasis	ZonePercentage	-0.88	Rectangle mask
RunVariance	ZonePercentage	-0.85	Rectangle mask
Busyness	ZonePercentage	-0.82	Rectangle mask
GrayLevelNonUniformityNormalized.1	ZonePercentage	-0.73	Rectangle mask
Uniformity	ZonePercentage	-0.7	Rectangle mask
GrayLevelNonUniformityNormalized	ZonePercentage	-0.7	Rectangle mask
LargeAreaHighGrayLevelEmphasis	ZonePercentage	-0.3	Rectangle mask
LargeAreaEmphasis	ZonePercentage	-0.3	Rectangle mask
ZoneVariance	ZonePercentage	-0.29	Rectangle mask
Sphericity	ZonePercentage	0.19	Rectangle mask
Elongation	ZonePercentage	-0.19	Rectangle mask
Flatness	ZonePercentage	-0.16	Rectangle mask
SmallDependenceEmphasis	SmallDependenceEmphasis	1	Rectangle mask
SizeZoneNonUniformityNormalized	SmallDependenceEmphasis	0.98	Rectangle mask
SmallAreaEmphasis	SmallDependenceEmphasis	0.97	Rectangle mask
Contrast.1	SmallDependenceEmphasis	0.5	Rectangle mask
Strength	SmallDependenceEmphasis	0.78	Rectangle mask
DifferenceAverage	SmallDependenceEmphasis	0.86	Rectangle mask
Contrast	SmallDependenceEmphasis	0.71	Rectangle mask
DifferenceVariance	SmallDependenceEmphasis	0.72	Rectangle mask
ClusterProminence	SmallDependenceEmphasis	0.48	Rectangle mask
SumSquares	SmallDependenceEmphasis	0.7	Rectangle mask
ClusterTendency	SmallDependenceEmphasis	0.64	Rectangle mask
GrayLevelVariance.2	SmallDependenceEmphasis	0.69	Rectangle mask
GrayLevelVariance.1	SmallDependenceEmphasis	0.68	Rectangle mask
Variance	SmallDependenceEmphasis	0.69	Rectangle mask
GrayLevelVariance	SmallDependenceEmphasis	0.69	Rectangle mask
Complexity	SmallDependenceEmphasis	0.6	Rectangle mask
SmallAreaHighGrayLevelEmphasis	SmallDependenceEmphasis	0.67	Rectangle mask
SmallDependenceHighGrayLevelEmphasis	SmallDependenceEmphasis	0.68	Rectangle mask
HighGrayLevelZoneEmphasis	SmallDependenceEmphasis	0.64	Rectangle mask
HighGrayLevelEmphasis	SmallDependenceEmphasis	0.62	Rectangle mask
ShortRunHighGrayLevelEmphasis	SmallDependenceEmphasis	0.63	Rectangle mask
LongRunHighGrayLevelEmphasis	SmallDependenceEmphasis	0.6	Rectangle mask
Autocorrelation	SmallDependenceEmphasis	0.59	Rectangle mask
HighGrayLevelRunEmphasis	SmallDependenceEmphasis	0.62	Rectangle mask
Range	SmallDependenceEmphasis	0.72	Rectangle mask
Minimum	SmallDependenceEmphasis	0.74	Rectangle mask
X10Percentile	SmallDependenceEmphasis	0.74	Rectangle mask
Maximum	SmallDependenceEmphasis	0.74	Rectangle mask
Median	SmallDependenceEmphasis	0.73	Rectangle mask
RootMeanSquared	SmallDependenceEmphasis	0.75	Rectangle mask
X90Percentile	SmallDependenceEmphasis	0.76	Rectangle mask
Mean	SmallDependenceEmphasis	0.75	Rectangle mask
JointAverage	SmallDependenceEmphasis	0.73	Rectangle mask
SumAverage	SmallDependenceEmphasis	0.73	Rectangle mask
MeanAbsoluteDeviation	SmallDependenceEmphasis	0.78	Rectangle mask
InterquartileRange	SmallDependenceEmphasis	0.75	Rectangle mask
RobustMeanAbsoluteDeviation	SmallDependenceEmphasis	0.76	Rectangle mask
Maximum2DDiameterRow	SmallDependenceEmphasis	-0.31	Rectangle mask
MajorAxisLength	SmallDependenceEmphasis	-0.2	Rectangle mask
Maximum2DDiameterColumn	SmallDependenceEmphasis	-0.27	Rectangle mask
Maximum3DDiameter	SmallDependenceEmphasis	-0.27	Rectangle mask
Imc1	SmallDependenceEmphasis	-0.85	Rectangle mask
GrayLevelNonUniformity	SmallDependenceEmphasis	-0.58	Rectangle mask
GrayLevelNonUniformity.2	SmallDependenceEmphasis	-0.57	Rectangle mask
Maximum2DDiameterSlice	SmallDependenceEmphasis	-0.47	Rectangle mask
MinorAxisLength	SmallDependenceEmphasis	-0.46	Rectangle mask
GrayLevelNonUniformity.1	SmallDependenceEmphasis	-0.42	Rectangle mask
SurfaceArea	SmallDependenceEmphasis	-0.37	Rectangle mask
RunLengthNonUniformity	SmallDependenceEmphasis	-0.26	Rectangle mask
[truncated: 9,557 more rows]
