# Supplementary material for: Does consensus contour improve robustness and accuracy in 18F-FDG PET radiomic features?
Source: EJNMMI Phys. 2024 Jun 6;11:48. doi: 10.1186/s40658-024-00652-0 (PMC11153434; doi:10.1186/s40658-024-00652-0)
Supplement: Supplementary file 2 — Supplementary file2 [file 40658_2024_652_MOESM2_ESM.zip › 40658_2024_652_MOESM2_ESM/supple/ICC_correlation_heatmap_RM+CM+NPC+XCAT_41MAX_all.csv]

Var1	Var2	value	MType	ImgType	SegAlgo
LargeAreaHighGrayLevelEmphasis	LargeAreaHighGrayLevelEmphasis	1	Rectangle	NPC	41MAX
LargeDependenceHighGrayLevelEmphasis	LargeAreaHighGrayLevelEmphasis	0.79	Rectangle	NPC	41MAX
ZoneEntropy	LargeAreaHighGrayLevelEmphasis	0.65	Rectangle	NPC	41MAX
DependenceEntropy	LargeAreaHighGrayLevelEmphasis	0.76	Rectangle	NPC	41MAX
JointEntropy	LargeAreaHighGrayLevelEmphasis	0.56	Rectangle	NPC	41MAX
DependenceNonUniformity	LargeAreaHighGrayLevelEmphasis	0.68	Rectangle	NPC	41MAX
SumEntropy	LargeAreaHighGrayLevelEmphasis	0.5	Rectangle	NPC	41MAX
SizeZoneNonUniformity	LargeAreaHighGrayLevelEmphasis	0.51	Rectangle	NPC	41MAX
Energy	LargeAreaHighGrayLevelEmphasis	0.65	Rectangle	NPC	41MAX
TotalEnergy	LargeAreaHighGrayLevelEmphasis	0.65	Rectangle	NPC	41MAX
Imc1	LargeAreaHighGrayLevelEmphasis	0.42	Rectangle	NPC	41MAX
GrayLevelNonUniformity	LargeAreaHighGrayLevelEmphasis	0.43	Rectangle	NPC	41MAX
GrayLevelNonUniformity.2	LargeAreaHighGrayLevelEmphasis	0.43	Rectangle	NPC	41MAX
DependenceVariance	LargeAreaHighGrayLevelEmphasis	0.31	Rectangle	NPC	41MAX
ZoneVariance	LargeAreaHighGrayLevelEmphasis	0.28	Rectangle	NPC	41MAX
LargeDependenceEmphasis	LargeAreaHighGrayLevelEmphasis	0.23	Rectangle	NPC	41MAX
LargeAreaEmphasis	LargeAreaHighGrayLevelEmphasis	0.24	Rectangle	NPC	41MAX
LongRunEmphasis	LargeAreaHighGrayLevelEmphasis	0.21	Rectangle	NPC	41MAX
RunVariance	LargeAreaHighGrayLevelEmphasis	0.23	Rectangle	NPC	41MAX
Maximum2DDiameterRow	LargeAreaHighGrayLevelEmphasis	0.46	Rectangle	NPC	41MAX
Maximum2DDiameterColumn	LargeAreaHighGrayLevelEmphasis	0.42	Rectangle	NPC	41MAX
MajorAxisLength	LargeAreaHighGrayLevelEmphasis	0.32	Rectangle	NPC	41MAX
Maximum3DDiameter	LargeAreaHighGrayLevelEmphasis	0.39	Rectangle	NPC	41MAX
Maximum2DDiameterSlice	LargeAreaHighGrayLevelEmphasis	0.47	Rectangle	NPC	41MAX
MinorAxisLength	LargeAreaHighGrayLevelEmphasis	0.53	Rectangle	NPC	41MAX
GrayLevelNonUniformity.1	LargeAreaHighGrayLevelEmphasis	0.46	Rectangle	NPC	41MAX
SurfaceArea	LargeAreaHighGrayLevelEmphasis	0.61	Rectangle	NPC	41MAX
RunLengthNonUniformity	LargeAreaHighGrayLevelEmphasis	0.68	Rectangle	NPC	41MAX
MeshVolume	LargeAreaHighGrayLevelEmphasis	0.69	Rectangle	NPC	41MAX
VoxelVolume	LargeAreaHighGrayLevelEmphasis	0.68	Rectangle	NPC	41MAX
Idmn	LargeAreaHighGrayLevelEmphasis	0.49	Rectangle	NPC	41MAX
Idn	LargeAreaHighGrayLevelEmphasis	0.46	Rectangle	NPC	41MAX
LeastAxisLength	LargeAreaHighGrayLevelEmphasis	0.68	Rectangle	NPC	41MAX
Correlation	LargeAreaHighGrayLevelEmphasis	0.6	Rectangle	NPC	41MAX
Sphericity	LargeAreaHighGrayLevelEmphasis	0.06	Rectangle	NPC	41MAX
Elongation	LargeAreaHighGrayLevelEmphasis	0.13	Rectangle	NPC	41MAX
Flatness	LargeAreaHighGrayLevelEmphasis	0.29	Rectangle	NPC	41MAX
MCC	LargeAreaHighGrayLevelEmphasis	-0.38	Rectangle	NPC	41MAX
Strength	LargeAreaHighGrayLevelEmphasis	-0.23	Rectangle	NPC	41MAX
ZonePercentage	LargeAreaHighGrayLevelEmphasis	-0.18	Rectangle	NPC	41MAX
SmallDependenceEmphasis	LargeAreaHighGrayLevelEmphasis	-0.15	Rectangle	NPC	41MAX
DependenceNonUniformityNormalized	LargeAreaHighGrayLevelEmphasis	-0.22	Rectangle	NPC	41MAX
ShortRunEmphasis	LargeAreaHighGrayLevelEmphasis	-0.19	Rectangle	NPC	41MAX
RunLengthNonUniformityNormalized	LargeAreaHighGrayLevelEmphasis	-0.19	Rectangle	NPC	41MAX
RunPercentage	LargeAreaHighGrayLevelEmphasis	-0.2	Rectangle	NPC	41MAX
Imc2	LargeAreaHighGrayLevelEmphasis	-0.29	Rectangle	NPC	41MAX
Contrast.1	LargeAreaHighGrayLevelEmphasis	-0.15	Rectangle	NPC	41MAX
SizeZoneNonUniformityNormalized	LargeAreaHighGrayLevelEmphasis	-0.08	Rectangle	NPC	41MAX
SmallAreaEmphasis	LargeAreaHighGrayLevelEmphasis	-0.06	Rectangle	NPC	41MAX
DifferenceVariance	LargeAreaHighGrayLevelEmphasis	0.03	Rectangle	NPC	41MAX
Contrast	LargeAreaHighGrayLevelEmphasis	0.01	Rectangle	NPC	41MAX
DifferenceAverage	LargeAreaHighGrayLevelEmphasis	0	Rectangle	NPC	41MAX
ClusterShade	LargeAreaHighGrayLevelEmphasis	-0.04	Rectangle	NPC	41MAX
Entropy	LargeAreaHighGrayLevelEmphasis	0.39	Rectangle	NPC	41MAX
RunEntropy	LargeAreaHighGrayLevelEmphasis	0.49	Rectangle	NPC	41MAX
Range	LargeAreaHighGrayLevelEmphasis	0.28	Rectangle	NPC	41MAX
RootMeanSquared	LargeAreaHighGrayLevelEmphasis	0.3	Rectangle	NPC	41MAX
X90Percentile	LargeAreaHighGrayLevelEmphasis	0.29	Rectangle	NPC	41MAX
Mean	LargeAreaHighGrayLevelEmphasis	0.31	Rectangle	NPC	41MAX
Median	LargeAreaHighGrayLevelEmphasis	0.32	Rectangle	NPC	41MAX
Minimum	LargeAreaHighGrayLevelEmphasis	0.27	Rectangle	NPC	41MAX
X10Percentile	LargeAreaHighGrayLevelEmphasis	0.29	Rectangle	NPC	41MAX
Maximum	LargeAreaHighGrayLevelEmphasis	0.27	Rectangle	NPC	41MAX
SmallDependenceHighGrayLevelEmphasis	LargeAreaHighGrayLevelEmphasis	0.13	Rectangle	NPC	41MAX
SumSquares	LargeAreaHighGrayLevelEmphasis	0.18	Rectangle	NPC	41MAX
GrayLevelVariance.2	LargeAreaHighGrayLevelEmphasis	0.24	Rectangle	NPC	41MAX
GrayLevelVariance	LargeAreaHighGrayLevelEmphasis	0.24	Rectangle	NPC	41MAX
MeanAbsoluteDeviation	LargeAreaHighGrayLevelEmphasis	0.25	Rectangle	NPC	41MAX
Variance	LargeAreaHighGrayLevelEmphasis	0.24	Rectangle	NPC	41MAX
HighGrayLevelZoneEmphasis	LargeAreaHighGrayLevelEmphasis	0.26	Rectangle	NPC	41MAX
SmallAreaHighGrayLevelEmphasis	LargeAreaHighGrayLevelEmphasis	0.17	Rectangle	NPC	41MAX
Complexity	LargeAreaHighGrayLevelEmphasis	0.23	Rectangle	NPC	41MAX
GrayLevelVariance.1	LargeAreaHighGrayLevelEmphasis	0.22	Rectangle	NPC	41MAX
ClusterProminence	LargeAreaHighGrayLevelEmphasis	0.26	Rectangle	NPC	41MAX
ClusterTendency	LargeAreaHighGrayLevelEmphasis	0.26	Rectangle	NPC	41MAX
DifferenceEntropy	LargeAreaHighGrayLevelEmphasis	0.18	Rectangle	NPC	41MAX
InterquartileRange	LargeAreaHighGrayLevelEmphasis	0.29	Rectangle	NPC	41MAX
RobustMeanAbsoluteDeviation	LargeAreaHighGrayLevelEmphasis	0.29	Rectangle	NPC	41MAX
ShortRunHighGrayLevelEmphasis	LargeAreaHighGrayLevelEmphasis	0.29	Rectangle	NPC	41MAX
LongRunHighGrayLevelEmphasis	LargeAreaHighGrayLevelEmphasis	0.36	Rectangle	NPC	41MAX
HighGrayLevelEmphasis	LargeAreaHighGrayLevelEmphasis	0.31	Rectangle	NPC	41MAX
HighGrayLevelRunEmphasis	LargeAreaHighGrayLevelEmphasis	0.31	Rectangle	NPC	41MAX
SumAverage	LargeAreaHighGrayLevelEmphasis	0.31	Rectangle	NPC	41MAX
Autocorrelation	LargeAreaHighGrayLevelEmphasis	0.34	Rectangle	NPC	41MAX
JointAverage	LargeAreaHighGrayLevelEmphasis	0.31	Rectangle	NPC	41MAX
SmallDependenceLowGrayLevelEmphasis	LargeAreaHighGrayLevelEmphasis	-0.68	Rectangle	NPC	41MAX
SmallAreaLowGrayLevelEmphasis	LargeAreaHighGrayLevelEmphasis	-0.34	Rectangle	NPC	41MAX
LowGrayLevelZoneEmphasis	LargeAreaHighGrayLevelEmphasis	-0.3	Rectangle	NPC	41MAX
LongRunLowGrayLevelEmphasis	LargeAreaHighGrayLevelEmphasis	-0.35	Rectangle	NPC	41MAX
LowGrayLevelRunEmphasis	LargeAreaHighGrayLevelEmphasis	-0.39	Rectangle	NPC	41MAX
ShortRunLowGrayLevelEmphasis	LargeAreaHighGrayLevelEmphasis	-0.4	Rectangle	NPC	41MAX
LowGrayLevelEmphasis	LargeAreaHighGrayLevelEmphasis	-0.4	Rectangle	NPC	41MAX
JointEnergy	LargeAreaHighGrayLevelEmphasis	-0.54	Rectangle	NPC	41MAX
MaximumProbability	LargeAreaHighGrayLevelEmphasis	-0.54	Rectangle	NPC	41MAX
SurfaceVolumeRatio	LargeAreaHighGrayLevelEmphasis	-0.79	Rectangle	NPC	41MAX
Coarseness	LargeAreaHighGrayLevelEmphasis	-0.65	Rectangle	NPC	41MAX
Kurtosis	LargeAreaHighGrayLevelEmphasis	-0.36	Rectangle	NPC	41MAX
Skewness	LargeAreaHighGrayLevelEmphasis	-0.49	Rectangle	NPC	41MAX
Busyness	LargeAreaHighGrayLevelEmphasis	0.01	Rectangle	NPC	41MAX
InverseVariance	LargeAreaHighGrayLevelEmphasis	0	Rectangle	NPC	41MAX
Id	LargeAreaHighGrayLevelEmphasis	0.01	Rectangle	NPC	41MAX
Idm	LargeAreaHighGrayLevelEmphasis	0.01	Rectangle	NPC	41MAX
GrayLevelNonUniformityNormalized.1	LargeAreaHighGrayLevelEmphasis	-0.36	Rectangle	NPC	41MAX
Uniformity	LargeAreaHighGrayLevelEmphasis	-0.42	Rectangle	NPC	41MAX
GrayLevelNonUniformityNormalized	LargeAreaHighGrayLevelEmphasis	-0.42	Rectangle	NPC	41MAX
LargeAreaLowGrayLevelEmphasis	LargeAreaHighGrayLevelEmphasis	-0.11	Rectangle	NPC	41MAX
LargeDependenceLowGrayLevelEmphasis	LargeAreaHighGrayLevelEmphasis	-0.2	Rectangle	NPC	41MAX
LargeDependenceHighGrayLevelEmphasis	LargeDependenceHighGrayLevelEmphasis	1	Rectangle	NPC	41MAX
ZoneEntropy	LargeDependenceHighGrayLevelEmphasis	0.76	Rectangle	NPC	41MAX
DependenceEntropy	LargeDependenceHighGrayLevelEmphasis	0.74	Rectangle	NPC	41MAX
JointEntropy	LargeDependenceHighGrayLevelEmphasis	0.72	Rectangle	NPC	41MAX
DependenceNonUniformity	LargeDependenceHighGrayLevelEmphasis	0.69	Rectangle	NPC	41MAX
SumEntropy	LargeDependenceHighGrayLevelEmphasis	0.81	Rectangle	NPC	41MAX
SizeZoneNonUniformity	LargeDependenceHighGrayLevelEmphasis	0.76	Rectangle	NPC	41MAX
Energy	LargeDependenceHighGrayLevelEmphasis	0.86	Rectangle	NPC	41MAX
TotalEnergy	LargeDependenceHighGrayLevelEmphasis	0.86	Rectangle	NPC	41MAX
Imc1	LargeDependenceHighGrayLevelEmphasis	-0.01	Rectangle	NPC	41MAX
GrayLevelNonUniformity	LargeDependenceHighGrayLevelEmphasis	0.02	Rectangle	NPC	41MAX
GrayLevelNonUniformity.2	LargeDependenceHighGrayLevelEmphasis	0.01	Rectangle	NPC	41MAX
DependenceVariance	LargeDependenceHighGrayLevelEmphasis	-0.14	Rectangle	NPC	41MAX
ZoneVariance	LargeDependenceHighGrayLevelEmphasis	-0.21	Rectangle	NPC	41MAX
LargeDependenceEmphasis	LargeDependenceHighGrayLevelEmphasis	-0.24	Rectangle	NPC	41MAX
LargeAreaEmphasis	LargeDependenceHighGrayLevelEmphasis	-0.25	Rectangle	NPC	41MAX
LongRunEmphasis	LargeDependenceHighGrayLevelEmphasis	-0.27	Rectangle	NPC	41MAX
RunVariance	LargeDependenceHighGrayLevelEmphasis	-0.25	Rectangle	NPC	41MAX
Maximum2DDiameterRow	LargeDependenceHighGrayLevelEmphasis	0.39	Rectangle	NPC	41MAX
Maximum2DDiameterColumn	LargeDependenceHighGrayLevelEmphasis	0.37	Rectangle	NPC	41MAX
MajorAxisLength	LargeDependenceHighGrayLevelEmphasis	0.28	Rectangle	NPC	41MAX
Maximum3DDiameter	LargeDependenceHighGrayLevelEmphasis	0.34	Rectangle	NPC	41MAX
Maximum2DDiameterSlice	LargeDependenceHighGrayLevelEmphasis	0.26	Rectangle	NPC	41MAX
MinorAxisLength	LargeDependenceHighGrayLevelEmphasis	0.3	Rectangle	NPC	41MAX
GrayLevelNonUniformity.1	LargeDependenceHighGrayLevelEmphasis	0.3	Rectangle	NPC	41MAX
SurfaceArea	LargeDependenceHighGrayLevelEmphasis	0.4	Rectangle	NPC	41MAX
RunLengthNonUniformity	LargeDependenceHighGrayLevelEmphasis	0.52	Rectangle	NPC	41MAX
MeshVolume	LargeDependenceHighGrayLevelEmphasis	0.47	Rectangle	NPC	41MAX
VoxelVolume	LargeDependenceHighGrayLevelEmphasis	0.47	Rectangle	NPC	41MAX
Idmn	LargeDependenceHighGrayLevelEmphasis	0.19	Rectangle	NPC	41MAX
Idn	LargeDependenceHighGrayLevelEmphasis	0.16	Rectangle	NPC	41MAX
LeastAxisLength	LargeDependenceHighGrayLevelEmphasis	0.41	Rectangle	NPC	41MAX
Correlation	LargeDependenceHighGrayLevelEmphasis	0.33	Rectangle	NPC	41MAX
Sphericity	LargeDependenceHighGrayLevelEmphasis	0.1	Rectangle	NPC	41MAX
Elongation	LargeDependenceHighGrayLevelEmphasis	-0.04	Rectangle	NPC	41MAX
Flatness	LargeDependenceHighGrayLevelEmphasis	0.1	Rectangle	NPC	41MAX
MCC	LargeDependenceHighGrayLevelEmphasis	0	Rectangle	NPC	41MAX
Strength	LargeDependenceHighGrayLevelEmphasis	0.21	Rectangle	NPC	41MAX
ZonePercentage	LargeDependenceHighGrayLevelEmphasis	0.31	Rectangle	NPC	41MAX
SmallDependenceEmphasis	LargeDependenceHighGrayLevelEmphasis	0.33	Rectangle	NPC	41MAX
DependenceNonUniformityNormalized	LargeDependenceHighGrayLevelEmphasis	0.25	Rectangle	NPC	41MAX
ShortRunEmphasis	LargeDependenceHighGrayLevelEmphasis	0.29	Rectangle	NPC	41MAX
RunLengthNonUniformityNormalized	LargeDependenceHighGrayLevelEmphasis	0.29	Rectangle	NPC	41MAX
RunPercentage	LargeDependenceHighGrayLevelEmphasis	0.28	Rectangle	NPC	41MAX
Imc2	LargeDependenceHighGrayLevelEmphasis	0.17	Rectangle	NPC	41MAX
Contrast.1	LargeDependenceHighGrayLevelEmphasis	0.32	Rectangle	NPC	41MAX
SizeZoneNonUniformityNormalized	LargeDependenceHighGrayLevelEmphasis	0.38	Rectangle	NPC	41MAX
SmallAreaEmphasis	LargeDependenceHighGrayLevelEmphasis	0.39	Rectangle	NPC	41MAX
DifferenceVariance	LargeDependenceHighGrayLevelEmphasis	0.49	Rectangle	NPC	41MAX
Contrast	LargeDependenceHighGrayLevelEmphasis	0.48	Rectangle	NPC	41MAX
DifferenceAverage	LargeDependenceHighGrayLevelEmphasis	0.47	Rectangle	NPC	41MAX
ClusterShade	LargeDependenceHighGrayLevelEmphasis	0.27	Rectangle	NPC	41MAX
Entropy	LargeDependenceHighGrayLevelEmphasis	0.8	Rectangle	NPC	41MAX
RunEntropy	LargeDependenceHighGrayLevelEmphasis	0.86	Rectangle	NPC	41MAX
Range	LargeDependenceHighGrayLevelEmphasis	0.68	Rectangle	NPC	41MAX
RootMeanSquared	LargeDependenceHighGrayLevelEmphasis	0.72	Rectangle	NPC	41MAX
X90Percentile	LargeDependenceHighGrayLevelEmphasis	0.71	Rectangle	NPC	41MAX
Mean	LargeDependenceHighGrayLevelEmphasis	0.72	Rectangle	NPC	41MAX
Median	LargeDependenceHighGrayLevelEmphasis	0.74	Rectangle	NPC	41MAX
Minimum	LargeDependenceHighGrayLevelEmphasis	0.68	Rectangle	NPC	41MAX
X10Percentile	LargeDependenceHighGrayLevelEmphasis	0.7	Rectangle	NPC	41MAX
Maximum	LargeDependenceHighGrayLevelEmphasis	0.68	Rectangle	NPC	41MAX
SmallDependenceHighGrayLevelEmphasis	LargeDependenceHighGrayLevelEmphasis	0.59	Rectangle	NPC	41MAX
SumSquares	LargeDependenceHighGrayLevelEmphasis	0.62	Rectangle	NPC	41MAX
GrayLevelVariance.2	LargeDependenceHighGrayLevelEmphasis	0.67	Rectangle	NPC	41MAX
GrayLevelVariance	LargeDependenceHighGrayLevelEmphasis	0.67	Rectangle	NPC	41MAX
MeanAbsoluteDeviation	LargeDependenceHighGrayLevelEmphasis	0.69	Rectangle	NPC	41MAX
Variance	LargeDependenceHighGrayLevelEmphasis	0.67	Rectangle	NPC	41MAX
HighGrayLevelZoneEmphasis	LargeDependenceHighGrayLevelEmphasis	0.68	Rectangle	NPC	41MAX
SmallAreaHighGrayLevelEmphasis	LargeDependenceHighGrayLevelEmphasis	0.61	Rectangle	NPC	41MAX
Complexity	LargeDependenceHighGrayLevelEmphasis	0.66	Rectangle	NPC	41MAX
GrayLevelVariance.1	LargeDependenceHighGrayLevelEmphasis	0.64	Rectangle	NPC	41MAX
ClusterProminence	LargeDependenceHighGrayLevelEmphasis	0.67	Rectangle	NPC	41MAX
ClusterTendency	LargeDependenceHighGrayLevelEmphasis	0.68	Rectangle	NPC	41MAX
DifferenceEntropy	LargeDependenceHighGrayLevelEmphasis	0.63	Rectangle	NPC	41MAX
InterquartileRange	LargeDependenceHighGrayLevelEmphasis	0.73	Rectangle	NPC	41MAX
RobustMeanAbsoluteDeviation	LargeDependenceHighGrayLevelEmphasis	0.72	Rectangle	NPC	41MAX
ShortRunHighGrayLevelEmphasis	LargeDependenceHighGrayLevelEmphasis	0.73	Rectangle	NPC	41MAX
LongRunHighGrayLevelEmphasis	LargeDependenceHighGrayLevelEmphasis	0.78	Rectangle	NPC	41MAX
HighGrayLevelEmphasis	LargeDependenceHighGrayLevelEmphasis	0.74	Rectangle	NPC	41MAX
HighGrayLevelRunEmphasis	LargeDependenceHighGrayLevelEmphasis	0.74	Rectangle	NPC	41MAX
SumAverage	LargeDependenceHighGrayLevelEmphasis	0.75	Rectangle	NPC	41MAX
Autocorrelation	LargeDependenceHighGrayLevelEmphasis	0.76	Rectangle	NPC	41MAX
JointAverage	LargeDependenceHighGrayLevelEmphasis	0.75	Rectangle	NPC	41MAX
SmallDependenceLowGrayLevelEmphasis	LargeDependenceHighGrayLevelEmphasis	-0.6	Rectangle	NPC	41MAX
SmallAreaLowGrayLevelEmphasis	LargeDependenceHighGrayLevelEmphasis	-0.62	Rectangle	NPC	41MAX
LowGrayLevelZoneEmphasis	LargeDependenceHighGrayLevelEmphasis	-0.68	Rectangle	NPC	41MAX
LongRunLowGrayLevelEmphasis	LargeDependenceHighGrayLevelEmphasis	-0.72	Rectangle	NPC	41MAX
LowGrayLevelRunEmphasis	LargeDependenceHighGrayLevelEmphasis	-0.73	Rectangle	NPC	41MAX
ShortRunLowGrayLevelEmphasis	LargeDependenceHighGrayLevelEmphasis	-0.74	Rectangle	NPC	41MAX
LowGrayLevelEmphasis	LargeDependenceHighGrayLevelEmphasis	-0.74	Rectangle	NPC	41MAX
JointEnergy	LargeDependenceHighGrayLevelEmphasis	-0.75	Rectangle	NPC	41MAX
MaximumProbability	LargeDependenceHighGrayLevelEmphasis	-0.8	Rectangle	NPC	41MAX
SurfaceVolumeRatio	LargeDependenceHighGrayLevelEmphasis	-0.57	Rectangle	NPC	41MAX
Coarseness	LargeDependenceHighGrayLevelEmphasis	-0.49	Rectangle	NPC	41MAX
Kurtosis	LargeDependenceHighGrayLevelEmphasis	-0.54	Rectangle	NPC	41MAX
Skewness	LargeDependenceHighGrayLevelEmphasis	-0.64	Rectangle	NPC	41MAX
Busyness	LargeDependenceHighGrayLevelEmphasis	-0.44	Rectangle	NPC	41MAX
InverseVariance	LargeDependenceHighGrayLevelEmphasis	-0.48	Rectangle	NPC	41MAX
Id	LargeDependenceHighGrayLevelEmphasis	-0.47	Rectangle	NPC	41MAX
Idm	LargeDependenceHighGrayLevelEmphasis	-0.47	Rectangle	NPC	41MAX
GrayLevelNonUniformityNormalized.1	LargeDependenceHighGrayLevelEmphasis	-0.76	Rectangle	NPC	41MAX
Uniformity	LargeDependenceHighGrayLevelEmphasis	-0.83	Rectangle	NPC	41MAX
GrayLevelNonUniformityNormalized	LargeDependenceHighGrayLevelEmphasis	-0.82	Rectangle	NPC	41MAX
LargeAreaLowGrayLevelEmphasis	LargeDependenceHighGrayLevelEmphasis	-0.57	Rectangle	NPC	41MAX
LargeDependenceLowGrayLevelEmphasis	LargeDependenceHighGrayLevelEmphasis	-0.64	Rectangle	NPC	41MAX
ZoneEntropy	ZoneEntropy	1	Rectangle	NPC	41MAX
DependenceEntropy	ZoneEntropy	0.94	Rectangle	NPC	41MAX
JointEntropy	ZoneEntropy	0.94	Rectangle	NPC	41MAX
DependenceNonUniformity	ZoneEntropy	0.93	Rectangle	NPC	41MAX
SumEntropy	ZoneEntropy	0.86	Rectangle	NPC	41MAX
SizeZoneNonUniformity	ZoneEntropy	0.88	Rectangle	NPC	41MAX
Energy	ZoneEntropy	0.92	Rectangle	NPC	41MAX
TotalEnergy	ZoneEntropy	0.92	Rectangle	NPC	41MAX
Imc1	ZoneEntropy	0.33	Rectangle	NPC	41MAX
GrayLevelNonUniformity	ZoneEntropy	0.39	Rectangle	NPC	41MAX
GrayLevelNonUniformity.2	ZoneEntropy	0.38	Rectangle	NPC	41MAX
DependenceVariance	ZoneEntropy	0.09	Rectangle	NPC	41MAX
ZoneVariance	ZoneEntropy	0.08	Rectangle	NPC	41MAX
LargeDependenceEmphasis	ZoneEntropy	0.03	Rectangle	NPC	41MAX
LargeAreaEmphasis	ZoneEntropy	0.05	Rectangle	NPC	41MAX
LongRunEmphasis	ZoneEntropy	0.02	Rectangle	NPC	41MAX
RunVariance	ZoneEntropy	0.03	Rectangle	NPC	41MAX
Maximum2DDiameterRow	ZoneEntropy	0.72	Rectangle	NPC	41MAX
Maximum2DDiameterColumn	ZoneEntropy	0.69	Rectangle	NPC	41MAX
MajorAxisLength	ZoneEntropy	0.61	Rectangle	NPC	41MAX
Maximum3DDiameter	ZoneEntropy	0.67	Rectangle	NPC	41MAX
Maximum2DDiameterSlice	ZoneEntropy	0.57	Rectangle	NPC	41MAX
MinorAxisLength	ZoneEntropy	0.6	Rectangle	NPC	41MAX
GrayLevelNonUniformity.1	ZoneEntropy	0.67	Rectangle	NPC	41MAX
SurfaceArea	ZoneEntropy	0.74	Rectangle	NPC	41MAX
RunLengthNonUniformity	ZoneEntropy	0.82	Rectangle	NPC	41MAX
MeshVolume	ZoneEntropy	0.77	Rectangle	NPC	41MAX
VoxelVolume	ZoneEntropy	0.77	Rectangle	NPC	41MAX
Idmn	ZoneEntropy	0.5	Rectangle	NPC	41MAX
Idn	ZoneEntropy	0.47	Rectangle	NPC	41MAX
LeastAxisLength	ZoneEntropy	0.64	Rectangle	NPC	41MAX
Correlation	ZoneEntropy	0.56	Rectangle	NPC	41MAX
Sphericity	ZoneEntropy	-0.25	Rectangle	NPC	41MAX
Elongation	ZoneEntropy	-0.13	Rectangle	NPC	41MAX
Flatness	ZoneEntropy	-0.04	Rectangle	NPC	41MAX
MCC	ZoneEntropy	-0.31	Rectangle	NPC	41MAX
Strength	ZoneEntropy	-0.07	Rectangle	NPC	41MAX
ZonePercentage	ZoneEntropy	0.01	Rectangle	NPC	41MAX
SmallDependenceEmphasis	ZoneEntropy	0.03	Rectangle	NPC	41MAX
DependenceNonUniformityNormalized	ZoneEntropy	-0.04	Rectangle	NPC	41MAX
ShortRunEmphasis	ZoneEntropy	0	Rectangle	NPC	41MAX
RunLengthNonUniformityNormalized	ZoneEntropy	0	Rectangle	NPC	41MAX
RunPercentage	ZoneEntropy	-0.01	Rectangle	NPC	41MAX
Imc2	ZoneEntropy	-0.16	Rectangle	NPC	41MAX
Contrast.1	ZoneEntropy	-0.03	Rectangle	NPC	41MAX
SizeZoneNonUniformityNormalized	ZoneEntropy	0.07	Rectangle	NPC	41MAX
SmallAreaEmphasis	ZoneEntropy	0.09	Rectangle	NPC	41MAX
DifferenceVariance	ZoneEntropy	0.23	Rectangle	NPC	41MAX
Contrast	ZoneEntropy	0.19	Rectangle	NPC	41MAX
DifferenceAverage	ZoneEntropy	0.18	Rectangle	NPC	41MAX
ClusterShade	ZoneEntropy	0.27	Rectangle	NPC	41MAX
Entropy	ZoneEntropy	0.61	Rectangle	NPC	41MAX
RunEntropy	ZoneEntropy	0.71	Rectangle	NPC	41MAX
Range	ZoneEntropy	0.5	Rectangle	NPC	41MAX
RootMeanSquared	ZoneEntropy	0.5	Rectangle	NPC	41MAX
X90Percentile	ZoneEntropy	0.48	Rectangle	NPC	41MAX
Mean	ZoneEntropy	0.5	Rectangle	NPC	41MAX
Median	ZoneEntropy	0.52	Rectangle	NPC	41MAX
Minimum	ZoneEntropy	0.49	Rectangle	NPC	41MAX
X10Percentile	ZoneEntropy	0.51	Rectangle	NPC	41MAX
Maximum	ZoneEntropy	0.5	Rectangle	NPC	41MAX
SmallDependenceHighGrayLevelEmphasis	ZoneEntropy	0.33	Rectangle	NPC	41MAX
SumSquares	ZoneEntropy	0.37	Rectangle	NPC	41MAX
GrayLevelVariance.2	ZoneEntropy	0.42	Rectangle	NPC	41MAX
GrayLevelVariance	ZoneEntropy	0.42	Rectangle	NPC	41MAX
MeanAbsoluteDeviation	ZoneEntropy	0.42	Rectangle	NPC	41MAX
Variance	ZoneEntropy	0.42	Rectangle	NPC	41MAX
HighGrayLevelZoneEmphasis	ZoneEntropy	0.44	Rectangle	NPC	41MAX
SmallAreaHighGrayLevelEmphasis	ZoneEntropy	0.37	Rectangle	NPC	41MAX
Complexity	ZoneEntropy	0.46	Rectangle	NPC	41MAX
GrayLevelVariance.1	ZoneEntropy	0.41	Rectangle	NPC	41MAX
ClusterProminence	ZoneEntropy	0.48	Rectangle	NPC	41MAX
ClusterTendency	ZoneEntropy	0.46	Rectangle	NPC	41MAX
DifferenceEntropy	ZoneEntropy	0.44	Rectangle	NPC	41MAX
InterquartileRange	ZoneEntropy	0.43	Rectangle	NPC	41MAX
RobustMeanAbsoluteDeviation	ZoneEntropy	0.44	Rectangle	NPC	41MAX
ShortRunHighGrayLevelEmphasis	ZoneEntropy	0.45	Rectangle	NPC	41MAX
LongRunHighGrayLevelEmphasis	ZoneEntropy	0.51	Rectangle	NPC	41MAX
HighGrayLevelEmphasis	ZoneEntropy	0.47	Rectangle	NPC	41MAX
HighGrayLevelRunEmphasis	ZoneEntropy	0.46	Rectangle	NPC	41MAX
SumAverage	ZoneEntropy	0.46	Rectangle	NPC	41MAX
Autocorrelation	ZoneEntropy	0.49	Rectangle	NPC	41MAX
JointAverage	ZoneEntropy	0.46	Rectangle	NPC	41MAX
SmallDependenceLowGrayLevelEmphasis	ZoneEntropy	-0.57	Rectangle	NPC	41MAX
SmallAreaLowGrayLevelEmphasis	ZoneEntropy	-0.53	Rectangle	NPC	41MAX
LowGrayLevelZoneEmphasis	ZoneEntropy	-0.51	Rectangle	NPC	41MAX
LongRunLowGrayLevelEmphasis	ZoneEntropy	-0.52	Rectangle	NPC	41MAX
LowGrayLevelRunEmphasis	ZoneEntropy	-0.55	Rectangle	NPC	41MAX
ShortRunLowGrayLevelEmphasis	ZoneEntropy	-0.55	Rectangle	NPC	41MAX
LowGrayLevelEmphasis	ZoneEntropy	-0.55	Rectangle	NPC	41MAX
JointEnergy	ZoneEntropy	-0.92	Rectangle	NPC	41MAX
MaximumProbability	ZoneEntropy	-0.89	Rectangle	NPC	41MAX
SurfaceVolumeRatio	ZoneEntropy	-0.71	Rectangle	NPC	41MAX
Coarseness	ZoneEntropy	-0.8	Rectangle	NPC	41MAX
Kurtosis	ZoneEntropy	-0.3	Rectangle	NPC	41MAX
Skewness	ZoneEntropy	-0.42	Rectangle	NPC	41MAX
Busyness	ZoneEntropy	-0.08	Rectangle	NPC	41MAX
InverseVariance	ZoneEntropy	-0.17	Rectangle	NPC	41MAX
Id	ZoneEntropy	-0.17	Rectangle	NPC	41MAX
Idm	ZoneEntropy	-0.17	Rectangle	NPC	41MAX
GrayLevelNonUniformityNormalized.1	ZoneEntropy	-0.59	Rectangle	NPC	41MAX
Uniformity	ZoneEntropy	-0.62	Rectangle	NPC	41MAX
GrayLevelNonUniformityNormalized	ZoneEntropy	-0.62	Rectangle	NPC	41MAX
LargeAreaLowGrayLevelEmphasis	ZoneEntropy	-0.27	Rectangle	NPC	41MAX
LargeDependenceLowGrayLevelEmphasis	ZoneEntropy	-0.36	Rectangle	NPC	41MAX
DependenceEntropy	DependenceEntropy	1	Rectangle	NPC	41MAX
JointEntropy	DependenceEntropy	0.92	Rectangle	NPC	41MAX
DependenceNonUniformity	DependenceEntropy	0.95	Rectangle	NPC	41MAX
SumEntropy	DependenceEntropy	0.78	Rectangle	NPC	41MAX
SizeZoneNonUniformity	DependenceEntropy	0.84	Rectangle	NPC	41MAX
Energy	DependenceEntropy	0.86	Rectangle	NPC	41MAX
TotalEnergy	DependenceEntropy	0.86	Rectangle	NPC	41MAX
Imc1	DependenceEntropy	0.5	Rectangle	NPC	41MAX
GrayLevelNonUniformity	DependenceEntropy	0.56	Rectangle	NPC	41MAX
GrayLevelNonUniformity.2	DependenceEntropy	0.55	Rectangle	NPC	41MAX
DependenceVariance	DependenceEntropy	0.31	Rectangle	NPC	41MAX
ZoneVariance	DependenceEntropy	0.28	Rectangle	NPC	41MAX
LargeDependenceEmphasis	DependenceEntropy	0.23	Rectangle	NPC	41MAX
LargeAreaEmphasis	DependenceEntropy	0.24	Rectangle	NPC	41MAX
LongRunEmphasis	DependenceEntropy	0.2	Rectangle	NPC	41MAX
RunVariance	DependenceEntropy	0.22	Rectangle	NPC	41MAX
Maximum2DDiameterRow	DependenceEntropy	0.78	Rectangle	NPC	41MAX
Maximum2DDiameterColumn	DependenceEntropy	0.74	Rectangle	NPC	41MAX
MajorAxisLength	DependenceEntropy	0.66	Rectangle	NPC	41MAX
Maximum3DDiameter	DependenceEntropy	0.73	Rectangle	NPC	41MAX
Maximum2DDiameterSlice	DependenceEntropy	0.67	Rectangle	NPC	41MAX
MinorAxisLength	DependenceEntropy	0.71	Rectangle	NPC	41MAX
GrayLevelNonUniformity.1	DependenceEntropy	0.77	Rectangle	NPC	41MAX
SurfaceArea	DependenceEntropy	0.86	Rectangle	NPC	41MAX
RunLengthNonUniformity	DependenceEntropy	0.92	Rectangle	NPC	41MAX
MeshVolume	DependenceEntropy	0.89	Rectangle	NPC	41MAX
VoxelVolume	DependenceEntropy	0.89	Rectangle	NPC	41MAX
Idmn	DependenceEntropy	0.65	Rectangle	NPC	41MAX
Idn	DependenceEntropy	0.62	Rectangle	NPC	41MAX
LeastAxisLength	DependenceEntropy	0.77	Rectangle	NPC	41MAX
Correlation	DependenceEntropy	0.7	Rectangle	NPC	41MAX
Sphericity	DependenceEntropy	-0.27	Rectangle	NPC	41MAX
Elongation	DependenceEntropy	-0.07	Rectangle	NPC	41MAX
Flatness	DependenceEntropy	0.03	Rectangle	NPC	41MAX
MCC	DependenceEntropy	-0.45	Rectangle	NPC	41MAX
Strength	DependenceEntropy	-0.24	Rectangle	NPC	41MAX
ZonePercentage	DependenceEntropy	-0.17	Rectangle	NPC	41MAX
SmallDependenceEmphasis	DependenceEntropy	-0.13	Rectangle	NPC	41MAX
DependenceNonUniformityNormalized	DependenceEntropy	-0.23	Rectangle	NPC	41MAX
ShortRunEmphasis	DependenceEntropy	-0.18	Rectangle	NPC	41MAX
RunLengthNonUniformityNormalized	DependenceEntropy	-0.18	Rectangle	NPC	41MAX
RunPercentage	DependenceEntropy	-0.2	Rectangle	NPC	41MAX
Imc2	DependenceEntropy	-0.33	Rectangle	NPC	41MAX
Contrast.1	DependenceEntropy	-0.21	Rectangle	NPC	41MAX
SizeZoneNonUniformityNormalized	DependenceEntropy	-0.07	Rectangle	NPC	41MAX
SmallAreaEmphasis	DependenceEntropy	-0.05	Rectangle	NPC	41MAX
DifferenceVariance	DependenceEntropy	0.06	Rectangle	NPC	41MAX
Contrast	DependenceEntropy	0.02	Rectangle	NPC	41MAX
DifferenceAverage	DependenceEntropy	0	Rectangle	NPC	41MAX
ClusterShade	DependenceEntropy	0.15	Rectangle	NPC	41MAX
Entropy	DependenceEntropy	0.47	Rectangle	NPC	41MAX
RunEntropy	DependenceEntropy	0.6	Rectangle	NPC	41MAX
Range	DependenceEntropy	0.35	Rectangle	NPC	41MAX
RootMeanSquared	DependenceEntropy	0.35	Rectangle	NPC	41MAX
X90Percentile	DependenceEntropy	0.33	Rectangle	NPC	41MAX
Mean	DependenceEntropy	0.36	Rectangle	NPC	41MAX
Median	DependenceEntropy	0.37	Rectangle	NPC	41MAX
Minimum	DependenceEntropy	0.35	Rectangle	NPC	41MAX
X10Percentile	DependenceEntropy	0.36	Rectangle	NPC	41MAX
Maximum	DependenceEntropy	0.35	Rectangle	NPC	41MAX
SmallDependenceHighGrayLevelEmphasis	DependenceEntropy	0.16	Rectangle	NPC	41MAX
SumSquares	DependenceEntropy	0.21	Rectangle	NPC	41MAX
GrayLevelVariance.2	DependenceEntropy	0.26	Rectangle	NPC	41MAX
GrayLevelVariance	DependenceEntropy	0.26	Rectangle	NPC	41MAX
MeanAbsoluteDeviation	DependenceEntropy	0.27	Rectangle	NPC	41MAX
Variance	DependenceEntropy	0.26	Rectangle	NPC	41MAX
HighGrayLevelZoneEmphasis	DependenceEntropy	0.29	Rectangle	NPC	41MAX
SmallAreaHighGrayLevelEmphasis	DependenceEntropy	0.21	Rectangle	NPC	41MAX
Complexity	DependenceEntropy	0.3	Rectangle	NPC	41MAX
GrayLevelVariance.1	DependenceEntropy	0.25	Rectangle	NPC	41MAX
ClusterProminence	DependenceEntropy	0.33	Rectangle	NPC	41MAX
ClusterTendency	DependenceEntropy	0.31	Rectangle	NPC	41MAX
DifferenceEntropy	DependenceEntropy	0.29	Rectangle	NPC	41MAX
InterquartileRange	DependenceEntropy	0.29	Rectangle	NPC	41MAX
RobustMeanAbsoluteDeviation	DependenceEntropy	0.29	Rectangle	NPC	41MAX
ShortRunHighGrayLevelEmphasis	DependenceEntropy	0.31	Rectangle	NPC	41MAX
LongRunHighGrayLevelEmphasis	DependenceEntropy	0.37	Rectangle	NPC	41MAX
HighGrayLevelEmphasis	DependenceEntropy	0.32	Rectangle	NPC	41MAX
HighGrayLevelRunEmphasis	DependenceEntropy	0.32	Rectangle	NPC	41MAX
SumAverage	DependenceEntropy	0.32	Rectangle	NPC	41MAX
Autocorrelation	DependenceEntropy	0.35	Rectangle	NPC	41MAX
JointAverage	DependenceEntropy	0.32	Rectangle	NPC	41MAX
SmallDependenceLowGrayLevelEmphasis	DependenceEntropy	-0.6	Rectangle	NPC	41MAX
SmallAreaLowGrayLevelEmphasis	DependenceEntropy	-0.39	Rectangle	NPC	41MAX
LowGrayLevelZoneEmphasis	DependenceEntropy	-0.38	Rectangle	NPC	41MAX
LongRunLowGrayLevelEmphasis	DependenceEntropy	-0.4	Rectangle	NPC	41MAX
LowGrayLevelRunEmphasis	DependenceEntropy	-0.44	Rectangle	NPC	41MAX
ShortRunLowGrayLevelEmphasis	DependenceEntropy	-0.45	Rectangle	NPC	41MAX
LowGrayLevelEmphasis	DependenceEntropy	-0.45	Rectangle	NPC	41MAX
JointEnergy	DependenceEntropy	-0.89	Rectangle	NPC	41MAX
MaximumProbability	DependenceEntropy	-0.83	Rectangle	NPC	41MAX
SurfaceVolumeRatio	DependenceEntropy	-0.84	Rectangle	NPC	41MAX
Coarseness	DependenceEntropy	-0.89	Rectangle	NPC	41MAX
Kurtosis	DependenceEntropy	-0.25	Rectangle	NPC	41MAX
Skewness	DependenceEntropy	-0.39	Rectangle	NPC	41MAX
Busyness	DependenceEntropy	0.07	Rectangle	NPC	41MAX
InverseVariance	DependenceEntropy	0	Rectangle	NPC	41MAX
Id	DependenceEntropy	0.01	Rectangle	NPC	41MAX
Idm	DependenceEntropy	0.01	Rectangle	NPC	41MAX
GrayLevelNonUniformityNormalized.1	DependenceEntropy	-0.45	Rectangle	NPC	41MAX
Uniformity	DependenceEntropy	-0.5	Rectangle	NPC	41MAX
GrayLevelNonUniformityNormalized	DependenceEntropy	-0.49	Rectangle	NPC	41MAX
LargeAreaLowGrayLevelEmphasis	DependenceEntropy	-0.12	Rectangle	NPC	41MAX
LargeDependenceLowGrayLevelEmphasis	DependenceEntropy	-0.22	Rectangle	NPC	41MAX
JointEntropy	JointEntropy	1	Rectangle	NPC	41MAX
DependenceNonUniformity	JointEntropy	0.93	Rectangle	NPC	41MAX
SumEntropy	JointEntropy	0.89	Rectangle	NPC	41MAX
SizeZoneNonUniformity	JointEntropy	0.91	Rectangle	NPC	41MAX
Energy	JointEntropy	0.88	Rectangle	NPC	41MAX
TotalEnergy	JointEntropy	0.88	Rectangle	NPC	41MAX
Imc1	JointEntropy	0.35	Rectangle	NPC	41MAX
GrayLevelNonUniformity	JointEntropy	0.4	Rectangle	NPC	41MAX
GrayLevelNonUniformity.2	JointEntropy	0.38	Rectangle	NPC	41MAX
DependenceVariance	JointEntropy	0.11	Rectangle	NPC	41MAX
ZoneVariance	JointEntropy	0.09	Rectangle	NPC	41MAX
LargeDependenceEmphasis	JointEntropy	0.04	Rectangle	NPC	41MAX
LargeAreaEmphasis	JointEntropy	0.05	Rectangle	NPC	41MAX
LongRunEmphasis	JointEntropy	0.02	Rectangle	NPC	41MAX
RunVariance	JointEntropy	0.04	Rectangle	NPC	41MAX
Maximum2DDiameterRow	JointEntropy	0.72	Rectangle	NPC	41MAX
Maximum2DDiameterColumn	JointEntropy	0.69	Rectangle	NPC	41MAX
MajorAxisLength	JointEntropy	0.61	Rectangle	NPC	41MAX
Maximum3DDiameter	JointEntropy	0.68	Rectangle	NPC	41MAX
Maximum2DDiameterSlice	JointEntropy	0.57	Rectangle	NPC	41MAX
MinorAxisLength	JointEntropy	0.6	Rectangle	NPC	41MAX
GrayLevelNonUniformity.1	JointEntropy	0.71	Rectangle	NPC	41MAX
SurfaceArea	JointEntropy	0.74	Rectangle	NPC	41MAX
RunLengthNonUniformity	JointEntropy	0.83	Rectangle	NPC	41MAX
MeshVolume	JointEntropy	0.77	Rectangle	NPC	41MAX
VoxelVolume	JointEntropy	0.77	Rectangle	NPC	41MAX
Idmn	JointEntropy	0.48	Rectangle	NPC	41MAX
Idn	JointEntropy	0.44	Rectangle	NPC	41MAX
LeastAxisLength	JointEntropy	0.63	Rectangle	NPC	41MAX
Correlation	JointEntropy	0.55	Rectangle	NPC	41MAX
Sphericity	JointEntropy	-0.24	Rectangle	NPC	41MAX
Elongation	JointEntropy	-0.12	Rectangle	NPC	41MAX
Flatness	JointEntropy	-0.06	Rectangle	NPC	41MAX
MCC	JointEntropy	-0.36	Rectangle	NPC	41MAX
Strength	JointEntropy	-0.11	Rectangle	NPC	41MAX
ZonePercentage	JointEntropy	0	Rectangle	NPC	41MAX
SmallDependenceEmphasis	JointEntropy	0.03	Rectangle	NPC	41MAX
DependenceNonUniformityNormalized	JointEntropy	-0.05	Rectangle	NPC	41MAX
ShortRunEmphasis	JointEntropy	0	Rectangle	NPC	41MAX
RunLengthNonUniformityNormalized	JointEntropy	0	Rectangle	NPC	41MAX
RunPercentage	JointEntropy	-0.02	Rectangle	NPC	41MAX
Imc2	JointEntropy	-0.18	Rectangle	NPC	41MAX
Contrast.1	JointEntropy	-0.05	Rectangle	NPC	41MAX
SizeZoneNonUniformityNormalized	JointEntropy	0.07	Rectangle	NPC	41MAX
SmallAreaEmphasis	JointEntropy	0.09	Rectangle	NPC	41MAX
DifferenceVariance	JointEntropy	0.19	Rectangle	NPC	41MAX
Contrast	JointEntropy	0.17	Rectangle	NPC	41MAX
DifferenceAverage	JointEntropy	0.16	Rectangle	NPC	41MAX
ClusterShade	JointEntropy	0.22	Rectangle	NPC	41MAX
Entropy	JointEntropy	0.59	Rectangle	NPC	41MAX
RunEntropy	JointEntropy	0.69	Rectangle	NPC	41MAX
Range	JointEntropy	0.44	Rectangle	NPC	41MAX
RootMeanSquared	JointEntropy	0.45	Rectangle	NPC	41MAX
X90Percentile	JointEntropy	0.44	Rectangle	NPC	41MAX
Mean	JointEntropy	0.45	Rectangle	NPC	41MAX
Median	JointEntropy	0.47	Rectangle	NPC	41MAX
Minimum	JointEntropy	0.44	Rectangle	NPC	41MAX
X10Percentile	JointEntropy	0.45	Rectangle	NPC	41MAX
Maximum	JointEntropy	0.44	Rectangle	NPC	41MAX
SmallDependenceHighGrayLevelEmphasis	JointEntropy	0.3	Rectangle	NPC	41MAX
SumSquares	JointEntropy	0.33	Rectangle	NPC	41MAX
GrayLevelVariance.2	JointEntropy	0.38	Rectangle	NPC	41MAX
GrayLevelVariance	JointEntropy	0.38	Rectangle	NPC	41MAX
MeanAbsoluteDeviation	JointEntropy	0.39	Rectangle	NPC	41MAX
Variance	JointEntropy	0.38	Rectangle	NPC	41MAX
HighGrayLevelZoneEmphasis	JointEntropy	0.4	Rectangle	NPC	41MAX
SmallAreaHighGrayLevelEmphasis	JointEntropy	0.33	Rectangle	NPC	41MAX
Complexity	JointEntropy	0.42	Rectangle	NPC	41MAX
GrayLevelVariance.1	JointEntropy	0.36	Rectangle	NPC	41MAX
ClusterProminence	JointEntropy	0.42	Rectangle	NPC	41MAX
ClusterTendency	JointEntropy	0.42	Rectangle	NPC	41MAX
DifferenceEntropy	JointEntropy	0.44	Rectangle	NPC	41MAX
InterquartileRange	JointEntropy	0.41	Rectangle	NPC	41MAX
RobustMeanAbsoluteDeviation	JointEntropy	0.42	Rectangle	NPC	41MAX
ShortRunHighGrayLevelEmphasis	JointEntropy	0.42	Rectangle	NPC	41MAX
LongRunHighGrayLevelEmphasis	JointEntropy	0.47	Rectangle	NPC	41MAX
HighGrayLevelEmphasis	JointEntropy	0.44	Rectangle	NPC	41MAX
HighGrayLevelRunEmphasis	JointEntropy	0.43	Rectangle	NPC	41MAX
SumAverage	JointEntropy	0.44	Rectangle	NPC	41MAX
Autocorrelation	JointEntropy	0.46	Rectangle	NPC	41MAX
JointAverage	JointEntropy	0.44	Rectangle	NPC	41MAX
SmallDependenceLowGrayLevelEmphasis	JointEntropy	-0.5	Rectangle	NPC	41MAX
SmallAreaLowGrayLevelEmphasis	JointEntropy	-0.48	Rectangle	NPC	41MAX
LowGrayLevelZoneEmphasis	JointEntropy	-0.5	Rectangle	NPC	41MAX
LongRunLowGrayLevelEmphasis	JointEntropy	-0.51	Rectangle	NPC	41MAX
LowGrayLevelRunEmphasis	JointEntropy	-0.53	Rectangle	NPC	41MAX
ShortRunLowGrayLevelEmphasis	JointEntropy	-0.53	Rectangle	NPC	41MAX
LowGrayLevelEmphasis	JointEntropy	-0.53	Rectangle	NPC	41MAX
JointEnergy	JointEntropy	-0.99	Rectangle	NPC	41MAX
MaximumProbability	JointEntropy	-0.94	Rectangle	NPC	41MAX
SurfaceVolumeRatio	JointEntropy	-0.72	Rectangle	NPC	41MAX
Coarseness	JointEntropy	-0.79	Rectangle	NPC	41MAX
Kurtosis	JointEntropy	-0.33	Rectangle	NPC	41MAX
Skewness	JointEntropy	-0.44	Rectangle	NPC	41MAX
Busyness	JointEntropy	-0.06	Rectangle	NPC	41MAX
InverseVariance	JointEntropy	-0.17	Rectangle	NPC	41MAX
Id	JointEntropy	-0.16	Rectangle	NPC	41MAX
Idm	JointEntropy	-0.16	Rectangle	NPC	41MAX
GrayLevelNonUniformityNormalized.1	JointEntropy	-0.56	Rectangle	NPC	41MAX
Uniformity	JointEntropy	-0.61	Rectangle	NPC	41MAX
GrayLevelNonUniformityNormalized	JointEntropy	-0.61	Rectangle	NPC	41MAX
LargeAreaLowGrayLevelEmphasis	JointEntropy	-0.29	Rectangle	NPC	41MAX
LargeDependenceLowGrayLevelEmphasis	JointEntropy	-0.37	Rectangle	NPC	41MAX
DependenceNonUniformity	DependenceNonUniformity	1	Rectangle	NPC	41MAX
SumEntropy	DependenceNonUniformity	0.77	Rectangle	NPC	41MAX
SizeZoneNonUniformity	DependenceNonUniformity	0.88	Rectangle	NPC	41MAX
Energy	DependenceNonUniformity	0.87	Rectangle	NPC	41MAX
TotalEnergy	DependenceNonUniformity	0.87	Rectangle	NPC	41MAX
Imc1	DependenceNonUniformity	0.5	Rectangle	NPC	41MAX
GrayLevelNonUniformity	DependenceNonUniformity	0.57	Rectangle	NPC	41MAX
GrayLevelNonUniformity.2	DependenceNonUniformity	0.55	Rectangle	NPC	41MAX
DependenceVariance	DependenceNonUniformity	0.24	Rectangle	NPC	41MAX
ZoneVariance	DependenceNonUniformity	0.22	Rectangle	NPC	41MAX
LargeDependenceEmphasis	DependenceNonUniformity	0.17	Rectangle	NPC	41MAX
LargeAreaEmphasis	DependenceNonUniformity	0.18	Rectangle	NPC	41MAX
LongRunEmphasis	DependenceNonUniformity	0.15	Rectangle	NPC	41MAX
RunVariance	DependenceNonUniformity	0.17	Rectangle	NPC	41MAX
Maximum2DDiameterRow	DependenceNonUniformity	0.82	Rectangle	NPC	41MAX
Maximum2DDiameterColumn	DependenceNonUniformity	0.79	Rectangle	NPC	41MAX
MajorAxisLength	DependenceNonUniformity	0.73	Rectangle	NPC	41MAX
Maximum3DDiameter	DependenceNonUniformity	0.8	Rectangle	NPC	41MAX
Maximum2DDiameterSlice	DependenceNonUniformity	0.73	Rectangle	NPC	41MAX
MinorAxisLength	DependenceNonUniformity	0.76	Rectangle	NPC	41MAX
GrayLevelNonUniformity.1	DependenceNonUniformity	0.82	Rectangle	NPC	41MAX
SurfaceArea	DependenceNonUniformity	0.89	Rectangle	NPC	41MAX
RunLengthNonUniformity	DependenceNonUniformity	0.93	Rectangle	NPC	41MAX
MeshVolume	DependenceNonUniformity	0.9	Rectangle	NPC	41MAX
VoxelVolume	DependenceNonUniformity	0.9	Rectangle	NPC	41MAX
Idmn	DependenceNonUniformity	0.61	Rectangle	NPC	41MAX
Idn	DependenceNonUniformity	0.58	Rectangle	NPC	41MAX
LeastAxisLength	DependenceNonUniformity	0.74	Rectangle	NPC	41MAX
Correlation	DependenceNonUniformity	0.63	Rectangle	NPC	41MAX
Sphericity	DependenceNonUniformity	-0.39	Rectangle	NPC	41MAX
Elongation	DependenceNonUniformity	-0.11	Rectangle	NPC	41MAX
Flatness	DependenceNonUniformity	-0.07	Rectangle	NPC	41MAX
MCC	DependenceNonUniformity	-0.47	Rectangle	NPC	41MAX
Strength	DependenceNonUniformity	-0.26	Rectangle	NPC	41MAX
ZonePercentage	DependenceNonUniformity	-0.12	Rectangle	NPC	41MAX
SmallDependenceEmphasis	DependenceNonUniformity	-0.09	Rectangle	NPC	41MAX
DependenceNonUniformityNormalized	DependenceNonUniformity	-0.17	Rectangle	NPC	41MAX
ShortRunEmphasis	DependenceNonUniformity	-0.13	Rectangle	NPC	41MAX
RunLengthNonUniformityNormalized	DependenceNonUniformity	-0.13	Rectangle	NPC	41MAX
RunPercentage	DependenceNonUniformity	-0.14	Rectangle	NPC	41MAX
Imc2	DependenceNonUniformity	-0.34	Rectangle	NPC	41MAX
Contrast.1	DependenceNonUniformity	-0.2	Rectangle	NPC	41MAX
SizeZoneNonUniformityNormalized	DependenceNonUniformity	-0.04	Rectangle	NPC	41MAX
SmallAreaEmphasis	DependenceNonUniformity	-0.02	Rectangle	NPC	41MAX
DifferenceVariance	DependenceNonUniformity	0.07	Rectangle	NPC	41MAX
Contrast	DependenceNonUniformity	0.04	Rectangle	NPC	41MAX
DifferenceAverage	DependenceNonUniformity	0.02	Rectangle	NPC	41MAX
ClusterShade	DependenceNonUniformity	0.18	Rectangle	NPC	41MAX
Entropy	DependenceNonUniformity	0.47	Rectangle	NPC	41MAX
RunEntropy	DependenceNonUniformity	0.59	Rectangle	NPC	41MAX
Range	DependenceNonUniformity	0.36	Rectangle	NPC	41MAX
RootMeanSquared	DependenceNonUniformity	0.35	Rectangle	NPC	41MAX
X90Percentile	DependenceNonUniformity	0.33	Rectangle	NPC	41MAX
Mean	DependenceNonUniformity	0.36	Rectangle	NPC	41MAX
Median	DependenceNonUniformity	0.37	Rectangle	NPC	41MAX
Minimum	DependenceNonUniformity	0.35	Rectangle	NPC	41MAX
X10Percentile	DependenceNonUniformity	0.36	Rectangle	NPC	41MAX
Maximum	DependenceNonUniformity	0.35	Rectangle	NPC	41MAX
SmallDependenceHighGrayLevelEmphasis	DependenceNonUniformity	0.17	Rectangle	NPC	41MAX
SumSquares	DependenceNonUniformity	0.21	Rectangle	NPC	41MAX
GrayLevelVariance.2	DependenceNonUniformity	0.26	Rectangle	NPC	41MAX
GrayLevelVariance	DependenceNonUniformity	0.26	Rectangle	NPC	41MAX
MeanAbsoluteDeviation	DependenceNonUniformity	0.26	Rectangle	NPC	41MAX
Variance	DependenceNonUniformity	0.26	Rectangle	NPC	41MAX
HighGrayLevelZoneEmphasis	DependenceNonUniformity	0.28	Rectangle	NPC	41MAX
SmallAreaHighGrayLevelEmphasis	DependenceNonUniformity	0.21	Rectangle	NPC	41MAX
Complexity	DependenceNonUniformity	0.32	Rectangle	NPC	41MAX
GrayLevelVariance.1	DependenceNonUniformity	0.25	Rectangle	NPC	41MAX
ClusterProminence	DependenceNonUniformity	0.32	Rectangle	NPC	41MAX
ClusterTendency	DependenceNonUniformity	0.3	Rectangle	NPC	41MAX
DifferenceEntropy	DependenceNonUniformity	0.3	Rectangle	NPC	41MAX
InterquartileRange	DependenceNonUniformity	0.28	Rectangle	NPC	41MAX
RobustMeanAbsoluteDeviation	DependenceNonUniformity	0.29	Rectangle	NPC	41MAX
ShortRunHighGrayLevelEmphasis	DependenceNonUniformity	0.3	Rectangle	NPC	41MAX
LongRunHighGrayLevelEmphasis	DependenceNonUniformity	0.36	Rectangle	NPC	41MAX
HighGrayLevelEmphasis	DependenceNonUniformity	0.32	Rectangle	NPC	41MAX
HighGrayLevelRunEmphasis	DependenceNonUniformity	0.32	Rectangle	NPC	41MAX
SumAverage	DependenceNonUniformity	0.31	Rectangle	NPC	41MAX
Autocorrelation	DependenceNonUniformity	0.34	Rectangle	NPC	41MAX
JointAverage	DependenceNonUniformity	0.31	Rectangle	NPC	41MAX
SmallDependenceLowGrayLevelEmphasis	DependenceNonUniformity	-0.54	Rectangle	NPC	41MAX
SmallAreaLowGrayLevelEmphasis	DependenceNonUniformity	-0.37	Rectangle	NPC	41MAX
LowGrayLevelZoneEmphasis	DependenceNonUniformity	-0.37	Rectangle	NPC	41MAX
LongRunLowGrayLevelEmphasis	DependenceNonUniformity	-0.41	Rectangle	NPC	41MAX
LowGrayLevelRunEmphasis	DependenceNonUniformity	-0.44	Rectangle	NPC	41MAX
ShortRunLowGrayLevelEmphasis	DependenceNonUniformity	-0.45	Rectangle	NPC	41MAX
LowGrayLevelEmphasis	DependenceNonUniformity	-0.44	Rectangle	NPC	41MAX
JointEnergy	DependenceNonUniformity	-0.9	Rectangle	NPC	41MAX
MaximumProbability	DependenceNonUniformity	-0.85	Rectangle	NPC	41MAX
SurfaceVolumeRatio	DependenceNonUniformity	-0.78	Rectangle	NPC	41MAX
Coarseness	DependenceNonUniformity	-0.92	Rectangle	NPC	41MAX
Kurtosis	DependenceNonUniformity	-0.23	Rectangle	NPC	41MAX
Skewness	DependenceNonUniformity	-0.36	Rectangle	NPC	41MAX
Busyness	DependenceNonUniformity	0.1	Rectangle	NPC	41MAX
InverseVariance	DependenceNonUniformity	-0.02	Rectangle	NPC	41MAX
Id	DependenceNonUniformity	-0.02	Rectangle	NPC	41MAX
Idm	DependenceNonUniformity	-0.02	Rectangle	NPC	41MAX
GrayLevelNonUniformityNormalized.1	DependenceNonUniformity	-0.44	Rectangle	NPC	41MAX
Uniformity	DependenceNonUniformity	-0.5	Rectangle	NPC	41MAX
GrayLevelNonUniformityNormalized	DependenceNonUniformity	-0.49	Rectangle	NPC	41MAX
LargeAreaLowGrayLevelEmphasis	DependenceNonUniformity	-0.15	Rectangle	NPC	41MAX
LargeDependenceLowGrayLevelEmphasis	DependenceNonUniformity	-0.25	Rectangle	NPC	41MAX
SumEntropy	SumEntropy	1	Rectangle	NPC	41MAX
SizeZoneNonUniformity	SumEntropy	0.91	Rectangle	NPC	41MAX
Energy	SumEntropy	0.91	Rectangle	NPC	41MAX
TotalEnergy	SumEntropy	0.91	Rectangle	NPC	41MAX
Imc1	SumEntropy	-0.05	Rectangle	NPC	41MAX
GrayLevelNonUniformity	SumEntropy	0.02	Rectangle	NPC	41MAX
GrayLevelNonUniformity.2	SumEntropy	0	Rectangle	NPC	41MAX
DependenceVariance	SumEntropy	-0.24	Rectangle	NPC	41MAX
ZoneVariance	SumEntropy	-0.28	Rectangle	NPC	41MAX
LargeDependenceEmphasis	SumEntropy	-0.33	Rectangle	NPC	41MAX
LargeAreaEmphasis	SumEntropy	-0.33	Rectangle	NPC	41MAX
LongRunEmphasis	SumEntropy	-0.36	Rectangle	NPC	41MAX
RunVariance	SumEntropy	-0.34	Rectangle	NPC	41MAX
Maximum2DDiameterRow	SumEntropy	0.49	Rectangle	NPC	41MAX
Maximum2DDiameterColumn	SumEntropy	0.49	Rectangle	NPC	41MAX
MajorAxisLength	SumEntropy	0.42	Rectangle	NPC	41MAX
Maximum3DDiameter	SumEntropy	0.47	Rectangle	NPC	41MAX
Maximum2DDiameterSlice	SumEntropy	0.31	Rectangle	NPC	41MAX
MinorAxisLength	SumEntropy	0.33	Rectangle	NPC	41MAX
GrayLevelNonUniformity.1	SumEntropy	0.37	Rectangle	NPC	41MAX
SurfaceArea	SumEntropy	0.46	Rectangle	NPC	41MAX
RunLengthNonUniformity	SumEntropy	0.56	Rectangle	NPC	41MAX
MeshVolume	SumEntropy	0.49	Rectangle	NPC	41MAX
VoxelVolume	SumEntropy	0.49	Rectangle	NPC	41MAX
Idmn	SumEntropy	0.21	Rectangle	NPC	41MAX
Idn	SumEntropy	0.18	Rectangle	NPC	41MAX
LeastAxisLength	SumEntropy	0.39	Rectangle	NPC	41MAX
Correlation	SumEntropy	0.33	Rectangle	NPC	41MAX
Sphericity	SumEntropy	-0.11	Rectangle	NPC	41MAX
Elongation	SumEntropy	-0.15	Rectangle	NPC	41MAX
Flatness	SumEntropy	-0.07	Rectangle	NPC	41MAX
MCC	SumEntropy	0.02	Rectangle	NPC	41MAX
Strength	SumEntropy	0.28	Rectangle	NPC	41MAX
ZonePercentage	SumEntropy	0.38	Rectangle	NPC	41MAX
SmallDependenceEmphasis	SumEntropy	0.4	Rectangle	NPC	41MAX
DependenceNonUniformityNormalized	SumEntropy	0.33	Rectangle	NPC	41MAX
ShortRunEmphasis	SumEntropy	0.37	Rectangle	NPC	41MAX
RunLengthNonUniformityNormalized	SumEntropy	0.37	Rectangle	NPC	41MAX
RunPercentage	SumEntropy	0.36	Rectangle	NPC	41MAX
Imc2	SumEntropy	0.23	Rectangle	NPC	41MAX
Contrast.1	SumEntropy	0.33	Rectangle	NPC	41MAX
SizeZoneNonUniformityNormalized	SumEntropy	0.43	Rectangle	NPC	41MAX
SmallAreaEmphasis	SumEntropy	0.45	Rectangle	NPC	41MAX
DifferenceVariance	SumEntropy	0.56	Rectangle	NPC	41MAX
Contrast	SumEntropy	0.54	Rectangle	NPC	41MAX
DifferenceAverage	SumEntropy	0.53	Rectangle	NPC	41MAX
ClusterShade	SumEntropy	0.42	Rectangle	NPC	41MAX
Entropy	SumEntropy	0.86	Rectangle	NPC	41MAX
RunEntropy	SumEntropy	0.91	Rectangle	NPC	41MAX
Range	SumEntropy	0.73	Rectangle	NPC	41MAX
RootMeanSquared	SumEntropy	0.75	Rectangle	NPC	41MAX
X90Percentile	SumEntropy	0.74	Rectangle	NPC	41MAX
Mean	SumEntropy	0.75	Rectangle	NPC	41MAX
Median	SumEntropy	0.75	Rectangle	NPC	41MAX
Minimum	SumEntropy	0.72	Rectangle	NPC	41MAX
X10Percentile	SumEntropy	0.74	Rectangle	NPC	41MAX
Maximum	SumEntropy	0.73	Rectangle	NPC	41MAX
SmallDependenceHighGrayLevelEmphasis	SumEntropy	0.64	Rectangle	NPC	41MAX
SumSquares	SumEntropy	0.68	Rectangle	NPC	41MAX
GrayLevelVariance.2	SumEntropy	0.71	Rectangle	NPC	41MAX
GrayLevelVariance	SumEntropy	0.71	Rectangle	NPC	41MAX
MeanAbsoluteDeviation	SumEntropy	0.72	Rectangle	NPC	41MAX
Variance	SumEntropy	0.71	Rectangle	NPC	41MAX
HighGrayLevelZoneEmphasis	SumEntropy	0.72	Rectangle	NPC	41MAX
SmallAreaHighGrayLevelEmphasis	SumEntropy	0.67	Rectangle	NPC	41MAX
Complexity	SumEntropy	0.73	Rectangle	NPC	41MAX
GrayLevelVariance.1	SumEntropy	0.69	Rectangle	NPC	41MAX
ClusterProminence	SumEntropy	0.74	Rectangle	NPC	41MAX
ClusterTendency	SumEntropy	0.74	Rectangle	NPC	41MAX
DifferenceEntropy	SumEntropy	0.76	Rectangle	NPC	41MAX
InterquartileRange	SumEntropy	0.73	Rectangle	NPC	41MAX
RobustMeanAbsoluteDeviation	SumEntropy	0.73	Rectangle	NPC	41MAX
ShortRunHighGrayLevelEmphasis	SumEntropy	0.74	Rectangle	NPC	41MAX
LongRunHighGrayLevelEmphasis	SumEntropy	0.77	Rectangle	NPC	41MAX
HighGrayLevelEmphasis	SumEntropy	0.74	Rectangle	NPC	41MAX
HighGrayLevelRunEmphasis	SumEntropy	0.74	Rectangle	NPC	41MAX
SumAverage	SumEntropy	0.74	Rectangle	NPC	41MAX
Autocorrelation	SumEntropy	0.76	Rectangle	NPC	41MAX
JointAverage	SumEntropy	0.74	Rectangle	NPC	41MAX
SmallDependenceLowGrayLevelEmphasis	SumEntropy	-0.5	Rectangle	NPC	41MAX
SmallAreaLowGrayLevelEmphasis	SumEntropy	-0.67	Rectangle	NPC	41MAX
LowGrayLevelZoneEmphasis	SumEntropy	-0.72	Rectangle	NPC	41MAX
LongRunLowGrayLevelEmphasis	SumEntropy	-0.72	Rectangle	NPC	41MAX
LowGrayLevelRunEmphasis	SumEntropy	-0.72	Rectangle	NPC	41MAX
ShortRunLowGrayLevelEmphasis	SumEntropy	-0.72	Rectangle	NPC	41MAX
LowGrayLevelEmphasis	SumEntropy	-0.72	Rectangle	NPC	41MAX
JointEnergy	SumEntropy	-0.93	Rectangle	NPC	41MAX
MaximumProbability	SumEntropy	-0.95	Rectangle	NPC	41MAX
SurfaceVolumeRatio	SumEntropy	-0.48	Rectangle	NPC	41MAX
Coarseness	SumEntropy	-0.54	Rectangle	NPC	41MAX
Kurtosis	SumEntropy	-0.41	Rectangle	NPC	41MAX
Skewness	SumEntropy	-0.48	Rectangle	NPC	41MAX
Busyness	SumEntropy	-0.43	Rectangle	NPC	41MAX
InverseVariance	SumEntropy	-0.52	Rectangle	NPC	41MAX
Id	SumEntropy	-0.52	Rectangle	NPC	41MAX
Idm	SumEntropy	-0.52	Rectangle	NPC	41MAX
GrayLevelNonUniformityNormalized.1	SumEntropy	-0.83	Rectangle	NPC	41MAX
Uniformity	SumEntropy	-0.86	Rectangle	NPC	41MAX
GrayLevelNonUniformityNormalized	SumEntropy	-0.85	Rectangle	NPC	41MAX
LargeAreaLowGrayLevelEmphasis	SumEntropy	-0.59	Rectangle	NPC	41MAX
LargeDependenceLowGrayLevelEmphasis	SumEntropy	-0.64	Rectangle	NPC	41MAX
SizeZoneNonUniformity	SizeZoneNonUniformity	1	Rectangle	NPC	41MAX
Energy	SizeZoneNonUniformity	0.95	Rectangle	NPC	41MAX
TotalEnergy	SizeZoneNonUniformity	0.95	Rectangle	NPC	41MAX
Imc1	SizeZoneNonUniformity	0.12	Rectangle	NPC	41MAX
GrayLevelNonUniformity	SizeZoneNonUniformity	0.2	Rectangle	NPC	41MAX
GrayLevelNonUniformity.2	SizeZoneNonUniformity	0.18	Rectangle	NPC	41MAX
DependenceVariance	SizeZoneNonUniformity	-0.09	Rectangle	NPC	41MAX
ZoneVariance	SizeZoneNonUniformity	-0.15	Rectangle	NPC	41MAX
LargeDependenceEmphasis	SizeZoneNonUniformity	-0.21	Rectangle	NPC	41MAX
LargeAreaEmphasis	SizeZoneNonUniformity	-0.2	Rectangle	NPC	41MAX
LongRunEmphasis	SizeZoneNonUniformity	-0.24	Rectangle	NPC	41MAX
RunVariance	SizeZoneNonUniformity	-0.22	Rectangle	NPC	41MAX
Maximum2DDiameterRow	SizeZoneNonUniformity	0.66	Rectangle	NPC	41MAX
Maximum2DDiameterColumn	SizeZoneNonUniformity	0.67	Rectangle	NPC	41MAX
MajorAxisLength	SizeZoneNonUniformity	0.61	Rectangle	NPC	41MAX
Maximum3DDiameter	SizeZoneNonUniformity	0.67	Rectangle	NPC	41MAX
Maximum2DDiameterSlice	SizeZoneNonUniformity	0.47	Rectangle	NPC	41MAX
MinorAxisLength	SizeZoneNonUniformity	0.49	Rectangle	NPC	41MAX
GrayLevelNonUniformity.1	SizeZoneNonUniformity	0.56	Rectangle	NPC	41MAX
SurfaceArea	SizeZoneNonUniformity	0.63	Rectangle	NPC	41MAX
RunLengthNonUniformity	SizeZoneNonUniformity	0.69	Rectangle	NPC	41MAX
MeshVolume	SizeZoneNonUniformity	0.63	Rectangle	NPC	41MAX
VoxelVolume	SizeZoneNonUniformity	0.63	Rectangle	NPC	41MAX
Idmn	SizeZoneNonUniformity	0.36	Rectangle	NPC	41MAX
Idn	SizeZoneNonUniformity	0.33	Rectangle	NPC	41MAX
LeastAxisLength	SizeZoneNonUniformity	0.48	Rectangle	NPC	41MAX
Correlation	SizeZoneNonUniformity	0.37	Rectangle	NPC	41MAX
Sphericity	SizeZoneNonUniformity	-0.32	Rectangle	NPC	41MAX
Elongation	SizeZoneNonUniformity	-0.22	Rectangle	NPC	41MAX
Flatness	SizeZoneNonUniformity	-0.17	Rectangle	NPC	41MAX
MCC	SizeZoneNonUniformity	-0.1	Rectangle	NPC	41MAX
Strength	SizeZoneNonUniformity	0.13	Rectangle	NPC	41MAX
ZonePercentage	SizeZoneNonUniformity	0.28	Rectangle	NPC	41MAX
SmallDependenceEmphasis	SizeZoneNonUniformity	0.31	Rectangle	NPC	41MAX
DependenceNonUniformityNormalized	SizeZoneNonUniformity	0.2	Rectangle	NPC	41MAX
ShortRunEmphasis	SizeZoneNonUniformity	0.26	Rectangle	NPC	41MAX
RunLengthNonUniformityNormalized	SizeZoneNonUniformity	0.26	Rectangle	NPC	41MAX
RunPercentage	SizeZoneNonUniformity	0.24	Rectangle	NPC	41MAX
Imc2	SizeZoneNonUniformity	0.06	Rectangle	NPC	41MAX
Contrast.1	SizeZoneNonUniformity	0.17	Rectangle	NPC	41MAX
SizeZoneNonUniformityNormalized	SizeZoneNonUniformity	0.37	Rectangle	NPC	41MAX
SmallAreaEmphasis	SizeZoneNonUniformity	0.39	Rectangle	NPC	41MAX
DifferenceVariance	SizeZoneNonUniformity	0.44	Rectangle	NPC	41MAX
Contrast	SizeZoneNonUniformity	0.41	Rectangle	NPC	41MAX
DifferenceAverage	SizeZoneNonUniformity	0.39	Rectangle	NPC	41MAX
ClusterShade	SizeZoneNonUniformity	0.4	Rectangle	NPC	41MAX
Entropy	SizeZoneNonUniformity	0.75	Rectangle	NPC	41MAX
RunEntropy	SizeZoneNonUniformity	0.82	Rectangle	NPC	41MAX
Range	SizeZoneNonUniformity	0.66	Rectangle	NPC	41MAX
RootMeanSquared	SizeZoneNonUniformity	0.66	Rectangle	NPC	41MAX
X90Percentile	SizeZoneNonUniformity	0.65	Rectangle	NPC	41MAX
Mean	SizeZoneNonUniformity	0.67	Rectangle	NPC	41MAX
Median	SizeZoneNonUniformity	0.68	Rectangle	NPC	41MAX
Minimum	SizeZoneNonUniformity	0.66	Rectangle	NPC	41MAX
X10Percentile	SizeZoneNonUniformity	0.67	Rectangle	NPC	41MAX
Maximum	SizeZoneNonUniformity	0.66	Rectangle	NPC	41MAX
SmallDependenceHighGrayLevelEmphasis	SizeZoneNonUniformity	0.53	Rectangle	NPC	41MAX
SumSquares	SizeZoneNonUniformity	0.55	Rectangle	NPC	41MAX
GrayLevelVariance.2	SizeZoneNonUniformity	0.59	Rectangle	NPC	41MAX
GrayLevelVariance	SizeZoneNonUniformity	0.59	Rectangle	NPC	41MAX
MeanAbsoluteDeviation	SizeZoneNonUniformity	0.59	Rectangle	NPC	41MAX
Variance	SizeZoneNonUniformity	0.59	Rectangle	NPC	41MAX
HighGrayLevelZoneEmphasis	SizeZoneNonUniformity	0.61	Rectangle	NPC	41MAX
SmallAreaHighGrayLevelEmphasis	SizeZoneNonUniformity	0.56	Rectangle	NPC	41MAX
Complexity	SizeZoneNonUniformity	0.64	Rectangle	NPC	41MAX
GrayLevelVariance.1	SizeZoneNonUniformity	0.58	Rectangle	NPC	41MAX
ClusterProminence	SizeZoneNonUniformity	0.63	Rectangle	NPC	41MAX
ClusterTendency	SizeZoneNonUniformity	0.62	Rectangle	NPC	41MAX
DifferenceEntropy	SizeZoneNonUniformity	0.62	Rectangle	NPC	41MAX
InterquartileRange	SizeZoneNonUniformity	0.59	Rectangle	NPC	41MAX
RobustMeanAbsoluteDeviation	SizeZoneNonUniformity	0.6	Rectangle	NPC	41MAX
ShortRunHighGrayLevelEmphasis	SizeZoneNonUniformity	0.62	Rectangle	NPC	41MAX
LongRunHighGrayLevelEmphasis	SizeZoneNonUniformity	0.66	Rectangle	NPC	41MAX
HighGrayLevelEmphasis	SizeZoneNonUniformity	0.63	Rectangle	NPC	41MAX
HighGrayLevelRunEmphasis	SizeZoneNonUniformity	0.63	Rectangle	NPC	41MAX
SumAverage	SizeZoneNonUniformity	0.62	Rectangle	NPC	41MAX
Autocorrelation	SizeZoneNonUniformity	0.65	Rectangle	NPC	41MAX
JointAverage	SizeZoneNonUniformity	0.62	Rectangle	NPC	41MAX
SmallDependenceLowGrayLevelEmphasis	SizeZoneNonUniformity	-0.47	Rectangle	NPC	41MAX
SmallAreaLowGrayLevelEmphasis	SizeZoneNonUniformity	-0.56	Rectangle	NPC	41MAX
LowGrayLevelZoneEmphasis	SizeZoneNonUniformity	-0.64	Rectangle	NPC	41MAX
LongRunLowGrayLevelEmphasis	SizeZoneNonUniformity	-0.66	Rectangle	NPC	41MAX
LowGrayLevelRunEmphasis	SizeZoneNonUniformity	-0.67	Rectangle	NPC	41MAX
ShortRunLowGrayLevelEmphasis	SizeZoneNonUniformity	-0.67	Rectangle	NPC	41MAX
LowGrayLevelEmphasis	SizeZoneNonUniformity	-0.67	Rectangle	NPC	41MAX
JointEnergy	SizeZoneNonUniformity	-0.92	Rectangle	NPC	41MAX
MaximumProbability	SizeZoneNonUniformity	-0.93	Rectangle	NPC	41MAX
SurfaceVolumeRatio	SizeZoneNonUniformity	-0.52	Rectangle	NPC	41MAX
Coarseness	SizeZoneNonUniformity	-0.68	Rectangle	NPC	41MAX
Kurtosis	SizeZoneNonUniformity	-0.28	Rectangle	NPC	41MAX
Skewness	SizeZoneNonUniformity	-0.4	Rectangle	NPC	41MAX
Busyness	SizeZoneNonUniformity	-0.28	Rectangle	NPC	41MAX
InverseVariance	SizeZoneNonUniformity	-0.38	Rectangle	NPC	41MAX
Id	SizeZoneNonUniformity	-0.38	Rectangle	NPC	41MAX
Idm	SizeZoneNonUniformity	-0.39	Rectangle	NPC	41MAX
GrayLevelNonUniformityNormalized.1	SizeZoneNonUniformity	-0.72	Rectangle	NPC	41MAX
Uniformity	SizeZoneNonUniformity	-0.76	Rectangle	NPC	41MAX
GrayLevelNonUniformityNormalized	SizeZoneNonUniformity	-0.76	Rectangle	NPC	41MAX
LargeAreaLowGrayLevelEmphasis	SizeZoneNonUniformity	-0.49	Rectangle	NPC	41MAX
LargeDependenceLowGrayLevelEmphasis	SizeZoneNonUniformity	-0.56	Rectangle	NPC	41MAX
Energy	Energy	1	Rectangle	NPC	41MAX
TotalEnergy	Energy	1	Rectangle	NPC	41MAX
Imc1	Energy	0.1	Rectangle	NPC	41MAX
GrayLevelNonUniformity	Energy	0.18	Rectangle	NPC	41MAX
GrayLevelNonUniformity.2	Energy	0.17	Rectangle	NPC	41MAX
DependenceVariance	Energy	-0.09	Rectangle	NPC	41MAX
ZoneVariance	Energy	-0.15	Rectangle	NPC	41MAX
LargeDependenceEmphasis	Energy	-0.2	Rectangle	NPC	41MAX
LargeAreaEmphasis	Energy	-0.2	Rectangle	NPC	41MAX
LongRunEmphasis	Energy	-0.23	Rectangle	NPC	41MAX
RunVariance	Energy	-0.21	Rectangle	NPC	41MAX
Maximum2DDiameterRow	Energy	0.62	Rectangle	NPC	41MAX
Maximum2DDiameterColumn	Energy	0.62	Rectangle	NPC	41MAX
MajorAxisLength	Energy	0.55	Rectangle	NPC	41MAX
Maximum3DDiameter	Energy	0.61	Rectangle	NPC	41MAX
Maximum2DDiameterSlice	Energy	0.45	Rectangle	NPC	41MAX
MinorAxisLength	Energy	0.48	Rectangle	NPC	41MAX
GrayLevelNonUniformity.1	Energy	0.51	Rectangle	NPC	41MAX
SurfaceArea	Energy	0.61	Rectangle	NPC	41MAX
RunLengthNonUniformity	Energy	0.68	Rectangle	NPC	41MAX
MeshVolume	Energy	0.62	Rectangle	NPC	41MAX
VoxelVolume	Energy	0.62	Rectangle	NPC	41MAX
Idmn	Energy	0.39	Rectangle	NPC	41MAX
Idn	Energy	0.37	Rectangle	NPC	41MAX
LeastAxisLength	Energy	0.52	Rectangle	NPC	41MAX
Correlation	Energy	0.41	Rectangle	NPC	41MAX
Sphericity	Energy	-0.23	Rectangle	NPC	41MAX
Elongation	Energy	-0.17	Rectangle	NPC	41MAX
Flatness	Energy	-0.07	Rectangle	NPC	41MAX
MCC	Energy	-0.07	Rectangle	NPC	41MAX
Strength	Energy	0.18	Rectangle	NPC	41MAX
ZonePercentage	Energy	0.27	Rectangle	NPC	41MAX
SmallDependenceEmphasis	Energy	0.3	Rectangle	NPC	41MAX
DependenceNonUniformityNormalized	Energy	0.2	Rectangle	NPC	41MAX
ShortRunEmphasis	Energy	0.25	Rectangle	NPC	41MAX
RunLengthNonUniformityNormalized	Energy	0.25	Rectangle	NPC	41MAX
RunPercentage	Energy	0.24	Rectangle	NPC	41MAX
Imc2	Energy	0.08	Rectangle	NPC	41MAX
Contrast.1	Energy	0.21	Rectangle	NPC	41MAX
SizeZoneNonUniformityNormalized	Energy	0.35	Rectangle	NPC	41MAX
SmallAreaEmphasis	Energy	0.37	Rectangle	NPC	41MAX
DifferenceVariance	Energy	0.49	Rectangle	NPC	41MAX
Contrast	Energy	0.44	Rectangle	NPC	41MAX
DifferenceAverage	Energy	0.42	Rectangle	NPC	41MAX
ClusterShade	Energy	0.45	Rectangle	NPC	41MAX
Entropy	Energy	0.79	Rectangle	NPC	41MAX
RunEntropy	Energy	0.87	Rectangle	NPC	41MAX
Range	Energy	0.74	Rectangle	NPC	41MAX
RootMeanSquared	Energy	0.73	Rectangle	NPC	41MAX
X90Percentile	Energy	0.71	Rectangle	NPC	41MAX
Mean	Energy	0.74	Rectangle	NPC	41MAX
Median	Energy	0.75	Rectangle	NPC	41MAX
Minimum	Energy	0.73	Rectangle	NPC	41MAX
X10Percentile	Energy	0.74	Rectangle	NPC	41MAX
Maximum	Energy	0.74	Rectangle	NPC	41MAX
SmallDependenceHighGrayLevelEmphasis	Energy	0.57	Rectangle	NPC	41MAX
SumSquares	Energy	0.61	Rectangle	NPC	41MAX
GrayLevelVariance.2	Energy	0.65	Rectangle	NPC	41MAX
GrayLevelVariance	Energy	0.65	Rectangle	NPC	41MAX
MeanAbsoluteDeviation	Energy	0.65	Rectangle	NPC	41MAX
Variance	Energy	0.65	Rectangle	NPC	41MAX
HighGrayLevelZoneEmphasis	Energy	0.67	Rectangle	NPC	41MAX
SmallAreaHighGrayLevelEmphasis	Energy	0.61	Rectangle	NPC	41MAX
Complexity	Energy	0.69	Rectangle	NPC	41MAX
GrayLevelVariance.1	Energy	0.65	Rectangle	NPC	41MAX
ClusterProminence	Energy	0.71	Rectangle	NPC	41MAX
ClusterTendency	Energy	0.68	Rectangle	NPC	41MAX
DifferenceEntropy	Energy	0.64	Rectangle	NPC	41MAX
InterquartileRange	Energy	0.64	Rectangle	NPC	41MAX
RobustMeanAbsoluteDeviation	Energy	0.65	Rectangle	NPC	41MAX
ShortRunHighGrayLevelEmphasis	Energy	0.68	Rectangle	NPC	41MAX
LongRunHighGrayLevelEmphasis	Energy	0.72	Rectangle	NPC	41MAX
HighGrayLevelEmphasis	Energy	0.69	Rectangle	NPC	41MAX
HighGrayLevelRunEmphasis	Energy	0.69	Rectangle	NPC	41MAX
SumAverage	Energy	0.68	Rectangle	NPC	41MAX
Autocorrelation	Energy	0.7	Rectangle	NPC	41MAX
JointAverage	Energy	0.68	Rectangle	NPC	41MAX
SmallDependenceLowGrayLevelEmphasis	Energy	-0.56	Rectangle	NPC	41MAX
SmallAreaLowGrayLevelEmphasis	Energy	-0.61	Rectangle	NPC	41MAX
LowGrayLevelZoneEmphasis	Energy	-0.67	Rectangle	NPC	41MAX
LongRunLowGrayLevelEmphasis	Energy	-0.69	Rectangle	NPC	41MAX
LowGrayLevelRunEmphasis	Energy	-0.7	Rectangle	NPC	41MAX
ShortRunLowGrayLevelEmphasis	Energy	-0.71	Rectangle	NPC	41MAX
LowGrayLevelEmphasis	Energy	-0.71	Rectangle	NPC	41MAX
JointEnergy	Energy	-0.89	Rectangle	NPC	41MAX
MaximumProbability	Energy	-0.91	Rectangle	NPC	41MAX
SurfaceVolumeRatio	Energy	-0.56	Rectangle	NPC	41MAX
Coarseness	Energy	-0.68	Rectangle	NPC	41MAX
Kurtosis	Energy	-0.28	Rectangle	NPC	41MAX
Skewness	Energy	-0.4	Rectangle	NPC	41MAX
Busyness	Energy	-0.33	Rectangle	NPC	41MAX
InverseVariance	Energy	-0.4	Rectangle	NPC	41MAX
Id	Energy	-0.4	Rectangle	NPC	41MAX
Idm	Energy	-0.4	Rectangle	NPC	41MAX
GrayLevelNonUniformityNormalized.1	Energy	-0.77	Rectangle	NPC	41MAX
Uniformity	Energy	-0.8	Rectangle	NPC	41MAX
GrayLevelNonUniformityNormalized	Energy	-0.79	Rectangle	NPC	41MAX
LargeAreaLowGrayLevelEmphasis	Energy	-0.5	Rectangle	NPC	41MAX
LargeDependenceLowGrayLevelEmphasis	Energy	-0.58	Rectangle	NPC	41MAX
TotalEnergy	TotalEnergy	1	Rectangle	NPC	41MAX
Imc1	TotalEnergy	0.1	Rectangle	NPC	41MAX
GrayLevelNonUniformity	TotalEnergy	0.18	Rectangle	NPC	41MAX
GrayLevelNonUniformity.2	TotalEnergy	0.17	Rectangle	NPC	41MAX
DependenceVariance	TotalEnergy	-0.09	Rectangle	NPC	41MAX
ZoneVariance	TotalEnergy	-0.15	Rectangle	NPC	41MAX
LargeDependenceEmphasis	TotalEnergy	-0.2	Rectangle	NPC	41MAX
LargeAreaEmphasis	TotalEnergy	-0.2	Rectangle	NPC	41MAX
LongRunEmphasis	TotalEnergy	-0.23	Rectangle	NPC	41MAX
RunVariance	TotalEnergy	-0.21	Rectangle	NPC	41MAX
Maximum2DDiameterRow	TotalEnergy	0.62	Rectangle	NPC	41MAX
Maximum2DDiameterColumn	TotalEnergy	0.62	Rectangle	NPC	41MAX
MajorAxisLength	TotalEnergy	0.55	Rectangle	NPC	41MAX
Maximum3DDiameter	TotalEnergy	0.61	Rectangle	NPC	41MAX
Maximum2DDiameterSlice	TotalEnergy	0.45	Rectangle	NPC	41MAX
MinorAxisLength	TotalEnergy	0.48	Rectangle	NPC	41MAX
GrayLevelNonUniformity.1	TotalEnergy	0.51	Rectangle	NPC	41MAX
SurfaceArea	TotalEnergy	0.61	Rectangle	NPC	41MAX
RunLengthNonUniformity	TotalEnergy	0.68	Rectangle	NPC	41MAX
MeshVolume	TotalEnergy	0.62	Rectangle	NPC	41MAX
VoxelVolume	TotalEnergy	0.62	Rectangle	NPC	41MAX
Idmn	TotalEnergy	0.39	Rectangle	NPC	41MAX
Idn	TotalEnergy	0.37	Rectangle	NPC	41MAX
LeastAxisLength	TotalEnergy	0.52	Rectangle	NPC	41MAX
Correlation	TotalEnergy	0.41	Rectangle	NPC	41MAX
Sphericity	TotalEnergy	-0.23	Rectangle	NPC	41MAX
Elongation	TotalEnergy	-0.17	Rectangle	NPC	41MAX
Flatness	TotalEnergy	-0.07	Rectangle	NPC	41MAX
MCC	TotalEnergy	-0.07	Rectangle	NPC	41MAX
Strength	TotalEnergy	0.18	Rectangle	NPC	41MAX
ZonePercentage	TotalEnergy	0.27	Rectangle	NPC	41MAX
SmallDependenceEmphasis	TotalEnergy	0.3	Rectangle	NPC	41MAX
DependenceNonUniformityNormalized	TotalEnergy	0.2	Rectangle	NPC	41MAX
ShortRunEmphasis	TotalEnergy	0.25	Rectangle	NPC	41MAX
RunLengthNonUniformityNormalized	TotalEnergy	0.25	Rectangle	NPC	41MAX
RunPercentage	TotalEnergy	0.24	Rectangle	NPC	41MAX
Imc2	TotalEnergy	0.08	Rectangle	NPC	41MAX
Contrast.1	TotalEnergy	0.21	Rectangle	NPC	41MAX
SizeZoneNonUniformityNormalized	TotalEnergy	0.35	Rectangle	NPC	41MAX
SmallAreaEmphasis	TotalEnergy	0.37	Rectangle	NPC	41MAX
DifferenceVariance	TotalEnergy	0.49	Rectangle	NPC	41MAX
Contrast	TotalEnergy	0.44	Rectangle	NPC	41MAX
DifferenceAverage	TotalEnergy	0.42	Rectangle	NPC	41MAX
ClusterShade	TotalEnergy	0.45	Rectangle	NPC	41MAX
Entropy	TotalEnergy	0.79	Rectangle	NPC	41MAX
RunEntropy	TotalEnergy	0.87	Rectangle	NPC	41MAX
Range	TotalEnergy	0.74	Rectangle	NPC	41MAX
RootMeanSquared	TotalEnergy	0.73	Rectangle	NPC	41MAX
X90Percentile	TotalEnergy	0.71	Rectangle	NPC	41MAX
Mean	TotalEnergy	0.74	Rectangle	NPC	41MAX
Median	TotalEnergy	0.75	Rectangle	NPC	41MAX
Minimum	TotalEnergy	0.73	Rectangle	NPC	41MAX
X10Percentile	TotalEnergy	0.74	Rectangle	NPC	41MAX
Maximum	TotalEnergy	0.74	Rectangle	NPC	41MAX
SmallDependenceHighGrayLevelEmphasis	TotalEnergy	0.57	Rectangle	NPC	41MAX
SumSquares	TotalEnergy	0.61	Rectangle	NPC	41MAX
GrayLevelVariance.2	TotalEnergy	0.65	Rectangle	NPC	41MAX
GrayLevelVariance	TotalEnergy	0.65	Rectangle	NPC	41MAX
MeanAbsoluteDeviation	TotalEnergy	0.65	Rectangle	NPC	41MAX
Variance	TotalEnergy	0.65	Rectangle	NPC	41MAX
HighGrayLevelZoneEmphasis	TotalEnergy	0.67	Rectangle	NPC	41MAX
SmallAreaHighGrayLevelEmphasis	TotalEnergy	0.61	Rectangle	NPC	41MAX
Complexity	TotalEnergy	0.69	Rectangle	NPC	41MAX
GrayLevelVariance.1	TotalEnergy	0.65	Rectangle	NPC	41MAX
ClusterProminence	TotalEnergy	0.71	Rectangle	NPC	41MAX
ClusterTendency	TotalEnergy	0.68	Rectangle	NPC	41MAX
DifferenceEntropy	TotalEnergy	0.64	Rectangle	NPC	41MAX
InterquartileRange	TotalEnergy	0.64	Rectangle	NPC	41MAX
RobustMeanAbsoluteDeviation	TotalEnergy	0.65	Rectangle	NPC	41MAX
ShortRunHighGrayLevelEmphasis	TotalEnergy	0.68	Rectangle	NPC	41MAX
LongRunHighGrayLevelEmphasis	TotalEnergy	0.72	Rectangle	NPC	41MAX
HighGrayLevelEmphasis	TotalEnergy	0.69	Rectangle	NPC	41MAX
HighGrayLevelRunEmphasis	TotalEnergy	0.69	Rectangle	NPC	41MAX
SumAverage	TotalEnergy	0.68	Rectangle	NPC	41MAX
Autocorrelation	TotalEnergy	0.7	Rectangle	NPC	41MAX
JointAverage	TotalEnergy	0.68	Rectangle	NPC	41MAX
SmallDependenceLowGrayLevelEmphasis	TotalEnergy	-0.56	Rectangle	NPC	41MAX
SmallAreaLowGrayLevelEmphasis	TotalEnergy	-0.61	Rectangle	NPC	41MAX
LowGrayLevelZoneEmphasis	TotalEnergy	-0.67	Rectangle	NPC	41MAX
LongRunLowGrayLevelEmphasis	TotalEnergy	-0.69	Rectangle	NPC	41MAX
LowGrayLevelRunEmphasis	TotalEnergy	-0.7	Rectangle	NPC	41MAX
ShortRunLowGrayLevelEmphasis	TotalEnergy	-0.71	Rectangle	NPC	41MAX
LowGrayLevelEmphasis	TotalEnergy	-0.71	Rectangle	NPC	41MAX
JointEnergy	TotalEnergy	-0.89	Rectangle	NPC	41MAX
MaximumProbability	TotalEnergy	-0.91	Rectangle	NPC	41MAX
SurfaceVolumeRatio	TotalEnergy	-0.56	Rectangle	NPC	41MAX
Coarseness	TotalEnergy	-0.68	Rectangle	NPC	41MAX
Kurtosis	TotalEnergy	-0.28	Rectangle	NPC	41MAX
Skewness	TotalEnergy	-0.4	Rectangle	NPC	41MAX
Busyness	TotalEnergy	-0.33	Rectangle	NPC	41MAX
InverseVariance	TotalEnergy	-0.4	Rectangle	NPC	41MAX
Id	TotalEnergy	-0.4	Rectangle	NPC	41MAX
Idm	TotalEnergy	-0.4	Rectangle	NPC	41MAX
GrayLevelNonUniformityNormalized.1	TotalEnergy	-0.77	Rectangle	NPC	41MAX
Uniformity	TotalEnergy	-0.8	Rectangle	NPC	41MAX
GrayLevelNonUniformityNormalized	TotalEnergy	-0.79	Rectangle	NPC	41MAX
LargeAreaLowGrayLevelEmphasis	TotalEnergy	-0.5	Rectangle	NPC	41MAX
LargeDependenceLowGrayLevelEmphasis	TotalEnergy	-0.58	Rectangle	NPC	41MAX
Imc1	Imc1	1	Rectangle	NPC	41MAX
GrayLevelNonUniformity	Imc1	0.98	Rectangle	NPC	41MAX
GrayLevelNonUniformity.2	Imc1	0.98	Rectangle	NPC	41MAX
DependenceVariance	Imc1	0.87	Rectangle	NPC	41MAX
ZoneVariance	Imc1	0.91	Rectangle	NPC	41MAX
LargeDependenceEmphasis	Imc1	0.9	Rectangle	NPC	41MAX
LargeAreaEmphasis	Imc1	0.91	Rectangle	NPC	41MAX
LongRunEmphasis	Imc1	0.9	Rectangle	NPC	41MAX
RunVariance	Imc1	0.9	Rectangle	NPC	41MAX
Maximum2DDiameterRow	Imc1	0.61	Rectangle	NPC	41MAX
Maximum2DDiameterColumn	Imc1	0.55	Rectangle	NPC	41MAX
MajorAxisLength	Imc1	0.52	Rectangle	NPC	41MAX
Maximum3DDiameter	Imc1	0.57	Rectangle	NPC	41MAX
Maximum2DDiameterSlice	Imc1	0.74	Rectangle	NPC	41MAX
MinorAxisLength	Imc1	0.76	Rectangle	NPC	41MAX
GrayLevelNonUniformity.1	Imc1	0.84	Rectangle	NPC	41MAX
SurfaceArea	Imc1	0.79	Rectangle	NPC	41MAX
RunLengthNonUniformity	Imc1	0.76	Rectangle	NPC	41MAX
MeshVolume	Imc1	0.81	Rectangle	NPC	41MAX
VoxelVolume	Imc1	0.81	Rectangle	NPC	41MAX
Idmn	Imc1	0.76	Rectangle	NPC	41MAX
Idn	Imc1	0.75	Rectangle	NPC	41MAX
LeastAxisLength	Imc1	0.75	Rectangle	NPC	41MAX
Correlation	Imc1	0.72	Rectangle	NPC	41MAX
Sphericity	Imc1	-0.33	Rectangle	NPC	41MAX
Elongation	Imc1	0.14	Rectangle	NPC	41MAX
Flatness	Imc1	0.14	Rectangle	NPC	41MAX
MCC	Imc1	-0.92	Rectangle	NPC	41MAX
Strength	Imc1	-0.92	Rectangle	NPC	41MAX
ZonePercentage	Imc1	-0.89	Rectangle	NPC	41MAX
SmallDependenceEmphasis	Imc1	-0.87	Rectangle	NPC	41MAX
DependenceNonUniformityNormalized	Imc1	-0.9	Rectangle	NPC	41MAX
ShortRunEmphasis	Imc1	-0.89	Rectangle	NPC	41MAX
RunLengthNonUniformityNormalized	Imc1	-0.89	Rectangle	NPC	41MAX
RunPercentage	Imc1	-0.9	Rectangle	NPC	41MAX
Imc2	Imc1	-0.98	Rectangle	NPC	41MAX
Contrast.1	Imc1	-0.9	Rectangle	NPC	41MAX
SizeZoneNonUniformityNormalized	Imc1	-0.83	Rectangle	NPC	41MAX
SmallAreaEmphasis	Imc1	-0.81	Rectangle	NPC	41MAX
DifferenceVariance	Imc1	-0.78	Rectangle	NPC	41MAX
Contrast	Imc1	-0.81	Rectangle	NPC	41MAX
DifferenceAverage	Imc1	-0.82	Rectangle	NPC	41MAX
ClusterShade	Imc1	-0.37	Rectangle	NPC	41MAX
Entropy	Imc1	-0.45	Rectangle	NPC	41MAX
RunEntropy	Imc1	-0.32	Rectangle	NPC	41MAX
Range	Imc1	-0.54	Rectangle	NPC	41MAX
RootMeanSquared	Imc1	-0.55	Rectangle	NPC	41MAX
X90Percentile	Imc1	-0.58	Rectangle	NPC	41MAX
Mean	Imc1	-0.55	Rectangle	NPC	41MAX
Median	Imc1	-0.53	Rectangle	NPC	41MAX
Minimum	Imc1	-0.54	Rectangle	NPC	41MAX
X10Percentile	Imc1	-0.53	Rectangle	NPC	41MAX
Maximum	Imc1	-0.54	Rectangle	NPC	41MAX
SmallDependenceHighGrayLevelEmphasis	Imc1	-0.72	Rectangle	NPC	41MAX
SumSquares	Imc1	-0.68	Rectangle	NPC	41MAX
GrayLevelVariance.2	Imc1	-0.64	Rectangle	NPC	41MAX
GrayLevelVariance	Imc1	-0.64	Rectangle	NPC	41MAX
MeanAbsoluteDeviation	Imc1	-0.64	Rectangle	NPC	41MAX
Variance	Imc1	-0.64	Rectangle	NPC	41MAX
HighGrayLevelZoneEmphasis	Imc1	-0.62	Rectangle	NPC	41MAX
SmallAreaHighGrayLevelEmphasis	Imc1	-0.68	Rectangle	NPC	41MAX
Complexity	Imc1	-0.6	Rectangle	NPC	41MAX
GrayLevelVariance.1	Imc1	-0.65	Rectangle	NPC	41MAX
ClusterProminence	Imc1	-0.57	Rectangle	NPC	41MAX
ClusterTendency	Imc1	-0.6	Rectangle	NPC	41MAX
DifferenceEntropy	Imc1	-0.61	Rectangle	NPC	41MAX
InterquartileRange	Imc1	-0.6	Rectangle	NPC	41MAX
RobustMeanAbsoluteDeviation	Imc1	-0.61	Rectangle	NPC	41MAX
ShortRunHighGrayLevelEmphasis	Imc1	-0.6	Rectangle	NPC	41MAX
LongRunHighGrayLevelEmphasis	Imc1	-0.55	Rectangle	NPC	41MAX
HighGrayLevelEmphasis	Imc1	-0.59	Rectangle	NPC	41MAX
HighGrayLevelRunEmphasis	Imc1	-0.59	Rectangle	NPC	41MAX
SumAverage	Imc1	-0.59	Rectangle	NPC	41MAX
Autocorrelation	Imc1	-0.56	Rectangle	NPC	41MAX
JointAverage	Imc1	-0.59	Rectangle	NPC	41MAX
SmallDependenceLowGrayLevelEmphasis	Imc1	-0.19	Rectangle	NPC	41MAX
SmallAreaLowGrayLevelEmphasis	Imc1	0.31	Rectangle	NPC	41MAX
LowGrayLevelZoneEmphasis	Imc1	0.44	Rectangle	NPC	41MAX
LongRunLowGrayLevelEmphasis	Imc1	0.4	Rectangle	NPC	41MAX
LowGrayLevelRunEmphasis	Imc1	0.35	Rectangle	NPC	41MAX
ShortRunLowGrayLevelEmphasis	Imc1	0.34	Rectangle	NPC	41MAX
LowGrayLevelEmphasis	Imc1	0.34	Rectangle	NPC	41MAX
JointEnergy	Imc1	-0.25	Rectangle	NPC	41MAX
MaximumProbability	Imc1	-0.1	Rectangle	NPC	41MAX
SurfaceVolumeRatio	Imc1	-0.72	Rectangle	NPC	41MAX
Coarseness	Imc1	-0.73	Rectangle	NPC	41MAX
Kurtosis	Imc1	0.15	Rectangle	NPC	41MAX
Skewness	Imc1	0.05	Rectangle	NPC	41MAX
Busyness	Imc1	0.84	Rectangle	NPC	41MAX
InverseVariance	Imc1	0.8	Rectangle	NPC	41MAX
Id	Imc1	0.81	Rectangle	NPC	41MAX
Idm	Imc1	0.81	Rectangle	NPC	41MAX
GrayLevelNonUniformityNormalized.1	Imc1	0.48	Rectangle	NPC	41MAX
Uniformity	Imc1	0.41	Rectangle	NPC	41MAX
GrayLevelNonUniformityNormalized	Imc1	0.42	Rectangle	NPC	41MAX
LargeAreaLowGrayLevelEmphasis	Imc1	0.68	Rectangle	NPC	41MAX
LargeDependenceLowGrayLevelEmphasis	Imc1	0.58	Rectangle	NPC	41MAX
GrayLevelNonUniformity	GrayLevelNonUniformity	1	Rectangle	NPC	41MAX
GrayLevelNonUniformity.2	GrayLevelNonUniformity	1	Rectangle	NPC	41MAX
DependenceVariance	GrayLevelNonUniformity	0.86	Rectangle	NPC	41MAX
ZoneVariance	GrayLevelNonUniformity	0.89	Rectangle	NPC	41MAX
LargeDependenceEmphasis	GrayLevelNonUniformity	0.88	Rectangle	NPC	41MAX
LargeAreaEmphasis	GrayLevelNonUniformity	0.89	Rectangle	NPC	41MAX
LongRunEmphasis	GrayLevelNonUniformity	0.87	Rectangle	NPC	41MAX
RunVariance	GrayLevelNonUniformity	0.88	Rectangle	NPC	41MAX
Maximum2DDiameterRow	GrayLevelNonUniformity	0.69	Rectangle	NPC	41MAX
Maximum2DDiameterColumn	GrayLevelNonUniformity	0.65	Rectangle	NPC	41MAX
MajorAxisLength	GrayLevelNonUniformity	0.62	Rectangle	NPC	41MAX
Maximum3DDiameter	GrayLevelNonUniformity	0.67	Rectangle	NPC	41MAX
Maximum2DDiameterSlice	GrayLevelNonUniformity	0.79	Rectangle	NPC	41MAX
MinorAxisLength	GrayLevelNonUniformity	0.81	Rectangle	NPC	41MAX
GrayLevelNonUniformity.1	GrayLevelNonUniformity	0.88	Rectangle	NPC	41MAX
SurfaceArea	GrayLevelNonUniformity	0.86	Rectangle	NPC	41MAX
RunLengthNonUniformity	GrayLevelNonUniformity	0.81	Rectangle	NPC	41MAX
MeshVolume	GrayLevelNonUniformity	0.86	Rectangle	NPC	41MAX
VoxelVolume	GrayLevelNonUniformity	0.86	Rectangle	NPC	41MAX
Idmn	GrayLevelNonUniformity	0.82	Rectangle	NPC	41MAX
Idn	GrayLevelNonUniformity	0.81	Rectangle	NPC	41MAX
LeastAxisLength	GrayLevelNonUniformity	0.78	Rectangle	NPC	41MAX
Correlation	GrayLevelNonUniformity	0.77	Rectangle	NPC	41MAX
Sphericity	GrayLevelNonUniformity	-0.44	Rectangle	NPC	41MAX
Elongation	GrayLevelNonUniformity	0.07	Rectangle	NPC	41MAX
Flatness	GrayLevelNonUniformity	0.09	Rectangle	NPC	41MAX
MCC	GrayLevelNonUniformity	-0.87	Rectangle	NPC	41MAX
Strength	GrayLevelNonUniformity	-0.86	Rectangle	NPC	41MAX
ZonePercentage	GrayLevelNonUniformity	-0.85	Rectangle	NPC	41MAX
SmallDependenceEmphasis	GrayLevelNonUniformity	-0.83	Rectangle	NPC	41MAX
DependenceNonUniformityNormalized	GrayLevelNonUniformity	-0.88	Rectangle	NPC	41MAX
ShortRunEmphasis	GrayLevelNonUniformity	-0.86	Rectangle	NPC	41MAX
RunLengthNonUniformityNormalized	GrayLevelNonUniformity	-0.86	Rectangle	NPC	41MAX
RunPercentage	GrayLevelNonUniformity	-0.87	Rectangle	NPC	41MAX
Imc2	GrayLevelNonUniformity	-0.95	Rectangle	NPC	41MAX
Contrast.1	GrayLevelNonUniformity	-0.88	Rectangle	NPC	41MAX
SizeZoneNonUniformityNormalized	GrayLevelNonUniformity	-0.78	Rectangle	NPC	41MAX
SmallAreaEmphasis	GrayLevelNonUniformity	-0.76	Rectangle	NPC	41MAX
DifferenceVariance	GrayLevelNonUniformity	-0.71	Rectangle	NPC	41MAX
Contrast	GrayLevelNonUniformity	-0.75	Rectangle	NPC	41MAX
DifferenceAverage	GrayLevelNonUniformity	-0.77	Rectangle	NPC	41MAX
ClusterShade	GrayLevelNonUniformity	-0.25	Rectangle	NPC	41MAX
Entropy	GrayLevelNonUniformity	-0.4	Rectangle	NPC	41MAX
RunEntropy	GrayLevelNonUniformity	-0.26	Rectangle	NPC	41MAX
Range	GrayLevelNonUniformity	-0.45	Rectangle	NPC	41MAX
RootMeanSquared	GrayLevelNonUniformity	-0.48	Rectangle	NPC	41MAX
X90Percentile	GrayLevelNonUniformity	-0.51	Rectangle	NPC	41MAX
Mean	GrayLevelNonUniformity	-0.48	Rectangle	NPC	41MAX
Median	GrayLevelNonUniformity	-0.46	Rectangle	NPC	41MAX
Minimum	GrayLevelNonUniformity	-0.46	Rectangle	NPC	41MAX
X10Percentile	GrayLevelNonUniformity	-0.46	Rectangle	NPC	41MAX
Maximum	GrayLevelNonUniformity	-0.46	Rectangle	NPC	41MAX
SmallDependenceHighGrayLevelEmphasis	GrayLevelNonUniformity	-0.66	Rectangle	NPC	41MAX
SumSquares	GrayLevelNonUniformity	-0.61	Rectangle	NPC	41MAX
GrayLevelVariance.2	GrayLevelNonUniformity	-0.58	Rectangle	NPC	41MAX
GrayLevelVariance	GrayLevelNonUniformity	-0.57	Rectangle	NPC	41MAX
MeanAbsoluteDeviation	GrayLevelNonUniformity	-0.58	Rectangle	NPC	41MAX
Variance	GrayLevelNonUniformity	-0.58	Rectangle	NPC	41MAX
HighGrayLevelZoneEmphasis	GrayLevelNonUniformity	-0.56	Rectangle	NPC	41MAX
SmallAreaHighGrayLevelEmphasis	GrayLevelNonUniformity	-0.61	Rectangle	NPC	41MAX
Complexity	GrayLevelNonUniformity	-0.52	Rectangle	NPC	41MAX
GrayLevelVariance.1	GrayLevelNonUniformity	-0.57	Rectangle	NPC	41MAX
ClusterProminence	GrayLevelNonUniformity	-0.48	Rectangle	NPC	41MAX
ClusterTendency	GrayLevelNonUniformity	-0.52	Rectangle	NPC	41MAX
DifferenceEntropy	GrayLevelNonUniformity	-0.55	Rectangle	NPC	41MAX
InterquartileRange	GrayLevelNonUniformity	-0.56	Rectangle	NPC	41MAX
RobustMeanAbsoluteDeviation	GrayLevelNonUniformity	-0.56	Rectangle	NPC	41MAX
ShortRunHighGrayLevelEmphasis	GrayLevelNonUniformity	-0.55	Rectangle	NPC	41MAX
LongRunHighGrayLevelEmphasis	GrayLevelNonUniformity	-0.49	Rectangle	NPC	41MAX
HighGrayLevelEmphasis	GrayLevelNonUniformity	-0.54	Rectangle	NPC	41MAX
HighGrayLevelRunEmphasis	GrayLevelNonUniformity	-0.54	Rectangle	NPC	41MAX
SumAverage	GrayLevelNonUniformity	-0.55	Rectangle	NPC	41MAX
Autocorrelation	GrayLevelNonUniformity	-0.51	Rectangle	NPC	41MAX
JointAverage	GrayLevelNonUniformity	-0.55	Rectangle	NPC	41MAX
SmallDependenceLowGrayLevelEmphasis	GrayLevelNonUniformity	-0.21	Rectangle	NPC	41MAX
SmallAreaLowGrayLevelEmphasis	GrayLevelNonUniformity	0.29	Rectangle	NPC	41MAX
LowGrayLevelZoneEmphasis	GrayLevelNonUniformity	0.4	Rectangle	NPC	41MAX
LongRunLowGrayLevelEmphasis	GrayLevelNonUniformity	0.37	Rectangle	NPC	41MAX
LowGrayLevelRunEmphasis	GrayLevelNonUniformity	0.32	Rectangle	NPC	41MAX
ShortRunLowGrayLevelEmphasis	GrayLevelNonUniformity	0.3	Rectangle	NPC	41MAX
LowGrayLevelEmphasis	GrayLevelNonUniformity	0.31	Rectangle	NPC	41MAX
JointEnergy	GrayLevelNonUniformity	-0.3	Rectangle	NPC	41MAX
MaximumProbability	GrayLevelNonUniformity	-0.14	Rectangle	NPC	41MAX
SurfaceVolumeRatio	GrayLevelNonUniformity	-0.71	Rectangle	NPC	41MAX
Coarseness	GrayLevelNonUniformity	-0.79	Rectangle	NPC	41MAX
Kurtosis	GrayLevelNonUniformity	0.22	Rectangle	NPC	41MAX
Skewness	GrayLevelNonUniformity	0.13	Rectangle	NPC	41MAX
Busyness	GrayLevelNonUniformity	0.82	Rectangle	NPC	41MAX
InverseVariance	GrayLevelNonUniformity	0.77	Rectangle	NPC	41MAX
Id	GrayLevelNonUniformity	0.78	Rectangle	NPC	41MAX
Idm	GrayLevelNonUniformity	0.78	Rectangle	NPC	41MAX
GrayLevelNonUniformityNormalized.1	GrayLevelNonUniformity	0.42	Rectangle	NPC	41MAX
Uniformity	GrayLevelNonUniformity	0.37	Rectangle	NPC	41MAX
GrayLevelNonUniformityNormalized	GrayLevelNonUniformity	0.38	Rectangle	NPC	41MAX
LargeAreaLowGrayLevelEmphasis	GrayLevelNonUniformity	0.66	Rectangle	NPC	41MAX
LargeDependenceLowGrayLevelEmphasis	GrayLevelNonUniformity	0.56	Rectangle	NPC	41MAX
GrayLevelNonUniformity.2	GrayLevelNonUniformity.2	1	Rectangle	NPC	41MAX
DependenceVariance	GrayLevelNonUniformity.2	0.87	Rectangle	NPC	41MAX
ZoneVariance	GrayLevelNonUniformity.2	0.9	Rectangle	NPC	41MAX
LargeDependenceEmphasis	GrayLevelNonUniformity.2	0.88	Rectangle	NPC	41MAX
LargeAreaEmphasis	GrayLevelNonUniformity.2	0.89	Rectangle	NPC	41MAX
LongRunEmphasis	GrayLevelNonUniformity.2	0.88	Rectangle	NPC	41MAX
RunVariance	GrayLevelNonUniformity.2	0.88	Rectangle	NPC	41MAX
Maximum2DDiameterRow	GrayLevelNonUniformity.2	0.68	Rectangle	NPC	41MAX
Maximum2DDiameterColumn	GrayLevelNonUniformity.2	0.63	Rectangle	NPC	41MAX
MajorAxisLength	GrayLevelNonUniformity.2	0.61	Rectangle	NPC	41MAX
Maximum3DDiameter	GrayLevelNonUniformity.2	0.65	Rectangle	NPC	41MAX
Maximum2DDiameterSlice	GrayLevelNonUniformity.2	0.79	Rectangle	NPC	41MAX
MinorAxisLength	GrayLevelNonUniformity.2	0.8	Rectangle	NPC	41MAX
GrayLevelNonUniformity.1	GrayLevelNonUniformity.2	0.87	Rectangle	NPC	41MAX
SurfaceArea	GrayLevelNonUniformity.2	0.85	Rectangle	NPC	41MAX
RunLengthNonUniformity	GrayLevelNonUniformity.2	0.8	Rectangle	NPC	41MAX
MeshVolume	GrayLevelNonUniformity.2	0.85	Rectangle	NPC	41MAX
VoxelVolume	GrayLevelNonUniformity.2	0.85	Rectangle	NPC	41MAX
Idmn	GrayLevelNonUniformity.2	0.82	Rectangle	NPC	41MAX
Idn	GrayLevelNonUniformity.2	0.81	Rectangle	NPC	41MAX
LeastAxisLength	GrayLevelNonUniformity.2	0.78	Rectangle	NPC	41MAX
Correlation	GrayLevelNonUniformity.2	0.77	Rectangle	NPC	41MAX
Sphericity	GrayLevelNonUniformity.2	-0.43	Rectangle	NPC	41MAX
Elongation	GrayLevelNonUniformity.2	0.08	Rectangle	NPC	41MAX
Flatness	GrayLevelNonUniformity.2	0.09	Rectangle	NPC	41MAX
MCC	GrayLevelNonUniformity.2	-0.87	Rectangle	NPC	41MAX
Strength	GrayLevelNonUniformity.2	-0.86	Rectangle	NPC	41MAX
ZonePercentage	GrayLevelNonUniformity.2	-0.86	Rectangle	NPC	41MAX
SmallDependenceEmphasis	GrayLevelNonUniformity.2	-0.84	Rectangle	NPC	41MAX
DependenceNonUniformityNormalized	GrayLevelNonUniformity.2	-0.89	Rectangle	NPC	41MAX
ShortRunEmphasis	GrayLevelNonUniformity.2	-0.87	Rectangle	NPC	41MAX
RunLengthNonUniformityNormalized	GrayLevelNonUniformity.2	-0.87	Rectangle	NPC	41MAX
RunPercentage	GrayLevelNonUniformity.2	-0.88	Rectangle	NPC	41MAX
Imc2	GrayLevelNonUniformity.2	-0.95	Rectangle	NPC	41MAX
Contrast.1	GrayLevelNonUniformity.2	-0.89	Rectangle	NPC	41MAX
SizeZoneNonUniformityNormalized	GrayLevelNonUniformity.2	-0.79	Rectangle	NPC	41MAX
SmallAreaEmphasis	GrayLevelNonUniformity.2	-0.77	Rectangle	NPC	41MAX
DifferenceVariance	GrayLevelNonUniformity.2	-0.72	Rectangle	NPC	41MAX
Contrast	GrayLevelNonUniformity.2	-0.76	Rectangle	NPC	41MAX
DifferenceAverage	GrayLevelNonUniformity.2	-0.78	Rectangle	NPC	41MAX
ClusterShade	GrayLevelNonUniformity.2	-0.26	Rectangle	NPC	41MAX
Entropy	GrayLevelNonUniformity.2	-0.41	Rectangle	NPC	41MAX
RunEntropy	GrayLevelNonUniformity.2	-0.27	Rectangle	NPC	41MAX
Range	GrayLevelNonUniformity.2	-0.47	Rectangle	NPC	41MAX
RootMeanSquared	GrayLevelNonUniformity.2	-0.5	Rectangle	NPC	41MAX
X90Percentile	GrayLevelNonUniformity.2	-0.52	Rectangle	NPC	41MAX
Mean	GrayLevelNonUniformity.2	-0.49	Rectangle	NPC	41MAX
Median	GrayLevelNonUniformity.2	-0.48	Rectangle	NPC	41MAX
Minimum	GrayLevelNonUniformity.2	-0.47	Rectangle	NPC	41MAX
X10Percentile	GrayLevelNonUniformity.2	-0.47	Rectangle	NPC	41MAX
Maximum	GrayLevelNonUniformity.2	-0.47	Rectangle	NPC	41MAX
SmallDependenceHighGrayLevelEmphasis	GrayLevelNonUniformity.2	-0.67	Rectangle	NPC	41MAX
SumSquares	GrayLevelNonUniformity.2	-0.62	Rectangle	NPC	41MAX
GrayLevelVariance.2	GrayLevelNonUniformity.2	-0.59	Rectangle	NPC	41MAX
GrayLevelVariance	GrayLevelNonUniformity.2	-0.59	Rectangle	NPC	41MAX
MeanAbsoluteDeviation	GrayLevelNonUniformity.2	-0.59	Rectangle	NPC	41MAX
Variance	GrayLevelNonUniformity.2	-0.59	Rectangle	NPC	41MAX
HighGrayLevelZoneEmphasis	GrayLevelNonUniformity.2	-0.57	Rectangle	NPC	41MAX
SmallAreaHighGrayLevelEmphasis	GrayLevelNonUniformity.2	-0.62	Rectangle	NPC	41MAX
Complexity	GrayLevelNonUniformity.2	-0.53	Rectangle	NPC	41MAX
GrayLevelVariance.1	GrayLevelNonUniformity.2	-0.58	Rectangle	NPC	41MAX
ClusterProminence	GrayLevelNonUniformity.2	-0.49	Rectangle	NPC	41MAX
ClusterTendency	GrayLevelNonUniformity.2	-0.53	Rectangle	NPC	41MAX
DifferenceEntropy	GrayLevelNonUniformity.2	-0.56	Rectangle	NPC	41MAX
InterquartileRange	GrayLevelNonUniformity.2	-0.57	Rectangle	NPC	41MAX
RobustMeanAbsoluteDeviation	GrayLevelNonUniformity.2	-0.57	Rectangle	NPC	41MAX
ShortRunHighGrayLevelEmphasis	GrayLevelNonUniformity.2	-0.56	Rectangle	NPC	41MAX
LongRunHighGrayLevelEmphasis	GrayLevelNonUniformity.2	-0.5	Rectangle	NPC	41MAX
HighGrayLevelEmphasis	GrayLevelNonUniformity.2	-0.55	Rectangle	NPC	41MAX
HighGrayLevelRunEmphasis	GrayLevelNonUniformity.2	-0.55	Rectangle	NPC	41MAX
SumAverage	GrayLevelNonUniformity.2	-0.56	Rectangle	NPC	41MAX
Autocorrelation	GrayLevelNonUniformity.2	-0.52	Rectangle	NPC	41MAX
JointAverage	GrayLevelNonUniformity.2	-0.56	Rectangle	NPC	41MAX
SmallDependenceLowGrayLevelEmphasis	GrayLevelNonUniformity.2	-0.21	Rectangle	NPC	41MAX
SmallAreaLowGrayLevelEmphasis	GrayLevelNonUniformity.2	0.29	Rectangle	NPC	41MAX
LowGrayLevelZoneEmphasis	GrayLevelNonUniformity.2	0.41	Rectangle	NPC	41MAX
LongRunLowGrayLevelEmphasis	GrayLevelNonUniformity.2	0.38	Rectangle	NPC	41MAX
LowGrayLevelRunEmphasis	GrayLevelNonUniformity.2	0.33	Rectangle	NPC	41MAX
ShortRunLowGrayLevelEmphasis	GrayLevelNonUniformity.2	0.31	Rectangle	NPC	41MAX
LowGrayLevelEmphasis	GrayLevelNonUniformity.2	0.32	Rectangle	NPC	41MAX
JointEnergy	GrayLevelNonUniformity.2	-0.28	Rectangle	NPC	41MAX
MaximumProbability	GrayLevelNonUniformity.2	-0.13	Rectangle	NPC	41MAX
SurfaceVolumeRatio	GrayLevelNonUniformity.2	-0.7	Rectangle	NPC	41MAX
Coarseness	GrayLevelNonUniformity.2	-0.78	Rectangle	NPC	41MAX
Kurtosis	GrayLevelNonUniformity.2	0.23	Rectangle	NPC	41MAX
Skewness	GrayLevelNonUniformity.2	0.14	Rectangle	NPC	41MAX
Busyness	GrayLevelNonUniformity.2	0.83	Rectangle	NPC	41MAX
InverseVariance	GrayLevelNonUniformity.2	0.78	Rectangle	NPC	41MAX
Id	GrayLevelNonUniformity.2	0.79	Rectangle	NPC	41MAX
Idm	GrayLevelNonUniformity.2	0.79	Rectangle	NPC	41MAX
GrayLevelNonUniformityNormalized.1	GrayLevelNonUniformity.2	0.43	Rectangle	NPC	41MAX
Uniformity	GrayLevelNonUniformity.2	0.39	Rectangle	NPC	41MAX
GrayLevelNonUniformityNormalized	GrayLevelNonUniformity.2	0.39	Rectangle	NPC	41MAX
LargeAreaLowGrayLevelEmphasis	GrayLevelNonUniformity.2	0.67	Rectangle	NPC	41MAX
LargeDependenceLowGrayLevelEmphasis	GrayLevelNonUniformity.2	0.57	Rectangle	NPC	41MAX
DependenceVariance	DependenceVariance	1	Rectangle	NPC	41MAX
ZoneVariance	DependenceVariance	0.96	Rectangle	NPC	41MAX
LargeDependenceEmphasis	DependenceVariance	0.96	Rectangle	NPC	41MAX
LargeAreaEmphasis	DependenceVariance	0.94	Rectangle	NPC	41MAX
LongRunEmphasis	DependenceVariance	0.94	Rectangle	NPC	41MAX
RunVariance	DependenceVariance	0.94	Rectangle	NPC	41MAX
Maximum2DDiameterRow	DependenceVariance	0.43	Rectangle	NPC	41MAX
Maximum2DDiameterColumn	DependenceVariance	0.39	Rectangle	NPC	41MAX
MajorAxisLength	DependenceVariance	0.38	Rectangle	NPC	41MAX
Maximum3DDiameter	DependenceVariance	0.4	Rectangle	NPC	41MAX
Maximum2DDiameterSlice	DependenceVariance	0.57	Rectangle	NPC	41MAX
MinorAxisLength	DependenceVariance	0.57	Rectangle	NPC	41MAX
GrayLevelNonUniformity.1	DependenceVariance	0.63	Rectangle	NPC	41MAX
SurfaceArea	DependenceVariance	0.59	Rectangle	NPC	41MAX
RunLengthNonUniformity	DependenceVariance	0.54	Rectangle	NPC	41MAX
MeshVolume	DependenceVariance	0.61	Rectangle	NPC	41MAX
VoxelVolume	DependenceVariance	0.61	Rectangle	NPC	41MAX
Idmn	DependenceVariance	0.72	Rectangle	NPC	41MAX
Idn	DependenceVariance	0.73	Rectangle	NPC	41MAX
LeastAxisLength	DependenceVariance	0.61	Rectangle	NPC	41MAX
Correlation	DependenceVariance	0.66	Rectangle	NPC	41MAX
Sphericity	DependenceVariance	-0.25	Rectangle	NPC	41MAX
Elongation	DependenceVariance	0.12	Rectangle	NPC	41MAX
Flatness	DependenceVariance	0.17	Rectangle	NPC	41MAX
MCC	DependenceVariance	-0.74	Rectangle	NPC	41MAX
Strength	DependenceVariance	-0.81	Rectangle	NPC	41MAX
ZonePercentage	DependenceVariance	-0.9	Rectangle	NPC	41MAX
SmallDependenceEmphasis	DependenceVariance	-0.87	Rectangle	NPC	41MAX
DependenceNonUniformityNormalized	DependenceVariance	-0.95	Rectangle	NPC	41MAX
ShortRunEmphasis	DependenceVariance	-0.93	Rectangle	NPC	41MAX
RunLengthNonUniformityNormalized	DependenceVariance	-0.94	Rectangle	NPC	41MAX
RunPercentage	DependenceVariance	-0.94	Rectangle	NPC	41MAX
Imc2	DependenceVariance	-0.89	Rectangle	NPC	41MAX
Contrast.1	DependenceVariance	-0.88	Rectangle	NPC	41MAX
SizeZoneNonUniformityNormalized	DependenceVariance	-0.8	Rectangle	NPC	41MAX
SmallAreaEmphasis	DependenceVariance	-0.78	Rectangle	NPC	41MAX
DifferenceVariance	DependenceVariance	-0.78	Rectangle	NPC	41MAX
Contrast	DependenceVariance	-0.83	Rectangle	NPC	41MAX
DifferenceAverage	DependenceVariance	-0.84	Rectangle	NPC	41MAX
ClusterShade	DependenceVariance	-0.39	Rectangle	NPC	41MAX
Entropy	DependenceVariance	-0.58	Rectangle	NPC	41MAX
RunEntropy	DependenceVariance	-0.46	Rectangle	NPC	41MAX
Range	DependenceVariance	-0.59	Rectangle	NPC	41MAX
RootMeanSquared	DependenceVariance	-0.62	Rectangle	NPC	41MAX
X90Percentile	DependenceVariance	-0.64	Rectangle	NPC	41MAX
Mean	DependenceVariance	-0.61	Rectangle	NPC	41MAX
Median	DependenceVariance	-0.6	Rectangle	NPC	41MAX
Minimum	DependenceVariance	-0.6	Rectangle	NPC	41MAX
X10Percentile	DependenceVariance	-0.59	Rectangle	NPC	41MAX
Maximum	DependenceVariance	-0.59	Rectangle	NPC	41MAX
SmallDependenceHighGrayLevelEmphasis	DependenceVariance	-0.75	Rectangle	NPC	41MAX
SumSquares	DependenceVariance	-0.72	Rectangle	NPC	41MAX
GrayLevelVariance.2	DependenceVariance	-0.69	Rectangle	NPC	41MAX
GrayLevelVariance	DependenceVariance	-0.69	Rectangle	NPC	41MAX
MeanAbsoluteDeviation	DependenceVariance	-0.7	Rectangle	NPC	41MAX
Variance	DependenceVariance	-0.69	Rectangle	NPC	41MAX
HighGrayLevelZoneEmphasis	DependenceVariance	-0.67	Rectangle	NPC	41MAX
SmallAreaHighGrayLevelEmphasis	DependenceVariance	-0.7	Rectangle	NPC	41MAX
Complexity	DependenceVariance	-0.66	Rectangle	NPC	41MAX
GrayLevelVariance.1	DependenceVariance	-0.68	Rectangle	NPC	41MAX
ClusterProminence	DependenceVariance	-0.62	Rectangle	NPC	41MAX
ClusterTendency	DependenceVariance	-0.65	Rectangle	NPC	41MAX
DifferenceEntropy	DependenceVariance	-0.7	Rectangle	NPC	41MAX
InterquartileRange	DependenceVariance	-0.68	Rectangle	NPC	41MAX
RobustMeanAbsoluteDeviation	DependenceVariance	-0.68	Rectangle	NPC	41MAX
ShortRunHighGrayLevelEmphasis	DependenceVariance	-0.67	Rectangle	NPC	41MAX
LongRunHighGrayLevelEmphasis	DependenceVariance	-0.62	Rectangle	NPC	41MAX
HighGrayLevelEmphasis	DependenceVariance	-0.66	Rectangle	NPC	41MAX
HighGrayLevelRunEmphasis	DependenceVariance	-0.66	Rectangle	NPC	41MAX
SumAverage	DependenceVariance	-0.67	Rectangle	NPC	41MAX
Autocorrelation	DependenceVariance	-0.64	Rectangle	NPC	41MAX
JointAverage	DependenceVariance	-0.67	Rectangle	NPC	41MAX
SmallDependenceLowGrayLevelEmphasis	DependenceVariance	-0.09	Rectangle	NPC	41MAX
SmallAreaLowGrayLevelEmphasis	DependenceVariance	0.42	Rectangle	NPC	41MAX
LowGrayLevelZoneEmphasis	DependenceVariance	0.54	Rectangle	NPC	41MAX
LongRunLowGrayLevelEmphasis	DependenceVariance	0.51	Rectangle	NPC	41MAX
LowGrayLevelRunEmphasis	DependenceVariance	0.46	Rectangle	NPC	41MAX
ShortRunLowGrayLevelEmphasis	DependenceVariance	0.44	Rectangle	NPC	41MAX
LowGrayLevelEmphasis	DependenceVariance	0.45	Rectangle	NPC	41MAX
JointEnergy	DependenceVariance	0	Rectangle	NPC	41MAX
MaximumProbability	DependenceVariance	0.17	Rectangle	NPC	41MAX
SurfaceVolumeRatio	DependenceVariance	-0.54	Rectangle	NPC	41MAX
Coarseness	DependenceVariance	-0.51	Rectangle	NPC	41MAX
Kurtosis	DependenceVariance	0.3	Rectangle	NPC	41MAX
Skewness	DependenceVariance	0.22	Rectangle	NPC	41MAX
Busyness	DependenceVariance	0.79	Rectangle	NPC	41MAX
InverseVariance	DependenceVariance	0.85	Rectangle	NPC	41MAX
Id	DependenceVariance	0.87	Rectangle	NPC	41MAX
Idm	DependenceVariance	0.87	Rectangle	NPC	41MAX
GrayLevelNonUniformityNormalized.1	DependenceVariance	0.59	Rectangle	NPC	41MAX
Uniformity	DependenceVariance	0.56	Rectangle	NPC	41MAX
GrayLevelNonUniformityNormalized	DependenceVariance	0.56	Rectangle	NPC	41MAX
LargeAreaLowGrayLevelEmphasis	DependenceVariance	0.76	Rectangle	NPC	41MAX
LargeDependenceLowGrayLevelEmphasis	DependenceVariance	0.68	Rectangle	NPC	41MAX
ZoneVariance	ZoneVariance	1	Rectangle	NPC	41MAX
LargeDependenceEmphasis	ZoneVariance	0.98	Rectangle	NPC	41MAX
LargeAreaEmphasis	ZoneVariance	0.99	Rectangle	NPC	41MAX
LongRunEmphasis	ZoneVariance	0.98	Rectangle	NPC	41MAX
RunVariance	ZoneVariance	0.98	Rectangle	NPC	41MAX
Maximum2DDiameterRow	ZoneVariance	0.41	Rectangle	NPC	41MAX
Maximum2DDiameterColumn	ZoneVariance	0.35	Rectangle	NPC	41MAX
MajorAxisLength	ZoneVariance	0.34	Rectangle	NPC	41MAX
Maximum3DDiameter	ZoneVariance	0.37	Rectangle	NPC	41MAX
Maximum2DDiameterSlice	ZoneVariance	0.57	Rectangle	NPC	41MAX
MinorAxisLength	ZoneVariance	0.58	Rectangle	NPC	41MAX
GrayLevelNonUniformity.1	ZoneVariance	0.64	Rectangle	NPC	41MAX
SurfaceArea	ZoneVariance	0.59	Rectangle	NPC	41MAX
RunLengthNonUniformity	ZoneVariance	0.54	Rectangle	NPC	41MAX
MeshVolume	ZoneVariance	0.61	Rectangle	NPC	41MAX
VoxelVolume	ZoneVariance	0.61	Rectangle	NPC	41MAX
Idmn	ZoneVariance	0.71	Rectangle	NPC	41MAX
Idn	ZoneVariance	0.71	Rectangle	NPC	41MAX
LeastAxisLength	ZoneVariance	0.62	Rectangle	NPC	41MAX
Correlation	ZoneVariance	0.68	Rectangle	NPC	41MAX
Sphericity	ZoneVariance	-0.23	Rectangle	NPC	41MAX
Elongation	ZoneVariance	0.17	Rectangle	NPC	41MAX
Flatness	ZoneVariance	0.22	Rectangle	NPC	41MAX
MCC	ZoneVariance	-0.8	Rectangle	NPC	41MAX
Strength	ZoneVariance	-0.87	Rectangle	NPC	41MAX
ZonePercentage	ZoneVariance	-0.97	Rectangle	NPC	41MAX
SmallDependenceEmphasis	ZoneVariance	-0.95	Rectangle	NPC	41MAX
DependenceNonUniformityNormalized	ZoneVariance	-0.98	Rectangle	NPC	41MAX
ShortRunEmphasis	ZoneVariance	-0.98	Rectangle	NPC	41MAX
RunLengthNonUniformityNormalized	ZoneVariance	-0.98	Rectangle	NPC	41MAX
RunPercentage	ZoneVariance	-0.98	Rectangle	NPC	41MAX
Imc2	ZoneVariance	-0.94	Rectangle	NPC	41MAX
Contrast.1	ZoneVariance	-0.94	Rectangle	NPC	41MAX
SizeZoneNonUniformityNormalized	ZoneVariance	-0.89	Rectangle	NPC	41MAX
SmallAreaEmphasis	ZoneVariance	-0.88	Rectangle	NPC	41MAX
DifferenceVariance	ZoneVariance	-0.86	Rectangle	NPC	41MAX
Contrast	ZoneVariance	-0.9	Rectangle	NPC	41MAX
DifferenceAverage	ZoneVariance	-0.91	Rectangle	NPC	41MAX
ClusterShade	ZoneVariance	-0.42	Rectangle	NPC	41MAX
Entropy	ZoneVariance	-0.65	Rectangle	NPC	41MAX
RunEntropy	ZoneVariance	-0.53	Rectangle	NPC	41MAX
Range	ZoneVariance	-0.68	Rectangle	NPC	41MAX
RootMeanSquared	ZoneVariance	-0.7	Rectangle	NPC	41MAX
X90Percentile	ZoneVariance	-0.72	Rectangle	NPC	41MAX
Mean	ZoneVariance	-0.7	Rectangle	NPC	41MAX
Median	ZoneVariance	-0.68	Rectangle	NPC	41MAX
Minimum	ZoneVariance	-0.68	Rectangle	NPC	41MAX
X10Percentile	ZoneVariance	-0.68	Rectangle	NPC	41MAX
Maximum	ZoneVariance	-0.68	Rectangle	NPC	41MAX
SmallDependenceHighGrayLevelEmphasis	ZoneVariance	-0.83	Rectangle	NPC	41MAX
SumSquares	ZoneVariance	-0.79	Rectangle	NPC	41MAX
GrayLevelVariance.2	ZoneVariance	-0.77	Rectangle	NPC	41MAX
GrayLevelVariance	ZoneVariance	-0.77	Rectangle	NPC	41MAX
MeanAbsoluteDeviation	ZoneVariance	-0.77	Rectangle	NPC	41MAX
Variance	ZoneVariance	-0.77	Rectangle	NPC	41MAX
HighGrayLevelZoneEmphasis	ZoneVariance	-0.75	Rectangle	NPC	41MAX
SmallAreaHighGrayLevelEmphasis	ZoneVariance	-0.79	Rectangle	NPC	41MAX
Complexity	ZoneVariance	-0.74	Rectangle	NPC	41MAX
GrayLevelVariance.1	ZoneVariance	-0.76	Rectangle	NPC	41MAX
ClusterProminence	ZoneVariance	-0.69	Rectangle	NPC	41MAX
ClusterTendency	ZoneVariance	-0.72	Rectangle	NPC	41MAX
DifferenceEntropy	ZoneVariance	-0.77	Rectangle	NPC	41MAX
InterquartileRange	ZoneVariance	-0.75	Rectangle	NPC	41MAX
RobustMeanAbsoluteDeviation	ZoneVariance	-0.75	Rectangle	NPC	41MAX
ShortRunHighGrayLevelEmphasis	ZoneVariance	-0.75	Rectangle	NPC	41MAX
LongRunHighGrayLevelEmphasis	ZoneVariance	-0.7	Rectangle	NPC	41MAX
HighGrayLevelEmphasis	ZoneVariance	-0.74	Rectangle	NPC	41MAX
HighGrayLevelRunEmphasis	ZoneVariance	-0.74	Rectangle	NPC	41MAX
SumAverage	ZoneVariance	-0.74	Rectangle	NPC	41MAX
Autocorrelation	ZoneVariance	-0.72	Rectangle	NPC	41MAX
JointAverage	ZoneVariance	-0.74	Rectangle	NPC	41MAX
SmallDependenceLowGrayLevelEmphasis	ZoneVariance	-0.06	Rectangle	NPC	41MAX
SmallAreaLowGrayLevelEmphasis	ZoneVariance	0.45	Rectangle	NPC	41MAX
LowGrayLevelZoneEmphasis	ZoneVariance	0.6	Rectangle	NPC	41MAX
LongRunLowGrayLevelEmphasis	ZoneVariance	0.58	Rectangle	NPC	41MAX
LowGrayLevelRunEmphasis	ZoneVariance	0.53	Rectangle	NPC	41MAX
ShortRunLowGrayLevelEmphasis	ZoneVariance	0.51	Rectangle	NPC	41MAX
LowGrayLevelEmphasis	ZoneVariance	0.52	Rectangle	NPC	41MAX
JointEnergy	ZoneVariance	0.02	Rectangle	NPC	41MAX
MaximumProbability	ZoneVariance	0.19	Rectangle	NPC	41MAX
SurfaceVolumeRatio	ZoneVariance	-0.55	Rectangle	NPC	41MAX
Coarseness	ZoneVariance	-0.5	Rectangle	NPC	41MAX
Kurtosis	ZoneVariance	0.3	Rectangle	NPC	41MAX
Skewness	ZoneVariance	0.24	Rectangle	NPC	41MAX
Busyness	ZoneVariance	0.87	Rectangle	NPC	41MAX
InverseVariance	ZoneVariance	0.91	Rectangle	NPC	41MAX
Id	ZoneVariance	0.93	Rectangle	NPC	41MAX
Idm	ZoneVariance	0.93	Rectangle	NPC	41MAX
GrayLevelNonUniformityNormalized.1	ZoneVariance	0.66	Rectangle	NPC	41MAX
Uniformity	ZoneVariance	0.63	Rectangle	NPC	41MAX
GrayLevelNonUniformityNormalized	ZoneVariance	0.63	Rectangle	NPC	41MAX
LargeAreaLowGrayLevelEmphasis	ZoneVariance	0.84	Rectangle	NPC	41MAX
LargeDependenceLowGrayLevelEmphasis	ZoneVariance	0.75	Rectangle	NPC	41MAX
LargeDependenceEmphasis	LargeDependenceEmphasis	1	Rectangle	NPC	41MAX
LargeAreaEmphasis	LargeDependenceEmphasis	0.99	Rectangle	NPC	41MAX
LongRunEmphasis	LargeDependenceEmphasis	1	Rectangle	NPC	41MAX
RunVariance	LargeDependenceEmphasis	0.99	Rectangle	NPC	41MAX
Maximum2DDiameterRow	LargeDependenceEmphasis	0.37	Rectangle	NPC	41MAX
Maximum2DDiameterColumn	LargeDependenceEmphasis	0.32	Rectangle	NPC	41MAX
MajorAxisLength	LargeDependenceEmphasis	0.31	Rectangle	NPC	41MAX
Maximum3DDiameter	LargeDependenceEmphasis	0.34	Rectangle	NPC	41MAX
Maximum2DDiameterSlice	LargeDependenceEmphasis	0.54	Rectangle	NPC	41MAX
MinorAxisLength	LargeDependenceEmphasis	0.55	Rectangle	NPC	41MAX
GrayLevelNonUniformity.1	LargeDependenceEmphasis	0.61	Rectangle	NPC	41MAX
SurfaceArea	LargeDependenceEmphasis	0.55	Rectangle	NPC	41MAX
RunLengthNonUniformity	LargeDependenceEmphasis	0.5	Rectangle	NPC	41MAX
MeshVolume	LargeDependenceEmphasis	0.57	Rectangle	NPC	41MAX
VoxelVolume	LargeDependenceEmphasis	0.57	Rectangle	NPC	41MAX
Idmn	LargeDependenceEmphasis	0.68	Rectangle	NPC	41MAX
Idn	LargeDependenceEmphasis	0.69	Rectangle	NPC	41MAX
LeastAxisLength	LargeDependenceEmphasis	0.58	Rectangle	NPC	41MAX
Correlation	LargeDependenceEmphasis	0.63	Rectangle	NPC	41MAX
Sphericity	LargeDependenceEmphasis	-0.22	Rectangle	NPC	41MAX
Elongation	LargeDependenceEmphasis	0.17	Rectangle	NPC	41MAX
Flatness	LargeDependenceEmphasis	0.2	Rectangle	NPC	41MAX
MCC	LargeDependenceEmphasis	-0.79	Rectangle	NPC	41MAX
Strength	LargeDependenceEmphasis	-0.88	Rectangle	NPC	41MAX
ZonePercentage	LargeDependenceEmphasis	-0.98	Rectangle	NPC	41MAX
SmallDependenceEmphasis	LargeDependenceEmphasis	-0.97	Rectangle	NPC	41MAX
DependenceNonUniformityNormalized	LargeDependenceEmphasis	-0.99	Rectangle	NPC	41MAX
ShortRunEmphasis	LargeDependenceEmphasis	-0.99	Rectangle	NPC	41MAX
RunLengthNonUniformityNormalized	LargeDependenceEmphasis	-0.99	Rectangle	NPC	41MAX
RunPercentage	LargeDependenceEmphasis	-1	Rectangle	NPC	41MAX
Imc2	LargeDependenceEmphasis	-0.94	Rectangle	NPC	41MAX
Contrast.1	LargeDependenceEmphasis	-0.94	Rectangle	NPC	41MAX
SizeZoneNonUniformityNormalized	LargeDependenceEmphasis	-0.92	Rectangle	NPC	41MAX
SmallAreaEmphasis	LargeDependenceEmphasis	-0.91	Rectangle	NPC	41MAX
DifferenceVariance	LargeDependenceEmphasis	-0.89	Rectangle	NPC	41MAX
Contrast	LargeDependenceEmphasis	-0.92	Rectangle	NPC	41MAX
DifferenceAverage	LargeDependenceEmphasis	-0.93	Rectangle	NPC	41MAX
ClusterShade	LargeDependenceEmphasis	-0.45	Rectangle	NPC	41MAX
Entropy	LargeDependenceEmphasis	-0.69	Rectangle	NPC	41MAX
RunEntropy	LargeDependenceEmphasis	-0.57	Rectangle	NPC	41MAX
Range	LargeDependenceEmphasis	-0.71	Rectangle	NPC	41MAX
RootMeanSquared	LargeDependenceEmphasis	-0.74	Rectangle	NPC	41MAX
X90Percentile	LargeDependenceEmphasis	-0.76	Rectangle	NPC	41MAX
Mean	LargeDependenceEmphasis	-0.73	Rectangle	NPC	41MAX
Median	LargeDependenceEmphasis	-0.72	Rectangle	NPC	41MAX
Minimum	LargeDependenceEmphasis	-0.72	Rectangle	NPC	41MAX
X10Percentile	LargeDependenceEmphasis	-0.72	Rectangle	NPC	41MAX
Maximum	LargeDependenceEmphasis	-0.72	Rectangle	NPC	41MAX
SmallDependenceHighGrayLevelEmphasis	LargeDependenceEmphasis	-0.86	Rectangle	NPC	41MAX
SumSquares	LargeDependenceEmphasis	-0.83	Rectangle	NPC	41MAX
GrayLevelVariance.2	LargeDependenceEmphasis	-0.8	Rectangle	NPC	41MAX
GrayLevelVariance	LargeDependenceEmphasis	-0.8	Rectangle	NPC	41MAX
MeanAbsoluteDeviation	LargeDependenceEmphasis	-0.8	Rectangle	NPC	41MAX
Variance	LargeDependenceEmphasis	-0.8	Rectangle	NPC	41MAX
HighGrayLevelZoneEmphasis	LargeDependenceEmphasis	-0.78	Rectangle	NPC	41MAX
SmallAreaHighGrayLevelEmphasis	LargeDependenceEmphasis	-0.82	Rectangle	NPC	41MAX
Complexity	LargeDependenceEmphasis	-0.78	Rectangle	NPC	41MAX
GrayLevelVariance.1	LargeDependenceEmphasis	-0.79	Rectangle	NPC	41MAX
ClusterProminence	LargeDependenceEmphasis	-0.73	Rectangle	NPC	41MAX
ClusterTendency	LargeDependenceEmphasis	-0.76	Rectangle	NPC	41MAX
DifferenceEntropy	LargeDependenceEmphasis	-0.8	Rectangle	NPC	41MAX
InterquartileRange	LargeDependenceEmphasis	-0.78	Rectangle	NPC	41MAX
RobustMeanAbsoluteDeviation	LargeDependenceEmphasis	-0.79	Rectangle	NPC	41MAX
ShortRunHighGrayLevelEmphasis	LargeDependenceEmphasis	-0.78	Rectangle	NPC	41MAX
LongRunHighGrayLevelEmphasis	LargeDependenceEmphasis	-0.74	Rectangle	NPC	41MAX
HighGrayLevelEmphasis	LargeDependenceEmphasis	-0.77	Rectangle	NPC	41MAX
HighGrayLevelRunEmphasis	LargeDependenceEmphasis	-0.77	Rectangle	NPC	41MAX
SumAverage	LargeDependenceEmphasis	-0.78	Rectangle	NPC	41MAX
Autocorrelation	LargeDependenceEmphasis	-0.75	Rectangle	NPC	41MAX
JointAverage	LargeDependenceEmphasis	-0.78	Rectangle	NPC	41MAX
SmallDependenceLowGrayLevelEmphasis	LargeDependenceEmphasis	-0.03	Rectangle	NPC	41MAX
SmallAreaLowGrayLevelEmphasis	LargeDependenceEmphasis	0.48	Rectangle	NPC	41MAX
LowGrayLevelZoneEmphasis	LargeDependenceEmphasis	0.64	Rectangle	NPC	41MAX
LongRunLowGrayLevelEmphasis	LargeDependenceEmphasis	0.61	Rectangle	NPC	41MAX
LowGrayLevelRunEmphasis	LargeDependenceEmphasis	0.56	Rectangle	NPC	41MAX
ShortRunLowGrayLevelEmphasis	LargeDependenceEmphasis	0.55	Rectangle	NPC	41MAX
LowGrayLevelEmphasis	LargeDependenceEmphasis	0.55	Rectangle	NPC	41MAX
JointEnergy	LargeDependenceEmphasis	0.07	Rectangle	NPC	41MAX
MaximumProbability	LargeDependenceEmphasis	0.24	Rectangle	NPC	41MAX
SurfaceVolumeRatio	LargeDependenceEmphasis	-0.51	Rectangle	NPC	41MAX
Coarseness	LargeDependenceEmphasis	-0.46	Rectangle	NPC	41MAX
Kurtosis	LargeDependenceEmphasis	0.31	Rectangle	NPC	41MAX
Skewness	LargeDependenceEmphasis	0.25	Rectangle	NPC	41MAX
Busyness	LargeDependenceEmphasis	0.88	Rectangle	NPC	41MAX
InverseVariance	LargeDependenceEmphasis	0.93	Rectangle	NPC	41MAX
Id	LargeDependenceEmphasis	0.95	Rectangle	NPC	41MAX
Idm	LargeDependenceEmphasis	0.95	Rectangle	NPC	41MAX
GrayLevelNonUniformityNormalized.1	LargeDependenceEmphasis	0.7	Rectangle	NPC	41MAX
Uniformity	LargeDependenceEmphasis	0.67	Rectangle	NPC	41MAX
GrayLevelNonUniformityNormalized	LargeDependenceEmphasis	0.67	Rectangle	NPC	41MAX
LargeAreaLowGrayLevelEmphasis	LargeDependenceEmphasis	0.85	Rectangle	NPC	41MAX
LargeDependenceLowGrayLevelEmphasis	LargeDependenceEmphasis	0.78	Rectangle	NPC	41MAX
LargeAreaEmphasis	LargeAreaEmphasis	1	Rectangle	NPC	41MAX
LongRunEmphasis	LargeAreaEmphasis	0.99	Rectangle	NPC	41MAX
RunVariance	LargeAreaEmphasis	0.99	Rectangle	NPC	41MAX
Maximum2DDiameterRow	LargeAreaEmphasis	0.38	Rectangle	NPC	41MAX
Maximum2DDiameterColumn	LargeAreaEmphasis	0.32	Rectangle	NPC	41MAX
MajorAxisLength	LargeAreaEmphasis	0.31	Rectangle	NPC	41MAX
Maximum3DDiameter	LargeAreaEmphasis	0.34	Rectangle	NPC	41MAX
Maximum2DDiameterSlice	LargeAreaEmphasis	0.55	Rectangle	NPC	41MAX
MinorAxisLength	LargeAreaEmphasis	0.56	Rectangle	NPC	41MAX
GrayLevelNonUniformity.1	LargeAreaEmphasis	0.62	Rectangle	NPC	41MAX
SurfaceArea	LargeAreaEmphasis	0.56	Rectangle	NPC	41MAX
RunLengthNonUniformity	LargeAreaEmphasis	0.51	Rectangle	NPC	41MAX
MeshVolume	LargeAreaEmphasis	0.58	Rectangle	NPC	41MAX
VoxelVolume	LargeAreaEmphasis	0.58	Rectangle	NPC	41MAX
Idmn	LargeAreaEmphasis	0.68	Rectangle	NPC	41MAX
Idn	LargeAreaEmphasis	0.68	Rectangle	NPC	41MAX
LeastAxisLength	LargeAreaEmphasis	0.59	Rectangle	NPC	41MAX
Correlation	LargeAreaEmphasis	0.65	Rectangle	NPC	41MAX
Sphericity	LargeAreaEmphasis	-0.21	Rectangle	NPC	41MAX
Elongation	LargeAreaEmphasis	0.18	Rectangle	NPC	41MAX
Flatness	LargeAreaEmphasis	0.22	Rectangle	NPC	41MAX
MCC	LargeAreaEmphasis	-0.8	Rectangle	NPC	41MAX
Strength	LargeAreaEmphasis	-0.89	Rectangle	NPC	41MAX
ZonePercentage	LargeAreaEmphasis	-0.99	Rectangle	NPC	41MAX
SmallDependenceEmphasis	LargeAreaEmphasis	-0.98	Rectangle	NPC	41MAX
DependenceNonUniformityNormalized	LargeAreaEmphasis	-0.99	Rectangle	NPC	41MAX
ShortRunEmphasis	LargeAreaEmphasis	-0.99	Rectangle	NPC	41MAX
RunLengthNonUniformityNormalized	LargeAreaEmphasis	-0.99	Rectangle	NPC	41MAX
RunPercentage	LargeAreaEmphasis	-0.99	Rectangle	NPC	41MAX
Imc2	LargeAreaEmphasis	-0.95	Rectangle	NPC	41MAX
Contrast.1	LargeAreaEmphasis	-0.95	Rectangle	NPC	41MAX
SizeZoneNonUniformityNormalized	LargeAreaEmphasis	-0.93	Rectangle	NPC	41MAX
SmallAreaEmphasis	LargeAreaEmphasis	-0.92	Rectangle	NPC	41MAX
DifferenceVariance	LargeAreaEmphasis	-0.9	Rectangle	NPC	41MAX
Contrast	LargeAreaEmphasis	-0.93	Rectangle	NPC	41MAX
DifferenceAverage	LargeAreaEmphasis	-0.94	Rectangle	NPC	41MAX
ClusterShade	LargeAreaEmphasis	-0.45	Rectangle	NPC	41MAX
Entropy	LargeAreaEmphasis	-0.69	Rectangle	NPC	41MAX
RunEntropy	LargeAreaEmphasis	-0.57	Rectangle	NPC	41MAX
Range	LargeAreaEmphasis	-0.72	Rectangle	NPC	41MAX
RootMeanSquared	LargeAreaEmphasis	-0.75	Rectangle	NPC	41MAX
X90Percentile	LargeAreaEmphasis	-0.76	Rectangle	NPC	41MAX
Mean	LargeAreaEmphasis	-0.74	Rectangle	NPC	41MAX
Median	LargeAreaEmphasis	-0.73	Rectangle	NPC	41MAX
Minimum	LargeAreaEmphasis	-0.73	Rectangle	NPC	41MAX
X10Percentile	LargeAreaEmphasis	-0.72	Rectangle	NPC	41MAX
Maximum	LargeAreaEmphasis	-0.72	Rectangle	NPC	41MAX
SmallDependenceHighGrayLevelEmphasis	LargeAreaEmphasis	-0.87	Rectangle	NPC	41MAX
SumSquares	LargeAreaEmphasis	-0.83	Rectangle	NPC	41MAX
GrayLevelVariance.2	LargeAreaEmphasis	-0.81	Rectangle	NPC	41MAX
GrayLevelVariance	LargeAreaEmphasis	-0.81	Rectangle	NPC	41MAX
MeanAbsoluteDeviation	LargeAreaEmphasis	-0.81	Rectangle	NPC	41MAX
Variance	LargeAreaEmphasis	-0.81	Rectangle	NPC	41MAX
HighGrayLevelZoneEmphasis	LargeAreaEmphasis	-0.79	Rectangle	NPC	41MAX
SmallAreaHighGrayLevelEmphasis	LargeAreaEmphasis	-0.83	Rectangle	NPC	41MAX
Complexity	LargeAreaEmphasis	-0.78	Rectangle	NPC	41MAX
GrayLevelVariance.1	LargeAreaEmphasis	-0.8	Rectangle	NPC	41MAX
ClusterProminence	LargeAreaEmphasis	-0.74	Rectangle	NPC	41MAX
ClusterTendency	LargeAreaEmphasis	-0.76	Rectangle	NPC	41MAX
DifferenceEntropy	LargeAreaEmphasis	-0.8	Rectangle	NPC	41MAX
InterquartileRange	LargeAreaEmphasis	-0.79	Rectangle	NPC	41MAX
RobustMeanAbsoluteDeviation	LargeAreaEmphasis	-0.79	Rectangle	NPC	41MAX
ShortRunHighGrayLevelEmphasis	LargeAreaEmphasis	-0.79	Rectangle	NPC	41MAX
LongRunHighGrayLevelEmphasis	LargeAreaEmphasis	-0.74	Rectangle	NPC	41MAX
HighGrayLevelEmphasis	LargeAreaEmphasis	-0.78	Rectangle	NPC	41MAX
HighGrayLevelRunEmphasis	LargeAreaEmphasis	-0.78	Rectangle	NPC	41MAX
SumAverage	LargeAreaEmphasis	-0.78	Rectangle	NPC	41MAX
Autocorrelation	LargeAreaEmphasis	-0.76	Rectangle	NPC	41MAX
JointAverage	LargeAreaEmphasis	-0.78	Rectangle	NPC	41MAX
SmallDependenceLowGrayLevelEmphasis	LargeAreaEmphasis	-0.03	Rectangle	NPC	41MAX
SmallAreaLowGrayLevelEmphasis	LargeAreaEmphasis	0.48	Rectangle	NPC	41MAX
LowGrayLevelZoneEmphasis	LargeAreaEmphasis	0.64	Rectangle	NPC	41MAX
LongRunLowGrayLevelEmphasis	LargeAreaEmphasis	0.61	Rectangle	NPC	41MAX
LowGrayLevelRunEmphasis	LargeAreaEmphasis	0.57	Rectangle	NPC	41MAX
ShortRunLowGrayLevelEmphasis	LargeAreaEmphasis	0.55	Rectangle	NPC	41MAX
LowGrayLevelEmphasis	LargeAreaEmphasis	0.56	Rectangle	NPC	41MAX
JointEnergy	LargeAreaEmphasis	0.06	Rectangle	NPC	41MAX
MaximumProbability	LargeAreaEmphasis	0.23	Rectangle	NPC	41MAX
SurfaceVolumeRatio	LargeAreaEmphasis	-0.52	Rectangle	NPC	41MAX
Coarseness	LargeAreaEmphasis	-0.47	Rectangle	NPC	41MAX
Kurtosis	LargeAreaEmphasis	0.3	Rectangle	NPC	41MAX
Skewness	LargeAreaEmphasis	0.25	Rectangle	NPC	41MAX
Busyness	LargeAreaEmphasis	0.89	Rectangle	NPC	41MAX
InverseVariance	LargeAreaEmphasis	0.93	Rectangle	NPC	41MAX
Id	LargeAreaEmphasis	0.95	Rectangle	NPC	41MAX
Idm	LargeAreaEmphasis	0.95	Rectangle	NPC	41MAX
GrayLevelNonUniformityNormalized.1	LargeAreaEmphasis	0.7	Rectangle	NPC	41MAX
Uniformity	LargeAreaEmphasis	0.67	Rectangle	NPC	41MAX
GrayLevelNonUniformityNormalized	LargeAreaEmphasis	0.67	Rectangle	NPC	41MAX
LargeAreaLowGrayLevelEmphasis	LargeAreaEmphasis	0.86	Rectangle	NPC	41MAX
LargeDependenceLowGrayLevelEmphasis	LargeAreaEmphasis	0.78	Rectangle	NPC	41MAX
LongRunEmphasis	LongRunEmphasis	1	Rectangle	NPC	41MAX
RunVariance	LongRunEmphasis	1	Rectangle	NPC	41MAX
Maximum2DDiameterRow	LongRunEmphasis	0.36	Rectangle	NPC	41MAX
Maximum2DDiameterColumn	LongRunEmphasis	0.31	Rectangle	NPC	41MAX
MajorAxisLength	LongRunEmphasis	0.3	Rectangle	NPC	41MAX
Maximum3DDiameter	LongRunEmphasis	0.32	Rectangle	NPC	41MAX
Maximum2DDiameterSlice	LongRunEmphasis	0.53	Rectangle	NPC	41MAX
MinorAxisLength	LongRunEmphasis	0.54	Rectangle	NPC	41MAX
GrayLevelNonUniformity.1	LongRunEmphasis	0.6	Rectangle	NPC	41MAX
SurfaceArea	LongRunEmphasis	0.53	Rectangle	NPC	41MAX
RunLengthNonUniformity	LongRunEmphasis	0.48	Rectangle	NPC	41MAX
MeshVolume	LongRunEmphasis	0.55	Rectangle	NPC	41MAX
VoxelVolume	LongRunEmphasis	0.55	Rectangle	NPC	41MAX
Idmn	LongRunEmphasis	0.65	Rectangle	NPC	41MAX
Idn	LongRunEmphasis	0.66	Rectangle	NPC	41MAX
LeastAxisLength	LongRunEmphasis	0.55	Rectangle	NPC	41MAX
Correlation	LongRunEmphasis	0.61	Rectangle	NPC	41MAX
Sphericity	LongRunEmphasis	-0.21	Rectangle	NPC	41MAX
Elongation	LongRunEmphasis	0.17	Rectangle	NPC	41MAX
Flatness	LongRunEmphasis	0.19	Rectangle	NPC	41MAX
MCC	LongRunEmphasis	-0.8	Rectangle	NPC	41MAX
Strength	LongRunEmphasis	-0.9	Rectangle	NPC	41MAX
ZonePercentage	LongRunEmphasis	-0.99	Rectangle	NPC	41MAX
SmallDependenceEmphasis	LongRunEmphasis	-0.98	Rectangle	NPC	41MAX
DependenceNonUniformityNormalized	LongRunEmphasis	-0.99	Rectangle	NPC	41MAX
ShortRunEmphasis	LongRunEmphasis	-1	Rectangle	NPC	41MAX
RunLengthNonUniformityNormalized	LongRunEmphasis	-0.99	Rectangle	NPC	41MAX
RunPercentage	LongRunEmphasis	-1	Rectangle	NPC	41MAX
Imc2	LongRunEmphasis	-0.95	Rectangle	NPC	41MAX
Contrast.1	LongRunEmphasis	-0.94	Rectangle	NPC	41MAX
SizeZoneNonUniformityNormalized	LongRunEmphasis	-0.94	Rectangle	NPC	41MAX
SmallAreaEmphasis	LongRunEmphasis	-0.93	Rectangle	NPC	41MAX
DifferenceVariance	LongRunEmphasis	-0.91	Rectangle	NPC	41MAX
Contrast	LongRunEmphasis	-0.94	Rectangle	NPC	41MAX
DifferenceAverage	LongRunEmphasis	-0.95	Rectangle	NPC	41MAX
ClusterShade	LongRunEmphasis	-0.47	Rectangle	NPC	41MAX
Entropy	LongRunEmphasis	-0.71	Rectangle	NPC	41MAX
RunEntropy	LongRunEmphasis	-0.6	Rectangle	NPC	41MAX
Range	LongRunEmphasis	-0.74	Rectangle	NPC	41MAX
RootMeanSquared	LongRunEmphasis	-0.77	Rectangle	NPC	41MAX
X90Percentile	LongRunEmphasis	-0.79	Rectangle	NPC	41MAX
Mean	LongRunEmphasis	-0.76	Rectangle	NPC	41MAX
Median	LongRunEmphasis	-0.75	Rectangle	NPC	41MAX
Minimum	LongRunEmphasis	-0.75	Rectangle	NPC	41MAX
X10Percentile	LongRunEmphasis	-0.75	Rectangle	NPC	41MAX
Maximum	LongRunEmphasis	-0.75	Rectangle	NPC	41MAX
SmallDependenceHighGrayLevelEmphasis	LongRunEmphasis	-0.89	Rectangle	NPC	41MAX
SumSquares	LongRunEmphasis	-0.85	Rectangle	NPC	41MAX
GrayLevelVariance.2	LongRunEmphasis	-0.83	Rectangle	NPC	41MAX
GrayLevelVariance	LongRunEmphasis	-0.83	Rectangle	NPC	41MAX
MeanAbsoluteDeviation	LongRunEmphasis	-0.83	Rectangle	NPC	41MAX
Variance	LongRunEmphasis	-0.83	Rectangle	NPC	41MAX
HighGrayLevelZoneEmphasis	LongRunEmphasis	-0.81	Rectangle	NPC	41MAX
SmallAreaHighGrayLevelEmphasis	LongRunEmphasis	-0.85	Rectangle	NPC	41MAX
Complexity	LongRunEmphasis	-0.8	Rectangle	NPC	41MAX
GrayLevelVariance.1	LongRunEmphasis	-0.82	Rectangle	NPC	41MAX
ClusterProminence	LongRunEmphasis	-0.76	Rectangle	NPC	41MAX
ClusterTendency	LongRunEmphasis	-0.78	Rectangle	NPC	41MAX
DifferenceEntropy	LongRunEmphasis	-0.82	Rectangle	NPC	41MAX
InterquartileRange	LongRunEmphasis	-0.8	Rectangle	NPC	41MAX
RobustMeanAbsoluteDeviation	LongRunEmphasis	-0.81	Rectangle	NPC	41MAX
ShortRunHighGrayLevelEmphasis	LongRunEmphasis	-0.81	Rectangle	NPC	41MAX
LongRunHighGrayLevelEmphasis	LongRunEmphasis	-0.76	Rectangle	NPC	41MAX
HighGrayLevelEmphasis	LongRunEmphasis	-0.8	Rectangle	NPC	41MAX
HighGrayLevelRunEmphasis	LongRunEmphasis	-0.8	Rectangle	NPC	41MAX
SumAverage	LongRunEmphasis	-0.8	Rectangle	NPC	41MAX
Autocorrelation	LongRunEmphasis	-0.78	Rectangle	NPC	41MAX
JointAverage	LongRunEmphasis	-0.8	Rectangle	NPC	41MAX
SmallDependenceLowGrayLevelEmphasis	LongRunEmphasis	-0.01	Rectangle	NPC	41MAX
SmallAreaLowGrayLevelEmphasis	LongRunEmphasis	0.5	Rectangle	NPC	41MAX
LowGrayLevelZoneEmphasis	LongRunEmphasis	0.66	Rectangle	NPC	41MAX
LongRunLowGrayLevelEmphasis	LongRunEmphasis	0.63	Rectangle	NPC	41MAX
LowGrayLevelRunEmphasis	LongRunEmphasis	0.59	Rectangle	NPC	41MAX
ShortRunLowGrayLevelEmphasis	LongRunEmphasis	0.57	Rectangle	NPC	41MAX
LowGrayLevelEmphasis	LongRunEmphasis	0.58	Rectangle	NPC	41MAX
JointEnergy	LongRunEmphasis	0.09	Rectangle	NPC	41MAX
MaximumProbability	LongRunEmphasis	0.25	Rectangle	NPC	41MAX
SurfaceVolumeRatio	LongRunEmphasis	-0.49	Rectangle	NPC	41MAX
Coarseness	LongRunEmphasis	-0.45	Rectangle	NPC	41MAX
Kurtosis	LongRunEmphasis	0.3	Rectangle	NPC	41MAX
Skewness	LongRunEmphasis	0.25	Rectangle	NPC	41MAX
Busyness	LongRunEmphasis	0.9	Rectangle	NPC	41MAX
InverseVariance	LongRunEmphasis	0.94	Rectangle	NPC	41MAX
Id	LongRunEmphasis	0.96	Rectangle	NPC	41MAX
Idm	LongRunEmphasis	0.96	Rectangle	NPC	41MAX
GrayLevelNonUniformityNormalized.1	LongRunEmphasis	0.72	Rectangle	NPC	41MAX
Uniformity	LongRunEmphasis	0.69	Rectangle	NPC	41MAX
GrayLevelNonUniformityNormalized	LongRunEmphasis	0.69	Rectangle	NPC	41MAX
LargeAreaLowGrayLevelEmphasis	LongRunEmphasis	0.87	Rectangle	NPC	41MAX
LargeDependenceLowGrayLevelEmphasis	LongRunEmphasis	0.79	Rectangle	NPC	41MAX
RunVariance	RunVariance	1	Rectangle	NPC	41MAX
Maximum2DDiameterRow	RunVariance	0.37	Rectangle	NPC	41MAX
Maximum2DDiameterColumn	RunVariance	0.32	Rectangle	NPC	41MAX
MajorAxisLength	RunVariance	0.31	Rectangle	NPC	41MAX
Maximum3DDiameter	RunVariance	0.33	Rectangle	NPC	41MAX
Maximum2DDiameterSlice	RunVariance	0.54	Rectangle	NPC	41MAX
MinorAxisLength	RunVariance	0.55	Rectangle	NPC	41MAX
GrayLevelNonUniformity.1	RunVariance	0.61	Rectangle	NPC	41MAX
SurfaceArea	RunVariance	0.55	Rectangle	NPC	41MAX
RunLengthNonUniformity	RunVariance	0.49	Rectangle	NPC	41MAX
MeshVolume	RunVariance	0.56	Rectangle	NPC	41MAX
VoxelVolume	RunVariance	0.56	Rectangle	NPC	41MAX
Idmn	RunVariance	0.65	Rectangle	NPC	41MAX
Idn	RunVariance	0.66	Rectangle	NPC	41MAX
LeastAxisLength	RunVariance	0.56	Rectangle	NPC	41MAX
Correlation	RunVariance	0.61	Rectangle	NPC	41MAX
Sphericity	RunVariance	-0.22	Rectangle	NPC	41MAX
Elongation	RunVariance	0.17	Rectangle	NPC	41MAX
Flatness	RunVariance	0.18	Rectangle	NPC	41MAX
MCC	RunVariance	-0.8	Rectangle	NPC	41MAX
Strength	RunVariance	-0.9	Rectangle	NPC	41MAX
ZonePercentage	RunVariance	-0.98	Rectangle	NPC	41MAX
SmallDependenceEmphasis	RunVariance	-0.98	Rectangle	NPC	41MAX
DependenceNonUniformityNormalized	RunVariance	-0.99	Rectangle	NPC	41MAX
ShortRunEmphasis	RunVariance	-0.99	Rectangle	NPC	41MAX
RunLengthNonUniformityNormalized	RunVariance	-0.99	Rectangle	NPC	41MAX
RunPercentage	RunVariance	-0.99	Rectangle	NPC	41MAX
Imc2	RunVariance	-0.95	Rectangle	NPC	41MAX
Contrast.1	RunVariance	-0.94	Rectangle	NPC	41MAX
SizeZoneNonUniformityNormalized	RunVariance	-0.94	Rectangle	NPC	41MAX
SmallAreaEmphasis	RunVariance	-0.92	Rectangle	NPC	41MAX
DifferenceVariance	RunVariance	-0.9	Rectangle	NPC	41MAX
Contrast	RunVariance	-0.93	Rectangle	NPC	41MAX
DifferenceAverage	RunVariance	-0.94	Rectangle	NPC	41MAX
ClusterShade	RunVariance	-0.46	Rectangle	NPC	41MAX
Entropy	RunVariance	-0.7	Rectangle	NPC	41MAX
RunEntropy	RunVariance	-0.58	Rectangle	NPC	41MAX
Range	RunVariance	-0.73	Rectangle	NPC	41MAX
RootMeanSquared	RunVariance	-0.75	Rectangle	NPC	41MAX
X90Percentile	RunVariance	-0.77	Rectangle	NPC	41MAX
Mean	RunVariance	-0.75	Rectangle	NPC	41MAX
Median	RunVariance	-0.74	Rectangle	NPC	41MAX
Minimum	RunVariance	-0.74	Rectangle	NPC	41MAX
X10Percentile	RunVariance	-0.73	Rectangle	NPC	41MAX
Maximum	RunVariance	-0.74	Rectangle	NPC	41MAX
SmallDependenceHighGrayLevelEmphasis	RunVariance	-0.88	Rectangle	NPC	41MAX
SumSquares	RunVariance	-0.84	Rectangle	NPC	41MAX
GrayLevelVariance.2	RunVariance	-0.82	Rectangle	NPC	41MAX
GrayLevelVariance	RunVariance	-0.82	Rectangle	NPC	41MAX
MeanAbsoluteDeviation	RunVariance	-0.81	Rectangle	NPC	41MAX
Variance	RunVariance	-0.82	Rectangle	NPC	41MAX
HighGrayLevelZoneEmphasis	RunVariance	-0.8	Rectangle	NPC	41MAX
SmallAreaHighGrayLevelEmphasis	RunVariance	-0.84	Rectangle	NPC	41MAX
Complexity	RunVariance	-0.79	Rectangle	NPC	41MAX
GrayLevelVariance.1	RunVariance	-0.81	Rectangle	NPC	41MAX
ClusterProminence	RunVariance	-0.75	Rectangle	NPC	41MAX
ClusterTendency	RunVariance	-0.77	Rectangle	NPC	41MAX
DifferenceEntropy	RunVariance	-0.81	Rectangle	NPC	41MAX
InterquartileRange	RunVariance	-0.79	Rectangle	NPC	41MAX
RobustMeanAbsoluteDeviation	RunVariance	-0.8	Rectangle	NPC	41MAX
ShortRunHighGrayLevelEmphasis	RunVariance	-0.79	Rectangle	NPC	41MAX
LongRunHighGrayLevelEmphasis	RunVariance	-0.75	Rectangle	NPC	41MAX
HighGrayLevelEmphasis	RunVariance	-0.78	Rectangle	NPC	41MAX
HighGrayLevelRunEmphasis	RunVariance	-0.79	Rectangle	NPC	41MAX
SumAverage	RunVariance	-0.79	Rectangle	NPC	41MAX
Autocorrelation	RunVariance	-0.77	Rectangle	NPC	41MAX
JointAverage	RunVariance	-0.79	Rectangle	NPC	41MAX
SmallDependenceLowGrayLevelEmphasis	RunVariance	-0.02	Rectangle	NPC	41MAX
SmallAreaLowGrayLevelEmphasis	RunVariance	0.49	Rectangle	NPC	41MAX
LowGrayLevelZoneEmphasis	RunVariance	0.65	Rectangle	NPC	41MAX
LongRunLowGrayLevelEmphasis	RunVariance	0.62	Rectangle	NPC	41MAX
LowGrayLevelRunEmphasis	RunVariance	0.57	Rectangle	NPC	41MAX
ShortRunLowGrayLevelEmphasis	RunVariance	0.55	Rectangle	NPC	41MAX
LowGrayLevelEmphasis	RunVariance	0.56	Rectangle	NPC	41MAX
JointEnergy	RunVariance	0.07	Rectangle	NPC	41MAX
MaximumProbability	RunVariance	0.24	Rectangle	NPC	41MAX
SurfaceVolumeRatio	RunVariance	-0.51	Rectangle	NPC	41MAX
Coarseness	RunVariance	-0.46	Rectangle	NPC	41MAX
Kurtosis	RunVariance	0.29	Rectangle	NPC	41MAX
Skewness	RunVariance	0.23	Rectangle	NPC	41MAX
Busyness	RunVariance	0.89	Rectangle	NPC	41MAX
InverseVariance	RunVariance	0.92	Rectangle	NPC	41MAX
Id	RunVariance	0.95	Rectangle	NPC	41MAX
Idm	RunVariance	0.95	Rectangle	NPC	41MAX
GrayLevelNonUniformityNormalized.1	RunVariance	0.71	Rectangle	NPC	41MAX
Uniformity	RunVariance	0.67	Rectangle	NPC	41MAX
GrayLevelNonUniformityNormalized	RunVariance	0.67	Rectangle	NPC	41MAX
LargeAreaLowGrayLevelEmphasis	RunVariance	0.85	Rectangle	NPC	41MAX
LargeDependenceLowGrayLevelEmphasis	RunVariance	0.78	Rectangle	NPC	41MAX
Maximum2DDiameterRow	Maximum2DDiameterRow	1	Rectangle	NPC	41MAX
Maximum2DDiameterColumn	Maximum2DDiameterRow	0.96	Rectangle	NPC	41MAX
MajorAxisLength	Maximum2DDiameterRow	0.94	Rectangle	NPC	41MAX
Maximum3DDiameter	Maximum2DDiameterRow	0.95	Rectangle	NPC	41MAX
Maximum2DDiameterSlice	Maximum2DDiameterRow	0.64	Rectangle	NPC	41MAX
MinorAxisLength	Maximum2DDiameterRow	0.69	Rectangle	NPC	41MAX
GrayLevelNonUniformity.1	Maximum2DDiameterRow	0.85	Rectangle	NPC	41MAX
SurfaceArea	Maximum2DDiameterRow	0.89	Rectangle	NPC	41MAX
RunLengthNonUniformity	Maximum2DDiameterRow	0.86	Rectangle	NPC	41MAX
MeshVolume	Maximum2DDiameterRow	0.84	Rectangle	NPC	41MAX
VoxelVolume	Maximum2DDiameterRow	0.85	Rectangle	NPC	41MAX
Idmn	Maximum2DDiameterRow	0.63	Rectangle	NPC	41MAX
Idn	Maximum2DDiameterRow	0.63	Rectangle	NPC	41MAX
LeastAxisLength	Maximum2DDiameterRow	0.59	Rectangle	NPC	41MAX
Correlation	Maximum2DDiameterRow	0.58	Rectangle	NPC	41MAX
Sphericity	Maximum2DDiameterRow	-0.64	Rectangle	NPC	41MAX
Elongation	Maximum2DDiameterRow	-0.41	Rectangle	NPC	41MAX
Flatness	Maximum2DDiameterRow	-0.39	Rectangle	NPC	41MAX
MCC	Maximum2DDiameterRow	-0.55	Rectangle	NPC	41MAX
Strength	Maximum2DDiameterRow	-0.43	Rectangle	NPC	41MAX
ZonePercentage	Maximum2DDiameterRow	-0.32	Rectangle	NPC	41MAX
SmallDependenceEmphasis	Maximum2DDiameterRow	-0.3	Rectangle	NPC	41MAX
DependenceNonUniformityNormalized	Maximum2DDiameterRow	-0.38	Rectangle	NPC	41MAX
ShortRunEmphasis	Maximum2DDiameterRow	-0.34	Rectangle	NPC	41MAX
RunLengthNonUniformityNormalized	Maximum2DDiameterRow	-0.34	Rectangle	NPC	41MAX
RunPercentage	Maximum2DDiameterRow	-0.35	Rectangle	NPC	41MAX
Imc2	Maximum2DDiameterRow	-0.5	Rectangle	NPC	41MAX
Contrast.1	Maximum2DDiameterRow	-0.38	Rectangle	NPC	41MAX
SizeZoneNonUniformityNormalized	Maximum2DDiameterRow	-0.24	Rectangle	NPC	41MAX
SmallAreaEmphasis	Maximum2DDiameterRow	-0.22	Rectangle	NPC	41MAX
DifferenceVariance	Maximum2DDiameterRow	-0.13	Rectangle	NPC	41MAX
Contrast	Maximum2DDiameterRow	-0.18	Rectangle	NPC	41MAX
DifferenceAverage	Maximum2DDiameterRow	-0.2	Rectangle	NPC	41MAX
ClusterShade	Maximum2DDiameterRow	0.09	Rectangle	NPC	41MAX
Entropy	Maximum2DDiameterRow	0.16	Rectangle	NPC	41MAX
RunEntropy	Maximum2DDiameterRow	0.28	Rectangle	NPC	41MAX
Range	Maximum2DDiameterRow	0.11	Rectangle	NPC	41MAX
RootMeanSquared	Maximum2DDiameterRow	0.08	Rectangle	NPC	41MAX
X90Percentile	Maximum2DDiameterRow	0.06	Rectangle	NPC	41MAX
Mean	Maximum2DDiameterRow	0.09	Rectangle	NPC	41MAX
Median	Maximum2DDiameterRow	0.1	Rectangle	NPC	41MAX
Minimum	Maximum2DDiameterRow	0.1	Rectangle	NPC	41MAX
X10Percentile	Maximum2DDiameterRow	0.1	Rectangle	NPC	41MAX
Maximum	Maximum2DDiameterRow	0.1	Rectangle	NPC	41MAX
SmallDependenceHighGrayLevelEmphasis	Maximum2DDiameterRow	-0.08	Rectangle	NPC	41MAX
SumSquares	Maximum2DDiameterRow	-0.04	Rectangle	NPC	41MAX
GrayLevelVariance.2	Maximum2DDiameterRow	-0.01	Rectangle	NPC	41MAX
GrayLevelVariance	Maximum2DDiameterRow	-0.01	Rectangle	NPC	41MAX
MeanAbsoluteDeviation	Maximum2DDiameterRow	-0.01	Rectangle	NPC	41MAX
Variance	Maximum2DDiameterRow	-0.01	Rectangle	NPC	41MAX
HighGrayLevelZoneEmphasis	Maximum2DDiameterRow	0.01	Rectangle	NPC	41MAX
SmallAreaHighGrayLevelEmphasis	Maximum2DDiameterRow	-0.04	Rectangle	NPC	41MAX
Complexity	Maximum2DDiameterRow	0.06	Rectangle	NPC	41MAX
GrayLevelVariance.1	Maximum2DDiameterRow	0	Rectangle	NPC	41MAX
ClusterProminence	Maximum2DDiameterRow	0.07	Rectangle	NPC	41MAX
ClusterTendency	Maximum2DDiameterRow	0.04	Rectangle	NPC	41MAX
DifferenceEntropy	Maximum2DDiameterRow	0.03	Rectangle	NPC	41MAX
InterquartileRange	Maximum2DDiameterRow	-0.01	Rectangle	NPC	41MAX
RobustMeanAbsoluteDeviation	Maximum2DDiameterRow	0	Rectangle	NPC	41MAX
ShortRunHighGrayLevelEmphasis	Maximum2DDiameterRow	0.01	Rectangle	NPC	41MAX
LongRunHighGrayLevelEmphasis	Maximum2DDiameterRow	0.06	Rectangle	NPC	41MAX
HighGrayLevelEmphasis	Maximum2DDiameterRow	0.02	Rectangle	NPC	41MAX
HighGrayLevelRunEmphasis	Maximum2DDiameterRow	0.02	Rectangle	NPC	41MAX
SumAverage	Maximum2DDiameterRow	0.01	Rectangle	NPC	41MAX
Autocorrelation	Maximum2DDiameterRow	0.04	Rectangle	NPC	41MAX
JointAverage	Maximum2DDiameterRow	0.01	Rectangle	NPC	41MAX
SmallDependenceLowGrayLevelEmphasis	Maximum2DDiameterRow	-0.33	Rectangle	NPC	41MAX
SmallAreaLowGrayLevelEmphasis	Maximum2DDiameterRow	-0.11	Rectangle	NPC	41MAX
LowGrayLevelZoneEmphasis	Maximum2DDiameterRow	-0.1	Rectangle	NPC	41MAX
LongRunLowGrayLevelEmphasis	Maximum2DDiameterRow	-0.13	Rectangle	NPC	41MAX
LowGrayLevelRunEmphasis	Maximum2DDiameterRow	-0.16	Rectangle	NPC	41MAX
ShortRunLowGrayLevelEmphasis	Maximum2DDiameterRow	-0.17	Rectangle	NPC	41MAX
LowGrayLevelEmphasis	Maximum2DDiameterRow	-0.16	Rectangle	NPC	41MAX
JointEnergy	Maximum2DDiameterRow	-0.67	Rectangle	NPC	41MAX
MaximumProbability	Maximum2DDiameterRow	-0.57	Rectangle	NPC	41MAX
SurfaceVolumeRatio	Maximum2DDiameterRow	-0.59	Rectangle	NPC	41MAX
Coarseness	Maximum2DDiameterRow	-0.89	Rectangle	NPC	41MAX
Kurtosis	Maximum2DDiameterRow	0.02	Rectangle	NPC	41MAX
Skewness	Maximum2DDiameterRow	-0.09	Rectangle	NPC	41MAX
Busyness	Maximum2DDiameterRow	0.35	Rectangle	NPC	41MAX
InverseVariance	Maximum2DDiameterRow	0.24	Rectangle	NPC	41MAX
Id	Maximum2DDiameterRow	0.23	Rectangle	NPC	41MAX
Idm	Maximum2DDiameterRow	0.24	Rectangle	NPC	41MAX
GrayLevelNonUniformityNormalized.1	Maximum2DDiameterRow	-0.14	Rectangle	NPC	41MAX
Uniformity	Maximum2DDiameterRow	-0.17	Rectangle	NPC	41MAX
GrayLevelNonUniformityNormalized	Maximum2DDiameterRow	-0.17	Rectangle	NPC	41MAX
LargeAreaLowGrayLevelEmphasis	Maximum2DDiameterRow	0.11	Rectangle	NPC	41MAX
LargeDependenceLowGrayLevelEmphasis	Maximum2DDiameterRow	0.02	Rectangle	NPC	41MAX
Maximum2DDiameterColumn	Maximum2DDiameterColumn	1	Rectangle	NPC	41MAX
MajorAxisLength	Maximum2DDiameterColumn	0.96	Rectangle	NPC	41MAX
Maximum3DDiameter	Maximum2DDiameterColumn	0.97	Rectangle	NPC	41MAX
Maximum2DDiameterSlice	Maximum2DDiameterColumn	0.6	Rectangle	NPC	41MAX
MinorAxisLength	Maximum2DDiameterColumn	0.66	Rectangle	NPC	41MAX
GrayLevelNonUniformity.1	Maximum2DDiameterColumn	0.81	Rectangle	NPC	41MAX
SurfaceArea	Maximum2DDiameterColumn	0.86	Rectangle	NPC	41MAX
RunLengthNonUniformity	Maximum2DDiameterColumn	0.82	Rectangle	NPC	41MAX
MeshVolume	Maximum2DDiameterColumn	0.79	Rectangle	NPC	41MAX
VoxelVolume	Maximum2DDiameterColumn	0.8	Rectangle	NPC	41MAX
Idmn	Maximum2DDiameterColumn	0.6	Rectangle	NPC	41MAX
Idn	Maximum2DDiameterColumn	0.6	Rectangle	NPC	41MAX
LeastAxisLength	Maximum2DDiameterColumn	0.54	Rectangle	NPC	41MAX
Correlation	Maximum2DDiameterColumn	0.54	Rectangle	NPC	41MAX
Sphericity	Maximum2DDiameterColumn	-0.68	Rectangle	NPC	41MAX
Elongation	Maximum2DDiameterColumn	-0.46	Rectangle	NPC	41MAX
Flatness	Maximum2DDiameterColumn	-0.45	Rectangle	NPC	41MAX
MCC	Maximum2DDiameterColumn	-0.49	Rectangle	NPC	41MAX
Strength	Maximum2DDiameterColumn	-0.38	Rectangle	NPC	41MAX
ZonePercentage	Maximum2DDiameterColumn	-0.27	Rectangle	NPC	41MAX
SmallDependenceEmphasis	Maximum2DDiameterColumn	-0.24	Rectangle	NPC	41MAX
DependenceNonUniformityNormalized	Maximum2DDiameterColumn	-0.33	Rectangle	NPC	41MAX
ShortRunEmphasis	Maximum2DDiameterColumn	-0.28	Rectangle	NPC	41MAX
RunLengthNonUniformityNormalized	Maximum2DDiameterColumn	-0.28	Rectangle	NPC	41MAX
RunPercentage	Maximum2DDiameterColumn	-0.3	Rectangle	NPC	41MAX
Imc2	Maximum2DDiameterColumn	-0.45	Rectangle	NPC	41MAX
Contrast.1	Maximum2DDiameterColumn	-0.33	Rectangle	NPC	41MAX
SizeZoneNonUniformityNormalized	Maximum2DDiameterColumn	-0.19	Rectangle	NPC	41MAX
SmallAreaEmphasis	Maximum2DDiameterColumn	-0.17	Rectangle	NPC	41MAX
DifferenceVariance	Maximum2DDiameterColumn	-0.09	Rectangle	NPC	41MAX
Contrast	Maximum2DDiameterColumn	-0.13	Rectangle	NPC	41MAX
DifferenceAverage	Maximum2DDiameterColumn	-0.16	Rectangle	NPC	41MAX
ClusterShade	Maximum2DDiameterColumn	0.15	Rectangle	NPC	41MAX
Entropy	Maximum2DDiameterColumn	0.17	Rectangle	NPC	41MAX
RunEntropy	Maximum2DDiameterColumn	0.29	Rectangle	NPC	41MAX
Range	Maximum2DDiameterColumn	0.14	Rectangle	NPC	41MAX
RootMeanSquared	Maximum2DDiameterColumn	0.11	Rectangle	NPC	41MAX
X90Percentile	Maximum2DDiameterColumn	0.09	Rectangle	NPC	41MAX
Mean	Maximum2DDiameterColumn	0.11	Rectangle	NPC	41MAX
Median	Maximum2DDiameterColumn	0.12	Rectangle	NPC	41MAX
Minimum	Maximum2DDiameterColumn	0.13	Rectangle	NPC	41MAX
X10Percentile	Maximum2DDiameterColumn	0.14	Rectangle	NPC	41MAX
Maximum	Maximum2DDiameterColumn	0.14	Rectangle	NPC	41MAX
SmallDependenceHighGrayLevelEmphasis	Maximum2DDiameterColumn	-0.04	Rectangle	NPC	41MAX
SumSquares	Maximum2DDiameterColumn	0	Rectangle	NPC	41MAX
GrayLevelVariance.2	Maximum2DDiameterColumn	0.02	Rectangle	NPC	41MAX
GrayLevelVariance	Maximum2DDiameterColumn	0.02	Rectangle	NPC	41MAX
MeanAbsoluteDeviation	Maximum2DDiameterColumn	0.02	Rectangle	NPC	41MAX
Variance	Maximum2DDiameterColumn	0.02	Rectangle	NPC	41MAX
[truncated: 21,113 more rows]
