# Supplementary material for: Does consensus contour improve robustness and accuracy in 18F-FDG PET radiomic features?
Source: EJNMMI Phys. 2024 Jun 6;11:48. doi: 10.1186/s40658-024-00652-0 (PMC11153434; doi:10.1186/s40658-024-00652-0)
Supplement: Supplementary file 2 — Supplementary file2 [file 40658_2024_652_MOESM2_ESM.zip › 40658_2024_652_MOESM2_ESM/supple/ICC_correlation_heatmap_RM+CM+NPC+XCAT_AP_all.csv]

Var1	Var2	value	MType	ImgType	SegAlgo
LargeAreaHighGrayLevelEmphasis	LargeAreaHighGrayLevelEmphasis	1	Rectangle	NPC	AP
LargeDependenceHighGrayLevelEmphasis	LargeAreaHighGrayLevelEmphasis	0.84	Rectangle	NPC	AP
ZoneEntropy	LargeAreaHighGrayLevelEmphasis	0.67	Rectangle	NPC	AP
DependenceEntropy	LargeAreaHighGrayLevelEmphasis	0.77	Rectangle	NPC	AP
JointEntropy	LargeAreaHighGrayLevelEmphasis	0.61	Rectangle	NPC	AP
DependenceNonUniformity	LargeAreaHighGrayLevelEmphasis	0.69	Rectangle	NPC	AP
SumEntropy	LargeAreaHighGrayLevelEmphasis	0.57	Rectangle	NPC	AP
SizeZoneNonUniformity	LargeAreaHighGrayLevelEmphasis	0.54	Rectangle	NPC	AP
Energy	LargeAreaHighGrayLevelEmphasis	0.68	Rectangle	NPC	AP
TotalEnergy	LargeAreaHighGrayLevelEmphasis	0.68	Rectangle	NPC	AP
Imc1	LargeAreaHighGrayLevelEmphasis	0.44	Rectangle	NPC	AP
GrayLevelNonUniformity	LargeAreaHighGrayLevelEmphasis	0.44	Rectangle	NPC	AP
GrayLevelNonUniformity.2	LargeAreaHighGrayLevelEmphasis	0.44	Rectangle	NPC	AP
DependenceVariance	LargeAreaHighGrayLevelEmphasis	0.35	Rectangle	NPC	AP
ZoneVariance	LargeAreaHighGrayLevelEmphasis	0.32	Rectangle	NPC	AP
LargeDependenceEmphasis	LargeAreaHighGrayLevelEmphasis	0.26	Rectangle	NPC	AP
LargeAreaEmphasis	LargeAreaHighGrayLevelEmphasis	0.27	Rectangle	NPC	AP
LongRunEmphasis	LargeAreaHighGrayLevelEmphasis	0.23	Rectangle	NPC	AP
RunVariance	LargeAreaHighGrayLevelEmphasis	0.25	Rectangle	NPC	AP
Maximum2DDiameterRow	LargeAreaHighGrayLevelEmphasis	0.49	Rectangle	NPC	AP
Maximum2DDiameterColumn	LargeAreaHighGrayLevelEmphasis	0.44	Rectangle	NPC	AP
MajorAxisLength	LargeAreaHighGrayLevelEmphasis	0.33	Rectangle	NPC	AP
Maximum3DDiameter	LargeAreaHighGrayLevelEmphasis	0.4	Rectangle	NPC	AP
Maximum2DDiameterSlice	LargeAreaHighGrayLevelEmphasis	0.49	Rectangle	NPC	AP
MinorAxisLength	LargeAreaHighGrayLevelEmphasis	0.54	Rectangle	NPC	AP
GrayLevelNonUniformity.1	LargeAreaHighGrayLevelEmphasis	0.47	Rectangle	NPC	AP
SurfaceArea	LargeAreaHighGrayLevelEmphasis	0.62	Rectangle	NPC	AP
RunLengthNonUniformity	LargeAreaHighGrayLevelEmphasis	0.69	Rectangle	NPC	AP
MeshVolume	LargeAreaHighGrayLevelEmphasis	0.7	Rectangle	NPC	AP
VoxelVolume	LargeAreaHighGrayLevelEmphasis	0.69	Rectangle	NPC	AP
Idmn	LargeAreaHighGrayLevelEmphasis	0.52	Rectangle	NPC	AP
Idn	LargeAreaHighGrayLevelEmphasis	0.49	Rectangle	NPC	AP
LeastAxisLength	LargeAreaHighGrayLevelEmphasis	0.64	Rectangle	NPC	AP
Correlation	LargeAreaHighGrayLevelEmphasis	0.6	Rectangle	NPC	AP
Sphericity	LargeAreaHighGrayLevelEmphasis	-0.02	Rectangle	NPC	AP
Elongation	LargeAreaHighGrayLevelEmphasis	0.13	Rectangle	NPC	AP
Flatness	LargeAreaHighGrayLevelEmphasis	0.22	Rectangle	NPC	AP
MCC	LargeAreaHighGrayLevelEmphasis	-0.46	Rectangle	NPC	AP
Strength	LargeAreaHighGrayLevelEmphasis	-0.18	Rectangle	NPC	AP
ZonePercentage	LargeAreaHighGrayLevelEmphasis	-0.2	Rectangle	NPC	AP
SmallDependenceEmphasis	LargeAreaHighGrayLevelEmphasis	-0.16	Rectangle	NPC	AP
DependenceNonUniformityNormalized	LargeAreaHighGrayLevelEmphasis	-0.26	Rectangle	NPC	AP
ShortRunEmphasis	LargeAreaHighGrayLevelEmphasis	-0.21	Rectangle	NPC	AP
RunLengthNonUniformityNormalized	LargeAreaHighGrayLevelEmphasis	-0.22	Rectangle	NPC	AP
RunPercentage	LargeAreaHighGrayLevelEmphasis	-0.23	Rectangle	NPC	AP
Imc2	LargeAreaHighGrayLevelEmphasis	-0.27	Rectangle	NPC	AP
Contrast.1	LargeAreaHighGrayLevelEmphasis	-0.14	Rectangle	NPC	AP
SizeZoneNonUniformityNormalized	LargeAreaHighGrayLevelEmphasis	-0.1	Rectangle	NPC	AP
SmallAreaEmphasis	LargeAreaHighGrayLevelEmphasis	-0.08	Rectangle	NPC	AP
DifferenceVariance	LargeAreaHighGrayLevelEmphasis	0.1	Rectangle	NPC	AP
Contrast	LargeAreaHighGrayLevelEmphasis	0.07	Rectangle	NPC	AP
DifferenceAverage	LargeAreaHighGrayLevelEmphasis	0.06	Rectangle	NPC	AP
ClusterShade	LargeAreaHighGrayLevelEmphasis	0.08	Rectangle	NPC	AP
Entropy	LargeAreaHighGrayLevelEmphasis	0.45	Rectangle	NPC	AP
RunEntropy	LargeAreaHighGrayLevelEmphasis	0.56	Rectangle	NPC	AP
Range	LargeAreaHighGrayLevelEmphasis	0.34	Rectangle	NPC	AP
RootMeanSquared	LargeAreaHighGrayLevelEmphasis	0.34	Rectangle	NPC	AP
X90Percentile	LargeAreaHighGrayLevelEmphasis	0.33	Rectangle	NPC	AP
Mean	LargeAreaHighGrayLevelEmphasis	0.34	Rectangle	NPC	AP
Median	LargeAreaHighGrayLevelEmphasis	0.35	Rectangle	NPC	AP
Minimum	LargeAreaHighGrayLevelEmphasis	0.31	Rectangle	NPC	AP
X10Percentile	LargeAreaHighGrayLevelEmphasis	0.32	Rectangle	NPC	AP
Maximum	LargeAreaHighGrayLevelEmphasis	0.33	Rectangle	NPC	AP
SmallDependenceHighGrayLevelEmphasis	LargeAreaHighGrayLevelEmphasis	0.16	Rectangle	NPC	AP
SumSquares	LargeAreaHighGrayLevelEmphasis	0.24	Rectangle	NPC	AP
GrayLevelVariance.2	LargeAreaHighGrayLevelEmphasis	0.28	Rectangle	NPC	AP
GrayLevelVariance	LargeAreaHighGrayLevelEmphasis	0.28	Rectangle	NPC	AP
MeanAbsoluteDeviation	LargeAreaHighGrayLevelEmphasis	0.3	Rectangle	NPC	AP
Variance	LargeAreaHighGrayLevelEmphasis	0.28	Rectangle	NPC	AP
HighGrayLevelZoneEmphasis	LargeAreaHighGrayLevelEmphasis	0.31	Rectangle	NPC	AP
SmallAreaHighGrayLevelEmphasis	LargeAreaHighGrayLevelEmphasis	0.22	Rectangle	NPC	AP
Complexity	LargeAreaHighGrayLevelEmphasis	0.31	Rectangle	NPC	AP
GrayLevelVariance.1	LargeAreaHighGrayLevelEmphasis	0.27	Rectangle	NPC	AP
ClusterProminence	LargeAreaHighGrayLevelEmphasis	0.33	Rectangle	NPC	AP
ClusterTendency	LargeAreaHighGrayLevelEmphasis	0.33	Rectangle	NPC	AP
DifferenceEntropy	LargeAreaHighGrayLevelEmphasis	0.34	Rectangle	NPC	AP
InterquartileRange	LargeAreaHighGrayLevelEmphasis	0.33	Rectangle	NPC	AP
RobustMeanAbsoluteDeviation	LargeAreaHighGrayLevelEmphasis	0.33	Rectangle	NPC	AP
ShortRunHighGrayLevelEmphasis	LargeAreaHighGrayLevelEmphasis	0.34	Rectangle	NPC	AP
LongRunHighGrayLevelEmphasis	LargeAreaHighGrayLevelEmphasis	0.41	Rectangle	NPC	AP
HighGrayLevelEmphasis	LargeAreaHighGrayLevelEmphasis	0.36	Rectangle	NPC	AP
HighGrayLevelRunEmphasis	LargeAreaHighGrayLevelEmphasis	0.35	Rectangle	NPC	AP
SumAverage	LargeAreaHighGrayLevelEmphasis	0.36	Rectangle	NPC	AP
Autocorrelation	LargeAreaHighGrayLevelEmphasis	0.39	Rectangle	NPC	AP
JointAverage	LargeAreaHighGrayLevelEmphasis	0.36	Rectangle	NPC	AP
SmallDependenceLowGrayLevelEmphasis	LargeAreaHighGrayLevelEmphasis	-0.67	Rectangle	NPC	AP
SmallAreaLowGrayLevelEmphasis	LargeAreaHighGrayLevelEmphasis	-0.31	Rectangle	NPC	AP
LowGrayLevelZoneEmphasis	LargeAreaHighGrayLevelEmphasis	-0.33	Rectangle	NPC	AP
LongRunLowGrayLevelEmphasis	LargeAreaHighGrayLevelEmphasis	-0.4	Rectangle	NPC	AP
LowGrayLevelRunEmphasis	LargeAreaHighGrayLevelEmphasis	-0.45	Rectangle	NPC	AP
ShortRunLowGrayLevelEmphasis	LargeAreaHighGrayLevelEmphasis	-0.46	Rectangle	NPC	AP
LowGrayLevelEmphasis	LargeAreaHighGrayLevelEmphasis	-0.46	Rectangle	NPC	AP
JointEnergy	LargeAreaHighGrayLevelEmphasis	-0.6	Rectangle	NPC	AP
MaximumProbability	LargeAreaHighGrayLevelEmphasis	-0.59	Rectangle	NPC	AP
SurfaceVolumeRatio	LargeAreaHighGrayLevelEmphasis	-0.78	Rectangle	NPC	AP
Coarseness	LargeAreaHighGrayLevelEmphasis	-0.7	Rectangle	NPC	AP
Kurtosis	LargeAreaHighGrayLevelEmphasis	-0.29	Rectangle	NPC	AP
Skewness	LargeAreaHighGrayLevelEmphasis	-0.41	Rectangle	NPC	AP
Busyness	LargeAreaHighGrayLevelEmphasis	0.01	Rectangle	NPC	AP
InverseVariance	LargeAreaHighGrayLevelEmphasis	-0.05	Rectangle	NPC	AP
Id	LargeAreaHighGrayLevelEmphasis	-0.03	Rectangle	NPC	AP
Idm	LargeAreaHighGrayLevelEmphasis	-0.03	Rectangle	NPC	AP
GrayLevelNonUniformityNormalized.1	LargeAreaHighGrayLevelEmphasis	-0.42	Rectangle	NPC	AP
Uniformity	LargeAreaHighGrayLevelEmphasis	-0.48	Rectangle	NPC	AP
GrayLevelNonUniformityNormalized	LargeAreaHighGrayLevelEmphasis	-0.47	Rectangle	NPC	AP
LargeAreaLowGrayLevelEmphasis	LargeAreaHighGrayLevelEmphasis	-0.12	Rectangle	NPC	AP
LargeDependenceLowGrayLevelEmphasis	LargeAreaHighGrayLevelEmphasis	-0.21	Rectangle	NPC	AP
LargeDependenceHighGrayLevelEmphasis	LargeDependenceHighGrayLevelEmphasis	1	Rectangle	NPC	AP
ZoneEntropy	LargeDependenceHighGrayLevelEmphasis	0.74	Rectangle	NPC	AP
DependenceEntropy	LargeDependenceHighGrayLevelEmphasis	0.72	Rectangle	NPC	AP
JointEntropy	LargeDependenceHighGrayLevelEmphasis	0.7	Rectangle	NPC	AP
DependenceNonUniformity	LargeDependenceHighGrayLevelEmphasis	0.68	Rectangle	NPC	AP
SumEntropy	LargeDependenceHighGrayLevelEmphasis	0.76	Rectangle	NPC	AP
SizeZoneNonUniformity	LargeDependenceHighGrayLevelEmphasis	0.72	Rectangle	NPC	AP
Energy	LargeDependenceHighGrayLevelEmphasis	0.83	Rectangle	NPC	AP
TotalEnergy	LargeDependenceHighGrayLevelEmphasis	0.83	Rectangle	NPC	AP
Imc1	LargeDependenceHighGrayLevelEmphasis	0.1	Rectangle	NPC	AP
GrayLevelNonUniformity	LargeDependenceHighGrayLevelEmphasis	0.13	Rectangle	NPC	AP
GrayLevelNonUniformity.2	LargeDependenceHighGrayLevelEmphasis	0.12	Rectangle	NPC	AP
DependenceVariance	LargeDependenceHighGrayLevelEmphasis	0.01	Rectangle	NPC	AP
ZoneVariance	LargeDependenceHighGrayLevelEmphasis	-0.05	Rectangle	NPC	AP
LargeDependenceEmphasis	LargeDependenceHighGrayLevelEmphasis	-0.11	Rectangle	NPC	AP
LargeAreaEmphasis	LargeDependenceHighGrayLevelEmphasis	-0.11	Rectangle	NPC	AP
LongRunEmphasis	LargeDependenceHighGrayLevelEmphasis	-0.14	Rectangle	NPC	AP
RunVariance	LargeDependenceHighGrayLevelEmphasis	-0.12	Rectangle	NPC	AP
Maximum2DDiameterRow	LargeDependenceHighGrayLevelEmphasis	0.39	Rectangle	NPC	AP
Maximum2DDiameterColumn	LargeDependenceHighGrayLevelEmphasis	0.36	Rectangle	NPC	AP
MajorAxisLength	LargeDependenceHighGrayLevelEmphasis	0.25	Rectangle	NPC	AP
Maximum3DDiameter	LargeDependenceHighGrayLevelEmphasis	0.31	Rectangle	NPC	AP
Maximum2DDiameterSlice	LargeDependenceHighGrayLevelEmphasis	0.31	Rectangle	NPC	AP
MinorAxisLength	LargeDependenceHighGrayLevelEmphasis	0.35	Rectangle	NPC	AP
GrayLevelNonUniformity.1	LargeDependenceHighGrayLevelEmphasis	0.33	Rectangle	NPC	AP
SurfaceArea	LargeDependenceHighGrayLevelEmphasis	0.45	Rectangle	NPC	AP
RunLengthNonUniformity	LargeDependenceHighGrayLevelEmphasis	0.55	Rectangle	NPC	AP
MeshVolume	LargeDependenceHighGrayLevelEmphasis	0.52	Rectangle	NPC	AP
VoxelVolume	LargeDependenceHighGrayLevelEmphasis	0.52	Rectangle	NPC	AP
Idmn	LargeDependenceHighGrayLevelEmphasis	0.29	Rectangle	NPC	AP
Idn	LargeDependenceHighGrayLevelEmphasis	0.26	Rectangle	NPC	AP
LeastAxisLength	LargeDependenceHighGrayLevelEmphasis	0.46	Rectangle	NPC	AP
Correlation	LargeDependenceHighGrayLevelEmphasis	0.44	Rectangle	NPC	AP
Sphericity	LargeDependenceHighGrayLevelEmphasis	0.06	Rectangle	NPC	AP
Elongation	LargeDependenceHighGrayLevelEmphasis	0.03	Rectangle	NPC	AP
Flatness	LargeDependenceHighGrayLevelEmphasis	0.15	Rectangle	NPC	AP
MCC	LargeDependenceHighGrayLevelEmphasis	-0.14	Rectangle	NPC	AP
Strength	LargeDependenceHighGrayLevelEmphasis	0.16	Rectangle	NPC	AP
ZonePercentage	LargeDependenceHighGrayLevelEmphasis	0.18	Rectangle	NPC	AP
SmallDependenceEmphasis	LargeDependenceHighGrayLevelEmphasis	0.21	Rectangle	NPC	AP
DependenceNonUniformityNormalized	LargeDependenceHighGrayLevelEmphasis	0.1	Rectangle	NPC	AP
ShortRunEmphasis	LargeDependenceHighGrayLevelEmphasis	0.16	Rectangle	NPC	AP
RunLengthNonUniformityNormalized	LargeDependenceHighGrayLevelEmphasis	0.15	Rectangle	NPC	AP
RunPercentage	LargeDependenceHighGrayLevelEmphasis	0.14	Rectangle	NPC	AP
Imc2	LargeDependenceHighGrayLevelEmphasis	0.1	Rectangle	NPC	AP
Contrast.1	LargeDependenceHighGrayLevelEmphasis	0.23	Rectangle	NPC	AP
SizeZoneNonUniformityNormalized	LargeDependenceHighGrayLevelEmphasis	0.26	Rectangle	NPC	AP
SmallAreaEmphasis	LargeDependenceHighGrayLevelEmphasis	0.27	Rectangle	NPC	AP
DifferenceVariance	LargeDependenceHighGrayLevelEmphasis	0.46	Rectangle	NPC	AP
Contrast	LargeDependenceHighGrayLevelEmphasis	0.44	Rectangle	NPC	AP
DifferenceAverage	LargeDependenceHighGrayLevelEmphasis	0.43	Rectangle	NPC	AP
ClusterShade	LargeDependenceHighGrayLevelEmphasis	0.29	Rectangle	NPC	AP
Entropy	LargeDependenceHighGrayLevelEmphasis	0.77	Rectangle	NPC	AP
RunEntropy	LargeDependenceHighGrayLevelEmphasis	0.84	Rectangle	NPC	AP
Range	LargeDependenceHighGrayLevelEmphasis	0.64	Rectangle	NPC	AP
RootMeanSquared	LargeDependenceHighGrayLevelEmphasis	0.66	Rectangle	NPC	AP
X90Percentile	LargeDependenceHighGrayLevelEmphasis	0.66	Rectangle	NPC	AP
Mean	LargeDependenceHighGrayLevelEmphasis	0.66	Rectangle	NPC	AP
Median	LargeDependenceHighGrayLevelEmphasis	0.67	Rectangle	NPC	AP
Minimum	LargeDependenceHighGrayLevelEmphasis	0.62	Rectangle	NPC	AP
X10Percentile	LargeDependenceHighGrayLevelEmphasis	0.63	Rectangle	NPC	AP
Maximum	LargeDependenceHighGrayLevelEmphasis	0.64	Rectangle	NPC	AP
SmallDependenceHighGrayLevelEmphasis	LargeDependenceHighGrayLevelEmphasis	0.52	Rectangle	NPC	AP
SumSquares	LargeDependenceHighGrayLevelEmphasis	0.58	Rectangle	NPC	AP
GrayLevelVariance.2	LargeDependenceHighGrayLevelEmphasis	0.62	Rectangle	NPC	AP
GrayLevelVariance	LargeDependenceHighGrayLevelEmphasis	0.62	Rectangle	NPC	AP
MeanAbsoluteDeviation	LargeDependenceHighGrayLevelEmphasis	0.64	Rectangle	NPC	AP
Variance	LargeDependenceHighGrayLevelEmphasis	0.62	Rectangle	NPC	AP
HighGrayLevelZoneEmphasis	LargeDependenceHighGrayLevelEmphasis	0.64	Rectangle	NPC	AP
SmallAreaHighGrayLevelEmphasis	LargeDependenceHighGrayLevelEmphasis	0.55	Rectangle	NPC	AP
Complexity	LargeDependenceHighGrayLevelEmphasis	0.64	Rectangle	NPC	AP
GrayLevelVariance.1	LargeDependenceHighGrayLevelEmphasis	0.6	Rectangle	NPC	AP
ClusterProminence	LargeDependenceHighGrayLevelEmphasis	0.64	Rectangle	NPC	AP
ClusterTendency	LargeDependenceHighGrayLevelEmphasis	0.65	Rectangle	NPC	AP
DifferenceEntropy	LargeDependenceHighGrayLevelEmphasis	0.67	Rectangle	NPC	AP
InterquartileRange	LargeDependenceHighGrayLevelEmphasis	0.67	Rectangle	NPC	AP
RobustMeanAbsoluteDeviation	LargeDependenceHighGrayLevelEmphasis	0.67	Rectangle	NPC	AP
ShortRunHighGrayLevelEmphasis	LargeDependenceHighGrayLevelEmphasis	0.68	Rectangle	NPC	AP
LongRunHighGrayLevelEmphasis	LargeDependenceHighGrayLevelEmphasis	0.74	Rectangle	NPC	AP
HighGrayLevelEmphasis	LargeDependenceHighGrayLevelEmphasis	0.7	Rectangle	NPC	AP
HighGrayLevelRunEmphasis	LargeDependenceHighGrayLevelEmphasis	0.69	Rectangle	NPC	AP
SumAverage	LargeDependenceHighGrayLevelEmphasis	0.71	Rectangle	NPC	AP
Autocorrelation	LargeDependenceHighGrayLevelEmphasis	0.73	Rectangle	NPC	AP
JointAverage	LargeDependenceHighGrayLevelEmphasis	0.71	Rectangle	NPC	AP
SmallDependenceLowGrayLevelEmphasis	LargeDependenceHighGrayLevelEmphasis	-0.63	Rectangle	NPC	AP
SmallAreaLowGrayLevelEmphasis	LargeDependenceHighGrayLevelEmphasis	-0.57	Rectangle	NPC	AP
LowGrayLevelZoneEmphasis	LargeDependenceHighGrayLevelEmphasis	-0.63	Rectangle	NPC	AP
LongRunLowGrayLevelEmphasis	LargeDependenceHighGrayLevelEmphasis	-0.69	Rectangle	NPC	AP
LowGrayLevelRunEmphasis	LargeDependenceHighGrayLevelEmphasis	-0.71	Rectangle	NPC	AP
ShortRunLowGrayLevelEmphasis	LargeDependenceHighGrayLevelEmphasis	-0.71	Rectangle	NPC	AP
LowGrayLevelEmphasis	LargeDependenceHighGrayLevelEmphasis	-0.71	Rectangle	NPC	AP
JointEnergy	LargeDependenceHighGrayLevelEmphasis	-0.71	Rectangle	NPC	AP
MaximumProbability	LargeDependenceHighGrayLevelEmphasis	-0.76	Rectangle	NPC	AP
SurfaceVolumeRatio	LargeDependenceHighGrayLevelEmphasis	-0.62	Rectangle	NPC	AP
Coarseness	LargeDependenceHighGrayLevelEmphasis	-0.55	Rectangle	NPC	AP
Kurtosis	LargeDependenceHighGrayLevelEmphasis	-0.43	Rectangle	NPC	AP
Skewness	LargeDependenceHighGrayLevelEmphasis	-0.53	Rectangle	NPC	AP
Busyness	LargeDependenceHighGrayLevelEmphasis	-0.35	Rectangle	NPC	AP
InverseVariance	LargeDependenceHighGrayLevelEmphasis	-0.42	Rectangle	NPC	AP
Id	LargeDependenceHighGrayLevelEmphasis	-0.4	Rectangle	NPC	AP
Idm	LargeDependenceHighGrayLevelEmphasis	-0.4	Rectangle	NPC	AP
GrayLevelNonUniformityNormalized.1	LargeDependenceHighGrayLevelEmphasis	-0.73	Rectangle	NPC	AP
Uniformity	LargeDependenceHighGrayLevelEmphasis	-0.79	Rectangle	NPC	AP
GrayLevelNonUniformityNormalized	LargeDependenceHighGrayLevelEmphasis	-0.79	Rectangle	NPC	AP
LargeAreaLowGrayLevelEmphasis	LargeDependenceHighGrayLevelEmphasis	-0.48	Rectangle	NPC	AP
LargeDependenceLowGrayLevelEmphasis	LargeDependenceHighGrayLevelEmphasis	-0.55	Rectangle	NPC	AP
ZoneEntropy	ZoneEntropy	1	Rectangle	NPC	AP
DependenceEntropy	ZoneEntropy	0.94	Rectangle	NPC	AP
JointEntropy	ZoneEntropy	0.94	Rectangle	NPC	AP
DependenceNonUniformity	ZoneEntropy	0.93	Rectangle	NPC	AP
SumEntropy	ZoneEntropy	0.91	Rectangle	NPC	AP
SizeZoneNonUniformity	ZoneEntropy	0.89	Rectangle	NPC	AP
Energy	ZoneEntropy	0.92	Rectangle	NPC	AP
TotalEnergy	ZoneEntropy	0.92	Rectangle	NPC	AP
Imc1	ZoneEntropy	0.41	Rectangle	NPC	AP
GrayLevelNonUniformity	ZoneEntropy	0.48	Rectangle	NPC	AP
GrayLevelNonUniformity.2	ZoneEntropy	0.47	Rectangle	NPC	AP
DependenceVariance	ZoneEntropy	0.19	Rectangle	NPC	AP
ZoneVariance	ZoneEntropy	0.18	Rectangle	NPC	AP
LargeDependenceEmphasis	ZoneEntropy	0.11	Rectangle	NPC	AP
LargeAreaEmphasis	ZoneEntropy	0.13	Rectangle	NPC	AP
LongRunEmphasis	ZoneEntropy	0.09	Rectangle	NPC	AP
RunVariance	ZoneEntropy	0.11	Rectangle	NPC	AP
Maximum2DDiameterRow	ZoneEntropy	0.72	Rectangle	NPC	AP
Maximum2DDiameterColumn	ZoneEntropy	0.68	Rectangle	NPC	AP
MajorAxisLength	ZoneEntropy	0.59	Rectangle	NPC	AP
Maximum3DDiameter	ZoneEntropy	0.66	Rectangle	NPC	AP
Maximum2DDiameterSlice	ZoneEntropy	0.61	Rectangle	NPC	AP
MinorAxisLength	ZoneEntropy	0.66	Rectangle	NPC	AP
GrayLevelNonUniformity.1	ZoneEntropy	0.7	Rectangle	NPC	AP
SurfaceArea	ZoneEntropy	0.78	Rectangle	NPC	AP
RunLengthNonUniformity	ZoneEntropy	0.84	Rectangle	NPC	AP
MeshVolume	ZoneEntropy	0.81	Rectangle	NPC	AP
VoxelVolume	ZoneEntropy	0.81	Rectangle	NPC	AP
Idmn	ZoneEntropy	0.6	Rectangle	NPC	AP
Idn	ZoneEntropy	0.57	Rectangle	NPC	AP
LeastAxisLength	ZoneEntropy	0.7	Rectangle	NPC	AP
Correlation	ZoneEntropy	0.66	Rectangle	NPC	AP
Sphericity	ZoneEntropy	-0.31	Rectangle	NPC	AP
Elongation	ZoneEntropy	-0.07	Rectangle	NPC	AP
Flatness	ZoneEntropy	0.01	Rectangle	NPC	AP
MCC	ZoneEntropy	-0.41	Rectangle	NPC	AP
Strength	ZoneEntropy	-0.08	Rectangle	NPC	AP
ZonePercentage	ZoneEntropy	-0.07	Rectangle	NPC	AP
SmallDependenceEmphasis	ZoneEntropy	-0.03	Rectangle	NPC	AP
DependenceNonUniformityNormalized	ZoneEntropy	-0.13	Rectangle	NPC	AP
ShortRunEmphasis	ZoneEntropy	-0.07	Rectangle	NPC	AP
RunLengthNonUniformityNormalized	ZoneEntropy	-0.07	Rectangle	NPC	AP
RunPercentage	ZoneEntropy	-0.09	Rectangle	NPC	AP
Imc2	ZoneEntropy	-0.2	Rectangle	NPC	AP
Contrast.1	ZoneEntropy	-0.11	Rectangle	NPC	AP
SizeZoneNonUniformityNormalized	ZoneEntropy	0	Rectangle	NPC	AP
SmallAreaEmphasis	ZoneEntropy	0.02	Rectangle	NPC	AP
DifferenceVariance	ZoneEntropy	0.23	Rectangle	NPC	AP
Contrast	ZoneEntropy	0.18	Rectangle	NPC	AP
DifferenceAverage	ZoneEntropy	0.16	Rectangle	NPC	AP
ClusterShade	ZoneEntropy	0.33	Rectangle	NPC	AP
Entropy	ZoneEntropy	0.64	Rectangle	NPC	AP
RunEntropy	ZoneEntropy	0.75	Rectangle	NPC	AP
Range	ZoneEntropy	0.5	Rectangle	NPC	AP
RootMeanSquared	ZoneEntropy	0.48	Rectangle	NPC	AP
X90Percentile	ZoneEntropy	0.47	Rectangle	NPC	AP
Mean	ZoneEntropy	0.48	Rectangle	NPC	AP
Median	ZoneEntropy	0.49	Rectangle	NPC	AP
Minimum	ZoneEntropy	0.47	Rectangle	NPC	AP
X10Percentile	ZoneEntropy	0.48	Rectangle	NPC	AP
Maximum	ZoneEntropy	0.49	Rectangle	NPC	AP
SmallDependenceHighGrayLevelEmphasis	ZoneEntropy	0.29	Rectangle	NPC	AP
SumSquares	ZoneEntropy	0.36	Rectangle	NPC	AP
GrayLevelVariance.2	ZoneEntropy	0.4	Rectangle	NPC	AP
GrayLevelVariance	ZoneEntropy	0.4	Rectangle	NPC	AP
MeanAbsoluteDeviation	ZoneEntropy	0.4	Rectangle	NPC	AP
Variance	ZoneEntropy	0.4	Rectangle	NPC	AP
HighGrayLevelZoneEmphasis	ZoneEntropy	0.42	Rectangle	NPC	AP
SmallAreaHighGrayLevelEmphasis	ZoneEntropy	0.34	Rectangle	NPC	AP
Complexity	ZoneEntropy	0.48	Rectangle	NPC	AP
GrayLevelVariance.1	ZoneEntropy	0.4	Rectangle	NPC	AP
ClusterProminence	ZoneEntropy	0.49	Rectangle	NPC	AP
ClusterTendency	ZoneEntropy	0.47	Rectangle	NPC	AP
DifferenceEntropy	ZoneEntropy	0.62	Rectangle	NPC	AP
InterquartileRange	ZoneEntropy	0.42	Rectangle	NPC	AP
RobustMeanAbsoluteDeviation	ZoneEntropy	0.42	Rectangle	NPC	AP
ShortRunHighGrayLevelEmphasis	ZoneEntropy	0.43	Rectangle	NPC	AP
LongRunHighGrayLevelEmphasis	ZoneEntropy	0.48	Rectangle	NPC	AP
HighGrayLevelEmphasis	ZoneEntropy	0.44	Rectangle	NPC	AP
HighGrayLevelRunEmphasis	ZoneEntropy	0.44	Rectangle	NPC	AP
SumAverage	ZoneEntropy	0.44	Rectangle	NPC	AP
Autocorrelation	ZoneEntropy	0.48	Rectangle	NPC	AP
JointAverage	ZoneEntropy	0.44	Rectangle	NPC	AP
SmallDependenceLowGrayLevelEmphasis	ZoneEntropy	-0.57	Rectangle	NPC	AP
SmallAreaLowGrayLevelEmphasis	ZoneEntropy	-0.46	Rectangle	NPC	AP
LowGrayLevelZoneEmphasis	ZoneEntropy	-0.45	Rectangle	NPC	AP
LongRunLowGrayLevelEmphasis	ZoneEntropy	-0.46	Rectangle	NPC	AP
LowGrayLevelRunEmphasis	ZoneEntropy	-0.49	Rectangle	NPC	AP
ShortRunLowGrayLevelEmphasis	ZoneEntropy	-0.5	Rectangle	NPC	AP
LowGrayLevelEmphasis	ZoneEntropy	-0.49	Rectangle	NPC	AP
JointEnergy	ZoneEntropy	-0.94	Rectangle	NPC	AP
MaximumProbability	ZoneEntropy	-0.91	Rectangle	NPC	AP
SurfaceVolumeRatio	ZoneEntropy	-0.73	Rectangle	NPC	AP
Coarseness	ZoneEntropy	-0.81	Rectangle	NPC	AP
Kurtosis	ZoneEntropy	-0.17	Rectangle	NPC	AP
Skewness	ZoneEntropy	-0.31	Rectangle	NPC	AP
Busyness	ZoneEntropy	-0.01	Rectangle	NPC	AP
InverseVariance	ZoneEntropy	-0.13	Rectangle	NPC	AP
Id	ZoneEntropy	-0.14	Rectangle	NPC	AP
Idm	ZoneEntropy	-0.14	Rectangle	NPC	AP
GrayLevelNonUniformityNormalized.1	ZoneEntropy	-0.6	Rectangle	NPC	AP
Uniformity	ZoneEntropy	-0.64	Rectangle	NPC	AP
GrayLevelNonUniformityNormalized	ZoneEntropy	-0.64	Rectangle	NPC	AP
LargeAreaLowGrayLevelEmphasis	ZoneEntropy	-0.19	Rectangle	NPC	AP
LargeDependenceLowGrayLevelEmphasis	ZoneEntropy	-0.27	Rectangle	NPC	AP
DependenceEntropy	DependenceEntropy	1	Rectangle	NPC	AP
JointEntropy	DependenceEntropy	0.94	Rectangle	NPC	AP
DependenceNonUniformity	DependenceEntropy	0.95	Rectangle	NPC	AP
SumEntropy	DependenceEntropy	0.85	Rectangle	NPC	AP
SizeZoneNonUniformity	DependenceEntropy	0.83	Rectangle	NPC	AP
Energy	DependenceEntropy	0.85	Rectangle	NPC	AP
TotalEnergy	DependenceEntropy	0.85	Rectangle	NPC	AP
Imc1	DependenceEntropy	0.6	Rectangle	NPC	AP
GrayLevelNonUniformity	DependenceEntropy	0.66	Rectangle	NPC	AP
GrayLevelNonUniformity.2	DependenceEntropy	0.65	Rectangle	NPC	AP
DependenceVariance	DependenceEntropy	0.42	Rectangle	NPC	AP
ZoneVariance	DependenceEntropy	0.4	Rectangle	NPC	AP
LargeDependenceEmphasis	DependenceEntropy	0.33	Rectangle	NPC	AP
LargeAreaEmphasis	DependenceEntropy	0.35	Rectangle	NPC	AP
LongRunEmphasis	DependenceEntropy	0.3	Rectangle	NPC	AP
RunVariance	DependenceEntropy	0.33	Rectangle	NPC	AP
Maximum2DDiameterRow	DependenceEntropy	0.79	Rectangle	NPC	AP
Maximum2DDiameterColumn	DependenceEntropy	0.75	Rectangle	NPC	AP
MajorAxisLength	DependenceEntropy	0.64	Rectangle	NPC	AP
Maximum3DDiameter	DependenceEntropy	0.72	Rectangle	NPC	AP
Maximum2DDiameterSlice	DependenceEntropy	0.71	Rectangle	NPC	AP
MinorAxisLength	DependenceEntropy	0.76	Rectangle	NPC	AP
GrayLevelNonUniformity.1	DependenceEntropy	0.81	Rectangle	NPC	AP
SurfaceArea	DependenceEntropy	0.89	Rectangle	NPC	AP
RunLengthNonUniformity	DependenceEntropy	0.94	Rectangle	NPC	AP
MeshVolume	DependenceEntropy	0.93	Rectangle	NPC	AP
VoxelVolume	DependenceEntropy	0.93	Rectangle	NPC	AP
Idmn	DependenceEntropy	0.73	Rectangle	NPC	AP
Idn	DependenceEntropy	0.7	Rectangle	NPC	AP
LeastAxisLength	DependenceEntropy	0.81	Rectangle	NPC	AP
Correlation	DependenceEntropy	0.77	Rectangle	NPC	AP
Sphericity	DependenceEntropy	-0.34	Rectangle	NPC	AP
Elongation	DependenceEntropy	-0.03	Rectangle	NPC	AP
Flatness	DependenceEntropy	0.05	Rectangle	NPC	AP
MCC	DependenceEntropy	-0.61	Rectangle	NPC	AP
Strength	DependenceEntropy	-0.29	Rectangle	NPC	AP
ZonePercentage	DependenceEntropy	-0.27	Rectangle	NPC	AP
SmallDependenceEmphasis	DependenceEntropy	-0.23	Rectangle	NPC	AP
DependenceNonUniformityNormalized	DependenceEntropy	-0.35	Rectangle	NPC	AP
ShortRunEmphasis	DependenceEntropy	-0.28	Rectangle	NPC	AP
RunLengthNonUniformityNormalized	DependenceEntropy	-0.29	Rectangle	NPC	AP
RunPercentage	DependenceEntropy	-0.3	Rectangle	NPC	AP
Imc2	DependenceEntropy	-0.41	Rectangle	NPC	AP
Contrast.1	DependenceEntropy	-0.31	Rectangle	NPC	AP
SizeZoneNonUniformityNormalized	DependenceEntropy	-0.17	Rectangle	NPC	AP
SmallAreaEmphasis	DependenceEntropy	-0.14	Rectangle	NPC	AP
DifferenceVariance	DependenceEntropy	0.03	Rectangle	NPC	AP
Contrast	DependenceEntropy	-0.02	Rectangle	NPC	AP
DifferenceAverage	DependenceEntropy	-0.04	Rectangle	NPC	AP
ClusterShade	DependenceEntropy	0.2	Rectangle	NPC	AP
Entropy	DependenceEntropy	0.49	Rectangle	NPC	AP
RunEntropy	DependenceEntropy	0.63	Rectangle	NPC	AP
Range	DependenceEntropy	0.33	Rectangle	NPC	AP
RootMeanSquared	DependenceEntropy	0.3	Rectangle	NPC	AP
X90Percentile	DependenceEntropy	0.29	Rectangle	NPC	AP
Mean	DependenceEntropy	0.31	Rectangle	NPC	AP
Median	DependenceEntropy	0.32	Rectangle	NPC	AP
Minimum	DependenceEntropy	0.3	Rectangle	NPC	AP
X10Percentile	DependenceEntropy	0.31	Rectangle	NPC	AP
Maximum	DependenceEntropy	0.32	Rectangle	NPC	AP
SmallDependenceHighGrayLevelEmphasis	DependenceEntropy	0.1	Rectangle	NPC	AP
SumSquares	DependenceEntropy	0.18	Rectangle	NPC	AP
GrayLevelVariance.2	DependenceEntropy	0.22	Rectangle	NPC	AP
GrayLevelVariance	DependenceEntropy	0.22	Rectangle	NPC	AP
MeanAbsoluteDeviation	DependenceEntropy	0.22	Rectangle	NPC	AP
Variance	DependenceEntropy	0.22	Rectangle	NPC	AP
HighGrayLevelZoneEmphasis	DependenceEntropy	0.24	Rectangle	NPC	AP
SmallAreaHighGrayLevelEmphasis	DependenceEntropy	0.16	Rectangle	NPC	AP
Complexity	DependenceEntropy	0.3	Rectangle	NPC	AP
GrayLevelVariance.1	DependenceEntropy	0.21	Rectangle	NPC	AP
ClusterProminence	DependenceEntropy	0.31	Rectangle	NPC	AP
ClusterTendency	DependenceEntropy	0.29	Rectangle	NPC	AP
DifferenceEntropy	DependenceEntropy	0.48	Rectangle	NPC	AP
InterquartileRange	DependenceEntropy	0.25	Rectangle	NPC	AP
RobustMeanAbsoluteDeviation	DependenceEntropy	0.25	Rectangle	NPC	AP
ShortRunHighGrayLevelEmphasis	DependenceEntropy	0.26	Rectangle	NPC	AP
LongRunHighGrayLevelEmphasis	DependenceEntropy	0.32	Rectangle	NPC	AP
HighGrayLevelEmphasis	DependenceEntropy	0.27	Rectangle	NPC	AP
HighGrayLevelRunEmphasis	DependenceEntropy	0.27	Rectangle	NPC	AP
SumAverage	DependenceEntropy	0.27	Rectangle	NPC	AP
Autocorrelation	DependenceEntropy	0.32	Rectangle	NPC	AP
JointAverage	DependenceEntropy	0.27	Rectangle	NPC	AP
SmallDependenceLowGrayLevelEmphasis	DependenceEntropy	-0.61	Rectangle	NPC	AP
SmallAreaLowGrayLevelEmphasis	DependenceEntropy	-0.33	Rectangle	NPC	AP
LowGrayLevelZoneEmphasis	DependenceEntropy	-0.31	Rectangle	NPC	AP
LongRunLowGrayLevelEmphasis	DependenceEntropy	-0.35	Rectangle	NPC	AP
LowGrayLevelRunEmphasis	DependenceEntropy	-0.39	Rectangle	NPC	AP
ShortRunLowGrayLevelEmphasis	DependenceEntropy	-0.4	Rectangle	NPC	AP
LowGrayLevelEmphasis	DependenceEntropy	-0.39	Rectangle	NPC	AP
JointEnergy	DependenceEntropy	-0.92	Rectangle	NPC	AP
MaximumProbability	DependenceEntropy	-0.87	Rectangle	NPC	AP
SurfaceVolumeRatio	DependenceEntropy	-0.85	Rectangle	NPC	AP
Coarseness	DependenceEntropy	-0.91	Rectangle	NPC	AP
Kurtosis	DependenceEntropy	-0.12	Rectangle	NPC	AP
Skewness	DependenceEntropy	-0.28	Rectangle	NPC	AP
Busyness	DependenceEntropy	0.18	Rectangle	NPC	AP
InverseVariance	DependenceEntropy	0.06	Rectangle	NPC	AP
Id	DependenceEntropy	0.06	Rectangle	NPC	AP
Idm	DependenceEntropy	0.06	Rectangle	NPC	AP
GrayLevelNonUniformityNormalized.1	DependenceEntropy	-0.44	Rectangle	NPC	AP
Uniformity	DependenceEntropy	-0.5	Rectangle	NPC	AP
GrayLevelNonUniformityNormalized	DependenceEntropy	-0.49	Rectangle	NPC	AP
LargeAreaLowGrayLevelEmphasis	DependenceEntropy	-0.02	Rectangle	NPC	AP
LargeDependenceLowGrayLevelEmphasis	DependenceEntropy	-0.12	Rectangle	NPC	AP
JointEntropy	JointEntropy	1	Rectangle	NPC	AP
DependenceNonUniformity	JointEntropy	0.94	Rectangle	NPC	AP
SumEntropy	JointEntropy	0.94	Rectangle	NPC	AP
SizeZoneNonUniformity	JointEntropy	0.89	Rectangle	NPC	AP
Energy	JointEntropy	0.86	Rectangle	NPC	AP
TotalEnergy	JointEntropy	0.86	Rectangle	NPC	AP
Imc1	JointEntropy	0.5	Rectangle	NPC	AP
GrayLevelNonUniformity	JointEntropy	0.56	Rectangle	NPC	AP
GrayLevelNonUniformity.2	JointEntropy	0.55	Rectangle	NPC	AP
DependenceVariance	JointEntropy	0.27	Rectangle	NPC	AP
ZoneVariance	JointEntropy	0.27	Rectangle	NPC	AP
LargeDependenceEmphasis	JointEntropy	0.2	Rectangle	NPC	AP
LargeAreaEmphasis	JointEntropy	0.22	Rectangle	NPC	AP
LongRunEmphasis	JointEntropy	0.17	Rectangle	NPC	AP
RunVariance	JointEntropy	0.19	Rectangle	NPC	AP
Maximum2DDiameterRow	JointEntropy	0.73	Rectangle	NPC	AP
Maximum2DDiameterColumn	JointEntropy	0.69	Rectangle	NPC	AP
MajorAxisLength	JointEntropy	0.59	Rectangle	NPC	AP
Maximum3DDiameter	JointEntropy	0.67	Rectangle	NPC	AP
Maximum2DDiameterSlice	JointEntropy	0.65	Rectangle	NPC	AP
MinorAxisLength	JointEntropy	0.68	Rectangle	NPC	AP
GrayLevelNonUniformity.1	JointEntropy	0.79	Rectangle	NPC	AP
SurfaceArea	JointEntropy	0.82	Rectangle	NPC	AP
RunLengthNonUniformity	JointEntropy	0.89	Rectangle	NPC	AP
MeshVolume	JointEntropy	0.86	Rectangle	NPC	AP
VoxelVolume	JointEntropy	0.85	Rectangle	NPC	AP
Idmn	JointEntropy	0.62	Rectangle	NPC	AP
Idn	JointEntropy	0.58	Rectangle	NPC	AP
LeastAxisLength	JointEntropy	0.74	Rectangle	NPC	AP
Correlation	JointEntropy	0.69	Rectangle	NPC	AP
Sphericity	JointEntropy	-0.29	Rectangle	NPC	AP
Elongation	JointEntropy	-0.04	Rectangle	NPC	AP
Flatness	JointEntropy	0.04	Rectangle	NPC	AP
MCC	JointEntropy	-0.53	Rectangle	NPC	AP
Strength	JointEntropy	-0.21	Rectangle	NPC	AP
ZonePercentage	JointEntropy	-0.15	Rectangle	NPC	AP
SmallDependenceEmphasis	JointEntropy	-0.11	Rectangle	NPC	AP
DependenceNonUniformityNormalized	JointEntropy	-0.21	Rectangle	NPC	AP
ShortRunEmphasis	JointEntropy	-0.15	Rectangle	NPC	AP
RunLengthNonUniformityNormalized	JointEntropy	-0.16	Rectangle	NPC	AP
RunPercentage	JointEntropy	-0.17	Rectangle	NPC	AP
Imc2	JointEntropy	-0.3	Rectangle	NPC	AP
Contrast.1	JointEntropy	-0.2	Rectangle	NPC	AP
SizeZoneNonUniformityNormalized	JointEntropy	-0.07	Rectangle	NPC	AP
SmallAreaEmphasis	JointEntropy	-0.05	Rectangle	NPC	AP
DifferenceVariance	JointEntropy	0.12	Rectangle	NPC	AP
Contrast	JointEntropy	0.08	Rectangle	NPC	AP
DifferenceAverage	JointEntropy	0.07	Rectangle	NPC	AP
ClusterShade	JointEntropy	0.24	Rectangle	NPC	AP
Entropy	JointEntropy	0.57	Rectangle	NPC	AP
RunEntropy	JointEntropy	0.69	Rectangle	NPC	AP
Range	JointEntropy	0.38	Rectangle	NPC	AP
RootMeanSquared	JointEntropy	0.37	Rectangle	NPC	AP
X90Percentile	JointEntropy	0.36	Rectangle	NPC	AP
Mean	JointEntropy	0.37	Rectangle	NPC	AP
Median	JointEntropy	0.38	Rectangle	NPC	AP
Minimum	JointEntropy	0.35	Rectangle	NPC	AP
X10Percentile	JointEntropy	0.36	Rectangle	NPC	AP
Maximum	JointEntropy	0.38	Rectangle	NPC	AP
SmallDependenceHighGrayLevelEmphasis	JointEntropy	0.18	Rectangle	NPC	AP
SumSquares	JointEntropy	0.26	Rectangle	NPC	AP
GrayLevelVariance.2	JointEntropy	0.3	Rectangle	NPC	AP
GrayLevelVariance	JointEntropy	0.3	Rectangle	NPC	AP
MeanAbsoluteDeviation	JointEntropy	0.31	Rectangle	NPC	AP
Variance	JointEntropy	0.3	Rectangle	NPC	AP
HighGrayLevelZoneEmphasis	JointEntropy	0.32	Rectangle	NPC	AP
SmallAreaHighGrayLevelEmphasis	JointEntropy	0.23	Rectangle	NPC	AP
Complexity	JointEntropy	0.37	Rectangle	NPC	AP
GrayLevelVariance.1	JointEntropy	0.28	Rectangle	NPC	AP
ClusterProminence	JointEntropy	0.38	Rectangle	NPC	AP
ClusterTendency	JointEntropy	0.37	Rectangle	NPC	AP
DifferenceEntropy	JointEntropy	0.6	Rectangle	NPC	AP
InterquartileRange	JointEntropy	0.34	Rectangle	NPC	AP
RobustMeanAbsoluteDeviation	JointEntropy	0.34	Rectangle	NPC	AP
ShortRunHighGrayLevelEmphasis	JointEntropy	0.34	Rectangle	NPC	AP
LongRunHighGrayLevelEmphasis	JointEntropy	0.39	Rectangle	NPC	AP
HighGrayLevelEmphasis	JointEntropy	0.35	Rectangle	NPC	AP
HighGrayLevelRunEmphasis	JointEntropy	0.35	Rectangle	NPC	AP
SumAverage	JointEntropy	0.36	Rectangle	NPC	AP
Autocorrelation	JointEntropy	0.4	Rectangle	NPC	AP
JointAverage	JointEntropy	0.36	Rectangle	NPC	AP
SmallDependenceLowGrayLevelEmphasis	JointEntropy	-0.52	Rectangle	NPC	AP
SmallAreaLowGrayLevelEmphasis	JointEntropy	-0.4	Rectangle	NPC	AP
LowGrayLevelZoneEmphasis	JointEntropy	-0.38	Rectangle	NPC	AP
LongRunLowGrayLevelEmphasis	JointEntropy	-0.41	Rectangle	NPC	AP
LowGrayLevelRunEmphasis	JointEntropy	-0.43	Rectangle	NPC	AP
ShortRunLowGrayLevelEmphasis	JointEntropy	-0.44	Rectangle	NPC	AP
LowGrayLevelEmphasis	JointEntropy	-0.43	Rectangle	NPC	AP
JointEnergy	JointEntropy	-1	Rectangle	NPC	AP
MaximumProbability	JointEntropy	-0.95	Rectangle	NPC	AP
SurfaceVolumeRatio	JointEntropy	-0.79	Rectangle	NPC	AP
Coarseness	JointEntropy	-0.83	Rectangle	NPC	AP
Kurtosis	JointEntropy	-0.18	Rectangle	NPC	AP
Skewness	JointEntropy	-0.32	Rectangle	NPC	AP
Busyness	JointEntropy	0.09	Rectangle	NPC	AP
InverseVariance	JointEntropy	-0.06	Rectangle	NPC	AP
Id	JointEntropy	-0.06	Rectangle	NPC	AP
Idm	JointEntropy	-0.07	Rectangle	NPC	AP
GrayLevelNonUniformityNormalized.1	JointEntropy	-0.52	Rectangle	NPC	AP
Uniformity	JointEntropy	-0.58	Rectangle	NPC	AP
GrayLevelNonUniformityNormalized	JointEntropy	-0.58	Rectangle	NPC	AP
LargeAreaLowGrayLevelEmphasis	JointEntropy	-0.13	Rectangle	NPC	AP
LargeDependenceLowGrayLevelEmphasis	JointEntropy	-0.21	Rectangle	NPC	AP
DependenceNonUniformity	DependenceNonUniformity	1	Rectangle	NPC	AP
SumEntropy	DependenceNonUniformity	0.86	Rectangle	NPC	AP
SizeZoneNonUniformity	DependenceNonUniformity	0.89	Rectangle	NPC	AP
Energy	DependenceNonUniformity	0.88	Rectangle	NPC	AP
TotalEnergy	DependenceNonUniformity	0.88	Rectangle	NPC	AP
Imc1	DependenceNonUniformity	0.56	Rectangle	NPC	AP
GrayLevelNonUniformity	DependenceNonUniformity	0.64	Rectangle	NPC	AP
GrayLevelNonUniformity.2	DependenceNonUniformity	0.63	Rectangle	NPC	AP
DependenceVariance	DependenceNonUniformity	0.3	Rectangle	NPC	AP
ZoneVariance	DependenceNonUniformity	0.29	Rectangle	NPC	AP
LargeDependenceEmphasis	DependenceNonUniformity	0.22	Rectangle	NPC	AP
LargeAreaEmphasis	DependenceNonUniformity	0.24	Rectangle	NPC	AP
LongRunEmphasis	DependenceNonUniformity	0.19	Rectangle	NPC	AP
RunVariance	DependenceNonUniformity	0.21	Rectangle	NPC	AP
Maximum2DDiameterRow	DependenceNonUniformity	0.81	Rectangle	NPC	AP
Maximum2DDiameterColumn	DependenceNonUniformity	0.79	Rectangle	NPC	AP
MajorAxisLength	DependenceNonUniformity	0.7	Rectangle	NPC	AP
Maximum3DDiameter	DependenceNonUniformity	0.77	Rectangle	NPC	AP
Maximum2DDiameterSlice	DependenceNonUniformity	0.74	Rectangle	NPC	AP
MinorAxisLength	DependenceNonUniformity	0.78	Rectangle	NPC	AP
GrayLevelNonUniformity.1	DependenceNonUniformity	0.82	Rectangle	NPC	AP
SurfaceArea	DependenceNonUniformity	0.9	Rectangle	NPC	AP
RunLengthNonUniformity	DependenceNonUniformity	0.94	Rectangle	NPC	AP
MeshVolume	DependenceNonUniformity	0.91	Rectangle	NPC	AP
VoxelVolume	DependenceNonUniformity	0.91	Rectangle	NPC	AP
Idmn	DependenceNonUniformity	0.68	Rectangle	NPC	AP
Idn	DependenceNonUniformity	0.65	Rectangle	NPC	AP
LeastAxisLength	DependenceNonUniformity	0.78	Rectangle	NPC	AP
Correlation	DependenceNonUniformity	0.72	Rectangle	NPC	AP
Sphericity	DependenceNonUniformity	-0.44	Rectangle	NPC	AP
Elongation	DependenceNonUniformity	-0.07	Rectangle	NPC	AP
Flatness	DependenceNonUniformity	-0.02	Rectangle	NPC	AP
MCC	DependenceNonUniformity	-0.56	Rectangle	NPC	AP
Strength	DependenceNonUniformity	-0.25	Rectangle	NPC	AP
ZonePercentage	DependenceNonUniformity	-0.17	Rectangle	NPC	AP
SmallDependenceEmphasis	DependenceNonUniformity	-0.13	Rectangle	NPC	AP
DependenceNonUniformityNormalized	DependenceNonUniformity	-0.23	Rectangle	NPC	AP
ShortRunEmphasis	DependenceNonUniformity	-0.17	Rectangle	NPC	AP
RunLengthNonUniformityNormalized	DependenceNonUniformity	-0.18	Rectangle	NPC	AP
RunPercentage	DependenceNonUniformity	-0.19	Rectangle	NPC	AP
Imc2	DependenceNonUniformity	-0.36	Rectangle	NPC	AP
Contrast.1	DependenceNonUniformity	-0.24	Rectangle	NPC	AP
SizeZoneNonUniformityNormalized	DependenceNonUniformity	-0.08	Rectangle	NPC	AP
SmallAreaEmphasis	DependenceNonUniformity	-0.06	Rectangle	NPC	AP
DifferenceVariance	DependenceNonUniformity	0.1	Rectangle	NPC	AP
Contrast	DependenceNonUniformity	0.05	Rectangle	NPC	AP
DifferenceAverage	DependenceNonUniformity	0.03	Rectangle	NPC	AP
ClusterShade	DependenceNonUniformity	0.27	Rectangle	NPC	AP
Entropy	DependenceNonUniformity	0.52	Rectangle	NPC	AP
RunEntropy	DependenceNonUniformity	0.65	Rectangle	NPC	AP
Range	DependenceNonUniformity	0.38	Rectangle	NPC	AP
RootMeanSquared	DependenceNonUniformity	0.35	Rectangle	NPC	AP
X90Percentile	DependenceNonUniformity	0.34	Rectangle	NPC	AP
Mean	DependenceNonUniformity	0.36	Rectangle	NPC	AP
Median	DependenceNonUniformity	0.36	Rectangle	NPC	AP
Minimum	DependenceNonUniformity	0.35	Rectangle	NPC	AP
X10Percentile	DependenceNonUniformity	0.36	Rectangle	NPC	AP
Maximum	DependenceNonUniformity	0.38	Rectangle	NPC	AP
SmallDependenceHighGrayLevelEmphasis	DependenceNonUniformity	0.16	Rectangle	NPC	AP
SumSquares	DependenceNonUniformity	0.24	Rectangle	NPC	AP
GrayLevelVariance.2	DependenceNonUniformity	0.27	Rectangle	NPC	AP
GrayLevelVariance	DependenceNonUniformity	0.27	Rectangle	NPC	AP
MeanAbsoluteDeviation	DependenceNonUniformity	0.27	Rectangle	NPC	AP
Variance	DependenceNonUniformity	0.27	Rectangle	NPC	AP
HighGrayLevelZoneEmphasis	DependenceNonUniformity	0.29	Rectangle	NPC	AP
SmallAreaHighGrayLevelEmphasis	DependenceNonUniformity	0.21	Rectangle	NPC	AP
Complexity	DependenceNonUniformity	0.36	Rectangle	NPC	AP
GrayLevelVariance.1	DependenceNonUniformity	0.26	Rectangle	NPC	AP
ClusterProminence	DependenceNonUniformity	0.36	Rectangle	NPC	AP
ClusterTendency	DependenceNonUniformity	0.34	Rectangle	NPC	AP
DifferenceEntropy	DependenceNonUniformity	0.52	Rectangle	NPC	AP
InterquartileRange	DependenceNonUniformity	0.3	Rectangle	NPC	AP
RobustMeanAbsoluteDeviation	DependenceNonUniformity	0.3	Rectangle	NPC	AP
ShortRunHighGrayLevelEmphasis	DependenceNonUniformity	0.3	Rectangle	NPC	AP
LongRunHighGrayLevelEmphasis	DependenceNonUniformity	0.35	Rectangle	NPC	AP
HighGrayLevelEmphasis	DependenceNonUniformity	0.31	Rectangle	NPC	AP
HighGrayLevelRunEmphasis	DependenceNonUniformity	0.31	Rectangle	NPC	AP
SumAverage	DependenceNonUniformity	0.31	Rectangle	NPC	AP
Autocorrelation	DependenceNonUniformity	0.36	Rectangle	NPC	AP
JointAverage	DependenceNonUniformity	0.31	Rectangle	NPC	AP
SmallDependenceLowGrayLevelEmphasis	DependenceNonUniformity	-0.53	Rectangle	NPC	AP
SmallAreaLowGrayLevelEmphasis	DependenceNonUniformity	-0.32	Rectangle	NPC	AP
LowGrayLevelZoneEmphasis	DependenceNonUniformity	-0.32	Rectangle	NPC	AP
LongRunLowGrayLevelEmphasis	DependenceNonUniformity	-0.35	Rectangle	NPC	AP
LowGrayLevelRunEmphasis	DependenceNonUniformity	-0.38	Rectangle	NPC	AP
ShortRunLowGrayLevelEmphasis	DependenceNonUniformity	-0.39	Rectangle	NPC	AP
LowGrayLevelEmphasis	DependenceNonUniformity	-0.39	Rectangle	NPC	AP
JointEnergy	DependenceNonUniformity	-0.92	Rectangle	NPC	AP
MaximumProbability	DependenceNonUniformity	-0.89	Rectangle	NPC	AP
SurfaceVolumeRatio	DependenceNonUniformity	-0.78	Rectangle	NPC	AP
Coarseness	DependenceNonUniformity	-0.92	Rectangle	NPC	AP
Kurtosis	DependenceNonUniformity	-0.09	Rectangle	NPC	AP
Skewness	DependenceNonUniformity	-0.24	Rectangle	NPC	AP
Busyness	DependenceNonUniformity	0.16	Rectangle	NPC	AP
InverseVariance	DependenceNonUniformity	-0.01	Rectangle	NPC	AP
Id	DependenceNonUniformity	-0.02	Rectangle	NPC	AP
Idm	DependenceNonUniformity	-0.02	Rectangle	NPC	AP
GrayLevelNonUniformityNormalized.1	DependenceNonUniformity	-0.47	Rectangle	NPC	AP
Uniformity	DependenceNonUniformity	-0.53	Rectangle	NPC	AP
GrayLevelNonUniformityNormalized	DependenceNonUniformity	-0.53	Rectangle	NPC	AP
LargeAreaLowGrayLevelEmphasis	DependenceNonUniformity	-0.07	Rectangle	NPC	AP
LargeDependenceLowGrayLevelEmphasis	DependenceNonUniformity	-0.16	Rectangle	NPC	AP
SumEntropy	SumEntropy	1	Rectangle	NPC	AP
SizeZoneNonUniformity	SumEntropy	0.92	Rectangle	NPC	AP
Energy	SumEntropy	0.91	Rectangle	NPC	AP
TotalEnergy	SumEntropy	0.91	Rectangle	NPC	AP
Imc1	SumEntropy	0.22	Rectangle	NPC	AP
GrayLevelNonUniformity	SumEntropy	0.3	Rectangle	NPC	AP
GrayLevelNonUniformity.2	SumEntropy	0.28	Rectangle	NPC	AP
DependenceVariance	SumEntropy	0.01	Rectangle	NPC	AP
ZoneVariance	SumEntropy	-0.01	Rectangle	NPC	AP
LargeDependenceEmphasis	SumEntropy	-0.09	Rectangle	NPC	AP
LargeAreaEmphasis	SumEntropy	-0.07	Rectangle	NPC	AP
LongRunEmphasis	SumEntropy	-0.11	Rectangle	NPC	AP
RunVariance	SumEntropy	-0.1	Rectangle	NPC	AP
Maximum2DDiameterRow	SumEntropy	0.58	Rectangle	NPC	AP
Maximum2DDiameterColumn	SumEntropy	0.56	Rectangle	NPC	AP
MajorAxisLength	SumEntropy	0.47	Rectangle	NPC	AP
Maximum3DDiameter	SumEntropy	0.54	Rectangle	NPC	AP
Maximum2DDiameterSlice	SumEntropy	0.48	Rectangle	NPC	AP
MinorAxisLength	SumEntropy	0.51	Rectangle	NPC	AP
GrayLevelNonUniformity.1	SumEntropy	0.57	Rectangle	NPC	AP
SurfaceArea	SumEntropy	0.64	Rectangle	NPC	AP
RunLengthNonUniformity	SumEntropy	0.72	Rectangle	NPC	AP
MeshVolume	SumEntropy	0.68	Rectangle	NPC	AP
VoxelVolume	SumEntropy	0.67	Rectangle	NPC	AP
Idmn	SumEntropy	0.44	Rectangle	NPC	AP
Idn	SumEntropy	0.4	Rectangle	NPC	AP
LeastAxisLength	SumEntropy	0.6	Rectangle	NPC	AP
Correlation	SumEntropy	0.56	Rectangle	NPC	AP
Sphericity	SumEntropy	-0.2	Rectangle	NPC	AP
Elongation	SumEntropy	-0.06	Rectangle	NPC	AP
Flatness	SumEntropy	0.04	Rectangle	NPC	AP
MCC	SumEntropy	-0.25	Rectangle	NPC	AP
Strength	SumEntropy	0.1	Rectangle	NPC	AP
ZonePercentage	SumEntropy	0.13	Rectangle	NPC	AP
SmallDependenceEmphasis	SumEntropy	0.17	Rectangle	NPC	AP
DependenceNonUniformityNormalized	SumEntropy	0.07	Rectangle	NPC	AP
ShortRunEmphasis	SumEntropy	0.13	Rectangle	NPC	AP
RunLengthNonUniformityNormalized	SumEntropy	0.13	Rectangle	NPC	AP
RunPercentage	SumEntropy	0.11	Rectangle	NPC	AP
Imc2	SumEntropy	0	Rectangle	NPC	AP
Contrast.1	SumEntropy	0.09	Rectangle	NPC	AP
SizeZoneNonUniformityNormalized	SumEntropy	0.2	Rectangle	NPC	AP
SmallAreaEmphasis	SumEntropy	0.22	Rectangle	NPC	AP
DifferenceVariance	SumEntropy	0.4	Rectangle	NPC	AP
Contrast	SumEntropy	0.37	Rectangle	NPC	AP
DifferenceAverage	SumEntropy	0.35	Rectangle	NPC	AP
ClusterShade	SumEntropy	0.38	Rectangle	NPC	AP
Entropy	SumEntropy	0.78	Rectangle	NPC	AP
RunEntropy	SumEntropy	0.86	Rectangle	NPC	AP
Range	SumEntropy	0.61	Rectangle	NPC	AP
RootMeanSquared	SumEntropy	0.6	Rectangle	NPC	AP
X90Percentile	SumEntropy	0.6	Rectangle	NPC	AP
Mean	SumEntropy	0.6	Rectangle	NPC	AP
Median	SumEntropy	0.6	Rectangle	NPC	AP
Minimum	SumEntropy	0.58	Rectangle	NPC	AP
X10Percentile	SumEntropy	0.58	Rectangle	NPC	AP
Maximum	SumEntropy	0.6	Rectangle	NPC	AP
SmallDependenceHighGrayLevelEmphasis	SumEntropy	0.46	Rectangle	NPC	AP
SumSquares	SumEntropy	0.53	Rectangle	NPC	AP
GrayLevelVariance.2	SumEntropy	0.56	Rectangle	NPC	AP
GrayLevelVariance	SumEntropy	0.56	Rectangle	NPC	AP
MeanAbsoluteDeviation	SumEntropy	0.56	Rectangle	NPC	AP
Variance	SumEntropy	0.56	Rectangle	NPC	AP
HighGrayLevelZoneEmphasis	SumEntropy	0.57	Rectangle	NPC	AP
SmallAreaHighGrayLevelEmphasis	SumEntropy	0.49	Rectangle	NPC	AP
Complexity	SumEntropy	0.61	Rectangle	NPC	AP
GrayLevelVariance.1	SumEntropy	0.54	Rectangle	NPC	AP
ClusterProminence	SumEntropy	0.62	Rectangle	NPC	AP
ClusterTendency	SumEntropy	0.62	Rectangle	NPC	AP
DifferenceEntropy	SumEntropy	0.81	Rectangle	NPC	AP
InterquartileRange	SumEntropy	0.59	Rectangle	NPC	AP
RobustMeanAbsoluteDeviation	SumEntropy	0.59	Rectangle	NPC	AP
ShortRunHighGrayLevelEmphasis	SumEntropy	0.58	Rectangle	NPC	AP
LongRunHighGrayLevelEmphasis	SumEntropy	0.62	Rectangle	NPC	AP
HighGrayLevelEmphasis	SumEntropy	0.59	Rectangle	NPC	AP
HighGrayLevelRunEmphasis	SumEntropy	0.59	Rectangle	NPC	AP
SumAverage	SumEntropy	0.6	Rectangle	NPC	AP
Autocorrelation	SumEntropy	0.64	Rectangle	NPC	AP
JointAverage	SumEntropy	0.6	Rectangle	NPC	AP
SmallDependenceLowGrayLevelEmphasis	SumEntropy	-0.52	Rectangle	NPC	AP
SmallAreaLowGrayLevelEmphasis	SumEntropy	-0.55	Rectangle	NPC	AP
LowGrayLevelZoneEmphasis	SumEntropy	-0.57	Rectangle	NPC	AP
LongRunLowGrayLevelEmphasis	SumEntropy	-0.56	Rectangle	NPC	AP
LowGrayLevelRunEmphasis	SumEntropy	-0.57	Rectangle	NPC	AP
ShortRunLowGrayLevelEmphasis	SumEntropy	-0.58	Rectangle	NPC	AP
LowGrayLevelEmphasis	SumEntropy	-0.57	Rectangle	NPC	AP
JointEnergy	SumEntropy	-0.96	Rectangle	NPC	AP
MaximumProbability	SumEntropy	-0.96	Rectangle	NPC	AP
SurfaceVolumeRatio	SumEntropy	-0.64	Rectangle	NPC	AP
Coarseness	SumEntropy	-0.69	Rectangle	NPC	AP
Kurtosis	SumEntropy	-0.26	Rectangle	NPC	AP
Skewness	SumEntropy	-0.36	Rectangle	NPC	AP
Busyness	SumEntropy	-0.19	Rectangle	NPC	AP
InverseVariance	SumEntropy	-0.34	Rectangle	NPC	AP
Id	SumEntropy	-0.34	Rectangle	NPC	AP
Idm	SumEntropy	-0.35	Rectangle	NPC	AP
GrayLevelNonUniformityNormalized.1	SumEntropy	-0.74	Rectangle	NPC	AP
Uniformity	SumEntropy	-0.78	Rectangle	NPC	AP
GrayLevelNonUniformityNormalized	SumEntropy	-0.77	Rectangle	NPC	AP
LargeAreaLowGrayLevelEmphasis	SumEntropy	-0.36	Rectangle	NPC	AP
LargeDependenceLowGrayLevelEmphasis	SumEntropy	-0.41	Rectangle	NPC	AP
SizeZoneNonUniformity	SizeZoneNonUniformity	1	Rectangle	NPC	AP
Energy	SizeZoneNonUniformity	0.95	Rectangle	NPC	AP
TotalEnergy	SizeZoneNonUniformity	0.95	Rectangle	NPC	AP
Imc1	SizeZoneNonUniformity	0.2	Rectangle	NPC	AP
GrayLevelNonUniformity	SizeZoneNonUniformity	0.3	Rectangle	NPC	AP
GrayLevelNonUniformity.2	SizeZoneNonUniformity	0.29	Rectangle	NPC	AP
DependenceVariance	SizeZoneNonUniformity	0.01	Rectangle	NPC	AP
ZoneVariance	SizeZoneNonUniformity	-0.05	Rectangle	NPC	AP
LargeDependenceEmphasis	SizeZoneNonUniformity	-0.13	Rectangle	NPC	AP
LargeAreaEmphasis	SizeZoneNonUniformity	-0.12	Rectangle	NPC	AP
LongRunEmphasis	SizeZoneNonUniformity	-0.16	Rectangle	NPC	AP
RunVariance	SizeZoneNonUniformity	-0.14	Rectangle	NPC	AP
Maximum2DDiameterRow	SizeZoneNonUniformity	0.66	Rectangle	NPC	AP
Maximum2DDiameterColumn	SizeZoneNonUniformity	0.66	Rectangle	NPC	AP
MajorAxisLength	SizeZoneNonUniformity	0.6	Rectangle	NPC	AP
Maximum3DDiameter	SizeZoneNonUniformity	0.65	Rectangle	NPC	AP
Maximum2DDiameterSlice	SizeZoneNonUniformity	0.52	Rectangle	NPC	AP
MinorAxisLength	SizeZoneNonUniformity	0.54	Rectangle	NPC	AP
GrayLevelNonUniformity.1	SizeZoneNonUniformity	0.6	Rectangle	NPC	AP
SurfaceArea	SizeZoneNonUniformity	0.67	Rectangle	NPC	AP
RunLengthNonUniformity	SizeZoneNonUniformity	0.73	Rectangle	NPC	AP
MeshVolume	SizeZoneNonUniformity	0.68	Rectangle	NPC	AP
VoxelVolume	SizeZoneNonUniformity	0.68	Rectangle	NPC	AP
Idmn	SizeZoneNonUniformity	0.46	Rectangle	NPC	AP
Idn	SizeZoneNonUniformity	0.43	Rectangle	NPC	AP
LeastAxisLength	SizeZoneNonUniformity	0.57	Rectangle	NPC	AP
Correlation	SizeZoneNonUniformity	0.49	Rectangle	NPC	AP
Sphericity	SizeZoneNonUniformity	-0.35	Rectangle	NPC	AP
Elongation	SizeZoneNonUniformity	-0.17	Rectangle	NPC	AP
Flatness	SizeZoneNonUniformity	-0.1	Rectangle	NPC	AP
MCC	SizeZoneNonUniformity	-0.22	Rectangle	NPC	AP
Strength	SizeZoneNonUniformity	0.11	Rectangle	NPC	AP
ZonePercentage	SizeZoneNonUniformity	0.2	Rectangle	NPC	AP
SmallDependenceEmphasis	SizeZoneNonUniformity	0.25	Rectangle	NPC	AP
DependenceNonUniformityNormalized	SizeZoneNonUniformity	0.11	Rectangle	NPC	AP
ShortRunEmphasis	SizeZoneNonUniformity	0.19	Rectangle	NPC	AP
RunLengthNonUniformityNormalized	SizeZoneNonUniformity	0.18	Rectangle	NPC	AP
RunPercentage	SizeZoneNonUniformity	0.16	Rectangle	NPC	AP
Imc2	SizeZoneNonUniformity	0	Rectangle	NPC	AP
Contrast.1	SizeZoneNonUniformity	0.1	Rectangle	NPC	AP
SizeZoneNonUniformityNormalized	SizeZoneNonUniformity	0.3	Rectangle	NPC	AP
SmallAreaEmphasis	SizeZoneNonUniformity	0.32	Rectangle	NPC	AP
DifferenceVariance	SizeZoneNonUniformity	0.44	Rectangle	NPC	AP
Contrast	SizeZoneNonUniformity	0.4	Rectangle	NPC	AP
DifferenceAverage	SizeZoneNonUniformity	0.38	Rectangle	NPC	AP
ClusterShade	SizeZoneNonUniformity	0.44	Rectangle	NPC	AP
Entropy	SizeZoneNonUniformity	0.77	Rectangle	NPC	AP
RunEntropy	SizeZoneNonUniformity	0.85	Rectangle	NPC	AP
Range	SizeZoneNonUniformity	0.66	Rectangle	NPC	AP
RootMeanSquared	SizeZoneNonUniformity	0.64	Rectangle	NPC	AP
X90Percentile	SizeZoneNonUniformity	0.63	Rectangle	NPC	AP
Mean	SizeZoneNonUniformity	0.64	Rectangle	NPC	AP
Median	SizeZoneNonUniformity	0.65	Rectangle	NPC	AP
Minimum	SizeZoneNonUniformity	0.63	Rectangle	NPC	AP
X10Percentile	SizeZoneNonUniformity	0.64	Rectangle	NPC	AP
Maximum	SizeZoneNonUniformity	0.66	Rectangle	NPC	AP
SmallDependenceHighGrayLevelEmphasis	SizeZoneNonUniformity	0.49	Rectangle	NPC	AP
SumSquares	SizeZoneNonUniformity	0.55	Rectangle	NPC	AP
GrayLevelVariance.2	SizeZoneNonUniformity	0.57	Rectangle	NPC	AP
GrayLevelVariance	SizeZoneNonUniformity	0.57	Rectangle	NPC	AP
MeanAbsoluteDeviation	SizeZoneNonUniformity	0.57	Rectangle	NPC	AP
Variance	SizeZoneNonUniformity	0.57	Rectangle	NPC	AP
HighGrayLevelZoneEmphasis	SizeZoneNonUniformity	0.59	Rectangle	NPC	AP
SmallAreaHighGrayLevelEmphasis	SizeZoneNonUniformity	0.53	Rectangle	NPC	AP
Complexity	SizeZoneNonUniformity	0.65	Rectangle	NPC	AP
GrayLevelVariance.1	SizeZoneNonUniformity	0.57	Rectangle	NPC	AP
ClusterProminence	SizeZoneNonUniformity	0.64	Rectangle	NPC	AP
ClusterTendency	SizeZoneNonUniformity	0.62	Rectangle	NPC	AP
DifferenceEntropy	SizeZoneNonUniformity	0.76	Rectangle	NPC	AP
InterquartileRange	SizeZoneNonUniformity	0.58	Rectangle	NPC	AP
RobustMeanAbsoluteDeviation	SizeZoneNonUniformity	0.59	Rectangle	NPC	AP
ShortRunHighGrayLevelEmphasis	SizeZoneNonUniformity	0.6	Rectangle	NPC	AP
LongRunHighGrayLevelEmphasis	SizeZoneNonUniformity	0.63	Rectangle	NPC	AP
HighGrayLevelEmphasis	SizeZoneNonUniformity	0.6	Rectangle	NPC	AP
HighGrayLevelRunEmphasis	SizeZoneNonUniformity	0.6	Rectangle	NPC	AP
SumAverage	SizeZoneNonUniformity	0.6	Rectangle	NPC	AP
Autocorrelation	SizeZoneNonUniformity	0.63	Rectangle	NPC	AP
JointAverage	SizeZoneNonUniformity	0.6	Rectangle	NPC	AP
SmallDependenceLowGrayLevelEmphasis	SizeZoneNonUniformity	-0.48	Rectangle	NPC	AP
SmallAreaLowGrayLevelEmphasis	SizeZoneNonUniformity	-0.52	Rectangle	NPC	AP
LowGrayLevelZoneEmphasis	SizeZoneNonUniformity	-0.58	Rectangle	NPC	AP
LongRunLowGrayLevelEmphasis	SizeZoneNonUniformity	-0.57	Rectangle	NPC	AP
LowGrayLevelRunEmphasis	SizeZoneNonUniformity	-0.59	Rectangle	NPC	AP
ShortRunLowGrayLevelEmphasis	SizeZoneNonUniformity	-0.59	Rectangle	NPC	AP
LowGrayLevelEmphasis	SizeZoneNonUniformity	-0.59	Rectangle	NPC	AP
JointEnergy	SizeZoneNonUniformity	-0.9	Rectangle	NPC	AP
MaximumProbability	SizeZoneNonUniformity	-0.92	Rectangle	NPC	AP
SurfaceVolumeRatio	SizeZoneNonUniformity	-0.56	Rectangle	NPC	AP
Coarseness	SizeZoneNonUniformity	-0.72	Rectangle	NPC	AP
Kurtosis	SizeZoneNonUniformity	-0.15	Rectangle	NPC	AP
Skewness	SizeZoneNonUniformity	-0.27	Rectangle	NPC	AP
Busyness	SizeZoneNonUniformity	-0.18	Rectangle	NPC	AP
InverseVariance	SizeZoneNonUniformity	-0.34	Rectangle	NPC	AP
Id	SizeZoneNonUniformity	-0.36	Rectangle	NPC	AP
Idm	SizeZoneNonUniformity	-0.36	Rectangle	NPC	AP
GrayLevelNonUniformityNormalized.1	SizeZoneNonUniformity	-0.73	Rectangle	NPC	AP
Uniformity	SizeZoneNonUniformity	-0.76	Rectangle	NPC	AP
GrayLevelNonUniformityNormalized	SizeZoneNonUniformity	-0.76	Rectangle	NPC	AP
LargeAreaLowGrayLevelEmphasis	SizeZoneNonUniformity	-0.39	Rectangle	NPC	AP
LargeDependenceLowGrayLevelEmphasis	SizeZoneNonUniformity	-0.44	Rectangle	NPC	AP
Energy	Energy	1	Rectangle	NPC	AP
TotalEnergy	Energy	1	Rectangle	NPC	AP
Imc1	Energy	0.18	Rectangle	NPC	AP
GrayLevelNonUniformity	Energy	0.28	Rectangle	NPC	AP
GrayLevelNonUniformity.2	Energy	0.27	Rectangle	NPC	AP
DependenceVariance	Energy	0.02	Rectangle	NPC	AP
ZoneVariance	Energy	-0.04	Rectangle	NPC	AP
LargeDependenceEmphasis	Energy	-0.11	Rectangle	NPC	AP
LargeAreaEmphasis	Energy	-0.1	Rectangle	NPC	AP
LongRunEmphasis	Energy	-0.15	Rectangle	NPC	AP
RunVariance	Energy	-0.12	Rectangle	NPC	AP
Maximum2DDiameterRow	Energy	0.62	Rectangle	NPC	AP
Maximum2DDiameterColumn	Energy	0.6	Rectangle	NPC	AP
MajorAxisLength	Energy	0.53	Rectangle	NPC	AP
Maximum3DDiameter	Energy	0.58	Rectangle	NPC	AP
Maximum2DDiameterSlice	Energy	0.5	Rectangle	NPC	AP
MinorAxisLength	Energy	0.53	Rectangle	NPC	AP
GrayLevelNonUniformity.1	Energy	0.54	Rectangle	NPC	AP
SurfaceArea	Energy	0.65	Rectangle	NPC	AP
RunLengthNonUniformity	Energy	0.72	Rectangle	NPC	AP
MeshVolume	Energy	0.67	Rectangle	NPC	AP
VoxelVolume	Energy	0.67	Rectangle	NPC	AP
Idmn	Energy	0.48	Rectangle	NPC	AP
Idn	Energy	0.46	Rectangle	NPC	AP
LeastAxisLength	Energy	0.6	Rectangle	NPC	AP
Correlation	Energy	0.54	Rectangle	NPC	AP
Sphericity	Energy	-0.27	Rectangle	NPC	AP
Elongation	Energy	-0.11	Rectangle	NPC	AP
Flatness	Energy	0	Rectangle	NPC	AP
MCC	Energy	-0.19	Rectangle	NPC	AP
Strength	Energy	0.17	Rectangle	NPC	AP
ZonePercentage	Energy	0.19	Rectangle	NPC	AP
SmallDependenceEmphasis	Energy	0.23	Rectangle	NPC	AP
DependenceNonUniformityNormalized	Energy	0.1	Rectangle	NPC	AP
ShortRunEmphasis	Energy	0.17	Rectangle	NPC	AP
RunLengthNonUniformityNormalized	Energy	0.17	Rectangle	NPC	AP
RunPercentage	Energy	0.15	Rectangle	NPC	AP
Imc2	Energy	0.03	Rectangle	NPC	AP
Contrast.1	Energy	0.14	Rectangle	NPC	AP
SizeZoneNonUniformityNormalized	Energy	0.28	Rectangle	NPC	AP
SmallAreaEmphasis	Energy	0.3	Rectangle	NPC	AP
DifferenceVariance	Energy	0.49	Rectangle	NPC	AP
Contrast	Energy	0.44	Rectangle	NPC	AP
DifferenceAverage	Energy	0.41	Rectangle	NPC	AP
ClusterShade	Energy	0.51	Rectangle	NPC	AP
Entropy	Energy	0.8	Rectangle	NPC	AP
RunEntropy	Energy	0.89	Rectangle	NPC	AP
Range	Energy	0.74	Rectangle	NPC	AP
RootMeanSquared	Energy	0.72	Rectangle	NPC	AP
X90Percentile	Energy	0.71	Rectangle	NPC	AP
Mean	Energy	0.72	Rectangle	NPC	AP
Median	Energy	0.72	Rectangle	NPC	AP
Minimum	Energy	0.71	Rectangle	NPC	AP
X10Percentile	Energy	0.72	Rectangle	NPC	AP
Maximum	Energy	0.74	Rectangle	NPC	AP
SmallDependenceHighGrayLevelEmphasis	Energy	0.53	Rectangle	NPC	AP
SumSquares	Energy	0.61	Rectangle	NPC	AP
GrayLevelVariance.2	Energy	0.64	Rectangle	NPC	AP
GrayLevelVariance	Energy	0.64	Rectangle	NPC	AP
MeanAbsoluteDeviation	Energy	0.63	Rectangle	NPC	AP
Variance	Energy	0.64	Rectangle	NPC	AP
HighGrayLevelZoneEmphasis	Energy	0.65	Rectangle	NPC	AP
SmallAreaHighGrayLevelEmphasis	Energy	0.58	Rectangle	NPC	AP
Complexity	Energy	0.71	Rectangle	NPC	AP
GrayLevelVariance.1	Energy	0.64	Rectangle	NPC	AP
ClusterProminence	Energy	0.72	Rectangle	NPC	AP
ClusterTendency	Energy	0.7	Rectangle	NPC	AP
DifferenceEntropy	Energy	0.75	Rectangle	NPC	AP
InterquartileRange	Energy	0.63	Rectangle	NPC	AP
RobustMeanAbsoluteDeviation	Energy	0.64	Rectangle	NPC	AP
ShortRunHighGrayLevelEmphasis	Energy	0.66	Rectangle	NPC	AP
LongRunHighGrayLevelEmphasis	Energy	0.7	Rectangle	NPC	AP
HighGrayLevelEmphasis	Energy	0.67	Rectangle	NPC	AP
HighGrayLevelRunEmphasis	Energy	0.67	Rectangle	NPC	AP
SumAverage	Energy	0.66	Rectangle	NPC	AP
Autocorrelation	Energy	0.7	Rectangle	NPC	AP
JointAverage	Energy	0.66	Rectangle	NPC	AP
SmallDependenceLowGrayLevelEmphasis	Energy	-0.57	Rectangle	NPC	AP
SmallAreaLowGrayLevelEmphasis	Energy	-0.56	Rectangle	NPC	AP
LowGrayLevelZoneEmphasis	Energy	-0.61	Rectangle	NPC	AP
LongRunLowGrayLevelEmphasis	Energy	-0.61	Rectangle	NPC	AP
LowGrayLevelRunEmphasis	Energy	-0.63	Rectangle	NPC	AP
ShortRunLowGrayLevelEmphasis	Energy	-0.63	Rectangle	NPC	AP
LowGrayLevelEmphasis	Energy	-0.63	Rectangle	NPC	AP
JointEnergy	Energy	-0.87	Rectangle	NPC	AP
MaximumProbability	Energy	-0.89	Rectangle	NPC	AP
SurfaceVolumeRatio	Energy	-0.59	Rectangle	NPC	AP
Coarseness	Energy	-0.73	Rectangle	NPC	AP
Kurtosis	Energy	-0.13	Rectangle	NPC	AP
Skewness	Energy	-0.26	Rectangle	NPC	AP
Busyness	Energy	-0.24	Rectangle	NPC	AP
InverseVariance	Energy	-0.37	Rectangle	NPC	AP
Id	Energy	-0.38	Rectangle	NPC	AP
Idm	Energy	-0.37	Rectangle	NPC	AP
GrayLevelNonUniformityNormalized.1	Energy	-0.77	Rectangle	NPC	AP
Uniformity	Energy	-0.8	Rectangle	NPC	AP
GrayLevelNonUniformityNormalized	Energy	-0.8	Rectangle	NPC	AP
LargeAreaLowGrayLevelEmphasis	Energy	-0.4	Rectangle	NPC	AP
LargeDependenceLowGrayLevelEmphasis	Energy	-0.46	Rectangle	NPC	AP
TotalEnergy	TotalEnergy	1	Rectangle	NPC	AP
Imc1	TotalEnergy	0.18	Rectangle	NPC	AP
GrayLevelNonUniformity	TotalEnergy	0.28	Rectangle	NPC	AP
GrayLevelNonUniformity.2	TotalEnergy	0.27	Rectangle	NPC	AP
DependenceVariance	TotalEnergy	0.02	Rectangle	NPC	AP
ZoneVariance	TotalEnergy	-0.04	Rectangle	NPC	AP
LargeDependenceEmphasis	TotalEnergy	-0.11	Rectangle	NPC	AP
LargeAreaEmphasis	TotalEnergy	-0.1	Rectangle	NPC	AP
LongRunEmphasis	TotalEnergy	-0.15	Rectangle	NPC	AP
RunVariance	TotalEnergy	-0.12	Rectangle	NPC	AP
Maximum2DDiameterRow	TotalEnergy	0.62	Rectangle	NPC	AP
Maximum2DDiameterColumn	TotalEnergy	0.6	Rectangle	NPC	AP
MajorAxisLength	TotalEnergy	0.53	Rectangle	NPC	AP
Maximum3DDiameter	TotalEnergy	0.58	Rectangle	NPC	AP
Maximum2DDiameterSlice	TotalEnergy	0.5	Rectangle	NPC	AP
MinorAxisLength	TotalEnergy	0.53	Rectangle	NPC	AP
GrayLevelNonUniformity.1	TotalEnergy	0.54	Rectangle	NPC	AP
SurfaceArea	TotalEnergy	0.65	Rectangle	NPC	AP
RunLengthNonUniformity	TotalEnergy	0.72	Rectangle	NPC	AP
MeshVolume	TotalEnergy	0.67	Rectangle	NPC	AP
VoxelVolume	TotalEnergy	0.67	Rectangle	NPC	AP
Idmn	TotalEnergy	0.48	Rectangle	NPC	AP
Idn	TotalEnergy	0.46	Rectangle	NPC	AP
LeastAxisLength	TotalEnergy	0.6	Rectangle	NPC	AP
Correlation	TotalEnergy	0.54	Rectangle	NPC	AP
Sphericity	TotalEnergy	-0.27	Rectangle	NPC	AP
Elongation	TotalEnergy	-0.11	Rectangle	NPC	AP
Flatness	TotalEnergy	0	Rectangle	NPC	AP
MCC	TotalEnergy	-0.19	Rectangle	NPC	AP
Strength	TotalEnergy	0.17	Rectangle	NPC	AP
ZonePercentage	TotalEnergy	0.19	Rectangle	NPC	AP
SmallDependenceEmphasis	TotalEnergy	0.23	Rectangle	NPC	AP
DependenceNonUniformityNormalized	TotalEnergy	0.1	Rectangle	NPC	AP
ShortRunEmphasis	TotalEnergy	0.17	Rectangle	NPC	AP
RunLengthNonUniformityNormalized	TotalEnergy	0.17	Rectangle	NPC	AP
RunPercentage	TotalEnergy	0.15	Rectangle	NPC	AP
Imc2	TotalEnergy	0.03	Rectangle	NPC	AP
Contrast.1	TotalEnergy	0.14	Rectangle	NPC	AP
SizeZoneNonUniformityNormalized	TotalEnergy	0.28	Rectangle	NPC	AP
SmallAreaEmphasis	TotalEnergy	0.3	Rectangle	NPC	AP
DifferenceVariance	TotalEnergy	0.49	Rectangle	NPC	AP
Contrast	TotalEnergy	0.44	Rectangle	NPC	AP
DifferenceAverage	TotalEnergy	0.41	Rectangle	NPC	AP
ClusterShade	TotalEnergy	0.51	Rectangle	NPC	AP
Entropy	TotalEnergy	0.8	Rectangle	NPC	AP
RunEntropy	TotalEnergy	0.89	Rectangle	NPC	AP
Range	TotalEnergy	0.74	Rectangle	NPC	AP
RootMeanSquared	TotalEnergy	0.72	Rectangle	NPC	AP
X90Percentile	TotalEnergy	0.71	Rectangle	NPC	AP
Mean	TotalEnergy	0.72	Rectangle	NPC	AP
Median	TotalEnergy	0.72	Rectangle	NPC	AP
Minimum	TotalEnergy	0.71	Rectangle	NPC	AP
X10Percentile	TotalEnergy	0.72	Rectangle	NPC	AP
Maximum	TotalEnergy	0.74	Rectangle	NPC	AP
SmallDependenceHighGrayLevelEmphasis	TotalEnergy	0.53	Rectangle	NPC	AP
SumSquares	TotalEnergy	0.61	Rectangle	NPC	AP
GrayLevelVariance.2	TotalEnergy	0.64	Rectangle	NPC	AP
GrayLevelVariance	TotalEnergy	0.64	Rectangle	NPC	AP
MeanAbsoluteDeviation	TotalEnergy	0.63	Rectangle	NPC	AP
Variance	TotalEnergy	0.64	Rectangle	NPC	AP
HighGrayLevelZoneEmphasis	TotalEnergy	0.65	Rectangle	NPC	AP
SmallAreaHighGrayLevelEmphasis	TotalEnergy	0.58	Rectangle	NPC	AP
Complexity	TotalEnergy	0.71	Rectangle	NPC	AP
GrayLevelVariance.1	TotalEnergy	0.64	Rectangle	NPC	AP
ClusterProminence	TotalEnergy	0.72	Rectangle	NPC	AP
ClusterTendency	TotalEnergy	0.7	Rectangle	NPC	AP
DifferenceEntropy	TotalEnergy	0.75	Rectangle	NPC	AP
InterquartileRange	TotalEnergy	0.63	Rectangle	NPC	AP
RobustMeanAbsoluteDeviation	TotalEnergy	0.64	Rectangle	NPC	AP
ShortRunHighGrayLevelEmphasis	TotalEnergy	0.66	Rectangle	NPC	AP
LongRunHighGrayLevelEmphasis	TotalEnergy	0.7	Rectangle	NPC	AP
HighGrayLevelEmphasis	TotalEnergy	0.67	Rectangle	NPC	AP
HighGrayLevelRunEmphasis	TotalEnergy	0.67	Rectangle	NPC	AP
SumAverage	TotalEnergy	0.66	Rectangle	NPC	AP
Autocorrelation	TotalEnergy	0.7	Rectangle	NPC	AP
JointAverage	TotalEnergy	0.66	Rectangle	NPC	AP
SmallDependenceLowGrayLevelEmphasis	TotalEnergy	-0.57	Rectangle	NPC	AP
SmallAreaLowGrayLevelEmphasis	TotalEnergy	-0.56	Rectangle	NPC	AP
LowGrayLevelZoneEmphasis	TotalEnergy	-0.61	Rectangle	NPC	AP
LongRunLowGrayLevelEmphasis	TotalEnergy	-0.61	Rectangle	NPC	AP
LowGrayLevelRunEmphasis	TotalEnergy	-0.63	Rectangle	NPC	AP
ShortRunLowGrayLevelEmphasis	TotalEnergy	-0.63	Rectangle	NPC	AP
LowGrayLevelEmphasis	TotalEnergy	-0.63	Rectangle	NPC	AP
JointEnergy	TotalEnergy	-0.87	Rectangle	NPC	AP
MaximumProbability	TotalEnergy	-0.89	Rectangle	NPC	AP
SurfaceVolumeRatio	TotalEnergy	-0.59	Rectangle	NPC	AP
Coarseness	TotalEnergy	-0.73	Rectangle	NPC	AP
Kurtosis	TotalEnergy	-0.13	Rectangle	NPC	AP
Skewness	TotalEnergy	-0.26	Rectangle	NPC	AP
Busyness	TotalEnergy	-0.24	Rectangle	NPC	AP
InverseVariance	TotalEnergy	-0.37	Rectangle	NPC	AP
Id	TotalEnergy	-0.38	Rectangle	NPC	AP
Idm	TotalEnergy	-0.37	Rectangle	NPC	AP
GrayLevelNonUniformityNormalized.1	TotalEnergy	-0.77	Rectangle	NPC	AP
Uniformity	TotalEnergy	-0.8	Rectangle	NPC	AP
GrayLevelNonUniformityNormalized	TotalEnergy	-0.8	Rectangle	NPC	AP
LargeAreaLowGrayLevelEmphasis	TotalEnergy	-0.4	Rectangle	NPC	AP
LargeDependenceLowGrayLevelEmphasis	TotalEnergy	-0.46	Rectangle	NPC	AP
Imc1	Imc1	1	Rectangle	NPC	AP
GrayLevelNonUniformity	Imc1	0.97	Rectangle	NPC	AP
GrayLevelNonUniformity.2	Imc1	0.98	Rectangle	NPC	AP
DependenceVariance	Imc1	0.86	Rectangle	NPC	AP
ZoneVariance	Imc1	0.91	Rectangle	NPC	AP
LargeDependenceEmphasis	Imc1	0.89	Rectangle	NPC	AP
LargeAreaEmphasis	Imc1	0.91	Rectangle	NPC	AP
LongRunEmphasis	Imc1	0.89	Rectangle	NPC	AP
RunVariance	Imc1	0.89	Rectangle	NPC	AP
Maximum2DDiameterRow	Imc1	0.65	Rectangle	NPC	AP
Maximum2DDiameterColumn	Imc1	0.59	Rectangle	NPC	AP
MajorAxisLength	Imc1	0.52	Rectangle	NPC	AP
Maximum3DDiameter	Imc1	0.59	Rectangle	NPC	AP
Maximum2DDiameterSlice	Imc1	0.74	Rectangle	NPC	AP
MinorAxisLength	Imc1	0.76	Rectangle	NPC	AP
GrayLevelNonUniformity.1	Imc1	0.86	Rectangle	NPC	AP
SurfaceArea	Imc1	0.81	Rectangle	NPC	AP
RunLengthNonUniformity	Imc1	0.79	Rectangle	NPC	AP
MeshVolume	Imc1	0.83	Rectangle	NPC	AP
VoxelVolume	Imc1	0.83	Rectangle	NPC	AP
Idmn	Imc1	0.76	Rectangle	NPC	AP
Idn	Imc1	0.74	Rectangle	NPC	AP
LeastAxisLength	Imc1	0.73	Rectangle	NPC	AP
Correlation	Imc1	0.71	Rectangle	NPC	AP
Sphericity	Imc1	-0.37	Rectangle	NPC	AP
Elongation	Imc1	0.11	Rectangle	NPC	AP
Flatness	Imc1	0.1	Rectangle	NPC	AP
MCC	Imc1	-0.96	Rectangle	NPC	AP
Strength	Imc1	-0.9	Rectangle	NPC	AP
ZonePercentage	Imc1	-0.88	Rectangle	NPC	AP
SmallDependenceEmphasis	Imc1	-0.86	Rectangle	NPC	AP
DependenceNonUniformityNormalized	Imc1	-0.9	Rectangle	NPC	AP
ShortRunEmphasis	Imc1	-0.88	Rectangle	NPC	AP
RunLengthNonUniformityNormalized	Imc1	-0.88	Rectangle	NPC	AP
RunPercentage	Imc1	-0.89	Rectangle	NPC	AP
Imc2	Imc1	-0.97	Rectangle	NPC	AP
Contrast.1	Imc1	-0.9	Rectangle	NPC	AP
SizeZoneNonUniformityNormalized	Imc1	-0.82	Rectangle	NPC	AP
SmallAreaEmphasis	Imc1	-0.79	Rectangle	NPC	AP
DifferenceVariance	Imc1	-0.71	Rectangle	NPC	AP
Contrast	Imc1	-0.75	Rectangle	NPC	AP
DifferenceAverage	Imc1	-0.76	Rectangle	NPC	AP
ClusterShade	Imc1	-0.24	Rectangle	NPC	AP
Entropy	Imc1	-0.33	Rectangle	NPC	AP
RunEntropy	Imc1	-0.18	Rectangle	NPC	AP
Range	Imc1	-0.46	Rectangle	NPC	AP
RootMeanSquared	Imc1	-0.49	Rectangle	NPC	AP
X90Percentile	Imc1	-0.51	Rectangle	NPC	AP
Mean	Imc1	-0.49	Rectangle	NPC	AP
Median	Imc1	-0.48	Rectangle	NPC	AP
Minimum	Imc1	-0.48	Rectangle	NPC	AP
X10Percentile	Imc1	-0.48	Rectangle	NPC	AP
Maximum	Imc1	-0.47	Rectangle	NPC	AP
SmallDependenceHighGrayLevelEmphasis	Imc1	-0.68	Rectangle	NPC	AP
SumSquares	Imc1	-0.61	Rectangle	NPC	AP
GrayLevelVariance.2	Imc1	-0.58	Rectangle	NPC	AP
GrayLevelVariance	Imc1	-0.58	Rectangle	NPC	AP
MeanAbsoluteDeviation	Imc1	-0.58	Rectangle	NPC	AP
Variance	Imc1	-0.58	Rectangle	NPC	AP
HighGrayLevelZoneEmphasis	Imc1	-0.56	Rectangle	NPC	AP
SmallAreaHighGrayLevelEmphasis	Imc1	-0.63	Rectangle	NPC	AP
Complexity	Imc1	-0.51	Rectangle	NPC	AP
GrayLevelVariance.1	Imc1	-0.58	Rectangle	NPC	AP
ClusterProminence	Imc1	-0.48	Rectangle	NPC	AP
ClusterTendency	Imc1	-0.5	Rectangle	NPC	AP
DifferenceEntropy	Imc1	-0.31	Rectangle	NPC	AP
InterquartileRange	Imc1	-0.53	Rectangle	NPC	AP
RobustMeanAbsoluteDeviation	Imc1	-0.54	Rectangle	NPC	AP
ShortRunHighGrayLevelEmphasis	Imc1	-0.55	Rectangle	NPC	AP
LongRunHighGrayLevelEmphasis	Imc1	-0.49	Rectangle	NPC	AP
HighGrayLevelEmphasis	Imc1	-0.53	Rectangle	NPC	AP
HighGrayLevelRunEmphasis	Imc1	-0.54	Rectangle	NPC	AP
SumAverage	Imc1	-0.53	Rectangle	NPC	AP
Autocorrelation	Imc1	-0.49	Rectangle	NPC	AP
JointAverage	Imc1	-0.53	Rectangle	NPC	AP
SmallDependenceLowGrayLevelEmphasis	Imc1	-0.23	Rectangle	NPC	AP
SmallAreaLowGrayLevelEmphasis	Imc1	0.31	Rectangle	NPC	AP
LowGrayLevelZoneEmphasis	Imc1	0.4	Rectangle	NPC	AP
LongRunLowGrayLevelEmphasis	Imc1	0.34	Rectangle	NPC	AP
LowGrayLevelRunEmphasis	Imc1	0.28	Rectangle	NPC	AP
ShortRunLowGrayLevelEmphasis	Imc1	0.27	Rectangle	NPC	AP
LowGrayLevelEmphasis	Imc1	0.27	Rectangle	NPC	AP
JointEnergy	Imc1	-0.44	Rectangle	NPC	AP
MaximumProbability	Imc1	-0.3	Rectangle	NPC	AP
SurfaceVolumeRatio	Imc1	-0.73	Rectangle	NPC	AP
Coarseness	Imc1	-0.74	Rectangle	NPC	AP
Kurtosis	Imc1	0.16	Rectangle	NPC	AP
Skewness	Imc1	0.03	Rectangle	NPC	AP
Busyness	Imc1	0.84	Rectangle	NPC	AP
InverseVariance	Imc1	0.76	Rectangle	NPC	AP
Id	Imc1	0.77	Rectangle	NPC	AP
Idm	Imc1	0.76	Rectangle	NPC	AP
GrayLevelNonUniformityNormalized.1	Imc1	0.38	Rectangle	NPC	AP
Uniformity	Imc1	0.31	Rectangle	NPC	AP
GrayLevelNonUniformityNormalized	Imc1	0.32	Rectangle	NPC	AP
LargeAreaLowGrayLevelEmphasis	Imc1	0.67	Rectangle	NPC	AP
LargeDependenceLowGrayLevelEmphasis	Imc1	0.56	Rectangle	NPC	AP
GrayLevelNonUniformity	GrayLevelNonUniformity	1	Rectangle	NPC	AP
GrayLevelNonUniformity.2	GrayLevelNonUniformity	1	Rectangle	NPC	AP
DependenceVariance	GrayLevelNonUniformity	0.84	Rectangle	NPC	AP
ZoneVariance	GrayLevelNonUniformity	0.88	Rectangle	NPC	AP
LargeDependenceEmphasis	GrayLevelNonUniformity	0.85	Rectangle	NPC	AP
LargeAreaEmphasis	GrayLevelNonUniformity	0.86	Rectangle	NPC	AP
LongRunEmphasis	GrayLevelNonUniformity	0.84	Rectangle	NPC	AP
RunVariance	GrayLevelNonUniformity	0.85	Rectangle	NPC	AP
Maximum2DDiameterRow	GrayLevelNonUniformity	0.74	Rectangle	NPC	AP
Maximum2DDiameterColumn	GrayLevelNonUniformity	0.7	Rectangle	NPC	AP
MajorAxisLength	GrayLevelNonUniformity	0.64	Rectangle	NPC	AP
Maximum3DDiameter	GrayLevelNonUniformity	0.71	Rectangle	NPC	AP
Maximum2DDiameterSlice	GrayLevelNonUniformity	0.8	Rectangle	NPC	AP
MinorAxisLength	GrayLevelNonUniformity	0.82	Rectangle	NPC	AP
GrayLevelNonUniformity.1	GrayLevelNonUniformity	0.91	Rectangle	NPC	AP
SurfaceArea	GrayLevelNonUniformity	0.88	Rectangle	NPC	AP
RunLengthNonUniformity	GrayLevelNonUniformity	0.85	Rectangle	NPC	AP
MeshVolume	GrayLevelNonUniformity	0.88	Rectangle	NPC	AP
VoxelVolume	GrayLevelNonUniformity	0.88	Rectangle	NPC	AP
Idmn	GrayLevelNonUniformity	0.82	Rectangle	NPC	AP
Idn	GrayLevelNonUniformity	0.81	Rectangle	NPC	AP
LeastAxisLength	GrayLevelNonUniformity	0.78	Rectangle	NPC	AP
Correlation	GrayLevelNonUniformity	0.77	Rectangle	NPC	AP
Sphericity	GrayLevelNonUniformity	-0.51	Rectangle	NPC	AP
Elongation	GrayLevelNonUniformity	0.03	Rectangle	NPC	AP
Flatness	GrayLevelNonUniformity	0.03	Rectangle	NPC	AP
MCC	GrayLevelNonUniformity	-0.92	Rectangle	NPC	AP
Strength	GrayLevelNonUniformity	-0.82	Rectangle	NPC	AP
ZonePercentage	GrayLevelNonUniformity	-0.83	Rectangle	NPC	AP
SmallDependenceEmphasis	GrayLevelNonUniformity	-0.8	Rectangle	NPC	AP
DependenceNonUniformityNormalized	GrayLevelNonUniformity	-0.86	Rectangle	NPC	AP
ShortRunEmphasis	GrayLevelNonUniformity	-0.83	Rectangle	NPC	AP
RunLengthNonUniformityNormalized	GrayLevelNonUniformity	-0.83	Rectangle	NPC	AP
RunPercentage	GrayLevelNonUniformity	-0.84	Rectangle	NPC	AP
Imc2	GrayLevelNonUniformity	-0.92	Rectangle	NPC	AP
Contrast.1	GrayLevelNonUniformity	-0.86	Rectangle	NPC	AP
SizeZoneNonUniformityNormalized	GrayLevelNonUniformity	-0.75	Rectangle	NPC	AP
SmallAreaEmphasis	GrayLevelNonUniformity	-0.73	Rectangle	NPC	AP
DifferenceVariance	GrayLevelNonUniformity	-0.63	Rectangle	NPC	AP
Contrast	GrayLevelNonUniformity	-0.68	Rectangle	NPC	AP
DifferenceAverage	GrayLevelNonUniformity	-0.7	Rectangle	NPC	AP
ClusterShade	GrayLevelNonUniformity	-0.1	Rectangle	NPC	AP
Entropy	GrayLevelNonUniformity	-0.26	Rectangle	NPC	AP
RunEntropy	GrayLevelNonUniformity	-0.1	Rectangle	NPC	AP
Range	GrayLevelNonUniformity	-0.36	Rectangle	NPC	AP
RootMeanSquared	GrayLevelNonUniformity	-0.4	Rectangle	NPC	AP
X90Percentile	GrayLevelNonUniformity	-0.42	Rectangle	NPC	AP
Mean	GrayLevelNonUniformity	-0.4	Rectangle	NPC	AP
Median	GrayLevelNonUniformity	-0.4	Rectangle	NPC	AP
Minimum	GrayLevelNonUniformity	-0.39	Rectangle	NPC	AP
X10Percentile	GrayLevelNonUniformity	-0.38	Rectangle	NPC	AP
Maximum	GrayLevelNonUniformity	-0.37	Rectangle	NPC	AP
SmallDependenceHighGrayLevelEmphasis	GrayLevelNonUniformity	-0.6	Rectangle	NPC	AP
SumSquares	GrayLevelNonUniformity	-0.52	Rectangle	NPC	AP
GrayLevelVariance.2	GrayLevelNonUniformity	-0.5	Rectangle	NPC	AP
GrayLevelVariance	GrayLevelNonUniformity	-0.5	Rectangle	NPC	AP
MeanAbsoluteDeviation	GrayLevelNonUniformity	-0.5	Rectangle	NPC	AP
Variance	GrayLevelNonUniformity	-0.5	Rectangle	NPC	AP
HighGrayLevelZoneEmphasis	GrayLevelNonUniformity	-0.48	Rectangle	NPC	AP
SmallAreaHighGrayLevelEmphasis	GrayLevelNonUniformity	-0.55	Rectangle	NPC	AP
Complexity	GrayLevelNonUniformity	-0.41	Rectangle	NPC	AP
GrayLevelVariance.1	GrayLevelNonUniformity	-0.49	Rectangle	NPC	AP
ClusterProminence	GrayLevelNonUniformity	-0.37	Rectangle	NPC	AP
ClusterTendency	GrayLevelNonUniformity	-0.4	Rectangle	NPC	AP
DifferenceEntropy	GrayLevelNonUniformity	-0.23	Rectangle	NPC	AP
InterquartileRange	GrayLevelNonUniformity	-0.47	Rectangle	NPC	AP
RobustMeanAbsoluteDeviation	GrayLevelNonUniformity	-0.48	Rectangle	NPC	AP
ShortRunHighGrayLevelEmphasis	GrayLevelNonUniformity	-0.48	Rectangle	NPC	AP
LongRunHighGrayLevelEmphasis	GrayLevelNonUniformity	-0.42	Rectangle	NPC	AP
HighGrayLevelEmphasis	GrayLevelNonUniformity	-0.47	Rectangle	NPC	AP
HighGrayLevelRunEmphasis	GrayLevelNonUniformity	-0.47	Rectangle	NPC	AP
SumAverage	GrayLevelNonUniformity	-0.47	Rectangle	NPC	AP
Autocorrelation	GrayLevelNonUniformity	-0.42	Rectangle	NPC	AP
JointAverage	GrayLevelNonUniformity	-0.47	Rectangle	NPC	AP
SmallDependenceLowGrayLevelEmphasis	GrayLevelNonUniformity	-0.26	Rectangle	NPC	AP
SmallAreaLowGrayLevelEmphasis	GrayLevelNonUniformity	0.25	Rectangle	NPC	AP
LowGrayLevelZoneEmphasis	GrayLevelNonUniformity	0.34	Rectangle	NPC	AP
LongRunLowGrayLevelEmphasis	GrayLevelNonUniformity	0.3	Rectangle	NPC	AP
LowGrayLevelRunEmphasis	GrayLevelNonUniformity	0.24	Rectangle	NPC	AP
ShortRunLowGrayLevelEmphasis	GrayLevelNonUniformity	0.22	Rectangle	NPC	AP
LowGrayLevelEmphasis	GrayLevelNonUniformity	0.23	Rectangle	NPC	AP
JointEnergy	GrayLevelNonUniformity	-0.5	Rectangle	NPC	AP
MaximumProbability	GrayLevelNonUniformity	-0.35	Rectangle	NPC	AP
SurfaceVolumeRatio	GrayLevelNonUniformity	-0.71	Rectangle	NPC	AP
Coarseness	GrayLevelNonUniformity	-0.82	Rectangle	NPC	AP
Kurtosis	GrayLevelNonUniformity	0.25	Rectangle	NPC	AP
Skewness	GrayLevelNonUniformity	0.13	Rectangle	NPC	AP
Busyness	GrayLevelNonUniformity	0.82	Rectangle	NPC	AP
InverseVariance	GrayLevelNonUniformity	0.71	Rectangle	NPC	AP
Id	GrayLevelNonUniformity	0.72	Rectangle	NPC	AP
Idm	GrayLevelNonUniformity	0.71	Rectangle	NPC	AP
GrayLevelNonUniformityNormalized.1	GrayLevelNonUniformity	0.31	Rectangle	NPC	AP
Uniformity	GrayLevelNonUniformity	0.26	Rectangle	NPC	AP
GrayLevelNonUniformityNormalized	GrayLevelNonUniformity	0.26	Rectangle	NPC	AP
LargeAreaLowGrayLevelEmphasis	GrayLevelNonUniformity	0.64	Rectangle	NPC	AP
LargeDependenceLowGrayLevelEmphasis	GrayLevelNonUniformity	0.54	Rectangle	NPC	AP
GrayLevelNonUniformity.2	GrayLevelNonUniformity.2	1	Rectangle	NPC	AP
DependenceVariance	GrayLevelNonUniformity.2	0.84	Rectangle	NPC	AP
ZoneVariance	GrayLevelNonUniformity.2	0.88	Rectangle	NPC	AP
LargeDependenceEmphasis	GrayLevelNonUniformity.2	0.85	Rectangle	NPC	AP
LargeAreaEmphasis	GrayLevelNonUniformity.2	0.87	Rectangle	NPC	AP
LongRunEmphasis	GrayLevelNonUniformity.2	0.85	Rectangle	NPC	AP
RunVariance	GrayLevelNonUniformity.2	0.85	Rectangle	NPC	AP
Maximum2DDiameterRow	GrayLevelNonUniformity.2	0.73	Rectangle	NPC	AP
Maximum2DDiameterColumn	GrayLevelNonUniformity.2	0.69	Rectangle	NPC	AP
MajorAxisLength	GrayLevelNonUniformity.2	0.64	Rectangle	NPC	AP
Maximum3DDiameter	GrayLevelNonUniformity.2	0.7	Rectangle	NPC	AP
Maximum2DDiameterSlice	GrayLevelNonUniformity.2	0.8	Rectangle	NPC	AP
MinorAxisLength	GrayLevelNonUniformity.2	0.82	Rectangle	NPC	AP
GrayLevelNonUniformity.1	GrayLevelNonUniformity.2	0.91	Rectangle	NPC	AP
SurfaceArea	GrayLevelNonUniformity.2	0.88	Rectangle	NPC	AP
RunLengthNonUniformity	GrayLevelNonUniformity.2	0.84	Rectangle	NPC	AP
MeshVolume	GrayLevelNonUniformity.2	0.87	Rectangle	NPC	AP
VoxelVolume	GrayLevelNonUniformity.2	0.87	Rectangle	NPC	AP
Idmn	GrayLevelNonUniformity.2	0.82	Rectangle	NPC	AP
Idn	GrayLevelNonUniformity.2	0.81	Rectangle	NPC	AP
LeastAxisLength	GrayLevelNonUniformity.2	0.77	Rectangle	NPC	AP
Correlation	GrayLevelNonUniformity.2	0.76	Rectangle	NPC	AP
Sphericity	GrayLevelNonUniformity.2	-0.51	Rectangle	NPC	AP
Elongation	GrayLevelNonUniformity.2	0.04	Rectangle	NPC	AP
Flatness	GrayLevelNonUniformity.2	0.03	Rectangle	NPC	AP
MCC	GrayLevelNonUniformity.2	-0.92	Rectangle	NPC	AP
Strength	GrayLevelNonUniformity.2	-0.83	Rectangle	NPC	AP
ZonePercentage	GrayLevelNonUniformity.2	-0.84	Rectangle	NPC	AP
SmallDependenceEmphasis	GrayLevelNonUniformity.2	-0.81	Rectangle	NPC	AP
DependenceNonUniformityNormalized	GrayLevelNonUniformity.2	-0.87	Rectangle	NPC	AP
ShortRunEmphasis	GrayLevelNonUniformity.2	-0.83	Rectangle	NPC	AP
RunLengthNonUniformityNormalized	GrayLevelNonUniformity.2	-0.84	Rectangle	NPC	AP
RunPercentage	GrayLevelNonUniformity.2	-0.85	Rectangle	NPC	AP
Imc2	GrayLevelNonUniformity.2	-0.93	Rectangle	NPC	AP
Contrast.1	GrayLevelNonUniformity.2	-0.87	Rectangle	NPC	AP
SizeZoneNonUniformityNormalized	GrayLevelNonUniformity.2	-0.76	Rectangle	NPC	AP
SmallAreaEmphasis	GrayLevelNonUniformity.2	-0.74	Rectangle	NPC	AP
DifferenceVariance	GrayLevelNonUniformity.2	-0.63	Rectangle	NPC	AP
Contrast	GrayLevelNonUniformity.2	-0.69	Rectangle	NPC	AP
DifferenceAverage	GrayLevelNonUniformity.2	-0.71	Rectangle	NPC	AP
ClusterShade	GrayLevelNonUniformity.2	-0.11	Rectangle	NPC	AP
Entropy	GrayLevelNonUniformity.2	-0.28	Rectangle	NPC	AP
RunEntropy	GrayLevelNonUniformity.2	-0.11	Rectangle	NPC	AP
Range	GrayLevelNonUniformity.2	-0.37	Rectangle	NPC	AP
RootMeanSquared	GrayLevelNonUniformity.2	-0.41	Rectangle	NPC	AP
X90Percentile	GrayLevelNonUniformity.2	-0.43	Rectangle	NPC	AP
Mean	GrayLevelNonUniformity.2	-0.41	Rectangle	NPC	AP
Median	GrayLevelNonUniformity.2	-0.41	Rectangle	NPC	AP
Minimum	GrayLevelNonUniformity.2	-0.4	Rectangle	NPC	AP
X10Percentile	GrayLevelNonUniformity.2	-0.39	Rectangle	NPC	AP
Maximum	GrayLevelNonUniformity.2	-0.37	Rectangle	NPC	AP
SmallDependenceHighGrayLevelEmphasis	GrayLevelNonUniformity.2	-0.61	Rectangle	NPC	AP
SumSquares	GrayLevelNonUniformity.2	-0.53	Rectangle	NPC	AP
GrayLevelVariance.2	GrayLevelNonUniformity.2	-0.51	Rectangle	NPC	AP
GrayLevelVariance	GrayLevelNonUniformity.2	-0.5	Rectangle	NPC	AP
MeanAbsoluteDeviation	GrayLevelNonUniformity.2	-0.51	Rectangle	NPC	AP
Variance	GrayLevelNonUniformity.2	-0.51	Rectangle	NPC	AP
HighGrayLevelZoneEmphasis	GrayLevelNonUniformity.2	-0.49	Rectangle	NPC	AP
SmallAreaHighGrayLevelEmphasis	GrayLevelNonUniformity.2	-0.55	Rectangle	NPC	AP
Complexity	GrayLevelNonUniformity.2	-0.42	Rectangle	NPC	AP
GrayLevelVariance.1	GrayLevelNonUniformity.2	-0.5	Rectangle	NPC	AP
ClusterProminence	GrayLevelNonUniformity.2	-0.38	Rectangle	NPC	AP
ClusterTendency	GrayLevelNonUniformity.2	-0.41	Rectangle	NPC	AP
DifferenceEntropy	GrayLevelNonUniformity.2	-0.24	Rectangle	NPC	AP
InterquartileRange	GrayLevelNonUniformity.2	-0.48	Rectangle	NPC	AP
RobustMeanAbsoluteDeviation	GrayLevelNonUniformity.2	-0.49	Rectangle	NPC	AP
ShortRunHighGrayLevelEmphasis	GrayLevelNonUniformity.2	-0.49	Rectangle	NPC	AP
LongRunHighGrayLevelEmphasis	GrayLevelNonUniformity.2	-0.43	Rectangle	NPC	AP
HighGrayLevelEmphasis	GrayLevelNonUniformity.2	-0.48	Rectangle	NPC	AP
HighGrayLevelRunEmphasis	GrayLevelNonUniformity.2	-0.48	Rectangle	NPC	AP
SumAverage	GrayLevelNonUniformity.2	-0.48	Rectangle	NPC	AP
Autocorrelation	GrayLevelNonUniformity.2	-0.43	Rectangle	NPC	AP
JointAverage	GrayLevelNonUniformity.2	-0.48	Rectangle	NPC	AP
SmallDependenceLowGrayLevelEmphasis	GrayLevelNonUniformity.2	-0.25	Rectangle	NPC	AP
SmallAreaLowGrayLevelEmphasis	GrayLevelNonUniformity.2	0.26	Rectangle	NPC	AP
LowGrayLevelZoneEmphasis	GrayLevelNonUniformity.2	0.35	Rectangle	NPC	AP
LongRunLowGrayLevelEmphasis	GrayLevelNonUniformity.2	0.31	Rectangle	NPC	AP
LowGrayLevelRunEmphasis	GrayLevelNonUniformity.2	0.25	Rectangle	NPC	AP
ShortRunLowGrayLevelEmphasis	GrayLevelNonUniformity.2	0.23	Rectangle	NPC	AP
LowGrayLevelEmphasis	GrayLevelNonUniformity.2	0.24	Rectangle	NPC	AP
JointEnergy	GrayLevelNonUniformity.2	-0.49	Rectangle	NPC	AP
MaximumProbability	GrayLevelNonUniformity.2	-0.34	Rectangle	NPC	AP
SurfaceVolumeRatio	GrayLevelNonUniformity.2	-0.7	Rectangle	NPC	AP
Coarseness	GrayLevelNonUniformity.2	-0.81	Rectangle	NPC	AP
Kurtosis	GrayLevelNonUniformity.2	0.25	Rectangle	NPC	AP
Skewness	GrayLevelNonUniformity.2	0.13	Rectangle	NPC	AP
Busyness	GrayLevelNonUniformity.2	0.82	Rectangle	NPC	AP
InverseVariance	GrayLevelNonUniformity.2	0.72	Rectangle	NPC	AP
Id	GrayLevelNonUniformity.2	0.73	Rectangle	NPC	AP
Idm	GrayLevelNonUniformity.2	0.72	Rectangle	NPC	AP
GrayLevelNonUniformityNormalized.1	GrayLevelNonUniformity.2	0.32	Rectangle	NPC	AP
Uniformity	GrayLevelNonUniformity.2	0.27	Rectangle	NPC	AP
GrayLevelNonUniformityNormalized	GrayLevelNonUniformity.2	0.27	Rectangle	NPC	AP
LargeAreaLowGrayLevelEmphasis	GrayLevelNonUniformity.2	0.65	Rectangle	NPC	AP
LargeDependenceLowGrayLevelEmphasis	GrayLevelNonUniformity.2	0.55	Rectangle	NPC	AP
DependenceVariance	DependenceVariance	1	Rectangle	NPC	AP
ZoneVariance	DependenceVariance	0.95	Rectangle	NPC	AP
LargeDependenceEmphasis	DependenceVariance	0.96	Rectangle	NPC	AP
LargeAreaEmphasis	DependenceVariance	0.93	Rectangle	NPC	AP
LongRunEmphasis	DependenceVariance	0.94	Rectangle	NPC	AP
RunVariance	DependenceVariance	0.94	Rectangle	NPC	AP
Maximum2DDiameterRow	DependenceVariance	0.49	Rectangle	NPC	AP
Maximum2DDiameterColumn	DependenceVariance	0.44	Rectangle	NPC	AP
MajorAxisLength	DependenceVariance	0.41	Rectangle	NPC	AP
Maximum3DDiameter	DependenceVariance	0.45	Rectangle	NPC	AP
Maximum2DDiameterSlice	DependenceVariance	0.57	Rectangle	NPC	AP
MinorAxisLength	DependenceVariance	0.59	Rectangle	NPC	AP
GrayLevelNonUniformity.1	DependenceVariance	0.66	Rectangle	NPC	AP
SurfaceArea	DependenceVariance	0.61	Rectangle	NPC	AP
RunLengthNonUniformity	DependenceVariance	0.57	Rectangle	NPC	AP
MeshVolume	DependenceVariance	0.62	Rectangle	NPC	AP
VoxelVolume	DependenceVariance	0.62	Rectangle	NPC	AP
Idmn	DependenceVariance	0.69	Rectangle	NPC	AP
Idn	DependenceVariance	0.7	Rectangle	NPC	AP
LeastAxisLength	DependenceVariance	0.57	Rectangle	NPC	AP
Correlation	DependenceVariance	0.61	Rectangle	NPC	AP
Sphericity	DependenceVariance	-0.3	Rectangle	NPC	AP
Elongation	DependenceVariance	0.08	Rectangle	NPC	AP
Flatness	DependenceVariance	0.08	Rectangle	NPC	AP
MCC	DependenceVariance	-0.78	Rectangle	NPC	AP
Strength	DependenceVariance	-0.79	Rectangle	NPC	AP
ZonePercentage	DependenceVariance	-0.88	Rectangle	NPC	AP
SmallDependenceEmphasis	DependenceVariance	-0.85	Rectangle	NPC	AP
DependenceNonUniformityNormalized	DependenceVariance	-0.94	Rectangle	NPC	AP
ShortRunEmphasis	DependenceVariance	-0.93	Rectangle	NPC	AP
RunLengthNonUniformityNormalized	DependenceVariance	-0.93	Rectangle	NPC	AP
RunPercentage	DependenceVariance	-0.93	Rectangle	NPC	AP
Imc2	DependenceVariance	-0.88	Rectangle	NPC	AP
Contrast.1	DependenceVariance	-0.85	Rectangle	NPC	AP
SizeZoneNonUniformityNormalized	DependenceVariance	-0.78	Rectangle	NPC	AP
SmallAreaEmphasis	DependenceVariance	-0.76	Rectangle	NPC	AP
DifferenceVariance	DependenceVariance	-0.71	Rectangle	NPC	AP
Contrast	DependenceVariance	-0.76	Rectangle	NPC	AP
DifferenceAverage	DependenceVariance	-0.78	Rectangle	NPC	AP
ClusterShade	DependenceVariance	-0.26	Rectangle	NPC	AP
Entropy	DependenceVariance	-0.47	Rectangle	NPC	AP
RunEntropy	DependenceVariance	-0.32	Rectangle	NPC	AP
Range	DependenceVariance	-0.5	Rectangle	NPC	AP
RootMeanSquared	DependenceVariance	-0.54	Rectangle	NPC	AP
X90Percentile	DependenceVariance	-0.56	Rectangle	NPC	AP
Mean	DependenceVariance	-0.54	Rectangle	NPC	AP
Median	DependenceVariance	-0.53	Rectangle	NPC	AP
Minimum	DependenceVariance	-0.52	Rectangle	NPC	AP
X10Percentile	DependenceVariance	-0.52	Rectangle	NPC	AP
Maximum	DependenceVariance	-0.51	Rectangle	NPC	AP
SmallDependenceHighGrayLevelEmphasis	DependenceVariance	-0.7	Rectangle	NPC	AP
SumSquares	DependenceVariance	-0.63	Rectangle	NPC	AP
GrayLevelVariance.2	DependenceVariance	-0.61	Rectangle	NPC	AP
GrayLevelVariance	DependenceVariance	-0.61	Rectangle	NPC	AP
MeanAbsoluteDeviation	DependenceVariance	-0.62	Rectangle	NPC	AP
Variance	DependenceVariance	-0.61	Rectangle	NPC	AP
HighGrayLevelZoneEmphasis	DependenceVariance	-0.59	Rectangle	NPC	AP
SmallAreaHighGrayLevelEmphasis	DependenceVariance	-0.64	Rectangle	NPC	AP
Complexity	DependenceVariance	-0.56	Rectangle	NPC	AP
GrayLevelVariance.1	DependenceVariance	-0.6	Rectangle	NPC	AP
ClusterProminence	DependenceVariance	-0.52	Rectangle	NPC	AP
ClusterTendency	DependenceVariance	-0.55	Rectangle	NPC	AP
DifferenceEntropy	DependenceVariance	-0.45	Rectangle	NPC	AP
InterquartileRange	DependenceVariance	-0.6	Rectangle	NPC	AP
RobustMeanAbsoluteDeviation	DependenceVariance	-0.61	Rectangle	NPC	AP
ShortRunHighGrayLevelEmphasis	DependenceVariance	-0.6	Rectangle	NPC	AP
LongRunHighGrayLevelEmphasis	DependenceVariance	-0.54	Rectangle	NPC	AP
HighGrayLevelEmphasis	DependenceVariance	-0.59	Rectangle	NPC	AP
HighGrayLevelRunEmphasis	DependenceVariance	-0.59	Rectangle	NPC	AP
SumAverage	DependenceVariance	-0.59	Rectangle	NPC	AP
Autocorrelation	DependenceVariance	-0.56	Rectangle	NPC	AP
JointAverage	DependenceVariance	-0.59	Rectangle	NPC	AP
SmallDependenceLowGrayLevelEmphasis	DependenceVariance	-0.17	Rectangle	NPC	AP
SmallAreaLowGrayLevelEmphasis	DependenceVariance	0.34	Rectangle	NPC	AP
LowGrayLevelZoneEmphasis	DependenceVariance	0.44	Rectangle	NPC	AP
LongRunLowGrayLevelEmphasis	DependenceVariance	0.41	Rectangle	NPC	AP
LowGrayLevelRunEmphasis	DependenceVariance	0.35	Rectangle	NPC	AP
ShortRunLowGrayLevelEmphasis	DependenceVariance	0.33	Rectangle	NPC	AP
LowGrayLevelEmphasis	DependenceVariance	0.34	Rectangle	NPC	AP
JointEnergy	DependenceVariance	-0.2	Rectangle	NPC	AP
MaximumProbability	DependenceVariance	-0.04	Rectangle	NPC	AP
SurfaceVolumeRatio	DependenceVariance	-0.55	Rectangle	NPC	AP
Coarseness	DependenceVariance	-0.55	Rectangle	NPC	AP
Kurtosis	DependenceVariance	0.28	Rectangle	NPC	AP
Skewness	DependenceVariance	0.17	Rectangle	NPC	AP
Busyness	DependenceVariance	0.77	Rectangle	NPC	AP
InverseVariance	DependenceVariance	0.79	Rectangle	NPC	AP
Id	DependenceVariance	0.82	Rectangle	NPC	AP
Idm	DependenceVariance	0.83	Rectangle	NPC	AP
GrayLevelNonUniformityNormalized.1	DependenceVariance	0.48	Rectangle	NPC	AP
Uniformity	DependenceVariance	0.46	Rectangle	NPC	AP
GrayLevelNonUniformityNormalized	DependenceVariance	0.46	Rectangle	NPC	AP
LargeAreaLowGrayLevelEmphasis	DependenceVariance	0.73	Rectangle	NPC	AP
LargeDependenceLowGrayLevelEmphasis	DependenceVariance	0.65	Rectangle	NPC	AP
ZoneVariance	ZoneVariance	1	Rectangle	NPC	AP
LargeDependenceEmphasis	ZoneVariance	0.98	Rectangle	NPC	AP
LargeAreaEmphasis	ZoneVariance	0.99	Rectangle	NPC	AP
LongRunEmphasis	ZoneVariance	0.97	Rectangle	NPC	AP
RunVariance	ZoneVariance	0.97	Rectangle	NPC	AP
Maximum2DDiameterRow	ZoneVariance	0.47	Rectangle	NPC	AP
Maximum2DDiameterColumn	ZoneVariance	0.42	Rectangle	NPC	AP
MajorAxisLength	ZoneVariance	0.37	Rectangle	NPC	AP
Maximum3DDiameter	ZoneVariance	0.42	Rectangle	NPC	AP
Maximum2DDiameterSlice	ZoneVariance	0.57	Rectangle	NPC	AP
MinorAxisLength	ZoneVariance	0.59	Rectangle	NPC	AP
GrayLevelNonUniformity.1	ZoneVariance	0.68	Rectangle	NPC	AP
SurfaceArea	ZoneVariance	0.61	Rectangle	NPC	AP
RunLengthNonUniformity	ZoneVariance	0.58	Rectangle	NPC	AP
MeshVolume	ZoneVariance	0.63	Rectangle	NPC	AP
VoxelVolume	ZoneVariance	0.63	Rectangle	NPC	AP
Idmn	ZoneVariance	0.68	Rectangle	NPC	AP
Idn	ZoneVariance	0.69	Rectangle	NPC	AP
LeastAxisLength	ZoneVariance	0.59	Rectangle	NPC	AP
Correlation	ZoneVariance	0.63	Rectangle	NPC	AP
Sphericity	ZoneVariance	-0.27	Rectangle	NPC	AP
Elongation	ZoneVariance	0.13	Rectangle	NPC	AP
Flatness	ZoneVariance	0.15	Rectangle	NPC	AP
MCC	ZoneVariance	-0.84	Rectangle	NPC	AP
Strength	ZoneVariance	-0.87	Rectangle	NPC	AP
ZonePercentage	ZoneVariance	-0.96	Rectangle	NPC	AP
SmallDependenceEmphasis	ZoneVariance	-0.94	Rectangle	NPC	AP
DependenceNonUniformityNormalized	ZoneVariance	-0.98	Rectangle	NPC	AP
ShortRunEmphasis	ZoneVariance	-0.97	Rectangle	NPC	AP
RunLengthNonUniformityNormalized	ZoneVariance	-0.97	Rectangle	NPC	AP
RunPercentage	ZoneVariance	-0.97	Rectangle	NPC	AP
Imc2	ZoneVariance	-0.94	Rectangle	NPC	AP
Contrast.1	ZoneVariance	-0.92	Rectangle	NPC	AP
SizeZoneNonUniformityNormalized	ZoneVariance	-0.88	Rectangle	NPC	AP
SmallAreaEmphasis	ZoneVariance	-0.86	Rectangle	NPC	AP
DifferenceVariance	ZoneVariance	-0.8	Rectangle	NPC	AP
Contrast	ZoneVariance	-0.84	Rectangle	NPC	AP
DifferenceAverage	ZoneVariance	-0.86	Rectangle	NPC	AP
ClusterShade	ZoneVariance	-0.31	Rectangle	NPC	AP
Entropy	ZoneVariance	-0.53	Rectangle	NPC	AP
RunEntropy	ZoneVariance	-0.38	Rectangle	NPC	AP
Range	ZoneVariance	-0.59	Rectangle	NPC	AP
RootMeanSquared	ZoneVariance	-0.63	Rectangle	NPC	AP
X90Percentile	ZoneVariance	-0.65	Rectangle	NPC	AP
Mean	ZoneVariance	-0.63	Rectangle	NPC	AP
Median	ZoneVariance	-0.62	Rectangle	NPC	AP
Minimum	ZoneVariance	-0.62	Rectangle	NPC	AP
X10Percentile	ZoneVariance	-0.62	Rectangle	NPC	AP
Maximum	ZoneVariance	-0.6	Rectangle	NPC	AP
SmallDependenceHighGrayLevelEmphasis	ZoneVariance	-0.79	Rectangle	NPC	AP
SumSquares	ZoneVariance	-0.72	Rectangle	NPC	AP
GrayLevelVariance.2	ZoneVariance	-0.7	Rectangle	NPC	AP
GrayLevelVariance	ZoneVariance	-0.7	Rectangle	NPC	AP
MeanAbsoluteDeviation	ZoneVariance	-0.7	Rectangle	NPC	AP
Variance	ZoneVariance	-0.7	Rectangle	NPC	AP
HighGrayLevelZoneEmphasis	ZoneVariance	-0.68	Rectangle	NPC	AP
SmallAreaHighGrayLevelEmphasis	ZoneVariance	-0.73	Rectangle	NPC	AP
Complexity	ZoneVariance	-0.65	Rectangle	NPC	AP
GrayLevelVariance.1	ZoneVariance	-0.69	Rectangle	NPC	AP
ClusterProminence	ZoneVariance	-0.6	Rectangle	NPC	AP
ClusterTendency	ZoneVariance	-0.63	Rectangle	NPC	AP
DifferenceEntropy	ZoneVariance	-0.5	Rectangle	NPC	AP
InterquartileRange	ZoneVariance	-0.67	Rectangle	NPC	AP
RobustMeanAbsoluteDeviation	ZoneVariance	-0.68	Rectangle	NPC	AP
ShortRunHighGrayLevelEmphasis	ZoneVariance	-0.68	Rectangle	NPC	AP
LongRunHighGrayLevelEmphasis	ZoneVariance	-0.63	Rectangle	NPC	AP
HighGrayLevelEmphasis	ZoneVariance	-0.67	Rectangle	NPC	AP
HighGrayLevelRunEmphasis	ZoneVariance	-0.67	Rectangle	NPC	AP
SumAverage	ZoneVariance	-0.67	Rectangle	NPC	AP
Autocorrelation	ZoneVariance	-0.63	Rectangle	NPC	AP
JointAverage	ZoneVariance	-0.67	Rectangle	NPC	AP
SmallDependenceLowGrayLevelEmphasis	ZoneVariance	-0.15	Rectangle	NPC	AP
SmallAreaLowGrayLevelEmphasis	ZoneVariance	0.39	Rectangle	NPC	AP
LowGrayLevelZoneEmphasis	ZoneVariance	0.51	Rectangle	NPC	AP
LongRunLowGrayLevelEmphasis	ZoneVariance	0.46	Rectangle	NPC	AP
LowGrayLevelRunEmphasis	ZoneVariance	0.4	Rectangle	NPC	AP
ShortRunLowGrayLevelEmphasis	ZoneVariance	0.38	Rectangle	NPC	AP
LowGrayLevelEmphasis	ZoneVariance	0.39	Rectangle	NPC	AP
JointEnergy	ZoneVariance	-0.2	Rectangle	NPC	AP
MaximumProbability	ZoneVariance	-0.03	Rectangle	NPC	AP
SurfaceVolumeRatio	ZoneVariance	-0.57	Rectangle	NPC	AP
Coarseness	ZoneVariance	-0.54	Rectangle	NPC	AP
Kurtosis	ZoneVariance	0.26	Rectangle	NPC	AP
Skewness	ZoneVariance	0.17	Rectangle	NPC	AP
Busyness	ZoneVariance	0.85	Rectangle	NPC	AP
InverseVariance	ZoneVariance	0.85	Rectangle	NPC	AP
Id	ZoneVariance	0.88	Rectangle	NPC	AP
Idm	ZoneVariance	0.88	Rectangle	NPC	AP
GrayLevelNonUniformityNormalized.1	ZoneVariance	0.55	Rectangle	NPC	AP
Uniformity	ZoneVariance	0.52	Rectangle	NPC	AP
GrayLevelNonUniformityNormalized	ZoneVariance	0.52	Rectangle	NPC	AP
LargeAreaLowGrayLevelEmphasis	ZoneVariance	0.79	Rectangle	NPC	AP
LargeDependenceLowGrayLevelEmphasis	ZoneVariance	0.7	Rectangle	NPC	AP
LargeDependenceEmphasis	LargeDependenceEmphasis	1	Rectangle	NPC	AP
LargeAreaEmphasis	LargeDependenceEmphasis	0.99	Rectangle	NPC	AP
LongRunEmphasis	LargeDependenceEmphasis	1	Rectangle	NPC	AP
RunVariance	LargeDependenceEmphasis	0.99	Rectangle	NPC	AP
Maximum2DDiameterRow	LargeDependenceEmphasis	0.42	Rectangle	NPC	AP
Maximum2DDiameterColumn	LargeDependenceEmphasis	0.37	Rectangle	NPC	AP
MajorAxisLength	LargeDependenceEmphasis	0.33	Rectangle	NPC	AP
Maximum3DDiameter	LargeDependenceEmphasis	0.37	Rectangle	NPC	AP
Maximum2DDiameterSlice	LargeDependenceEmphasis	0.54	Rectangle	NPC	AP
MinorAxisLength	LargeDependenceEmphasis	0.55	Rectangle	NPC	AP
GrayLevelNonUniformity.1	LargeDependenceEmphasis	0.63	Rectangle	NPC	AP
SurfaceArea	LargeDependenceEmphasis	0.56	Rectangle	NPC	AP
RunLengthNonUniformity	LargeDependenceEmphasis	0.51	Rectangle	NPC	AP
MeshVolume	LargeDependenceEmphasis	0.57	Rectangle	NPC	AP
VoxelVolume	LargeDependenceEmphasis	0.57	Rectangle	NPC	AP
Idmn	LargeDependenceEmphasis	0.64	Rectangle	NPC	AP
Idn	LargeDependenceEmphasis	0.65	Rectangle	NPC	AP
LeastAxisLength	LargeDependenceEmphasis	0.53	Rectangle	NPC	AP
Correlation	LargeDependenceEmphasis	0.57	Rectangle	NPC	AP
Sphericity	LargeDependenceEmphasis	-0.25	Rectangle	NPC	AP
Elongation	LargeDependenceEmphasis	0.13	Rectangle	NPC	AP
Flatness	LargeDependenceEmphasis	0.12	Rectangle	NPC	AP
MCC	LargeDependenceEmphasis	-0.81	Rectangle	NPC	AP
Strength	LargeDependenceEmphasis	-0.88	Rectangle	NPC	AP
ZonePercentage	LargeDependenceEmphasis	-0.98	Rectangle	NPC	AP
SmallDependenceEmphasis	LargeDependenceEmphasis	-0.96	Rectangle	NPC	AP
DependenceNonUniformityNormalized	LargeDependenceEmphasis	-0.99	Rectangle	NPC	AP
ShortRunEmphasis	LargeDependenceEmphasis	-0.99	Rectangle	NPC	AP
RunLengthNonUniformityNormalized	LargeDependenceEmphasis	-0.99	Rectangle	NPC	AP
RunPercentage	LargeDependenceEmphasis	-1	Rectangle	NPC	AP
Imc2	LargeDependenceEmphasis	-0.94	Rectangle	NPC	AP
Contrast.1	LargeDependenceEmphasis	-0.93	Rectangle	NPC	AP
SizeZoneNonUniformityNormalized	LargeDependenceEmphasis	-0.91	Rectangle	NPC	AP
SmallAreaEmphasis	LargeDependenceEmphasis	-0.9	Rectangle	NPC	AP
DifferenceVariance	LargeDependenceEmphasis	-0.84	Rectangle	NPC	AP
Contrast	LargeDependenceEmphasis	-0.88	Rectangle	NPC	AP
DifferenceAverage	LargeDependenceEmphasis	-0.89	Rectangle	NPC	AP
ClusterShade	LargeDependenceEmphasis	-0.34	Rectangle	NPC	AP
Entropy	LargeDependenceEmphasis	-0.6	Rectangle	NPC	AP
RunEntropy	LargeDependenceEmphasis	-0.45	Rectangle	NPC	AP
Range	LargeDependenceEmphasis	-0.64	Rectangle	NPC	AP
RootMeanSquared	LargeDependenceEmphasis	-0.68	Rectangle	NPC	AP
X90Percentile	LargeDependenceEmphasis	-0.7	Rectangle	NPC	AP
Mean	LargeDependenceEmphasis	-0.68	Rectangle	NPC	AP
Median	LargeDependenceEmphasis	-0.68	Rectangle	NPC	AP
Minimum	LargeDependenceEmphasis	-0.67	Rectangle	NPC	AP
X10Percentile	LargeDependenceEmphasis	-0.67	Rectangle	NPC	AP
Maximum	LargeDependenceEmphasis	-0.65	Rectangle	NPC	AP
SmallDependenceHighGrayLevelEmphasis	LargeDependenceEmphasis	-0.83	Rectangle	NPC	AP
SumSquares	LargeDependenceEmphasis	-0.77	Rectangle	NPC	AP
GrayLevelVariance.2	LargeDependenceEmphasis	-0.75	Rectangle	NPC	AP
GrayLevelVariance	LargeDependenceEmphasis	-0.75	Rectangle	NPC	AP
MeanAbsoluteDeviation	LargeDependenceEmphasis	-0.75	Rectangle	NPC	AP
Variance	LargeDependenceEmphasis	-0.75	Rectangle	NPC	AP
HighGrayLevelZoneEmphasis	LargeDependenceEmphasis	-0.73	Rectangle	NPC	AP
SmallAreaHighGrayLevelEmphasis	LargeDependenceEmphasis	-0.78	Rectangle	NPC	AP
Complexity	LargeDependenceEmphasis	-0.7	Rectangle	NPC	AP
GrayLevelVariance.1	LargeDependenceEmphasis	-0.74	Rectangle	NPC	AP
ClusterProminence	LargeDependenceEmphasis	-0.66	Rectangle	NPC	AP
ClusterTendency	LargeDependenceEmphasis	-0.68	Rectangle	NPC	AP
DifferenceEntropy	LargeDependenceEmphasis	-0.57	Rectangle	NPC	AP
InterquartileRange	LargeDependenceEmphasis	-0.73	Rectangle	NPC	AP
RobustMeanAbsoluteDeviation	LargeDependenceEmphasis	-0.73	Rectangle	NPC	AP
ShortRunHighGrayLevelEmphasis	LargeDependenceEmphasis	-0.73	Rectangle	NPC	AP
LongRunHighGrayLevelEmphasis	LargeDependenceEmphasis	-0.68	Rectangle	NPC	AP
HighGrayLevelEmphasis	LargeDependenceEmphasis	-0.72	Rectangle	NPC	AP
HighGrayLevelRunEmphasis	LargeDependenceEmphasis	-0.72	Rectangle	NPC	AP
SumAverage	LargeDependenceEmphasis	-0.72	Rectangle	NPC	AP
Autocorrelation	LargeDependenceEmphasis	-0.69	Rectangle	NPC	AP
JointAverage	LargeDependenceEmphasis	-0.72	Rectangle	NPC	AP
SmallDependenceLowGrayLevelEmphasis	LargeDependenceEmphasis	-0.09	Rectangle	NPC	AP
SmallAreaLowGrayLevelEmphasis	LargeDependenceEmphasis	0.44	Rectangle	NPC	AP
LowGrayLevelZoneEmphasis	LargeDependenceEmphasis	0.56	Rectangle	NPC	AP
LongRunLowGrayLevelEmphasis	LargeDependenceEmphasis	0.52	Rectangle	NPC	AP
LowGrayLevelRunEmphasis	LargeDependenceEmphasis	0.46	Rectangle	NPC	AP
ShortRunLowGrayLevelEmphasis	LargeDependenceEmphasis	0.44	Rectangle	NPC	AP
LowGrayLevelEmphasis	LargeDependenceEmphasis	0.45	Rectangle	NPC	AP
JointEnergy	LargeDependenceEmphasis	-0.12	Rectangle	NPC	AP
MaximumProbability	LargeDependenceEmphasis	0.05	Rectangle	NPC	AP
SurfaceVolumeRatio	LargeDependenceEmphasis	-0.51	Rectangle	NPC	AP
Coarseness	LargeDependenceEmphasis	-0.47	Rectangle	NPC	AP
Kurtosis	LargeDependenceEmphasis	0.27	Rectangle	NPC	AP
Skewness	LargeDependenceEmphasis	0.19	Rectangle	NPC	AP
Busyness	LargeDependenceEmphasis	0.86	Rectangle	NPC	AP
InverseVariance	LargeDependenceEmphasis	0.89	Rectangle	NPC	AP
Id	LargeDependenceEmphasis	0.92	Rectangle	NPC	AP
Idm	LargeDependenceEmphasis	0.92	Rectangle	NPC	AP
GrayLevelNonUniformityNormalized.1	LargeDependenceEmphasis	0.61	Rectangle	NPC	AP
Uniformity	LargeDependenceEmphasis	0.58	Rectangle	NPC	AP
GrayLevelNonUniformityNormalized	LargeDependenceEmphasis	0.58	Rectangle	NPC	AP
LargeAreaLowGrayLevelEmphasis	LargeDependenceEmphasis	0.82	Rectangle	NPC	AP
LargeDependenceLowGrayLevelEmphasis	LargeDependenceEmphasis	0.74	Rectangle	NPC	AP
LargeAreaEmphasis	LargeAreaEmphasis	1	Rectangle	NPC	AP
LongRunEmphasis	LargeAreaEmphasis	0.99	Rectangle	NPC	AP
RunVariance	LargeAreaEmphasis	0.99	Rectangle	NPC	AP
Maximum2DDiameterRow	LargeAreaEmphasis	0.43	Rectangle	NPC	AP
Maximum2DDiameterColumn	LargeAreaEmphasis	0.37	Rectangle	NPC	AP
MajorAxisLength	LargeAreaEmphasis	0.33	Rectangle	NPC	AP
Maximum3DDiameter	LargeAreaEmphasis	0.38	Rectangle	NPC	AP
Maximum2DDiameterSlice	LargeAreaEmphasis	0.54	Rectangle	NPC	AP
MinorAxisLength	LargeAreaEmphasis	0.55	Rectangle	NPC	AP
GrayLevelNonUniformity.1	LargeAreaEmphasis	0.64	Rectangle	NPC	AP
SurfaceArea	LargeAreaEmphasis	0.57	Rectangle	NPC	AP
RunLengthNonUniformity	LargeAreaEmphasis	0.53	Rectangle	NPC	AP
MeshVolume	LargeAreaEmphasis	0.59	Rectangle	NPC	AP
VoxelVolume	LargeAreaEmphasis	0.59	Rectangle	NPC	AP
Idmn	LargeAreaEmphasis	0.65	Rectangle	NPC	AP
Idn	LargeAreaEmphasis	0.65	Rectangle	NPC	AP
LeastAxisLength	LargeAreaEmphasis	0.55	Rectangle	NPC	AP
Correlation	LargeAreaEmphasis	0.59	Rectangle	NPC	AP
Sphericity	LargeAreaEmphasis	-0.24	Rectangle	NPC	AP
Elongation	LargeAreaEmphasis	0.14	Rectangle	NPC	AP
Flatness	LargeAreaEmphasis	0.15	Rectangle	NPC	AP
MCC	LargeAreaEmphasis	-0.83	Rectangle	NPC	AP
Strength	LargeAreaEmphasis	-0.89	Rectangle	NPC	AP
ZonePercentage	LargeAreaEmphasis	-0.99	Rectangle	NPC	AP
SmallDependenceEmphasis	LargeAreaEmphasis	-0.97	Rectangle	NPC	AP
DependenceNonUniformityNormalized	LargeAreaEmphasis	-0.99	Rectangle	NPC	AP
ShortRunEmphasis	LargeAreaEmphasis	-0.99	Rectangle	NPC	AP
RunLengthNonUniformityNormalized	LargeAreaEmphasis	-0.99	Rectangle	NPC	AP
RunPercentage	LargeAreaEmphasis	-0.99	Rectangle	NPC	AP
Imc2	LargeAreaEmphasis	-0.95	Rectangle	NPC	AP
Contrast.1	LargeAreaEmphasis	-0.94	Rectangle	NPC	AP
SizeZoneNonUniformityNormalized	LargeAreaEmphasis	-0.93	Rectangle	NPC	AP
SmallAreaEmphasis	LargeAreaEmphasis	-0.92	Rectangle	NPC	AP
DifferenceVariance	LargeAreaEmphasis	-0.85	Rectangle	NPC	AP
Contrast	LargeAreaEmphasis	-0.88	Rectangle	NPC	AP
DifferenceAverage	LargeAreaEmphasis	-0.9	Rectangle	NPC	AP
ClusterShade	LargeAreaEmphasis	-0.34	Rectangle	NPC	AP
Entropy	LargeAreaEmphasis	-0.59	Rectangle	NPC	AP
RunEntropy	LargeAreaEmphasis	-0.44	Rectangle	NPC	AP
Range	LargeAreaEmphasis	-0.65	Rectangle	NPC	AP
RootMeanSquared	LargeAreaEmphasis	-0.69	Rectangle	NPC	AP
X90Percentile	LargeAreaEmphasis	-0.71	Rectangle	NPC	AP
Mean	LargeAreaEmphasis	-0.69	Rectangle	NPC	AP
Median	LargeAreaEmphasis	-0.68	Rectangle	NPC	AP
Minimum	LargeAreaEmphasis	-0.68	Rectangle	NPC	AP
X10Percentile	LargeAreaEmphasis	-0.67	Rectangle	NPC	AP
Maximum	LargeAreaEmphasis	-0.66	Rectangle	NPC	AP
SmallDependenceHighGrayLevelEmphasis	LargeAreaEmphasis	-0.84	Rectangle	NPC	AP
SumSquares	LargeAreaEmphasis	-0.77	Rectangle	NPC	AP
GrayLevelVariance.2	LargeAreaEmphasis	-0.75	Rectangle	NPC	AP
GrayLevelVariance	LargeAreaEmphasis	-0.75	Rectangle	NPC	AP
MeanAbsoluteDeviation	LargeAreaEmphasis	-0.75	Rectangle	NPC	AP
Variance	LargeAreaEmphasis	-0.75	Rectangle	NPC	AP
HighGrayLevelZoneEmphasis	LargeAreaEmphasis	-0.73	Rectangle	NPC	AP
SmallAreaHighGrayLevelEmphasis	LargeAreaEmphasis	-0.78	Rectangle	NPC	AP
Complexity	LargeAreaEmphasis	-0.7	Rectangle	NPC	AP
GrayLevelVariance.1	LargeAreaEmphasis	-0.74	Rectangle	NPC	AP
ClusterProminence	LargeAreaEmphasis	-0.66	Rectangle	NPC	AP
ClusterTendency	LargeAreaEmphasis	-0.68	Rectangle	NPC	AP
DifferenceEntropy	LargeAreaEmphasis	-0.56	Rectangle	NPC	AP
InterquartileRange	LargeAreaEmphasis	-0.72	Rectangle	NPC	AP
RobustMeanAbsoluteDeviation	LargeAreaEmphasis	-0.73	Rectangle	NPC	AP
ShortRunHighGrayLevelEmphasis	LargeAreaEmphasis	-0.73	Rectangle	NPC	AP
LongRunHighGrayLevelEmphasis	LargeAreaEmphasis	-0.68	Rectangle	NPC	AP
HighGrayLevelEmphasis	LargeAreaEmphasis	-0.72	Rectangle	NPC	AP
HighGrayLevelRunEmphasis	LargeAreaEmphasis	-0.73	Rectangle	NPC	AP
SumAverage	LargeAreaEmphasis	-0.72	Rectangle	NPC	AP
Autocorrelation	LargeAreaEmphasis	-0.69	Rectangle	NPC	AP
JointAverage	LargeAreaEmphasis	-0.72	Rectangle	NPC	AP
SmallDependenceLowGrayLevelEmphasis	LargeAreaEmphasis	-0.11	Rectangle	NPC	AP
SmallAreaLowGrayLevelEmphasis	LargeAreaEmphasis	0.43	Rectangle	NPC	AP
LowGrayLevelZoneEmphasis	LargeAreaEmphasis	0.56	Rectangle	NPC	AP
LongRunLowGrayLevelEmphasis	LargeAreaEmphasis	0.51	Rectangle	NPC	AP
LowGrayLevelRunEmphasis	LargeAreaEmphasis	0.45	Rectangle	NPC	AP
ShortRunLowGrayLevelEmphasis	LargeAreaEmphasis	0.44	Rectangle	NPC	AP
LowGrayLevelEmphasis	LargeAreaEmphasis	0.45	Rectangle	NPC	AP
JointEnergy	LargeAreaEmphasis	-0.15	Rectangle	NPC	AP
MaximumProbability	LargeAreaEmphasis	0.02	Rectangle	NPC	AP
SurfaceVolumeRatio	LargeAreaEmphasis	-0.54	Rectangle	NPC	AP
Coarseness	LargeAreaEmphasis	-0.49	Rectangle	NPC	AP
Kurtosis	LargeAreaEmphasis	0.26	Rectangle	NPC	AP
Skewness	LargeAreaEmphasis	0.18	Rectangle	NPC	AP
Busyness	LargeAreaEmphasis	0.88	Rectangle	NPC	AP
InverseVariance	LargeAreaEmphasis	0.89	Rectangle	NPC	AP
Id	LargeAreaEmphasis	0.92	Rectangle	NPC	AP
Idm	LargeAreaEmphasis	0.92	Rectangle	NPC	AP
GrayLevelNonUniformityNormalized.1	LargeAreaEmphasis	0.61	Rectangle	NPC	AP
Uniformity	LargeAreaEmphasis	0.57	Rectangle	NPC	AP
GrayLevelNonUniformityNormalized	LargeAreaEmphasis	0.57	Rectangle	NPC	AP
LargeAreaLowGrayLevelEmphasis	LargeAreaEmphasis	0.83	Rectangle	NPC	AP
LargeDependenceLowGrayLevelEmphasis	LargeAreaEmphasis	0.74	Rectangle	NPC	AP
LongRunEmphasis	LongRunEmphasis	1	Rectangle	NPC	AP
RunVariance	LongRunEmphasis	1	Rectangle	NPC	AP
Maximum2DDiameterRow	LongRunEmphasis	0.4	Rectangle	NPC	AP
Maximum2DDiameterColumn	LongRunEmphasis	0.35	Rectangle	NPC	AP
MajorAxisLength	LongRunEmphasis	0.31	Rectangle	NPC	AP
Maximum3DDiameter	LongRunEmphasis	0.35	Rectangle	NPC	AP
Maximum2DDiameterSlice	LongRunEmphasis	0.52	Rectangle	NPC	AP
MinorAxisLength	LongRunEmphasis	0.53	Rectangle	NPC	AP
GrayLevelNonUniformity.1	LongRunEmphasis	0.61	Rectangle	NPC	AP
SurfaceArea	LongRunEmphasis	0.54	Rectangle	NPC	AP
RunLengthNonUniformity	LongRunEmphasis	0.49	Rectangle	NPC	AP
MeshVolume	LongRunEmphasis	0.55	Rectangle	NPC	AP
VoxelVolume	LongRunEmphasis	0.55	Rectangle	NPC	AP
Idmn	LongRunEmphasis	0.62	Rectangle	NPC	AP
Idn	LongRunEmphasis	0.62	Rectangle	NPC	AP
LeastAxisLength	LongRunEmphasis	0.5	Rectangle	NPC	AP
Correlation	LongRunEmphasis	0.55	Rectangle	NPC	AP
Sphericity	LongRunEmphasis	-0.24	Rectangle	NPC	AP
Elongation	LongRunEmphasis	0.13	Rectangle	NPC	AP
Flatness	LongRunEmphasis	0.12	Rectangle	NPC	AP
MCC	LongRunEmphasis	-0.81	Rectangle	NPC	AP
Strength	LongRunEmphasis	-0.89	Rectangle	NPC	AP
ZonePercentage	LongRunEmphasis	-0.99	Rectangle	NPC	AP
SmallDependenceEmphasis	LongRunEmphasis	-0.98	Rectangle	NPC	AP
DependenceNonUniformityNormalized	LongRunEmphasis	-0.99	Rectangle	NPC	AP
ShortRunEmphasis	LongRunEmphasis	-1	Rectangle	NPC	AP
RunLengthNonUniformityNormalized	LongRunEmphasis	-1	Rectangle	NPC	AP
RunPercentage	LongRunEmphasis	-1	Rectangle	NPC	AP
Imc2	LongRunEmphasis	-0.94	Rectangle	NPC	AP
Contrast.1	LongRunEmphasis	-0.93	Rectangle	NPC	AP
SizeZoneNonUniformityNormalized	LongRunEmphasis	-0.94	Rectangle	NPC	AP
SmallAreaEmphasis	LongRunEmphasis	-0.93	Rectangle	NPC	AP
DifferenceVariance	LongRunEmphasis	-0.86	Rectangle	NPC	AP
Contrast	LongRunEmphasis	-0.9	Rectangle	NPC	AP
DifferenceAverage	LongRunEmphasis	-0.91	Rectangle	NPC	AP
ClusterShade	LongRunEmphasis	-0.36	Rectangle	NPC	AP
Entropy	LongRunEmphasis	-0.62	Rectangle	NPC	AP
RunEntropy	LongRunEmphasis	-0.48	Rectangle	NPC	AP
Range	LongRunEmphasis	-0.68	Rectangle	NPC	AP
RootMeanSquared	LongRunEmphasis	-0.72	Rectangle	NPC	AP
X90Percentile	LongRunEmphasis	-0.73	Rectangle	NPC	AP
Mean	LongRunEmphasis	-0.71	Rectangle	NPC	AP
Median	LongRunEmphasis	-0.71	Rectangle	NPC	AP
Minimum	LongRunEmphasis	-0.7	Rectangle	NPC	AP
X10Percentile	LongRunEmphasis	-0.7	Rectangle	NPC	AP
Maximum	LongRunEmphasis	-0.69	Rectangle	NPC	AP
SmallDependenceHighGrayLevelEmphasis	LongRunEmphasis	-0.86	Rectangle	NPC	AP
SumSquares	LongRunEmphasis	-0.8	Rectangle	NPC	AP
GrayLevelVariance.2	LongRunEmphasis	-0.78	Rectangle	NPC	AP
GrayLevelVariance	LongRunEmphasis	-0.78	Rectangle	NPC	AP
MeanAbsoluteDeviation	LongRunEmphasis	-0.78	Rectangle	NPC	AP
Variance	LongRunEmphasis	-0.78	Rectangle	NPC	AP
HighGrayLevelZoneEmphasis	LongRunEmphasis	-0.76	Rectangle	NPC	AP
SmallAreaHighGrayLevelEmphasis	LongRunEmphasis	-0.81	Rectangle	NPC	AP
Complexity	LongRunEmphasis	-0.73	Rectangle	NPC	AP
GrayLevelVariance.1	LongRunEmphasis	-0.77	Rectangle	NPC	AP
ClusterProminence	LongRunEmphasis	-0.69	Rectangle	NPC	AP
ClusterTendency	LongRunEmphasis	-0.71	Rectangle	NPC	AP
DifferenceEntropy	LongRunEmphasis	-0.59	Rectangle	NPC	AP
InterquartileRange	LongRunEmphasis	-0.75	Rectangle	NPC	AP
RobustMeanAbsoluteDeviation	LongRunEmphasis	-0.76	Rectangle	NPC	AP
ShortRunHighGrayLevelEmphasis	LongRunEmphasis	-0.76	Rectangle	NPC	AP
LongRunHighGrayLevelEmphasis	LongRunEmphasis	-0.71	Rectangle	NPC	AP
HighGrayLevelEmphasis	LongRunEmphasis	-0.75	Rectangle	NPC	AP
HighGrayLevelRunEmphasis	LongRunEmphasis	-0.75	Rectangle	NPC	AP
SumAverage	LongRunEmphasis	-0.75	Rectangle	NPC	AP
Autocorrelation	LongRunEmphasis	-0.72	Rectangle	NPC	AP
JointAverage	LongRunEmphasis	-0.75	Rectangle	NPC	AP
SmallDependenceLowGrayLevelEmphasis	LongRunEmphasis	-0.07	Rectangle	NPC	AP
SmallAreaLowGrayLevelEmphasis	LongRunEmphasis	0.45	Rectangle	NPC	AP
LowGrayLevelZoneEmphasis	LongRunEmphasis	0.59	Rectangle	NPC	AP
LongRunLowGrayLevelEmphasis	LongRunEmphasis	0.54	Rectangle	NPC	AP
LowGrayLevelRunEmphasis	LongRunEmphasis	0.48	Rectangle	NPC	AP
ShortRunLowGrayLevelEmphasis	LongRunEmphasis	0.47	Rectangle	NPC	AP
LowGrayLevelEmphasis	LongRunEmphasis	0.47	Rectangle	NPC	AP
JointEnergy	LongRunEmphasis	-0.1	Rectangle	NPC	AP
MaximumProbability	LongRunEmphasis	0.07	Rectangle	NPC	AP
SurfaceVolumeRatio	LongRunEmphasis	-0.49	Rectangle	NPC	AP
Coarseness	LongRunEmphasis	-0.45	Rectangle	NPC	AP
Kurtosis	LongRunEmphasis	0.27	Rectangle	NPC	AP
Skewness	LongRunEmphasis	0.2	Rectangle	NPC	AP
Busyness	LongRunEmphasis	0.88	Rectangle	NPC	AP
InverseVariance	LongRunEmphasis	0.9	Rectangle	NPC	AP
Id	LongRunEmphasis	0.93	Rectangle	NPC	AP
Idm	LongRunEmphasis	0.94	Rectangle	NPC	AP
GrayLevelNonUniformityNormalized.1	LongRunEmphasis	0.64	Rectangle	NPC	AP
Uniformity	LongRunEmphasis	0.61	Rectangle	NPC	AP
GrayLevelNonUniformityNormalized	LongRunEmphasis	0.61	Rectangle	NPC	AP
LargeAreaLowGrayLevelEmphasis	LongRunEmphasis	0.84	Rectangle	NPC	AP
LargeDependenceLowGrayLevelEmphasis	LongRunEmphasis	0.76	Rectangle	NPC	AP
RunVariance	RunVariance	1	Rectangle	NPC	AP
Maximum2DDiameterRow	RunVariance	0.42	Rectangle	NPC	AP
Maximum2DDiameterColumn	RunVariance	0.37	Rectangle	NPC	AP
MajorAxisLength	RunVariance	0.33	Rectangle	NPC	AP
Maximum3DDiameter	RunVariance	0.37	Rectangle	NPC	AP
Maximum2DDiameterSlice	RunVariance	0.53	Rectangle	NPC	AP
MinorAxisLength	RunVariance	0.54	Rectangle	NPC	AP
GrayLevelNonUniformity.1	RunVariance	0.63	Rectangle	NPC	AP
SurfaceArea	RunVariance	0.55	Rectangle	NPC	AP
RunLengthNonUniformity	RunVariance	0.51	Rectangle	NPC	AP
MeshVolume	RunVariance	0.57	Rectangle	NPC	AP
VoxelVolume	RunVariance	0.57	Rectangle	NPC	AP
Idmn	RunVariance	0.62	Rectangle	NPC	AP
Idn	RunVariance	0.63	Rectangle	NPC	AP
LeastAxisLength	RunVariance	0.51	Rectangle	NPC	AP
Correlation	RunVariance	0.56	Rectangle	NPC	AP
Sphericity	RunVariance	-0.25	Rectangle	NPC	AP
Elongation	RunVariance	0.13	Rectangle	NPC	AP
Flatness	RunVariance	0.11	Rectangle	NPC	AP
MCC	RunVariance	-0.82	Rectangle	NPC	AP
Strength	RunVariance	-0.89	Rectangle	NPC	AP
ZonePercentage	RunVariance	-0.98	Rectangle	NPC	AP
SmallDependenceEmphasis	RunVariance	-0.97	Rectangle	NPC	AP
DependenceNonUniformityNormalized	RunVariance	-0.98	Rectangle	NPC	AP
ShortRunEmphasis	RunVariance	-0.99	Rectangle	NPC	AP
RunLengthNonUniformityNormalized	RunVariance	-0.99	Rectangle	NPC	AP
RunPercentage	RunVariance	-0.99	Rectangle	NPC	AP
Imc2	RunVariance	-0.94	Rectangle	NPC	AP
Contrast.1	RunVariance	-0.93	Rectangle	NPC	AP
SizeZoneNonUniformityNormalized	RunVariance	-0.93	Rectangle	NPC	AP
SmallAreaEmphasis	RunVariance	-0.92	Rectangle	NPC	AP
DifferenceVariance	RunVariance	-0.85	Rectangle	NPC	AP
Contrast	RunVariance	-0.88	Rectangle	NPC	AP
DifferenceAverage	RunVariance	-0.9	Rectangle	NPC	AP
ClusterShade	RunVariance	-0.35	Rectangle	NPC	AP
Entropy	RunVariance	-0.6	Rectangle	NPC	AP
RunEntropy	RunVariance	-0.46	Rectangle	NPC	AP
Range	RunVariance	-0.66	Rectangle	NPC	AP
RootMeanSquared	RunVariance	-0.7	Rectangle	NPC	AP
X90Percentile	RunVariance	-0.71	Rectangle	NPC	AP
Mean	RunVariance	-0.7	Rectangle	NPC	AP
Median	RunVariance	-0.69	Rectangle	NPC	AP
Minimum	RunVariance	-0.68	Rectangle	NPC	AP
X10Percentile	RunVariance	-0.68	Rectangle	NPC	AP
Maximum	RunVariance	-0.67	Rectangle	NPC	AP
SmallDependenceHighGrayLevelEmphasis	RunVariance	-0.85	Rectangle	NPC	AP
SumSquares	RunVariance	-0.78	Rectangle	NPC	AP
GrayLevelVariance.2	RunVariance	-0.76	Rectangle	NPC	AP
GrayLevelVariance	RunVariance	-0.76	Rectangle	NPC	AP
MeanAbsoluteDeviation	RunVariance	-0.76	Rectangle	NPC	AP
Variance	RunVariance	-0.76	Rectangle	NPC	AP
HighGrayLevelZoneEmphasis	RunVariance	-0.74	Rectangle	NPC	AP
SmallAreaHighGrayLevelEmphasis	RunVariance	-0.79	Rectangle	NPC	AP
Complexity	RunVariance	-0.71	Rectangle	NPC	AP
GrayLevelVariance.1	RunVariance	-0.75	Rectangle	NPC	AP
ClusterProminence	RunVariance	-0.67	Rectangle	NPC	AP
ClusterTendency	RunVariance	-0.7	Rectangle	NPC	AP
DifferenceEntropy	RunVariance	-0.58	Rectangle	NPC	AP
InterquartileRange	RunVariance	-0.74	Rectangle	NPC	AP
RobustMeanAbsoluteDeviation	RunVariance	-0.74	Rectangle	NPC	AP
ShortRunHighGrayLevelEmphasis	RunVariance	-0.74	Rectangle	NPC	AP
LongRunHighGrayLevelEmphasis	RunVariance	-0.69	Rectangle	NPC	AP
HighGrayLevelEmphasis	RunVariance	-0.73	Rectangle	NPC	AP
HighGrayLevelRunEmphasis	RunVariance	-0.73	Rectangle	NPC	AP
SumAverage	RunVariance	-0.73	Rectangle	NPC	AP
Autocorrelation	RunVariance	-0.7	Rectangle	NPC	AP
JointAverage	RunVariance	-0.73	Rectangle	NPC	AP
SmallDependenceLowGrayLevelEmphasis	RunVariance	-0.09	Rectangle	NPC	AP
SmallAreaLowGrayLevelEmphasis	RunVariance	0.44	Rectangle	NPC	AP
LowGrayLevelZoneEmphasis	RunVariance	0.57	Rectangle	NPC	AP
LongRunLowGrayLevelEmphasis	RunVariance	0.52	Rectangle	NPC	AP
LowGrayLevelRunEmphasis	RunVariance	0.46	Rectangle	NPC	AP
ShortRunLowGrayLevelEmphasis	RunVariance	0.45	Rectangle	NPC	AP
LowGrayLevelEmphasis	RunVariance	0.45	Rectangle	NPC	AP
JointEnergy	RunVariance	-0.12	Rectangle	NPC	AP
MaximumProbability	RunVariance	0.05	Rectangle	NPC	AP
SurfaceVolumeRatio	RunVariance	-0.51	Rectangle	NPC	AP
Coarseness	RunVariance	-0.47	Rectangle	NPC	AP
Kurtosis	RunVariance	0.27	Rectangle	NPC	AP
Skewness	RunVariance	0.19	Rectangle	NPC	AP
Busyness	RunVariance	0.88	Rectangle	NPC	AP
InverseVariance	RunVariance	0.89	Rectangle	NPC	AP
Id	RunVariance	0.92	Rectangle	NPC	AP
Idm	RunVariance	0.92	Rectangle	NPC	AP
GrayLevelNonUniformityNormalized.1	RunVariance	0.62	Rectangle	NPC	AP
Uniformity	RunVariance	0.59	Rectangle	NPC	AP
GrayLevelNonUniformityNormalized	RunVariance	0.59	Rectangle	NPC	AP
LargeAreaLowGrayLevelEmphasis	RunVariance	0.83	Rectangle	NPC	AP
LargeDependenceLowGrayLevelEmphasis	RunVariance	0.74	Rectangle	NPC	AP
Maximum2DDiameterRow	Maximum2DDiameterRow	1	Rectangle	NPC	AP
Maximum2DDiameterColumn	Maximum2DDiameterRow	0.94	Rectangle	NPC	AP
MajorAxisLength	Maximum2DDiameterRow	0.91	Rectangle	NPC	AP
Maximum3DDiameter	Maximum2DDiameterRow	0.93	Rectangle	NPC	AP
Maximum2DDiameterSlice	Maximum2DDiameterRow	0.67	Rectangle	NPC	AP
MinorAxisLength	Maximum2DDiameterRow	0.71	Rectangle	NPC	AP
GrayLevelNonUniformity.1	Maximum2DDiameterRow	0.84	Rectangle	NPC	AP
SurfaceArea	Maximum2DDiameterRow	0.89	Rectangle	NPC	AP
RunLengthNonUniformity	Maximum2DDiameterRow	0.86	Rectangle	NPC	AP
MeshVolume	Maximum2DDiameterRow	0.84	Rectangle	NPC	AP
VoxelVolume	Maximum2DDiameterRow	0.85	Rectangle	NPC	AP
Idmn	Maximum2DDiameterRow	0.7	Rectangle	NPC	AP
Idn	Maximum2DDiameterRow	0.7	Rectangle	NPC	AP
LeastAxisLength	Maximum2DDiameterRow	0.6	Rectangle	NPC	AP
Correlation	Maximum2DDiameterRow	0.65	Rectangle	NPC	AP
Sphericity	Maximum2DDiameterRow	-0.68	Rectangle	NPC	AP
Elongation	Maximum2DDiameterRow	-0.39	Rectangle	NPC	AP
Flatness	Maximum2DDiameterRow	-0.38	Rectangle	NPC	AP
MCC	Maximum2DDiameterRow	-0.62	Rectangle	NPC	AP
Strength	Maximum2DDiameterRow	-0.42	Rectangle	NPC	AP
ZonePercentage	Maximum2DDiameterRow	-0.37	Rectangle	NPC	AP
SmallDependenceEmphasis	Maximum2DDiameterRow	-0.33	Rectangle	NPC	AP
DependenceNonUniformityNormalized	Maximum2DDiameterRow	-0.44	Rectangle	NPC	AP
ShortRunEmphasis	Maximum2DDiameterRow	-0.38	Rectangle	NPC	AP
RunLengthNonUniformityNormalized	Maximum2DDiameterRow	-0.38	Rectangle	NPC	AP
RunPercentage	Maximum2DDiameterRow	-0.4	Rectangle	NPC	AP
Imc2	Maximum2DDiameterRow	-0.53	Rectangle	NPC	AP
Contrast.1	Maximum2DDiameterRow	-0.45	Rectangle	NPC	AP
SizeZoneNonUniformityNormalized	Maximum2DDiameterRow	-0.28	Rectangle	NPC	AP
SmallAreaEmphasis	Maximum2DDiameterRow	-0.26	Rectangle	NPC	AP
DifferenceVariance	Maximum2DDiameterRow	-0.13	Rectangle	NPC	AP
Contrast	Maximum2DDiameterRow	-0.19	Rectangle	NPC	AP
DifferenceAverage	Maximum2DDiameterRow	-0.22	Rectangle	NPC	AP
ClusterShade	Maximum2DDiameterRow	0.16	Rectangle	NPC	AP
Entropy	Maximum2DDiameterRow	0.19	Rectangle	NPC	AP
RunEntropy	Maximum2DDiameterRow	0.32	Rectangle	NPC	AP
Range	Maximum2DDiameterRow	0.11	Rectangle	NPC	AP
RootMeanSquared	Maximum2DDiameterRow	0.07	Rectangle	NPC	AP
X90Percentile	Maximum2DDiameterRow	0.05	Rectangle	NPC	AP
Mean	Maximum2DDiameterRow	0.07	Rectangle	NPC	AP
Median	Maximum2DDiameterRow	0.07	Rectangle	NPC	AP
Minimum	Maximum2DDiameterRow	0.08	Rectangle	NPC	AP
X10Percentile	Maximum2DDiameterRow	0.08	Rectangle	NPC	AP
Maximum	Maximum2DDiameterRow	0.1	Rectangle	NPC	AP
SmallDependenceHighGrayLevelEmphasis	Maximum2DDiameterRow	-0.11	Rectangle	NPC	AP
SumSquares	Maximum2DDiameterRow	-0.04	Rectangle	NPC	AP
GrayLevelVariance.2	Maximum2DDiameterRow	-0.02	Rectangle	NPC	AP
GrayLevelVariance	Maximum2DDiameterRow	-0.02	Rectangle	NPC	AP
MeanAbsoluteDeviation	Maximum2DDiameterRow	-0.03	Rectangle	NPC	AP
Variance	Maximum2DDiameterRow	-0.02	Rectangle	NPC	AP
HighGrayLevelZoneEmphasis	Maximum2DDiameterRow	0	Rectangle	NPC	AP
SmallAreaHighGrayLevelEmphasis	Maximum2DDiameterRow	-0.06	Rectangle	NPC	AP
Complexity	Maximum2DDiameterRow	0.07	Rectangle	NPC	AP
GrayLevelVariance.1	Maximum2DDiameterRow	-0.01	Rectangle	NPC	AP
ClusterProminence	Maximum2DDiameterRow	0.08	Rectangle	NPC	AP
ClusterTendency	Maximum2DDiameterRow	0.06	Rectangle	NPC	AP
DifferenceEntropy	Maximum2DDiameterRow	0.21	Rectangle	NPC	AP
InterquartileRange	Maximum2DDiameterRow	-0.01	Rectangle	NPC	AP
RobustMeanAbsoluteDeviation	Maximum2DDiameterRow	-0.02	Rectangle	NPC	AP
ShortRunHighGrayLevelEmphasis	Maximum2DDiameterRow	0	Rectangle	NPC	AP
LongRunHighGrayLevelEmphasis	Maximum2DDiameterRow	0.04	Rectangle	NPC	AP
HighGrayLevelEmphasis	Maximum2DDiameterRow	0.01	Rectangle	NPC	AP
HighGrayLevelRunEmphasis	Maximum2DDiameterRow	0	Rectangle	NPC	AP
SumAverage	Maximum2DDiameterRow	0	Rectangle	NPC	AP
Autocorrelation	Maximum2DDiameterRow	0.04	Rectangle	NPC	AP
JointAverage	Maximum2DDiameterRow	0	Rectangle	NPC	AP
SmallDependenceLowGrayLevelEmphasis	Maximum2DDiameterRow	-0.39	Rectangle	NPC	AP
SmallAreaLowGrayLevelEmphasis	Maximum2DDiameterRow	-0.11	Rectangle	NPC	AP
LowGrayLevelZoneEmphasis	Maximum2DDiameterRow	-0.09	Rectangle	NPC	AP
LongRunLowGrayLevelEmphasis	Maximum2DDiameterRow	-0.11	Rectangle	NPC	AP
LowGrayLevelRunEmphasis	Maximum2DDiameterRow	-0.15	Rectangle	NPC	AP
ShortRunLowGrayLevelEmphasis	Maximum2DDiameterRow	-0.16	Rectangle	NPC	AP
LowGrayLevelEmphasis	Maximum2DDiameterRow	-0.16	Rectangle	NPC	AP
JointEnergy	Maximum2DDiameterRow	-0.69	Rectangle	NPC	AP
MaximumProbability	Maximum2DDiameterRow	-0.6	Rectangle	NPC	AP
SurfaceVolumeRatio	Maximum2DDiameterRow	-0.57	Rectangle	NPC	AP
Coarseness	Maximum2DDiameterRow	-0.85	Rectangle	NPC	AP
Kurtosis	Maximum2DDiameterRow	0.14	Rectangle	NPC	AP
Skewness	Maximum2DDiameterRow	0.01	Rectangle	NPC	AP
Busyness	Maximum2DDiameterRow	0.4	Rectangle	NPC	AP
InverseVariance	Maximum2DDiameterRow	0.26	Rectangle	NPC	AP
Id	Maximum2DDiameterRow	0.26	Rectangle	NPC	AP
Idm	Maximum2DDiameterRow	0.26	Rectangle	NPC	AP
GrayLevelNonUniformityNormalized.1	Maximum2DDiameterRow	-0.16	Rectangle	NPC	AP
Uniformity	Maximum2DDiameterRow	-0.19	Rectangle	NPC	AP
GrayLevelNonUniformityNormalized	Maximum2DDiameterRow	-0.19	Rectangle	NPC	AP
LargeAreaLowGrayLevelEmphasis	Maximum2DDiameterRow	0.18	Rectangle	NPC	AP
LargeDependenceLowGrayLevelEmphasis	Maximum2DDiameterRow	0.1	Rectangle	NPC	AP
Maximum2DDiameterColumn	Maximum2DDiameterColumn	1	Rectangle	NPC	AP
MajorAxisLength	Maximum2DDiameterColumn	0.93	Rectangle	NPC	AP
Maximum3DDiameter	Maximum2DDiameterColumn	0.96	Rectangle	NPC	AP
Maximum2DDiameterSlice	Maximum2DDiameterColumn	0.63	Rectangle	NPC	AP
MinorAxisLength	Maximum2DDiameterColumn	0.68	Rectangle	NPC	AP
GrayLevelNonUniformity.1	Maximum2DDiameterColumn	0.81	Rectangle	NPC	AP
SurfaceArea	Maximum2DDiameterColumn	0.86	Rectangle	NPC	AP
RunLengthNonUniformity	Maximum2DDiameterColumn	0.82	Rectangle	NPC	AP
MeshVolume	Maximum2DDiameterColumn	0.8	Rectangle	NPC	AP
VoxelVolume	Maximum2DDiameterColumn	0.81	Rectangle	NPC	AP
Idmn	Maximum2DDiameterColumn	0.66	Rectangle	NPC	AP
Idn	Maximum2DDiameterColumn	0.66	Rectangle	NPC	AP
LeastAxisLength	Maximum2DDiameterColumn	0.56	Rectangle	NPC	AP
Correlation	Maximum2DDiameterColumn	0.61	Rectangle	NPC	AP
Sphericity	Maximum2DDiameterColumn	-0.72	Rectangle	NPC	AP
Elongation	Maximum2DDiameterColumn	-0.42	Rectangle	NPC	AP
Flatness	Maximum2DDiameterColumn	-0.42	Rectangle	NPC	AP
MCC	Maximum2DDiameterColumn	-0.57	Rectangle	NPC	AP
Strength	Maximum2DDiameterColumn	-0.39	Rectangle	NPC	AP
ZonePercentage	Maximum2DDiameterColumn	-0.31	Rectangle	NPC	AP
SmallDependenceEmphasis	Maximum2DDiameterColumn	-0.28	Rectangle	NPC	AP
DependenceNonUniformityNormalized	Maximum2DDiameterColumn	-0.38	Rectangle	NPC	AP
ShortRunEmphasis	Maximum2DDiameterColumn	-0.32	Rectangle	NPC	AP
RunLengthNonUniformityNormalized	Maximum2DDiameterColumn	-0.33	Rectangle	NPC	AP
RunPercentage	Maximum2DDiameterColumn	-0.34	Rectangle	NPC	AP
Imc2	Maximum2DDiameterColumn	-0.48	Rectangle	NPC	AP
Contrast.1	Maximum2DDiameterColumn	-0.4	Rectangle	NPC	AP
SizeZoneNonUniformityNormalized	Maximum2DDiameterColumn	-0.23	Rectangle	NPC	AP
SmallAreaEmphasis	Maximum2DDiameterColumn	-0.21	Rectangle	NPC	AP
DifferenceVariance	Maximum2DDiameterColumn	-0.1	Rectangle	NPC	AP
Contrast	Maximum2DDiameterColumn	-0.16	Rectangle	NPC	AP
DifferenceAverage	Maximum2DDiameterColumn	-0.19	Rectangle	NPC	AP
ClusterShade	Maximum2DDiameterColumn	0.2	Rectangle	NPC	AP
Entropy	Maximum2DDiameterColumn	0.2	Rectangle	NPC	AP
RunEntropy	Maximum2DDiameterColumn	0.32	Rectangle	NPC	AP
Range	Maximum2DDiameterColumn	0.13	Rectangle	NPC	AP
RootMeanSquared	Maximum2DDiameterColumn	0.08	Rectangle	NPC	AP
X90Percentile	Maximum2DDiameterColumn	0.07	Rectangle	NPC	AP
Mean	Maximum2DDiameterColumn	0.09	Rectangle	NPC	AP
Median	Maximum2DDiameterColumn	0.09	Rectangle	NPC	AP
Minimum	Maximum2DDiameterColumn	0.1	Rectangle	NPC	AP
X10Percentile	Maximum2DDiameterColumn	0.1	Rectangle	NPC	AP
Maximum	Maximum2DDiameterColumn	0.12	Rectangle	NPC	AP
SmallDependenceHighGrayLevelEmphasis	Maximum2DDiameterColumn	-0.08	Rectangle	NPC	AP
SumSquares	Maximum2DDiameterColumn	-0.02	Rectangle	NPC	AP
GrayLevelVariance.2	Maximum2DDiameterColumn	0	Rectangle	NPC	AP
GrayLevelVariance	Maximum2DDiameterColumn	0	Rectangle	NPC	AP
MeanAbsoluteDeviation	Maximum2DDiameterColumn	0	Rectangle	NPC	AP
Variance	Maximum2DDiameterColumn	0	Rectangle	NPC	AP
[truncated: 21,113 more rows]
