# Supplementary material for: Does consensus contour improve robustness and accuracy in 18F-FDG PET radiomic features?
Source: EJNMMI Phys. 2024 Jun 6;11:48. doi: 10.1186/s40658-024-00652-0 (PMC11153434; doi:10.1186/s40658-024-00652-0)
Supplement: Supplementary file 2 — Supplementary file2 [file 40658_2024_652_MOESM2_ESM.zip › 40658_2024_652_MOESM2_ESM/supple/ICC_correlation_heatmap_RM+CM+NPC+XCAT_ComSeg_all.csv]

Var1	Var2	value	MType	ImgType	SegAlgo
LargeAreaHighGrayLevelEmphasis	LargeAreaHighGrayLevelEmphasis	1	Rectangle	NPC	ComSeg
LargeDependenceHighGrayLevelEmphasis	LargeAreaHighGrayLevelEmphasis	0.83	Rectangle	NPC	ComSeg
ZoneEntropy	LargeAreaHighGrayLevelEmphasis	0.66	Rectangle	NPC	ComSeg
DependenceEntropy	LargeAreaHighGrayLevelEmphasis	0.77	Rectangle	NPC	ComSeg
JointEntropy	LargeAreaHighGrayLevelEmphasis	0.58	Rectangle	NPC	ComSeg
DependenceNonUniformity	LargeAreaHighGrayLevelEmphasis	0.69	Rectangle	NPC	ComSeg
SumEntropy	LargeAreaHighGrayLevelEmphasis	0.5	Rectangle	NPC	ComSeg
SizeZoneNonUniformity	LargeAreaHighGrayLevelEmphasis	0.52	Rectangle	NPC	ComSeg
Energy	LargeAreaHighGrayLevelEmphasis	0.66	Rectangle	NPC	ComSeg
TotalEnergy	LargeAreaHighGrayLevelEmphasis	0.66	Rectangle	NPC	ComSeg
Imc1	LargeAreaHighGrayLevelEmphasis	0.43	Rectangle	NPC	ComSeg
GrayLevelNonUniformity	LargeAreaHighGrayLevelEmphasis	0.44	Rectangle	NPC	ComSeg
GrayLevelNonUniformity.2	LargeAreaHighGrayLevelEmphasis	0.44	Rectangle	NPC	ComSeg
DependenceVariance	LargeAreaHighGrayLevelEmphasis	0.34	Rectangle	NPC	ComSeg
ZoneVariance	LargeAreaHighGrayLevelEmphasis	0.31	Rectangle	NPC	ComSeg
LargeDependenceEmphasis	LargeAreaHighGrayLevelEmphasis	0.26	Rectangle	NPC	ComSeg
LargeAreaEmphasis	LargeAreaHighGrayLevelEmphasis	0.27	Rectangle	NPC	ComSeg
LongRunEmphasis	LargeAreaHighGrayLevelEmphasis	0.24	Rectangle	NPC	ComSeg
RunVariance	LargeAreaHighGrayLevelEmphasis	0.25	Rectangle	NPC	ComSeg
Maximum2DDiameterRow	LargeAreaHighGrayLevelEmphasis	0.5	Rectangle	NPC	ComSeg
Maximum2DDiameterColumn	LargeAreaHighGrayLevelEmphasis	0.48	Rectangle	NPC	ComSeg
MajorAxisLength	LargeAreaHighGrayLevelEmphasis	0.39	Rectangle	NPC	ComSeg
Maximum3DDiameter	LargeAreaHighGrayLevelEmphasis	0.47	Rectangle	NPC	ComSeg
Maximum2DDiameterSlice	LargeAreaHighGrayLevelEmphasis	0.56	Rectangle	NPC	ComSeg
MinorAxisLength	LargeAreaHighGrayLevelEmphasis	0.6	Rectangle	NPC	ComSeg
GrayLevelNonUniformity.1	LargeAreaHighGrayLevelEmphasis	0.48	Rectangle	NPC	ComSeg
SurfaceArea	LargeAreaHighGrayLevelEmphasis	0.64	Rectangle	NPC	ComSeg
RunLengthNonUniformity	LargeAreaHighGrayLevelEmphasis	0.7	Rectangle	NPC	ComSeg
MeshVolume	LargeAreaHighGrayLevelEmphasis	0.71	Rectangle	NPC	ComSeg
VoxelVolume	LargeAreaHighGrayLevelEmphasis	0.71	Rectangle	NPC	ComSeg
Idmn	LargeAreaHighGrayLevelEmphasis	0.58	Rectangle	NPC	ComSeg
Idn	LargeAreaHighGrayLevelEmphasis	0.54	Rectangle	NPC	ComSeg
LeastAxisLength	LargeAreaHighGrayLevelEmphasis	0.71	Rectangle	NPC	ComSeg
Correlation	LargeAreaHighGrayLevelEmphasis	0.61	Rectangle	NPC	ComSeg
Sphericity	LargeAreaHighGrayLevelEmphasis	0.02	Rectangle	NPC	ComSeg
Elongation	LargeAreaHighGrayLevelEmphasis	0.1	Rectangle	NPC	ComSeg
Flatness	LargeAreaHighGrayLevelEmphasis	0.21	Rectangle	NPC	ComSeg
MCC	LargeAreaHighGrayLevelEmphasis	-0.41	Rectangle	NPC	ComSeg
Strength	LargeAreaHighGrayLevelEmphasis	-0.22	Rectangle	NPC	ComSeg
ZonePercentage	LargeAreaHighGrayLevelEmphasis	-0.2	Rectangle	NPC	ComSeg
SmallDependenceEmphasis	LargeAreaHighGrayLevelEmphasis	-0.17	Rectangle	NPC	ComSeg
DependenceNonUniformityNormalized	LargeAreaHighGrayLevelEmphasis	-0.26	Rectangle	NPC	ComSeg
ShortRunEmphasis	LargeAreaHighGrayLevelEmphasis	-0.22	Rectangle	NPC	ComSeg
RunLengthNonUniformityNormalized	LargeAreaHighGrayLevelEmphasis	-0.22	Rectangle	NPC	ComSeg
RunPercentage	LargeAreaHighGrayLevelEmphasis	-0.23	Rectangle	NPC	ComSeg
Imc2	LargeAreaHighGrayLevelEmphasis	-0.3	Rectangle	NPC	ComSeg
Contrast.1	LargeAreaHighGrayLevelEmphasis	-0.25	Rectangle	NPC	ComSeg
SizeZoneNonUniformityNormalized	LargeAreaHighGrayLevelEmphasis	-0.1	Rectangle	NPC	ComSeg
SmallAreaEmphasis	LargeAreaHighGrayLevelEmphasis	-0.08	Rectangle	NPC	ComSeg
DifferenceVariance	LargeAreaHighGrayLevelEmphasis	-0.01	Rectangle	NPC	ComSeg
Contrast	LargeAreaHighGrayLevelEmphasis	-0.03	Rectangle	NPC	ComSeg
DifferenceAverage	LargeAreaHighGrayLevelEmphasis	-0.04	Rectangle	NPC	ComSeg
ClusterShade	LargeAreaHighGrayLevelEmphasis	-0.11	Rectangle	NPC	ComSeg
Entropy	LargeAreaHighGrayLevelEmphasis	0.39	Rectangle	NPC	ComSeg
RunEntropy	LargeAreaHighGrayLevelEmphasis	0.5	Rectangle	NPC	ComSeg
Range	LargeAreaHighGrayLevelEmphasis	0.28	Rectangle	NPC	ComSeg
RootMeanSquared	LargeAreaHighGrayLevelEmphasis	0.32	Rectangle	NPC	ComSeg
X90Percentile	LargeAreaHighGrayLevelEmphasis	0.29	Rectangle	NPC	ComSeg
Mean	LargeAreaHighGrayLevelEmphasis	0.33	Rectangle	NPC	ComSeg
Median	LargeAreaHighGrayLevelEmphasis	0.35	Rectangle	NPC	ComSeg
Minimum	LargeAreaHighGrayLevelEmphasis	0.27	Rectangle	NPC	ComSeg
X10Percentile	LargeAreaHighGrayLevelEmphasis	0.34	Rectangle	NPC	ComSeg
Maximum	LargeAreaHighGrayLevelEmphasis	0.27	Rectangle	NPC	ComSeg
SmallDependenceHighGrayLevelEmphasis	LargeAreaHighGrayLevelEmphasis	0.17	Rectangle	NPC	ComSeg
SumSquares	LargeAreaHighGrayLevelEmphasis	0.12	Rectangle	NPC	ComSeg
GrayLevelVariance.2	LargeAreaHighGrayLevelEmphasis	0.18	Rectangle	NPC	ComSeg
GrayLevelVariance	LargeAreaHighGrayLevelEmphasis	0.18	Rectangle	NPC	ComSeg
MeanAbsoluteDeviation	LargeAreaHighGrayLevelEmphasis	0.19	Rectangle	NPC	ComSeg
Variance	LargeAreaHighGrayLevelEmphasis	0.18	Rectangle	NPC	ComSeg
HighGrayLevelZoneEmphasis	LargeAreaHighGrayLevelEmphasis	0.31	Rectangle	NPC	ComSeg
SmallAreaHighGrayLevelEmphasis	LargeAreaHighGrayLevelEmphasis	0.22	Rectangle	NPC	ComSeg
Complexity	LargeAreaHighGrayLevelEmphasis	0.2	Rectangle	NPC	ComSeg
GrayLevelVariance.1	LargeAreaHighGrayLevelEmphasis	0.17	Rectangle	NPC	ComSeg
ClusterProminence	LargeAreaHighGrayLevelEmphasis	0.21	Rectangle	NPC	ComSeg
ClusterTendency	LargeAreaHighGrayLevelEmphasis	0.21	Rectangle	NPC	ComSeg
DifferenceEntropy	LargeAreaHighGrayLevelEmphasis	0.15	Rectangle	NPC	ComSeg
InterquartileRange	LargeAreaHighGrayLevelEmphasis	0.23	Rectangle	NPC	ComSeg
RobustMeanAbsoluteDeviation	LargeAreaHighGrayLevelEmphasis	0.21	Rectangle	NPC	ComSeg
ShortRunHighGrayLevelEmphasis	LargeAreaHighGrayLevelEmphasis	0.35	Rectangle	NPC	ComSeg
LongRunHighGrayLevelEmphasis	LargeAreaHighGrayLevelEmphasis	0.42	Rectangle	NPC	ComSeg
HighGrayLevelEmphasis	LargeAreaHighGrayLevelEmphasis	0.37	Rectangle	NPC	ComSeg
HighGrayLevelRunEmphasis	LargeAreaHighGrayLevelEmphasis	0.36	Rectangle	NPC	ComSeg
SumAverage	LargeAreaHighGrayLevelEmphasis	0.38	Rectangle	NPC	ComSeg
Autocorrelation	LargeAreaHighGrayLevelEmphasis	0.39	Rectangle	NPC	ComSeg
JointAverage	LargeAreaHighGrayLevelEmphasis	0.38	Rectangle	NPC	ComSeg
SmallDependenceLowGrayLevelEmphasis	LargeAreaHighGrayLevelEmphasis	-0.81	Rectangle	NPC	ComSeg
SmallAreaLowGrayLevelEmphasis	LargeAreaHighGrayLevelEmphasis	-0.58	Rectangle	NPC	ComSeg
LowGrayLevelZoneEmphasis	LargeAreaHighGrayLevelEmphasis	-0.56	Rectangle	NPC	ComSeg
LongRunLowGrayLevelEmphasis	LargeAreaHighGrayLevelEmphasis	-0.59	Rectangle	NPC	ComSeg
LowGrayLevelRunEmphasis	LargeAreaHighGrayLevelEmphasis	-0.64	Rectangle	NPC	ComSeg
ShortRunLowGrayLevelEmphasis	LargeAreaHighGrayLevelEmphasis	-0.65	Rectangle	NPC	ComSeg
LowGrayLevelEmphasis	LargeAreaHighGrayLevelEmphasis	-0.65	Rectangle	NPC	ComSeg
JointEnergy	LargeAreaHighGrayLevelEmphasis	-0.56	Rectangle	NPC	ComSeg
MaximumProbability	LargeAreaHighGrayLevelEmphasis	-0.54	Rectangle	NPC	ComSeg
SurfaceVolumeRatio	LargeAreaHighGrayLevelEmphasis	-0.78	Rectangle	NPC	ComSeg
Coarseness	LargeAreaHighGrayLevelEmphasis	-0.65	Rectangle	NPC	ComSeg
Kurtosis	LargeAreaHighGrayLevelEmphasis	-0.32	Rectangle	NPC	ComSeg
Skewness	LargeAreaHighGrayLevelEmphasis	-0.53	Rectangle	NPC	ComSeg
Busyness	LargeAreaHighGrayLevelEmphasis	-0.13	Rectangle	NPC	ComSeg
InverseVariance	LargeAreaHighGrayLevelEmphasis	0.04	Rectangle	NPC	ComSeg
Id	LargeAreaHighGrayLevelEmphasis	0.05	Rectangle	NPC	ComSeg
Idm	LargeAreaHighGrayLevelEmphasis	0.05	Rectangle	NPC	ComSeg
GrayLevelNonUniformityNormalized.1	LargeAreaHighGrayLevelEmphasis	-0.36	Rectangle	NPC	ComSeg
Uniformity	LargeAreaHighGrayLevelEmphasis	-0.42	Rectangle	NPC	ComSeg
GrayLevelNonUniformityNormalized	LargeAreaHighGrayLevelEmphasis	-0.42	Rectangle	NPC	ComSeg
LargeAreaLowGrayLevelEmphasis	LargeAreaHighGrayLevelEmphasis	-0.28	Rectangle	NPC	ComSeg
LargeDependenceLowGrayLevelEmphasis	LargeAreaHighGrayLevelEmphasis	-0.41	Rectangle	NPC	ComSeg
LargeDependenceHighGrayLevelEmphasis	LargeDependenceHighGrayLevelEmphasis	1	Rectangle	NPC	ComSeg
ZoneEntropy	LargeDependenceHighGrayLevelEmphasis	0.77	Rectangle	NPC	ComSeg
DependenceEntropy	LargeDependenceHighGrayLevelEmphasis	0.76	Rectangle	NPC	ComSeg
JointEntropy	LargeDependenceHighGrayLevelEmphasis	0.73	Rectangle	NPC	ComSeg
DependenceNonUniformity	LargeDependenceHighGrayLevelEmphasis	0.71	Rectangle	NPC	ComSeg
SumEntropy	LargeDependenceHighGrayLevelEmphasis	0.78	Rectangle	NPC	ComSeg
SizeZoneNonUniformity	LargeDependenceHighGrayLevelEmphasis	0.75	Rectangle	NPC	ComSeg
Energy	LargeDependenceHighGrayLevelEmphasis	0.86	Rectangle	NPC	ComSeg
TotalEnergy	LargeDependenceHighGrayLevelEmphasis	0.86	Rectangle	NPC	ComSeg
Imc1	LargeDependenceHighGrayLevelEmphasis	0.05	Rectangle	NPC	ComSeg
GrayLevelNonUniformity	LargeDependenceHighGrayLevelEmphasis	0.08	Rectangle	NPC	ComSeg
GrayLevelNonUniformity.2	LargeDependenceHighGrayLevelEmphasis	0.07	Rectangle	NPC	ComSeg
DependenceVariance	LargeDependenceHighGrayLevelEmphasis	-0.05	Rectangle	NPC	ComSeg
ZoneVariance	LargeDependenceHighGrayLevelEmphasis	-0.12	Rectangle	NPC	ComSeg
LargeDependenceEmphasis	LargeDependenceHighGrayLevelEmphasis	-0.16	Rectangle	NPC	ComSeg
LargeAreaEmphasis	LargeDependenceHighGrayLevelEmphasis	-0.17	Rectangle	NPC	ComSeg
LongRunEmphasis	LargeDependenceHighGrayLevelEmphasis	-0.19	Rectangle	NPC	ComSeg
RunVariance	LargeDependenceHighGrayLevelEmphasis	-0.17	Rectangle	NPC	ComSeg
Maximum2DDiameterRow	LargeDependenceHighGrayLevelEmphasis	0.41	Rectangle	NPC	ComSeg
Maximum2DDiameterColumn	LargeDependenceHighGrayLevelEmphasis	0.39	Rectangle	NPC	ComSeg
MajorAxisLength	LargeDependenceHighGrayLevelEmphasis	0.31	Rectangle	NPC	ComSeg
Maximum3DDiameter	LargeDependenceHighGrayLevelEmphasis	0.37	Rectangle	NPC	ComSeg
Maximum2DDiameterSlice	LargeDependenceHighGrayLevelEmphasis	0.36	Rectangle	NPC	ComSeg
MinorAxisLength	LargeDependenceHighGrayLevelEmphasis	0.4	Rectangle	NPC	ComSeg
GrayLevelNonUniformity.1	LargeDependenceHighGrayLevelEmphasis	0.33	Rectangle	NPC	ComSeg
SurfaceArea	LargeDependenceHighGrayLevelEmphasis	0.45	Rectangle	NPC	ComSeg
RunLengthNonUniformity	LargeDependenceHighGrayLevelEmphasis	0.56	Rectangle	NPC	ComSeg
MeshVolume	LargeDependenceHighGrayLevelEmphasis	0.52	Rectangle	NPC	ComSeg
VoxelVolume	LargeDependenceHighGrayLevelEmphasis	0.52	Rectangle	NPC	ComSeg
Idmn	LargeDependenceHighGrayLevelEmphasis	0.32	Rectangle	NPC	ComSeg
Idn	LargeDependenceHighGrayLevelEmphasis	0.28	Rectangle	NPC	ComSeg
LeastAxisLength	LargeDependenceHighGrayLevelEmphasis	0.5	Rectangle	NPC	ComSeg
Correlation	LargeDependenceHighGrayLevelEmphasis	0.38	Rectangle	NPC	ComSeg
Sphericity	LargeDependenceHighGrayLevelEmphasis	0.09	Rectangle	NPC	ComSeg
Elongation	LargeDependenceHighGrayLevelEmphasis	0.01	Rectangle	NPC	ComSeg
Flatness	LargeDependenceHighGrayLevelEmphasis	0.11	Rectangle	NPC	ComSeg
MCC	LargeDependenceHighGrayLevelEmphasis	-0.07	Rectangle	NPC	ComSeg
Strength	LargeDependenceHighGrayLevelEmphasis	0.16	Rectangle	NPC	ComSeg
ZonePercentage	LargeDependenceHighGrayLevelEmphasis	0.23	Rectangle	NPC	ComSeg
SmallDependenceEmphasis	LargeDependenceHighGrayLevelEmphasis	0.26	Rectangle	NPC	ComSeg
DependenceNonUniformityNormalized	LargeDependenceHighGrayLevelEmphasis	0.16	Rectangle	NPC	ComSeg
ShortRunEmphasis	LargeDependenceHighGrayLevelEmphasis	0.2	Rectangle	NPC	ComSeg
RunLengthNonUniformityNormalized	LargeDependenceHighGrayLevelEmphasis	0.2	Rectangle	NPC	ComSeg
RunPercentage	LargeDependenceHighGrayLevelEmphasis	0.19	Rectangle	NPC	ComSeg
Imc2	LargeDependenceHighGrayLevelEmphasis	0.11	Rectangle	NPC	ComSeg
Contrast.1	LargeDependenceHighGrayLevelEmphasis	0.17	Rectangle	NPC	ComSeg
SizeZoneNonUniformityNormalized	LargeDependenceHighGrayLevelEmphasis	0.31	Rectangle	NPC	ComSeg
SmallAreaEmphasis	LargeDependenceHighGrayLevelEmphasis	0.32	Rectangle	NPC	ComSeg
DifferenceVariance	LargeDependenceHighGrayLevelEmphasis	0.4	Rectangle	NPC	ComSeg
Contrast	LargeDependenceHighGrayLevelEmphasis	0.39	Rectangle	NPC	ComSeg
DifferenceAverage	LargeDependenceHighGrayLevelEmphasis	0.38	Rectangle	NPC	ComSeg
ClusterShade	LargeDependenceHighGrayLevelEmphasis	0.15	Rectangle	NPC	ComSeg
Entropy	LargeDependenceHighGrayLevelEmphasis	0.76	Rectangle	NPC	ComSeg
RunEntropy	LargeDependenceHighGrayLevelEmphasis	0.83	Rectangle	NPC	ComSeg
Range	LargeDependenceHighGrayLevelEmphasis	0.64	Rectangle	NPC	ComSeg
RootMeanSquared	LargeDependenceHighGrayLevelEmphasis	0.69	Rectangle	NPC	ComSeg
X90Percentile	LargeDependenceHighGrayLevelEmphasis	0.66	Rectangle	NPC	ComSeg
Mean	LargeDependenceHighGrayLevelEmphasis	0.69	Rectangle	NPC	ComSeg
Median	LargeDependenceHighGrayLevelEmphasis	0.72	Rectangle	NPC	ComSeg
Minimum	LargeDependenceHighGrayLevelEmphasis	0.63	Rectangle	NPC	ComSeg
X10Percentile	LargeDependenceHighGrayLevelEmphasis	0.7	Rectangle	NPC	ComSeg
Maximum	LargeDependenceHighGrayLevelEmphasis	0.64	Rectangle	NPC	ComSeg
SmallDependenceHighGrayLevelEmphasis	LargeDependenceHighGrayLevelEmphasis	0.57	Rectangle	NPC	ComSeg
SumSquares	LargeDependenceHighGrayLevelEmphasis	0.52	Rectangle	NPC	ComSeg
GrayLevelVariance.2	LargeDependenceHighGrayLevelEmphasis	0.57	Rectangle	NPC	ComSeg
GrayLevelVariance	LargeDependenceHighGrayLevelEmphasis	0.57	Rectangle	NPC	ComSeg
MeanAbsoluteDeviation	LargeDependenceHighGrayLevelEmphasis	0.59	Rectangle	NPC	ComSeg
Variance	LargeDependenceHighGrayLevelEmphasis	0.57	Rectangle	NPC	ComSeg
HighGrayLevelZoneEmphasis	LargeDependenceHighGrayLevelEmphasis	0.69	Rectangle	NPC	ComSeg
SmallAreaHighGrayLevelEmphasis	LargeDependenceHighGrayLevelEmphasis	0.6	Rectangle	NPC	ComSeg
Complexity	LargeDependenceHighGrayLevelEmphasis	0.58	Rectangle	NPC	ComSeg
GrayLevelVariance.1	LargeDependenceHighGrayLevelEmphasis	0.56	Rectangle	NPC	ComSeg
ClusterProminence	LargeDependenceHighGrayLevelEmphasis	0.59	Rectangle	NPC	ComSeg
ClusterTendency	LargeDependenceHighGrayLevelEmphasis	0.6	Rectangle	NPC	ComSeg
DifferenceEntropy	LargeDependenceHighGrayLevelEmphasis	0.56	Rectangle	NPC	ComSeg
InterquartileRange	LargeDependenceHighGrayLevelEmphasis	0.63	Rectangle	NPC	ComSeg
RobustMeanAbsoluteDeviation	LargeDependenceHighGrayLevelEmphasis	0.61	Rectangle	NPC	ComSeg
ShortRunHighGrayLevelEmphasis	LargeDependenceHighGrayLevelEmphasis	0.73	Rectangle	NPC	ComSeg
LongRunHighGrayLevelEmphasis	LargeDependenceHighGrayLevelEmphasis	0.79	Rectangle	NPC	ComSeg
HighGrayLevelEmphasis	LargeDependenceHighGrayLevelEmphasis	0.75	Rectangle	NPC	ComSeg
HighGrayLevelRunEmphasis	LargeDependenceHighGrayLevelEmphasis	0.74	Rectangle	NPC	ComSeg
SumAverage	LargeDependenceHighGrayLevelEmphasis	0.76	Rectangle	NPC	ComSeg
Autocorrelation	LargeDependenceHighGrayLevelEmphasis	0.77	Rectangle	NPC	ComSeg
JointAverage	LargeDependenceHighGrayLevelEmphasis	0.76	Rectangle	NPC	ComSeg
SmallDependenceLowGrayLevelEmphasis	LargeDependenceHighGrayLevelEmphasis	-0.77	Rectangle	NPC	ComSeg
SmallAreaLowGrayLevelEmphasis	LargeDependenceHighGrayLevelEmphasis	-0.8	Rectangle	NPC	ComSeg
LowGrayLevelZoneEmphasis	LargeDependenceHighGrayLevelEmphasis	-0.84	Rectangle	NPC	ComSeg
LongRunLowGrayLevelEmphasis	LargeDependenceHighGrayLevelEmphasis	-0.86	Rectangle	NPC	ComSeg
LowGrayLevelRunEmphasis	LargeDependenceHighGrayLevelEmphasis	-0.87	Rectangle	NPC	ComSeg
ShortRunLowGrayLevelEmphasis	LargeDependenceHighGrayLevelEmphasis	-0.87	Rectangle	NPC	ComSeg
LowGrayLevelEmphasis	LargeDependenceHighGrayLevelEmphasis	-0.87	Rectangle	NPC	ComSeg
JointEnergy	LargeDependenceHighGrayLevelEmphasis	-0.75	Rectangle	NPC	ComSeg
MaximumProbability	LargeDependenceHighGrayLevelEmphasis	-0.78	Rectangle	NPC	ComSeg
SurfaceVolumeRatio	LargeDependenceHighGrayLevelEmphasis	-0.61	Rectangle	NPC	ComSeg
Coarseness	LargeDependenceHighGrayLevelEmphasis	-0.51	Rectangle	NPC	ComSeg
Kurtosis	LargeDependenceHighGrayLevelEmphasis	-0.49	Rectangle	NPC	ComSeg
Skewness	LargeDependenceHighGrayLevelEmphasis	-0.67	Rectangle	NPC	ComSeg
Busyness	LargeDependenceHighGrayLevelEmphasis	-0.53	Rectangle	NPC	ComSeg
InverseVariance	LargeDependenceHighGrayLevelEmphasis	-0.39	Rectangle	NPC	ComSeg
Id	LargeDependenceHighGrayLevelEmphasis	-0.37	Rectangle	NPC	ComSeg
Idm	LargeDependenceHighGrayLevelEmphasis	-0.38	Rectangle	NPC	ComSeg
GrayLevelNonUniformityNormalized.1	LargeDependenceHighGrayLevelEmphasis	-0.73	Rectangle	NPC	ComSeg
Uniformity	LargeDependenceHighGrayLevelEmphasis	-0.78	Rectangle	NPC	ComSeg
GrayLevelNonUniformityNormalized	LargeDependenceHighGrayLevelEmphasis	-0.78	Rectangle	NPC	ComSeg
LargeAreaLowGrayLevelEmphasis	LargeDependenceHighGrayLevelEmphasis	-0.67	Rectangle	NPC	ComSeg
LargeDependenceLowGrayLevelEmphasis	LargeDependenceHighGrayLevelEmphasis	-0.76	Rectangle	NPC	ComSeg
ZoneEntropy	ZoneEntropy	1	Rectangle	NPC	ComSeg
DependenceEntropy	ZoneEntropy	0.94	Rectangle	NPC	ComSeg
JointEntropy	ZoneEntropy	0.94	Rectangle	NPC	ComSeg
DependenceNonUniformity	ZoneEntropy	0.93	Rectangle	NPC	ComSeg
SumEntropy	ZoneEntropy	0.87	Rectangle	NPC	ComSeg
SizeZoneNonUniformity	ZoneEntropy	0.89	Rectangle	NPC	ComSeg
Energy	ZoneEntropy	0.92	Rectangle	NPC	ComSeg
TotalEnergy	ZoneEntropy	0.92	Rectangle	NPC	ComSeg
Imc1	ZoneEntropy	0.32	Rectangle	NPC	ComSeg
GrayLevelNonUniformity	ZoneEntropy	0.38	Rectangle	NPC	ComSeg
GrayLevelNonUniformity.2	ZoneEntropy	0.37	Rectangle	NPC	ComSeg
DependenceVariance	ZoneEntropy	0.12	Rectangle	NPC	ComSeg
ZoneVariance	ZoneEntropy	0.09	Rectangle	NPC	ComSeg
LargeDependenceEmphasis	ZoneEntropy	0.05	Rectangle	NPC	ComSeg
LargeAreaEmphasis	ZoneEntropy	0.06	Rectangle	NPC	ComSeg
LongRunEmphasis	ZoneEntropy	0.03	Rectangle	NPC	ComSeg
RunVariance	ZoneEntropy	0.04	Rectangle	NPC	ComSeg
Maximum2DDiameterRow	ZoneEntropy	0.71	Rectangle	NPC	ComSeg
Maximum2DDiameterColumn	ZoneEntropy	0.68	Rectangle	NPC	ComSeg
MajorAxisLength	ZoneEntropy	0.63	Rectangle	NPC	ComSeg
Maximum3DDiameter	ZoneEntropy	0.68	Rectangle	NPC	ComSeg
Maximum2DDiameterSlice	ZoneEntropy	0.63	Rectangle	NPC	ComSeg
MinorAxisLength	ZoneEntropy	0.66	Rectangle	NPC	ComSeg
GrayLevelNonUniformity.1	ZoneEntropy	0.66	Rectangle	NPC	ComSeg
SurfaceArea	ZoneEntropy	0.75	Rectangle	NPC	ComSeg
RunLengthNonUniformity	ZoneEntropy	0.82	Rectangle	NPC	ComSeg
MeshVolume	ZoneEntropy	0.77	Rectangle	NPC	ComSeg
VoxelVolume	ZoneEntropy	0.77	Rectangle	NPC	ComSeg
Idmn	ZoneEntropy	0.57	Rectangle	NPC	ComSeg
Idn	ZoneEntropy	0.54	Rectangle	NPC	ComSeg
LeastAxisLength	ZoneEntropy	0.68	Rectangle	NPC	ComSeg
Correlation	ZoneEntropy	0.57	Rectangle	NPC	ComSeg
Sphericity	ZoneEntropy	-0.24	Rectangle	NPC	ComSeg
Elongation	ZoneEntropy	-0.09	Rectangle	NPC	ComSeg
Flatness	ZoneEntropy	-0.05	Rectangle	NPC	ComSeg
MCC	ZoneEntropy	-0.31	Rectangle	NPC	ComSeg
Strength	ZoneEntropy	-0.04	Rectangle	NPC	ComSeg
ZonePercentage	ZoneEntropy	0	Rectangle	NPC	ComSeg
SmallDependenceEmphasis	ZoneEntropy	0.02	Rectangle	NPC	ComSeg
DependenceNonUniformityNormalized	ZoneEntropy	-0.06	Rectangle	NPC	ComSeg
ShortRunEmphasis	ZoneEntropy	-0.01	Rectangle	NPC	ComSeg
RunLengthNonUniformityNormalized	ZoneEntropy	-0.01	Rectangle	NPC	ComSeg
RunPercentage	ZoneEntropy	-0.02	Rectangle	NPC	ComSeg
Imc2	ZoneEntropy	-0.15	Rectangle	NPC	ComSeg
Contrast.1	ZoneEntropy	-0.1	Rectangle	NPC	ComSeg
SizeZoneNonUniformityNormalized	ZoneEntropy	0.06	Rectangle	NPC	ComSeg
SmallAreaEmphasis	ZoneEntropy	0.08	Rectangle	NPC	ComSeg
DifferenceVariance	ZoneEntropy	0.21	Rectangle	NPC	ComSeg
Contrast	ZoneEntropy	0.17	Rectangle	NPC	ComSeg
DifferenceAverage	ZoneEntropy	0.16	Rectangle	NPC	ComSeg
ClusterShade	ZoneEntropy	0.21	Rectangle	NPC	ComSeg
Entropy	ZoneEntropy	0.63	Rectangle	NPC	ComSeg
RunEntropy	ZoneEntropy	0.74	Rectangle	NPC	ComSeg
Range	ZoneEntropy	0.52	Rectangle	NPC	ComSeg
RootMeanSquared	ZoneEntropy	0.51	Rectangle	NPC	ComSeg
X90Percentile	ZoneEntropy	0.48	Rectangle	NPC	ComSeg
Mean	ZoneEntropy	0.52	Rectangle	NPC	ComSeg
Median	ZoneEntropy	0.54	Rectangle	NPC	ComSeg
Minimum	ZoneEntropy	0.49	Rectangle	NPC	ComSeg
X10Percentile	ZoneEntropy	0.54	Rectangle	NPC	ComSeg
Maximum	ZoneEntropy	0.5	Rectangle	NPC	ComSeg
SmallDependenceHighGrayLevelEmphasis	ZoneEntropy	0.37	Rectangle	NPC	ComSeg
SumSquares	ZoneEntropy	0.34	Rectangle	NPC	ComSeg
GrayLevelVariance.2	ZoneEntropy	0.38	Rectangle	NPC	ComSeg
GrayLevelVariance	ZoneEntropy	0.38	Rectangle	NPC	ComSeg
MeanAbsoluteDeviation	ZoneEntropy	0.38	Rectangle	NPC	ComSeg
Variance	ZoneEntropy	0.38	Rectangle	NPC	ComSeg
HighGrayLevelZoneEmphasis	ZoneEntropy	0.5	Rectangle	NPC	ComSeg
SmallAreaHighGrayLevelEmphasis	ZoneEntropy	0.42	Rectangle	NPC	ComSeg
Complexity	ZoneEntropy	0.44	Rectangle	NPC	ComSeg
GrayLevelVariance.1	ZoneEntropy	0.39	Rectangle	NPC	ComSeg
ClusterProminence	ZoneEntropy	0.45	Rectangle	NPC	ComSeg
ClusterTendency	ZoneEntropy	0.43	Rectangle	NPC	ComSeg
DifferenceEntropy	ZoneEntropy	0.46	Rectangle	NPC	ComSeg
InterquartileRange	ZoneEntropy	0.41	Rectangle	NPC	ComSeg
RobustMeanAbsoluteDeviation	ZoneEntropy	0.39	Rectangle	NPC	ComSeg
ShortRunHighGrayLevelEmphasis	ZoneEntropy	0.51	Rectangle	NPC	ComSeg
LongRunHighGrayLevelEmphasis	ZoneEntropy	0.55	Rectangle	NPC	ComSeg
HighGrayLevelEmphasis	ZoneEntropy	0.52	Rectangle	NPC	ComSeg
HighGrayLevelRunEmphasis	ZoneEntropy	0.51	Rectangle	NPC	ComSeg
SumAverage	ZoneEntropy	0.51	Rectangle	NPC	ComSeg
Autocorrelation	ZoneEntropy	0.54	Rectangle	NPC	ComSeg
JointAverage	ZoneEntropy	0.51	Rectangle	NPC	ComSeg
SmallDependenceLowGrayLevelEmphasis	ZoneEntropy	-0.72	Rectangle	NPC	ComSeg
SmallAreaLowGrayLevelEmphasis	ZoneEntropy	-0.72	Rectangle	NPC	ComSeg
LowGrayLevelZoneEmphasis	ZoneEntropy	-0.71	Rectangle	NPC	ComSeg
LongRunLowGrayLevelEmphasis	ZoneEntropy	-0.7	Rectangle	NPC	ComSeg
LowGrayLevelRunEmphasis	ZoneEntropy	-0.72	Rectangle	NPC	ComSeg
ShortRunLowGrayLevelEmphasis	ZoneEntropy	-0.72	Rectangle	NPC	ComSeg
LowGrayLevelEmphasis	ZoneEntropy	-0.72	Rectangle	NPC	ComSeg
JointEnergy	ZoneEntropy	-0.93	Rectangle	NPC	ComSeg
MaximumProbability	ZoneEntropy	-0.9	Rectangle	NPC	ComSeg
SurfaceVolumeRatio	ZoneEntropy	-0.72	Rectangle	NPC	ComSeg
Coarseness	ZoneEntropy	-0.78	Rectangle	NPC	ComSeg
Kurtosis	ZoneEntropy	-0.24	Rectangle	NPC	ComSeg
Skewness	ZoneEntropy	-0.44	Rectangle	NPC	ComSeg
Busyness	ZoneEntropy	-0.22	Rectangle	NPC	ComSeg
InverseVariance	ZoneEntropy	-0.14	Rectangle	NPC	ComSeg
Id	ZoneEntropy	-0.14	Rectangle	NPC	ComSeg
Idm	ZoneEntropy	-0.15	Rectangle	NPC	ComSeg
GrayLevelNonUniformityNormalized.1	ZoneEntropy	-0.62	Rectangle	NPC	ComSeg
Uniformity	ZoneEntropy	-0.64	Rectangle	NPC	ComSeg
GrayLevelNonUniformityNormalized	ZoneEntropy	-0.64	Rectangle	NPC	ComSeg
LargeAreaLowGrayLevelEmphasis	ZoneEntropy	-0.43	Rectangle	NPC	ComSeg
LargeDependenceLowGrayLevelEmphasis	ZoneEntropy	-0.53	Rectangle	NPC	ComSeg
DependenceEntropy	DependenceEntropy	1	Rectangle	NPC	ComSeg
JointEntropy	DependenceEntropy	0.93	Rectangle	NPC	ComSeg
DependenceNonUniformity	DependenceEntropy	0.95	Rectangle	NPC	ComSeg
SumEntropy	DependenceEntropy	0.78	Rectangle	NPC	ComSeg
SizeZoneNonUniformity	DependenceEntropy	0.83	Rectangle	NPC	ComSeg
Energy	DependenceEntropy	0.85	Rectangle	NPC	ComSeg
TotalEnergy	DependenceEntropy	0.85	Rectangle	NPC	ComSeg
Imc1	DependenceEntropy	0.5	Rectangle	NPC	ComSeg
GrayLevelNonUniformity	DependenceEntropy	0.57	Rectangle	NPC	ComSeg
GrayLevelNonUniformity.2	DependenceEntropy	0.55	Rectangle	NPC	ComSeg
DependenceVariance	DependenceEntropy	0.34	Rectangle	NPC	ComSeg
ZoneVariance	DependenceEntropy	0.31	Rectangle	NPC	ComSeg
LargeDependenceEmphasis	DependenceEntropy	0.25	Rectangle	NPC	ComSeg
LargeAreaEmphasis	DependenceEntropy	0.26	Rectangle	NPC	ComSeg
LongRunEmphasis	DependenceEntropy	0.23	Rectangle	NPC	ComSeg
RunVariance	DependenceEntropy	0.25	Rectangle	NPC	ComSeg
Maximum2DDiameterRow	DependenceEntropy	0.78	Rectangle	NPC	ComSeg
Maximum2DDiameterColumn	DependenceEntropy	0.75	Rectangle	NPC	ComSeg
MajorAxisLength	DependenceEntropy	0.7	Rectangle	NPC	ComSeg
Maximum3DDiameter	DependenceEntropy	0.76	Rectangle	NPC	ComSeg
Maximum2DDiameterSlice	DependenceEntropy	0.74	Rectangle	NPC	ComSeg
MinorAxisLength	DependenceEntropy	0.77	Rectangle	NPC	ComSeg
GrayLevelNonUniformity.1	DependenceEntropy	0.77	Rectangle	NPC	ComSeg
SurfaceArea	DependenceEntropy	0.87	Rectangle	NPC	ComSeg
RunLengthNonUniformity	DependenceEntropy	0.93	Rectangle	NPC	ComSeg
MeshVolume	DependenceEntropy	0.9	Rectangle	NPC	ComSeg
VoxelVolume	DependenceEntropy	0.9	Rectangle	NPC	ComSeg
Idmn	DependenceEntropy	0.71	Rectangle	NPC	ComSeg
Idn	DependenceEntropy	0.68	Rectangle	NPC	ComSeg
LeastAxisLength	DependenceEntropy	0.8	Rectangle	NPC	ComSeg
Correlation	DependenceEntropy	0.71	Rectangle	NPC	ComSeg
Sphericity	DependenceEntropy	-0.26	Rectangle	NPC	ComSeg
Elongation	DependenceEntropy	-0.05	Rectangle	NPC	ComSeg
Flatness	DependenceEntropy	-0.01	Rectangle	NPC	ComSeg
MCC	DependenceEntropy	-0.48	Rectangle	NPC	ComSeg
Strength	DependenceEntropy	-0.24	Rectangle	NPC	ComSeg
ZonePercentage	DependenceEntropy	-0.2	Rectangle	NPC	ComSeg
SmallDependenceEmphasis	DependenceEntropy	-0.16	Rectangle	NPC	ComSeg
DependenceNonUniformityNormalized	DependenceEntropy	-0.27	Rectangle	NPC	ComSeg
ShortRunEmphasis	DependenceEntropy	-0.21	Rectangle	NPC	ComSeg
RunLengthNonUniformityNormalized	DependenceEntropy	-0.21	Rectangle	NPC	ComSeg
RunPercentage	DependenceEntropy	-0.23	Rectangle	NPC	ComSeg
Imc2	DependenceEntropy	-0.34	Rectangle	NPC	ComSeg
Contrast.1	DependenceEntropy	-0.3	Rectangle	NPC	ComSeg
SizeZoneNonUniformityNormalized	DependenceEntropy	-0.1	Rectangle	NPC	ComSeg
SmallAreaEmphasis	DependenceEntropy	-0.07	Rectangle	NPC	ComSeg
DifferenceVariance	DependenceEntropy	0.01	Rectangle	NPC	ComSeg
Contrast	DependenceEntropy	-0.02	Rectangle	NPC	ComSeg
DifferenceAverage	DependenceEntropy	-0.04	Rectangle	NPC	ComSeg
ClusterShade	DependenceEntropy	0.07	Rectangle	NPC	ComSeg
Entropy	DependenceEntropy	0.48	Rectangle	NPC	ComSeg
RunEntropy	DependenceEntropy	0.62	Rectangle	NPC	ComSeg
Range	DependenceEntropy	0.35	Rectangle	NPC	ComSeg
RootMeanSquared	DependenceEntropy	0.35	Rectangle	NPC	ComSeg
X90Percentile	DependenceEntropy	0.31	Rectangle	NPC	ComSeg
Mean	DependenceEntropy	0.36	Rectangle	NPC	ComSeg
Median	DependenceEntropy	0.38	Rectangle	NPC	ComSeg
Minimum	DependenceEntropy	0.32	Rectangle	NPC	ComSeg
X10Percentile	DependenceEntropy	0.38	Rectangle	NPC	ComSeg
Maximum	DependenceEntropy	0.33	Rectangle	NPC	ComSeg
SmallDependenceHighGrayLevelEmphasis	DependenceEntropy	0.19	Rectangle	NPC	ComSeg
SumSquares	DependenceEntropy	0.15	Rectangle	NPC	ComSeg
GrayLevelVariance.2	DependenceEntropy	0.2	Rectangle	NPC	ComSeg
GrayLevelVariance	DependenceEntropy	0.2	Rectangle	NPC	ComSeg
MeanAbsoluteDeviation	DependenceEntropy	0.2	Rectangle	NPC	ComSeg
Variance	DependenceEntropy	0.2	Rectangle	NPC	ComSeg
HighGrayLevelZoneEmphasis	DependenceEntropy	0.33	Rectangle	NPC	ComSeg
SmallAreaHighGrayLevelEmphasis	DependenceEntropy	0.25	Rectangle	NPC	ComSeg
Complexity	DependenceEntropy	0.26	Rectangle	NPC	ComSeg
GrayLevelVariance.1	DependenceEntropy	0.21	Rectangle	NPC	ComSeg
ClusterProminence	DependenceEntropy	0.27	Rectangle	NPC	ComSeg
ClusterTendency	DependenceEntropy	0.26	Rectangle	NPC	ComSeg
DifferenceEntropy	DependenceEntropy	0.29	Rectangle	NPC	ComSeg
InterquartileRange	DependenceEntropy	0.23	Rectangle	NPC	ComSeg
RobustMeanAbsoluteDeviation	DependenceEntropy	0.22	Rectangle	NPC	ComSeg
ShortRunHighGrayLevelEmphasis	DependenceEntropy	0.35	Rectangle	NPC	ComSeg
LongRunHighGrayLevelEmphasis	DependenceEntropy	0.41	Rectangle	NPC	ComSeg
HighGrayLevelEmphasis	DependenceEntropy	0.36	Rectangle	NPC	ComSeg
HighGrayLevelRunEmphasis	DependenceEntropy	0.36	Rectangle	NPC	ComSeg
SumAverage	DependenceEntropy	0.36	Rectangle	NPC	ComSeg
Autocorrelation	DependenceEntropy	0.39	Rectangle	NPC	ComSeg
JointAverage	DependenceEntropy	0.36	Rectangle	NPC	ComSeg
SmallDependenceLowGrayLevelEmphasis	DependenceEntropy	-0.78	Rectangle	NPC	ComSeg
SmallAreaLowGrayLevelEmphasis	DependenceEntropy	-0.65	Rectangle	NPC	ComSeg
LowGrayLevelZoneEmphasis	DependenceEntropy	-0.63	Rectangle	NPC	ComSeg
LongRunLowGrayLevelEmphasis	DependenceEntropy	-0.63	Rectangle	NPC	ComSeg
LowGrayLevelRunEmphasis	DependenceEntropy	-0.67	Rectangle	NPC	ComSeg
ShortRunLowGrayLevelEmphasis	DependenceEntropy	-0.68	Rectangle	NPC	ComSeg
LowGrayLevelEmphasis	DependenceEntropy	-0.67	Rectangle	NPC	ComSeg
JointEnergy	DependenceEntropy	-0.9	Rectangle	NPC	ComSeg
MaximumProbability	DependenceEntropy	-0.83	Rectangle	NPC	ComSeg
SurfaceVolumeRatio	DependenceEntropy	-0.86	Rectangle	NPC	ComSeg
Coarseness	DependenceEntropy	-0.87	Rectangle	NPC	ComSeg
Kurtosis	DependenceEntropy	-0.19	Rectangle	NPC	ComSeg
Skewness	DependenceEntropy	-0.43	Rectangle	NPC	ComSeg
Busyness	DependenceEntropy	-0.06	Rectangle	NPC	ComSeg
InverseVariance	DependenceEntropy	0.04	Rectangle	NPC	ComSeg
Id	DependenceEntropy	0.05	Rectangle	NPC	ComSeg
Idm	DependenceEntropy	0.04	Rectangle	NPC	ComSeg
GrayLevelNonUniformityNormalized.1	DependenceEntropy	-0.46	Rectangle	NPC	ComSeg
Uniformity	DependenceEntropy	-0.5	Rectangle	NPC	ComSeg
GrayLevelNonUniformityNormalized	DependenceEntropy	-0.5	Rectangle	NPC	ComSeg
LargeAreaLowGrayLevelEmphasis	DependenceEntropy	-0.3	Rectangle	NPC	ComSeg
LargeDependenceLowGrayLevelEmphasis	DependenceEntropy	-0.41	Rectangle	NPC	ComSeg
JointEntropy	JointEntropy	1	Rectangle	NPC	ComSeg
DependenceNonUniformity	JointEntropy	0.93	Rectangle	NPC	ComSeg
SumEntropy	JointEntropy	0.89	Rectangle	NPC	ComSeg
SizeZoneNonUniformity	JointEntropy	0.9	Rectangle	NPC	ComSeg
Energy	JointEntropy	0.87	Rectangle	NPC	ComSeg
TotalEnergy	JointEntropy	0.87	Rectangle	NPC	ComSeg
Imc1	JointEntropy	0.36	Rectangle	NPC	ComSeg
GrayLevelNonUniformity	JointEntropy	0.42	Rectangle	NPC	ComSeg
GrayLevelNonUniformity.2	JointEntropy	0.41	Rectangle	NPC	ComSeg
DependenceVariance	JointEntropy	0.15	Rectangle	NPC	ComSeg
ZoneVariance	JointEntropy	0.13	Rectangle	NPC	ComSeg
LargeDependenceEmphasis	JointEntropy	0.08	Rectangle	NPC	ComSeg
LargeAreaEmphasis	JointEntropy	0.09	Rectangle	NPC	ComSeg
LongRunEmphasis	JointEntropy	0.06	Rectangle	NPC	ComSeg
RunVariance	JointEntropy	0.07	Rectangle	NPC	ComSeg
Maximum2DDiameterRow	JointEntropy	0.71	Rectangle	NPC	ComSeg
Maximum2DDiameterColumn	JointEntropy	0.68	Rectangle	NPC	ComSeg
MajorAxisLength	JointEntropy	0.63	Rectangle	NPC	ComSeg
Maximum3DDiameter	JointEntropy	0.69	Rectangle	NPC	ComSeg
Maximum2DDiameterSlice	JointEntropy	0.64	Rectangle	NPC	ComSeg
MinorAxisLength	JointEntropy	0.67	Rectangle	NPC	ComSeg
GrayLevelNonUniformity.1	JointEntropy	0.72	Rectangle	NPC	ComSeg
SurfaceArea	JointEntropy	0.76	Rectangle	NPC	ComSeg
RunLengthNonUniformity	JointEntropy	0.84	Rectangle	NPC	ComSeg
MeshVolume	JointEntropy	0.79	Rectangle	NPC	ComSeg
VoxelVolume	JointEntropy	0.79	Rectangle	NPC	ComSeg
Idmn	JointEntropy	0.57	Rectangle	NPC	ComSeg
Idn	JointEntropy	0.53	Rectangle	NPC	ComSeg
LeastAxisLength	JointEntropy	0.68	Rectangle	NPC	ComSeg
Correlation	JointEntropy	0.58	Rectangle	NPC	ComSeg
Sphericity	JointEntropy	-0.22	Rectangle	NPC	ComSeg
Elongation	JointEntropy	-0.07	Rectangle	NPC	ComSeg
Flatness	JointEntropy	-0.05	Rectangle	NPC	ComSeg
MCC	JointEntropy	-0.38	Rectangle	NPC	ComSeg
Strength	JointEntropy	-0.12	Rectangle	NPC	ComSeg
ZonePercentage	JointEntropy	-0.03	Rectangle	NPC	ComSeg
SmallDependenceEmphasis	JointEntropy	0	Rectangle	NPC	ComSeg
DependenceNonUniformityNormalized	JointEntropy	-0.09	Rectangle	NPC	ComSeg
ShortRunEmphasis	JointEntropy	-0.04	Rectangle	NPC	ComSeg
RunLengthNonUniformityNormalized	JointEntropy	-0.04	Rectangle	NPC	ComSeg
RunPercentage	JointEntropy	-0.06	Rectangle	NPC	ComSeg
Imc2	JointEntropy	-0.2	Rectangle	NPC	ComSeg
Contrast.1	JointEntropy	-0.15	Rectangle	NPC	ComSeg
SizeZoneNonUniformityNormalized	JointEntropy	0.04	Rectangle	NPC	ComSeg
SmallAreaEmphasis	JointEntropy	0.06	Rectangle	NPC	ComSeg
DifferenceVariance	JointEntropy	0.14	Rectangle	NPC	ComSeg
Contrast	JointEntropy	0.12	Rectangle	NPC	ComSeg
DifferenceAverage	JointEntropy	0.1	Rectangle	NPC	ComSeg
ClusterShade	JointEntropy	0.14	Rectangle	NPC	ComSeg
Entropy	JointEntropy	0.59	Rectangle	NPC	ComSeg
RunEntropy	JointEntropy	0.7	Rectangle	NPC	ComSeg
Range	JointEntropy	0.43	Rectangle	NPC	ComSeg
RootMeanSquared	JointEntropy	0.44	Rectangle	NPC	ComSeg
X90Percentile	JointEntropy	0.41	Rectangle	NPC	ComSeg
Mean	JointEntropy	0.44	Rectangle	NPC	ComSeg
Median	JointEntropy	0.46	Rectangle	NPC	ComSeg
Minimum	JointEntropy	0.4	Rectangle	NPC	ComSeg
X10Percentile	JointEntropy	0.46	Rectangle	NPC	ComSeg
Maximum	JointEntropy	0.42	Rectangle	NPC	ComSeg
SmallDependenceHighGrayLevelEmphasis	JointEntropy	0.31	Rectangle	NPC	ComSeg
SumSquares	JointEntropy	0.27	Rectangle	NPC	ComSeg
GrayLevelVariance.2	JointEntropy	0.31	Rectangle	NPC	ComSeg
GrayLevelVariance	JointEntropy	0.31	Rectangle	NPC	ComSeg
MeanAbsoluteDeviation	JointEntropy	0.32	Rectangle	NPC	ComSeg
Variance	JointEntropy	0.31	Rectangle	NPC	ComSeg
HighGrayLevelZoneEmphasis	JointEntropy	0.42	Rectangle	NPC	ComSeg
SmallAreaHighGrayLevelEmphasis	JointEntropy	0.35	Rectangle	NPC	ComSeg
Complexity	JointEntropy	0.37	Rectangle	NPC	ComSeg
GrayLevelVariance.1	JointEntropy	0.31	Rectangle	NPC	ComSeg
ClusterProminence	JointEntropy	0.37	Rectangle	NPC	ComSeg
ClusterTendency	JointEntropy	0.36	Rectangle	NPC	ComSeg
DifferenceEntropy	JointEntropy	0.43	Rectangle	NPC	ComSeg
InterquartileRange	JointEntropy	0.35	Rectangle	NPC	ComSeg
RobustMeanAbsoluteDeviation	JointEntropy	0.34	Rectangle	NPC	ComSeg
ShortRunHighGrayLevelEmphasis	JointEntropy	0.45	Rectangle	NPC	ComSeg
LongRunHighGrayLevelEmphasis	JointEntropy	0.49	Rectangle	NPC	ComSeg
HighGrayLevelEmphasis	JointEntropy	0.46	Rectangle	NPC	ComSeg
HighGrayLevelRunEmphasis	JointEntropy	0.46	Rectangle	NPC	ComSeg
SumAverage	JointEntropy	0.46	Rectangle	NPC	ComSeg
Autocorrelation	JointEntropy	0.48	Rectangle	NPC	ComSeg
JointAverage	JointEntropy	0.46	Rectangle	NPC	ComSeg
SmallDependenceLowGrayLevelEmphasis	JointEntropy	-0.7	Rectangle	NPC	ComSeg
SmallAreaLowGrayLevelEmphasis	JointEntropy	-0.7	Rectangle	NPC	ComSeg
LowGrayLevelZoneEmphasis	JointEntropy	-0.69	Rectangle	NPC	ComSeg
LongRunLowGrayLevelEmphasis	JointEntropy	-0.7	Rectangle	NPC	ComSeg
LowGrayLevelRunEmphasis	JointEntropy	-0.71	Rectangle	NPC	ComSeg
ShortRunLowGrayLevelEmphasis	JointEntropy	-0.71	Rectangle	NPC	ComSeg
LowGrayLevelEmphasis	JointEntropy	-0.71	Rectangle	NPC	ComSeg
JointEnergy	JointEntropy	-0.99	Rectangle	NPC	ComSeg
MaximumProbability	JointEntropy	-0.94	Rectangle	NPC	ComSeg
SurfaceVolumeRatio	JointEntropy	-0.76	Rectangle	NPC	ComSeg
Coarseness	JointEntropy	-0.78	Rectangle	NPC	ComSeg
Kurtosis	JointEntropy	-0.26	Rectangle	NPC	ComSeg
Skewness	JointEntropy	-0.46	Rectangle	NPC	ComSeg
Busyness	JointEntropy	-0.17	Rectangle	NPC	ComSeg
InverseVariance	JointEntropy	-0.11	Rectangle	NPC	ComSeg
Id	JointEntropy	-0.1	Rectangle	NPC	ComSeg
Idm	JointEntropy	-0.11	Rectangle	NPC	ComSeg
GrayLevelNonUniformityNormalized.1	JointEntropy	-0.56	Rectangle	NPC	ComSeg
Uniformity	JointEntropy	-0.61	Rectangle	NPC	ComSeg
GrayLevelNonUniformityNormalized	JointEntropy	-0.61	Rectangle	NPC	ComSeg
LargeAreaLowGrayLevelEmphasis	JointEntropy	-0.44	Rectangle	NPC	ComSeg
LargeDependenceLowGrayLevelEmphasis	JointEntropy	-0.53	Rectangle	NPC	ComSeg
DependenceNonUniformity	DependenceNonUniformity	1	Rectangle	NPC	ComSeg
SumEntropy	DependenceNonUniformity	0.79	Rectangle	NPC	ComSeg
SizeZoneNonUniformity	DependenceNonUniformity	0.88	Rectangle	NPC	ComSeg
Energy	DependenceNonUniformity	0.87	Rectangle	NPC	ComSeg
TotalEnergy	DependenceNonUniformity	0.87	Rectangle	NPC	ComSeg
Imc1	DependenceNonUniformity	0.47	Rectangle	NPC	ComSeg
GrayLevelNonUniformity	DependenceNonUniformity	0.54	Rectangle	NPC	ComSeg
GrayLevelNonUniformity.2	DependenceNonUniformity	0.53	Rectangle	NPC	ComSeg
DependenceVariance	DependenceNonUniformity	0.23	Rectangle	NPC	ComSeg
ZoneVariance	DependenceNonUniformity	0.21	Rectangle	NPC	ComSeg
LargeDependenceEmphasis	DependenceNonUniformity	0.16	Rectangle	NPC	ComSeg
LargeAreaEmphasis	DependenceNonUniformity	0.17	Rectangle	NPC	ComSeg
LongRunEmphasis	DependenceNonUniformity	0.14	Rectangle	NPC	ComSeg
RunVariance	DependenceNonUniformity	0.16	Rectangle	NPC	ComSeg
Maximum2DDiameterRow	DependenceNonUniformity	0.8	Rectangle	NPC	ComSeg
Maximum2DDiameterColumn	DependenceNonUniformity	0.78	Rectangle	NPC	ComSeg
MajorAxisLength	DependenceNonUniformity	0.74	Rectangle	NPC	ComSeg
Maximum3DDiameter	DependenceNonUniformity	0.8	Rectangle	NPC	ComSeg
Maximum2DDiameterSlice	DependenceNonUniformity	0.76	Rectangle	NPC	ComSeg
MinorAxisLength	DependenceNonUniformity	0.79	Rectangle	NPC	ComSeg
GrayLevelNonUniformity.1	DependenceNonUniformity	0.79	Rectangle	NPC	ComSeg
SurfaceArea	DependenceNonUniformity	0.88	Rectangle	NPC	ComSeg
RunLengthNonUniformity	DependenceNonUniformity	0.92	Rectangle	NPC	ComSeg
MeshVolume	DependenceNonUniformity	0.89	Rectangle	NPC	ComSeg
VoxelVolume	DependenceNonUniformity	0.89	Rectangle	NPC	ComSeg
Idmn	DependenceNonUniformity	0.66	Rectangle	NPC	ComSeg
Idn	DependenceNonUniformity	0.62	Rectangle	NPC	ComSeg
LeastAxisLength	DependenceNonUniformity	0.75	Rectangle	NPC	ComSeg
Correlation	DependenceNonUniformity	0.62	Rectangle	NPC	ComSeg
Sphericity	DependenceNonUniformity	-0.36	Rectangle	NPC	ComSeg
Elongation	DependenceNonUniformity	-0.09	Rectangle	NPC	ComSeg
Flatness	DependenceNonUniformity	-0.09	Rectangle	NPC	ComSeg
MCC	DependenceNonUniformity	-0.46	Rectangle	NPC	ComSeg
Strength	DependenceNonUniformity	-0.22	Rectangle	NPC	ComSeg
ZonePercentage	DependenceNonUniformity	-0.12	Rectangle	NPC	ComSeg
SmallDependenceEmphasis	DependenceNonUniformity	-0.08	Rectangle	NPC	ComSeg
DependenceNonUniformityNormalized	DependenceNonUniformity	-0.17	Rectangle	NPC	ComSeg
ShortRunEmphasis	DependenceNonUniformity	-0.12	Rectangle	NPC	ComSeg
RunLengthNonUniformityNormalized	DependenceNonUniformity	-0.12	Rectangle	NPC	ComSeg
RunPercentage	DependenceNonUniformity	-0.13	Rectangle	NPC	ComSeg
Imc2	DependenceNonUniformity	-0.31	Rectangle	NPC	ComSeg
Contrast.1	DependenceNonUniformity	-0.25	Rectangle	NPC	ComSeg
SizeZoneNonUniformityNormalized	DependenceNonUniformity	-0.03	Rectangle	NPC	ComSeg
SmallAreaEmphasis	DependenceNonUniformity	-0.01	Rectangle	NPC	ComSeg
DifferenceVariance	DependenceNonUniformity	0.06	Rectangle	NPC	ComSeg
Contrast	DependenceNonUniformity	0.03	Rectangle	NPC	ComSeg
DifferenceAverage	DependenceNonUniformity	0.02	Rectangle	NPC	ComSeg
ClusterShade	DependenceNonUniformity	0.12	Rectangle	NPC	ComSeg
Entropy	DependenceNonUniformity	0.5	Rectangle	NPC	ComSeg
RunEntropy	DependenceNonUniformity	0.63	Rectangle	NPC	ComSeg
Range	DependenceNonUniformity	0.38	Rectangle	NPC	ComSeg
RootMeanSquared	DependenceNonUniformity	0.37	Rectangle	NPC	ComSeg
X90Percentile	DependenceNonUniformity	0.34	Rectangle	NPC	ComSeg
Mean	DependenceNonUniformity	0.38	Rectangle	NPC	ComSeg
Median	DependenceNonUniformity	0.4	Rectangle	NPC	ComSeg
Minimum	DependenceNonUniformity	0.35	Rectangle	NPC	ComSeg
X10Percentile	DependenceNonUniformity	0.41	Rectangle	NPC	ComSeg
Maximum	DependenceNonUniformity	0.36	Rectangle	NPC	ComSeg
SmallDependenceHighGrayLevelEmphasis	DependenceNonUniformity	0.23	Rectangle	NPC	ComSeg
SumSquares	DependenceNonUniformity	0.19	Rectangle	NPC	ComSeg
GrayLevelVariance.2	DependenceNonUniformity	0.23	Rectangle	NPC	ComSeg
GrayLevelVariance	DependenceNonUniformity	0.24	Rectangle	NPC	ComSeg
MeanAbsoluteDeviation	DependenceNonUniformity	0.24	Rectangle	NPC	ComSeg
Variance	DependenceNonUniformity	0.23	Rectangle	NPC	ComSeg
HighGrayLevelZoneEmphasis	DependenceNonUniformity	0.35	Rectangle	NPC	ComSeg
SmallAreaHighGrayLevelEmphasis	DependenceNonUniformity	0.28	Rectangle	NPC	ComSeg
Complexity	DependenceNonUniformity	0.31	Rectangle	NPC	ComSeg
GrayLevelVariance.1	DependenceNonUniformity	0.24	Rectangle	NPC	ComSeg
ClusterProminence	DependenceNonUniformity	0.31	Rectangle	NPC	ComSeg
ClusterTendency	DependenceNonUniformity	0.29	Rectangle	NPC	ComSeg
DifferenceEntropy	DependenceNonUniformity	0.33	Rectangle	NPC	ComSeg
InterquartileRange	DependenceNonUniformity	0.27	Rectangle	NPC	ComSeg
RobustMeanAbsoluteDeviation	DependenceNonUniformity	0.25	Rectangle	NPC	ComSeg
ShortRunHighGrayLevelEmphasis	DependenceNonUniformity	0.37	Rectangle	NPC	ComSeg
LongRunHighGrayLevelEmphasis	DependenceNonUniformity	0.43	Rectangle	NPC	ComSeg
HighGrayLevelEmphasis	DependenceNonUniformity	0.39	Rectangle	NPC	ComSeg
HighGrayLevelRunEmphasis	DependenceNonUniformity	0.38	Rectangle	NPC	ComSeg
SumAverage	DependenceNonUniformity	0.38	Rectangle	NPC	ComSeg
Autocorrelation	DependenceNonUniformity	0.41	Rectangle	NPC	ComSeg
JointAverage	DependenceNonUniformity	0.38	Rectangle	NPC	ComSeg
SmallDependenceLowGrayLevelEmphasis	DependenceNonUniformity	-0.72	Rectangle	NPC	ComSeg
SmallAreaLowGrayLevelEmphasis	DependenceNonUniformity	-0.63	Rectangle	NPC	ComSeg
LowGrayLevelZoneEmphasis	DependenceNonUniformity	-0.62	Rectangle	NPC	ComSeg
LongRunLowGrayLevelEmphasis	DependenceNonUniformity	-0.64	Rectangle	NPC	ComSeg
LowGrayLevelRunEmphasis	DependenceNonUniformity	-0.66	Rectangle	NPC	ComSeg
ShortRunLowGrayLevelEmphasis	DependenceNonUniformity	-0.67	Rectangle	NPC	ComSeg
LowGrayLevelEmphasis	DependenceNonUniformity	-0.67	Rectangle	NPC	ComSeg
JointEnergy	DependenceNonUniformity	-0.91	Rectangle	NPC	ComSeg
MaximumProbability	DependenceNonUniformity	-0.86	Rectangle	NPC	ComSeg
SurfaceVolumeRatio	DependenceNonUniformity	-0.79	Rectangle	NPC	ComSeg
Coarseness	DependenceNonUniformity	-0.89	Rectangle	NPC	ComSeg
Kurtosis	DependenceNonUniformity	-0.17	Rectangle	NPC	ComSeg
Skewness	DependenceNonUniformity	-0.41	Rectangle	NPC	ComSeg
Busyness	DependenceNonUniformity	-0.06	Rectangle	NPC	ComSeg
InverseVariance	DependenceNonUniformity	-0.01	Rectangle	NPC	ComSeg
Id	DependenceNonUniformity	-0.01	Rectangle	NPC	ComSeg
Idm	DependenceNonUniformity	-0.02	Rectangle	NPC	ComSeg
GrayLevelNonUniformityNormalized.1	DependenceNonUniformity	-0.48	Rectangle	NPC	ComSeg
Uniformity	DependenceNonUniformity	-0.53	Rectangle	NPC	ComSeg
GrayLevelNonUniformityNormalized	DependenceNonUniformity	-0.52	Rectangle	NPC	ComSeg
LargeAreaLowGrayLevelEmphasis	DependenceNonUniformity	-0.34	Rectangle	NPC	ComSeg
LargeDependenceLowGrayLevelEmphasis	DependenceNonUniformity	-0.45	Rectangle	NPC	ComSeg
SumEntropy	SumEntropy	1	Rectangle	NPC	ComSeg
SizeZoneNonUniformity	SumEntropy	0.92	Rectangle	NPC	ComSeg
Energy	SumEntropy	0.91	Rectangle	NPC	ComSeg
TotalEnergy	SumEntropy	0.91	Rectangle	NPC	ComSeg
Imc1	SumEntropy	-0.04	Rectangle	NPC	ComSeg
GrayLevelNonUniformity	SumEntropy	0.03	Rectangle	NPC	ComSeg
GrayLevelNonUniformity.2	SumEntropy	0.02	Rectangle	NPC	ComSeg
DependenceVariance	SumEntropy	-0.2	Rectangle	NPC	ComSeg
ZoneVariance	SumEntropy	-0.25	Rectangle	NPC	ComSeg
LargeDependenceEmphasis	SumEntropy	-0.3	Rectangle	NPC	ComSeg
LargeAreaEmphasis	SumEntropy	-0.3	Rectangle	NPC	ComSeg
LongRunEmphasis	SumEntropy	-0.33	Rectangle	NPC	ComSeg
RunVariance	SumEntropy	-0.31	Rectangle	NPC	ComSeg
Maximum2DDiameterRow	SumEntropy	0.47	Rectangle	NPC	ComSeg
Maximum2DDiameterColumn	SumEntropy	0.46	Rectangle	NPC	ComSeg
MajorAxisLength	SumEntropy	0.41	Rectangle	NPC	ComSeg
Maximum3DDiameter	SumEntropy	0.45	Rectangle	NPC	ComSeg
Maximum2DDiameterSlice	SumEntropy	0.37	Rectangle	NPC	ComSeg
MinorAxisLength	SumEntropy	0.39	Rectangle	NPC	ComSeg
GrayLevelNonUniformity.1	SumEntropy	0.37	Rectangle	NPC	ComSeg
SurfaceArea	SumEntropy	0.48	Rectangle	NPC	ComSeg
RunLengthNonUniformity	SumEntropy	0.57	Rectangle	NPC	ComSeg
MeshVolume	SumEntropy	0.51	Rectangle	NPC	ComSeg
VoxelVolume	SumEntropy	0.51	Rectangle	NPC	ComSeg
Idmn	SumEntropy	0.3	Rectangle	NPC	ComSeg
Idn	SumEntropy	0.27	Rectangle	NPC	ComSeg
LeastAxisLength	SumEntropy	0.45	Rectangle	NPC	ComSeg
Correlation	SumEntropy	0.35	Rectangle	NPC	ComSeg
Sphericity	SumEntropy	-0.08	Rectangle	NPC	ComSeg
Elongation	SumEntropy	-0.08	Rectangle	NPC	ComSeg
Flatness	SumEntropy	-0.02	Rectangle	NPC	ComSeg
MCC	SumEntropy	0.01	Rectangle	NPC	ComSeg
Strength	SumEntropy	0.29	Rectangle	NPC	ComSeg
ZonePercentage	SumEntropy	0.35	Rectangle	NPC	ComSeg
SmallDependenceEmphasis	SumEntropy	0.38	Rectangle	NPC	ComSeg
DependenceNonUniformityNormalized	SumEntropy	0.29	Rectangle	NPC	ComSeg
ShortRunEmphasis	SumEntropy	0.34	Rectangle	NPC	ComSeg
RunLengthNonUniformityNormalized	SumEntropy	0.34	Rectangle	NPC	ComSeg
RunPercentage	SumEntropy	0.33	Rectangle	NPC	ComSeg
Imc2	SumEntropy	0.21	Rectangle	NPC	ComSeg
Contrast.1	SumEntropy	0.24	Rectangle	NPC	ComSeg
SizeZoneNonUniformityNormalized	SumEntropy	0.41	Rectangle	NPC	ComSeg
SmallAreaEmphasis	SumEntropy	0.42	Rectangle	NPC	ComSeg
DifferenceVariance	SumEntropy	0.52	Rectangle	NPC	ComSeg
Contrast	SumEntropy	0.5	Rectangle	NPC	ComSeg
DifferenceAverage	SumEntropy	0.49	Rectangle	NPC	ComSeg
ClusterShade	SumEntropy	0.36	Rectangle	NPC	ComSeg
Entropy	SumEntropy	0.86	Rectangle	NPC	ComSeg
RunEntropy	SumEntropy	0.91	Rectangle	NPC	ComSeg
Range	SumEntropy	0.73	Rectangle	NPC	ComSeg
RootMeanSquared	SumEntropy	0.73	Rectangle	NPC	ComSeg
X90Percentile	SumEntropy	0.72	Rectangle	NPC	ComSeg
Mean	SumEntropy	0.74	Rectangle	NPC	ComSeg
Median	SumEntropy	0.75	Rectangle	NPC	ComSeg
Minimum	SumEntropy	0.7	Rectangle	NPC	ComSeg
X10Percentile	SumEntropy	0.74	Rectangle	NPC	ComSeg
Maximum	SumEntropy	0.71	Rectangle	NPC	ComSeg
SmallDependenceHighGrayLevelEmphasis	SumEntropy	0.65	Rectangle	NPC	ComSeg
SumSquares	SumEntropy	0.63	Rectangle	NPC	ComSeg
GrayLevelVariance.2	SumEntropy	0.66	Rectangle	NPC	ComSeg
GrayLevelVariance	SumEntropy	0.66	Rectangle	NPC	ComSeg
MeanAbsoluteDeviation	SumEntropy	0.67	Rectangle	NPC	ComSeg
Variance	SumEntropy	0.66	Rectangle	NPC	ComSeg
HighGrayLevelZoneEmphasis	SumEntropy	0.74	Rectangle	NPC	ComSeg
SmallAreaHighGrayLevelEmphasis	SumEntropy	0.68	Rectangle	NPC	ComSeg
Complexity	SumEntropy	0.7	Rectangle	NPC	ComSeg
GrayLevelVariance.1	SumEntropy	0.66	Rectangle	NPC	ComSeg
ClusterProminence	SumEntropy	0.7	Rectangle	NPC	ComSeg
ClusterTendency	SumEntropy	0.7	Rectangle	NPC	ComSeg
DifferenceEntropy	SumEntropy	0.77	Rectangle	NPC	ComSeg
InterquartileRange	SumEntropy	0.69	Rectangle	NPC	ComSeg
RobustMeanAbsoluteDeviation	SumEntropy	0.68	Rectangle	NPC	ComSeg
ShortRunHighGrayLevelEmphasis	SumEntropy	0.75	Rectangle	NPC	ComSeg
LongRunHighGrayLevelEmphasis	SumEntropy	0.77	Rectangle	NPC	ComSeg
HighGrayLevelEmphasis	SumEntropy	0.75	Rectangle	NPC	ComSeg
HighGrayLevelRunEmphasis	SumEntropy	0.75	Rectangle	NPC	ComSeg
SumAverage	SumEntropy	0.75	Rectangle	NPC	ComSeg
Autocorrelation	SumEntropy	0.77	Rectangle	NPC	ComSeg
JointAverage	SumEntropy	0.75	Rectangle	NPC	ComSeg
SmallDependenceLowGrayLevelEmphasis	SumEntropy	-0.62	Rectangle	NPC	ComSeg
SmallAreaLowGrayLevelEmphasis	SumEntropy	-0.77	Rectangle	NPC	ComSeg
LowGrayLevelZoneEmphasis	SumEntropy	-0.81	Rectangle	NPC	ComSeg
LongRunLowGrayLevelEmphasis	SumEntropy	-0.79	Rectangle	NPC	ComSeg
LowGrayLevelRunEmphasis	SumEntropy	-0.78	Rectangle	NPC	ComSeg
ShortRunLowGrayLevelEmphasis	SumEntropy	-0.78	Rectangle	NPC	ComSeg
LowGrayLevelEmphasis	SumEntropy	-0.78	Rectangle	NPC	ComSeg
JointEnergy	SumEntropy	-0.92	Rectangle	NPC	ComSeg
MaximumProbability	SumEntropy	-0.95	Rectangle	NPC	ComSeg
SurfaceVolumeRatio	SumEntropy	-0.51	Rectangle	NPC	ComSeg
Coarseness	SumEntropy	-0.54	Rectangle	NPC	ComSeg
Kurtosis	SumEntropy	-0.35	Rectangle	NPC	ComSeg
Skewness	SumEntropy	-0.48	Rectangle	NPC	ComSeg
Busyness	SumEntropy	-0.52	Rectangle	NPC	ComSeg
InverseVariance	SumEntropy	-0.48	Rectangle	NPC	ComSeg
Id	SumEntropy	-0.48	Rectangle	NPC	ComSeg
Idm	SumEntropy	-0.49	Rectangle	NPC	ComSeg
GrayLevelNonUniformityNormalized.1	SumEntropy	-0.84	Rectangle	NPC	ComSeg
Uniformity	SumEntropy	-0.86	Rectangle	NPC	ComSeg
GrayLevelNonUniformityNormalized	SumEntropy	-0.86	Rectangle	NPC	ComSeg
LargeAreaLowGrayLevelEmphasis	SumEntropy	-0.69	Rectangle	NPC	ComSeg
LargeDependenceLowGrayLevelEmphasis	SumEntropy	-0.72	Rectangle	NPC	ComSeg
SizeZoneNonUniformity	SizeZoneNonUniformity	1	Rectangle	NPC	ComSeg
Energy	SizeZoneNonUniformity	0.95	Rectangle	NPC	ComSeg
TotalEnergy	SizeZoneNonUniformity	0.95	Rectangle	NPC	ComSeg
Imc1	SizeZoneNonUniformity	0.1	Rectangle	NPC	ComSeg
GrayLevelNonUniformity	SizeZoneNonUniformity	0.18	Rectangle	NPC	ComSeg
GrayLevelNonUniformity.2	SizeZoneNonUniformity	0.17	Rectangle	NPC	ComSeg
DependenceVariance	SizeZoneNonUniformity	-0.07	Rectangle	NPC	ComSeg
ZoneVariance	SizeZoneNonUniformity	-0.15	Rectangle	NPC	ComSeg
LargeDependenceEmphasis	SizeZoneNonUniformity	-0.2	Rectangle	NPC	ComSeg
LargeAreaEmphasis	SizeZoneNonUniformity	-0.2	Rectangle	NPC	ComSeg
LongRunEmphasis	SizeZoneNonUniformity	-0.23	Rectangle	NPC	ComSeg
RunVariance	SizeZoneNonUniformity	-0.22	Rectangle	NPC	ComSeg
Maximum2DDiameterRow	SizeZoneNonUniformity	0.62	Rectangle	NPC	ComSeg
Maximum2DDiameterColumn	SizeZoneNonUniformity	0.62	Rectangle	NPC	ComSeg
MajorAxisLength	SizeZoneNonUniformity	0.58	Rectangle	NPC	ComSeg
Maximum3DDiameter	SizeZoneNonUniformity	0.62	Rectangle	NPC	ComSeg
Maximum2DDiameterSlice	SizeZoneNonUniformity	0.49	Rectangle	NPC	ComSeg
MinorAxisLength	SizeZoneNonUniformity	0.51	Rectangle	NPC	ComSeg
GrayLevelNonUniformity.1	SizeZoneNonUniformity	0.53	Rectangle	NPC	ComSeg
SurfaceArea	SizeZoneNonUniformity	0.62	Rectangle	NPC	ComSeg
RunLengthNonUniformity	SizeZoneNonUniformity	0.68	Rectangle	NPC	ComSeg
MeshVolume	SizeZoneNonUniformity	0.62	Rectangle	NPC	ComSeg
VoxelVolume	SizeZoneNonUniformity	0.62	Rectangle	NPC	ComSeg
Idmn	SizeZoneNonUniformity	0.41	Rectangle	NPC	ComSeg
Idn	SizeZoneNonUniformity	0.38	Rectangle	NPC	ComSeg
LeastAxisLength	SizeZoneNonUniformity	0.51	Rectangle	NPC	ComSeg
Correlation	SizeZoneNonUniformity	0.37	Rectangle	NPC	ComSeg
Sphericity	SizeZoneNonUniformity	-0.26	Rectangle	NPC	ComSeg
Elongation	SizeZoneNonUniformity	-0.16	Rectangle	NPC	ComSeg
Flatness	SizeZoneNonUniformity	-0.14	Rectangle	NPC	ComSeg
MCC	SizeZoneNonUniformity	-0.1	Rectangle	NPC	ComSeg
Strength	SizeZoneNonUniformity	0.16	Rectangle	NPC	ComSeg
ZonePercentage	SizeZoneNonUniformity	0.27	Rectangle	NPC	ComSeg
SmallDependenceEmphasis	SizeZoneNonUniformity	0.31	Rectangle	NPC	ComSeg
DependenceNonUniformityNormalized	SizeZoneNonUniformity	0.19	Rectangle	NPC	ComSeg
ShortRunEmphasis	SizeZoneNonUniformity	0.25	Rectangle	NPC	ComSeg
RunLengthNonUniformityNormalized	SizeZoneNonUniformity	0.25	Rectangle	NPC	ComSeg
RunPercentage	SizeZoneNonUniformity	0.24	Rectangle	NPC	ComSeg
Imc2	SizeZoneNonUniformity	0.07	Rectangle	NPC	ComSeg
Contrast.1	SizeZoneNonUniformity	0.12	Rectangle	NPC	ComSeg
SizeZoneNonUniformityNormalized	SizeZoneNonUniformity	0.37	Rectangle	NPC	ComSeg
SmallAreaEmphasis	SizeZoneNonUniformity	0.39	Rectangle	NPC	ComSeg
DifferenceVariance	SizeZoneNonUniformity	0.42	Rectangle	NPC	ComSeg
Contrast	SizeZoneNonUniformity	0.4	Rectangle	NPC	ComSeg
DifferenceAverage	SizeZoneNonUniformity	0.38	Rectangle	NPC	ComSeg
ClusterShade	SizeZoneNonUniformity	0.34	Rectangle	NPC	ComSeg
Entropy	SizeZoneNonUniformity	0.77	Rectangle	NPC	ComSeg
RunEntropy	SizeZoneNonUniformity	0.85	Rectangle	NPC	ComSeg
Range	SizeZoneNonUniformity	0.68	Rectangle	NPC	ComSeg
RootMeanSquared	SizeZoneNonUniformity	0.67	Rectangle	NPC	ComSeg
X90Percentile	SizeZoneNonUniformity	0.64	Rectangle	NPC	ComSeg
Mean	SizeZoneNonUniformity	0.67	Rectangle	NPC	ComSeg
Median	SizeZoneNonUniformity	0.69	Rectangle	NPC	ComSeg
Minimum	SizeZoneNonUniformity	0.65	Rectangle	NPC	ComSeg
X10Percentile	SizeZoneNonUniformity	0.69	Rectangle	NPC	ComSeg
Maximum	SizeZoneNonUniformity	0.66	Rectangle	NPC	ComSeg
SmallDependenceHighGrayLevelEmphasis	SizeZoneNonUniformity	0.57	Rectangle	NPC	ComSeg
SumSquares	SizeZoneNonUniformity	0.53	Rectangle	NPC	ComSeg
GrayLevelVariance.2	SizeZoneNonUniformity	0.56	Rectangle	NPC	ComSeg
GrayLevelVariance	SizeZoneNonUniformity	0.56	Rectangle	NPC	ComSeg
MeanAbsoluteDeviation	SizeZoneNonUniformity	0.56	Rectangle	NPC	ComSeg
Variance	SizeZoneNonUniformity	0.56	Rectangle	NPC	ComSeg
HighGrayLevelZoneEmphasis	SizeZoneNonUniformity	0.66	Rectangle	NPC	ComSeg
SmallAreaHighGrayLevelEmphasis	SizeZoneNonUniformity	0.61	Rectangle	NPC	ComSeg
Complexity	SizeZoneNonUniformity	0.63	Rectangle	NPC	ComSeg
GrayLevelVariance.1	SizeZoneNonUniformity	0.57	Rectangle	NPC	ComSeg
ClusterProminence	SizeZoneNonUniformity	0.61	Rectangle	NPC	ComSeg
ClusterTendency	SizeZoneNonUniformity	0.6	Rectangle	NPC	ComSeg
DifferenceEntropy	SizeZoneNonUniformity	0.64	Rectangle	NPC	ComSeg
InterquartileRange	SizeZoneNonUniformity	0.58	Rectangle	NPC	ComSeg
RobustMeanAbsoluteDeviation	SizeZoneNonUniformity	0.57	Rectangle	NPC	ComSeg
ShortRunHighGrayLevelEmphasis	SizeZoneNonUniformity	0.67	Rectangle	NPC	ComSeg
LongRunHighGrayLevelEmphasis	SizeZoneNonUniformity	0.7	Rectangle	NPC	ComSeg
HighGrayLevelEmphasis	SizeZoneNonUniformity	0.67	Rectangle	NPC	ComSeg
HighGrayLevelRunEmphasis	SizeZoneNonUniformity	0.67	Rectangle	NPC	ComSeg
SumAverage	SizeZoneNonUniformity	0.67	Rectangle	NPC	ComSeg
Autocorrelation	SizeZoneNonUniformity	0.69	Rectangle	NPC	ComSeg
JointAverage	SizeZoneNonUniformity	0.67	Rectangle	NPC	ComSeg
SmallDependenceLowGrayLevelEmphasis	SizeZoneNonUniformity	-0.61	Rectangle	NPC	ComSeg
SmallAreaLowGrayLevelEmphasis	SizeZoneNonUniformity	-0.72	Rectangle	NPC	ComSeg
LowGrayLevelZoneEmphasis	SizeZoneNonUniformity	-0.78	Rectangle	NPC	ComSeg
LongRunLowGrayLevelEmphasis	SizeZoneNonUniformity	-0.78	Rectangle	NPC	ComSeg
LowGrayLevelRunEmphasis	SizeZoneNonUniformity	-0.77	Rectangle	NPC	ComSeg
ShortRunLowGrayLevelEmphasis	SizeZoneNonUniformity	-0.77	Rectangle	NPC	ComSeg
LowGrayLevelEmphasis	SizeZoneNonUniformity	-0.77	Rectangle	NPC	ComSeg
JointEnergy	SizeZoneNonUniformity	-0.92	Rectangle	NPC	ComSeg
MaximumProbability	SizeZoneNonUniformity	-0.93	Rectangle	NPC	ComSeg
SurfaceVolumeRatio	SizeZoneNonUniformity	-0.55	Rectangle	NPC	ComSeg
Coarseness	SizeZoneNonUniformity	-0.67	Rectangle	NPC	ComSeg
Kurtosis	SizeZoneNonUniformity	-0.24	Rectangle	NPC	ComSeg
Skewness	SizeZoneNonUniformity	-0.43	Rectangle	NPC	ComSeg
Busyness	SizeZoneNonUniformity	-0.4	Rectangle	NPC	ComSeg
InverseVariance	SizeZoneNonUniformity	-0.37	Rectangle	NPC	ComSeg
Id	SizeZoneNonUniformity	-0.37	Rectangle	NPC	ComSeg
Idm	SizeZoneNonUniformity	-0.38	Rectangle	NPC	ComSeg
GrayLevelNonUniformityNormalized.1	SizeZoneNonUniformity	-0.75	Rectangle	NPC	ComSeg
Uniformity	SizeZoneNonUniformity	-0.78	Rectangle	NPC	ComSeg
GrayLevelNonUniformityNormalized	SizeZoneNonUniformity	-0.78	Rectangle	NPC	ComSeg
LargeAreaLowGrayLevelEmphasis	SizeZoneNonUniformity	-0.62	Rectangle	NPC	ComSeg
LargeDependenceLowGrayLevelEmphasis	SizeZoneNonUniformity	-0.68	Rectangle	NPC	ComSeg
Energy	Energy	1	Rectangle	NPC	ComSeg
TotalEnergy	Energy	1	Rectangle	NPC	ComSeg
Imc1	Energy	0.08	Rectangle	NPC	ComSeg
GrayLevelNonUniformity	Energy	0.16	Rectangle	NPC	ComSeg
GrayLevelNonUniformity.2	Energy	0.15	Rectangle	NPC	ComSeg
DependenceVariance	Energy	-0.07	Rectangle	NPC	ComSeg
ZoneVariance	Energy	-0.14	Rectangle	NPC	ComSeg
LargeDependenceEmphasis	Energy	-0.19	Rectangle	NPC	ComSeg
LargeAreaEmphasis	Energy	-0.19	Rectangle	NPC	ComSeg
LongRunEmphasis	Energy	-0.22	Rectangle	NPC	ComSeg
RunVariance	Energy	-0.2	Rectangle	NPC	ComSeg
Maximum2DDiameterRow	Energy	0.58	Rectangle	NPC	ComSeg
Maximum2DDiameterColumn	Energy	0.57	Rectangle	NPC	ComSeg
MajorAxisLength	Energy	0.52	Rectangle	NPC	ComSeg
Maximum3DDiameter	Energy	0.57	Rectangle	NPC	ComSeg
Maximum2DDiameterSlice	Energy	0.48	Rectangle	NPC	ComSeg
MinorAxisLength	Energy	0.5	Rectangle	NPC	ComSeg
GrayLevelNonUniformity.1	Energy	0.48	Rectangle	NPC	ComSeg
SurfaceArea	Energy	0.6	Rectangle	NPC	ComSeg
RunLengthNonUniformity	Energy	0.67	Rectangle	NPC	ComSeg
MeshVolume	Energy	0.62	Rectangle	NPC	ComSeg
VoxelVolume	Energy	0.62	Rectangle	NPC	ComSeg
Idmn	Energy	0.44	Rectangle	NPC	ComSeg
Idn	Energy	0.42	Rectangle	NPC	ComSeg
LeastAxisLength	Energy	0.55	Rectangle	NPC	ComSeg
Correlation	Energy	0.42	Rectangle	NPC	ComSeg
Sphericity	Energy	-0.17	Rectangle	NPC	ComSeg
Elongation	Energy	-0.12	Rectangle	NPC	ComSeg
Flatness	Energy	-0.05	Rectangle	NPC	ComSeg
MCC	Energy	-0.06	Rectangle	NPC	ComSeg
Strength	Energy	0.21	Rectangle	NPC	ComSeg
ZonePercentage	Energy	0.26	Rectangle	NPC	ComSeg
SmallDependenceEmphasis	Energy	0.29	Rectangle	NPC	ComSeg
DependenceNonUniformityNormalized	Energy	0.18	Rectangle	NPC	ComSeg
ShortRunEmphasis	Energy	0.24	Rectangle	NPC	ComSeg
RunLengthNonUniformityNormalized	Energy	0.23	Rectangle	NPC	ComSeg
RunPercentage	Energy	0.22	Rectangle	NPC	ComSeg
Imc2	Energy	0.09	Rectangle	NPC	ComSeg
Contrast.1	Energy	0.14	Rectangle	NPC	ComSeg
SizeZoneNonUniformityNormalized	Energy	0.35	Rectangle	NPC	ComSeg
SmallAreaEmphasis	Energy	0.36	Rectangle	NPC	ComSeg
DifferenceVariance	Energy	0.46	Rectangle	NPC	ComSeg
Contrast	Energy	0.43	Rectangle	NPC	ComSeg
DifferenceAverage	Energy	0.4	Rectangle	NPC	ComSeg
ClusterShade	Energy	0.38	Rectangle	NPC	ComSeg
Entropy	Energy	0.8	Rectangle	NPC	ComSeg
RunEntropy	Energy	0.88	Rectangle	NPC	ComSeg
Range	Energy	0.75	Rectangle	NPC	ComSeg
RootMeanSquared	Energy	0.75	Rectangle	NPC	ComSeg
X90Percentile	Energy	0.72	Rectangle	NPC	ComSeg
Mean	Energy	0.76	Rectangle	NPC	ComSeg
Median	Energy	0.77	Rectangle	NPC	ComSeg
Minimum	Energy	0.73	Rectangle	NPC	ComSeg
X10Percentile	Energy	0.78	Rectangle	NPC	ComSeg
Maximum	Energy	0.74	Rectangle	NPC	ComSeg
SmallDependenceHighGrayLevelEmphasis	Energy	0.61	Rectangle	NPC	ComSeg
SumSquares	Energy	0.58	Rectangle	NPC	ComSeg
GrayLevelVariance.2	Energy	0.62	Rectangle	NPC	ComSeg
GrayLevelVariance	Energy	0.62	Rectangle	NPC	ComSeg
MeanAbsoluteDeviation	Energy	0.61	Rectangle	NPC	ComSeg
Variance	Energy	0.62	Rectangle	NPC	ComSeg
HighGrayLevelZoneEmphasis	Energy	0.72	Rectangle	NPC	ComSeg
SmallAreaHighGrayLevelEmphasis	Energy	0.66	Rectangle	NPC	ComSeg
Complexity	Energy	0.67	Rectangle	NPC	ComSeg
GrayLevelVariance.1	Energy	0.63	Rectangle	NPC	ComSeg
ClusterProminence	Energy	0.68	Rectangle	NPC	ComSeg
ClusterTendency	Energy	0.66	Rectangle	NPC	ComSeg
DifferenceEntropy	Energy	0.64	Rectangle	NPC	ComSeg
InterquartileRange	Energy	0.62	Rectangle	NPC	ComSeg
RobustMeanAbsoluteDeviation	Energy	0.61	Rectangle	NPC	ComSeg
ShortRunHighGrayLevelEmphasis	Energy	0.73	Rectangle	NPC	ComSeg
LongRunHighGrayLevelEmphasis	Energy	0.77	Rectangle	NPC	ComSeg
HighGrayLevelEmphasis	Energy	0.74	Rectangle	NPC	ComSeg
HighGrayLevelRunEmphasis	Energy	0.74	Rectangle	NPC	ComSeg
SumAverage	Energy	0.73	Rectangle	NPC	ComSeg
Autocorrelation	Energy	0.75	Rectangle	NPC	ComSeg
JointAverage	Energy	0.73	Rectangle	NPC	ComSeg
SmallDependenceLowGrayLevelEmphasis	Energy	-0.69	Rectangle	NPC	ComSeg
SmallAreaLowGrayLevelEmphasis	Energy	-0.78	Rectangle	NPC	ComSeg
LowGrayLevelZoneEmphasis	Energy	-0.82	Rectangle	NPC	ComSeg
LongRunLowGrayLevelEmphasis	Energy	-0.82	Rectangle	NPC	ComSeg
LowGrayLevelRunEmphasis	Energy	-0.82	Rectangle	NPC	ComSeg
ShortRunLowGrayLevelEmphasis	Energy	-0.82	Rectangle	NPC	ComSeg
LowGrayLevelEmphasis	Energy	-0.82	Rectangle	NPC	ComSeg
JointEnergy	Energy	-0.88	Rectangle	NPC	ComSeg
MaximumProbability	Energy	-0.9	Rectangle	NPC	ComSeg
SurfaceVolumeRatio	Energy	-0.58	Rectangle	NPC	ComSeg
Coarseness	Energy	-0.66	Rectangle	NPC	ComSeg
Kurtosis	Energy	-0.24	Rectangle	NPC	ComSeg
Skewness	Energy	-0.44	Rectangle	NPC	ComSeg
Busyness	Energy	-0.46	Rectangle	NPC	ComSeg
InverseVariance	Energy	-0.38	Rectangle	NPC	ComSeg
Id	Energy	-0.38	Rectangle	NPC	ComSeg
Idm	Energy	-0.38	Rectangle	NPC	ComSeg
GrayLevelNonUniformityNormalized.1	Energy	-0.79	Rectangle	NPC	ComSeg
Uniformity	Energy	-0.81	Rectangle	NPC	ComSeg
GrayLevelNonUniformityNormalized	Energy	-0.81	Rectangle	NPC	ComSeg
LargeAreaLowGrayLevelEmphasis	Energy	-0.64	Rectangle	NPC	ComSeg
LargeDependenceLowGrayLevelEmphasis	Energy	-0.71	Rectangle	NPC	ComSeg
TotalEnergy	TotalEnergy	1	Rectangle	NPC	ComSeg
Imc1	TotalEnergy	0.08	Rectangle	NPC	ComSeg
GrayLevelNonUniformity	TotalEnergy	0.16	Rectangle	NPC	ComSeg
GrayLevelNonUniformity.2	TotalEnergy	0.15	Rectangle	NPC	ComSeg
DependenceVariance	TotalEnergy	-0.07	Rectangle	NPC	ComSeg
ZoneVariance	TotalEnergy	-0.14	Rectangle	NPC	ComSeg
LargeDependenceEmphasis	TotalEnergy	-0.19	Rectangle	NPC	ComSeg
LargeAreaEmphasis	TotalEnergy	-0.19	Rectangle	NPC	ComSeg
LongRunEmphasis	TotalEnergy	-0.22	Rectangle	NPC	ComSeg
RunVariance	TotalEnergy	-0.2	Rectangle	NPC	ComSeg
Maximum2DDiameterRow	TotalEnergy	0.58	Rectangle	NPC	ComSeg
Maximum2DDiameterColumn	TotalEnergy	0.57	Rectangle	NPC	ComSeg
MajorAxisLength	TotalEnergy	0.52	Rectangle	NPC	ComSeg
Maximum3DDiameter	TotalEnergy	0.57	Rectangle	NPC	ComSeg
Maximum2DDiameterSlice	TotalEnergy	0.48	Rectangle	NPC	ComSeg
MinorAxisLength	TotalEnergy	0.5	Rectangle	NPC	ComSeg
GrayLevelNonUniformity.1	TotalEnergy	0.48	Rectangle	NPC	ComSeg
SurfaceArea	TotalEnergy	0.6	Rectangle	NPC	ComSeg
RunLengthNonUniformity	TotalEnergy	0.67	Rectangle	NPC	ComSeg
MeshVolume	TotalEnergy	0.62	Rectangle	NPC	ComSeg
VoxelVolume	TotalEnergy	0.62	Rectangle	NPC	ComSeg
Idmn	TotalEnergy	0.44	Rectangle	NPC	ComSeg
Idn	TotalEnergy	0.42	Rectangle	NPC	ComSeg
LeastAxisLength	TotalEnergy	0.55	Rectangle	NPC	ComSeg
Correlation	TotalEnergy	0.42	Rectangle	NPC	ComSeg
Sphericity	TotalEnergy	-0.17	Rectangle	NPC	ComSeg
Elongation	TotalEnergy	-0.12	Rectangle	NPC	ComSeg
Flatness	TotalEnergy	-0.05	Rectangle	NPC	ComSeg
MCC	TotalEnergy	-0.06	Rectangle	NPC	ComSeg
Strength	TotalEnergy	0.21	Rectangle	NPC	ComSeg
ZonePercentage	TotalEnergy	0.26	Rectangle	NPC	ComSeg
SmallDependenceEmphasis	TotalEnergy	0.29	Rectangle	NPC	ComSeg
DependenceNonUniformityNormalized	TotalEnergy	0.18	Rectangle	NPC	ComSeg
ShortRunEmphasis	TotalEnergy	0.24	Rectangle	NPC	ComSeg
RunLengthNonUniformityNormalized	TotalEnergy	0.23	Rectangle	NPC	ComSeg
RunPercentage	TotalEnergy	0.22	Rectangle	NPC	ComSeg
Imc2	TotalEnergy	0.09	Rectangle	NPC	ComSeg
Contrast.1	TotalEnergy	0.14	Rectangle	NPC	ComSeg
SizeZoneNonUniformityNormalized	TotalEnergy	0.35	Rectangle	NPC	ComSeg
SmallAreaEmphasis	TotalEnergy	0.36	Rectangle	NPC	ComSeg
DifferenceVariance	TotalEnergy	0.46	Rectangle	NPC	ComSeg
Contrast	TotalEnergy	0.43	Rectangle	NPC	ComSeg
DifferenceAverage	TotalEnergy	0.4	Rectangle	NPC	ComSeg
ClusterShade	TotalEnergy	0.38	Rectangle	NPC	ComSeg
Entropy	TotalEnergy	0.8	Rectangle	NPC	ComSeg
RunEntropy	TotalEnergy	0.88	Rectangle	NPC	ComSeg
Range	TotalEnergy	0.75	Rectangle	NPC	ComSeg
RootMeanSquared	TotalEnergy	0.75	Rectangle	NPC	ComSeg
X90Percentile	TotalEnergy	0.72	Rectangle	NPC	ComSeg
Mean	TotalEnergy	0.76	Rectangle	NPC	ComSeg
Median	TotalEnergy	0.77	Rectangle	NPC	ComSeg
Minimum	TotalEnergy	0.73	Rectangle	NPC	ComSeg
X10Percentile	TotalEnergy	0.78	Rectangle	NPC	ComSeg
Maximum	TotalEnergy	0.74	Rectangle	NPC	ComSeg
SmallDependenceHighGrayLevelEmphasis	TotalEnergy	0.61	Rectangle	NPC	ComSeg
SumSquares	TotalEnergy	0.58	Rectangle	NPC	ComSeg
GrayLevelVariance.2	TotalEnergy	0.62	Rectangle	NPC	ComSeg
GrayLevelVariance	TotalEnergy	0.62	Rectangle	NPC	ComSeg
MeanAbsoluteDeviation	TotalEnergy	0.61	Rectangle	NPC	ComSeg
Variance	TotalEnergy	0.62	Rectangle	NPC	ComSeg
HighGrayLevelZoneEmphasis	TotalEnergy	0.72	Rectangle	NPC	ComSeg
SmallAreaHighGrayLevelEmphasis	TotalEnergy	0.66	Rectangle	NPC	ComSeg
Complexity	TotalEnergy	0.67	Rectangle	NPC	ComSeg
GrayLevelVariance.1	TotalEnergy	0.63	Rectangle	NPC	ComSeg
ClusterProminence	TotalEnergy	0.68	Rectangle	NPC	ComSeg
ClusterTendency	TotalEnergy	0.66	Rectangle	NPC	ComSeg
DifferenceEntropy	TotalEnergy	0.64	Rectangle	NPC	ComSeg
InterquartileRange	TotalEnergy	0.62	Rectangle	NPC	ComSeg
RobustMeanAbsoluteDeviation	TotalEnergy	0.61	Rectangle	NPC	ComSeg
ShortRunHighGrayLevelEmphasis	TotalEnergy	0.73	Rectangle	NPC	ComSeg
LongRunHighGrayLevelEmphasis	TotalEnergy	0.77	Rectangle	NPC	ComSeg
HighGrayLevelEmphasis	TotalEnergy	0.74	Rectangle	NPC	ComSeg
HighGrayLevelRunEmphasis	TotalEnergy	0.74	Rectangle	NPC	ComSeg
SumAverage	TotalEnergy	0.73	Rectangle	NPC	ComSeg
Autocorrelation	TotalEnergy	0.75	Rectangle	NPC	ComSeg
JointAverage	TotalEnergy	0.73	Rectangle	NPC	ComSeg
SmallDependenceLowGrayLevelEmphasis	TotalEnergy	-0.69	Rectangle	NPC	ComSeg
SmallAreaLowGrayLevelEmphasis	TotalEnergy	-0.78	Rectangle	NPC	ComSeg
LowGrayLevelZoneEmphasis	TotalEnergy	-0.82	Rectangle	NPC	ComSeg
LongRunLowGrayLevelEmphasis	TotalEnergy	-0.82	Rectangle	NPC	ComSeg
LowGrayLevelRunEmphasis	TotalEnergy	-0.82	Rectangle	NPC	ComSeg
ShortRunLowGrayLevelEmphasis	TotalEnergy	-0.82	Rectangle	NPC	ComSeg
LowGrayLevelEmphasis	TotalEnergy	-0.82	Rectangle	NPC	ComSeg
JointEnergy	TotalEnergy	-0.88	Rectangle	NPC	ComSeg
MaximumProbability	TotalEnergy	-0.9	Rectangle	NPC	ComSeg
SurfaceVolumeRatio	TotalEnergy	-0.58	Rectangle	NPC	ComSeg
Coarseness	TotalEnergy	-0.66	Rectangle	NPC	ComSeg
Kurtosis	TotalEnergy	-0.24	Rectangle	NPC	ComSeg
Skewness	TotalEnergy	-0.44	Rectangle	NPC	ComSeg
Busyness	TotalEnergy	-0.46	Rectangle	NPC	ComSeg
InverseVariance	TotalEnergy	-0.38	Rectangle	NPC	ComSeg
Id	TotalEnergy	-0.38	Rectangle	NPC	ComSeg
Idm	TotalEnergy	-0.38	Rectangle	NPC	ComSeg
GrayLevelNonUniformityNormalized.1	TotalEnergy	-0.79	Rectangle	NPC	ComSeg
Uniformity	TotalEnergy	-0.81	Rectangle	NPC	ComSeg
GrayLevelNonUniformityNormalized	TotalEnergy	-0.81	Rectangle	NPC	ComSeg
LargeAreaLowGrayLevelEmphasis	TotalEnergy	-0.64	Rectangle	NPC	ComSeg
LargeDependenceLowGrayLevelEmphasis	TotalEnergy	-0.71	Rectangle	NPC	ComSeg
Imc1	Imc1	1	Rectangle	NPC	ComSeg
GrayLevelNonUniformity	Imc1	0.98	Rectangle	NPC	ComSeg
GrayLevelNonUniformity.2	Imc1	0.98	Rectangle	NPC	ComSeg
DependenceVariance	Imc1	0.87	Rectangle	NPC	ComSeg
ZoneVariance	Imc1	0.92	Rectangle	NPC	ComSeg
LargeDependenceEmphasis	Imc1	0.91	Rectangle	NPC	ComSeg
LargeAreaEmphasis	Imc1	0.91	Rectangle	NPC	ComSeg
LongRunEmphasis	Imc1	0.9	Rectangle	NPC	ComSeg
RunVariance	Imc1	0.91	Rectangle	NPC	ComSeg
Maximum2DDiameterRow	Imc1	0.63	Rectangle	NPC	ComSeg
Maximum2DDiameterColumn	Imc1	0.59	Rectangle	NPC	ComSeg
MajorAxisLength	Imc1	0.58	Rectangle	NPC	ComSeg
Maximum3DDiameter	Imc1	0.63	Rectangle	NPC	ComSeg
Maximum2DDiameterSlice	Imc1	0.76	Rectangle	NPC	ComSeg
MinorAxisLength	Imc1	0.77	Rectangle	NPC	ComSeg
GrayLevelNonUniformity.1	Imc1	0.84	Rectangle	NPC	ComSeg
SurfaceArea	Imc1	0.79	Rectangle	NPC	ComSeg
RunLengthNonUniformity	Imc1	0.75	Rectangle	NPC	ComSeg
MeshVolume	Imc1	0.8	Rectangle	NPC	ComSeg
VoxelVolume	Imc1	0.8	Rectangle	NPC	ComSeg
Idmn	Imc1	0.76	Rectangle	NPC	ComSeg
Idn	Imc1	0.75	Rectangle	NPC	ComSeg
LeastAxisLength	Imc1	0.71	Rectangle	NPC	ComSeg
Correlation	Imc1	0.72	Rectangle	NPC	ComSeg
Sphericity	Imc1	-0.34	Rectangle	NPC	ComSeg
Elongation	Imc1	0.08	Rectangle	NPC	ComSeg
Flatness	Imc1	0.04	Rectangle	NPC	ComSeg
MCC	Imc1	-0.94	Rectangle	NPC	ComSeg
Strength	Imc1	-0.91	Rectangle	NPC	ComSeg
ZonePercentage	Imc1	-0.9	Rectangle	NPC	ComSeg
SmallDependenceEmphasis	Imc1	-0.88	Rectangle	NPC	ComSeg
DependenceNonUniformityNormalized	Imc1	-0.91	Rectangle	NPC	ComSeg
ShortRunEmphasis	Imc1	-0.9	Rectangle	NPC	ComSeg
RunLengthNonUniformityNormalized	Imc1	-0.9	Rectangle	NPC	ComSeg
RunPercentage	Imc1	-0.9	Rectangle	NPC	ComSeg
Imc2	Imc1	-0.98	Rectangle	NPC	ComSeg
Contrast.1	Imc1	-0.93	Rectangle	NPC	ComSeg
SizeZoneNonUniformityNormalized	Imc1	-0.84	Rectangle	NPC	ComSeg
SmallAreaEmphasis	Imc1	-0.82	Rectangle	NPC	ComSeg
DifferenceVariance	Imc1	-0.8	Rectangle	NPC	ComSeg
Contrast	Imc1	-0.82	Rectangle	NPC	ComSeg
DifferenceAverage	Imc1	-0.84	Rectangle	NPC	ComSeg
ClusterShade	Imc1	-0.4	Rectangle	NPC	ComSeg
Entropy	Imc1	-0.44	Rectangle	NPC	ComSeg
RunEntropy	Imc1	-0.3	Rectangle	NPC	ComSeg
Range	Imc1	-0.53	Rectangle	NPC	ComSeg
RootMeanSquared	Imc1	-0.54	Rectangle	NPC	ComSeg
X90Percentile	Imc1	-0.58	Rectangle	NPC	ComSeg
Mean	Imc1	-0.53	Rectangle	NPC	ComSeg
Median	Imc1	-0.51	Rectangle	NPC	ComSeg
Minimum	Imc1	-0.55	Rectangle	NPC	ComSeg
X10Percentile	Imc1	-0.5	Rectangle	NPC	ComSeg
Maximum	Imc1	-0.54	Rectangle	NPC	ComSeg
SmallDependenceHighGrayLevelEmphasis	Imc1	-0.69	Rectangle	NPC	ComSeg
SumSquares	Imc1	-0.71	Rectangle	NPC	ComSeg
GrayLevelVariance.2	Imc1	-0.68	Rectangle	NPC	ComSeg
GrayLevelVariance	Imc1	-0.68	Rectangle	NPC	ComSeg
MeanAbsoluteDeviation	Imc1	-0.68	Rectangle	NPC	ComSeg
Variance	Imc1	-0.68	Rectangle	NPC	ComSeg
HighGrayLevelZoneEmphasis	Imc1	-0.58	Rectangle	NPC	ComSeg
SmallAreaHighGrayLevelEmphasis	Imc1	-0.64	Rectangle	NPC	ComSeg
Complexity	Imc1	-0.62	Rectangle	NPC	ComSeg
GrayLevelVariance.1	Imc1	-0.67	Rectangle	NPC	ComSeg
ClusterProminence	Imc1	-0.61	Rectangle	NPC	ComSeg
ClusterTendency	Imc1	-0.63	Rectangle	NPC	ComSeg
DifferenceEntropy	Imc1	-0.6	Rectangle	NPC	ComSeg
InterquartileRange	Imc1	-0.64	Rectangle	NPC	ComSeg
RobustMeanAbsoluteDeviation	Imc1	-0.66	Rectangle	NPC	ComSeg
ShortRunHighGrayLevelEmphasis	Imc1	-0.55	Rectangle	NPC	ComSeg
LongRunHighGrayLevelEmphasis	Imc1	-0.5	Rectangle	NPC	ComSeg
HighGrayLevelEmphasis	Imc1	-0.54	Rectangle	NPC	ComSeg
HighGrayLevelRunEmphasis	Imc1	-0.54	Rectangle	NPC	ComSeg
SumAverage	Imc1	-0.53	Rectangle	NPC	ComSeg
Autocorrelation	Imc1	-0.52	Rectangle	NPC	ComSeg
JointAverage	Imc1	-0.53	Rectangle	NPC	ComSeg
SmallDependenceLowGrayLevelEmphasis	Imc1	-0.36	Rectangle	NPC	ComSeg
SmallAreaLowGrayLevelEmphasis	Imc1	0.03	Rectangle	NPC	ComSeg
LowGrayLevelZoneEmphasis	Imc1	0.15	Rectangle	NPC	ComSeg
LongRunLowGrayLevelEmphasis	Imc1	0.11	Rectangle	NPC	ComSeg
LowGrayLevelRunEmphasis	Imc1	0.05	Rectangle	NPC	ComSeg
ShortRunLowGrayLevelEmphasis	Imc1	0.03	Rectangle	NPC	ComSeg
LowGrayLevelEmphasis	Imc1	0.04	Rectangle	NPC	ComSeg
JointEnergy	Imc1	-0.28	Rectangle	NPC	ComSeg
MaximumProbability	Imc1	-0.12	Rectangle	NPC	ComSeg
SurfaceVolumeRatio	Imc1	-0.72	Rectangle	NPC	ComSeg
Coarseness	Imc1	-0.69	Rectangle	NPC	ComSeg
Kurtosis	Imc1	0.2	Rectangle	NPC	ComSeg
Skewness	Imc1	0.01	Rectangle	NPC	ComSeg
Busyness	Imc1	0.76	Rectangle	NPC	ComSeg
InverseVariance	Imc1	0.82	Rectangle	NPC	ComSeg
Id	Imc1	0.83	Rectangle	NPC	ComSeg
Idm	Imc1	0.83	Rectangle	NPC	ComSeg
GrayLevelNonUniformityNormalized.1	Imc1	0.46	Rectangle	NPC	ComSeg
Uniformity	Imc1	0.41	Rectangle	NPC	ComSeg
GrayLevelNonUniformityNormalized	Imc1	0.41	Rectangle	NPC	ComSeg
LargeAreaLowGrayLevelEmphasis	Imc1	0.51	Rectangle	NPC	ComSeg
LargeDependenceLowGrayLevelEmphasis	Imc1	0.37	Rectangle	NPC	ComSeg
GrayLevelNonUniformity	GrayLevelNonUniformity	1	Rectangle	NPC	ComSeg
GrayLevelNonUniformity.2	GrayLevelNonUniformity	1	Rectangle	NPC	ComSeg
DependenceVariance	GrayLevelNonUniformity	0.86	Rectangle	NPC	ComSeg
ZoneVariance	GrayLevelNonUniformity	0.89	Rectangle	NPC	ComSeg
LargeDependenceEmphasis	GrayLevelNonUniformity	0.88	Rectangle	NPC	ComSeg
LargeAreaEmphasis	GrayLevelNonUniformity	0.89	Rectangle	NPC	ComSeg
LongRunEmphasis	GrayLevelNonUniformity	0.87	Rectangle	NPC	ComSeg
RunVariance	GrayLevelNonUniformity	0.88	Rectangle	NPC	ComSeg
Maximum2DDiameterRow	GrayLevelNonUniformity	0.71	Rectangle	NPC	ComSeg
Maximum2DDiameterColumn	GrayLevelNonUniformity	0.68	Rectangle	NPC	ComSeg
MajorAxisLength	GrayLevelNonUniformity	0.67	Rectangle	NPC	ComSeg
Maximum3DDiameter	GrayLevelNonUniformity	0.71	Rectangle	NPC	ComSeg
Maximum2DDiameterSlice	GrayLevelNonUniformity	0.8	Rectangle	NPC	ComSeg
MinorAxisLength	GrayLevelNonUniformity	0.81	Rectangle	NPC	ComSeg
GrayLevelNonUniformity.1	GrayLevelNonUniformity	0.88	Rectangle	NPC	ComSeg
SurfaceArea	GrayLevelNonUniformity	0.85	Rectangle	NPC	ComSeg
RunLengthNonUniformity	GrayLevelNonUniformity	0.8	Rectangle	NPC	ComSeg
MeshVolume	GrayLevelNonUniformity	0.85	Rectangle	NPC	ComSeg
VoxelVolume	GrayLevelNonUniformity	0.85	Rectangle	NPC	ComSeg
Idmn	GrayLevelNonUniformity	0.81	Rectangle	NPC	ComSeg
Idn	GrayLevelNonUniformity	0.81	Rectangle	NPC	ComSeg
LeastAxisLength	GrayLevelNonUniformity	0.74	Rectangle	NPC	ComSeg
Correlation	GrayLevelNonUniformity	0.76	Rectangle	NPC	ComSeg
Sphericity	GrayLevelNonUniformity	-0.44	Rectangle	NPC	ComSeg
Elongation	GrayLevelNonUniformity	0.02	Rectangle	NPC	ComSeg
Flatness	GrayLevelNonUniformity	-0.02	Rectangle	NPC	ComSeg
MCC	GrayLevelNonUniformity	-0.9	Rectangle	NPC	ComSeg
Strength	GrayLevelNonUniformity	-0.86	Rectangle	NPC	ComSeg
ZonePercentage	GrayLevelNonUniformity	-0.86	Rectangle	NPC	ComSeg
SmallDependenceEmphasis	GrayLevelNonUniformity	-0.84	Rectangle	NPC	ComSeg
DependenceNonUniformityNormalized	GrayLevelNonUniformity	-0.89	Rectangle	NPC	ComSeg
ShortRunEmphasis	GrayLevelNonUniformity	-0.86	Rectangle	NPC	ComSeg
RunLengthNonUniformityNormalized	GrayLevelNonUniformity	-0.86	Rectangle	NPC	ComSeg
RunPercentage	GrayLevelNonUniformity	-0.87	Rectangle	NPC	ComSeg
Imc2	GrayLevelNonUniformity	-0.95	Rectangle	NPC	ComSeg
Contrast.1	GrayLevelNonUniformity	-0.91	Rectangle	NPC	ComSeg
SizeZoneNonUniformityNormalized	GrayLevelNonUniformity	-0.79	Rectangle	NPC	ComSeg
SmallAreaEmphasis	GrayLevelNonUniformity	-0.77	Rectangle	NPC	ComSeg
DifferenceVariance	GrayLevelNonUniformity	-0.73	Rectangle	NPC	ComSeg
Contrast	GrayLevelNonUniformity	-0.77	Rectangle	NPC	ComSeg
DifferenceAverage	GrayLevelNonUniformity	-0.79	Rectangle	NPC	ComSeg
ClusterShade	GrayLevelNonUniformity	-0.29	Rectangle	NPC	ComSeg
Entropy	GrayLevelNonUniformity	-0.38	Rectangle	NPC	ComSeg
RunEntropy	GrayLevelNonUniformity	-0.23	Rectangle	NPC	ComSeg
Range	GrayLevelNonUniformity	-0.45	Rectangle	NPC	ComSeg
RootMeanSquared	GrayLevelNonUniformity	-0.47	Rectangle	NPC	ComSeg
X90Percentile	GrayLevelNonUniformity	-0.51	Rectangle	NPC	ComSeg
Mean	GrayLevelNonUniformity	-0.46	Rectangle	NPC	ComSeg
Median	GrayLevelNonUniformity	-0.44	Rectangle	NPC	ComSeg
Minimum	GrayLevelNonUniformity	-0.47	Rectangle	NPC	ComSeg
X10Percentile	GrayLevelNonUniformity	-0.42	Rectangle	NPC	ComSeg
Maximum	GrayLevelNonUniformity	-0.46	Rectangle	NPC	ComSeg
SmallDependenceHighGrayLevelEmphasis	GrayLevelNonUniformity	-0.63	Rectangle	NPC	ComSeg
SumSquares	GrayLevelNonUniformity	-0.64	Rectangle	NPC	ComSeg
GrayLevelVariance.2	GrayLevelNonUniformity	-0.61	Rectangle	NPC	ComSeg
GrayLevelVariance	GrayLevelNonUniformity	-0.61	Rectangle	NPC	ComSeg
MeanAbsoluteDeviation	GrayLevelNonUniformity	-0.62	Rectangle	NPC	ComSeg
Variance	GrayLevelNonUniformity	-0.61	Rectangle	NPC	ComSeg
HighGrayLevelZoneEmphasis	GrayLevelNonUniformity	-0.51	Rectangle	NPC	ComSeg
SmallAreaHighGrayLevelEmphasis	GrayLevelNonUniformity	-0.57	Rectangle	NPC	ComSeg
Complexity	GrayLevelNonUniformity	-0.55	Rectangle	NPC	ComSeg
GrayLevelVariance.1	GrayLevelNonUniformity	-0.59	Rectangle	NPC	ComSeg
ClusterProminence	GrayLevelNonUniformity	-0.52	Rectangle	NPC	ComSeg
ClusterTendency	GrayLevelNonUniformity	-0.55	Rectangle	NPC	ComSeg
DifferenceEntropy	GrayLevelNonUniformity	-0.53	Rectangle	NPC	ComSeg
InterquartileRange	GrayLevelNonUniformity	-0.59	Rectangle	NPC	ComSeg
RobustMeanAbsoluteDeviation	GrayLevelNonUniformity	-0.6	Rectangle	NPC	ComSeg
ShortRunHighGrayLevelEmphasis	GrayLevelNonUniformity	-0.5	Rectangle	NPC	ComSeg
LongRunHighGrayLevelEmphasis	GrayLevelNonUniformity	-0.44	Rectangle	NPC	ComSeg
HighGrayLevelEmphasis	GrayLevelNonUniformity	-0.48	Rectangle	NPC	ComSeg
HighGrayLevelRunEmphasis	GrayLevelNonUniformity	-0.49	Rectangle	NPC	ComSeg
SumAverage	GrayLevelNonUniformity	-0.49	Rectangle	NPC	ComSeg
Autocorrelation	GrayLevelNonUniformity	-0.46	Rectangle	NPC	ComSeg
JointAverage	GrayLevelNonUniformity	-0.49	Rectangle	NPC	ComSeg
SmallDependenceLowGrayLevelEmphasis	GrayLevelNonUniformity	-0.38	Rectangle	NPC	ComSeg
SmallAreaLowGrayLevelEmphasis	GrayLevelNonUniformity	0	Rectangle	NPC	ComSeg
LowGrayLevelZoneEmphasis	GrayLevelNonUniformity	0.11	Rectangle	NPC	ComSeg
LongRunLowGrayLevelEmphasis	GrayLevelNonUniformity	0.08	Rectangle	NPC	ComSeg
LowGrayLevelRunEmphasis	GrayLevelNonUniformity	0.01	Rectangle	NPC	ComSeg
ShortRunLowGrayLevelEmphasis	GrayLevelNonUniformity	0	Rectangle	NPC	ComSeg
LowGrayLevelEmphasis	GrayLevelNonUniformity	0.01	Rectangle	NPC	ComSeg
JointEnergy	GrayLevelNonUniformity	-0.33	Rectangle	NPC	ComSeg
MaximumProbability	GrayLevelNonUniformity	-0.17	Rectangle	NPC	ComSeg
SurfaceVolumeRatio	GrayLevelNonUniformity	-0.72	Rectangle	NPC	ComSeg
Coarseness	GrayLevelNonUniformity	-0.77	Rectangle	NPC	ComSeg
Kurtosis	GrayLevelNonUniformity	0.27	Rectangle	NPC	ComSeg
Skewness	GrayLevelNonUniformity	0.08	Rectangle	NPC	ComSeg
Busyness	GrayLevelNonUniformity	0.73	Rectangle	NPC	ComSeg
InverseVariance	GrayLevelNonUniformity	0.79	Rectangle	NPC	ComSeg
Id	GrayLevelNonUniformity	0.8	Rectangle	NPC	ComSeg
Idm	GrayLevelNonUniformity	0.79	Rectangle	NPC	ComSeg
GrayLevelNonUniformityNormalized.1	GrayLevelNonUniformity	0.4	Rectangle	NPC	ComSeg
Uniformity	GrayLevelNonUniformity	0.36	Rectangle	NPC	ComSeg
GrayLevelNonUniformityNormalized	GrayLevelNonUniformity	0.36	Rectangle	NPC	ComSeg
LargeAreaLowGrayLevelEmphasis	GrayLevelNonUniformity	0.48	Rectangle	NPC	ComSeg
LargeDependenceLowGrayLevelEmphasis	GrayLevelNonUniformity	0.35	Rectangle	NPC	ComSeg
GrayLevelNonUniformity.2	GrayLevelNonUniformity.2	1	Rectangle	NPC	ComSeg
DependenceVariance	GrayLevelNonUniformity.2	0.87	Rectangle	NPC	ComSeg
ZoneVariance	GrayLevelNonUniformity.2	0.9	Rectangle	NPC	ComSeg
LargeDependenceEmphasis	GrayLevelNonUniformity.2	0.89	Rectangle	NPC	ComSeg
LargeAreaEmphasis	GrayLevelNonUniformity.2	0.9	Rectangle	NPC	ComSeg
LongRunEmphasis	GrayLevelNonUniformity.2	0.88	Rectangle	NPC	ComSeg
RunVariance	GrayLevelNonUniformity.2	0.89	Rectangle	NPC	ComSeg
Maximum2DDiameterRow	GrayLevelNonUniformity.2	0.7	Rectangle	NPC	ComSeg
Maximum2DDiameterColumn	GrayLevelNonUniformity.2	0.67	Rectangle	NPC	ComSeg
MajorAxisLength	GrayLevelNonUniformity.2	0.66	Rectangle	NPC	ComSeg
Maximum3DDiameter	GrayLevelNonUniformity.2	0.7	Rectangle	NPC	ComSeg
Maximum2DDiameterSlice	GrayLevelNonUniformity.2	0.79	Rectangle	NPC	ComSeg
MinorAxisLength	GrayLevelNonUniformity.2	0.8	Rectangle	NPC	ComSeg
GrayLevelNonUniformity.1	GrayLevelNonUniformity.2	0.87	Rectangle	NPC	ComSeg
SurfaceArea	GrayLevelNonUniformity.2	0.84	Rectangle	NPC	ComSeg
RunLengthNonUniformity	GrayLevelNonUniformity.2	0.79	Rectangle	NPC	ComSeg
MeshVolume	GrayLevelNonUniformity.2	0.84	Rectangle	NPC	ComSeg
VoxelVolume	GrayLevelNonUniformity.2	0.84	Rectangle	NPC	ComSeg
Idmn	GrayLevelNonUniformity.2	0.81	Rectangle	NPC	ComSeg
Idn	GrayLevelNonUniformity.2	0.81	Rectangle	NPC	ComSeg
LeastAxisLength	GrayLevelNonUniformity.2	0.74	Rectangle	NPC	ComSeg
Correlation	GrayLevelNonUniformity.2	0.76	Rectangle	NPC	ComSeg
Sphericity	GrayLevelNonUniformity.2	-0.43	Rectangle	NPC	ComSeg
Elongation	GrayLevelNonUniformity.2	0.03	Rectangle	NPC	ComSeg
Flatness	GrayLevelNonUniformity.2	-0.01	Rectangle	NPC	ComSeg
MCC	GrayLevelNonUniformity.2	-0.9	Rectangle	NPC	ComSeg
Strength	GrayLevelNonUniformity.2	-0.86	Rectangle	NPC	ComSeg
ZonePercentage	GrayLevelNonUniformity.2	-0.87	Rectangle	NPC	ComSeg
SmallDependenceEmphasis	GrayLevelNonUniformity.2	-0.85	Rectangle	NPC	ComSeg
DependenceNonUniformityNormalized	GrayLevelNonUniformity.2	-0.89	Rectangle	NPC	ComSeg
ShortRunEmphasis	GrayLevelNonUniformity.2	-0.87	Rectangle	NPC	ComSeg
RunLengthNonUniformityNormalized	GrayLevelNonUniformity.2	-0.87	Rectangle	NPC	ComSeg
RunPercentage	GrayLevelNonUniformity.2	-0.88	Rectangle	NPC	ComSeg
Imc2	GrayLevelNonUniformity.2	-0.95	Rectangle	NPC	ComSeg
Contrast.1	GrayLevelNonUniformity.2	-0.92	Rectangle	NPC	ComSeg
SizeZoneNonUniformityNormalized	GrayLevelNonUniformity.2	-0.8	Rectangle	NPC	ComSeg
SmallAreaEmphasis	GrayLevelNonUniformity.2	-0.78	Rectangle	NPC	ComSeg
DifferenceVariance	GrayLevelNonUniformity.2	-0.74	Rectangle	NPC	ComSeg
Contrast	GrayLevelNonUniformity.2	-0.78	Rectangle	NPC	ComSeg
DifferenceAverage	GrayLevelNonUniformity.2	-0.8	Rectangle	NPC	ComSeg
ClusterShade	GrayLevelNonUniformity.2	-0.29	Rectangle	NPC	ComSeg
Entropy	GrayLevelNonUniformity.2	-0.4	Rectangle	NPC	ComSeg
RunEntropy	GrayLevelNonUniformity.2	-0.25	Rectangle	NPC	ComSeg
Range	GrayLevelNonUniformity.2	-0.46	Rectangle	NPC	ComSeg
RootMeanSquared	GrayLevelNonUniformity.2	-0.48	Rectangle	NPC	ComSeg
X90Percentile	GrayLevelNonUniformity.2	-0.52	Rectangle	NPC	ComSeg
Mean	GrayLevelNonUniformity.2	-0.47	Rectangle	NPC	ComSeg
Median	GrayLevelNonUniformity.2	-0.45	Rectangle	NPC	ComSeg
Minimum	GrayLevelNonUniformity.2	-0.48	Rectangle	NPC	ComSeg
X10Percentile	GrayLevelNonUniformity.2	-0.43	Rectangle	NPC	ComSeg
Maximum	GrayLevelNonUniformity.2	-0.47	Rectangle	NPC	ComSeg
SmallDependenceHighGrayLevelEmphasis	GrayLevelNonUniformity.2	-0.64	Rectangle	NPC	ComSeg
SumSquares	GrayLevelNonUniformity.2	-0.65	Rectangle	NPC	ComSeg
GrayLevelVariance.2	GrayLevelNonUniformity.2	-0.62	Rectangle	NPC	ComSeg
GrayLevelVariance	GrayLevelNonUniformity.2	-0.62	Rectangle	NPC	ComSeg
MeanAbsoluteDeviation	GrayLevelNonUniformity.2	-0.63	Rectangle	NPC	ComSeg
Variance	GrayLevelNonUniformity.2	-0.63	Rectangle	NPC	ComSeg
HighGrayLevelZoneEmphasis	GrayLevelNonUniformity.2	-0.52	Rectangle	NPC	ComSeg
SmallAreaHighGrayLevelEmphasis	GrayLevelNonUniformity.2	-0.58	Rectangle	NPC	ComSeg
Complexity	GrayLevelNonUniformity.2	-0.56	Rectangle	NPC	ComSeg
GrayLevelVariance.1	GrayLevelNonUniformity.2	-0.6	Rectangle	NPC	ComSeg
ClusterProminence	GrayLevelNonUniformity.2	-0.53	Rectangle	NPC	ComSeg
ClusterTendency	GrayLevelNonUniformity.2	-0.56	Rectangle	NPC	ComSeg
DifferenceEntropy	GrayLevelNonUniformity.2	-0.55	Rectangle	NPC	ComSeg
InterquartileRange	GrayLevelNonUniformity.2	-0.6	Rectangle	NPC	ComSeg
RobustMeanAbsoluteDeviation	GrayLevelNonUniformity.2	-0.62	Rectangle	NPC	ComSeg
ShortRunHighGrayLevelEmphasis	GrayLevelNonUniformity.2	-0.51	Rectangle	NPC	ComSeg
LongRunHighGrayLevelEmphasis	GrayLevelNonUniformity.2	-0.45	Rectangle	NPC	ComSeg
HighGrayLevelEmphasis	GrayLevelNonUniformity.2	-0.5	Rectangle	NPC	ComSeg
HighGrayLevelRunEmphasis	GrayLevelNonUniformity.2	-0.5	Rectangle	NPC	ComSeg
SumAverage	GrayLevelNonUniformity.2	-0.5	Rectangle	NPC	ComSeg
Autocorrelation	GrayLevelNonUniformity.2	-0.47	Rectangle	NPC	ComSeg
JointAverage	GrayLevelNonUniformity.2	-0.5	Rectangle	NPC	ComSeg
SmallDependenceLowGrayLevelEmphasis	GrayLevelNonUniformity.2	-0.38	Rectangle	NPC	ComSeg
SmallAreaLowGrayLevelEmphasis	GrayLevelNonUniformity.2	0.01	Rectangle	NPC	ComSeg
LowGrayLevelZoneEmphasis	GrayLevelNonUniformity.2	0.12	Rectangle	NPC	ComSeg
LongRunLowGrayLevelEmphasis	GrayLevelNonUniformity.2	0.09	Rectangle	NPC	ComSeg
LowGrayLevelRunEmphasis	GrayLevelNonUniformity.2	0.03	Rectangle	NPC	ComSeg
ShortRunLowGrayLevelEmphasis	GrayLevelNonUniformity.2	0.01	Rectangle	NPC	ComSeg
LowGrayLevelEmphasis	GrayLevelNonUniformity.2	0.02	Rectangle	NPC	ComSeg
JointEnergy	GrayLevelNonUniformity.2	-0.32	Rectangle	NPC	ComSeg
MaximumProbability	GrayLevelNonUniformity.2	-0.15	Rectangle	NPC	ComSeg
SurfaceVolumeRatio	GrayLevelNonUniformity.2	-0.72	Rectangle	NPC	ComSeg
Coarseness	GrayLevelNonUniformity.2	-0.76	Rectangle	NPC	ComSeg
Kurtosis	GrayLevelNonUniformity.2	0.27	Rectangle	NPC	ComSeg
Skewness	GrayLevelNonUniformity.2	0.08	Rectangle	NPC	ComSeg
Busyness	GrayLevelNonUniformity.2	0.74	Rectangle	NPC	ComSeg
InverseVariance	GrayLevelNonUniformity.2	0.8	Rectangle	NPC	ComSeg
Id	GrayLevelNonUniformity.2	0.81	Rectangle	NPC	ComSeg
Idm	GrayLevelNonUniformity.2	0.8	Rectangle	NPC	ComSeg
GrayLevelNonUniformityNormalized.1	GrayLevelNonUniformity.2	0.41	Rectangle	NPC	ComSeg
Uniformity	GrayLevelNonUniformity.2	0.38	Rectangle	NPC	ComSeg
GrayLevelNonUniformityNormalized	GrayLevelNonUniformity.2	0.38	Rectangle	NPC	ComSeg
LargeAreaLowGrayLevelEmphasis	GrayLevelNonUniformity.2	0.5	Rectangle	NPC	ComSeg
LargeDependenceLowGrayLevelEmphasis	GrayLevelNonUniformity.2	0.36	Rectangle	NPC	ComSeg
DependenceVariance	DependenceVariance	1	Rectangle	NPC	ComSeg
ZoneVariance	DependenceVariance	0.95	Rectangle	NPC	ComSeg
LargeDependenceEmphasis	DependenceVariance	0.96	Rectangle	NPC	ComSeg
LargeAreaEmphasis	DependenceVariance	0.93	Rectangle	NPC	ComSeg
LongRunEmphasis	DependenceVariance	0.94	Rectangle	NPC	ComSeg
RunVariance	DependenceVariance	0.94	Rectangle	NPC	ComSeg
Maximum2DDiameterRow	DependenceVariance	0.48	Rectangle	NPC	ComSeg
Maximum2DDiameterColumn	DependenceVariance	0.44	Rectangle	NPC	ComSeg
MajorAxisLength	DependenceVariance	0.44	Rectangle	NPC	ComSeg
Maximum3DDiameter	DependenceVariance	0.47	Rectangle	NPC	ComSeg
Maximum2DDiameterSlice	DependenceVariance	0.57	Rectangle	NPC	ComSeg
MinorAxisLength	DependenceVariance	0.57	Rectangle	NPC	ComSeg
GrayLevelNonUniformity.1	DependenceVariance	0.65	Rectangle	NPC	ComSeg
SurfaceArea	DependenceVariance	0.6	Rectangle	NPC	ComSeg
RunLengthNonUniformity	DependenceVariance	0.55	Rectangle	NPC	ComSeg
MeshVolume	DependenceVariance	0.61	Rectangle	NPC	ComSeg
VoxelVolume	DependenceVariance	0.61	Rectangle	NPC	ComSeg
Idmn	DependenceVariance	0.7	Rectangle	NPC	ComSeg
Idn	DependenceVariance	0.72	Rectangle	NPC	ComSeg
LeastAxisLength	DependenceVariance	0.57	Rectangle	NPC	ComSeg
Correlation	DependenceVariance	0.66	Rectangle	NPC	ComSeg
Sphericity	DependenceVariance	-0.28	Rectangle	NPC	ComSeg
Elongation	DependenceVariance	0.05	Rectangle	NPC	ComSeg
Flatness	DependenceVariance	0.05	Rectangle	NPC	ComSeg
MCC	DependenceVariance	-0.76	Rectangle	NPC	ComSeg
Strength	DependenceVariance	-0.79	Rectangle	NPC	ComSeg
ZonePercentage	DependenceVariance	-0.89	Rectangle	NPC	ComSeg
SmallDependenceEmphasis	DependenceVariance	-0.86	Rectangle	NPC	ComSeg
DependenceNonUniformityNormalized	DependenceVariance	-0.94	Rectangle	NPC	ComSeg
ShortRunEmphasis	DependenceVariance	-0.93	Rectangle	NPC	ComSeg
RunLengthNonUniformityNormalized	DependenceVariance	-0.93	Rectangle	NPC	ComSeg
RunPercentage	DependenceVariance	-0.94	Rectangle	NPC	ComSeg
Imc2	DependenceVariance	-0.88	Rectangle	NPC	ComSeg
Contrast.1	DependenceVariance	-0.88	Rectangle	NPC	ComSeg
SizeZoneNonUniformityNormalized	DependenceVariance	-0.78	Rectangle	NPC	ComSeg
SmallAreaEmphasis	DependenceVariance	-0.76	Rectangle	NPC	ComSeg
DifferenceVariance	DependenceVariance	-0.77	Rectangle	NPC	ComSeg
Contrast	DependenceVariance	-0.81	Rectangle	NPC	ComSeg
DifferenceAverage	DependenceVariance	-0.83	Rectangle	NPC	ComSeg
ClusterShade	DependenceVariance	-0.37	Rectangle	NPC	ComSeg
Entropy	DependenceVariance	-0.55	Rectangle	NPC	ComSeg
RunEntropy	DependenceVariance	-0.41	Rectangle	NPC	ComSeg
Range	DependenceVariance	-0.56	Rectangle	NPC	ComSeg
RootMeanSquared	DependenceVariance	-0.56	Rectangle	NPC	ComSeg
X90Percentile	DependenceVariance	-0.6	Rectangle	NPC	ComSeg
Mean	DependenceVariance	-0.56	Rectangle	NPC	ComSeg
Median	DependenceVariance	-0.54	Rectangle	NPC	ComSeg
Minimum	DependenceVariance	-0.56	Rectangle	NPC	ComSeg
X10Percentile	DependenceVariance	-0.52	Rectangle	NPC	ComSeg
Maximum	DependenceVariance	-0.56	Rectangle	NPC	ComSeg
SmallDependenceHighGrayLevelEmphasis	DependenceVariance	-0.7	Rectangle	NPC	ComSeg
SumSquares	DependenceVariance	-0.72	Rectangle	NPC	ComSeg
GrayLevelVariance.2	DependenceVariance	-0.7	Rectangle	NPC	ComSeg
GrayLevelVariance	DependenceVariance	-0.69	Rectangle	NPC	ComSeg
MeanAbsoluteDeviation	DependenceVariance	-0.7	Rectangle	NPC	ComSeg
Variance	DependenceVariance	-0.7	Rectangle	NPC	ComSeg
HighGrayLevelZoneEmphasis	DependenceVariance	-0.6	Rectangle	NPC	ComSeg
SmallAreaHighGrayLevelEmphasis	DependenceVariance	-0.65	Rectangle	NPC	ComSeg
Complexity	DependenceVariance	-0.65	Rectangle	NPC	ComSeg
GrayLevelVariance.1	DependenceVariance	-0.67	Rectangle	NPC	ComSeg
ClusterProminence	DependenceVariance	-0.61	Rectangle	NPC	ComSeg
ClusterTendency	DependenceVariance	-0.65	Rectangle	NPC	ComSeg
DifferenceEntropy	DependenceVariance	-0.67	Rectangle	NPC	ComSeg
InterquartileRange	DependenceVariance	-0.7	Rectangle	NPC	ComSeg
RobustMeanAbsoluteDeviation	DependenceVariance	-0.7	Rectangle	NPC	ComSeg
ShortRunHighGrayLevelEmphasis	DependenceVariance	-0.6	Rectangle	NPC	ComSeg
LongRunHighGrayLevelEmphasis	DependenceVariance	-0.55	Rectangle	NPC	ComSeg
HighGrayLevelEmphasis	DependenceVariance	-0.59	Rectangle	NPC	ComSeg
HighGrayLevelRunEmphasis	DependenceVariance	-0.59	Rectangle	NPC	ComSeg
SumAverage	DependenceVariance	-0.6	Rectangle	NPC	ComSeg
Autocorrelation	DependenceVariance	-0.58	Rectangle	NPC	ComSeg
JointAverage	DependenceVariance	-0.6	Rectangle	NPC	ComSeg
SmallDependenceLowGrayLevelEmphasis	DependenceVariance	-0.24	Rectangle	NPC	ComSeg
SmallAreaLowGrayLevelEmphasis	DependenceVariance	0.14	Rectangle	NPC	ComSeg
LowGrayLevelZoneEmphasis	DependenceVariance	0.25	Rectangle	NPC	ComSeg
LongRunLowGrayLevelEmphasis	DependenceVariance	0.23	Rectangle	NPC	ComSeg
LowGrayLevelRunEmphasis	DependenceVariance	0.17	Rectangle	NPC	ComSeg
ShortRunLowGrayLevelEmphasis	DependenceVariance	0.15	Rectangle	NPC	ComSeg
LowGrayLevelEmphasis	DependenceVariance	0.16	Rectangle	NPC	ComSeg
JointEnergy	DependenceVariance	-0.06	Rectangle	NPC	ComSeg
MaximumProbability	DependenceVariance	0.13	Rectangle	NPC	ComSeg
SurfaceVolumeRatio	DependenceVariance	-0.55	Rectangle	NPC	ComSeg
Coarseness	DependenceVariance	-0.5	Rectangle	NPC	ComSeg
Kurtosis	DependenceVariance	0.34	Rectangle	NPC	ComSeg
Skewness	DependenceVariance	0.18	Rectangle	NPC	ComSeg
Busyness	DependenceVariance	0.71	Rectangle	NPC	ComSeg
InverseVariance	DependenceVariance	0.84	Rectangle	NPC	ComSeg
Id	DependenceVariance	0.87	Rectangle	NPC	ComSeg
Idm	DependenceVariance	0.87	Rectangle	NPC	ComSeg
GrayLevelNonUniformityNormalized.1	DependenceVariance	0.55	Rectangle	NPC	ComSeg
Uniformity	DependenceVariance	0.53	Rectangle	NPC	ComSeg
GrayLevelNonUniformityNormalized	DependenceVariance	0.53	Rectangle	NPC	ComSeg
LargeAreaLowGrayLevelEmphasis	DependenceVariance	0.6	Rectangle	NPC	ComSeg
LargeDependenceLowGrayLevelEmphasis	DependenceVariance	0.49	Rectangle	NPC	ComSeg
ZoneVariance	ZoneVariance	1	Rectangle	NPC	ComSeg
LargeDependenceEmphasis	ZoneVariance	0.98	Rectangle	NPC	ComSeg
LargeAreaEmphasis	ZoneVariance	0.99	Rectangle	NPC	ComSeg
LongRunEmphasis	ZoneVariance	0.98	Rectangle	NPC	ComSeg
RunVariance	ZoneVariance	0.98	Rectangle	NPC	ComSeg
Maximum2DDiameterRow	ZoneVariance	0.45	Rectangle	NPC	ComSeg
Maximum2DDiameterColumn	ZoneVariance	0.4	Rectangle	NPC	ComSeg
MajorAxisLength	ZoneVariance	0.4	Rectangle	NPC	ComSeg
Maximum3DDiameter	ZoneVariance	0.44	Rectangle	NPC	ComSeg
Maximum2DDiameterSlice	ZoneVariance	0.58	Rectangle	NPC	ComSeg
MinorAxisLength	ZoneVariance	0.59	Rectangle	NPC	ComSeg
GrayLevelNonUniformity.1	ZoneVariance	0.66	Rectangle	NPC	ComSeg
SurfaceArea	ZoneVariance	0.6	Rectangle	NPC	ComSeg
RunLengthNonUniformity	ZoneVariance	0.54	Rectangle	NPC	ComSeg
MeshVolume	ZoneVariance	0.61	Rectangle	NPC	ComSeg
VoxelVolume	ZoneVariance	0.61	Rectangle	NPC	ComSeg
Idmn	ZoneVariance	0.7	Rectangle	NPC	ComSeg
Idn	ZoneVariance	0.71	Rectangle	NPC	ComSeg
LeastAxisLength	ZoneVariance	0.59	Rectangle	NPC	ComSeg
Correlation	ZoneVariance	0.67	Rectangle	NPC	ComSeg
Sphericity	ZoneVariance	-0.24	Rectangle	NPC	ComSeg
Elongation	ZoneVariance	0.11	Rectangle	NPC	ComSeg
Flatness	ZoneVariance	0.11	Rectangle	NPC	ComSeg
MCC	ZoneVariance	-0.82	Rectangle	NPC	ComSeg
Strength	ZoneVariance	-0.87	Rectangle	NPC	ComSeg
ZonePercentage	ZoneVariance	-0.97	Rectangle	NPC	ComSeg
SmallDependenceEmphasis	ZoneVariance	-0.94	Rectangle	NPC	ComSeg
DependenceNonUniformityNormalized	ZoneVariance	-0.98	Rectangle	NPC	ComSeg
ShortRunEmphasis	ZoneVariance	-0.98	Rectangle	NPC	ComSeg
RunLengthNonUniformityNormalized	ZoneVariance	-0.98	Rectangle	NPC	ComSeg
RunPercentage	ZoneVariance	-0.98	Rectangle	NPC	ComSeg
Imc2	ZoneVariance	-0.94	Rectangle	NPC	ComSeg
Contrast.1	ZoneVariance	-0.94	Rectangle	NPC	ComSeg
SizeZoneNonUniformityNormalized	ZoneVariance	-0.89	Rectangle	NPC	ComSeg
SmallAreaEmphasis	ZoneVariance	-0.87	Rectangle	NPC	ComSeg
DifferenceVariance	ZoneVariance	-0.87	Rectangle	NPC	ComSeg
Contrast	ZoneVariance	-0.9	Rectangle	NPC	ComSeg
DifferenceAverage	ZoneVariance	-0.91	Rectangle	NPC	ComSeg
ClusterShade	ZoneVariance	-0.42	Rectangle	NPC	ComSeg
Entropy	ZoneVariance	-0.62	Rectangle	NPC	ComSeg
RunEntropy	ZoneVariance	-0.49	Rectangle	NPC	ComSeg
Range	ZoneVariance	-0.66	Rectangle	NPC	ComSeg
RootMeanSquared	ZoneVariance	-0.66	Rectangle	NPC	ComSeg
X90Percentile	ZoneVariance	-0.69	Rectangle	NPC	ComSeg
Mean	ZoneVariance	-0.65	Rectangle	NPC	ComSeg
Median	ZoneVariance	-0.64	Rectangle	NPC	ComSeg
Minimum	ZoneVariance	-0.66	Rectangle	NPC	ComSeg
X10Percentile	ZoneVariance	-0.62	Rectangle	NPC	ComSeg
Maximum	ZoneVariance	-0.66	Rectangle	NPC	ComSeg
SmallDependenceHighGrayLevelEmphasis	ZoneVariance	-0.8	Rectangle	NPC	ComSeg
SumSquares	ZoneVariance	-0.81	Rectangle	NPC	ComSeg
GrayLevelVariance.2	ZoneVariance	-0.78	Rectangle	NPC	ComSeg
GrayLevelVariance	ZoneVariance	-0.78	Rectangle	NPC	ComSeg
MeanAbsoluteDeviation	ZoneVariance	-0.79	Rectangle	NPC	ComSeg
Variance	ZoneVariance	-0.78	Rectangle	NPC	ComSeg
HighGrayLevelZoneEmphasis	ZoneVariance	-0.7	Rectangle	NPC	ComSeg
SmallAreaHighGrayLevelEmphasis	ZoneVariance	-0.75	Rectangle	NPC	ComSeg
Complexity	ZoneVariance	-0.75	Rectangle	NPC	ComSeg
GrayLevelVariance.1	ZoneVariance	-0.76	Rectangle	NPC	ComSeg
ClusterProminence	ZoneVariance	-0.7	Rectangle	NPC	ComSeg
ClusterTendency	ZoneVariance	-0.73	Rectangle	NPC	ComSeg
DifferenceEntropy	ZoneVariance	-0.74	Rectangle	NPC	ComSeg
InterquartileRange	ZoneVariance	-0.77	Rectangle	NPC	ComSeg
RobustMeanAbsoluteDeviation	ZoneVariance	-0.78	Rectangle	NPC	ComSeg
ShortRunHighGrayLevelEmphasis	ZoneVariance	-0.69	Rectangle	NPC	ComSeg
LongRunHighGrayLevelEmphasis	ZoneVariance	-0.64	Rectangle	NPC	ComSeg
HighGrayLevelEmphasis	ZoneVariance	-0.68	Rectangle	NPC	ComSeg
HighGrayLevelRunEmphasis	ZoneVariance	-0.68	Rectangle	NPC	ComSeg
SumAverage	ZoneVariance	-0.68	Rectangle	NPC	ComSeg
Autocorrelation	ZoneVariance	-0.66	Rectangle	NPC	ComSeg
JointAverage	ZoneVariance	-0.68	Rectangle	NPC	ComSeg
SmallDependenceLowGrayLevelEmphasis	ZoneVariance	-0.22	Rectangle	NPC	ComSeg
SmallAreaLowGrayLevelEmphasis	ZoneVariance	0.19	Rectangle	NPC	ComSeg
LowGrayLevelZoneEmphasis	ZoneVariance	0.31	Rectangle	NPC	ComSeg
LongRunLowGrayLevelEmphasis	ZoneVariance	0.29	Rectangle	NPC	ComSeg
LowGrayLevelRunEmphasis	ZoneVariance	0.23	Rectangle	NPC	ComSeg
ShortRunLowGrayLevelEmphasis	ZoneVariance	0.21	Rectangle	NPC	ComSeg
LowGrayLevelEmphasis	ZoneVariance	0.22	Rectangle	NPC	ComSeg
JointEnergy	ZoneVariance	-0.03	Rectangle	NPC	ComSeg
MaximumProbability	ZoneVariance	0.15	Rectangle	NPC	ComSeg
SurfaceVolumeRatio	ZoneVariance	-0.57	Rectangle	NPC	ComSeg
Coarseness	ZoneVariance	-0.49	Rectangle	NPC	ComSeg
Kurtosis	ZoneVariance	0.33	Rectangle	NPC	ComSeg
Skewness	ZoneVariance	0.18	Rectangle	NPC	ComSeg
Busyness	ZoneVariance	0.79	Rectangle	NPC	ComSeg
InverseVariance	ZoneVariance	0.91	Rectangle	NPC	ComSeg
Id	ZoneVariance	0.93	Rectangle	NPC	ComSeg
Idm	ZoneVariance	0.93	Rectangle	NPC	ComSeg
GrayLevelNonUniformityNormalized.1	ZoneVariance	0.62	Rectangle	NPC	ComSeg
Uniformity	ZoneVariance	0.6	Rectangle	NPC	ComSeg
GrayLevelNonUniformityNormalized	ZoneVariance	0.6	Rectangle	NPC	ComSeg
LargeAreaLowGrayLevelEmphasis	ZoneVariance	0.68	Rectangle	NPC	ComSeg
LargeDependenceLowGrayLevelEmphasis	ZoneVariance	0.55	Rectangle	NPC	ComSeg
LargeDependenceEmphasis	LargeDependenceEmphasis	1	Rectangle	NPC	ComSeg
LargeAreaEmphasis	LargeDependenceEmphasis	0.99	Rectangle	NPC	ComSeg
LongRunEmphasis	LargeDependenceEmphasis	0.99	Rectangle	NPC	ComSeg
RunVariance	LargeDependenceEmphasis	0.99	Rectangle	NPC	ComSeg
Maximum2DDiameterRow	LargeDependenceEmphasis	0.42	Rectangle	NPC	ComSeg
Maximum2DDiameterColumn	LargeDependenceEmphasis	0.37	Rectangle	NPC	ComSeg
MajorAxisLength	LargeDependenceEmphasis	0.38	Rectangle	NPC	ComSeg
Maximum3DDiameter	LargeDependenceEmphasis	0.41	Rectangle	NPC	ComSeg
Maximum2DDiameterSlice	LargeDependenceEmphasis	0.55	Rectangle	NPC	ComSeg
MinorAxisLength	LargeDependenceEmphasis	0.55	Rectangle	NPC	ComSeg
GrayLevelNonUniformity.1	LargeDependenceEmphasis	0.63	Rectangle	NPC	ComSeg
SurfaceArea	LargeDependenceEmphasis	0.56	Rectangle	NPC	ComSeg
RunLengthNonUniformity	LargeDependenceEmphasis	0.5	Rectangle	NPC	ComSeg
MeshVolume	LargeDependenceEmphasis	0.57	Rectangle	NPC	ComSeg
VoxelVolume	LargeDependenceEmphasis	0.57	Rectangle	NPC	ComSeg
Idmn	LargeDependenceEmphasis	0.66	Rectangle	NPC	ComSeg
Idn	LargeDependenceEmphasis	0.67	Rectangle	NPC	ComSeg
LeastAxisLength	LargeDependenceEmphasis	0.54	Rectangle	NPC	ComSeg
Correlation	LargeDependenceEmphasis	0.63	Rectangle	NPC	ComSeg
Sphericity	LargeDependenceEmphasis	-0.24	Rectangle	NPC	ComSeg
Elongation	LargeDependenceEmphasis	0.1	Rectangle	NPC	ComSeg
Flatness	LargeDependenceEmphasis	0.09	Rectangle	NPC	ComSeg
MCC	LargeDependenceEmphasis	-0.81	Rectangle	NPC	ComSeg
Strength	LargeDependenceEmphasis	-0.88	Rectangle	NPC	ComSeg
ZonePercentage	LargeDependenceEmphasis	-0.98	Rectangle	NPC	ComSeg
SmallDependenceEmphasis	LargeDependenceEmphasis	-0.96	Rectangle	NPC	ComSeg
DependenceNonUniformityNormalized	LargeDependenceEmphasis	-0.99	Rectangle	NPC	ComSeg
ShortRunEmphasis	LargeDependenceEmphasis	-0.99	Rectangle	NPC	ComSeg
RunLengthNonUniformityNormalized	LargeDependenceEmphasis	-0.99	Rectangle	NPC	ComSeg
RunPercentage	LargeDependenceEmphasis	-1	Rectangle	NPC	ComSeg
Imc2	LargeDependenceEmphasis	-0.95	Rectangle	NPC	ComSeg
Contrast.1	LargeDependenceEmphasis	-0.94	Rectangle	NPC	ComSeg
SizeZoneNonUniformityNormalized	LargeDependenceEmphasis	-0.91	Rectangle	NPC	ComSeg
SmallAreaEmphasis	LargeDependenceEmphasis	-0.9	Rectangle	NPC	ComSeg
DifferenceVariance	LargeDependenceEmphasis	-0.88	Rectangle	NPC	ComSeg
Contrast	LargeDependenceEmphasis	-0.92	Rectangle	NPC	ComSeg
DifferenceAverage	LargeDependenceEmphasis	-0.93	Rectangle	NPC	ComSeg
ClusterShade	LargeDependenceEmphasis	-0.44	Rectangle	NPC	ComSeg
Entropy	LargeDependenceEmphasis	-0.67	Rectangle	NPC	ComSeg
RunEntropy	LargeDependenceEmphasis	-0.54	Rectangle	NPC	ComSeg
Range	LargeDependenceEmphasis	-0.7	Rectangle	NPC	ComSeg
RootMeanSquared	LargeDependenceEmphasis	-0.7	Rectangle	NPC	ComSeg
X90Percentile	LargeDependenceEmphasis	-0.73	Rectangle	NPC	ComSeg
Mean	LargeDependenceEmphasis	-0.69	Rectangle	NPC	ComSeg
Median	LargeDependenceEmphasis	-0.67	Rectangle	NPC	ComSeg
Minimum	LargeDependenceEmphasis	-0.69	Rectangle	NPC	ComSeg
X10Percentile	LargeDependenceEmphasis	-0.65	Rectangle	NPC	ComSeg
Maximum	LargeDependenceEmphasis	-0.69	Rectangle	NPC	ComSeg
SmallDependenceHighGrayLevelEmphasis	LargeDependenceEmphasis	-0.83	Rectangle	NPC	ComSeg
SumSquares	LargeDependenceEmphasis	-0.84	Rectangle	NPC	ComSeg
GrayLevelVariance.2	LargeDependenceEmphasis	-0.82	Rectangle	NPC	ComSeg
GrayLevelVariance	LargeDependenceEmphasis	-0.81	Rectangle	NPC	ComSeg
MeanAbsoluteDeviation	LargeDependenceEmphasis	-0.82	Rectangle	NPC	ComSeg
Variance	LargeDependenceEmphasis	-0.82	Rectangle	NPC	ComSeg
HighGrayLevelZoneEmphasis	LargeDependenceEmphasis	-0.73	Rectangle	NPC	ComSeg
SmallAreaHighGrayLevelEmphasis	LargeDependenceEmphasis	-0.78	Rectangle	NPC	ComSeg
Complexity	LargeDependenceEmphasis	-0.78	Rectangle	NPC	ComSeg
GrayLevelVariance.1	LargeDependenceEmphasis	-0.8	Rectangle	NPC	ComSeg
ClusterProminence	LargeDependenceEmphasis	-0.74	Rectangle	NPC	ComSeg
ClusterTendency	LargeDependenceEmphasis	-0.77	Rectangle	NPC	ComSeg
DifferenceEntropy	LargeDependenceEmphasis	-0.78	Rectangle	NPC	ComSeg
InterquartileRange	LargeDependenceEmphasis	-0.8	Rectangle	NPC	ComSeg
RobustMeanAbsoluteDeviation	LargeDependenceEmphasis	-0.81	Rectangle	NPC	ComSeg
ShortRunHighGrayLevelEmphasis	LargeDependenceEmphasis	-0.73	Rectangle	NPC	ComSeg
LongRunHighGrayLevelEmphasis	LargeDependenceEmphasis	-0.68	Rectangle	NPC	ComSeg
HighGrayLevelEmphasis	LargeDependenceEmphasis	-0.72	Rectangle	NPC	ComSeg
HighGrayLevelRunEmphasis	LargeDependenceEmphasis	-0.72	Rectangle	NPC	ComSeg
SumAverage	LargeDependenceEmphasis	-0.71	Rectangle	NPC	ComSeg
Autocorrelation	LargeDependenceEmphasis	-0.7	Rectangle	NPC	ComSeg
JointAverage	LargeDependenceEmphasis	-0.71	Rectangle	NPC	ComSeg
SmallDependenceLowGrayLevelEmphasis	LargeDependenceEmphasis	-0.17	Rectangle	NPC	ComSeg
SmallAreaLowGrayLevelEmphasis	LargeDependenceEmphasis	0.23	Rectangle	NPC	ComSeg
LowGrayLevelZoneEmphasis	LargeDependenceEmphasis	0.36	Rectangle	NPC	ComSeg
LongRunLowGrayLevelEmphasis	LargeDependenceEmphasis	0.34	Rectangle	NPC	ComSeg
LowGrayLevelRunEmphasis	LargeDependenceEmphasis	0.28	Rectangle	NPC	ComSeg
ShortRunLowGrayLevelEmphasis	LargeDependenceEmphasis	0.26	Rectangle	NPC	ComSeg
LowGrayLevelEmphasis	LargeDependenceEmphasis	0.27	Rectangle	NPC	ComSeg
JointEnergy	LargeDependenceEmphasis	0.02	Rectangle	NPC	ComSeg
MaximumProbability	LargeDependenceEmphasis	0.2	Rectangle	NPC	ComSeg
SurfaceVolumeRatio	LargeDependenceEmphasis	-0.52	Rectangle	NPC	ComSeg
Coarseness	LargeDependenceEmphasis	-0.45	Rectangle	NPC	ComSeg
Kurtosis	LargeDependenceEmphasis	0.34	Rectangle	NPC	ComSeg
Skewness	LargeDependenceEmphasis	0.2	Rectangle	NPC	ComSeg
Busyness	LargeDependenceEmphasis	0.82	Rectangle	NPC	ComSeg
InverseVariance	LargeDependenceEmphasis	0.93	Rectangle	NPC	ComSeg
Id	LargeDependenceEmphasis	0.95	Rectangle	NPC	ComSeg
Idm	LargeDependenceEmphasis	0.95	Rectangle	NPC	ComSeg
GrayLevelNonUniformityNormalized.1	LargeDependenceEmphasis	0.67	Rectangle	NPC	ComSeg
Uniformity	LargeDependenceEmphasis	0.64	Rectangle	NPC	ComSeg
GrayLevelNonUniformityNormalized	LargeDependenceEmphasis	0.64	Rectangle	NPC	ComSeg
LargeAreaLowGrayLevelEmphasis	LargeDependenceEmphasis	0.71	Rectangle	NPC	ComSeg
LargeDependenceLowGrayLevelEmphasis	LargeDependenceEmphasis	0.59	Rectangle	NPC	ComSeg
LargeAreaEmphasis	LargeAreaEmphasis	1	Rectangle	NPC	ComSeg
LongRunEmphasis	LargeAreaEmphasis	0.99	Rectangle	NPC	ComSeg
RunVariance	LargeAreaEmphasis	0.99	Rectangle	NPC	ComSeg
Maximum2DDiameterRow	LargeAreaEmphasis	0.42	Rectangle	NPC	ComSeg
Maximum2DDiameterColumn	LargeAreaEmphasis	0.38	Rectangle	NPC	ComSeg
MajorAxisLength	LargeAreaEmphasis	0.37	Rectangle	NPC	ComSeg
Maximum3DDiameter	LargeAreaEmphasis	0.41	Rectangle	NPC	ComSeg
Maximum2DDiameterSlice	LargeAreaEmphasis	0.56	Rectangle	NPC	ComSeg
MinorAxisLength	LargeAreaEmphasis	0.56	Rectangle	NPC	ComSeg
GrayLevelNonUniformity.1	LargeAreaEmphasis	0.64	Rectangle	NPC	ComSeg
SurfaceArea	LargeAreaEmphasis	0.57	Rectangle	NPC	ComSeg
RunLengthNonUniformity	LargeAreaEmphasis	0.51	Rectangle	NPC	ComSeg
MeshVolume	LargeAreaEmphasis	0.58	Rectangle	NPC	ComSeg
VoxelVolume	LargeAreaEmphasis	0.58	Rectangle	NPC	ComSeg
Idmn	LargeAreaEmphasis	0.66	Rectangle	NPC	ComSeg
Idn	LargeAreaEmphasis	0.67	Rectangle	NPC	ComSeg
LeastAxisLength	LargeAreaEmphasis	0.55	Rectangle	NPC	ComSeg
Correlation	LargeAreaEmphasis	0.64	Rectangle	NPC	ComSeg
Sphericity	LargeAreaEmphasis	-0.23	Rectangle	NPC	ComSeg
Elongation	LargeAreaEmphasis	0.11	Rectangle	NPC	ComSeg
Flatness	LargeAreaEmphasis	0.11	Rectangle	NPC	ComSeg
MCC	LargeAreaEmphasis	-0.83	Rectangle	NPC	ComSeg
Strength	LargeAreaEmphasis	-0.89	Rectangle	NPC	ComSeg
ZonePercentage	LargeAreaEmphasis	-0.99	Rectangle	NPC	ComSeg
SmallDependenceEmphasis	LargeAreaEmphasis	-0.98	Rectangle	NPC	ComSeg
DependenceNonUniformityNormalized	LargeAreaEmphasis	-0.99	Rectangle	NPC	ComSeg
ShortRunEmphasis	LargeAreaEmphasis	-0.99	Rectangle	NPC	ComSeg
RunLengthNonUniformityNormalized	LargeAreaEmphasis	-0.99	Rectangle	NPC	ComSeg
RunPercentage	LargeAreaEmphasis	-0.99	Rectangle	NPC	ComSeg
Imc2	LargeAreaEmphasis	-0.95	Rectangle	NPC	ComSeg
Contrast.1	LargeAreaEmphasis	-0.95	Rectangle	NPC	ComSeg
SizeZoneNonUniformityNormalized	LargeAreaEmphasis	-0.93	Rectangle	NPC	ComSeg
SmallAreaEmphasis	LargeAreaEmphasis	-0.92	Rectangle	NPC	ComSeg
DifferenceVariance	LargeAreaEmphasis	-0.9	Rectangle	NPC	ComSeg
Contrast	LargeAreaEmphasis	-0.93	Rectangle	NPC	ComSeg
DifferenceAverage	LargeAreaEmphasis	-0.94	Rectangle	NPC	ComSeg
ClusterShade	LargeAreaEmphasis	-0.44	Rectangle	NPC	ComSeg
Entropy	LargeAreaEmphasis	-0.67	Rectangle	NPC	ComSeg
RunEntropy	LargeAreaEmphasis	-0.54	Rectangle	NPC	ComSeg
Range	LargeAreaEmphasis	-0.71	Rectangle	NPC	ComSeg
RootMeanSquared	LargeAreaEmphasis	-0.71	Rectangle	NPC	ComSeg
X90Percentile	LargeAreaEmphasis	-0.74	Rectangle	NPC	ComSeg
Mean	LargeAreaEmphasis	-0.7	Rectangle	NPC	ComSeg
Median	LargeAreaEmphasis	-0.69	Rectangle	NPC	ComSeg
Minimum	LargeAreaEmphasis	-0.7	Rectangle	NPC	ComSeg
X10Percentile	LargeAreaEmphasis	-0.67	Rectangle	NPC	ComSeg
Maximum	LargeAreaEmphasis	-0.71	Rectangle	NPC	ComSeg
SmallDependenceHighGrayLevelEmphasis	LargeAreaEmphasis	-0.84	Rectangle	NPC	ComSeg
SumSquares	LargeAreaEmphasis	-0.85	Rectangle	NPC	ComSeg
GrayLevelVariance.2	LargeAreaEmphasis	-0.82	Rectangle	NPC	ComSeg
GrayLevelVariance	LargeAreaEmphasis	-0.82	Rectangle	NPC	ComSeg
MeanAbsoluteDeviation	LargeAreaEmphasis	-0.83	Rectangle	NPC	ComSeg
Variance	LargeAreaEmphasis	-0.83	Rectangle	NPC	ComSeg
HighGrayLevelZoneEmphasis	LargeAreaEmphasis	-0.74	Rectangle	NPC	ComSeg
SmallAreaHighGrayLevelEmphasis	LargeAreaEmphasis	-0.79	Rectangle	NPC	ComSeg
Complexity	LargeAreaEmphasis	-0.79	Rectangle	NPC	ComSeg
GrayLevelVariance.1	LargeAreaEmphasis	-0.81	Rectangle	NPC	ComSeg
ClusterProminence	LargeAreaEmphasis	-0.75	Rectangle	NPC	ComSeg
ClusterTendency	LargeAreaEmphasis	-0.78	Rectangle	NPC	ComSeg
DifferenceEntropy	LargeAreaEmphasis	-0.78	Rectangle	NPC	ComSeg
InterquartileRange	LargeAreaEmphasis	-0.81	Rectangle	NPC	ComSeg
RobustMeanAbsoluteDeviation	LargeAreaEmphasis	-0.82	Rectangle	NPC	ComSeg
ShortRunHighGrayLevelEmphasis	LargeAreaEmphasis	-0.73	Rectangle	NPC	ComSeg
LongRunHighGrayLevelEmphasis	LargeAreaEmphasis	-0.68	Rectangle	NPC	ComSeg
HighGrayLevelEmphasis	LargeAreaEmphasis	-0.72	Rectangle	NPC	ComSeg
HighGrayLevelRunEmphasis	LargeAreaEmphasis	-0.73	Rectangle	NPC	ComSeg
SumAverage	LargeAreaEmphasis	-0.72	Rectangle	NPC	ComSeg
Autocorrelation	LargeAreaEmphasis	-0.7	Rectangle	NPC	ComSeg
JointAverage	LargeAreaEmphasis	-0.72	Rectangle	NPC	ComSeg
SmallDependenceLowGrayLevelEmphasis	LargeAreaEmphasis	-0.18	Rectangle	NPC	ComSeg
SmallAreaLowGrayLevelEmphasis	LargeAreaEmphasis	0.22	Rectangle	NPC	ComSeg
LowGrayLevelZoneEmphasis	LargeAreaEmphasis	0.36	Rectangle	NPC	ComSeg
LongRunLowGrayLevelEmphasis	LargeAreaEmphasis	0.34	Rectangle	NPC	ComSeg
LowGrayLevelRunEmphasis	LargeAreaEmphasis	0.28	Rectangle	NPC	ComSeg
ShortRunLowGrayLevelEmphasis	LargeAreaEmphasis	0.26	Rectangle	NPC	ComSeg
LowGrayLevelEmphasis	LargeAreaEmphasis	0.27	Rectangle	NPC	ComSeg
JointEnergy	LargeAreaEmphasis	0.01	Rectangle	NPC	ComSeg
MaximumProbability	LargeAreaEmphasis	0.19	Rectangle	NPC	ComSeg
SurfaceVolumeRatio	LargeAreaEmphasis	-0.53	Rectangle	NPC	ComSeg
Coarseness	LargeAreaEmphasis	-0.45	Rectangle	NPC	ComSeg
Kurtosis	LargeAreaEmphasis	0.33	Rectangle	NPC	ComSeg
Skewness	LargeAreaEmphasis	0.2	Rectangle	NPC	ComSeg
Busyness	LargeAreaEmphasis	0.83	Rectangle	NPC	ComSeg
InverseVariance	LargeAreaEmphasis	0.94	Rectangle	NPC	ComSeg
Id	LargeAreaEmphasis	0.96	Rectangle	NPC	ComSeg
Idm	LargeAreaEmphasis	0.95	Rectangle	NPC	ComSeg
GrayLevelNonUniformityNormalized.1	LargeAreaEmphasis	0.67	Rectangle	NPC	ComSeg
Uniformity	LargeAreaEmphasis	0.64	Rectangle	NPC	ComSeg
GrayLevelNonUniformityNormalized	LargeAreaEmphasis	0.65	Rectangle	NPC	ComSeg
LargeAreaLowGrayLevelEmphasis	LargeAreaEmphasis	0.72	Rectangle	NPC	ComSeg
LargeDependenceLowGrayLevelEmphasis	LargeAreaEmphasis	0.59	Rectangle	NPC	ComSeg
LongRunEmphasis	LongRunEmphasis	1	Rectangle	NPC	ComSeg
RunVariance	LongRunEmphasis	1	Rectangle	NPC	ComSeg
Maximum2DDiameterRow	LongRunEmphasis	0.41	Rectangle	NPC	ComSeg
Maximum2DDiameterColumn	LongRunEmphasis	0.36	Rectangle	NPC	ComSeg
MajorAxisLength	LongRunEmphasis	0.36	Rectangle	NPC	ComSeg
Maximum3DDiameter	LongRunEmphasis	0.39	Rectangle	NPC	ComSeg
Maximum2DDiameterSlice	LongRunEmphasis	0.54	Rectangle	NPC	ComSeg
MinorAxisLength	LongRunEmphasis	0.54	Rectangle	NPC	ComSeg
GrayLevelNonUniformity.1	LongRunEmphasis	0.62	Rectangle	NPC	ComSeg
SurfaceArea	LongRunEmphasis	0.54	Rectangle	NPC	ComSeg
RunLengthNonUniformity	LongRunEmphasis	0.48	Rectangle	NPC	ComSeg
MeshVolume	LongRunEmphasis	0.55	Rectangle	NPC	ComSeg
VoxelVolume	LongRunEmphasis	0.55	Rectangle	NPC	ComSeg
Idmn	LongRunEmphasis	0.63	Rectangle	NPC	ComSeg
Idn	LongRunEmphasis	0.65	Rectangle	NPC	ComSeg
LeastAxisLength	LongRunEmphasis	0.51	Rectangle	NPC	ComSeg
Correlation	LongRunEmphasis	0.6	Rectangle	NPC	ComSeg
Sphericity	LongRunEmphasis	-0.24	Rectangle	NPC	ComSeg
Elongation	LongRunEmphasis	0.1	Rectangle	NPC	ComSeg
Flatness	LongRunEmphasis	0.08	Rectangle	NPC	ComSeg
MCC	LongRunEmphasis	-0.82	Rectangle	NPC	ComSeg
Strength	LongRunEmphasis	-0.89	Rectangle	NPC	ComSeg
ZonePercentage	LongRunEmphasis	-0.99	Rectangle	NPC	ComSeg
SmallDependenceEmphasis	LongRunEmphasis	-0.98	Rectangle	NPC	ComSeg
DependenceNonUniformityNormalized	LongRunEmphasis	-0.99	Rectangle	NPC	ComSeg
ShortRunEmphasis	LongRunEmphasis	-1	Rectangle	NPC	ComSeg
RunLengthNonUniformityNormalized	LongRunEmphasis	-0.99	Rectangle	NPC	ComSeg
RunPercentage	LongRunEmphasis	-1	Rectangle	NPC	ComSeg
Imc2	LongRunEmphasis	-0.95	Rectangle	NPC	ComSeg
Contrast.1	LongRunEmphasis	-0.94	Rectangle	NPC	ComSeg
SizeZoneNonUniformityNormalized	LongRunEmphasis	-0.94	Rectangle	NPC	ComSeg
SmallAreaEmphasis	LongRunEmphasis	-0.93	Rectangle	NPC	ComSeg
DifferenceVariance	LongRunEmphasis	-0.9	Rectangle	NPC	ComSeg
Contrast	LongRunEmphasis	-0.93	Rectangle	NPC	ComSeg
DifferenceAverage	LongRunEmphasis	-0.95	Rectangle	NPC	ComSeg
ClusterShade	LongRunEmphasis	-0.46	Rectangle	NPC	ComSeg
Entropy	LongRunEmphasis	-0.69	Rectangle	NPC	ComSeg
RunEntropy	LongRunEmphasis	-0.57	Rectangle	NPC	ComSeg
Range	LongRunEmphasis	-0.73	Rectangle	NPC	ComSeg
RootMeanSquared	LongRunEmphasis	-0.73	Rectangle	NPC	ComSeg
X90Percentile	LongRunEmphasis	-0.76	Rectangle	NPC	ComSeg
Mean	LongRunEmphasis	-0.72	Rectangle	NPC	ComSeg
Median	LongRunEmphasis	-0.7	Rectangle	NPC	ComSeg
Minimum	LongRunEmphasis	-0.72	Rectangle	NPC	ComSeg
X10Percentile	LongRunEmphasis	-0.68	Rectangle	NPC	ComSeg
Maximum	LongRunEmphasis	-0.72	Rectangle	NPC	ComSeg
SmallDependenceHighGrayLevelEmphasis	LongRunEmphasis	-0.86	Rectangle	NPC	ComSeg
SumSquares	LongRunEmphasis	-0.86	Rectangle	NPC	ComSeg
GrayLevelVariance.2	LongRunEmphasis	-0.84	Rectangle	NPC	ComSeg
GrayLevelVariance	LongRunEmphasis	-0.84	Rectangle	NPC	ComSeg
MeanAbsoluteDeviation	LongRunEmphasis	-0.84	Rectangle	NPC	ComSeg
Variance	LongRunEmphasis	-0.84	Rectangle	NPC	ComSeg
HighGrayLevelZoneEmphasis	LongRunEmphasis	-0.76	Rectangle	NPC	ComSeg
SmallAreaHighGrayLevelEmphasis	LongRunEmphasis	-0.81	Rectangle	NPC	ComSeg
Complexity	LongRunEmphasis	-0.81	Rectangle	NPC	ComSeg
GrayLevelVariance.1	LongRunEmphasis	-0.82	Rectangle	NPC	ComSeg
ClusterProminence	LongRunEmphasis	-0.77	Rectangle	NPC	ComSeg
ClusterTendency	LongRunEmphasis	-0.8	Rectangle	NPC	ComSeg
DifferenceEntropy	LongRunEmphasis	-0.8	Rectangle	NPC	ComSeg
InterquartileRange	LongRunEmphasis	-0.82	Rectangle	NPC	ComSeg
RobustMeanAbsoluteDeviation	LongRunEmphasis	-0.84	Rectangle	NPC	ComSeg
ShortRunHighGrayLevelEmphasis	LongRunEmphasis	-0.75	Rectangle	NPC	ComSeg
LongRunHighGrayLevelEmphasis	LongRunEmphasis	-0.7	Rectangle	NPC	ComSeg
HighGrayLevelEmphasis	LongRunEmphasis	-0.74	Rectangle	NPC	ComSeg
HighGrayLevelRunEmphasis	LongRunEmphasis	-0.74	Rectangle	NPC	ComSeg
SumAverage	LongRunEmphasis	-0.74	Rectangle	NPC	ComSeg
Autocorrelation	LongRunEmphasis	-0.72	Rectangle	NPC	ComSeg
JointAverage	LongRunEmphasis	-0.74	Rectangle	NPC	ComSeg
SmallDependenceLowGrayLevelEmphasis	LongRunEmphasis	-0.15	Rectangle	NPC	ComSeg
SmallAreaLowGrayLevelEmphasis	LongRunEmphasis	0.25	Rectangle	NPC	ComSeg
LowGrayLevelZoneEmphasis	LongRunEmphasis	0.39	Rectangle	NPC	ComSeg
LongRunLowGrayLevelEmphasis	LongRunEmphasis	0.37	Rectangle	NPC	ComSeg
LowGrayLevelRunEmphasis	LongRunEmphasis	0.3	Rectangle	NPC	ComSeg
ShortRunLowGrayLevelEmphasis	LongRunEmphasis	0.29	Rectangle	NPC	ComSeg
LowGrayLevelEmphasis	LongRunEmphasis	0.3	Rectangle	NPC	ComSeg
JointEnergy	LongRunEmphasis	0.04	Rectangle	NPC	ComSeg
MaximumProbability	LongRunEmphasis	0.22	Rectangle	NPC	ComSeg
SurfaceVolumeRatio	LongRunEmphasis	-0.5	Rectangle	NPC	ComSeg
Coarseness	LongRunEmphasis	-0.43	Rectangle	NPC	ComSeg
Kurtosis	LongRunEmphasis	0.33	Rectangle	NPC	ComSeg
Skewness	LongRunEmphasis	0.21	Rectangle	NPC	ComSeg
Busyness	LongRunEmphasis	0.84	Rectangle	NPC	ComSeg
InverseVariance	LongRunEmphasis	0.94	Rectangle	NPC	ComSeg
Id	LongRunEmphasis	0.96	Rectangle	NPC	ComSeg
Idm	LongRunEmphasis	0.96	Rectangle	NPC	ComSeg
GrayLevelNonUniformityNormalized.1	LongRunEmphasis	0.7	Rectangle	NPC	ComSeg
Uniformity	LongRunEmphasis	0.67	Rectangle	NPC	ComSeg
GrayLevelNonUniformityNormalized	LongRunEmphasis	0.67	Rectangle	NPC	ComSeg
LargeAreaLowGrayLevelEmphasis	LongRunEmphasis	0.73	Rectangle	NPC	ComSeg
LargeDependenceLowGrayLevelEmphasis	LongRunEmphasis	0.61	Rectangle	NPC	ComSeg
RunVariance	RunVariance	1	Rectangle	NPC	ComSeg
Maximum2DDiameterRow	RunVariance	0.42	Rectangle	NPC	ComSeg
Maximum2DDiameterColumn	RunVariance	0.38	Rectangle	NPC	ComSeg
MajorAxisLength	RunVariance	0.38	Rectangle	NPC	ComSeg
Maximum3DDiameter	RunVariance	0.41	Rectangle	NPC	ComSeg
Maximum2DDiameterSlice	RunVariance	0.55	Rectangle	NPC	ComSeg
MinorAxisLength	RunVariance	0.55	Rectangle	NPC	ComSeg
GrayLevelNonUniformity.1	RunVariance	0.63	Rectangle	NPC	ComSeg
SurfaceArea	RunVariance	0.56	Rectangle	NPC	ComSeg
RunLengthNonUniformity	RunVariance	0.5	Rectangle	NPC	ComSeg
MeshVolume	RunVariance	0.56	Rectangle	NPC	ComSeg
VoxelVolume	RunVariance	0.56	Rectangle	NPC	ComSeg
Idmn	RunVariance	0.63	Rectangle	NPC	ComSeg
Idn	RunVariance	0.65	Rectangle	NPC	ComSeg
LeastAxisLength	RunVariance	0.52	Rectangle	NPC	ComSeg
Correlation	RunVariance	0.6	Rectangle	NPC	ComSeg
Sphericity	RunVariance	-0.25	Rectangle	NPC	ComSeg
Elongation	RunVariance	0.09	Rectangle	NPC	ComSeg
Flatness	RunVariance	0.06	Rectangle	NPC	ComSeg
MCC	RunVariance	-0.82	Rectangle	NPC	ComSeg
Strength	RunVariance	-0.9	Rectangle	NPC	ComSeg
ZonePercentage	RunVariance	-0.98	Rectangle	NPC	ComSeg
SmallDependenceEmphasis	RunVariance	-0.97	Rectangle	NPC	ComSeg
DependenceNonUniformityNormalized	RunVariance	-0.99	Rectangle	NPC	ComSeg
ShortRunEmphasis	RunVariance	-0.99	Rectangle	NPC	ComSeg
RunLengthNonUniformityNormalized	RunVariance	-0.99	Rectangle	NPC	ComSeg
RunPercentage	RunVariance	-0.99	Rectangle	NPC	ComSeg
Imc2	RunVariance	-0.95	Rectangle	NPC	ComSeg
Contrast.1	RunVariance	-0.94	Rectangle	NPC	ComSeg
SizeZoneNonUniformityNormalized	RunVariance	-0.93	Rectangle	NPC	ComSeg
SmallAreaEmphasis	RunVariance	-0.92	Rectangle	NPC	ComSeg
DifferenceVariance	RunVariance	-0.9	Rectangle	NPC	ComSeg
Contrast	RunVariance	-0.92	Rectangle	NPC	ComSeg
DifferenceAverage	RunVariance	-0.94	Rectangle	NPC	ComSeg
ClusterShade	RunVariance	-0.46	Rectangle	NPC	ComSeg
Entropy	RunVariance	-0.67	Rectangle	NPC	ComSeg
RunEntropy	RunVariance	-0.55	Rectangle	NPC	ComSeg
Range	RunVariance	-0.72	Rectangle	NPC	ComSeg
RootMeanSquared	RunVariance	-0.71	Rectangle	NPC	ComSeg
X90Percentile	RunVariance	-0.75	Rectangle	NPC	ComSeg
Mean	RunVariance	-0.71	Rectangle	NPC	ComSeg
Median	RunVariance	-0.69	Rectangle	NPC	ComSeg
Minimum	RunVariance	-0.71	Rectangle	NPC	ComSeg
X10Percentile	RunVariance	-0.67	Rectangle	NPC	ComSeg
Maximum	RunVariance	-0.71	Rectangle	NPC	ComSeg
SmallDependenceHighGrayLevelEmphasis	RunVariance	-0.84	Rectangle	NPC	ComSeg
SumSquares	RunVariance	-0.85	Rectangle	NPC	ComSeg
GrayLevelVariance.2	RunVariance	-0.83	Rectangle	NPC	ComSeg
GrayLevelVariance	RunVariance	-0.83	Rectangle	NPC	ComSeg
MeanAbsoluteDeviation	RunVariance	-0.83	Rectangle	NPC	ComSeg
Variance	RunVariance	-0.83	Rectangle	NPC	ComSeg
HighGrayLevelZoneEmphasis	RunVariance	-0.75	Rectangle	NPC	ComSeg
SmallAreaHighGrayLevelEmphasis	RunVariance	-0.8	Rectangle	NPC	ComSeg
Complexity	RunVariance	-0.8	Rectangle	NPC	ComSeg
GrayLevelVariance.1	RunVariance	-0.81	Rectangle	NPC	ComSeg
ClusterProminence	RunVariance	-0.76	Rectangle	NPC	ComSeg
ClusterTendency	RunVariance	-0.79	Rectangle	NPC	ComSeg
DifferenceEntropy	RunVariance	-0.79	Rectangle	NPC	ComSeg
InterquartileRange	RunVariance	-0.81	Rectangle	NPC	ComSeg
RobustMeanAbsoluteDeviation	RunVariance	-0.82	Rectangle	NPC	ComSeg
ShortRunHighGrayLevelEmphasis	RunVariance	-0.74	Rectangle	NPC	ComSeg
LongRunHighGrayLevelEmphasis	RunVariance	-0.69	Rectangle	NPC	ComSeg
HighGrayLevelEmphasis	RunVariance	-0.73	Rectangle	NPC	ComSeg
HighGrayLevelRunEmphasis	RunVariance	-0.73	Rectangle	NPC	ComSeg
SumAverage	RunVariance	-0.73	Rectangle	NPC	ComSeg
Autocorrelation	RunVariance	-0.71	Rectangle	NPC	ComSeg
JointAverage	RunVariance	-0.73	Rectangle	NPC	ComSeg
SmallDependenceLowGrayLevelEmphasis	RunVariance	-0.17	Rectangle	NPC	ComSeg
SmallAreaLowGrayLevelEmphasis	RunVariance	0.23	Rectangle	NPC	ComSeg
LowGrayLevelZoneEmphasis	RunVariance	0.37	Rectangle	NPC	ComSeg
LongRunLowGrayLevelEmphasis	RunVariance	0.35	Rectangle	NPC	ComSeg
LowGrayLevelRunEmphasis	RunVariance	0.29	Rectangle	NPC	ComSeg
ShortRunLowGrayLevelEmphasis	RunVariance	0.27	Rectangle	NPC	ComSeg
LowGrayLevelEmphasis	RunVariance	0.28	Rectangle	NPC	ComSeg
JointEnergy	RunVariance	0.02	Rectangle	NPC	ComSeg
MaximumProbability	RunVariance	0.2	Rectangle	NPC	ComSeg
SurfaceVolumeRatio	RunVariance	-0.51	Rectangle	NPC	ComSeg
Coarseness	RunVariance	-0.45	Rectangle	NPC	ComSeg
Kurtosis	RunVariance	0.32	Rectangle	NPC	ComSeg
Skewness	RunVariance	0.19	Rectangle	NPC	ComSeg
Busyness	RunVariance	0.83	Rectangle	NPC	ComSeg
InverseVariance	RunVariance	0.93	Rectangle	NPC	ComSeg
Id	RunVariance	0.95	Rectangle	NPC	ComSeg
Idm	RunVariance	0.95	Rectangle	NPC	ComSeg
GrayLevelNonUniformityNormalized.1	RunVariance	0.68	Rectangle	NPC	ComSeg
Uniformity	RunVariance	0.65	Rectangle	NPC	ComSeg
GrayLevelNonUniformityNormalized	RunVariance	0.65	Rectangle	NPC	ComSeg
LargeAreaLowGrayLevelEmphasis	RunVariance	0.72	Rectangle	NPC	ComSeg
LargeDependenceLowGrayLevelEmphasis	RunVariance	0.6	Rectangle	NPC	ComSeg
Maximum2DDiameterRow	Maximum2DDiameterRow	1	Rectangle	NPC	ComSeg
Maximum2DDiameterColumn	Maximum2DDiameterRow	0.96	Rectangle	NPC	ComSeg
MajorAxisLength	Maximum2DDiameterRow	0.94	Rectangle	NPC	ComSeg
Maximum3DDiameter	Maximum2DDiameterRow	0.96	Rectangle	NPC	ComSeg
Maximum2DDiameterSlice	Maximum2DDiameterRow	0.65	Rectangle	NPC	ComSeg
MinorAxisLength	Maximum2DDiameterRow	0.7	Rectangle	NPC	ComSeg
GrayLevelNonUniformity.1	Maximum2DDiameterRow	0.84	Rectangle	NPC	ComSeg
SurfaceArea	Maximum2DDiameterRow	0.89	Rectangle	NPC	ComSeg
RunLengthNonUniformity	Maximum2DDiameterRow	0.86	Rectangle	NPC	ComSeg
MeshVolume	Maximum2DDiameterRow	0.85	Rectangle	NPC	ComSeg
VoxelVolume	Maximum2DDiameterRow	0.85	Rectangle	NPC	ComSeg
Idmn	Maximum2DDiameterRow	0.67	Rectangle	NPC	ComSeg
Idn	Maximum2DDiameterRow	0.67	Rectangle	NPC	ComSeg
LeastAxisLength	Maximum2DDiameterRow	0.57	Rectangle	NPC	ComSeg
Correlation	Maximum2DDiameterRow	0.59	Rectangle	NPC	ComSeg
Sphericity	Maximum2DDiameterRow	-0.63	Rectangle	NPC	ComSeg
Elongation	Maximum2DDiameterRow	-0.42	Rectangle	NPC	ComSeg
Flatness	Maximum2DDiameterRow	-0.45	Rectangle	NPC	ComSeg
MCC	Maximum2DDiameterRow	-0.58	Rectangle	NPC	ComSeg
Strength	Maximum2DDiameterRow	-0.44	Rectangle	NPC	ComSeg
ZonePercentage	Maximum2DDiameterRow	-0.37	Rectangle	NPC	ComSeg
SmallDependenceEmphasis	Maximum2DDiameterRow	-0.34	Rectangle	NPC	ComSeg
DependenceNonUniformityNormalized	Maximum2DDiameterRow	-0.43	Rectangle	NPC	ComSeg
ShortRunEmphasis	Maximum2DDiameterRow	-0.39	Rectangle	NPC	ComSeg
RunLengthNonUniformityNormalized	Maximum2DDiameterRow	-0.39	Rectangle	NPC	ComSeg
RunPercentage	Maximum2DDiameterRow	-0.4	Rectangle	NPC	ComSeg
Imc2	Maximum2DDiameterRow	-0.53	Rectangle	NPC	ComSeg
Contrast.1	Maximum2DDiameterRow	-0.45	Rectangle	NPC	ComSeg
SizeZoneNonUniformityNormalized	Maximum2DDiameterRow	-0.28	Rectangle	NPC	ComSeg
SmallAreaEmphasis	Maximum2DDiameterRow	-0.27	Rectangle	NPC	ComSeg
DifferenceVariance	Maximum2DDiameterRow	-0.19	Rectangle	NPC	ComSeg
Contrast	Maximum2DDiameterRow	-0.23	Rectangle	NPC	ComSeg
DifferenceAverage	Maximum2DDiameterRow	-0.26	Rectangle	NPC	ComSeg
ClusterShade	Maximum2DDiameterRow	0	Rectangle	NPC	ComSeg
Entropy	Maximum2DDiameterRow	0.14	Rectangle	NPC	ComSeg
RunEntropy	Maximum2DDiameterRow	0.27	Rectangle	NPC	ComSeg
Range	Maximum2DDiameterRow	0.08	Rectangle	NPC	ComSeg
RootMeanSquared	Maximum2DDiameterRow	0.06	Rectangle	NPC	ComSeg
X90Percentile	Maximum2DDiameterRow	0.02	Rectangle	NPC	ComSeg
Mean	Maximum2DDiameterRow	0.06	Rectangle	NPC	ComSeg
Median	Maximum2DDiameterRow	0.08	Rectangle	NPC	ComSeg
Minimum	Maximum2DDiameterRow	0.05	Rectangle	NPC	ComSeg
X10Percentile	Maximum2DDiameterRow	0.1	Rectangle	NPC	ComSeg
Maximum	Maximum2DDiameterRow	0.06	Rectangle	NPC	ComSeg
SmallDependenceHighGrayLevelEmphasis	Maximum2DDiameterRow	-0.08	Rectangle	NPC	ComSeg
SumSquares	Maximum2DDiameterRow	-0.1	Rectangle	NPC	ComSeg
GrayLevelVariance.2	Maximum2DDiameterRow	-0.08	Rectangle	NPC	ComSeg
GrayLevelVariance	Maximum2DDiameterRow	-0.07	Rectangle	NPC	ComSeg
MeanAbsoluteDeviation	Maximum2DDiameterRow	-0.08	Rectangle	NPC	ComSeg
Variance	Maximum2DDiameterRow	-0.08	Rectangle	NPC	ComSeg
HighGrayLevelZoneEmphasis	Maximum2DDiameterRow	0.02	Rectangle	NPC	ComSeg
SmallAreaHighGrayLevelEmphasis	Maximum2DDiameterRow	-0.04	Rectangle	NPC	ComSeg
Complexity	Maximum2DDiameterRow	0	Rectangle	NPC	ComSeg
GrayLevelVariance.1	Maximum2DDiameterRow	-0.06	Rectangle	NPC	ComSeg
ClusterProminence	Maximum2DDiameterRow	0	Rectangle	NPC	ComSeg
ClusterTendency	Maximum2DDiameterRow	-0.03	Rectangle	NPC	ComSeg
DifferenceEntropy	Maximum2DDiameterRow	0.01	Rectangle	NPC	ComSeg
InterquartileRange	Maximum2DDiameterRow	-0.06	Rectangle	NPC	ComSeg
RobustMeanAbsoluteDeviation	Maximum2DDiameterRow	-0.07	Rectangle	NPC	ComSeg
ShortRunHighGrayLevelEmphasis	Maximum2DDiameterRow	0.03	Rectangle	NPC	ComSeg
LongRunHighGrayLevelEmphasis	Maximum2DDiameterRow	0.08	Rectangle	NPC	ComSeg
HighGrayLevelEmphasis	Maximum2DDiameterRow	0.04	Rectangle	NPC	ComSeg
HighGrayLevelRunEmphasis	Maximum2DDiameterRow	0.04	Rectangle	NPC	ComSeg
SumAverage	Maximum2DDiameterRow	0.03	Rectangle	NPC	ComSeg
Autocorrelation	Maximum2DDiameterRow	0.06	Rectangle	NPC	ComSeg
JointAverage	Maximum2DDiameterRow	0.03	Rectangle	NPC	ComSeg
SmallDependenceLowGrayLevelEmphasis	Maximum2DDiameterRow	-0.51	Rectangle	NPC	ComSeg
SmallAreaLowGrayLevelEmphasis	Maximum2DDiameterRow	-0.34	Rectangle	NPC	ComSeg
LowGrayLevelZoneEmphasis	Maximum2DDiameterRow	-0.3	Rectangle	NPC	ComSeg
LongRunLowGrayLevelEmphasis	Maximum2DDiameterRow	-0.31	Rectangle	NPC	ComSeg
LowGrayLevelRunEmphasis	Maximum2DDiameterRow	-0.35	Rectangle	NPC	ComSeg
ShortRunLowGrayLevelEmphasis	Maximum2DDiameterRow	-0.36	Rectangle	NPC	ComSeg
LowGrayLevelEmphasis	Maximum2DDiameterRow	-0.35	Rectangle	NPC	ComSeg
JointEnergy	Maximum2DDiameterRow	-0.66	Rectangle	NPC	ComSeg
MaximumProbability	Maximum2DDiameterRow	-0.55	Rectangle	NPC	ComSeg
SurfaceVolumeRatio	Maximum2DDiameterRow	-0.63	Rectangle	NPC	ComSeg
Coarseness	Maximum2DDiameterRow	-0.88	Rectangle	NPC	ComSeg
Kurtosis	Maximum2DDiameterRow	0.06	Rectangle	NPC	ComSeg
Skewness	Maximum2DDiameterRow	-0.15	Rectangle	NPC	ComSeg
Busyness	Maximum2DDiameterRow	0.27	Rectangle	NPC	ComSeg
InverseVariance	Maximum2DDiameterRow	0.29	Rectangle	NPC	ComSeg
Id	Maximum2DDiameterRow	0.29	Rectangle	NPC	ComSeg
Idm	Maximum2DDiameterRow	0.29	Rectangle	NPC	ComSeg
GrayLevelNonUniformityNormalized.1	Maximum2DDiameterRow	-0.13	Rectangle	NPC	ComSeg
Uniformity	Maximum2DDiameterRow	-0.16	Rectangle	NPC	ComSeg
GrayLevelNonUniformityNormalized	Maximum2DDiameterRow	-0.15	Rectangle	NPC	ComSeg
LargeAreaLowGrayLevelEmphasis	Maximum2DDiameterRow	-0.01	Rectangle	NPC	ComSeg
LargeDependenceLowGrayLevelEmphasis	Maximum2DDiameterRow	-0.12	Rectangle	NPC	ComSeg
Maximum2DDiameterColumn	Maximum2DDiameterColumn	1	Rectangle	NPC	ComSeg
MajorAxisLength	Maximum2DDiameterColumn	0.95	Rectangle	NPC	ComSeg
Maximum3DDiameter	Maximum2DDiameterColumn	0.97	Rectangle	NPC	ComSeg
Maximum2DDiameterSlice	Maximum2DDiameterColumn	0.6	Rectangle	NPC	ComSeg
MinorAxisLength	Maximum2DDiameterColumn	0.67	Rectangle	NPC	ComSeg
GrayLevelNonUniformity.1	Maximum2DDiameterColumn	0.81	Rectangle	NPC	ComSeg
SurfaceArea	Maximum2DDiameterColumn	0.87	Rectangle	NPC	ComSeg
RunLengthNonUniformity	Maximum2DDiameterColumn	0.83	Rectangle	NPC	ComSeg
MeshVolume	Maximum2DDiameterColumn	0.82	Rectangle	NPC	ComSeg
VoxelVolume	Maximum2DDiameterColumn	0.82	Rectangle	NPC	ComSeg
Idmn	Maximum2DDiameterColumn	0.62	Rectangle	NPC	ComSeg
Idn	Maximum2DDiameterColumn	0.62	Rectangle	NPC	ComSeg
LeastAxisLength	Maximum2DDiameterColumn	0.53	Rectangle	NPC	ComSeg
Correlation	Maximum2DDiameterColumn	0.54	Rectangle	NPC	ComSeg
Sphericity	Maximum2DDiameterColumn	-0.67	Rectangle	NPC	ComSeg
Elongation	Maximum2DDiameterColumn	-0.45	Rectangle	NPC	ComSeg
Flatness	Maximum2DDiameterColumn	-0.49	Rectangle	NPC	ComSeg
MCC	Maximum2DDiameterColumn	-0.56	Rectangle	NPC	ComSeg
Strength	Maximum2DDiameterColumn	-0.43	Rectangle	NPC	ComSeg
ZonePercentage	Maximum2DDiameterColumn	-0.33	Rectangle	NPC	ComSeg
SmallDependenceEmphasis	Maximum2DDiameterColumn	-0.3	Rectangle	NPC	ComSeg
DependenceNonUniformityNormalized	Maximum2DDiameterColumn	-0.39	Rectangle	NPC	ComSeg
ShortRunEmphasis	Maximum2DDiameterColumn	-0.34	Rectangle	NPC	ComSeg
RunLengthNonUniformityNormalized	Maximum2DDiameterColumn	-0.34	Rectangle	NPC	ComSeg
RunPercentage	Maximum2DDiameterColumn	-0.35	Rectangle	NPC	ComSeg
Imc2	Maximum2DDiameterColumn	-0.5	Rectangle	NPC	ComSeg
Contrast.1	Maximum2DDiameterColumn	-0.42	Rectangle	NPC	ComSeg
SizeZoneNonUniformityNormalized	Maximum2DDiameterColumn	-0.25	Rectangle	NPC	ComSeg
SmallAreaEmphasis	Maximum2DDiameterColumn	-0.23	Rectangle	NPC	ComSeg
DifferenceVariance	Maximum2DDiameterColumn	-0.17	Rectangle	NPC	ComSeg
Contrast	Maximum2DDiameterColumn	-0.2	Rectangle	NPC	ComSeg
DifferenceAverage	Maximum2DDiameterColumn	-0.23	Rectangle	NPC	ComSeg
ClusterShade	Maximum2DDiameterColumn	0.02	Rectangle	NPC	ComSeg
Entropy	Maximum2DDiameterColumn	0.15	Rectangle	NPC	ComSeg
RunEntropy	Maximum2DDiameterColumn	0.27	Rectangle	NPC	ComSeg
Range	Maximum2DDiameterColumn	0.08	Rectangle	NPC	ComSeg
RootMeanSquared	Maximum2DDiameterColumn	0.05	Rectangle	NPC	ComSeg
X90Percentile	Maximum2DDiameterColumn	0.02	Rectangle	NPC	ComSeg
Mean	Maximum2DDiameterColumn	0.06	Rectangle	NPC	ComSeg
Median	Maximum2DDiameterColumn	0.07	Rectangle	NPC	ComSeg
Minimum	Maximum2DDiameterColumn	0.05	Rectangle	NPC	ComSeg
X10Percentile	Maximum2DDiameterColumn	0.09	Rectangle	NPC	ComSeg
Maximum	Maximum2DDiameterColumn	0.06	Rectangle	NPC	ComSeg
SmallDependenceHighGrayLevelEmphasis	Maximum2DDiameterColumn	-0.07	Rectangle	NPC	ComSeg
SumSquares	Maximum2DDiameterColumn	-0.09	Rectangle	NPC	ComSeg
GrayLevelVariance.2	Maximum2DDiameterColumn	-0.06	Rectangle	NPC	ComSeg
GrayLevelVariance	Maximum2DDiameterColumn	-0.06	Rectangle	NPC	ComSeg
MeanAbsoluteDeviation	Maximum2DDiameterColumn	-0.07	Rectangle	NPC	ComSeg
Variance	Maximum2DDiameterColumn	-0.07	Rectangle	NPC	ComSeg
[truncated: 21,113 more rows]
