# Supplementary material for: Does consensus contour improve robustness and accuracy in 18F-FDG PET radiomic features?
Source: EJNMMI Phys. 2024 Jun 6;11:48. doi: 10.1186/s40658-024-00652-0 (PMC11153434; doi:10.1186/s40658-024-00652-0)
Supplement: Supplementary file 2 — Supplementary file2 [file 40658_2024_652_MOESM2_ESM.zip › 40658_2024_652_MOESM2_ESM/supple/ICC_wide_GT_CM_static_all.csv]

ID	MASAC	AP	ST	MAX41	ConSeg
Elongation	0.403788246724355	0.400373316807648	0.55037310890719	0.54002303007116	0.524847094455863
Flatness	0.842941023109254	0.850586152957957	0.847807982110999	0.83250827265032	0.839068955751572
LeastAxisLength	0.85629953699343	0.974718941442215	0.94538037906399	0.949138174784	0.949503768749263
MajorAxisLength	0.706673694185023	0.902627653137435	0.944699544923693	0.938325167922169	0.937266858078822
Maximum2DDiameterColumn	0.895740405847917	0.985040227439836	0.924423717609542	0.924423717609542	0.924423717609542
Maximum2DDiameterRow	0.779185648588891	0.893773455256808	0.955155823393283	0.92960259686677	0.92960259686677
Maximum2DDiameterSlice	0.667869795860911	0.87812887968861	0.916867230436429	0.89114336253527	0.89114336253527
Maximum3DDiameter	0.733111018964385	0.928567095461456	0.944467321444949	0.916367338298824	0.916367338298824
MeshVolume	0.823076570284478	0.986504997621693	0.954293430273506	0.957953967846951	0.955040163179367
MinorAxisLength	0.881377442387819	0.976171322104725	0.955163698689659	0.960486231614679	0.955569228898193
Sphericity	0.307846976364613	0.538499949761382	0.521372405259693	0.523894189319421	0.501024113982134
SurfaceArea	0.815455823267248	0.981660427275129	0.948214692352214	0.95132460114541	0.949391661920545
SurfaceVolumeRatio	0.692906432520502	0.870680354027819	0.968509399281515	0.954524923899489	0.95352400974801
VoxelVolume	0.82323086347714	0.986528980547372	0.954419633582814	0.957866869888912	0.955004662399365
X10Percentile	0.453415197905704	0.763728443190486	0.416632574156165	0.445115525936139	0.441572818205895
X90Percentile	0.972392510310356	0.984792772076531	0.992427473586392	0.993182455750175	0.99274284037088
Energy	0.982133367169244	0.998927566824113	0.997136296655818	0.997443442216007	0.99718026615894
Entropy	0.628837428839748	0.809559983610759	0.576951341430328	0.582706390858921	0.575991925383181
InterquartileRange	0.500872420909794	0.939268025855915	0.84547070286375	0.888522456701033	0.875628323698708
Kurtosis	0.368659716921083	0.525518916524776	0.782982399443698	0.726950330422025	0.727215759474162
Maximum	1	1	1	1	1
MeanAbsoluteDeviation	0.41926860520146	0.973935923499048	0.720746949892846	0.762962490813528	0.742899715243366
Mean	0.808044545578394	0.921641049176601	0.886287193379997	0.897174749700411	0.893369662998366
Median	0.760034585568521	0.85826022365642	0.898675064769803	0.901142110546827	0.89871242687137
Minimum	-0.0721558133150643	-0.0346905843046353	-0.00991992914101619	-0.0108982524240353	-0.0154350517891984
Range	0.312126187184349	0.629863790305652	0.379035836482296	0.384760588277003	0.373672350162907
RobustMeanAbsoluteDeviation	0.498344989727603	0.961767329758956	0.809051656273368	0.84376878097892	0.828065118146418
RootMeanSquared	0.849876868057166	0.936397798249679	0.924090635936511	0.931034432620424	0.928292158003193
Skewness	0.498910636687821	0.411504082126029	0.618980635048132	0.587268441627343	0.591198211018929
TotalEnergy	0.982133367169244	0.998927566824113	0.997136296655818	0.997443442216007	0.99718026615894
Uniformity	0.752157993290817	0.787505342928104	0.594608976068565	0.624168691570149	0.624610174322379
Variance	0.286906294155189	0.968756713538154	0.60647043126754	0.653560961227495	0.627779736610792
Autocorrelation	0.316440124139511	0.384952942248874	0.242125368375462	0.279686257784557	0.231262392226639
ClusterProminence	0.0850811027951002	0.914435937784167	0.449645717585423	0.490366059368788	0.457632709578161
ClusterShade	0.624980448813746	0.618593205762639	0.814590032183799	0.805875997704151	0.801738774613073
ClusterTendency	0.191465585724969	0.94875981513287	0.611547957305724	0.652781491065538	0.625315244390186
Contrast	0.674952648955783	0.958364065063168	0.769127899625124	0.824976939114848	0.81081388184215
Correlation	0.768642450044874	0.971457463698895	0.89616941715087	0.905759244495201	0.899628587443339
DifferenceAverage	0.730802440175398	0.970199268360884	0.797544250496752	0.844390454607627	0.834217395634672
DifferenceEntropy	0.524144918632505	0.866365043169388	0.853917364653111	0.863252076266684	0.854186659596897
DifferenceVariance	0.463017892763982	0.918669683399231	0.787289786061308	0.825837070965283	0.805973706734719
Id	0.767545430158164	0.970972241275423	0.812674331849739	0.844190531183436	0.839300957253022
Idm	0.769473024101498	0.964539795487902	0.81744486219276	0.845435204826077	0.84112010142607
Idmn	0.781016686823534	0.749733883908827	0.644262408060118	0.626501638163834	0.626434651171737
Idn	0.784128368059873	0.760206405604021	0.667124140354449	0.654857497461809	0.650166788213313
Imc1	0.660171502090633	0.703241266111984	0.851080106141216	0.85885219692861	0.859809690575591
Imc2	0.800460226081081	0.803771795160744	0.780010787550845	0.796252413214478	0.788623667065631
InverseVariance	0.792585677300352	0.964239503277294	0.881344819492283	0.893127436203686	0.886450949050765
JointAverage	0.413612560607022	0.403318226449852	0.287522620100064	0.307310907555364	0.266363934015531
JointEnergy	0.660550213308095	0.819206488921352	0.956177902298015	0.925593840322436	0.925792337324508
JointEntropy	0.69364347338368	0.926998716218777	0.915527040092262	0.913292237445061	0.909890168968755
MCC	0.351834324437429	0.434742615875196	0.654061479122808	0.658197744807951	0.658321299220477
MaximumProbability	0.755063660431523	0.920170845517156	0.894845936420934	0.904811284011289	0.905402286331544
SumAverage	0.413612560607021	0.403318226449852	0.287522620100064	0.307310907555364	0.266363934015531
SumEntropy	0.574642518455814	0.904028061983481	0.856671486147907	0.856855706730606	0.850068572814356
SumSquares	0.154938691197341	0.943650047285349	0.573072532167331	0.622964901307017	0.592357012548739
GrayLevelNonUniformity	0.884747851988912	0.907369704611685	0.983365278233556	0.98038631586754	0.981281648504821
GrayLevelNonUniformityNormalized	0.756618020379769	0.779947519141088	0.593680006374486	0.622260368090048	0.622568542212075
GrayLevelVariance	0.292582264394948	0.963516802247596	0.599140008089625	0.642111531702233	0.617756466841522
HighGrayLevelRunEmphasis	0.317472668015831	0.380087634343915	0.233061306996778	0.273001003789204	0.223351713229453
LongRunEmphasis	0.806349125484467	0.938384190249909	0.885592501010111	0.902652179580924	0.902209435425061
LongRunHighGrayLevelEmphasis	0.382321029224543	0.442739210013586	0.294893205436944	0.336519489920377	0.286220333857186
LongRunLowGrayLevelEmphasis	0.429479947034132	0.189261287703592	0.148686713623389	0.0731107522920239	0.0668964618081864
LowGrayLevelRunEmphasis	0.455822372082062	0.199103616988997	0.151729162866635	0.0805022529519961	0.0756758625483729
RunEntropy	0.759625701725953	0.888757310422933	0.693657015512201	0.70079367313976	0.695809229908548
RunLengthNonUniformity	0.777949296911039	0.985759628160686	0.940912462997873	0.945127235309958	0.941652968634277
RunLengthNonUniformityNormalized	0.800647066999342	0.904590758128993	0.849391941310803	0.870825800831132	0.87140077755855
RunPercentage	0.812227119558149	0.923914011574343	0.873118855734637	0.891317472594249	0.891358938141601
RunVariance	0.814779143009889	0.954543444165269	0.916177746195238	0.928734176124231	0.927773370208115
ShortRunEmphasis	0.797346141814872	0.909432692679092	0.847229595089274	0.868890555454466	0.869504023920141
ShortRunHighGrayLevelEmphasis	0.302988997319017	0.36554541843155	0.21930687746146	0.258568161512033	0.209342404644523
ShortRunLowGrayLevelEmphasis	0.460185379736739	0.201509401350833	0.151953412602633	0.0826469242260836	0.0778777464342231
GrayLevelNonUniformity.1	0.840192491790584	0.926375931828898	0.979328242979624	0.978348212872912	0.977242698895438
GrayLevelNonUniformityNormalized.1	0.579041341985901	0.601886668710802	0.432110036879994	0.441036662083352	0.43270210864032
GrayLevelVariance.1	0.0582181608355787	0.802234395139815	0.353347765415273	0.346012323553587	0.332662048805363
HighGrayLevelZoneEmphasis	0.150723632411195	0.254540721624437	0.0812503469497775	0.13240980626538	0.0783017678389888
LargeAreaEmphasis	0.821177054842457	0.944028188365917	0.892298533250305	0.907345349076008	0.907979104271408
LargeAreaHighGrayLevelEmphasis	0.857470327772303	0.866439221001667	0.788474509026146	0.818757879799691	0.78708209636075
LargeAreaLowGrayLevelEmphasis	0.118625032824911	0.0698169794305255	0.0681949631496091	0.0687500082642821	0.0690048313699536
LowGrayLevelZoneEmphasis	0.40499183754289	0.205465621659263	0.0680117835440506	0.114526111094456	0.0923550120157172
SizeZoneNonUniformity	0.567735964577087	0.951514276143408	0.819383536663838	0.804015691465009	0.812591711879294
SizeZoneNonUniformityNormalized	0.661963136039017	0.610091890165047	0.686897938996346	0.666690701813836	0.663536448392034
SmallAreaEmphasis	0.717140528622993	0.663432788041551	0.749867650653277	0.713133674631068	0.720912179588005
SmallAreaHighGrayLevelEmphasis	0.17907390760108	0.264939501298402	0.0901947185130387	0.135241427475971	0.088350581381072
SmallAreaLowGrayLevelEmphasis	0.303133714536216	0.159108769348195	-0.0597627923834586	0.11727814712635	0.0778791536284927
ZoneEntropy	0.688399203500896	0.934543506961843	0.861055541118808	0.868825374518114	0.86273563909782
ZonePercentage	0.619526770718065	0.725414295975466	0.68415488689433	0.726022589298396	0.727568341164167
ZoneVariance	0.867908091229743	0.978665173482621	0.940894289869319	0.943958697568871	0.943585235515799
Busyness	-0.00610693768489883	0.020911092589629	0.0240648583363414	0.0303425407622256	0.0363317617034478
Coarseness	0.321159423621639	0.470505902441234	0.626628823792337	0.671573407197851	0.67300028127588
Complexity	-0.0316478496692753	0.770424378452629	0.341784491446251	0.399962857347324	0.342534577880039
Contrast.1	0.856683550274549	0.542261732714162	0.572987150299723	0.555903902737823	0.570089784384221
Strength	0.617337321955748	0.479793214332647	0.379882815102638	0.373147943029414	0.388030492992627
DependenceEntropy	0.862216203443022	0.97049350912163	0.929637749015795	0.932285055216666	0.931255966960987
DependenceNonUniformity	0.635697257019581	0.972542927377739	0.909067814933497	0.917646096522413	0.91068474358484
DependenceNonUniformityNormalized	0.897508277325348	0.965074745136538	0.96888328493613	0.970845829077303	0.968243663672621
DependenceVariance	0.961375723685106	0.993106883950399	0.988292933398899	0.989438826226858	0.988187507179011
GrayLevelNonUniformity.2	0.896110908299323	0.91254986614751	0.983448532268268	0.98079542067167	0.981648803300031
GrayLevelVariance.2	0.292895391493571	0.96645009723826	0.607984321385683	0.652422127392946	0.627299509079108
HighGrayLevelEmphasis	0.327867980338263	0.392065321003487	0.245264389162403	0.285002999821675	0.235575670012051
LargeDependenceEmphasis	0.881837014259222	0.975055881467865	0.933011995795557	0.941191677181419	0.940364258054517
LargeDependenceHighGrayLevelEmphasis	0.67389168125416	0.710221789908868	0.599286973467841	0.635321094565513	0.595176740404385
LargeDependenceLowGrayLevelEmphasis	0.239587086952602	0.124935830649309	0.0920891676297124	0.063622988315014	0.0359092025867016
LowGrayLevelEmphasis	0.45966306654162	0.200404317326607	0.155613725076468	0.0808695883700663	0.0772090889570285
SmallDependenceEmphasis	0.661811847893253	0.693018129232643	0.715746173738219	0.718583001502972	0.719143868474704
SmallDependenceHighGrayLevelEmphasis	0.227396901006644	0.263212718527084	0.132104939642126	0.158147531665185	0.120477041731094
SmallDependenceLowGrayLevelEmphasis	0.457891399411469	0.228428090718652	0.047559755301154	0.153876756323639	0.123142754076993
