# Supplementary material for: Does consensus contour improve robustness and accuracy in 18F-FDG PET radiomic features?
Source: EJNMMI Phys. 2024 Jun 6;11:48. doi: 10.1186/s40658-024-00652-0 (PMC11153434; doi:10.1186/s40658-024-00652-0)
Supplement: Supplementary file 2 — Supplementary file2 [file 40658_2024_652_MOESM2_ESM.zip › 40658_2024_652_MOESM2_ESM/supple/ICC_wide_GT_RM_static_all.csv]

ID	MASAC	AP	ST	MAX41	ConSeg
Elongation	0.412676661289305	-0.143839724411628	-0.0574003277735974	-0.058355820623672	0.467979772374767		mediam	0.700002387838017
Flatness	0.798870192726974	-0.00770459704873569	0.0100169040762578	0.0042292112911639	0.836783686657373
LeastAxisLength	0.796225673354777	0.937093738888962	0.977739114017814	0.97138012089656	0.915145095790548
MajorAxisLength	0.590628132951771	0.0374727758959584	0.0781929179436324	0.0808739740763282	0.87728755860039
Maximum2DDiameterColumn	0.910774455573154	0.813558609486586	0.860282112872937	0.860282112872937	0.912328055269589
Maximum2DDiameterRow	0.63866029167571	0.811404908003469	0.955155823393283	0.92960259686677	0.920316251029201
Maximum2DDiameterSlice	0.532011259388856	0.433277963823586	0.229610221366315	0.22033499046583	0.841739050428962
Maximum3DDiameter	0.665291577658006	0.122586620027974	0.111845514917829	0.108140070277795	0.902030627146541
MeshVolume	0.830048654553685	0.812540485564663	0.9771575523005	0.979903889432791	0.902143755199977
MinorAxisLength	0.87787173937843	0.861774540874981	0.843757114016196	0.841489167077872	0.934709389487376
Sphericity	0.252221481583441	-0.115705054367138	0.000969365949698442	0.00750011172877833	0.391722218901383
SurfaceArea	0.792833811394539	0.893065653120235	0.968840464366344	0.963607761743724	0.892284642677382
SurfaceVolumeRatio	0.607697780912731	0.73916295583457	0.834831266516291	0.824625828811625	0.967873443407378
VoxelVolume	0.828937732282602	0.822683620353105	0.98156896334169	0.983411214228381	0.902105529449203
X10Percentile	0.477026627487855	0.153159667247569	0.438926799041024	0.461078261612338	0.365990732584267
X90Percentile	0.941207249142204	0.952289348625717	0.996171113779279	0.996056700944872	0.989228471713024
Energy	0.988822612989063	0.981943382554083	0.999319513980129	0.999221514904561	0.991537600010416
Entropy	0.76130117500802	0.301631998124341	0.544498915998698	0.539257741252611	0.562522531844591
InterquartileRange	0.650683702921573	0.408167635053304	0.870931772586706	0.887186372980645	0.651287021216866
Kurtosis	0.292210253865812	0.794465462690696	0.776443096812939	0.730781694402638	0.786699003856546
Maximum	1	1	1	1	1
MeanAbsoluteDeviation	0.598383552685124	0.33143108428244	0.749265029904381	0.783054008233479	0.584153118599907
Mean	0.771063510748656	0.615759079266938	0.924457668660924	0.930524752998459	0.839051707511983
Median	0.708491477903264	0.624797567387186	0.938982208509371	0.942077117293102	0.850388609691533
Minimum	-0.198480574049072	-0.00558935465541802	-0.00957557178928	-0.0112034791374809	-0.0125099417557092
Range	0.358856757053159	0.1862710116478	0.379035298130026	0.385205756446577	0.368878182650532
RobustMeanAbsoluteDeviation	0.688040024135648	0.402203513218257	0.83839303219358	0.866884079099129	0.665095137500539
RootMeanSquared	0.81640955419236	0.700922426890776	0.953200104230883	0.956036521404308	0.886910466815722
Skewness	0.481342594108318	0.678737163451935	0.462803873859822	0.432104671648847	0.676231122604109
TotalEnergy	0.988822612989063	0.981943382554083	0.999319513980129	0.999221514904561	0.991537600010416
Uniformity	0.847199920101916	0.387823486668441	0.553493546648646	0.561196675303689	0.586834152012811
Variance	0.461966188836494	0.258850636028354	0.643970739894998	0.684388543061909	0.473171606941316
Autocorrelation	0.424857618977114	0.158361066035717	0.228230239581249	0.261808197104857	0.277390499230446
ClusterProminence	0.155709724793686	0.168471536941059	0.51561691131479	0.560043428414994	0.348527535735542
ClusterShade	0.479617463773753	0.583309196861857	0.816059823664896	0.795093676725809	0.809932757606626
ClusterTendency	0.334489576675658	0.260919200491076	0.675620588933435	0.716452183115486	0.48153433100729
Contrast	0.785622033108923	0.301819954785563	0.733794991047456	0.785634340984807	0.672836451241047
Correlation	0.709421331472534	0.697344961567724	0.928485319978604	0.933309103119604	0.866911742648392
DifferenceAverage	0.824012782761749	0.344084731564634	0.754529614001938	0.796610746487633	0.712117020751697
DifferenceEntropy	0.625040306318563	0.428355716706487	0.823689664358345	0.831360837277662	0.750012315987665
DifferenceVariance	0.657740707111382	0.325413013472756	0.768352059405476	0.8060561227675	0.648344387860469
Id	0.842007630421638	0.417189937031411	0.757503939789034	0.780843831858267	0.752026109538714
Idm	0.840467538406401	0.440873100941521	0.759113338174775	0.778718407559153	0.762308649247133
Idmn	0.770572760794654	0.529659391708811	0.665370455557131	0.649555983793435	0.662760688839369
Idn	0.786093198904376	0.567117322945703	0.699072914757954	0.6884361727427	0.688456477515893
Imc1	0.561696839381841	0.93413646970865	0.844057862933163	0.850363099128458	0.856490963362048
Imc2	0.814322588565714	0.71305289542877	0.770427951679541	0.780345470530548	0.801473085103513
InverseVariance	0.864120670715533	0.488054420502255	0.829648388449466	0.842250034880246	0.821014372192321
JointAverage	0.532146309751025	0.190932705881197	0.265110103262173	0.282133332260222	0.332160482768191
JointEnergy	0.572934205916251	0.775918158926223	0.961334351633173	0.92809790974984	0.942707235283618
JointEntropy	0.64237823918227	0.671117839133913	0.921801550325383	0.916862062138805	0.879916786519741
MCC	0.205964951146459	0.712154016379411	0.673876335431837	0.679339974750416	0.643709381140186
MaximumProbability	0.708397674080992	0.612930063337941	0.896896403458244	0.901542358826463	0.863339568100113
SumAverage	0.532146309751025	0.190932705881197	0.265110103262172	0.282133332260222	0.332160482768191
SumEntropy	0.582076870896653	0.579497387051403	0.875390141040836	0.872363464718809	0.802529526999823
SumSquares	0.343390930614638	0.213815154161102	0.625362639833126	0.67482522531092	0.435138059094348
GrayLevelNonUniformity	0.799380638298137	0.984225443667942	0.932661947829313	0.924519914095463	0.974729113797926
GrayLevelNonUniformityNormalized	0.854191575676402	0.381804449560613	0.548918875678898	0.554652551425436	0.588696618136422
GrayLevelVariance	0.455339650717738	0.253774326297022	0.631356597959677	0.667914486157421	0.471851845957853
HighGrayLevelRunEmphasis	0.426522761639695	0.147495243266609	0.2003876267092	0.233808996242864	0.27191076079939
LongRunEmphasis	0.775399713501186	0.826743338250293	0.918002470447284	0.933101685552882	0.862218203247063
LongRunHighGrayLevelEmphasis	0.496318723913853	0.191517458653791	0.255677753587079	0.290761081863118	0.33095280652779
LongRunLowGrayLevelEmphasis	0.584626053510125	0.140751165806082	0.118047291943828	0.052124988748907	0.161898207617231
LowGrayLevelRunEmphasis	0.617095092039729	0.143463722880116	0.120789607748153	0.0582210224648229	0.172041094431634
RunEntropy	0.828599577359893	0.415305809661246	0.659027407681419	0.655971840677771	0.684280676506251
RunLengthNonUniformity	0.795657570880982	0.784894532723357	0.975063840409445	0.977750092309766	0.878271764888746
RunLengthNonUniformityNormalized	0.765558268083872	0.772297229762117	0.895706223030458	0.914451322466363	0.826341585335352
RunPercentage	0.777090046595359	0.812454127213144	0.911890915809467	0.927646830419868	0.850801674337694
RunVariance	0.787563808539709	0.876208485935973	0.939136221335955	0.950047985881926	0.895909776604206
ShortRunEmphasis	0.768993083381771	0.762123453567775	0.893176863091036	0.912483399330283	0.822381867062259
ShortRunHighGrayLevelEmphasis	0.410444674343838	0.137795549698336	0.188213506437878	0.221050070229908	0.258662528808273
ShortRunLowGrayLevelEmphasis	0.623960556960488	0.14379197878768	0.121086709341859	0.059974387159551	0.174808423886874
GrayLevelNonUniformity.1	0.848000596402352	0.976181373222468	0.939782960492242	0.935804002487855	0.954014089602103
GrayLevelNonUniformityNormalized.1	0.677170453185973	0.135099757685414	0.34996143059418	0.349144986291107	0.465682115758997
GrayLevelVariance.1	0.113364288300304	0.108167304386169	0.337086827980761	0.328912667762149	0.278133776522334
HighGrayLevelZoneEmphasis	0.202501117028601	0.0587713041383383	0.0747221711219919	0.114846131886309	0.126868163308354
LargeAreaEmphasis	0.768142731316487	0.866631803882795	0.915512917445095	0.93273827558261	0.872549882576354
LargeAreaHighGrayLevelEmphasis	0.899156911863292	0.638390175202623	0.743270477265351	0.769713420848876	0.797323218920114
LargeAreaLowGrayLevelEmphasis	0.157584419182132	0.062741576752556	0.0566875345317259	0.0600515888617569	0.0723624903828273
LowGrayLevelZoneEmphasis	0.53737209365426	0.0566963577612548	0.050876115913567	0.0877108070875129	0.129995206615395
SizeZoneNonUniformity	0.741739426087845	0.559815778612496	0.868435928931167	0.865492848813591	0.753307217239489
SizeZoneNonUniformityNormalized	0.610477707092744	0.414252385111964	0.629796103404349	0.63949009308615	0.686694853326164
SmallAreaEmphasis	0.678244267539311	0.562807157306439	0.75190373022236	0.75171640853165	0.75002509409393
SmallAreaHighGrayLevelEmphasis	0.266697574196523	0.053928433161364	0.0760785381068555	0.112928647051779	0.132236837617668
SmallAreaLowGrayLevelEmphasis	0.305693560054231	0.0119729862255855	-0.0164770332606397	0.105833323464932	-0.0029492657398092
ZoneEntropy	0.533033547644089	0.595835906720408	0.872337204917789	0.884934329668436	0.829400724181415
ZonePercentage	0.493292510419217	0.642437983989471	0.731556094363667	0.781375203108231	0.670292111950049
ZoneVariance	0.844799462372737	0.889686284615984	0.958980338115302	0.962826791828137	0.913805619989299
Busyness	-0.0171028924880937	0.0644665868056478	0.0267851658931893	0.0283953868428434	0.005014739971748
Coarseness	0.280097387406107	0.864398692179448	0.60210637142094	0.640437370399869	0.599348796419856
Complexity	0.123057418082586	0.119417594108884	0.345729769818382	0.39932956647776	0.24348041037832
Contrast.1	0.820672968051099	0.734953341715536	0.623334394081227	0.616907281448908	0.654834378173019
Strength	0.732312034129828	0.272376723926113	0.342455508059959	0.335599353192624	0.378112456838179
DependenceEntropy	0.826841764797847	0.763424638238769	0.925108211950784	0.927601749642311	0.921341968704414
DependenceNonUniformity	0.669198291526834	0.682795287421555	0.96015150579345	0.964971280576285	0.81124006170442
DependenceNonUniformityNormalized	0.857316006787602	0.932001096988157	0.977702307935424	0.97833881563796	0.96118048379039
DependenceVariance	0.9668708454257	0.945709945268784	0.992246024322886	0.99265196525946	0.969832786939728
GrayLevelNonUniformity.2	0.812461702241978	0.985940691158345	0.935287730996214	0.927678447359301	0.97745061174176
GrayLevelVariance.2	0.456725933867417	0.259365281349926	0.646815101151509	0.684543053773078	0.475458800930802
HighGrayLevelEmphasis	0.439490982349584	0.15484668181567	0.210812904483483	0.24404992698366	0.282752613296708
LargeDependenceEmphasis	0.879792726312681	0.875265289164649	0.957677733127265	0.963332090800435	0.906619741268495
LargeDependenceHighGrayLevelEmphasis	0.769305907885977	0.443995758368405	0.541637565629278	0.573574633222513	0.619420153303463
LargeDependenceLowGrayLevelEmphasis	0.332389745437215	0.0885335189841286	0.0657404417358244	0.050633336177396	0.0973204743237945
LowGrayLevelEmphasis	0.619668075922541	0.149052759586267	0.124276061379398	0.0586342893334675	0.173140815548702
SmallDependenceEmphasis	0.58368343589274	0.582314542124523	0.765690326056294	0.784665430996605	0.700002387838017
SmallDependenceHighGrayLevelEmphasis	0.339053968973068	0.0674213049954413	0.108070327750735	0.130631122629329	0.169935155681198
SmallDependenceLowGrayLevelEmphasis	0.482853294920939	0.10519427384481	0.0583091689434616	0.127255460560369	0.132087229513066
	6	11	29	32	21
	43	30	52	55	52
	75	52	73	73	72
	32	55	34	34	35
