# Supplementary material for: Does consensus contour improve robustness and accuracy in 18F-FDG PET radiomic features?
Source: EJNMMI Phys. 2024 Jun 6;11:48. doi: 10.1186/s40658-024-00652-0 (PMC11153434; doi:10.1186/s40658-024-00652-0)
Supplement: Supplementary file 2 — Supplementary file2 [file 40658_2024_652_MOESM2_ESM.zip › 40658_2024_652_MOESM2_ESM/supple/ICC_wide_Mask_NPC_all.csv]

ID	CMask	RMask
Elongation	0.931002841406676	0.879524849792418
Flatness	0.916040498033736	0.882461754264551
LeastAxisLength	0.908060856986997	0.81965288631532
MajorAxisLength	0.948030442590644	0.940753450143921
Maximum2DDiameterColumn	0.927462711159649	0.905118135705571
Maximum2DDiameterRow	0.92195847429094	0.894401887858847
Maximum2DDiameterSlice	0.891721857709124	0.844205537664875
Maximum3DDiameter	0.92226481089762	0.906820021927404
MeshVolume	0.917968880240773	0.752434232388223
MinorAxisLength	0.919859851963975	0.864992063266427
Sphericity	0.764870707284673	0.710821581019867
SurfaceArea	0.908233246745096	0.834572304828136
SurfaceVolumeRatio	0.779418901560613	0.607744947107031
VoxelVolume	0.918083853370704	0.755673930070257
X10Percentile	0.90503407954395	0.853282474812389
X90Percentile	0.982004500737465	0.971191664575574
Energy	0.989439279351408	0.978422320170802
Entropy	0.949925522849768	0.892175888662092
InterquartileRange	0.948472792280569	0.934119314877885
Kurtosis	0.805644467073927	0.714780753167518
Maximum	1	1
MeanAbsoluteDeviation	0.965788717035281	0.941073449154187
Mean	0.964451522744866	0.941797220712308
Median	0.957356629562697	0.936701983487316
Minimum	0.823317753360575	0.734347719906067
Range	0.938988679497348	0.863327380232444
RobustMeanAbsoluteDeviation	0.956886206578941	0.937277697729507
RootMeanSquared	0.971645678066586	0.952343683197818
Skewness	0.85323722586093	0.795188322147412
TotalEnergy	0.989439279351408	0.978422320170802
Uniformity	0.956890552037994	0.915204613976999
Variance	0.949067914407571	0.914270730499725
Autocorrelation	0.865831435067166	0.770690166155382
ClusterProminence	0.724874793850781	0.548047389587459
ClusterShade	0.649312645750073	0.461786628230335
ClusterTendency	0.921302769267719	0.869101767804041
Contrast	0.951213722706209	0.933321650892708
Correlation	0.818948496455897	0.700555141726437
DifferenceAverage	0.966077208179546	0.951608360481723
DifferenceEntropy	0.964390616852159	0.899239253214963
DifferenceVariance	0.971227143904518	0.953512940429758
Id	0.980009902190863	0.965927696271518
Idm	0.979715015644888	0.964550290363476
Idmn	0.808168422501616	0.686149180134573
Idn	0.83353588255673	0.71770211081522
Imc1	0.948023451247666	0.907936240309016
Imc2	0.975766609583121	0.955206620923647
InverseVariance	0.980346971997866	0.964906031204581
JointAverage	0.886075239877656	0.826095490504289
JointEnergy	0.849998661314686	0.661365833716291
JointEntropy	0.880802927780847	0.753021192582158
MCC	0.935443289015453	0.882311711487443
MaximumProbability	0.89935719691538	0.761778448224281
SumAverage	0.886075239877656	0.826095490504289
SumEntropy	0.893599981014585	0.745317620394493
SumSquares	0.948762974565739	0.916138074573163
GrayLevelNonUniformity	0.92895700732166	0.864606548805153
GrayLevelNonUniformityNormalized	0.957568425331505	0.914233096293654
GrayLevelVariance	0.94998599750354	0.915054909349259
HighGrayLevelRunEmphasis	0.86568886145399	0.777775944706531
LongRunEmphasis	0.974342610527185	0.92408794595675
LongRunHighGrayLevelEmphasis	0.862880692451597	0.772728759175819
LongRunLowGrayLevelEmphasis	0.466137206752891	0.531262510226115
LowGrayLevelRunEmphasis	0.418063732566905	0.441236025271592
RunEntropy	0.935034242256543	0.846761805160548
RunLengthNonUniformity	0.913697488274647	0.764325649324103
RunLengthNonUniformityNormalized	0.97480248399251	0.947938538733585
RunPercentage	0.974366204920134	0.940043446497549
RunVariance	0.970880318832612	0.905850944977954
ShortRunEmphasis	0.975695854646362	0.947069226574797
ShortRunHighGrayLevelEmphasis	0.866326907526244	0.77889983997875
ShortRunLowGrayLevelEmphasis	0.407186597417796	0.422551708487055
GrayLevelNonUniformity.1	0.906624507737779	0.883344936042806
GrayLevelNonUniformityNormalized.1	0.949210019596474	0.878282905792088
GrayLevelVariance.1	0.955791806018822	0.916144074664474
HighGrayLevelZoneEmphasis	0.864003269902891	0.771777994465667
LargeAreaEmphasis	0.932772538242059	0.949903520432623
LargeAreaHighGrayLevelEmphasis	0.853175087510768	0.71779046560344
LargeAreaLowGrayLevelEmphasis	0.768605115686863	0.723778778022841
LowGrayLevelZoneEmphasis	0.517469874572428	0.523882967497082
SizeZoneNonUniformity	0.911956768193324	0.837424929042401
SizeZoneNonUniformityNormalized	0.966807171258995	0.942418757785606
SmallAreaEmphasis	0.969014711743254	0.947793148080666
SmallAreaHighGrayLevelEmphasis	0.875513728128824	0.789581237146226
SmallAreaLowGrayLevelEmphasis	0.37031620012134	0.342390098585596
ZoneEntropy	0.868200012532124	0.707021412224367
ZonePercentage	0.972704794505276	0.950888611476916
ZoneVariance	0.915760432482365	0.941601801627656
Busyness	0.735596025761824	0.760210323442116
Coarseness	0.785294211434511	0.644760546857101
Complexity	0.920773242865756	0.850456100095587
Contrast.1	0.74487790322403	0.712877902123766
Strength	0.969626069138994	0.949333975428342
DependenceEntropy	0.871216060870079	0.71632587306735
DependenceNonUniformity	0.897147001576654	0.792149630595525
DependenceNonUniformityNormalized	0.945112178235235	0.91765526094424
DependenceVariance	0.941184436186337	0.804553222310489
GrayLevelNonUniformity.2	0.930628666563754	0.861536230565382
GrayLevelVariance.2	0.949267855783493	0.914721317309632
HighGrayLevelEmphasis	0.865931656414757	0.778327760955245
LargeDependenceEmphasis	0.970506330086933	0.903225523154436
LargeDependenceHighGrayLevelEmphasis	0.856250865681073	0.745824336442647
LargeDependenceLowGrayLevelEmphasis	0.628885356773209	0.709004949288724
LowGrayLevelEmphasis	0.414220306720156	0.43782230863816
SmallDependenceEmphasis	0.970496726903528	0.950064165263604
SmallDependenceHighGrayLevelEmphasis	0.878959873451479	0.800781825753051
SmallDependenceLowGrayLevelEmphasis	0.273806763725817	0.214934489547063
