# Supplementary material for: Does consensus contour improve robustness and accuracy in 18F-FDG PET radiomic features?
Source: EJNMMI Phys. 2024 Jun 6;11:48. doi: 10.1186/s40658-024-00652-0 (PMC11153434; doi:10.1186/s40658-024-00652-0)
Supplement: Supplementary file 2 — Supplementary file2 [file 40658_2024_652_MOESM2_ESM.zip › 40658_2024_652_MOESM2_ESM/supple/ICC_wide_Mask_static_all.csv]

ID	CMask	RMask	Cmask(NPC)	RMask		>=0.9	>=0.75	>=0.5	<0.5	<0		>=0.9	>=0.75	>=0.5	<0.5	<=0		>=0.9	>=0.75	>=0.5	<0.5	<=0
Elongation	0.91824875122479	0.102394014337691	0.931002841406676	0.879524849792418		1	2	2	0	0		1	1	1	1	0		2	3	3	1	0
Flatness	0.938614450813564	0.0771263616014194	0.916040498033736	0.882461754264551		1	2	2	0	0		1	1	1	1	0		2	3	3	1	0
LeastAxisLength	0.937949145265179	0.881902627870606	0.908060856986997	0.81965288631532		1	2	2	0	0		1	2	2	0	0		2	4	4	0	0
MajorAxisLength	0.875886762582698	0.290124402533031	0.948030442590644	0.940753450143921		2	2	2	0	0		0	1	1	1	0		2	3	3	1	0
Maximum2DDiameterColumn	0.949548798280781	0.83507967526566	0.927462711159649	0.905118135705571		2	2	2	0	0		1	2	2	0	0		3	4	4	0	0
Maximum2DDiameterRow	0.875831525987581	0.805641474968944	0.92195847429094	0.894401887858847		1	2	2	0	0		0	2	2	0	0		1	4	4	0	0
Maximum2DDiameterSlice	0.831396823084696	0.414195605221139	0.891721857709124	0.844205537664875		0	2	2	0	0		0	1	1	1	0		0	3	3	1	0
Maximum3DDiameter	0.87251576555675	0.27720354040596	0.92226481089762	0.906820021927404		2	2	2	0	0		0	1	1	1	0		2	3	3	1	0
MeshVolume	0.920297441043654	0.892110912211984	0.917968880240773	0.752434232388223		1	2	2	0	0		1	2	2	0	0		2	4	4	0	0
MinorAxisLength	0.940143903217344	0.844355456502231	0.919859851963975	0.864992063266427		1	2	2	0	0		1	2	2	0	0		2	4	4	0	0
Sphericity	0.551951427373243	0.101127231415372	0.764870707284673	0.710821581019867		0	1	2	0	0		0	0	1	1	0		0	1	3	1	0
SurfaceArea	0.921084234123497	0.842948587254814	0.908233246745096	0.834572304828136		1	2	2	0	0		1	2	2	0	0		2	4	4	0	0
SurfaceVolumeRatio	0.878784072470611	0.612882023839709	0.779418901560613	0.607744947107031		0	1	2	0	0		0	1	2	0	0		0	2	4	0	0
VoxelVolume	0.920493514216098	0.892365105079639	0.918083853370704	0.755673930070257		1	2	2	0	0		1	2	2	0	0		2	4	4	0	0
X10Percentile	0.683341351874683	0.527377276321018	0.90503407954395	0.853282474812389		1	2	2	0	0		0	0	2	0	0		1	2	4	0	0
X90Percentile	0.982627455734325	0.950421380144824	0.982004500737465	0.971191664575574		2	2	2	0	0		2	2	2	0	0		4	4	4	0	0
Energy	0.992318497198291	0.990041765940348	0.989439279351408	0.978422320170802		2	2	2	0	0		2	2	2	0	0		4	4	4	0	0
Entropy	0.846517309701665	0.63442252406218	0.949925522849768	0.892175888662092		1	2	2	0	0		0	1	2	0	0		1	3	4	0	0
InterquartileRange	0.772458279706607	0.636545821181992	0.948472792280569	0.934119314877885		2	2	2	0	0		0	1	2	0	0		2	3	4	0	0
Kurtosis	0.834687591567803	0.648331612297222	0.805644467073927	0.714780753167518		0	1	2	0	0		0	1	2	0	0		0	2	4	0	0
Maximum	1	1	1	1		2	2	2	0	0		2	2	2	0	0		4	4	4	0	0
MeanAbsoluteDeviation	0.693207579227168	0.532436537331419	0.965788717035281	0.941073449154187		2	2	2	0	0		0	0	2	0	0		2	2	4	0	0
Mean	0.888531189871134	0.784132618060361	0.964451522744866	0.941797220712308		2	2	2	0	0		0	2	2	0	0		2	4	4	0	0
Median	0.859210897092651	0.750031630728154	0.957356629562697	0.936701983487316		2	2	2	0	0		0	2	2	0	0		2	4	4	0	0
Minimum	0.579450621633606	0.327368864511598	0.823317753360575	0.734347719906067		0	1	2	0	0		0	0	1	1	0		0	1	3	1	0
Range	0.650363033073435	0.336628821594793	0.938988679497348	0.863327380232444		1	2	2	0	0		0	0	1	1	0		1	2	3	1	0
RobustMeanAbsoluteDeviation	0.732535378931047	0.610254353006279	0.956886206578941	0.937277697729507		2	2	2	0	0		0	0	2	0	0		2	2	4	0	0
RootMeanSquared	0.914083212865333	0.825865780847607	0.971645678066586	0.952343683197818		2	2	2	0	0		1	2	2	0	0		3	4	4	0	0
Skewness	0.897605187183847	0.770770330790838	0.85323722586093	0.795188322147412		0	2	2	0	0		0	2	2	0	0		0	4	4	0	0
TotalEnergy	0.992318497198291	0.990041765940348	0.989439279351408	0.978422320170802		2	2	2	0	0		2	2	2	0	0		4	4	4	0	0
Uniformity	0.899811171516101	0.786637501192605	0.956890552037994	0.915204613976999		2	2	2	0	0		0	2	2	0	0		2	4	4	0	0
Variance	0.612773175054151	0.453824755972508	0.949067914407571	0.914270730499725		2	2	2	0	0		0	0	1	1	0		2	2	3	1	0
Autocorrelation	0.817390686812111	0.503428825635345	0.865831435067166	0.770690166155382		0	2	2	0	0		0	1	2	0	0		0	3	4	0	0
ClusterProminence	0.426338278585006	0.249730505197502	0.724874793850781	0.548047389587459		0	0	2	0	0		0	0	0	2	0		0	0	2	2	0
ClusterShade	0.736112443539626	0.496675016724866	0.649312645750073	0.461786628230335		0	0	1	1	0		0	0	1	1	0		0	0	2	2	0
ClusterTendency	0.523771620554773	0.363682320707836	0.921302769267719	0.869101767804041		1	2	2	0	0		0	0	1	1	0		1	2	3	1	0
Contrast	0.806270205287173	0.611495748186266	0.951213722706209	0.933321650892708		2	2	2	0	0		0	1	2	0	0		2	3	4	0	0
Correlation	0.848082220055467	0.725966584316036	0.818948496455897	0.700555141726437		0	1	2	0	0		0	1	2	0	0		0	2	4	0	0
DifferenceAverage	0.842729241494219	0.682930148137115	0.966077208179546	0.951608360481723		2	2	2	0	0		0	1	2	0	0		2	3	4	0	0
DifferenceEntropy	0.742264142874794	0.520473892417435	0.964390616852159	0.899239253214963		1	2	2	0	0		0	0	2	0	0		1	2	4	0	0
DifferenceVariance	0.732646036756008	0.535097881411793	0.971227143904518	0.953512940429758		2	2	2	0	0		0	0	2	0	0		2	2	4	0	0
Id	0.895002039990647	0.801463138949756	0.980009902190863	0.965927696271518		2	2	2	0	0		0	2	2	0	0		2	4	4	0	0
Idm	0.907524687166805	0.827632294214494	0.979715015644888	0.964550290363476		2	2	2	0	0		1	2	2	0	0		3	4	4	0	0
Idmn	0.870898788313538	0.729051016616562	0.808168422501616	0.686149180134573		0	1	2	0	0		0	1	2	0	0		0	2	4	0	0
Idn	0.897886344350368	0.768195519970042	0.83353588255673	0.71770211081522		0	1	2	0	0		0	2	2	0	0		0	3	4	0	0
Imc1	0.942229457029472	0.864972884695527	0.948023451247666	0.907936240309016		2	2	2	0	0		1	2	2	0	0		3	4	4	0	0
Imc2	0.965327428494008	0.919356038790299	0.975766609583121	0.955206620923647		2	2	2	0	0		2	2	2	0	0		4	4	4	0	0
InverseVariance	0.91235648651	0.818532591236467	0.980346971997866	0.964906031204581		2	2	2	0	0		1	2	2	0	0		3	4	4	0	0
JointAverage	0.836996239122784	0.552012535491392	0.886075239877656	0.826095490504289		0	2	2	0	0		0	1	2	0	0		0	3	4	0	0
JointEnergy	0.822906377250133	0.674873153061497	0.849998661314686	0.661365833716291		0	1	2	0	0		0	1	2	0	0		0	2	4	0	0
JointEntropy	0.834480818131263	0.671065682452719	0.880802927780847	0.753021192582158		0	2	2	0	0		0	1	2	0	0		0	3	4	0	0
MCC	0.743631387065046	0.645608914025002	0.935443289015453	0.882311711487443		1	2	2	0	0		0	0	2	0	0		1	2	4	0	0
MaximumProbability	0.814884216768611	0.697536519503091	0.89935719691538	0.761778448224281		0	2	2	0	0		0	1	2	0	0		0	3	4	0	0
SumAverage	0.836996239122784	0.552012535491391	0.886075239877656	0.826095490504289		0	2	2	0	0		0	1	2	0	0		0	3	4	0	0
SumEntropy	0.767783719639781	0.592694875665224	0.893599981014585	0.745317620394493		0	1	2	0	0		0	1	2	0	0		0	2	4	0	0
SumSquares	0.495740118758769	0.32899456580561	0.948762974565739	0.916138074573163		2	2	2	0	0		0	0	0	2	0		2	2	2	2	0
GrayLevelNonUniformity	0.941885333449179	0.884798807407706	0.92895700732166	0.864606548805153		1	2	2	0	0		1	2	2	0	0		2	4	4	0	0
GrayLevelNonUniformityNormalized	0.901400002421712	0.776151028013083	0.957568425331505	0.914233096293654		2	2	2	0	0		1	2	2	0	0		3	4	4	0	0
GrayLevelVariance	0.615199685778946	0.444482664878403	0.94998599750354	0.915054909349259		2	2	2	0	0		0	0	1	1	0		2	2	3	1	0
HighGrayLevelRunEmphasis	0.805976621704107	0.446350863175947	0.86568886145399	0.777775944706531		0	2	2	0	0		0	1	1	1	0		0	3	3	1	0
LongRunEmphasis	0.961481499113305	0.930686320965898	0.974342610527185	0.92408794595675		2	2	2	0	0		2	2	2	0	0		4	4	4	0	0
LongRunHighGrayLevelEmphasis	0.863873566339025	0.548877204922371	0.862880692451597	0.772728759175819		0	2	2	0	0		0	1	2	0	0		0	3	4	0	0
LongRunLowGrayLevelEmphasis	0.499420355094158	0.373124108298125	0.466137206752891	0.531262510226115		0	0	1	1	0		0	0	0	2	0		0	0	1	3	0
LowGrayLevelRunEmphasis	0.509414857177876	0.362763351686072	0.418063732566905	0.441236025271592		0	0	0	2	0		0	0	1	1	0		0	0	1	3	0
RunEntropy	0.873588931223924	0.670276448472178	0.935034242256543	0.846761805160548		1	2	2	0	0		0	1	2	0	0		1	3	4	0	0
RunLengthNonUniformity	0.902855401296643	0.872450575254364	0.913697488274647	0.764325649324103		1	2	2	0	0		1	2	2	0	0		2	4	4	0	0
RunLengthNonUniformityNormalized	0.962391608068277	0.919914924447796	0.97480248399251	0.947938538733585		2	2	2	0	0		2	2	2	0	0		4	4	4	0	0
RunPercentage	0.965230194459538	0.929240697369405	0.974366204920134	0.940043446497549		2	2	2	0	0		2	2	2	0	0		4	4	4	0	0
RunVariance	0.96014048690934	0.936703685858031	0.970880318832612	0.905850944977954		2	2	2	0	0		2	2	2	0	0		4	4	4	0	0
ShortRunEmphasis	0.959731489661287	0.920074931294097	0.975695854646362	0.947069226574797		2	2	2	0	0		2	2	2	0	0		4	4	4	0	0
ShortRunHighGrayLevelEmphasis	0.789399106422489	0.421957096551332	0.866326907526244	0.77889983997875		0	2	2	0	0		0	1	1	1	0		0	3	3	1	0
ShortRunLowGrayLevelEmphasis	0.514491653838384	0.359473660344241	0.407186597417796	0.422551708487055		0	0	0	2	0		0	0	1	1	0		0	0	1	3	0
GrayLevelNonUniformity.1	0.897435838674367	0.880028434775584	0.906624507737779	0.883344936042806		1	2	2	0	0		0	2	2	0	0		1	4	4	0	0
GrayLevelNonUniformityNormalized.1	0.681580019136167	0.280249523437524	0.949210019596474	0.878282905792088		1	2	2	0	0		0	0	1	1	0		1	2	3	1	0
GrayLevelVariance.1	0.398104110285813	0.172843187233725	0.955791806018822	0.916144074664474		2	2	2	0	0		0	0	0	2	0		2	2	2	2	0
HighGrayLevelZoneEmphasis	0.509508361908515	0.155381114479776	0.864003269902891	0.771777994465667		0	2	2	0	0		0	0	1	1	0		0	2	3	1	0
LargeAreaEmphasis	0.971492170706113	0.950984622863899	0.932772538242059	0.949903520432623		2	2	2	0	0		2	2	2	0	0		4	4	4	0	0
LargeAreaHighGrayLevelEmphasis	0.987858588481618	0.916214875336531	0.853175087510768	0.71779046560344		0	1	2	0	0		2	2	2	0	0		2	3	4	0	0
LargeAreaLowGrayLevelEmphasis	0.465479619624922	0.540642383539483	0.768605115686863	0.723778778022841		0	1	2	0	0		0	0	1	1	0		0	1	3	1	0
LowGrayLevelZoneEmphasis	0.539157253159056	0.220913301524909	0.517469874572428	0.523882967497082		0	0	2	0	0		0	0	1	1	0		0	0	3	1	0
SizeZoneNonUniformity	0.872549035794744	0.840411386337701	0.911956768193324	0.837424929042401		1	2	2	0	0		0	2	2	0	0		1	4	4	0	0
SizeZoneNonUniformityNormalized	0.935152423738115	0.710370981253904	0.966807171258995	0.942418757785606		2	2	2	0	0		1	1	2	0	0		3	3	4	0	0
SmallAreaEmphasis	0.922457866731088	0.714272577075546	0.969014711743254	0.947793148080666		2	2	2	0	0		1	1	2	0	0		3	3	4	0	0
SmallAreaHighGrayLevelEmphasis	0.589423867521489	0.214575761658091	0.875513728128824	0.789581237146226		0	2	2	0	0		0	0	1	1	0		0	2	3	1	0
SmallAreaLowGrayLevelEmphasis	0.446106513492164	0.014665760899379	0.37031620012134	0.342390098585596		0	0	0	2	0		0	0	0	2	0		0	0	0	4	0
ZoneEntropy	0.815658021118752	0.58593759892552	0.868200012532124	0.707021412224367		0	1	2	0	0		0	1	2	0	0		0	2	4	0	0
ZonePercentage	0.958874171469492	0.829838511695513	0.972704794505276	0.950888611476916		2	2	2	0	0		1	2	2	0	0		3	4	4	0	0
ZoneVariance	0.972102832007804	0.961953047044694	0.915760432482365	0.941601801627656		2	2	2	0	0		2	2	2	0	0		4	4	4	0	0
Busyness	0.537599825868762	0.249714034684719	0.735596025761824	0.760210323442116		0	1	2	0	0		0	0	1	1	0		0	1	3	1	0
Coarseness	0.788184182501319	0.573495817178437	0.785294211434511	0.644760546857101		0	1	2	0	0		0	1	2	0	0		0	2	4	0	0
Complexity	0.36246881320181	0.181643886470295	0.920773242865756	0.850456100095587		1	2	2	0	0		0	0	0	2	0		1	2	2	2	0
Contrast.1	0.81574871555176	0.75431515000425	0.74487790322403	0.712877902123766		0	0	2	0	0		0	2	2	0	0		0	2	4	0	0
Strength	0.908973027517867	0.689981700132174	0.969626069138994	0.949333975428342		2	2	2	0	0		1	1	2	0	0		3	3	4	0	0
DependenceEntropy	0.922760661165124	0.808018712517875	0.871216060870079	0.71632587306735		0	1	2	0	0		1	2	2	0	0		1	3	4	0	0
DependenceNonUniformity	0.837153682999288	0.785830188836871	0.897147001576654	0.792149630595525		0	2	2	0	0		0	2	2	0	0		0	4	4	0	0
DependenceNonUniformityNormalized	0.954555538106112	0.915600605456408	0.945112178235235	0.91765526094424		2	2	2	0	0		2	2	2	0	0		4	4	4	0	0
DependenceVariance	0.977814991916553	0.977328684691381	0.941184436186337	0.804553222310489		1	2	2	0	0		2	2	2	0	0		3	4	4	0	0
GrayLevelNonUniformity.2	0.950048650796281	0.894358624662621	0.930628666563754	0.861536230565382		1	2	2	0	0		1	2	2	0	0		2	4	4	0	0
GrayLevelVariance.2	0.61597343416242	0.453863109367666	0.949267855783493	0.914721317309632		2	2	2	0	0		0	0	1	1	0		2	2	3	1	0
HighGrayLevelEmphasis	0.819381672343898	0.469174404445114	0.865931656414757	0.778327760955245		0	2	2	0	0		0	1	1	1	0		0	3	3	1	0
LargeDependenceEmphasis	0.969448137622158	0.962542977336414	0.970506330086933	0.903225523154436		2	2	2	0	0		2	2	2	0	0		4	4	4	0	0
LargeDependenceHighGrayLevelEmphasis	0.972385936135012	0.851089501709775	0.856250865681073	0.745824336442647		0	1	2	0	0		1	2	2	0	0		1	3	4	0	0
LargeDependenceLowGrayLevelEmphasis	0.388240451568462	0.341703716213654	0.628885356773209	0.709004949288724		0	0	2	0	0		0	0	0	2	0		0	0	2	2	0
LowGrayLevelEmphasis	0.509891353877687	0.372565869684674	0.414220306720156	0.43782230863816		0	0	0	2	0		0	0	1	1	0		0	0	1	3	0
SmallDependenceEmphasis	0.95263018458571	0.78896862792674	0.970496726903528	0.950064165263604		2	2	2	0	0		1	2	2	0	0		3	4	4	0	0
SmallDependenceHighGrayLevelEmphasis	0.680409250345052	0.308252918083052	0.878959873451479	0.800781825753051		0	2	2	0	0		0	0	1	1	0		0	2	3	1	0
SmallDependenceLowGrayLevelEmphasis	0.588339037113407	0.207527600757021	0.273806763725817	0.214934489547063		0	0	0	2	0		0	0	1	1	0		0	0	1	3	0
					合计	42	80	100	5	0		16	45	73	7	0		14	40	73	1	0
