# Supplementary material for: Does consensus contour improve robustness and accuracy in 18F-FDG PET radiomic features?
Source: EJNMMI Phys. 2024 Jun 6;11:48. doi: 10.1186/s40658-024-00652-0 (PMC11153434; doi:10.1186/s40658-024-00652-0)
Supplement: Supplementary file 2 — Supplementary file2 [file 40658_2024_652_MOESM2_ESM.zip › 40658_2024_652_MOESM2_ESM/supple/ICC_wide_Seg_NPC_all.csv]

ID	MASAC	AP	ST	MAX41	ConSeg
Elongation	0.967900248353946	0.841097583889821	0.944323392921358	0.947697753869246	0.954964141467773
Flatness	0.96315953113887	0.884641248101012	0.958206917768624	0.962968015091187	0.965095962179817
LeastAxisLength	0.864066537925625	0.767790384739744	0.938304174097484	0.942884374159654	0.945558937594794
MajorAxisLength	0.980577652901474	0.910983398553494	0.991204053318133	0.991617489401777	0.962130027336232
Maximum2DDiameterColumn	0.970642080750417	0.869044302808659	0.978848139978775	0.981592673315811	0.968148875515711
Maximum2DDiameterRow	0.966215160516569	0.851192324207239	0.974877982163216	0.975508722059447	0.965090564593329
Maximum2DDiameterSlice	0.910991300855134	0.785865652769666	0.925904028081121	0.933434787458079	0.947265415737863
Maximum3DDiameter	0.973168683146796	0.89884261974175	0.982299524659586	0.985008366856343	0.958411357668757
MeshVolume	0.931294394286664	0.63627398434	0.968855156358912	0.973540084486728	0.960861610410504
MinorAxisLength	0.900703324716282	0.793135216866327	0.921074839547852	0.927115442594248	0.958685684864399
Sphericity	0.950414822270327	0.746357638806536	0.938734075860411	0.944552411639579	0.905175002098493
SurfaceArea	0.928282705172582	0.779824859326827	0.956728070266618	0.961710654712758	0.955405764393666
SurfaceVolumeRatio	0.897023961174661	0.507489513934744	0.987574981101256	0.98885127441542	0.981433691796991
VoxelVolume	0.931128987507904	0.642065020618056	0.968296299902509	0.973190130705134	0.960926502759084
X10Percentile	0.986295244257892	0.726849117399569	0.997691387874463	0.999293653855706	0.982557131021638
X90Percentile	0.997737841719779	0.969520284635107	0.999711114372057	0.999793417430631	0.998479993016293
Energy	0.998162335094081	0.945169205544038	0.998843224058159	0.999126630853937	0.995493055469885
Entropy	0.993003322733435	0.841725648024788	0.997591913025526	0.998174270866577	0.993955170021542
InterquartileRange	0.992722680609846	0.817506363456104	0.995702085586571	0.999046737057328	0.977941553556499
Kurtosis	0.971968343291476	0.598871727103433	0.963264432603715	0.963331219866558	0.918409564607794
Maximum	0.999617787790731	0.999617787790731	0.999617787790731	0.999617787790731	0.999606955965553
MeanAbsoluteDeviation	0.997094367963653	0.847613369074914	0.998830907094212	0.999571449881076	0.988638326884394
Mean	0.994676894448837	0.894136221662392	0.999225510752635	0.999635595568108	0.995267886197895
Median	0.994306571704008	0.871942695199133	0.998936151522119	0.999492019138704	0.994068901836134
Minimum	0.974802599200955	0.689408317851824	0.998429713290297	0.999602690270463	0.99449390210745
Range	0.994347839121345	0.813634155204748	0.998994707135822	0.999601123369993	0.997010680424275
RobustMeanAbsoluteDeviation	0.994628832148334	0.825785759955187	0.998212103622753	0.999197751863269	0.982572085446907
RootMeanSquared	0.995770446253906	0.914184673126364	0.999346845146091	0.999673038633693	0.996179976458664
Skewness	0.964394151765033	0.647498955527742	0.963500197210109	0.965312823839484	0.942484181711135
TotalEnergy	0.998162335094081	0.945169205544038	0.998843224058159	0.999126630853937	0.995493055469885
Uniformity	0.984789644632399	0.856581848596002	0.988202996173908	0.985636464299973	0.985837159194586
Variance	0.998353389662532	0.769077405219765	0.997855902265804	0.999838182987793	0.982454813265099
Autocorrelation	0.997564680290977	0.806406441139911	0.996832420695943	0.999646584852926	0.991306264453986
ClusterProminence	0.991184728850483	0.418498177269435	0.989079706587613	0.99996891614699	0.936474714246331
ClusterShade	0.98820226079989	0.396983395631928	0.991113642237898	0.999791400476318	0.927048478010878
ClusterTendency	0.996594765676111	0.67334090487106	0.997225795458173	0.99988785264548	0.976219394055665
Contrast	0.996193146146891	0.892379347926522	0.997938602366668	0.999706291091963	0.992599835156669
Correlation	0.816844221232753	0.535406621950753	0.968425255551363	0.974826076125208	0.953470784335955
DifferenceAverage	0.996856333637793	0.921201566070026	0.998975348808964	0.999605173558827	0.995121119047718
DifferenceEntropy	0.996179043622662	0.793763298954367	0.99823217751124	0.99888126389686	0.990582154209899
DifferenceVariance	0.996816221992875	0.878104729711598	0.996411205424306	0.999487365101193	0.986989400175524
Id	0.986302346783155	0.934883724449858	0.991357730039744	0.991986827539391	0.990648498536312
Idm	0.980645998314639	0.930624395835661	0.986647483078859	0.987660829948362	0.987562806469842
Idmn	0.906386433635818	0.605552984377757	0.992971099271692	0.994249810106844	0.975051740913623
Idn	0.920699458714705	0.634101069374369	0.987454684825618	0.988140449718186	0.97295727854429
Imc1	0.984409267075434	0.837810722532707	0.998927961656431	0.999308154182995	0.992960404224797
Imc2	0.973460660279546	0.931145969668431	0.989905453833685	0.992318027222445	0.98775305044095
InverseVariance	0.990525286595056	0.933666453997806	0.995803253872726	0.996250759833183	0.99181570663564
JointAverage	0.995667493150133	0.865452027963111	0.996058675243988	0.998351285217504	0.990304694264543
JointEnergy	0.9480752818284	0.479004028749029	0.966124349369365	0.95260718974821	0.965660940808064
JointEntropy	0.963285833811706	0.642113045773323	0.997434212303709	0.997973675150896	0.985744400623134
MCC	0.963799260776256	0.801499325909281	0.99259531154496	0.994557841519362	0.988288962653164
MaximumProbability	0.923195194585337	0.63491136669302	0.882338107272007	0.84796516549197	0.946081106726227
SumAverage	0.995667493150134	0.865452027963111	0.996058675243988	0.998351285217505	0.990304694264543
SumEntropy	0.973288371711645	0.626998822490239	0.997021806875757	0.998265672100268	0.983039493129831
SumSquares	0.99858124930116	0.780124100196243	0.998024837780249	0.999867259672548	0.985418499580945
GrayLevelNonUniformity	0.87395057719264	0.752701392657414	0.896295111656745	0.906619052327914	0.915677638687371
GrayLevelNonUniformityNormalized	0.987759009368736	0.85767394042865	0.992182985730936	0.992228366022273	0.987919194415763
GrayLevelVariance	0.998346230392012	0.771722154884314	0.99788833320425	0.999841718234788	0.982871576184149
HighGrayLevelRunEmphasis	0.997758413290177	0.828650309193902	0.997376491627509	0.999635660014192	0.991664084019789
LongRunEmphasis	0.880310204725063	0.867404296683179	0.874875310921794	0.877005839219555	0.929354154125263
LongRunHighGrayLevelEmphasis	0.997646257646953	0.822023699899266	0.997194286600614	0.999533314186225	0.991138436307361
LongRunLowGrayLevelEmphasis	0.791225100846055	0.391450818297623	0.732350384141126	0.844618368518254	0.773829321995937
LowGrayLevelRunEmphasis	0.833637834808055	0.393105849462818	0.814093844533783	0.902502515706287	0.759668648633741
RunEntropy	0.987689636250068	0.790295694142146	0.997336016050737	0.998081472498472	0.993807171439273
RunLengthNonUniformity	0.944524909295666	0.647971753021287	0.978545580429184	0.982229750851965	0.96511995085903
RunLengthNonUniformityNormalized	0.950530912634831	0.907390249447057	0.964162556147053	0.966830889047585	0.974354556556354
RunPercentage	0.933259623005428	0.894699600630412	0.945023860528981	0.947977570161571	0.964562216137351
RunVariance	0.845009911354699	0.838206763502394	0.829976185977661	0.828839347074599	0.905386214668205
ShortRunEmphasis	0.939390401536469	0.904501891556665	0.95142895359736	0.954826760760025	0.967827437118464
ShortRunHighGrayLevelEmphasis	0.997777121724784	0.830101188339003	0.997415085467317	0.99965694186026	0.991787663150839
ShortRunLowGrayLevelEmphasis	0.83568295473489	0.392611972939018	0.825428581136608	0.911065481951727	0.752547396555191
GrayLevelNonUniformity.1	0.956507210074011	0.831163320947097	0.978824780969165	0.980826662293805	0.951820245996448
GrayLevelNonUniformityNormalized.1	0.9501014504255	0.8305751914498	0.99195251707534	0.982870470815782	0.968608526354894
GrayLevelVariance.1	0.997514905834121	0.788251543722633	0.99796605469996	0.99982503634758	0.985818317813285
HighGrayLevelZoneEmphasis	0.99741435783836	0.828659151664097	0.997611556293907	0.999741348787265	0.991534562411196
LargeAreaEmphasis	0.216802617079663	0.228953960060348	0.230144126378844	0.259045414359486	0.255700381681329
LargeAreaHighGrayLevelEmphasis	0.234580199749358	0.628582366124821	0.572234993037505	0.622924585168681	0.624872603243788
LargeAreaLowGrayLevelEmphasis	0.281599497262954	0.0699174947107499	0.0956999642890365	0.109944959575506	0.112935336711863
LowGrayLevelZoneEmphasis	0.851510321320561	0.523827343545041	0.87420569277858	0.863408091910906	0.755499881090223
SizeZoneNonUniformity	0.974623266153473	0.680817150241679	0.996638021513131	0.996600160722599	0.964858714922474
SizeZoneNonUniformityNormalized	0.979829432072723	0.914587700143982	0.995084840232654	0.996617298877162	0.989089355765174
SmallAreaEmphasis	0.980894022769076	0.918476341674808	0.990252900785076	0.992216683638604	0.986302162558009
SmallAreaHighGrayLevelEmphasis	0.997631089189739	0.84418344320349	0.997786206316045	0.999810116459582	0.99275369407964
SmallAreaLowGrayLevelEmphasis	0.839081975266599	0.296364867034132	0.86379017319903	0.854596222793731	0.632423485160276
ZoneEntropy	0.937942807376082	0.610289574738802	0.985129592362385	0.987682207302984	0.980472133351376
ZonePercentage	0.981703857055	0.913991501703485	0.99533315595927	0.996439178210486	0.992021207599895
ZoneVariance	0.202730779274556	0.211549401579217	0.212019231462436	0.229337091418229	0.230263971276827
Busyness	0.874256133638197	0.59628351278476	0.76408047360711	0.827110606461824	0.826545896867953
Coarseness	0.900832626256611	0.424427916485072	0.973634432136519	0.981602799517205	0.927585177959826
Complexity	0.996691260356368	0.661423242181013	0.99466624765067	0.999564899939896	0.972619565868018
Contrast.1	0.973678673380881	0.628000500757721	0.999361504058604	0.999855598888978	0.981167360351886
Strength	0.997907435156226	0.948936196471016	0.999328718280542	0.999745836197743	0.997545821007412
DependenceEntropy	0.923911640112977	0.634290395025713	0.98889001640312	0.99096074920912	0.985116524478262
DependenceNonUniformity	0.953229695505117	0.645078552134166	0.986279393552583	0.988995843226667	0.959406625919799
DependenceNonUniformityNormalized	0.980178340787128	0.874174467757447	0.996609130589362	0.997220823383947	0.991051085763795
DependenceVariance	0.753581200036025	0.775399485317661	0.693234819727003	0.674599169365615	0.846722416134784
GrayLevelNonUniformity.2	0.838520545724891	0.733815492568563	0.855947097066286	0.863215890126841	0.889932465602646
GrayLevelVariance.2	0.998352137324598	0.770039506469603	0.997877723671602	0.999839658345487	0.982582991797527
HighGrayLevelEmphasis	0.997767657878322	0.828344214233088	0.997352676237982	0.999624566106966	0.991663511685456
LargeDependenceEmphasis	0.832372247290497	0.831453650302893	0.806809438305134	0.805638726692395	0.888861747527039
LargeDependenceHighGrayLevelEmphasis	0.994250766745434	0.76450356133095	0.994138996315474	0.99718010895792	0.986373923063178
LargeDependenceLowGrayLevelEmphasis	0.584181890969205	0.323047786438672	0.438945151703277	0.620229909134893	0.717061958697906
LowGrayLevelEmphasis	0.831163818864942	0.382461888357632	0.807863168514653	0.901020340912088	0.75736505448806
SmallDependenceEmphasis	0.98245243931421	0.91939978611385	0.996796472338174	0.997774397392599	0.992106739639421
SmallDependenceHighGrayLevelEmphasis	0.997918839544613	0.8549598622315	0.997804301019246	0.999842351751823	0.993678971073034
SmallDependenceLowGrayLevelEmphasis	0.794675708539492	0.320350882108808	0.854861427828316	0.975020870310986	0.634475007425671
