# Supplementary material for: Does consensus contour improve robustness and accuracy in 18F-FDG PET radiomic features?
Source: EJNMMI Phys. 2024 Jun 6;11:48. doi: 10.1186/s40658-024-00652-0 (PMC11153434; doi:10.1186/s40658-024-00652-0)
Supplement: Supplementary file 2 — Supplementary file2 [file 40658_2024_652_MOESM2_ESM.zip › 40658_2024_652_MOESM2_ESM/supple/ICC_wide_Seg_static_all.csv]

ID	MASAC	AP	ST	MAX41	ConSeg
Elongation	0.915954305259107	-0.135011726620219	-0.100822528371692	-0.0933458596747977	0.960406202939659
Flatness	0.93330737121481	-0.0507379523277992	-0.00780165013774819	-0.017518099017661	0.980011562379732
LeastAxisLength	0.917316320327379	0.915979745276562	0.94420872575676	0.935714374358824	0.99353373517962
MajorAxisLength	0.837782807879225	-0.00745031973411526	0.0502132876683941	0.0510346481156882	0.969650857904898
Maximum2DDiameterColumn	0.942355372017404	0.834578391004329	0.871708327095403	0.871708327095403	0.99537925578558
Maximum2DDiameterRow	0.826942088504911	0.669684165875298	1	1	0.962996228266224
Maximum2DDiameterSlice	0.778400512161625	0.397593304971515	0.177137164845954	0.160815933843018	0.945856428835079
Maximum3DDiameter	0.847233140749554	0.0980353211831451	0.0824550910052969	0.0687315466747965	0.96505516769963
MeshVolume	0.921281860766511	0.765453078995953	0.992490171087453	0.991641406651626	0.985089045454867
MinorAxisLength	0.915756852422819	0.884872239876013	0.795945701574467	0.812348653864887	0.991200010393695
Sphericity	0.620402599931068	-0.101021058736703	-0.00430199102319766	0.00200700837106855	0.860109289393925
SurfaceArea	0.909793073863247	0.85909308295194	0.892420198540218	0.886447840701983	0.983888690904781
SurfaceVolumeRatio	0.87748223197783	0.540303302978281	0.882410447803386	0.873488121695949	0.994153790368739
VoxelVolume	0.921374616066043	0.777210004017697	0.988555303880128	0.987808940710395	0.985119544487509
X10Percentile	0.924079473635923	0.222500668694566	0.992657249831185	0.996117530607233	0.92768463504114
X90Percentile	0.988051077205727	0.928065700923448	0.997766965618109	0.998222236926447	0.99938787512595
Energy	0.995412120475395	0.976478293699979	0.997784240428283	0.997644687039007	0.998220854545914
Entropy	0.890826502073382	0.504935684913939	0.994014479238736	0.992240445973174	0.97906591915044
InterquartileRange	0.778791342414303	0.364495867081996	0.992726522115961	0.990904400222986	0.875052489190575
Kurtosis	0.95798243377356	0.522689615247445	0.947216476213454	0.950810069185647	0.974727254456068
Maximum	1	1	1	1	1
MeanAbsoluteDeviation	0.740151899600833	0.323898017766419	0.99207485289174	0.992656245445328	0.93154258104371
Mean	0.960245777965059	0.583292026876872	0.991644599966268	0.991620406368523	0.984809689235398
Median	0.936099378692652	0.54438983426368	0.982039291531099	0.977747167468299	0.982676990937437
Minimum	0.867864111055528	0.168022473589568	0.999706164692207	0.999939296255666	0.987021119931936
Range	0.690917834737441	0.275885028035789	0.999870032839141	0.999970389703089	0.993451916543563
RobustMeanAbsoluteDeviation	0.760175078640872	0.363677938424757	0.986261995571729	0.987685470605998	0.926662220455377
RootMeanSquared	0.967708029803154	0.654591211649841	0.992584548430577	0.992572347850548	0.988310187270391
Skewness	0.935791449511002	0.751667477651336	0.90678952931149	0.90567068089546	0.973314167498472
TotalEnergy	0.995412120475395	0.976478293699979	0.997784240428283	0.997644687039007	0.998220854545914
Uniformity	0.948693022523196	0.691076008398593	0.991496429622292	0.986992251306248	0.973301507348531
Variance	0.702184409679794	0.264785953919607	0.993405871990392	0.993970351711822	0.918552921576637
Autocorrelation	0.839892919166791	0.504967526537003	0.994667033053267	0.995044315792415	0.961620214536113
ClusterProminence	0.576420822066566	0.167309577936854	0.98084183860484	0.980687559141569	0.917837178380928
ClusterShade	0.821863842363944	0.378902422779203	0.984892155290067	0.984392507187519	0.963813781089341
ClusterTendency	0.614317478050128	0.231341979390631	0.98685765156234	0.986309753935003	0.915463442926409
Contrast	0.891034225349643	0.297699095457252	0.992387336181518	0.992582491820896	0.947275758853763
Correlation	0.861566118254121	0.634851486037215	0.989952418066623	0.989414199223533	0.990790997964972
DifferenceAverage	0.912588741040873	0.347875319000103	0.989074008535418	0.989094163299051	0.957565129748753
DifferenceEntropy	0.854953058704116	0.301559345663906	0.993660935517484	0.993208937408637	0.940010608054697
DifferenceVariance	0.833935307009175	0.281020266651156	0.996808120063892	0.997009257841496	0.924012914738088
Id	0.937066273969436	0.458078440644931	0.983994863582231	0.982700755024844	0.972612743242141
Idm	0.942693309689033	0.493268562685762	0.9831705305987	0.981381401455762	0.975945895480864
Idmn	0.886220039121111	0.791881029471364	0.998284862532352	0.997829976253053	0.972879029362312
Idn	0.910239463519408	0.83467491529532	0.996565934347693	0.996013103926803	0.980913147870797
Imc1	0.942393485675309	0.814792420945938	0.997225755315427	0.99697706999968	0.994281491729952
Imc2	0.968310896493792	0.848910239544463	0.99442278038442	0.993716503841452	0.990423184706422
InverseVariance	0.946763104091464	0.501363882127121	0.982520173908026	0.983629361950422	0.971190900217911
JointAverage	0.883334013717524	0.598857587578537	0.991648620124396	0.991906382931639	0.948391634575132
JointEnergy	0.876385332609583	0.529226384056197	0.999627191539665	0.999875378140319	0.980170132838424
JointEntropy	0.786018487506897	0.55054601370086	0.999414661011341	0.999719160047652	0.985337154611352
MCC	0.627878942716358	0.366748411397109	0.985592009595137	0.985541878676961	0.976004907631231
MaximumProbability	0.872335875151906	0.524895204457738	0.998275670039146	0.997757620847709	0.976186273503021
SumAverage	0.883334013717524	0.598857587578538	0.991648620124396	0.991906382931638	0.948391634575132
SumEntropy	0.736747885403015	0.459876473678041	0.998080573492527	0.998364375048535	0.975276093793708
SumSquares	0.680018928026668	0.192250474637915	0.991284226321905	0.991278708952839	0.89177213732198
GrayLevelNonUniformity	0.925245921344615	0.889144689777945	0.963465137200997	0.960856891653643	0.980109127913141
GrayLevelNonUniformityNormalized	0.947989276801405	0.689350765936959	0.990939768966093	0.985836085600647	0.97168598431955
GrayLevelVariance	0.696392512815315	0.260919393539223	0.994798485675593	0.99530583974845	0.926344123820774
HighGrayLevelRunEmphasis	0.838006567439094	0.463246737090872	0.974213940057875	0.977214628095166	0.959523473836732
LongRunEmphasis	0.967929527019865	0.880127486328862	0.985485847507976	0.987859771239929	0.991396452298478
LongRunHighGrayLevelEmphasis	0.874394303495536	0.558457716327744	0.979274367628276	0.981284516345047	0.972024169717526
LongRunLowGrayLevelEmphasis	0.892784251613517	0.7684032228683	0.982440396021974	0.983276148133907	0.402139360094615
LowGrayLevelRunEmphasis	0.883169422727778	0.782017606349871	0.979513803146346	0.980113283161547	0.460600052712164
RunEntropy	0.903714962413031	0.583065339704841	0.995752248836981	0.994022460352875	0.986617432870215
RunLengthNonUniformity	0.890271966405254	0.740600494978374	0.986540773848232	0.985842224289257	0.982186786824245
RunLengthNonUniformityNormalized	0.959060057362363	0.81995297321875	0.978814920160074	0.98353682587553	0.990124114175602
RunPercentage	0.965823265962781	0.861260419692876	0.983050221264855	0.986358402332145	0.991367109714133
RunVariance	0.97174351369285	0.921110252295273	0.989328278831387	0.990540589665269	0.993216496920474
ShortRunEmphasis	0.958821277710367	0.814971324890898	0.978728476780564	0.983364044311009	0.989305939839797
ShortRunHighGrayLevelEmphasis	0.829754777691909	0.438522776641837	0.972993960599031	0.976204166615104	0.955824720041187
ShortRunLowGrayLevelEmphasis	0.876711729770165	0.784204046824407	0.978447538965441	0.97890802107013	0.478099635064229
GrayLevelNonUniformity.1	0.8623380327086	0.868552768675059	0.95466026353709	0.950588807853081	0.97023026039782
GrayLevelNonUniformityNormalized.1	0.805380726784736	0.3178078342496	0.943492910583976	0.930607008413361	0.965307626698076
GrayLevelVariance.1	0.701726944526975	0.10887442100158	0.992510351377401	0.985948406828732	0.897199492212903
HighGrayLevelZoneEmphasis	0.643814562533828	0.170411856005786	0.921171247942688	0.941913075306652	0.876909782559849
LargeAreaEmphasis	0.966885477920756	0.938474317498325	0.993733400412344	0.994250861513393	0.992670363477097
LargeAreaHighGrayLevelEmphasis	0.98309372519114	0.872408405734216	0.994225011311207	0.993928893675813	0.994821814973701
LargeAreaLowGrayLevelEmphasis	0.899886899702524	0.298921401976566	0.992179238339838	0.977720967438731	0.320308589641411
LowGrayLevelZoneEmphasis	0.815546586193254	0.262293087170881	0.935133986457426	0.964658454205067	0.725805576673654
SizeZoneNonUniformity	0.815995501682485	0.641261894459609	0.977467293773651	0.978140091994997	0.98337626014391
SizeZoneNonUniformityNormalized	0.931695278498032	0.322196005711462	0.861765410364447	0.842547845647959	0.925085901080077
SmallAreaEmphasis	0.920964658933495	0.426210477708796	0.872500425903677	0.841386088260328	0.905960915642976
SmallAreaHighGrayLevelEmphasis	0.736329034903532	0.184836089870771	0.958035318231099	0.959356648078013	0.915234388234647
SmallAreaLowGrayLevelEmphasis	0.557956577985916	-0.39002119473054	0.877274947786743	0.907189223262347	0.361330319820291
ZoneEntropy	0.815502160377457	0.508075384064535	0.993403561540995	0.993283267921047	0.985500700428284
ZonePercentage	0.93446736998822	0.740109849747176	0.958561464398022	0.964694562329293	0.975392873994744
ZoneVariance	0.975813692834979	0.940627730587531	0.996639481600963	0.996508348135352	0.993316258940625
Busyness	0.66283643642	0.686441190588231	0.82986940469339	0.737259787556345	0.471466939715557
Coarseness	0.414730192365533	0.506684880975161	0.963409596111427	0.964878198173568	0.932067703104975
Complexity	0.639694110168149	0.113992152649777	0.997110376704681	0.997804149669286	0.818603604872651
Contrast.1	0.859056350660905	0.758356385024268	0.987319993761481	0.984409333212675	0.885063804121895
Strength	0.941826400700323	0.692547128304428	0.981072643803473	0.980508440635158	0.987264650392232
DependenceEntropy	0.962646448648457	0.753585645152861	0.997331303748134	0.997477905050595	0.995548147997193
DependenceNonUniformity	0.734635390327039	0.61307824431449	0.978214677327613	0.977699656051404	0.964980389111709
DependenceNonUniformityNormalized	0.959051983635557	0.935421858674181	0.993225564075848	0.991649679625475	0.986976644428141
DependenceVariance	0.993112722065362	0.921035506174665	0.996097037968896	0.995745593393877	0.99310155391354
GrayLevelNonUniformity.2	0.936175363089403	0.900198896278728	0.966913484708782	0.964402506822344	0.983302955722151
GrayLevelVariance.2	0.697823626051974	0.264771006359913	0.993662882208128	0.99434551667886	0.923016560571579
HighGrayLevelEmphasis	0.846706459609243	0.481312396353639	0.975775257240725	0.978227393096562	0.96275286768355
LargeDependenceEmphasis	0.980773208654873	0.900126337728015	0.992113557186039	0.992982323219712	0.993094206707906
LargeDependenceHighGrayLevelEmphasis	0.965951278285069	0.821034420642464	0.990492355530741	0.990476102242003	0.993065438747131
LargeDependenceLowGrayLevelEmphasis	0.93203253094986	0.439275148995916	0.979550111707049	0.990512584320603	0.290671098666606
LowGrayLevelEmphasis	0.888782055212639	0.790311240589715	0.980539167903025	0.981159044241071	0.447732859443128
SmallDependenceEmphasis	0.938790536904817	0.548864785359131	0.919195014923229	0.924596491197461	0.959813545419596
SmallDependenceHighGrayLevelEmphasis	0.824031531869375	0.243195097567716	0.973196420199247	0.970362125870392	0.932475582338897
SmallDependenceLowGrayLevelEmphasis	0.662567040020491	0.249783677455371	0.888041665585137	0.92603643426702	0.781151725722412
