# Supplementary material for: Does consensus contour improve robustness and accuracy in 18F-FDG PET radiomic features?
Source: EJNMMI Phys. 2024 Jun 6;11:48. doi: 10.1186/s40658-024-00652-0 (PMC11153434; doi:10.1186/s40658-024-00652-0)
Supplement: Supplementary file 2 — Supplementary file2 [file 40658_2024_652_MOESM2_ESM.zip › 40658_2024_652_MOESM2_ESM/supple/ReadMe.doc]

1) The TF*.csv files present radiomic feature values (*NPC* is for NPC dataset and *static* is for XCAT simulation).

2) The ICC*.csv files present ICC values (*NPC* is for NPC dataset and *static* is for XCAT simulation).

3) The Spear*.csv files present Spearman’s correlation coefficient values (*NPC* is for NPC dataset and *static* is for XCAT simulation).
