# Supplementary material for: Does consensus contour improve robustness and accuracy in 18F-FDG PET radiomic features?
Source: EJNMMI Phys. 2024 Jun 6;11:48. doi: 10.1186/s40658-024-00652-0 (PMC11153434; doi:10.1186/s40658-024-00652-0)
Supplement: Supplementary file 2 — Supplementary file2 [file 40658_2024_652_MOESM2_ESM.zip › 40658_2024_652_MOESM2_ESM/supple/Spear_correlation_M+A+S+4+C_all.csv]

ID	value	ImgType	MType	SegAlgo
Elongation	-0.328082858586157	NPC	Rectangle	MASAC
Flatness	-0.428805690000912	NPC	Rectangle	MASAC
LeastAxisLength	0.718069942283934	NPC	Rectangle	MASAC
MajorAxisLength	0.853659564547146	NPC	Rectangle	MASAC
Maximum2DDiameterColumn	0.876837300857997	NPC	Rectangle	MASAC
Maximum2DDiameterRow	0.87937702568533	NPC	Rectangle	MASAC
Maximum2DDiameterSlice	0.809297786223233	NPC	Rectangle	MASAC
Maximum3DDiameter	0.89125992583952	NPC	Rectangle	MASAC
MeshVolume	0.999897807037884	NPC	Rectangle	MASAC
MinorAxisLength	0.866573815105248	NPC	Rectangle	MASAC
Sphericity	-0.632396353167858	NPC	Rectangle	MASAC
SurfaceArea	0.987393382245332	NPC	Rectangle	MASAC
SurfaceVolumeRatio	-0.826862336608608	NPC	Rectangle	MASAC
VoxelVolume	1	NPC	Rectangle	MASAC
X10Percentile	0.168133365103787	NPC	Rectangle	MASAC
X90Percentile	0.00165194525004927	NPC	Rectangle	MASAC
Energy	0.54765883124226	NPC	Rectangle	MASAC
Entropy	-0.0234385535398413	NPC	Rectangle	MASAC
InterquartileRange	-0.171840233319539	NPC	Rectangle	MASAC
Kurtosis	0.148592369888281	NPC	Rectangle	MASAC
Maximum	0.0495810085364757	NPC	Rectangle	MASAC
MeanAbsoluteDeviation	-0.172707820636768	NPC	Rectangle	MASAC
Mean	0.0840274383168399	NPC	Rectangle	MASAC
Median	0.10920485386893	NPC	Rectangle	MASAC
Minimum	0.140832019944491	NPC	Rectangle	MASAC
Range	-0.00278713084120239	NPC	Rectangle	MASAC
RobustMeanAbsoluteDeviation	-0.18324792666618	NPC	Rectangle	MASAC
RootMeanSquared	0.0693221756891691	NPC	Rectangle	MASAC
Skewness	-0.0596949590469814	NPC	Rectangle	MASAC
TotalEnergy	0.54765883124226	NPC	Rectangle	MASAC
Uniformity	0.0115746788837158	NPC	Rectangle	MASAC
Variance	-0.157236636965229	NPC	Rectangle	MASAC
Autocorrelation	-0.0386732182645464	NPC	Rectangle	MASAC
ClusterProminence	-0.0928260484927241	NPC	Rectangle	MASAC
ClusterShade	-0.0601174271880974	NPC	Rectangle	MASAC
ClusterTendency	-0.12134001417677	NPC	Rectangle	MASAC
Contrast	-0.305706796618175	NPC	Rectangle	MASAC
Correlation	0.65647651044321	NPC	Rectangle	MASAC
DifferenceAverage	-0.340283864925966	NPC	Rectangle	MASAC
DifferenceEntropy	-0.196887537112457	NPC	Rectangle	MASAC
DifferenceVariance	-0.242456151844843	NPC	Rectangle	MASAC
Id	0.376064598698159	NPC	Rectangle	MASAC
Idm	0.380602180453237	NPC	Rectangle	MASAC
Idmn	0.773380082370007	NPC	Rectangle	MASAC
Idn	0.767770000446211	NPC	Rectangle	MASAC
Imc1	0.700237783290099	NPC	Rectangle	MASAC
Imc2	-0.596656707319614	NPC	Rectangle	MASAC
InverseVariance	0.382364220268739	NPC	Rectangle	MASAC
JointAverage	-0.0476087881869271	NPC	Rectangle	MASAC
JointEnergy	-0.568975562247918	NPC	Rectangle	MASAC
JointEntropy	0.66229835320582	NPC	Rectangle	MASAC
MCC	-0.599839967889145	NPC	Rectangle	MASAC
MaximumProbability	-0.397119525880707	NPC	Rectangle	MASAC
SumAverage	-0.0476087881869271	NPC	Rectangle	MASAC
SumEntropy	0.199057295557914	NPC	Rectangle	MASAC
SumSquares	-0.18555885900418	NPC	Rectangle	MASAC
GrayLevelNonUniformity	0.791147448868384	NPC	Rectangle	MASAC
GrayLevelNonUniformityNormalized	0.00995486649726759	NPC	Rectangle	MASAC
GrayLevelVariance	-0.154669168486677	NPC	Rectangle	MASAC
HighGrayLevelRunEmphasis	-0.0314538593194171	NPC	Rectangle	MASAC
LongRunEmphasis	0.465760590215184	NPC	Rectangle	MASAC
LongRunHighGrayLevelEmphasis	0.00647608893625822	NPC	Rectangle	MASAC
LongRunLowGrayLevelEmphasis	-0.326283944992752	NPC	Rectangle	MASAC
LowGrayLevelRunEmphasis	-0.376710943347971	NPC	Rectangle	MASAC
RunEntropy	0.078257218843294	NPC	Rectangle	MASAC
RunLengthNonUniformity	0.988254648343492	NPC	Rectangle	MASAC
RunLengthNonUniformityNormalized	-0.445334097561753	NPC	Rectangle	MASAC
RunPercentage	-0.455884119217462	NPC	Rectangle	MASAC
RunVariance	0.481091126762436	NPC	Rectangle	MASAC
ShortRunEmphasis	-0.444199965507111	NPC	Rectangle	MASAC
ShortRunHighGrayLevelEmphasis	-0.0392890103555246	NPC	Rectangle	MASAC
ShortRunLowGrayLevelEmphasis	-0.387354822723767	NPC	Rectangle	MASAC
GrayLevelNonUniformity.1	0.900299020352806	NPC	Rectangle	MASAC
GrayLevelNonUniformityNormalized.1	0.0195984129553837	NPC	Rectangle	MASAC
GrayLevelVariance.1	-0.136268099776625	NPC	Rectangle	MASAC
HighGrayLevelZoneEmphasis	-0.0408998676816249	NPC	Rectangle	MASAC
LargeAreaEmphasis	0.477260468006582	NPC	Rectangle	MASAC
LargeAreaHighGrayLevelEmphasis	0.616754496581454	NPC	Rectangle	MASAC
LargeAreaLowGrayLevelEmphasis	0.0449454478858272	NPC	Rectangle	MASAC
LowGrayLevelZoneEmphasis	-0.325950500686859	NPC	Rectangle	MASAC
SizeZoneNonUniformity	0.546890803125369	NPC	Rectangle	MASAC
SizeZoneNonUniformityNormalized	-0.31855362083954	NPC	Rectangle	MASAC
SmallAreaEmphasis	-0.304132813069977	NPC	Rectangle	MASAC
SmallAreaHighGrayLevelEmphasis	-0.0914812091357803	NPC	Rectangle	MASAC
SmallAreaLowGrayLevelEmphasis	-0.3911607233716	NPC	Rectangle	MASAC
ZoneEntropy	0.635501652035537	NPC	Rectangle	MASAC
ZonePercentage	-0.425918546342003	NPC	Rectangle	MASAC
ZoneVariance	0.510023346441552	NPC	Rectangle	MASAC
Busyness	0.32166366062152	NPC	Rectangle	MASAC
Coarseness	-0.942938355605613	NPC	Rectangle	MASAC
Complexity	-0.090589917247042	NPC	Rectangle	MASAC
Contrast.1	-0.513514766440699	NPC	Rectangle	MASAC
Strength	-0.457410786593203	NPC	Rectangle	MASAC
DependenceEntropy	0.798293060257708	NPC	Rectangle	MASAC
DependenceNonUniformity	0.790684419571575	NPC	Rectangle	MASAC
DependenceNonUniformityNormalized	-0.486258723351398	NPC	Rectangle	MASAC
DependenceVariance	0.540056511775197	NPC	Rectangle	MASAC
GrayLevelNonUniformity.2	0.781343764860518	NPC	Rectangle	MASAC
GrayLevelVariance.2	-0.156137271615467	NPC	Rectangle	MASAC
HighGrayLevelEmphasis	-0.0300779406353838	NPC	Rectangle	MASAC
LargeDependenceEmphasis	0.483542706224723	NPC	Rectangle	MASAC
LargeDependenceHighGrayLevelEmphasis	0.385380495301195	NPC	Rectangle	MASAC
LargeDependenceLowGrayLevelEmphasis	-0.0509316423442328	NPC	Rectangle	MASAC
LowGrayLevelEmphasis	-0.379966897936796	NPC	Rectangle	MASAC
SmallDependenceEmphasis	-0.397263860382784	NPC	Rectangle	MASAC
SmallDependenceHighGrayLevelEmphasis	-0.147560430875256	NPC	Rectangle	MASAC
SmallDependenceLowGrayLevelEmphasis	-0.634109403535575	NPC	Rectangle	MASAC
Elongation	-0.350367424463721	NPC	Irregular	MASAC
Flatness	-0.433033950686195	NPC	Irregular	MASAC
LeastAxisLength	0.692959148974789	NPC	Irregular	MASAC
MajorAxisLength	0.841310085365699	NPC	Irregular	MASAC
Maximum2DDiameterColumn	0.86035327581227	NPC	Irregular	MASAC
Maximum2DDiameterRow	0.879666986539155	NPC	Irregular	MASAC
Maximum2DDiameterSlice	0.770850628821287	NPC	Irregular	MASAC
Maximum3DDiameter	0.876367929267442	NPC	Irregular	MASAC
MeshVolume	0.999846182368433	NPC	Irregular	MASAC
MinorAxisLength	0.82848631735219	NPC	Irregular	MASAC
Sphericity	-0.564670371834391	NPC	Irregular	MASAC
SurfaceArea	0.983308136353926	NPC	Irregular	MASAC
SurfaceVolumeRatio	-0.825218742878489	NPC	Irregular	MASAC
VoxelVolume	1	NPC	Irregular	MASAC
X10Percentile	0.338441804842549	NPC	Irregular	MASAC
X90Percentile	0.143599968443414	NPC	Irregular	MASAC
Energy	0.650023968408365	NPC	Irregular	MASAC
Entropy	0.0943129560208086	NPC	Irregular	MASAC
InterquartileRange	-0.0469144257017366	NPC	Irregular	MASAC
Kurtosis	0.0677672716014552	NPC	Irregular	MASAC
Maximum	0.176651302508136	NPC	Irregular	MASAC
MeanAbsoluteDeviation	-0.0553801986127248	NPC	Irregular	MASAC
Mean	0.240683224989323	NPC	Irregular	MASAC
Median	0.269592540984285	NPC	Irregular	MASAC
Minimum	0.321820001691947	NPC	Irregular	MASAC
Range	0.100530460698078	NPC	Irregular	MASAC
RobustMeanAbsoluteDeviation	-0.0637711697221225	NPC	Irregular	MASAC
RootMeanSquared	0.22384544480596	NPC	Irregular	MASAC
Skewness	-0.168118102621066	NPC	Irregular	MASAC
TotalEnergy	0.650023968408365	NPC	Irregular	MASAC
Uniformity	-0.10847841550369	NPC	Irregular	MASAC
Variance	-0.04037664288808	NPC	Irregular	MASAC
Autocorrelation	0.079359970528225	NPC	Irregular	MASAC
ClusterProminence	0.0201243184940876	NPC	Irregular	MASAC
ClusterShade	-0.00914583717756064	NPC	Irregular	MASAC
ClusterTendency	-0.00944978534317822	NPC	Irregular	MASAC
Contrast	-0.199668659694722	NPC	Irregular	MASAC
Correlation	0.65709010479241	NPC	Irregular	MASAC
DifferenceAverage	-0.233425343142046	NPC	Irregular	MASAC
DifferenceEntropy	-0.071875049409923	NPC	Irregular	MASAC
DifferenceVariance	-0.133968973102017	NPC	Irregular	MASAC
Id	0.273751942571315	NPC	Irregular	MASAC
Idm	0.27650117216639	NPC	Irregular	MASAC
Idmn	0.754905049383454	NPC	Irregular	MASAC
Idn	0.75244554507623	NPC	Irregular	MASAC
Imc1	0.628178681704446	NPC	Irregular	MASAC
Imc2	-0.503180657060778	NPC	Irregular	MASAC
InverseVariance	0.275654120779366	NPC	Irregular	MASAC
JointAverage	0.0706244897129106	NPC	Irregular	MASAC
JointEnergy	-0.673629731315913	NPC	Irregular	MASAC
JointEntropy	0.753651855820188	NPC	Irregular	MASAC
MCC	-0.553417968427533	NPC	Irregular	MASAC
MaximumProbability	-0.495324887574027	NPC	Irregular	MASAC
SumAverage	0.0706244897129106	NPC	Irregular	MASAC
SumEntropy	0.316845155112931	NPC	Irregular	MASAC
SumSquares	-0.0703500408493287	NPC	Irregular	MASAC
GrayLevelNonUniformity	0.739051808405532	NPC	Irregular	MASAC
GrayLevelNonUniformityNormalized	-0.108621697827863	NPC	Irregular	MASAC
GrayLevelVariance	-0.0375800037004479	NPC	Irregular	MASAC
HighGrayLevelRunEmphasis	0.0861632470602026	NPC	Irregular	MASAC
LongRunEmphasis	0.374539468615704	NPC	Irregular	MASAC
LongRunHighGrayLevelEmphasis	0.120783838638571	NPC	Irregular	MASAC
LongRunLowGrayLevelEmphasis	-0.455912766507864	NPC	Irregular	MASAC
LowGrayLevelRunEmphasis	-0.496186161838819	NPC	Irregular	MASAC
RunEntropy	0.190830984868784	NPC	Irregular	MASAC
RunLengthNonUniformity	0.989637316960331	NPC	Irregular	MASAC
RunLengthNonUniformityNormalized	-0.36086759566867	NPC	Irregular	MASAC
RunPercentage	-0.369473741986928	NPC	Irregular	MASAC
RunVariance	0.39159427937833	NPC	Irregular	MASAC
ShortRunEmphasis	-0.358082018719301	NPC	Irregular	MASAC
ShortRunHighGrayLevelEmphasis	0.0787304764937137	NPC	Irregular	MASAC
ShortRunLowGrayLevelEmphasis	-0.505771327907411	NPC	Irregular	MASAC
GrayLevelNonUniformity.1	0.910330192647727	NPC	Irregular	MASAC
GrayLevelNonUniformityNormalized.1	-0.0989391308250318	NPC	Irregular	MASAC
GrayLevelVariance.1	-0.0214486264461892	NPC	Irregular	MASAC
HighGrayLevelZoneEmphasis	0.0767071404380168	NPC	Irregular	MASAC
LargeAreaEmphasis	0.392320172917707	NPC	Irregular	MASAC
LargeAreaHighGrayLevelEmphasis	0.61877209176782	NPC	Irregular	MASAC
LargeAreaLowGrayLevelEmphasis	-0.078447072484871	NPC	Irregular	MASAC
LowGrayLevelZoneEmphasis	-0.426074222498778	NPC	Irregular	MASAC
SizeZoneNonUniformity	0.627971659816946	NPC	Irregular	MASAC
SizeZoneNonUniformityNormalized	-0.244552901288503	NPC	Irregular	MASAC
SmallAreaEmphasis	-0.23179129251857	NPC	Irregular	MASAC
SmallAreaHighGrayLevelEmphasis	0.0259182974778446	NPC	Irregular	MASAC
SmallAreaLowGrayLevelEmphasis	-0.463289699109785	NPC	Irregular	MASAC
ZoneEntropy	0.68463297097522	NPC	Irregular	MASAC
ZonePercentage	-0.340645303120606	NPC	Irregular	MASAC
ZoneVariance	0.430299997515389	NPC	Irregular	MASAC
Busyness	0.18895040436401	NPC	Irregular	MASAC
Coarseness	-0.928699133780134	NPC	Irregular	MASAC
Complexity	0.0168904575084267	NPC	Irregular	MASAC
Contrast.1	-0.427069823942482	NPC	Irregular	MASAC
Strength	-0.351208681344989	NPC	Irregular	MASAC
DependenceEntropy	0.803415598034621	NPC	Irregular	MASAC
DependenceNonUniformity	0.817730661120683	NPC	Irregular	MASAC
DependenceNonUniformityNormalized	-0.402673901158979	NPC	Irregular	MASAC
DependenceVariance	0.461722021915889	NPC	Irregular	MASAC
GrayLevelNonUniformity.2	0.727386941543425	NPC	Irregular	MASAC
GrayLevelVariance.2	-0.0399636526595806	NPC	Irregular	MASAC
HighGrayLevelEmphasis	0.0880311850069616	NPC	Irregular	MASAC
LargeDependenceEmphasis	0.394162929562959	NPC	Irregular	MASAC
LargeDependenceHighGrayLevelEmphasis	0.468400453187466	NPC	Irregular	MASAC
LargeDependenceLowGrayLevelEmphasis	-0.17598546111933	NPC	Irregular	MASAC
LowGrayLevelEmphasis	-0.500320805083069	NPC	Irregular	MASAC
SmallDependenceEmphasis	-0.311783390947559	NPC	Irregular	MASAC
SmallDependenceHighGrayLevelEmphasis	-0.0276561224316963	NPC	Irregular	MASAC
SmallDependenceLowGrayLevelEmphasis	-0.663659494001105	NPC	Irregular	MASAC
Elongation	0.602476498429399	XCAT	Rectangle	MASAC
Flatness	0.473177889177427	XCAT	Rectangle	MASAC
LeastAxisLength	0.839065443018113	XCAT	Rectangle	MASAC
MajorAxisLength	0.734526141920774	XCAT	Rectangle	MASAC
Maximum2DDiameterColumn	0.749350136848436	XCAT	Rectangle	MASAC
Maximum2DDiameterRow	0.703206923255814	XCAT	Rectangle	MASAC
Maximum2DDiameterSlice	0.825499510370532	XCAT	Rectangle	MASAC
Maximum3DDiameter	0.769339952006272	XCAT	Rectangle	MASAC
MeshVolume	0.998625428903524	XCAT	Rectangle	MASAC
MinorAxisLength	0.954608881073066	XCAT	Rectangle	MASAC
Sphericity	0.137551711970182	XCAT	Rectangle	MASAC
SurfaceArea	0.973866120748891	XCAT	Rectangle	MASAC
SurfaceVolumeRatio	-0.938102675636644	XCAT	Rectangle	MASAC
VoxelVolume	1	XCAT	Rectangle	MASAC
X10Percentile	0.81430613486348	XCAT	Rectangle	MASAC
X90Percentile	0.847318545736323	XCAT	Rectangle	MASAC
Energy	0.9050902647638	XCAT	Rectangle	MASAC
Entropy	0.605227532668802	XCAT	Rectangle	MASAC
InterquartileRange	0.423659272868162	XCAT	Rectangle	MASAC
Kurtosis	-0.718019936484352	XCAT	Rectangle	MASAC
Maximum	0.910592333242607	XCAT	Rectangle	MASAC
MeanAbsoluteDeviation	0.32462204024963	XCAT	Rectangle	MASAC
Mean	0.81430613486348	XCAT	Rectangle	MASAC
Median	0.767538552793618	XCAT	Rectangle	MASAC
Minimum	0.81430613486348	XCAT	Rectangle	MASAC
Range	0.363136519601281	XCAT	Rectangle	MASAC
RobustMeanAbsoluteDeviation	0.442916512543987	XCAT	Rectangle	MASAC
RootMeanSquared	0.81430613486348	XCAT	Rectangle	MASAC
Skewness	-0.679505457132701	XCAT	Rectangle	MASAC
TotalEnergy	0.9050902647638	XCAT	Rectangle	MASAC
Uniformity	-0.577717190274766	XCAT	Rectangle	MASAC
Variance	0.222833773391695	XCAT	Rectangle	MASAC
Autocorrelation	0.632737875062839	XCAT	Rectangle	MASAC
ClusterProminence	0.14305378044899	XCAT	Rectangle	MASAC
ClusterShade	-0.412655135910547	XCAT	Rectangle	MASAC
ClusterTendency	0.272352389700961	XCAT	Rectangle	MASAC
Contrast	-0.283356526658576	XCAT	Rectangle	MASAC
Correlation	0.822559237581691	XCAT	Rectangle	MASAC
DifferenceAverage	-0.360385485361878	XCAT	Rectangle	MASAC
DifferenceEntropy	-0.0110041369576146	XCAT	Rectangle	MASAC
DifferenceVariance	0.00825310271821094	XCAT	Rectangle	MASAC
Id	0.423659272868162	XCAT	Rectangle	MASAC
Idm	0.423659272868162	XCAT	Rectangle	MASAC
Idmn	0.742779244638985	XCAT	Rectangle	MASAC
Idn	0.770289587033021	XCAT	Rectangle	MASAC
Imc1	0.855571648454534	XCAT	Rectangle	MASAC
Imc2	-0.795048895187654	XCAT	Rectangle	MASAC
InverseVariance	0.484182026135042	XCAT	Rectangle	MASAC
JointAverage	0.632737875062839	XCAT	Rectangle	MASAC
JointEnergy	-0.662999251696279	XCAT	Rectangle	MASAC
JointEntropy	0.682256491372105	XCAT	Rectangle	MASAC
MCC	-0.104539301097339	XCAT	Rectangle	MASAC
MaximumProbability	-0.277854458179768	XCAT	Rectangle	MASAC
SumAverage	0.632737875062839	XCAT	Rectangle	MASAC
SumEntropy	0.58046822451417	XCAT	Rectangle	MASAC
SumSquares	0.198074465237063	XCAT	Rectangle	MASAC
GrayLevelNonUniformity	0.81430613486348	XCAT	Rectangle	MASAC
GrayLevelNonUniformityNormalized	-0.660248217456875	XCAT	Rectangle	MASAC
GrayLevelVariance	0.228335841870503	XCAT	Rectangle	MASAC
HighGrayLevelRunEmphasis	0.624484772344628	XCAT	Rectangle	MASAC
LongRunEmphasis	0.478679957656235	XCAT	Rectangle	MASAC
LongRunHighGrayLevelEmphasis	0.723522004963159	XCAT	Rectangle	MASAC
LongRunLowGrayLevelEmphasis	-0.596974429950591	XCAT	Rectangle	MASAC
LowGrayLevelRunEmphasis	-0.690509594090316	XCAT	Rectangle	MASAC
RunEntropy	0.850069579975727	XCAT	Rectangle	MASAC
RunLengthNonUniformity	0.954608881073066	XCAT	Rectangle	MASAC
RunLengthNonUniformityNormalized	-0.481430991895638	XCAT	Rectangle	MASAC
RunPercentage	-0.486933060374446	XCAT	Rectangle	MASAC
RunVariance	0.541953745162519	XCAT	Rectangle	MASAC
ShortRunEmphasis	-0.462173752219813	XCAT	Rectangle	MASAC
ShortRunHighGrayLevelEmphasis	0.596974429950591	XCAT	Rectangle	MASAC
ShortRunLowGrayLevelEmphasis	-0.690509594090316	XCAT	Rectangle	MASAC
GrayLevelNonUniformity.1	0.839065443018113	XCAT	Rectangle	MASAC
GrayLevelNonUniformityNormalized.1	-0.277854458179768	XCAT	Rectangle	MASAC
GrayLevelVariance.1	-0.154057917406604	XCAT	Rectangle	MASAC
HighGrayLevelZoneEmphasis	0.288858595137383	XCAT	Rectangle	MASAC
LargeAreaEmphasis	0.266850321222154	XCAT	Rectangle	MASAC
LargeAreaHighGrayLevelEmphasis	0.852820614215131	XCAT	Rectangle	MASAC
LargeAreaLowGrayLevelEmphasis	-0.365887553840685	XCAT	Rectangle	MASAC
LowGrayLevelZoneEmphasis	-0.624484772344628	XCAT	Rectangle	MASAC
SizeZoneNonUniformity	0.67125235441449	XCAT	Rectangle	MASAC
SizeZoneNonUniformityNormalized	0.242091013067521	XCAT	Rectangle	MASAC
SmallAreaEmphasis	0.280605492419172	XCAT	Rectangle	MASAC
SmallAreaHighGrayLevelEmphasis	0.132049643491375	XCAT	Rectangle	MASAC
SmallAreaLowGrayLevelEmphasis	-0.412655135910547	XCAT	Rectangle	MASAC
ZoneEntropy	0.668501320175086	XCAT	Rectangle	MASAC
ZonePercentage	-0.115543438054953	XCAT	Rectangle	MASAC
ZoneVariance	0.363136519601281	XCAT	Rectangle	MASAC
Busyness	-0.316368937531419	XCAT	Rectangle	MASAC
Coarseness	-0.624484772344628	XCAT	Rectangle	MASAC
Complexity	-0.0275103423940365	XCAT	Rectangle	MASAC
Contrast.1	-0.12104550653376	XCAT	Rectangle	MASAC
Strength	-0.685007525611508	XCAT	Rectangle	MASAC
DependenceEntropy	0.927098538679029	XCAT	Rectangle	MASAC
DependenceNonUniformity	0.797799929427058	XCAT	Rectangle	MASAC
DependenceNonUniformityNormalized	-0.872077853890956	XCAT	Rectangle	MASAC
DependenceVariance	0.770289587033021	XCAT	Rectangle	MASAC
GrayLevelNonUniformity.2	0.751032347357196	XCAT	Rectangle	MASAC
GrayLevelVariance.2	0.200825499476466	XCAT	Rectangle	MASAC
HighGrayLevelEmphasis	0.624484772344628	XCAT	Rectangle	MASAC
LargeDependenceEmphasis	0.583219258753573	XCAT	Rectangle	MASAC
LargeDependenceHighGrayLevelEmphasis	0.869326819651553	XCAT	Rectangle	MASAC
LargeDependenceLowGrayLevelEmphasis	-0.462173752219813	XCAT	Rectangle	MASAC
LowGrayLevelEmphasis	-0.690509594090316	XCAT	Rectangle	MASAC
SmallDependenceEmphasis	-0.0357634451122474	XCAT	Rectangle	MASAC
SmallDependenceHighGrayLevelEmphasis	0.214580670673485	XCAT	Rectangle	MASAC
SmallDependenceLowGrayLevelEmphasis	-0.651995114738664	XCAT	Rectangle	MASAC
Elongation	0.517194437007886	XCAT	Irregular	MASAC
Flatness	0.445667546783391	XCAT	Irregular	MASAC
LeastAxisLength	0.9050902647638	XCAT	Irregular	MASAC
MajorAxisLength	0.773040621272425	XCAT	Irregular	MASAC
Maximum2DDiameterColumn	0.933448243296179	XCAT	Irregular	MASAC
Maximum2DDiameterRow	0.872990175941764	XCAT	Irregular	MASAC
Maximum2DDiameterSlice	0.866524714572446	XCAT	Irregular	MASAC
Maximum3DDiameter	0.914030300642172	XCAT	Irregular	MASAC
MeshVolume	0.998625428903524	XCAT	Irregular	MASAC
MinorAxisLength	0.946355778354855	XCAT	Irregular	MASAC
Sphericity	0.118294472294357	XCAT	Irregular	MASAC
SurfaceArea	0.990372326185313	XCAT	Irregular	MASAC
SurfaceVolumeRatio	-0.982119223467102	XCAT	Irregular	MASAC
VoxelVolume	1	XCAT	Irregular	MASAC
X10Percentile	0.899588196284993	XCAT	Irregular	MASAC
X90Percentile	0.855571648454534	XCAT	Irregular	MASAC
Energy	0.962861983791277	XCAT	Irregular	MASAC
Entropy	0.409904101671143	XCAT	Irregular	MASAC
InterquartileRange	0.291609629376787	XCAT	Irregular	MASAC
Kurtosis	-0.756534415836003	XCAT	Irregular	MASAC
Maximum	0.910592333242607	XCAT	Irregular	MASAC
MeanAbsoluteDeviation	0.123796540773164	XCAT	Irregular	MASAC
Mean	0.888584059327378	XCAT	Irregular	MASAC
Median	0.866575785412149	XCAT	Irregular	MASAC
Minimum	0.921596470200222	XCAT	Irregular	MASAC
Range	0.046767582069862	XCAT	Irregular	MASAC
RobustMeanAbsoluteDeviation	0.214580670673485	XCAT	Irregular	MASAC
RootMeanSquared	0.87482888813036	XCAT	Irregular	MASAC
Skewness	-0.781293723990636	XCAT	Irregular	MASAC
TotalEnergy	0.962861983791277	XCAT	Irregular	MASAC
Uniformity	-0.431912375586373	XCAT	Irregular	MASAC
Variance	-0.00825310271821094	XCAT	Irregular	MASAC
Autocorrelation	0.649244080499261	XCAT	Irregular	MASAC
ClusterProminence	-0.181568259800641	XCAT	Irregular	MASAC
ClusterShade	-0.646493046259857	XCAT	Irregular	MASAC
ClusterTendency	-0.195323430997659	XCAT	Irregular	MASAC
Contrast	-0.539202710923115	XCAT	Irregular	MASAC
Correlation	0.781293723990636	XCAT	Irregular	MASAC
DifferenceAverage	-0.539202710923115	XCAT	Irregular	MASAC
DifferenceEntropy	-0.327373074489034	XCAT	Irregular	MASAC
DifferenceVariance	-0.398899964713529	XCAT	Irregular	MASAC
Id	0.55020684788073	XCAT	Irregular	MASAC
Idm	0.495186163092657	XCAT	Irregular	MASAC
Idmn	0.803301997905865	XCAT	Irregular	MASAC
Idn	0.81430613486348	XCAT	Irregular	MASAC
Imc1	0.93535164139724	XCAT	Irregular	MASAC
Imc2	-0.932600607157837	XCAT	Irregular	MASAC
InverseVariance	0.566713053317151	XCAT	Irregular	MASAC
JointAverage	0.649244080499261	XCAT	Irregular	MASAC
JointEnergy	-0.70151373104793	XCAT	Irregular	MASAC
JointEntropy	0.863824751172745	XCAT	Irregular	MASAC
MCC	-0.470426854938024	XCAT	Irregular	MASAC
MaximumProbability	-0.357634451122474	XCAT	Irregular	MASAC
SumAverage	0.649244080499261	XCAT	Irregular	MASAC
SumEntropy	0.456671683741006	XCAT	Irregular	MASAC
SumSquares	-0.220082739152292	XCAT	Irregular	MASAC
GrayLevelNonUniformity	0.885833025087974	XCAT	Irregular	MASAC
GrayLevelNonUniformityNormalized	-0.453920649501602	XCAT	Irregular	MASAC
GrayLevelVariance	0.0247593081546328	XCAT	Irregular	MASAC
HighGrayLevelRunEmphasis	0.649244080499261	XCAT	Irregular	MASAC
LongRunEmphasis	0.594223395711188	XCAT	Irregular	MASAC
LongRunHighGrayLevelEmphasis	0.773040621272425	XCAT	Irregular	MASAC
LongRunLowGrayLevelEmphasis	-0.811555100624076	XCAT	Irregular	MASAC
LowGrayLevelRunEmphasis	-0.828061306060498	XCAT	Irregular	MASAC
RunEntropy	0.847318545736323	XCAT	Irregular	MASAC
RunLengthNonUniformity	0.998625428903524	XCAT	Irregular	MASAC
RunLengthNonUniformityNormalized	-0.624484772344628	XCAT	Irregular	MASAC
RunPercentage	-0.607978566908206	XCAT	Irregular	MASAC
RunVariance	0.552957882120133	XCAT	Irregular	MASAC
ShortRunEmphasis	-0.624484772344628	XCAT	Irregular	MASAC
ShortRunHighGrayLevelEmphasis	0.638239943541646	XCAT	Irregular	MASAC
ShortRunLowGrayLevelEmphasis	-0.819808203342287	XCAT	Irregular	MASAC
GrayLevelNonUniformity.1	0.943604744115451	XCAT	Irregular	MASAC
GrayLevelNonUniformityNormalized.1	-0.253095150025136	XCAT	Irregular	MASAC
GrayLevelVariance.1	-0.453920649501602	XCAT	Irregular	MASAC
HighGrayLevelZoneEmphasis	0.291609629376787	XCAT	Irregular	MASAC
LargeAreaEmphasis	0.572215121795959	XCAT	Irregular	MASAC
LargeAreaHighGrayLevelEmphasis	0.932600607157837	XCAT	Irregular	MASAC
LargeAreaLowGrayLevelEmphasis	-0.409904101671143	XCAT	Irregular	MASAC
LowGrayLevelZoneEmphasis	-0.709766833766141	XCAT	Irregular	MASAC
SizeZoneNonUniformity	0.817057169102883	XCAT	Irregular	MASAC
SizeZoneNonUniformityNormalized	0.332875142967841	XCAT	Irregular	MASAC
SmallAreaEmphasis	0.319119971770823	XCAT	Irregular	MASAC
SmallAreaHighGrayLevelEmphasis	0.0797799929427058	XCAT	Irregular	MASAC
SmallAreaLowGrayLevelEmphasis	-0.712517868005545	XCAT	Irregular	MASAC
ZoneEntropy	0.836314408778709	XCAT	Irregular	MASAC
ZonePercentage	-0.250344115785732	XCAT	Irregular	MASAC
ZoneVariance	0.574966156035362	XCAT	Irregular	MASAC
Busyness	-0.368638588080089	XCAT	Irregular	MASAC
Coarseness	-0.872077853890956	XCAT	Irregular	MASAC
Complexity	-0.404402033192336	XCAT	Irregular	MASAC
Contrast.1	-0.503439265810868	XCAT	Irregular	MASAC
Strength	-0.902339230524396	XCAT	Irregular	MASAC
DependenceEntropy	0.916094401721415	XCAT	Irregular	MASAC
DependenceNonUniformity	0.927098538679029	XCAT	Irregular	MASAC
DependenceNonUniformityNormalized	-0.866575785412149	XCAT	Irregular	MASAC
DependenceVariance	0.913343367482011	XCAT	Irregular	MASAC
GrayLevelNonUniformity.2	0.885833025087974	XCAT	Irregular	MASAC
GrayLevelVariance.2	-0.00825310271821094	XCAT	Irregular	MASAC
HighGrayLevelEmphasis	0.649244080499261	XCAT	Irregular	MASAC
LargeDependenceEmphasis	0.764787518554214	XCAT	Irregular	MASAC
LargeDependenceHighGrayLevelEmphasis	0.929849572918433	XCAT	Irregular	MASAC
LargeDependenceLowGrayLevelEmphasis	-0.729024073441967	XCAT	Irregular	MASAC
LowGrayLevelEmphasis	-0.850069579975727	XCAT	Irregular	MASAC
SmallDependenceEmphasis	-0.165062054364219	XCAT	Irregular	MASAC
SmallDependenceHighGrayLevelEmphasis	0.255846184264539	XCAT	Irregular	MASAC
SmallDependenceLowGrayLevelEmphasis	-0.825310271821094	XCAT	Irregular	MASAC
Elongation	-0.00296044149608075	NPC	Rectangle	AP
Flatness	0.0323704787145299	NPC	Rectangle	AP
LeastAxisLength	0.869823013678179	NPC	Rectangle	AP
MajorAxisLength	0.7165701232058	NPC	Rectangle	AP
Maximum2DDiameterColumn	0.806816701376931	NPC	Rectangle	AP
Maximum2DDiameterRow	0.849576243042544	NPC	Rectangle	AP
Maximum2DDiameterSlice	0.84062297327613	NPC	Rectangle	AP
Maximum3DDiameter	0.793967797968744	NPC	Rectangle	AP
MeshVolume	0.999403170621557	NPC	Rectangle	AP
MinorAxisLength	0.874286853756078	NPC	Rectangle	AP
Sphericity	-0.470434697716261	NPC	Rectangle	AP
SurfaceArea	0.983360685973422	NPC	Rectangle	AP
SurfaceVolumeRatio	-0.862076876276068	NPC	Rectangle	AP
VoxelVolume	1	NPC	Rectangle	AP
X10Percentile	0.0298261846885388	NPC	Rectangle	AP
X90Percentile	0.00378325459516938	NPC	Rectangle	AP
Energy	0.672019692841381	NPC	Rectangle	AP
Entropy	0.195168949320447	NPC	Rectangle	AP
InterquartileRange	-0.0447116216629605	NPC	Rectangle	AP
Kurtosis	0.0382039180610776	NPC	Rectangle	AP
Maximum	0.0461249427544168	NPC	Rectangle	AP
MeanAbsoluteDeviation	-0.0754549110925449	NPC	Rectangle	AP
Mean	0.0226831977335824	NPC	Rectangle	AP
Median	0.029751910266662	NPC	Rectangle	AP
Minimum	0.0232963567907778	NPC	Rectangle	AP
Range	0.0540712523573311	NPC	Rectangle	AP
RobustMeanAbsoluteDeviation	-0.045740401421296	NPC	Rectangle	AP
RootMeanSquared	0.0195415477188803	NPC	Rectangle	AP
Skewness	-0.121516114804075	NPC	Rectangle	AP
TotalEnergy	0.672019692841381	NPC	Rectangle	AP
Uniformity	-0.206364896572706	NPC	Rectangle	AP
Variance	-0.0783184271019213	NPC	Rectangle	AP
Autocorrelation	0.0186049525267039	NPC	Rectangle	AP
ClusterProminence	0.0331506235287106	NPC	Rectangle	AP
ClusterShade	0.0785981414140954	NPC	Rectangle	AP
ClusterTendency	0.0106049124909426	NPC	Rectangle	AP
Contrast	-0.302739382955973	NPC	Rectangle	AP
Correlation	0.831065988220147	NPC	Rectangle	AP
DifferenceAverage	-0.324876848057893	NPC	Rectangle	AP
DifferenceEntropy	0.20511382031769	NPC	Rectangle	AP
DifferenceVariance	-0.249829656132246	NPC	Rectangle	AP
Id	0.344423136697319	NPC	Rectangle	AP
Idm	0.340554018763384	NPC	Rectangle	AP
Idmn	0.835713670661414	NPC	Rectangle	AP
Idn	0.812243480117308	NPC	Rectangle	AP
Imc1	0.825995310312447	NPC	Rectangle	AP
Imc2	-0.673813341114362	NPC	Rectangle	AP
InverseVariance	0.341621779423981	NPC	Rectangle	AP
JointAverage	-0.0294537590412561	NPC	Rectangle	AP
JointEnergy	-0.813382881355034	NPC	Rectangle	AP
JointEntropy	0.852931640544136	NPC	Rectangle	AP
MCC	-0.810605228684423	NPC	Rectangle	AP
MaximumProbability	-0.719523716705537	NPC	Rectangle	AP
SumAverage	-0.0294537590412561	NPC	Rectangle	AP
SumEntropy	0.67425108611138	NPC	Rectangle	AP
SumSquares	-0.111955258371002	NPC	Rectangle	AP
GrayLevelNonUniformity	0.878390910641481	NPC	Rectangle	AP
GrayLevelNonUniformityNormalized	-0.202296659975868	NPC	Rectangle	AP
GrayLevelVariance	-0.0771168671281561	NPC	Rectangle	AP
HighGrayLevelRunEmphasis	-0.03301945806029	NPC	Rectangle	AP
LongRunEmphasis	0.549983130315219	NPC	Rectangle	AP
LongRunHighGrayLevelEmphasis	0.0186781734106817	NPC	Rectangle	AP
LongRunLowGrayLevelEmphasis	-0.0888801445390065	NPC	Rectangle	AP
LowGrayLevelRunEmphasis	-0.141940000513335	NPC	Rectangle	AP
RunEntropy	0.354319018182261	NPC	Rectangle	AP
RunLengthNonUniformity	0.996465117129649	NPC	Rectangle	AP
RunLengthNonUniformityNormalized	-0.534270139321164	NPC	Rectangle	AP
RunPercentage	-0.549684070327552	NPC	Rectangle	AP
RunVariance	0.566979330470209	NPC	Rectangle	AP
ShortRunEmphasis	-0.529377509318388	NPC	Rectangle	AP
ShortRunHighGrayLevelEmphasis	-0.0431218329734281	NPC	Rectangle	AP
ShortRunLowGrayLevelEmphasis	-0.157127276095809	NPC	Rectangle	AP
GrayLevelNonUniformity.1	0.937016540963139	NPC	Rectangle	AP
GrayLevelNonUniformityNormalized.1	-0.145821760902057	NPC	Rectangle	AP
GrayLevelVariance.1	-0.0773070307189186	NPC	Rectangle	AP
HighGrayLevelZoneEmphasis	-0.0546659745012946	NPC	Rectangle	AP
LargeAreaEmphasis	0.588302720670289	NPC	Rectangle	AP
LargeAreaHighGrayLevelEmphasis	0.690138437627714	NPC	Rectangle	AP
LargeAreaLowGrayLevelEmphasis	0.257317149980163	NPC	Rectangle	AP
LowGrayLevelZoneEmphasis	-0.0467460033458544	NPC	Rectangle	AP
SizeZoneNonUniformity	0.678095445904689	NPC	Rectangle	AP
SizeZoneNonUniformityNormalized	-0.430394989866243	NPC	Rectangle	AP
SmallAreaEmphasis	-0.403285879419125	NPC	Rectangle	AP
SmallAreaHighGrayLevelEmphasis	-0.139697545095396	NPC	Rectangle	AP
SmallAreaLowGrayLevelEmphasis	-0.0875800787716885	NPC	Rectangle	AP
ZoneEntropy	0.80783020985856	NPC	Rectangle	AP
ZonePercentage	-0.526361022454873	NPC	Rectangle	AP
ZoneVariance	0.632712193831141	NPC	Rectangle	AP
Busyness	0.481829763631424	NPC	Rectangle	AP
Coarseness	-0.962976834704322	NPC	Rectangle	AP
Complexity	0.0136801896180102	NPC	Rectangle	AP
Contrast.1	-0.57255623333836	NPC	Rectangle	AP
Strength	-0.556339124459652	NPC	Rectangle	AP
DependenceEntropy	0.926948472404599	NPC	Rectangle	AP
DependenceNonUniformity	0.913087074267967	NPC	Rectangle	AP
DependenceNonUniformityNormalized	-0.586379704110629	NPC	Rectangle	AP
DependenceVariance	0.623712873098215	NPC	Rectangle	AP
GrayLevelNonUniformity.2	0.871714640975764	NPC	Rectangle	AP
GrayLevelVariance.2	-0.0768966777072732	NPC	Rectangle	AP
HighGrayLevelEmphasis	-0.030769101108109	NPC	Rectangle	AP
LargeDependenceEmphasis	0.570169969997213	NPC	Rectangle	AP
LargeDependenceHighGrayLevelEmphasis	0.515952148378786	NPC	Rectangle	AP
LargeDependenceLowGrayLevelEmphasis	0.151278560449726	NPC	Rectangle	AP
LowGrayLevelEmphasis	-0.148590458500527	NPC	Rectangle	AP
SmallDependenceEmphasis	-0.486492722372226	NPC	Rectangle	AP
SmallDependenceHighGrayLevelEmphasis	-0.200046303023687	NPC	Rectangle	AP
SmallDependenceLowGrayLevelEmphasis	-0.495174401428615	NPC	Rectangle	AP
Elongation	-0.128272034129213	NPC	Irregular	AP
Flatness	-0.0695129714620781	NPC	Irregular	AP
LeastAxisLength	0.848439419038138	NPC	Irregular	AP
MajorAxisLength	0.751420882960005	NPC	Irregular	AP
Maximum2DDiameterColumn	0.804793909238243	NPC	Irregular	AP
Maximum2DDiameterRow	0.838490412588838	NPC	Irregular	AP
Maximum2DDiameterSlice	0.839918105381275	NPC	Irregular	AP
Maximum3DDiameter	0.80631823603556	NPC	Irregular	AP
MeshVolume	0.999813525173495	NPC	Irregular	AP
MinorAxisLength	0.860215778823578	NPC	Irregular	AP
Sphericity	-0.344429551645561	NPC	Irregular	AP
SurfaceArea	0.981844778722419	NPC	Irregular	AP
SurfaceVolumeRatio	-0.897823643849598	NPC	Irregular	AP
VoxelVolume	1	NPC	Irregular	AP
X10Percentile	0.123354155485588	NPC	Irregular	AP
X90Percentile	0.0571455812740947	NPC	Irregular	AP
Energy	0.669498906869835	NPC	Irregular	AP
Entropy	0.207991078718993	NPC	Irregular	AP
InterquartileRange	0.0269951292684039	NPC	Irregular	AP
Kurtosis	-0.235708929656104	NPC	Irregular	AP
Maximum	0.0671541175025505	NPC	Irregular	AP
MeanAbsoluteDeviation	-0.0193212158065016	NPC	Irregular	AP
Mean	0.106390740108485	NPC	Irregular	AP
Median	0.141739836537262	NPC	Irregular	AP
Minimum	0.0681365343481331	NPC	Irregular	AP
Range	0.0675412898250723	NPC	Irregular	AP
RobustMeanAbsoluteDeviation	0.00640177583075912	NPC	Irregular	AP
RootMeanSquared	0.0955910027529167	NPC	Irregular	AP
Skewness	-0.40692864627175	NPC	Irregular	AP
TotalEnergy	0.669498906869835	NPC	Irregular	AP
Uniformity	-0.258031126035948	NPC	Irregular	AP
Variance	-0.0317612995734075	NPC	Irregular	AP
Autocorrelation	0.117637174238882	NPC	Irregular	AP
ClusterProminence	0.00348981855334314	NPC	Irregular	AP
ClusterShade	-0.106665711472235	NPC	Irregular	AP
ClusterTendency	-0.00887441104425236	NPC	Irregular	AP
Contrast	-0.245369800941887	NPC	Irregular	AP
Correlation	0.748641670478882	NPC	Irregular	AP
DifferenceAverage	-0.258503634298944	NPC	Irregular	AP
DifferenceEntropy	-0.0820563011816565	NPC	Irregular	AP
DifferenceVariance	-0.222637781341741	NPC	Irregular	AP
Id	0.253856512898553	NPC	Irregular	AP
Idm	0.245864960102663	NPC	Irregular	AP
Idmn	0.743417741332693	NPC	Irregular	AP
Idn	0.715008247865689	NPC	Irregular	AP
Imc1	0.708189800868787	NPC	Irregular	AP
Imc2	-0.580211174880587	NPC	Irregular	AP
InverseVariance	0.249879436660403	NPC	Irregular	AP
JointAverage	0.100185447646843	NPC	Irregular	AP
JointEnergy	-0.725633099219791	NPC	Irregular	AP
JointEntropy	0.789686150786715	NPC	Irregular	AP
MCC	-0.60302536983082	NPC	Irregular	AP
MaximumProbability	-0.623959013500232	NPC	Irregular	AP
SumAverage	0.100185447646843	NPC	Irregular	AP
SumEntropy	0.442490029021583	NPC	Irregular	AP
SumSquares	-0.087634743216359	NPC	Irregular	AP
GrayLevelNonUniformity	0.792918381223441	NPC	Irregular	AP
GrayLevelNonUniformityNormalized	-0.2551539352528	NPC	Irregular	AP
GrayLevelVariance	-0.0321110715763388	NPC	Irregular	AP
HighGrayLevelRunEmphasis	0.0963532318014733	NPC	Irregular	AP
LongRunEmphasis	0.387999343673352	NPC	Irregular	AP
LongRunHighGrayLevelEmphasis	0.141365833341356	NPC	Irregular	AP
LongRunLowGrayLevelEmphasis	-0.3701319994453	NPC	Irregular	AP
LowGrayLevelRunEmphasis	-0.398278637145041	NPC	Irregular	AP
RunEntropy	0.325587692047896	NPC	Irregular	AP
RunLengthNonUniformity	0.993367237746695	NPC	Irregular	AP
RunLengthNonUniformityNormalized	-0.364110547991222	NPC	Irregular	AP
RunPercentage	-0.384563457729064	NPC	Irregular	AP
RunVariance	0.410731363273499	NPC	Irregular	AP
ShortRunEmphasis	-0.360445843436413	NPC	Irregular	AP
ShortRunHighGrayLevelEmphasis	0.084848156024331	NPC	Irregular	AP
ShortRunLowGrayLevelEmphasis	-0.404656708547891	NPC	Irregular	AP
GrayLevelNonUniformity.1	0.93482309522594	NPC	Irregular	AP
GrayLevelNonUniformityNormalized.1	-0.182383448630891	NPC	Irregular	AP
GrayLevelVariance.1	-0.0367244800125923	NPC	Irregular	AP
HighGrayLevelZoneEmphasis	0.0376863530206533	NPC	Irregular	AP
LargeAreaEmphasis	0.415742479333567	NPC	Irregular	AP
LargeAreaHighGrayLevelEmphasis	0.672681621390484	NPC	Irregular	AP
LargeAreaLowGrayLevelEmphasis	-0.0697336860241688	NPC	Irregular	AP
LowGrayLevelZoneEmphasis	-0.261795915953042	NPC	Irregular	AP
SizeZoneNonUniformity	0.691972284823236	NPC	Irregular	AP
SizeZoneNonUniformityNormalized	-0.261313925918882	NPC	Irregular	AP
SmallAreaEmphasis	-0.243806888995054	NPC	Irregular	AP
SmallAreaHighGrayLevelEmphasis	-0.0441992762800548	NPC	Irregular	AP
SmallAreaLowGrayLevelEmphasis	-0.243939633791347	NPC	Irregular	AP
ZoneEntropy	0.782720209571709	NPC	Irregular	AP
ZonePercentage	-0.354502106552913	NPC	Irregular	AP
ZoneVariance	0.445021661922317	NPC	Irregular	AP
Busyness	0.266967168592765	NPC	Irregular	AP
Coarseness	-0.938549431293314	NPC	Irregular	AP
Complexity	-0.00540460956336613	NPC	Irregular	AP
Contrast.1	-0.428408018548145	NPC	Irregular	AP
Strength	-0.505076566648505	NPC	Irregular	AP
DependenceEntropy	0.858582280358081	NPC	Irregular	AP
DependenceNonUniformity	0.890986760075433	NPC	Irregular	AP
DependenceNonUniformityNormalized	-0.41326036234891	NPC	Irregular	AP
DependenceVariance	0.473614469631822	NPC	Irregular	AP
GrayLevelNonUniformity.2	0.776899455607265	NPC	Irregular	AP
GrayLevelVariance.2	-0.0321679622033216	NPC	Irregular	AP
HighGrayLevelEmphasis	0.0988890788227252	NPC	Irregular	AP
LargeDependenceEmphasis	0.40886345435423	NPC	Irregular	AP
LargeDependenceHighGrayLevelEmphasis	0.571398922113964	NPC	Irregular	AP
LargeDependenceLowGrayLevelEmphasis	-0.202827200790174	NPC	Irregular	AP
LowGrayLevelEmphasis	-0.405261434842115	NPC	Irregular	AP
SmallDependenceEmphasis	-0.324606328732442	NPC	Irregular	AP
SmallDependenceHighGrayLevelEmphasis	-0.07869395977396	NPC	Irregular	AP
SmallDependenceLowGrayLevelEmphasis	-0.488690485782264	NPC	Irregular	AP
Elongation	0.263736263736264	XCAT	Rectangle	AP
Flatness	0.461538461538462	XCAT	Rectangle	AP
LeastAxisLength	0.967032967032967	XCAT	Rectangle	AP
MajorAxisLength	0.197802197802198	XCAT	Rectangle	AP
Maximum2DDiameterColumn	0.948847033031891	XCAT	Rectangle	AP
Maximum2DDiameterRow	0.930953434885063	XCAT	Rectangle	AP
Maximum2DDiameterSlice	0.909094358673449	XCAT	Rectangle	AP
Maximum3DDiameter	0.829204248365782	XCAT	Rectangle	AP
MeshVolume	1	XCAT	Rectangle	AP
MinorAxisLength	0.917582417582418	XCAT	Rectangle	AP
Sphericity	-0.21978021978022	XCAT	Rectangle	AP
SurfaceArea	1	XCAT	Rectangle	AP
SurfaceVolumeRatio	-0.967032967032967	XCAT	Rectangle	AP
VoxelVolume	1	XCAT	Rectangle	AP
X10Percentile	0.934065934065934	XCAT	Rectangle	AP
X90Percentile	0.82967032967033	XCAT	Rectangle	AP
Energy	0.983516483516483	XCAT	Rectangle	AP
Entropy	0.846153846153846	XCAT	Rectangle	AP
InterquartileRange	0.835164835164835	XCAT	Rectangle	AP
Kurtosis	-0.56043956043956	XCAT	Rectangle	AP
Maximum	0.93956043956044	XCAT	Rectangle	AP
MeanAbsoluteDeviation	0.774725274725275	XCAT	Rectangle	AP
Mean	0.928571428571429	XCAT	Rectangle	AP
Median	0.967032967032967	XCAT	Rectangle	AP
Minimum	0.93956043956044	XCAT	Rectangle	AP
Range	0.912087912087912	XCAT	Rectangle	AP
RobustMeanAbsoluteDeviation	0.857142857142857	XCAT	Rectangle	AP
RootMeanSquared	0.928571428571429	XCAT	Rectangle	AP
Skewness	-0.725274725274725	XCAT	Rectangle	AP
TotalEnergy	0.983516483516483	XCAT	Rectangle	AP
Uniformity	-0.873626373626374	XCAT	Rectangle	AP
Variance	0.747252747252747	XCAT	Rectangle	AP
Autocorrelation	0.846153846153846	XCAT	Rectangle	AP
ClusterProminence	0.725274725274725	XCAT	Rectangle	AP
ClusterShade	-0.538461538461538	XCAT	Rectangle	AP
ClusterTendency	0.813186813186813	XCAT	Rectangle	AP
Contrast	-0.230769230769231	XCAT	Rectangle	AP
Correlation	0.934065934065934	XCAT	Rectangle	AP
DifferenceAverage	-0.456043956043956	XCAT	Rectangle	AP
DifferenceEntropy	0.412087912087912	XCAT	Rectangle	AP
DifferenceVariance	0.126373626373626	XCAT	Rectangle	AP
Id	0.56043956043956	XCAT	Rectangle	AP
Idm	0.549450549450549	XCAT	Rectangle	AP
Idmn	0.840659340659341	XCAT	Rectangle	AP
Idn	0.895604395604396	XCAT	Rectangle	AP
Imc1	0.983516483516483	XCAT	Rectangle	AP
Imc2	-0.967032967032967	XCAT	Rectangle	AP
InverseVariance	0.686813186813187	XCAT	Rectangle	AP
JointAverage	0.736263736263736	XCAT	Rectangle	AP
JointEnergy	-0.934065934065934	XCAT	Rectangle	AP
JointEntropy	0.945054945054945	XCAT	Rectangle	AP
MCC	-0.796703296703297	XCAT	Rectangle	AP
MaximumProbability	-0.736263736263736	XCAT	Rectangle	AP
SumAverage	0.736263736263736	XCAT	Rectangle	AP
SumEntropy	0.906593406593407	XCAT	Rectangle	AP
SumSquares	0.648351648351648	XCAT	Rectangle	AP
GrayLevelNonUniformity	0.983516483516483	XCAT	Rectangle	AP
GrayLevelNonUniformityNormalized	-0.901098901098901	XCAT	Rectangle	AP
GrayLevelVariance	0.747252747252747	XCAT	Rectangle	AP
HighGrayLevelRunEmphasis	0.769230769230769	XCAT	Rectangle	AP
LongRunEmphasis	0.840659340659341	XCAT	Rectangle	AP
LongRunHighGrayLevelEmphasis	0.857142857142857	XCAT	Rectangle	AP
LongRunLowGrayLevelEmphasis	-0.571428571428571	XCAT	Rectangle	AP
LowGrayLevelRunEmphasis	-0.637362637362637	XCAT	Rectangle	AP
RunEntropy	0.945054945054945	XCAT	Rectangle	AP
RunLengthNonUniformity	1	XCAT	Rectangle	AP
RunLengthNonUniformityNormalized	-0.725274725274725	XCAT	Rectangle	AP
RunPercentage	-0.774725274725275	XCAT	Rectangle	AP
RunVariance	0.923076923076923	XCAT	Rectangle	AP
ShortRunEmphasis	-0.758241758241758	XCAT	Rectangle	AP
ShortRunHighGrayLevelEmphasis	0.758241758241758	XCAT	Rectangle	AP
ShortRunLowGrayLevelEmphasis	-0.637362637362637	XCAT	Rectangle	AP
GrayLevelNonUniformity.1	0.967032967032967	XCAT	Rectangle	AP
GrayLevelNonUniformityNormalized.1	-0.604395604395604	XCAT	Rectangle	AP
GrayLevelVariance.1	0.631868131868132	XCAT	Rectangle	AP
HighGrayLevelZoneEmphasis	0.417582417582418	XCAT	Rectangle	AP
LargeAreaEmphasis	0.703296703296703	XCAT	Rectangle	AP
LargeAreaHighGrayLevelEmphasis	0.945054945054945	XCAT	Rectangle	AP
LargeAreaLowGrayLevelEmphasis	-0.0824175824175824	XCAT	Rectangle	AP
LowGrayLevelZoneEmphasis	-0.307692307692308	XCAT	Rectangle	AP
SizeZoneNonUniformity	0.89010989010989	XCAT	Rectangle	AP
SizeZoneNonUniformityNormalized	-0.043956043956044	XCAT	Rectangle	AP
SmallAreaEmphasis	0.0494505494505495	XCAT	Rectangle	AP
SmallAreaHighGrayLevelEmphasis	0.153846153846154	XCAT	Rectangle	AP
SmallAreaLowGrayLevelEmphasis	0.21978021978022	XCAT	Rectangle	AP
ZoneEntropy	0.972527472527473	XCAT	Rectangle	AP
ZonePercentage	-0.60989010989011	XCAT	Rectangle	AP
ZoneVariance	0.813186813186813	XCAT	Rectangle	AP
Busyness	0.318681318681319	XCAT	Rectangle	AP
Coarseness	-0.978021978021978	XCAT	Rectangle	AP
Complexity	0.664835164835165	XCAT	Rectangle	AP
Contrast.1	-0.543956043956044	XCAT	Rectangle	AP
Strength	-0.934065934065934	XCAT	Rectangle	AP
DependenceEntropy	0.967032967032967	XCAT	Rectangle	AP
DependenceNonUniformity	0.956043956043956	XCAT	Rectangle	AP
DependenceNonUniformityNormalized	-0.93956043956044	XCAT	Rectangle	AP
DependenceVariance	0.950549450549451	XCAT	Rectangle	AP
GrayLevelNonUniformity.2	0.983516483516483	XCAT	Rectangle	AP
GrayLevelVariance.2	0.747252747252747	XCAT	Rectangle	AP
HighGrayLevelEmphasis	0.857142857142857	XCAT	Rectangle	AP
LargeDependenceEmphasis	0.895604395604396	XCAT	Rectangle	AP
LargeDependenceHighGrayLevelEmphasis	0.895604395604396	XCAT	Rectangle	AP
LargeDependenceLowGrayLevelEmphasis	-0.467032967032967	XCAT	Rectangle	AP
LowGrayLevelEmphasis	-0.604395604395604	XCAT	Rectangle	AP
SmallDependenceEmphasis	-0.351648351648352	XCAT	Rectangle	AP
SmallDependenceHighGrayLevelEmphasis	0.0989010989010989	XCAT	Rectangle	AP
SmallDependenceLowGrayLevelEmphasis	-0.417582417582418	XCAT	Rectangle	AP
Elongation	0.252747252747253	XCAT	Irregular	AP
Flatness	0.324175824175824	XCAT	Irregular	AP
LeastAxisLength	0.917582417582418	XCAT	Irregular	AP
MajorAxisLength	0.93956043956044	XCAT	Irregular	AP
Maximum2DDiameterColumn	0.946214997356889	XCAT	Irregular	AP
Maximum2DDiameterRow	0.950290746588907	XCAT	Irregular	AP
Maximum2DDiameterSlice	0.954608881073066	XCAT	Irregular	AP
Maximum3DDiameter	0.967032967032967	XCAT	Irregular	AP
MeshVolume	1	XCAT	Irregular	AP
MinorAxisLength	0.956043956043956	XCAT	Irregular	AP
Sphericity	0.10989010989011	XCAT	Irregular	AP
SurfaceArea	1	XCAT	Irregular	AP
SurfaceVolumeRatio	-0.983516483516483	XCAT	Irregular	AP
VoxelVolume	1	XCAT	Irregular	AP
X10Percentile	0.950549450549451	XCAT	Irregular	AP
X90Percentile	0.961538461538462	XCAT	Irregular	AP
Energy	0.994505494505495	XCAT	Irregular	AP
Entropy	0.901098901098901	XCAT	Irregular	AP
InterquartileRange	0.813186813186813	XCAT	Irregular	AP
Kurtosis	-0.78021978021978	XCAT	Irregular	AP
Maximum	0.961538461538462	XCAT	Irregular	AP
MeanAbsoluteDeviation	0.796703296703297	XCAT	Irregular	AP
Mean	0.967032967032967	XCAT	Irregular	AP
Median	0.967032967032967	XCAT	Irregular	AP
Minimum	0.928571428571429	XCAT	Irregular	AP
Range	0.961538461538462	XCAT	Irregular	AP
RobustMeanAbsoluteDeviation	0.82967032967033	XCAT	Irregular	AP
RootMeanSquared	0.967032967032967	XCAT	Irregular	AP
Skewness	-0.796703296703297	XCAT	Irregular	AP
TotalEnergy	0.994505494505495	XCAT	Irregular	AP
Uniformity	-0.912087912087912	XCAT	Irregular	AP
Variance	0.736263736263736	XCAT	Irregular	AP
Autocorrelation	0.917582417582418	XCAT	Irregular	AP
ClusterProminence	0.769230769230769	XCAT	Irregular	AP
ClusterShade	-0.285714285714286	XCAT	Irregular	AP
ClusterTendency	0.895604395604396	XCAT	Irregular	AP
Contrast	-0.115384615384615	XCAT	Irregular	AP
Correlation	0.93956043956044	XCAT	Irregular	AP
DifferenceAverage	-0.17032967032967	XCAT	Irregular	AP
DifferenceEntropy	0.252747252747253	XCAT	Irregular	AP
DifferenceVariance	0.17032967032967	XCAT	Irregular	AP
Id	0.269230769230769	XCAT	Irregular	AP
Idm	0.351648351648352	XCAT	Irregular	AP
Idmn	0.82967032967033	XCAT	Irregular	AP
Idn	0.82967032967033	XCAT	Irregular	AP
Imc1	0.956043956043956	XCAT	Irregular	AP
Imc2	-0.862637362637363	XCAT	Irregular	AP
InverseVariance	0.445054945054945	XCAT	Irregular	AP
JointAverage	0.89010989010989	XCAT	Irregular	AP
JointEnergy	-0.961538461538462	XCAT	Irregular	AP
JointEntropy	0.989010989010989	XCAT	Irregular	AP
MCC	0.131868131868132	XCAT	Irregular	AP
MaximumProbability	-0.813186813186813	XCAT	Irregular	AP
SumAverage	0.89010989010989	XCAT	Irregular	AP
SumEntropy	0.956043956043956	XCAT	Irregular	AP
SumSquares	0.681318681318681	XCAT	Irregular	AP
GrayLevelNonUniformity	0.972527472527473	XCAT	Irregular	AP
GrayLevelNonUniformityNormalized	-0.912087912087912	XCAT	Irregular	AP
GrayLevelVariance	0.736263736263736	XCAT	Irregular	AP
HighGrayLevelRunEmphasis	0.934065934065934	XCAT	Irregular	AP
LongRunEmphasis	0.769230769230769	XCAT	Irregular	AP
LongRunHighGrayLevelEmphasis	0.934065934065934	XCAT	Irregular	AP
LongRunLowGrayLevelEmphasis	-0.835164835164835	XCAT	Irregular	AP
LowGrayLevelRunEmphasis	-0.835164835164835	XCAT	Irregular	AP
RunEntropy	0.945054945054945	XCAT	Irregular	AP
RunLengthNonUniformity	1	XCAT	Irregular	AP
RunLengthNonUniformityNormalized	-0.527472527472527	XCAT	Irregular	AP
RunPercentage	-0.725274725274725	XCAT	Irregular	AP
RunVariance	0.791208791208791	XCAT	Irregular	AP
ShortRunEmphasis	-0.554945054945055	XCAT	Irregular	AP
ShortRunHighGrayLevelEmphasis	0.912087912087912	XCAT	Irregular	AP
ShortRunLowGrayLevelEmphasis	-0.835164835164835	XCAT	Irregular	AP
GrayLevelNonUniformity.1	0.972527472527473	XCAT	Irregular	AP
GrayLevelNonUniformityNormalized.1	-0.824175824175824	XCAT	Irregular	AP
GrayLevelVariance.1	0.741758241758242	XCAT	Irregular	AP
HighGrayLevelZoneEmphasis	0.862637362637363	XCAT	Irregular	AP
LargeAreaEmphasis	0.648351648351648	XCAT	Irregular	AP
LargeAreaHighGrayLevelEmphasis	0.961538461538462	XCAT	Irregular	AP
LargeAreaLowGrayLevelEmphasis	-0.428571428571429	XCAT	Irregular	AP
LowGrayLevelZoneEmphasis	-0.824175824175824	XCAT	Irregular	AP
SizeZoneNonUniformity	0.928571428571429	XCAT	Irregular	AP
SizeZoneNonUniformityNormalized	0.384615384615385	XCAT	Irregular	AP
SmallAreaEmphasis	0.428571428571429	XCAT	Irregular	AP
SmallAreaHighGrayLevelEmphasis	0.708791208791209	XCAT	Irregular	AP
SmallAreaLowGrayLevelEmphasis	-0.637362637362637	XCAT	Irregular	AP
ZoneEntropy	0.994505494505495	XCAT	Irregular	AP
ZonePercentage	-0.357142857142857	XCAT	Irregular	AP
ZoneVariance	0.835164835164835	XCAT	Irregular	AP
Busyness	-0.148351648351648	XCAT	Irregular	AP
Coarseness	-0.983516483516483	XCAT	Irregular	AP
Complexity	0.582417582417582	XCAT	Irregular	AP
Contrast.1	-0.120879120879121	XCAT	Irregular	AP
Strength	-0.879120879120879	XCAT	Irregular	AP
DependenceEntropy	0.950549450549451	XCAT	Irregular	AP
DependenceNonUniformity	0.972527472527473	XCAT	Irregular	AP
DependenceNonUniformityNormalized	-0.879120879120879	XCAT	Irregular	AP
DependenceVariance	0.917582417582418	XCAT	Irregular	AP
GrayLevelNonUniformity.2	0.972527472527473	XCAT	Irregular	AP
GrayLevelVariance.2	0.736263736263736	XCAT	Irregular	AP
HighGrayLevelEmphasis	0.917582417582418	XCAT	Irregular	AP
LargeDependenceEmphasis	0.813186813186813	XCAT	Irregular	AP
LargeDependenceHighGrayLevelEmphasis	0.961538461538462	XCAT	Irregular	AP
LargeDependenceLowGrayLevelEmphasis	-0.708791208791209	XCAT	Irregular	AP
LowGrayLevelEmphasis	-0.835164835164835	XCAT	Irregular	AP
SmallDependenceEmphasis	-0.126373626373626	XCAT	Irregular	AP
SmallDependenceHighGrayLevelEmphasis	0.593406593406593	XCAT	Irregular	AP
SmallDependenceLowGrayLevelEmphasis	-0.747252747252747	XCAT	Irregular	AP
Elongation	-0.0194761103841406	NPC	Rectangle	ST
Flatness	0.0490471597616457	NPC	Rectangle	ST
LeastAxisLength	0.880431547644472	NPC	Rectangle	ST
MajorAxisLength	0.751383418627959	NPC	Rectangle	ST
Maximum2DDiameterColumn	0.805987759088459	NPC	Rectangle	ST
Maximum2DDiameterRow	0.851402037289742	NPC	Rectangle	ST
Maximum2DDiameterSlice	0.854346892428615	NPC	Rectangle	ST
Maximum3DDiameter	0.814098031092064	NPC	Rectangle	ST
MeshVolume	0.999757160723903	NPC	Rectangle	ST
MinorAxisLength	0.880278258808787	NPC	Rectangle	ST
Sphericity	-0.4074527873319	NPC	Rectangle	ST
SurfaceArea	0.984260765979116	NPC	Rectangle	ST
SurfaceVolumeRatio	-0.885104486686955	NPC	Rectangle	ST
VoxelVolume	1	NPC	Rectangle	ST
X10Percentile	-0.0459302867693822	NPC	Rectangle	ST
X90Percentile	-0.0736197288579968	NPC	Rectangle	ST
Energy	0.621363406787258	NPC	Rectangle	ST
Entropy	0.118629229081752	NPC	Rectangle	ST
InterquartileRange	-0.0831083604634798	NPC	Rectangle	ST
Kurtosis	-0.0444737794474946	NPC	Rectangle	ST
Maximum	-0.0274455495424902	NPC	Rectangle	ST
MeanAbsoluteDeviation	-0.121834598721421	NPC	Rectangle	ST
Mean	-0.0488533099625663	NPC	Rectangle	ST
Median	-0.0295905397105648	NPC	Rectangle	ST
Minimum	-0.0607987770650777	NPC	Rectangle	ST
Range	-0.00160189467119713	NPC	Rectangle	ST
RobustMeanAbsoluteDeviation	-0.0923957675492663	NPC	Rectangle	ST
RootMeanSquared	-0.0531733159469424	NPC	Rectangle	ST
Skewness	-0.191662667650685	NPC	Rectangle	ST
TotalEnergy	0.621363406787258	NPC	Rectangle	ST
Uniformity	-0.146703736939733	NPC	Rectangle	ST
Variance	-0.126488047430844	NPC	Rectangle	ST
Autocorrelation	-0.0212939790162686	NPC	Rectangle	ST
ClusterProminence	-0.0422840141899588	NPC	Rectangle	ST
ClusterShade	-0.0447002887235929	NPC	Rectangle	ST
ClusterTendency	-0.0675782523752741	NPC	Rectangle	ST
Contrast	-0.364792662390466	NPC	Rectangle	ST
Correlation	0.819484222635535	NPC	Rectangle	ST
DifferenceAverage	-0.384984120674471	NPC	Rectangle	ST
DifferenceEntropy	-0.0656750476902904	NPC	Rectangle	ST
DifferenceVariance	-0.323610115401255	NPC	Rectangle	ST
Id	0.386648173705155	NPC	Rectangle	ST
Idm	0.380886409840126	NPC	Rectangle	ST
Idmn	0.828031523830814	NPC	Rectangle	ST
Idn	0.803908812692109	NPC	Rectangle	ST
Imc1	0.819245070981235	NPC	Rectangle	ST
Imc2	-0.699925778756022	NPC	Rectangle	ST
InverseVariance	0.386616567759653	NPC	Rectangle	ST
JointAverage	-0.0601845681908206	NPC	Rectangle	ST
JointEnergy	-0.716086425456994	NPC	Rectangle	ST
JointEntropy	0.779254068137453	NPC	Rectangle	ST
MCC	-0.735219611332437	NPC	Rectangle	ST
MaximumProbability	-0.607413595974156	NPC	Rectangle	ST
SumAverage	-0.0601845681908206	NPC	Rectangle	ST
SumEntropy	0.509329811766032	NPC	Rectangle	ST
SumSquares	-0.176239493011428	NPC	Rectangle	ST
GrayLevelNonUniformity	0.863353274992423	NPC	Rectangle	ST
GrayLevelNonUniformityNormalized	-0.142352125009855	NPC	Rectangle	ST
GrayLevelVariance	-0.125299137114207	NPC	Rectangle	ST
HighGrayLevelRunEmphasis	-0.0529894746972719	NPC	Rectangle	ST
LongRunEmphasis	0.551256152006059	NPC	Rectangle	ST
LongRunHighGrayLevelEmphasis	-0.00157028872569505	NPC	Rectangle	ST
LongRunLowGrayLevelEmphasis	-0.126658719536555	NPC	Rectangle	ST
LowGrayLevelRunEmphasis	-0.172279794805775	NPC	Rectangle	ST
RunEntropy	0.270416782355495	NPC	Rectangle	ST
RunLengthNonUniformity	0.994367293819165	NPC	Rectangle	ST
RunLengthNonUniformityNormalized	-0.532297852362394	NPC	Rectangle	ST
RunPercentage	-0.547562758942276	NPC	Rectangle	ST
RunVariance	0.567734438459327	NPC	Rectangle	ST
ShortRunEmphasis	-0.530201851409848	NPC	Rectangle	ST
ShortRunHighGrayLevelEmphasis	-0.065151969292231	NPC	Rectangle	ST
ShortRunLowGrayLevelEmphasis	-0.182939426692111	NPC	Rectangle	ST
GrayLevelNonUniformity.1	0.928516024152114	NPC	Rectangle	ST
GrayLevelNonUniformityNormalized.1	-0.0886278821080394	NPC	Rectangle	ST
GrayLevelVariance.1	-0.130508323698709	NPC	Rectangle	ST
HighGrayLevelZoneEmphasis	-0.0855957483744936	NPC	Rectangle	ST
LargeAreaEmphasis	0.582086171546064	NPC	Rectangle	ST
LargeAreaHighGrayLevelEmphasis	0.702626506799174	NPC	Rectangle	ST
LargeAreaLowGrayLevelEmphasis	0.233571624620686	NPC	Rectangle	ST
LowGrayLevelZoneEmphasis	-0.0999922565506914	NPC	Rectangle	ST
SizeZoneNonUniformity	0.636531100033706	NPC	Rectangle	ST
SizeZoneNonUniformityNormalized	-0.437547293731429	NPC	Rectangle	ST
SmallAreaEmphasis	-0.415697198216118	NPC	Rectangle	ST
SmallAreaHighGrayLevelEmphasis	-0.16672663018106	NPC	Rectangle	ST
SmallAreaLowGrayLevelEmphasis	-0.175071653325126	NPC	Rectangle	ST
ZoneEntropy	0.7879536046369	NPC	Rectangle	ST
ZonePercentage	-0.526175420107171	NPC	Rectangle	ST
ZoneVariance	0.61035294890585	NPC	Rectangle	ST
Busyness	0.452424360421052	NPC	Rectangle	ST
Coarseness	-0.968593172027976	NPC	Rectangle	ST
Complexity	-0.0685169489566858	NPC	Rectangle	ST
Contrast.1	-0.583767607846774	NPC	Rectangle	ST
Strength	-0.603369088481406	NPC	Rectangle	ST
DependenceEntropy	0.897060489104633	NPC	Rectangle	ST
DependenceNonUniformity	0.905290677313375	NPC	Rectangle	ST
DependenceNonUniformityNormalized	-0.58165475038996	NPC	Rectangle	ST
DependenceVariance	0.605248588707264	NPC	Rectangle	ST
GrayLevelNonUniformity.2	0.85481041306294	NPC	Rectangle	ST
GrayLevelVariance.2	-0.126391122531304	NPC	Rectangle	ST
HighGrayLevelEmphasis	-0.0488064278100715	NPC	Rectangle	ST
LargeDependenceEmphasis	0.567256021171583	NPC	Rectangle	ST
LargeDependenceHighGrayLevelEmphasis	0.480528893927261	NPC	Rectangle	ST
LargeDependenceLowGrayLevelEmphasis	0.1002477379435	NPC	Rectangle	ST
LowGrayLevelEmphasis	-0.176073035031784	NPC	Rectangle	ST
SmallDependenceEmphasis	-0.49448607946098	NPC	Rectangle	ST
SmallDependenceHighGrayLevelEmphasis	-0.219720319004399	NPC	Rectangle	ST
SmallDependenceLowGrayLevelEmphasis	-0.514929858543242	NPC	Rectangle	ST
Elongation	-0.068203122311081	NPC	Irregular	ST
Flatness	0.000681636148063633	NPC	Irregular	ST
LeastAxisLength	0.873541481779835	NPC	Irregular	ST
MajorAxisLength	0.75215862428501	NPC	Irregular	ST
Maximum2DDiameterColumn	0.809450961492915	NPC	Irregular	ST
Maximum2DDiameterRow	0.860974293258069	NPC	Irregular	ST
Maximum2DDiameterSlice	0.857680990768486	NPC	Irregular	ST
Maximum3DDiameter	0.811181493609218	NPC	Irregular	ST
MeshVolume	0.999750312598211	NPC	Irregular	ST
MinorAxisLength	0.876411306922532	NPC	Irregular	ST
Sphericity	-0.338921713805364	NPC	Irregular	ST
SurfaceArea	0.984887326009432	NPC	Irregular	ST
SurfaceVolumeRatio	-0.902382486990524	NPC	Irregular	ST
VoxelVolume	1	NPC	Irregular	ST
X10Percentile	0.0393968837045433	NPC	Irregular	ST
X90Percentile	0.00311951257251378	NPC	Irregular	ST
Energy	0.666097583074776	NPC	Irregular	ST
Entropy	0.206210737791136	NPC	Irregular	ST
InterquartileRange	-0.0261745120256057	NPC	Irregular	ST
Kurtosis	-0.116166286571892	NPC	Irregular	ST
Maximum	0.0397729951494563	NPC	Irregular	ST
MeanAbsoluteDeviation	-0.0562355089819793	NPC	Irregular	ST
Mean	0.0317945862633885	NPC	Irregular	ST
Median	0.0575376763374764	NPC	Irregular	ST
Minimum	0.00734207467674723	NPC	Irregular	ST
Range	0.0625672450714111	NPC	Irregular	ST
RobustMeanAbsoluteDeviation	-0.0282304825711176	NPC	Irregular	ST
RootMeanSquared	0.0297844444233492	NPC	Irregular	ST
Skewness	-0.304375824913431	NPC	Irregular	ST
TotalEnergy	0.666097583074776	NPC	Irregular	ST
Uniformity	-0.237484878525709	NPC	Irregular	ST
Variance	-0.0603427091724369	NPC	Irregular	ST
Autocorrelation	0.0702453969216241	NPC	Irregular	ST
ClusterProminence	0.012022397068977	NPC	Irregular	ST
ClusterShade	-0.0213751403524931	NPC	Irregular	ST
ClusterTendency	-0.0115893948172705	NPC	Irregular	ST
Contrast	-0.293439094074098	NPC	Irregular	ST
Correlation	0.797314121877213	NPC	Irregular	ST
DifferenceAverage	-0.308464061501624	NPC	Irregular	ST
DifferenceEntropy	0.00786831463958769	NPC	Irregular	ST
DifferenceVariance	-0.254842369031772	NPC	Irregular	ST
Id	0.310843466819092	NPC	Irregular	ST
Idm	0.304540176133057	NPC	Irregular	ST
Idmn	0.804728890362641	NPC	Irregular	ST
Idn	0.778378965016089	NPC	Irregular	ST
Imc1	0.775929499723588	NPC	Irregular	ST
Imc2	-0.643140035466654	NPC	Irregular	ST
InverseVariance	0.309249470695413	NPC	Irregular	ST
JointAverage	0.0376817312330633	NPC	Irregular	ST
JointEnergy	-0.780805252572488	NPC	Irregular	ST
JointEntropy	0.838237048797321	NPC	Irregular	ST
MCC	-0.714630182170252	NPC	Irregular	ST
MaximumProbability	-0.683115309040265	NPC	Irregular	ST
SumAverage	0.0376817312330633	NPC	Irregular	ST
SumEntropy	0.566715664807173	NPC	Irregular	ST
SumSquares	-0.114056585819964	NPC	Irregular	ST
GrayLevelNonUniformity	0.839571348923322	NPC	Irregular	ST
GrayLevelNonUniformityNormalized	-0.235527940125357	NPC	Irregular	ST
GrayLevelVariance	-0.0594314027302807	NPC	Irregular	ST
HighGrayLevelRunEmphasis	0.0414781390530746	NPC	Irregular	ST
LongRunEmphasis	0.484039099834426	NPC	Irregular	ST
LongRunHighGrayLevelEmphasis	0.0925223619151411	NPC	Irregular	ST
LongRunLowGrayLevelEmphasis	-0.297420397016188	NPC	Irregular	ST
LowGrayLevelRunEmphasis	-0.337989863460755	NPC	Irregular	ST
RunEntropy	0.347288876537855	NPC	Irregular	ST
RunLengthNonUniformity	0.995478497874167	NPC	Irregular	ST
RunLengthNonUniformityNormalized	-0.462737180057343	NPC	Irregular	ST
RunPercentage	-0.47812441401301	NPC	Irregular	ST
RunVariance	0.503034308102722	NPC	Irregular	ST
ShortRunEmphasis	-0.459242609573375	NPC	Irregular	ST
ShortRunHighGrayLevelEmphasis	0.0283105511140123	NPC	Irregular	ST
ShortRunLowGrayLevelEmphasis	-0.348359793299071	NPC	Irregular	ST
GrayLevelNonUniformity.1	0.947377001893347	NPC	Irregular	ST
GrayLevelNonUniformityNormalized.1	-0.177813627215129	NPC	Irregular	ST
GrayLevelVariance.1	-0.0619835875350475	NPC	Irregular	ST
HighGrayLevelZoneEmphasis	-0.00280239900131262	NPC	Irregular	ST
LargeAreaEmphasis	0.517586902095718	NPC	Irregular	ST
LargeAreaHighGrayLevelEmphasis	0.695686070274725	NPC	Irregular	ST
LargeAreaLowGrayLevelEmphasis	0.0867184460887384	NPC	Irregular	ST
LowGrayLevelZoneEmphasis	-0.234360625052629	NPC	Irregular	ST
SizeZoneNonUniformity	0.69543480254472	NPC	Irregular	ST
SizeZoneNonUniformityNormalized	-0.360032417259613	NPC	Irregular	ST
SmallAreaEmphasis	-0.341788378347684	NPC	Irregular	ST
SmallAreaHighGrayLevelEmphasis	-0.0890520227007336	NPC	Irregular	ST
SmallAreaLowGrayLevelEmphasis	-0.287072064613785	NPC	Irregular	ST
ZoneEntropy	0.812293737924331	NPC	Irregular	ST
ZonePercentage	-0.455201040926386	NPC	Irregular	ST
ZoneVariance	0.547392807633085	NPC	Irregular	ST
Busyness	0.359045783175128	NPC	Irregular	ST
Coarseness	-0.957476492469525	NPC	Irregular	ST
Complexity	-0.00216764509218072	NPC	Irregular	ST
Contrast.1	-0.522728535821157	NPC	Irregular	ST
Strength	-0.542078258098453	NPC	Irregular	ST
DependenceEntropy	0.901295767227421	NPC	Irregular	ST
DependenceNonUniformity	0.903148932582049	NPC	Irregular	ST
DependenceNonUniformityNormalized	-0.518682967338059	NPC	Irregular	ST
DependenceVariance	0.544795847656305	NPC	Irregular	ST
GrayLevelNonUniformity.2	0.829468181515268	NPC	Irregular	ST
GrayLevelVariance.2	-0.0602663279966492	NPC	Irregular	ST
HighGrayLevelEmphasis	0.0459798875239801	NPC	Irregular	ST
LargeDependenceEmphasis	0.501100679418228	NPC	Irregular	ST
LargeDependenceHighGrayLevelEmphasis	0.551570067798576	NPC	Irregular	ST
LargeDependenceLowGrayLevelEmphasis	-0.0704455682788607	NPC	Irregular	ST
LowGrayLevelEmphasis	-0.345360910307628	NPC	Irregular	ST
SmallDependenceEmphasis	-0.422453747946933	NPC	Irregular	ST
SmallDependenceHighGrayLevelEmphasis	-0.137312283397022	NPC	Irregular	ST
SmallDependenceLowGrayLevelEmphasis	-0.550166234464271	NPC	Irregular	ST
Elongation	0.126373626373626	XCAT	Rectangle	ST
Flatness	0.340659340659341	XCAT	Rectangle	ST
LeastAxisLength	0.967032967032967	XCAT	Rectangle	ST
MajorAxisLength	0.478021978021978	XCAT	Rectangle	ST
Maximum2DDiameterColumn	0.931133009792806	XCAT	Rectangle	ST
Maximum2DDiameterRow	0.931133009792806	XCAT	Rectangle	ST
Maximum2DDiameterSlice	0.9050902647638	XCAT	Rectangle	ST
Maximum3DDiameter	0.883081990848571	XCAT	Rectangle	ST
MeshVolume	1	XCAT	Rectangle	ST
MinorAxisLength	0.89010989010989	XCAT	Rectangle	ST
Sphericity	-0.423076923076923	XCAT	Rectangle	ST
SurfaceArea	0.994505494505495	XCAT	Rectangle	ST
SurfaceVolumeRatio	-0.978021978021978	XCAT	Rectangle	ST
VoxelVolume	1	XCAT	Rectangle	ST
X10Percentile	0.873626373626374	XCAT	Rectangle	ST
X90Percentile	0.851648351648352	XCAT	Rectangle	ST
Energy	0.978021978021978	XCAT	Rectangle	ST
Entropy	0.835164835164835	XCAT	Rectangle	ST
InterquartileRange	0.851648351648352	XCAT	Rectangle	ST
Kurtosis	-0.604395604395604	XCAT	Rectangle	ST
Maximum	0.934065934065934	XCAT	Rectangle	ST
MeanAbsoluteDeviation	0.802197802197802	XCAT	Rectangle	ST
Mean	0.835164835164835	XCAT	Rectangle	ST
Median	0.78021978021978	XCAT	Rectangle	ST
Minimum	0.906593406593407	XCAT	Rectangle	ST
Range	0.93956043956044	XCAT	Rectangle	ST
RobustMeanAbsoluteDeviation	0.873626373626374	XCAT	Rectangle	ST
RootMeanSquared	0.879120879120879	XCAT	Rectangle	ST
Skewness	-0.637362637362637	XCAT	Rectangle	ST
TotalEnergy	0.978021978021978	XCAT	Rectangle	ST
Uniformity	-0.747252747252747	XCAT	Rectangle	ST
Variance	0.763736263736264	XCAT	Rectangle	ST
Autocorrelation	0.78021978021978	XCAT	Rectangle	ST
ClusterProminence	0.895604395604396	XCAT	Rectangle	ST
ClusterShade	-0.340659340659341	XCAT	Rectangle	ST
ClusterTendency	0.934065934065934	XCAT	Rectangle	ST
Contrast	-0.296703296703297	XCAT	Rectangle	ST
Correlation	0.972527472527473	XCAT	Rectangle	ST
DifferenceAverage	-0.39010989010989	XCAT	Rectangle	ST
DifferenceEntropy	0.28021978021978	XCAT	Rectangle	ST
DifferenceVariance	-0.00549450549450549	XCAT	Rectangle	ST
Id	0.510989010989011	XCAT	Rectangle	ST
Idm	0.527472527472527	XCAT	Rectangle	ST
Idmn	0.873626373626374	XCAT	Rectangle	ST
Idn	0.873626373626374	XCAT	Rectangle	ST
Imc1	0.978021978021978	XCAT	Rectangle	ST
Imc2	-0.945054945054945	XCAT	Rectangle	ST
InverseVariance	0.67032967032967	XCAT	Rectangle	ST
JointAverage	0.714285714285714	XCAT	Rectangle	ST
JointEnergy	-0.956043956043956	XCAT	Rectangle	ST
JointEntropy	0.983516483516483	XCAT	Rectangle	ST
MCC	-0.395604395604396	XCAT	Rectangle	ST
MaximumProbability	-0.857142857142857	XCAT	Rectangle	ST
SumAverage	0.714285714285714	XCAT	Rectangle	ST
SumEntropy	0.956043956043956	XCAT	Rectangle	ST
SumSquares	0.758241758241758	XCAT	Rectangle	ST
GrayLevelNonUniformity	0.967032967032967	XCAT	Rectangle	ST
GrayLevelNonUniformityNormalized	-0.774725274725275	XCAT	Rectangle	ST
GrayLevelVariance	0.785714285714286	XCAT	Rectangle	ST
HighGrayLevelRunEmphasis	0.758241758241758	XCAT	Rectangle	ST
LongRunEmphasis	0.653846153846154	XCAT	Rectangle	ST
LongRunHighGrayLevelEmphasis	0.813186813186813	XCAT	Rectangle	ST
LongRunLowGrayLevelEmphasis	-0.450549450549451	XCAT	Rectangle	ST
LowGrayLevelRunEmphasis	-0.478021978021978	XCAT	Rectangle	ST
RunEntropy	0.912087912087912	XCAT	Rectangle	ST
RunLengthNonUniformity	1	XCAT	Rectangle	ST
RunLengthNonUniformityNormalized	-0.637362637362637	XCAT	Rectangle	ST
RunPercentage	-0.67032967032967	XCAT	Rectangle	ST
RunVariance	0.653846153846154	XCAT	Rectangle	ST
ShortRunEmphasis	-0.637362637362637	XCAT	Rectangle	ST
ShortRunHighGrayLevelEmphasis	0.736263736263736	XCAT	Rectangle	ST
ShortRunLowGrayLevelEmphasis	-0.478021978021978	XCAT	Rectangle	ST
GrayLevelNonUniformity.1	0.950549450549451	XCAT	Rectangle	ST
GrayLevelNonUniformityNormalized.1	-0.67032967032967	XCAT	Rectangle	ST
GrayLevelVariance.1	0.571428571428571	XCAT	Rectangle	ST
HighGrayLevelZoneEmphasis	0.631868131868132	XCAT	Rectangle	ST
LargeAreaEmphasis	0.681318681318681	XCAT	Rectangle	ST
LargeAreaHighGrayLevelEmphasis	0.961538461538462	XCAT	Rectangle	ST
LargeAreaLowGrayLevelEmphasis	0.0989010989010989	XCAT	Rectangle	ST
LowGrayLevelZoneEmphasis	-0.39010989010989	XCAT	Rectangle	ST
SizeZoneNonUniformity	0.857142857142857	XCAT	Rectangle	ST
SizeZoneNonUniformityNormalized	-0.043956043956044	XCAT	Rectangle	ST
SmallAreaEmphasis	0.0714285714285714	XCAT	Rectangle	ST
SmallAreaHighGrayLevelEmphasis	0.313186813186813	XCAT	Rectangle	ST
SmallAreaLowGrayLevelEmphasis	-0.0494505494505495	XCAT	Rectangle	ST
ZoneEntropy	0.983516483516483	XCAT	Rectangle	ST
ZonePercentage	-0.450549450549451	XCAT	Rectangle	ST
ZoneVariance	0.708791208791209	XCAT	Rectangle	ST
Busyness	0.208791208791209	XCAT	Rectangle	ST
Coarseness	-0.972527472527473	XCAT	Rectangle	ST
Complexity	0.653846153846154	XCAT	Rectangle	ST
Contrast.1	-0.401098901098901	XCAT	Rectangle	ST
Strength	-0.846153846153846	XCAT	Rectangle	ST
DependenceEntropy	0.978021978021978	XCAT	Rectangle	ST
DependenceNonUniformity	0.978021978021978	XCAT	Rectangle	ST
DependenceNonUniformityNormalized	-0.862637362637363	XCAT	Rectangle	ST
DependenceVariance	0.884615384615385	XCAT	Rectangle	ST
GrayLevelNonUniformity.2	0.956043956043956	XCAT	Rectangle	ST
GrayLevelVariance.2	0.758241758241758	XCAT	Rectangle	ST
HighGrayLevelEmphasis	0.796703296703297	XCAT	Rectangle	ST
LargeDependenceEmphasis	0.796703296703297	XCAT	Rectangle	ST
LargeDependenceHighGrayLevelEmphasis	0.868131868131868	XCAT	Rectangle	ST
LargeDependenceLowGrayLevelEmphasis	-0.181318681318681	XCAT	Rectangle	ST
LowGrayLevelEmphasis	-0.478021978021978	XCAT	Rectangle	ST
SmallDependenceEmphasis	-0.340659340659341	XCAT	Rectangle	ST
SmallDependenceHighGrayLevelEmphasis	0.28021978021978	XCAT	Rectangle	ST
SmallDependenceLowGrayLevelEmphasis	-0.324175824175824	XCAT	Rectangle	ST
Elongation	0.247252747252747	XCAT	Irregular	ST
Flatness	0.368131868131868	XCAT	Irregular	ST
LeastAxisLength	0.945054945054945	XCAT	Irregular	ST
MajorAxisLength	0.956043956043956	XCAT	Irregular	ST
Maximum2DDiameterColumn	0.939397503962564	XCAT	Irregular	ST
Maximum2DDiameterRow	0.939397503962564	XCAT	Irregular	ST
Maximum2DDiameterSlice	0.943314397270772	XCAT	Irregular	ST
Maximum3DDiameter	0.950549450549451	XCAT	Irregular	ST
MeshVolume	1	XCAT	Irregular	ST
MinorAxisLength	0.961538461538462	XCAT	Irregular	ST
Sphericity	0.225274725274725	XCAT	Irregular	ST
SurfaceArea	1	XCAT	Irregular	ST
SurfaceVolumeRatio	-1	XCAT	Irregular	ST
VoxelVolume	1	XCAT	Irregular	ST
X10Percentile	0.901098901098901	XCAT	Irregular	ST
X90Percentile	0.851648351648352	XCAT	Irregular	ST
Energy	0.989010989010989	XCAT	Irregular	ST
Entropy	0.862637362637363	XCAT	Irregular	ST
InterquartileRange	0.895604395604396	XCAT	Irregular	ST
Kurtosis	-0.631868131868132	XCAT	Irregular	ST
Maximum	0.950549450549451	XCAT	Irregular	ST
MeanAbsoluteDeviation	0.835164835164835	XCAT	Irregular	ST
Mean	0.851648351648352	XCAT	Irregular	ST
Median	0.840659340659341	XCAT	Irregular	ST
Minimum	0.928571428571429	XCAT	Irregular	ST
Range	0.950549450549451	XCAT	Irregular	ST
RobustMeanAbsoluteDeviation	0.873626373626374	XCAT	Irregular	ST
RootMeanSquared	0.906593406593407	XCAT	Irregular	ST
Skewness	-0.692307692307692	XCAT	Irregular	ST
TotalEnergy	0.989010989010989	XCAT	Irregular	ST
Uniformity	-0.835164835164835	XCAT	Irregular	ST
Variance	0.82967032967033	XCAT	Irregular	ST
Autocorrelation	0.835164835164835	XCAT	Irregular	ST
ClusterProminence	0.89010989010989	XCAT	Irregular	ST
ClusterShade	-0.384615384615385	XCAT	Irregular	ST
ClusterTendency	0.950549450549451	XCAT	Irregular	ST
Contrast	-0.17032967032967	XCAT	Irregular	ST
Correlation	0.950549450549451	XCAT	Irregular	ST
DifferenceAverage	-0.335164835164835	XCAT	Irregular	ST
DifferenceEntropy	0.313186813186813	XCAT	Irregular	ST
DifferenceVariance	0.0604395604395604	XCAT	Irregular	ST
Id	0.368131868131868	XCAT	Irregular	ST
Idm	0.384615384615385	XCAT	Irregular	ST
Idmn	0.846153846153846	XCAT	Irregular	ST
Idn	0.857142857142857	XCAT	Irregular	ST
Imc1	0.989010989010989	XCAT	Irregular	ST
Imc2	-0.961538461538462	XCAT	Irregular	ST
InverseVariance	0.587912087912088	XCAT	Irregular	ST
JointAverage	0.807692307692308	XCAT	Irregular	ST
JointEnergy	-0.956043956043956	XCAT	Irregular	ST
JointEntropy	0.983516483516483	XCAT	Irregular	ST
MCC	-0.467032967032967	XCAT	Irregular	ST
MaximumProbability	-0.791208791208791	XCAT	Irregular	ST
SumAverage	0.807692307692308	XCAT	Irregular	ST
SumEntropy	0.967032967032967	XCAT	Irregular	ST
SumSquares	0.752747252747253	XCAT	Irregular	ST
GrayLevelNonUniformity	0.983516483516483	XCAT	Irregular	ST
GrayLevelNonUniformityNormalized	-0.835164835164835	XCAT	Irregular	ST
GrayLevelVariance	0.835164835164835	XCAT	Irregular	ST
HighGrayLevelRunEmphasis	0.82967032967033	XCAT	Irregular	ST
LongRunEmphasis	0.620879120879121	XCAT	Irregular	ST
LongRunHighGrayLevelEmphasis	0.868131868131868	XCAT	Irregular	ST
LongRunLowGrayLevelEmphasis	-0.576923076923077	XCAT	Irregular	ST
LowGrayLevelRunEmphasis	-0.472527472527473	XCAT	Irregular	ST
RunEntropy	0.945054945054945	XCAT	Irregular	ST
RunLengthNonUniformity	1	XCAT	Irregular	ST
RunLengthNonUniformityNormalized	-0.538461538461538	XCAT	Irregular	ST
RunPercentage	-0.60989010989011	XCAT	Irregular	ST
RunVariance	0.708791208791209	XCAT	Irregular	ST
ShortRunEmphasis	-0.538461538461538	XCAT	Irregular	ST
ShortRunHighGrayLevelEmphasis	0.82967032967033	XCAT	Irregular	ST
ShortRunLowGrayLevelEmphasis	-0.472527472527473	XCAT	Irregular	ST
GrayLevelNonUniformity.1	0.93956043956044	XCAT	Irregular	ST
GrayLevelNonUniformityNormalized.1	-0.78021978021978	XCAT	Irregular	ST
GrayLevelVariance.1	0.681318681318681	XCAT	Irregular	ST
HighGrayLevelZoneEmphasis	0.659340659340659	XCAT	Irregular	ST
LargeAreaEmphasis	0.615384615384615	XCAT	Irregular	ST
LargeAreaHighGrayLevelEmphasis	0.972527472527473	XCAT	Irregular	ST
LargeAreaLowGrayLevelEmphasis	-0.225274725274725	XCAT	Irregular	ST
LowGrayLevelZoneEmphasis	-0.368131868131868	XCAT	Irregular	ST
SizeZoneNonUniformity	0.862637362637363	XCAT	Irregular	ST
SizeZoneNonUniformityNormalized	0.362637362637363	XCAT	Irregular	ST
SmallAreaEmphasis	0.428571428571429	XCAT	Irregular	ST
SmallAreaHighGrayLevelEmphasis	0.32967032967033	XCAT	Irregular	ST
SmallAreaLowGrayLevelEmphasis	0.0384615384615385	XCAT	Irregular	ST
ZoneEntropy	0.983516483516483	XCAT	Irregular	ST
ZonePercentage	-0.247252747252747	XCAT	Irregular	ST
ZoneVariance	0.730769230769231	XCAT	Irregular	ST
Busyness	0.137362637362637	XCAT	Irregular	ST
Coarseness	-0.978021978021978	XCAT	Irregular	ST
Complexity	0.697802197802198	XCAT	Irregular	ST
Contrast.1	-0.412087912087912	XCAT	Irregular	ST
Strength	-0.851648351648352	XCAT	Irregular	ST
DependenceEntropy	0.983516483516483	XCAT	Irregular	ST
DependenceNonUniformity	0.978021978021978	XCAT	Irregular	ST
DependenceNonUniformityNormalized	-0.906593406593407	XCAT	Irregular	ST
DependenceVariance	0.945054945054945	XCAT	Irregular	ST
GrayLevelNonUniformity.2	0.967032967032967	XCAT	Irregular	ST
GrayLevelVariance.2	0.835164835164835	XCAT	Irregular	ST
HighGrayLevelEmphasis	0.82967032967033	XCAT	Irregular	ST
LargeDependenceEmphasis	0.785714285714286	XCAT	Irregular	ST
LargeDependenceHighGrayLevelEmphasis	0.895604395604396	XCAT	Irregular	ST
LargeDependenceLowGrayLevelEmphasis	-0.401098901098901	XCAT	Irregular	ST
LowGrayLevelEmphasis	-0.516483516483517	XCAT	Irregular	ST
SmallDependenceEmphasis	-0.0714285714285714	XCAT	Irregular	ST
SmallDependenceHighGrayLevelEmphasis	0.291208791208791	XCAT	Irregular	ST
SmallDependenceLowGrayLevelEmphasis	-0.302197802197802	XCAT	Irregular	ST
Elongation	-0.0102629664578001	NPC	Rectangle	41MAX
Flatness	0.0357620896586792	NPC	Rectangle	41MAX
LeastAxisLength	0.8727851499102	NPC	Rectangle	41MAX
MajorAxisLength	0.74206731115662	NPC	Rectangle	41MAX
Maximum2DDiameterColumn	0.801618960832195	NPC	Rectangle	41MAX
Maximum2DDiameterRow	0.846444735783409	NPC	Rectangle	41MAX
Maximum2DDiameterSlice	0.844846027084721	NPC	Rectangle	41MAX
Maximum3DDiameter	0.809951340821026	NPC	Rectangle	41MAX
MeshVolume	0.99970027057863	NPC	Rectangle	41MAX
MinorAxisLength	0.874174756516764	NPC	Rectangle	41MAX
Sphericity	-0.416990495600949	NPC	Rectangle	41MAX
SurfaceArea	0.983204091550845	NPC	Rectangle	41MAX
SurfaceVolumeRatio	-0.874416541745123	NPC	Rectangle	41MAX
VoxelVolume	1	NPC	Rectangle	41MAX
X10Percentile	-0.00969300650772362	NPC	Rectangle	41MAX
X90Percentile	-0.0514528447722907	NPC	Rectangle	41MAX
Energy	0.623934946642621	NPC	Rectangle	41MAX
Entropy	0.0931821306550606	NPC	Rectangle	41MAX
InterquartileRange	-0.100991424795434	NPC	Rectangle	41MAX
Kurtosis	-0.0514296671033411	NPC	Rectangle	41MAX
Maximum	-0.0164118966770631	NPC	Rectangle	41MAX
MeanAbsoluteDeviation	-0.12488865501278	NPC	Rectangle	41MAX
Mean	-0.0218017582382297	NPC	Rectangle	41MAX
Median	-0.00356093277496939	NPC	Rectangle	41MAX
Minimum	-0.0201282251870348	NPC	Rectangle	41MAX
Range	-0.0133239990547449	NPC	Rectangle	41MAX
RobustMeanAbsoluteDeviation	-0.100695909516327	NPC	Rectangle	41MAX
RootMeanSquared	-0.0267791626451359	NPC	Rectangle	41MAX
Skewness	-0.187551063313377	NPC	Rectangle	41MAX
TotalEnergy	0.623934946642621	NPC	Rectangle	41MAX
Uniformity	-0.121636406647002	NPC	Rectangle	41MAX
Variance	-0.129546312941224	NPC	Rectangle	41MAX
Autocorrelation	-0.0415939072254967	NPC	Rectangle	41MAX
ClusterProminence	-0.0464185497234175	NPC	Rectangle	41MAX
ClusterShade	-0.0562532560708551	NPC	Rectangle	41MAX
ClusterTendency	-0.0736502036782722	NPC	Rectangle	41MAX
Contrast	-0.362747902311464	NPC	Rectangle	41MAX
Correlation	0.808580899859258	NPC	Rectangle	41MAX
DifferenceAverage	-0.380584172098514	NPC	Rectangle	41MAX
DifferenceEntropy	-0.0960514207179686	NPC	Rectangle	41MAX
DifferenceVariance	-0.320409149088362	NPC	Rectangle	41MAX
Id	0.38912566987161	NPC	Rectangle	41MAX
Idm	0.385201269106296	NPC	Rectangle	41MAX
Idmn	0.81181365791251	NPC	Rectangle	41MAX
Idn	0.785149330081715	NPC	Rectangle	41MAX
Imc1	0.810118527487976	NPC	Rectangle	41MAX
Imc2	-0.690264694289273	NPC	Rectangle	41MAX
InverseVariance	0.381361150773526	NPC	Rectangle	41MAX
JointAverage	-0.0770768113263751	NPC	Rectangle	41MAX
JointEnergy	-0.705505065153979	NPC	Rectangle	41MAX
JointEntropy	0.772971572109564	NPC	Rectangle	41MAX
MCC	-0.737287970466191	NPC	Rectangle	41MAX
MaximumProbability	-0.590597557215181	NPC	Rectangle	41MAX
SumAverage	-0.0770768113263751	NPC	Rectangle	41MAX
SumEntropy	0.488871294961008	NPC	Rectangle	41MAX
SumSquares	-0.177143236424642	NPC	Rectangle	41MAX
GrayLevelNonUniformity	0.85740307920578	NPC	Rectangle	41MAX
GrayLevelNonUniformityNormalized	-0.115988956901373	NPC	Rectangle	41MAX
GrayLevelVariance	-0.128597082044701	NPC	Rectangle	41MAX
HighGrayLevelRunEmphasis	-0.0718054719359729	NPC	Rectangle	41MAX
LongRunEmphasis	0.549923382034817	NPC	Rectangle	41MAX
LongRunHighGrayLevelEmphasis	-0.0196625647472311	NPC	Rectangle	41MAX
LongRunLowGrayLevelEmphasis	-0.0724565537273727	NPC	Rectangle	41MAX
LowGrayLevelRunEmphasis	-0.120515450294171	NPC	Rectangle	41MAX
RunEntropy	0.23670984562487	NPC	Rectangle	41MAX
RunLengthNonUniformity	0.994255625518131	NPC	Rectangle	41MAX
RunLengthNonUniformityNormalized	-0.531236913209483	NPC	Rectangle	41MAX
RunPercentage	-0.544732637720535	NPC	Rectangle	41MAX
RunVariance	0.564254556158459	NPC	Rectangle	41MAX
ShortRunEmphasis	-0.52939323499759	NPC	Rectangle	41MAX
ShortRunHighGrayLevelEmphasis	-0.0850067346983261	NPC	Rectangle	41MAX
ShortRunLowGrayLevelEmphasis	-0.134153401410141	NPC	Rectangle	41MAX
GrayLevelNonUniformity.1	0.938265209021201	NPC	Rectangle	41MAX
GrayLevelNonUniformityNormalized.1	-0.0612433673637129	NPC	Rectangle	41MAX
GrayLevelVariance.1	-0.133404868056113	NPC	Rectangle	41MAX
HighGrayLevelZoneEmphasis	-0.103694257054068	NPC	Rectangle	41MAX
LargeAreaEmphasis	0.577768717451631	NPC	Rectangle	41MAX
LargeAreaHighGrayLevelEmphasis	0.684755783792138	NPC	Rectangle	41MAX
LargeAreaLowGrayLevelEmphasis	0.238563005610423	NPC	Rectangle	41MAX
LowGrayLevelZoneEmphasis	-0.0331735654491823	NPC	Rectangle	41MAX
SizeZoneNonUniformity	0.626431286941523	NPC	Rectangle	41MAX
SizeZoneNonUniformityNormalized	-0.429355255220307	NPC	Rectangle	41MAX
SmallAreaEmphasis	-0.40766095708357	NPC	Rectangle	41MAX
SmallAreaHighGrayLevelEmphasis	-0.178505451240629	NPC	Rectangle	41MAX
SmallAreaLowGrayLevelEmphasis	-0.0905145916650539	NPC	Rectangle	41MAX
ZoneEntropy	0.767645449138009	NPC	Rectangle	41MAX
ZonePercentage	-0.52273207350486	NPC	Rectangle	41MAX
ZoneVariance	0.606838781966344	NPC	Rectangle	41MAX
Busyness	0.462127952349703	NPC	Rectangle	41MAX
Coarseness	-0.965958852322006	NPC	Rectangle	41MAX
Complexity	-0.0729517130185666	NPC	Rectangle	41MAX
Contrast.1	-0.571191527122005	NPC	Rectangle	41MAX
Strength	-0.596244480195606	NPC	Rectangle	41MAX
DependenceEntropy	0.891058634816071	NPC	Rectangle	41MAX
DependenceNonUniformity	0.89611242017747	NPC	Rectangle	41MAX
DependenceNonUniformityNormalized	-0.572102830923883	NPC	Rectangle	41MAX
DependenceVariance	0.606787158976411	NPC	Rectangle	41MAX
GrayLevelNonUniformity.2	0.84886105466748	NPC	Rectangle	41MAX
GrayLevelVariance.2	-0.129206022619829	NPC	Rectangle	41MAX
HighGrayLevelEmphasis	-0.0696847152270932	NPC	Rectangle	41MAX
LargeDependenceEmphasis	0.566222550958353	NPC	Rectangle	41MAX
LargeDependenceHighGrayLevelEmphasis	0.466525388267668	NPC	Rectangle	41MAX
LargeDependenceLowGrayLevelEmphasis	0.123349447088451	NPC	Rectangle	41MAX
LowGrayLevelEmphasis	-0.128077164788947	NPC	Rectangle	41MAX
SmallDependenceEmphasis	-0.492550223141539	NPC	Rectangle	41MAX
SmallDependenceHighGrayLevelEmphasis	-0.227579424354375	NPC	Rectangle	41MAX
SmallDependenceLowGrayLevelEmphasis	-0.475775912004538	NPC	Rectangle	41MAX
Elongation	-0.0524712339324717	NPC	Irregular	41MAX
Flatness	-0.00850728268255616	NPC	Irregular	41MAX
LeastAxisLength	0.86623364694051	NPC	Irregular	41MAX
MajorAxisLength	0.742447152858657	NPC	Irregular	41MAX
Maximum2DDiameterColumn	0.80753744378462	NPC	Irregular	41MAX
Maximum2DDiameterRow	0.853642263105619	NPC	Irregular	41MAX
Maximum2DDiameterSlice	0.849963239095843	NPC	Irregular	41MAX
Maximum3DDiameter	0.808385547856394	NPC	Irregular	41MAX
MeshVolume	0.999715282601468	NPC	Irregular	41MAX
MinorAxisLength	0.877524891788844	NPC	Irregular	41MAX
Sphericity	-0.357931671542088	NPC	Irregular	41MAX
SurfaceArea	0.984275223069671	NPC	Irregular	41MAX
SurfaceVolumeRatio	-0.892576724319578	NPC	Irregular	41MAX
VoxelVolume	1	NPC	Irregular	41MAX
X10Percentile	0.0577952652682361	NPC	Irregular	41MAX
X90Percentile	0.0107992447229154	NPC	Irregular	41MAX
Energy	0.661662733978525	NPC	Irregular	41MAX
Entropy	0.169105816126952	NPC	Irregular	41MAX
InterquartileRange	-0.0474274424968386	NPC	Irregular	41MAX
Kurtosis	-0.114523827909093	NPC	Irregular	41MAX
Maximum	0.0384123566869769	NPC	Irregular	41MAX
MeanAbsoluteDeviation	-0.0725821341339968	NPC	Irregular	41MAX
Mean	0.0437032017187784	NPC	Irregular	41MAX
Median	0.0658995714026712	NPC	Irregular	41MAX
Minimum	0.0350821374226351	NPC	Irregular	41MAX
Range	0.0413348585026315	NPC	Irregular	41MAX
RobustMeanAbsoluteDeviation	-0.0450216988428922	NPC	Irregular	41MAX
RootMeanSquared	0.0388780184759168	NPC	Irregular	41MAX
Skewness	-0.28715160638995	NPC	Irregular	41MAX
TotalEnergy	0.661662733978525	NPC	Irregular	41MAX
Uniformity	-0.200775558675432	NPC	Irregular	41MAX
Variance	-0.0752196551489539	NPC	Irregular	41MAX
Autocorrelation	0.035840681513216	NPC	Irregular	41MAX
ClusterProminence	-0.00039244121352968	NPC	Irregular	41MAX
ClusterShade	-0.0359908100311435	NPC	Irregular	41MAX
ClusterTendency	-0.0253200963902431	NPC	Irregular	41MAX
Contrast	-0.302506856556917	NPC	Irregular	41MAX
Correlation	0.791552347389176	NPC	Irregular	41MAX
DifferenceAverage	-0.318623284648112	NPC	Irregular	41MAX
DifferenceEntropy	-0.0306752069630522	NPC	Irregular	41MAX
DifferenceVariance	-0.26430309949485	NPC	Irregular	41MAX
Id	0.326720216048333	NPC	Irregular	41MAX
Idm	0.322776313544042	NPC	Irregular	41MAX
Idmn	0.792655396920896	NPC	Irregular	41MAX
Idn	0.764208413223925	NPC	Irregular	41MAX
Imc1	0.773399439121463	NPC	Irregular	41MAX
Imc2	-0.643310707887035	NPC	Irregular	41MAX
InverseVariance	0.319132141308877	NPC	Irregular	41MAX
JointAverage	0.00524080219249233	NPC	Irregular	41MAX
JointEnergy	-0.766683690086175	NPC	Irregular	41MAX
JointEntropy	0.827288202323208	NPC	Irregular	41MAX
MCC	-0.716263159031919	NPC	Irregular	41MAX
MaximumProbability	-0.664166456244172	NPC	Irregular	41MAX
SumAverage	0.00524080219249233	NPC	Irregular	41MAX
SumEntropy	0.542737243277145	NPC	Irregular	41MAX
SumSquares	-0.125305162563203	NPC	Irregular	41MAX
GrayLevelNonUniformity	0.83881438513293	NPC	Irregular	41MAX
GrayLevelNonUniformityNormalized	-0.197095566302656	NPC	Irregular	41MAX
GrayLevelVariance	-0.0737094149352766	NPC	Irregular	41MAX
HighGrayLevelRunEmphasis	0.00617950050458615	NPC	Irregular	41MAX
LongRunEmphasis	0.493083157814414	NPC	Irregular	41MAX
LongRunHighGrayLevelEmphasis	0.0598148889094077	NPC	Irregular	41MAX
LongRunLowGrayLevelEmphasis	-0.238287144254844	NPC	Irregular	41MAX
LowGrayLevelRunEmphasis	-0.277323192749632	NPC	Irregular	41MAX
RunEntropy	0.305383002900369	NPC	Irregular	41MAX
RunLengthNonUniformity	0.995216694809571	NPC	Irregular	41MAX
RunLengthNonUniformityNormalized	-0.474688990384558	NPC	Irregular	41MAX
RunPercentage	-0.490207011470961	NPC	Irregular	41MAX
RunVariance	0.511641149697166	NPC	Irregular	41MAX
ShortRunEmphasis	-0.471568951045314	NPC	Irregular	41MAX
ShortRunHighGrayLevelEmphasis	-0.00652611301264323	NPC	Irregular	41MAX
ShortRunLowGrayLevelEmphasis	-0.288819349855769	NPC	Irregular	41MAX
GrayLevelNonUniformity.1	0.946369324335493	NPC	Irregular	41MAX
GrayLevelNonUniformityNormalized.1	-0.137904968610543	NPC	Irregular	41MAX
GrayLevelVariance.1	-0.0773309362010707	NPC	Irregular	41MAX
HighGrayLevelZoneEmphasis	-0.032843905588692	NPC	Irregular	41MAX
LargeAreaEmphasis	0.523612851685748	NPC	Irregular	41MAX
LargeAreaHighGrayLevelEmphasis	0.680201235492284	NPC	Irregular	41MAX
LargeAreaLowGrayLevelEmphasis	0.116015104520506	NPC	Irregular	41MAX
LowGrayLevelZoneEmphasis	-0.164017776286035	NPC	Irregular	41MAX
SizeZoneNonUniformity	0.677600061381667	NPC	Irregular	41MAX
SizeZoneNonUniformityNormalized	-0.370904355791209	NPC	Irregular	41MAX
SmallAreaEmphasis	-0.349434397427393	NPC	Irregular	41MAX
SmallAreaHighGrayLevelEmphasis	-0.112718598326856	NPC	Irregular	41MAX
SmallAreaLowGrayLevelEmphasis	-0.201948141415455	NPC	Irregular	41MAX
ZoneEntropy	0.799389582791719	NPC	Irregular	41MAX
ZonePercentage	-0.466937302316865	NPC	Irregular	41MAX
ZoneVariance	0.556676544475027	NPC	Irregular	41MAX
Busyness	0.384792033849594	NPC	Irregular	41MAX
Coarseness	-0.957075622988322	NPC	Irregular	41MAX
Complexity	-0.0159647192730792	NPC	Irregular	41MAX
Contrast.1	-0.522936081912607	NPC	Irregular	41MAX
Strength	-0.543948279988427	NPC	Irregular	41MAX
DependenceEntropy	0.892634141893101	NPC	Irregular	41MAX
DependenceNonUniformity	0.896953629075575	NPC	Irregular	41MAX
DependenceNonUniformityNormalized	-0.520346496670041	NPC	Irregular	41MAX
DependenceVariance	0.556009657795392	NPC	Irregular	41MAX
GrayLevelNonUniformity.2	0.827464669177614	NPC	Irregular	41MAX
GrayLevelVariance.2	-0.0739796462675461	NPC	Irregular	41MAX
HighGrayLevelEmphasis	0.011003103447259	NPC	Irregular	41MAX
LargeDependenceEmphasis	0.510028189971223	NPC	Irregular	41MAX
LargeDependenceHighGrayLevelEmphasis	0.529268871535498	NPC	Irregular	41MAX
LargeDependenceLowGrayLevelEmphasis	-0.0256456382291174	NPC	Irregular	41MAX
LowGrayLevelEmphasis	-0.285578680935454	NPC	Irregular	41MAX
SmallDependenceEmphasis	-0.432986975471416	NPC	Irregular	41MAX
SmallDependenceHighGrayLevelEmphasis	-0.158312365838062	NPC	Irregular	41MAX
SmallDependenceLowGrayLevelEmphasis	-0.508445782715595	NPC	Irregular	41MAX
Elongation	0.0824175824175824	XCAT	Rectangle	41MAX
Flatness	0.263736263736264	XCAT	Rectangle	41MAX
LeastAxisLength	0.967032967032967	XCAT	Rectangle	41MAX
MajorAxisLength	0.549450549450549	XCAT	Rectangle	41MAX
Maximum2DDiameterColumn	0.931133009792806	XCAT	Rectangle	41MAX
Maximum2DDiameterRow	0.922868515623047	XCAT	Rectangle	41MAX
Maximum2DDiameterSlice	0.899588196284993	XCAT	Rectangle	41MAX
Maximum3DDiameter	0.873281550604495	XCAT	Rectangle	41MAX
MeshVolume	1	XCAT	Rectangle	41MAX
MinorAxisLength	0.89010989010989	XCAT	Rectangle	41MAX
Sphericity	-0.494505494505495	XCAT	Rectangle	41MAX
SurfaceArea	1	XCAT	Rectangle	41MAX
SurfaceVolumeRatio	-0.972527472527473	XCAT	Rectangle	41MAX
VoxelVolume	1	XCAT	Rectangle	41MAX
X10Percentile	0.928571428571429	XCAT	Rectangle	41MAX
X90Percentile	0.873626373626374	XCAT	Rectangle	41MAX
Energy	0.978021978021978	XCAT	Rectangle	41MAX
Entropy	0.824175824175824	XCAT	Rectangle	41MAX
InterquartileRange	0.824175824175824	XCAT	Rectangle	41MAX
Kurtosis	-0.60989010989011	XCAT	Rectangle	41MAX
Maximum	0.934065934065934	XCAT	Rectangle	41MAX
MeanAbsoluteDeviation	0.769230769230769	XCAT	Rectangle	41MAX
Mean	0.901098901098901	XCAT	Rectangle	41MAX
Median	0.796703296703297	XCAT	Rectangle	41MAX
Minimum	0.923076923076923	XCAT	Rectangle	41MAX
Range	0.934065934065934	XCAT	Rectangle	41MAX
RobustMeanAbsoluteDeviation	0.846153846153846	XCAT	Rectangle	41MAX
RootMeanSquared	0.901098901098901	XCAT	Rectangle	41MAX
Skewness	-0.637362637362637	XCAT	Rectangle	41MAX
TotalEnergy	0.978021978021978	XCAT	Rectangle	41MAX
Uniformity	-0.824175824175824	XCAT	Rectangle	41MAX
Variance	0.752747252747253	XCAT	Rectangle	41MAX
Autocorrelation	0.791208791208791	XCAT	Rectangle	41MAX
ClusterProminence	0.835164835164835	XCAT	Rectangle	41MAX
ClusterShade	-0.324175824175824	XCAT	Rectangle	41MAX
ClusterTendency	0.923076923076923	XCAT	Rectangle	41MAX
Contrast	-0.296703296703297	XCAT	Rectangle	41MAX
Correlation	0.972527472527473	XCAT	Rectangle	41MAX
DifferenceAverage	-0.456043956043956	XCAT	Rectangle	41MAX
DifferenceEntropy	0.241758241758242	XCAT	Rectangle	41MAX
DifferenceVariance	0.00549450549450549	XCAT	Rectangle	41MAX
Id	0.620879120879121	XCAT	Rectangle	41MAX
Idm	0.587912087912088	XCAT	Rectangle	41MAX
Idmn	0.868131868131868	XCAT	Rectangle	41MAX
Idn	0.868131868131868	XCAT	Rectangle	41MAX
Imc1	0.989010989010989	XCAT	Rectangle	41MAX
Imc2	-0.945054945054945	XCAT	Rectangle	41MAX
InverseVariance	0.554945054945055	XCAT	Rectangle	41MAX
JointAverage	0.752747252747253	XCAT	Rectangle	41MAX
JointEnergy	-0.945054945054945	XCAT	Rectangle	41MAX
JointEntropy	0.978021978021978	XCAT	Rectangle	41MAX
MCC	-0.335164835164835	XCAT	Rectangle	41MAX
MaximumProbability	-0.857142857142857	XCAT	Rectangle	41MAX
SumAverage	0.752747252747253	XCAT	Rectangle	41MAX
SumEntropy	0.956043956043956	XCAT	Rectangle	41MAX
SumSquares	0.697802197802198	XCAT	Rectangle	41MAX
GrayLevelNonUniformity	0.989010989010989	XCAT	Rectangle	41MAX
GrayLevelNonUniformityNormalized	-0.824175824175824	XCAT	Rectangle	41MAX
GrayLevelVariance	0.725274725274725	XCAT	Rectangle	41MAX
HighGrayLevelRunEmphasis	0.802197802197802	XCAT	Rectangle	41MAX
LongRunEmphasis	0.747252747252747	XCAT	Rectangle	41MAX
LongRunHighGrayLevelEmphasis	0.824175824175824	XCAT	Rectangle	41MAX
LongRunLowGrayLevelEmphasis	-0.615384615384615	XCAT	Rectangle	41MAX
LowGrayLevelRunEmphasis	-0.637362637362637	XCAT	Rectangle	41MAX
RunEntropy	0.912087912087912	XCAT	Rectangle	41MAX
RunLengthNonUniformity	1	XCAT	Rectangle	41MAX
RunLengthNonUniformityNormalized	-0.664835164835165	XCAT	Rectangle	41MAX
RunPercentage	-0.747252747252747	XCAT	Rectangle	41MAX
RunVariance	0.763736263736264	XCAT	Rectangle	41MAX
ShortRunEmphasis	-0.620879120879121	XCAT	Rectangle	41MAX
ShortRunHighGrayLevelEmphasis	0.785714285714286	XCAT	Rectangle	41MAX
ShortRunLowGrayLevelEmphasis	-0.637362637362637	XCAT	Rectangle	41MAX
GrayLevelNonUniformity.1	0.950549450549451	XCAT	Rectangle	41MAX
GrayLevelNonUniformityNormalized.1	-0.795048895187654	XCAT	Rectangle	41MAX
GrayLevelVariance.1	0.587912087912088	XCAT	Rectangle	41MAX
HighGrayLevelZoneEmphasis	0.741758241758242	XCAT	Rectangle	41MAX
LargeAreaEmphasis	0.681318681318681	XCAT	Rectangle	41MAX
LargeAreaHighGrayLevelEmphasis	0.961538461538462	XCAT	Rectangle	41MAX
LargeAreaLowGrayLevelEmphasis	-0.208791208791209	XCAT	Rectangle	41MAX
LowGrayLevelZoneEmphasis	-0.664835164835165	XCAT	Rectangle	41MAX
SizeZoneNonUniformity	0.846153846153846	XCAT	Rectangle	41MAX
SizeZoneNonUniformityNormalized	-0.10989010989011	XCAT	Rectangle	41MAX
SmallAreaEmphasis	0.120879120879121	XCAT	Rectangle	41MAX
SmallAreaHighGrayLevelEmphasis	0.5	XCAT	Rectangle	41MAX
SmallAreaLowGrayLevelEmphasis	-0.686813186813187	XCAT	Rectangle	41MAX
ZoneEntropy	0.989010989010989	XCAT	Rectangle	41MAX
ZonePercentage	-0.505494505494506	XCAT	Rectangle	41MAX
ZoneVariance	0.747252747252747	XCAT	Rectangle	41MAX
Busyness	0.252747252747253	XCAT	Rectangle	41MAX
Coarseness	-0.972527472527473	XCAT	Rectangle	41MAX
Complexity	0.615384615384615	XCAT	Rectangle	41MAX
Contrast.1	-0.373626373626374	XCAT	Rectangle	41MAX
Strength	-0.879120879120879	XCAT	Rectangle	41MAX
DependenceEntropy	0.950549450549451	XCAT	Rectangle	41MAX
DependenceNonUniformity	0.967032967032967	XCAT	Rectangle	41MAX
DependenceNonUniformityNormalized	-0.868131868131868	XCAT	Rectangle	41MAX
DependenceVariance	0.884615384615385	XCAT	Rectangle	41MAX
GrayLevelNonUniformity.2	0.967032967032967	XCAT	Rectangle	41MAX
GrayLevelVariance.2	0.730769230769231	XCAT	Rectangle	41MAX
HighGrayLevelEmphasis	0.802197802197802	XCAT	Rectangle	41MAX
LargeDependenceEmphasis	0.835164835164835	XCAT	Rectangle	41MAX
LargeDependenceHighGrayLevelEmphasis	0.862637362637363	XCAT	Rectangle	41MAX
LargeDependenceLowGrayLevelEmphasis	-0.373626373626374	XCAT	Rectangle	41MAX
LowGrayLevelEmphasis	-0.637362637362637	XCAT	Rectangle	41MAX
SmallDependenceEmphasis	-0.384615384615385	XCAT	Rectangle	41MAX
SmallDependenceHighGrayLevelEmphasis	0.406593406593407	XCAT	Rectangle	41MAX
SmallDependenceLowGrayLevelEmphasis	-0.631868131868132	XCAT	Rectangle	41MAX
Elongation	0.21978021978022	XCAT	Irregular	41MAX
Flatness	0.357142857142857	XCAT	Irregular	41MAX
LeastAxisLength	0.967032967032967	XCAT	Irregular	41MAX
MajorAxisLength	0.945054945054945	XCAT	Irregular	41MAX
Maximum2DDiameterColumn	0.939397503962564	XCAT	Irregular	41MAX
Maximum2DDiameterRow	0.933887841182725	XCAT	Irregular	41MAX
Maximum2DDiameterSlice	0.968035825730584	XCAT	Irregular	41MAX
Maximum3DDiameter	0.945054945054945	XCAT	Irregular	41MAX
MeshVolume	1	XCAT	Irregular	41MAX
MinorAxisLength	0.967032967032967	XCAT	Irregular	41MAX
Sphericity	0.131868131868132	XCAT	Irregular	41MAX
SurfaceArea	1	XCAT	Irregular	41MAX
SurfaceVolumeRatio	-1	XCAT	Irregular	41MAX
VoxelVolume	1	XCAT	Irregular	41MAX
X10Percentile	0.945054945054945	XCAT	Irregular	41MAX
X90Percentile	0.873626373626374	XCAT	Irregular	41MAX
Energy	0.989010989010989	XCAT	Irregular	41MAX
Entropy	0.879120879120879	XCAT	Irregular	41MAX
InterquartileRange	0.857142857142857	XCAT	Irregular	41MAX
Kurtosis	-0.642857142857143	XCAT	Irregular	41MAX
Maximum	0.950549450549451	XCAT	Irregular	41MAX
MeanAbsoluteDeviation	0.813186813186813	XCAT	Irregular	41MAX
Mean	0.928571428571429	XCAT	Irregular	41MAX
Median	0.840659340659341	XCAT	Irregular	41MAX
Minimum	0.93956043956044	XCAT	Irregular	41MAX
Range	0.950549450549451	XCAT	Irregular	41MAX
RobustMeanAbsoluteDeviation	0.840659340659341	XCAT	Irregular	41MAX
RootMeanSquared	0.928571428571429	XCAT	Irregular	41MAX
Skewness	-0.692307692307692	XCAT	Irregular	41MAX
TotalEnergy	0.989010989010989	XCAT	Irregular	41MAX
Uniformity	-0.835164835164835	XCAT	Irregular	41MAX
Variance	0.78021978021978	XCAT	Irregular	41MAX
Autocorrelation	0.862637362637363	XCAT	Irregular	41MAX
ClusterProminence	0.862637362637363	XCAT	Irregular	41MAX
ClusterShade	-0.379120879120879	XCAT	Irregular	41MAX
ClusterTendency	0.895604395604396	XCAT	Irregular	41MAX
Contrast	-0.208791208791209	XCAT	Irregular	41MAX
Correlation	0.950549450549451	XCAT	Irregular	41MAX
DifferenceAverage	-0.340659340659341	XCAT	Irregular	41MAX
DifferenceEntropy	0.291208791208791	XCAT	Irregular	41MAX
DifferenceVariance	0.0824175824175824	XCAT	Irregular	41MAX
Id	0.434065934065934	XCAT	Irregular	41MAX
Idm	0.478021978021978	XCAT	Irregular	41MAX
Idmn	0.851648351648352	XCAT	Irregular	41MAX
Idn	0.851648351648352	XCAT	Irregular	41MAX
Imc1	0.989010989010989	XCAT	Irregular	41MAX
Imc2	-0.961538461538462	XCAT	Irregular	41MAX
InverseVariance	0.472527472527473	XCAT	Irregular	41MAX
JointAverage	0.82967032967033	XCAT	Irregular	41MAX
JointEnergy	-0.956043956043956	XCAT	Irregular	41MAX
JointEntropy	0.978021978021978	XCAT	Irregular	41MAX
MCC	-0.406593406593407	XCAT	Irregular	41MAX
MaximumProbability	-0.758241758241758	XCAT	Irregular	41MAX
SumAverage	0.82967032967033	XCAT	Irregular	41MAX
SumEntropy	0.961538461538462	XCAT	Irregular	41MAX
SumSquares	0.708791208791209	XCAT	Irregular	41MAX
GrayLevelNonUniformity	0.989010989010989	XCAT	Irregular	41MAX
GrayLevelNonUniformityNormalized	-0.846153846153846	XCAT	Irregular	41MAX
GrayLevelVariance	0.741758241758242	XCAT	Irregular	41MAX
HighGrayLevelRunEmphasis	0.862637362637363	XCAT	Irregular	41MAX
LongRunEmphasis	0.758241758241758	XCAT	Irregular	41MAX
LongRunHighGrayLevelEmphasis	0.862637362637363	XCAT	Irregular	41MAX
LongRunLowGrayLevelEmphasis	-0.664835164835165	XCAT	Irregular	41MAX
LowGrayLevelRunEmphasis	-0.653846153846154	XCAT	Irregular	41MAX
RunEntropy	0.93956043956044	XCAT	Irregular	41MAX
RunLengthNonUniformity	1	XCAT	Irregular	41MAX
RunLengthNonUniformityNormalized	-0.543956043956044	XCAT	Irregular	41MAX
RunPercentage	-0.681318681318681	XCAT	Irregular	41MAX
RunVariance	0.802197802197802	XCAT	Irregular	41MAX
ShortRunEmphasis	-0.565934065934066	XCAT	Irregular	41MAX
ShortRunHighGrayLevelEmphasis	0.846153846153846	XCAT	Irregular	41MAX
ShortRunLowGrayLevelEmphasis	-0.653846153846154	XCAT	Irregular	41MAX
GrayLevelNonUniformity.1	0.945054945054945	XCAT	Irregular	41MAX
GrayLevelNonUniformityNormalized.1	-0.82967032967033	XCAT	Irregular	41MAX
GrayLevelVariance.1	0.664835164835165	XCAT	Irregular	41MAX
HighGrayLevelZoneEmphasis	0.807692307692308	XCAT	Irregular	41MAX
LargeAreaEmphasis	0.642857142857143	XCAT	Irregular	41MAX
LargeAreaHighGrayLevelEmphasis	0.978021978021978	XCAT	Irregular	41MAX
LargeAreaLowGrayLevelEmphasis	-0.291208791208791	XCAT	Irregular	41MAX
LowGrayLevelZoneEmphasis	-0.664835164835165	XCAT	Irregular	41MAX
SizeZoneNonUniformity	0.868131868131868	XCAT	Irregular	41MAX
SizeZoneNonUniformityNormalized	0.230769230769231	XCAT	Irregular	41MAX
SmallAreaEmphasis	0.373626373626374	XCAT	Irregular	41MAX
SmallAreaHighGrayLevelEmphasis	0.604395604395604	XCAT	Irregular	41MAX
SmallAreaLowGrayLevelEmphasis	-0.5	XCAT	Irregular	41MAX
ZoneEntropy	0.978021978021978	XCAT	Irregular	41MAX
ZonePercentage	-0.313186813186813	XCAT	Irregular	41MAX
ZoneVariance	0.730769230769231	XCAT	Irregular	41MAX
Busyness	0.0879120879120879	XCAT	Irregular	41MAX
Coarseness	-0.989010989010989	XCAT	Irregular	41MAX
Complexity	0.620879120879121	XCAT	Irregular	41MAX
Contrast.1	-0.362637362637363	XCAT	Irregular	41MAX
Strength	-0.857142857142857	XCAT	Irregular	41MAX
DependenceEntropy	0.961538461538462	XCAT	Irregular	41MAX
DependenceNonUniformity	0.967032967032967	XCAT	Irregular	41MAX
DependenceNonUniformityNormalized	-0.89010989010989	XCAT	Irregular	41MAX
DependenceVariance	0.895604395604396	XCAT	Irregular	41MAX
GrayLevelNonUniformity.2	0.972527472527473	XCAT	Irregular	41MAX
GrayLevelVariance.2	0.730769230769231	XCAT	Irregular	41MAX
HighGrayLevelEmphasis	0.862637362637363	XCAT	Irregular	41MAX
LargeDependenceEmphasis	0.824175824175824	XCAT	Irregular	41MAX
LargeDependenceHighGrayLevelEmphasis	0.884615384615385	XCAT	Irregular	41MAX
LargeDependenceLowGrayLevelEmphasis	-0.456043956043956	XCAT	Irregular	41MAX
LowGrayLevelEmphasis	-0.653846153846154	XCAT	Irregular	41MAX
SmallDependenceEmphasis	-0.159340659340659	XCAT	Irregular	41MAX
SmallDependenceHighGrayLevelEmphasis	0.412087912087912	XCAT	Irregular	41MAX
SmallDependenceLowGrayLevelEmphasis	-0.598901098901099	XCAT	Irregular	41MAX
Elongation	-0.0224661097531538	NPC	Rectangle	ComSeg
Flatness	-0.0296027566835795	NPC	Rectangle	ComSeg
LeastAxisLength	0.867767382710014	NPC	Rectangle	ComSeg
MajorAxisLength	0.782355709899266	NPC	Rectangle	ComSeg
Maximum2DDiameterColumn	0.820697078217135	NPC	Rectangle	ComSeg
Maximum2DDiameterRow	0.850402021726034	NPC	Rectangle	ComSeg
Maximum2DDiameterSlice	0.878237345623791	NPC	Rectangle	ComSeg
Maximum3DDiameter	0.844285811545116	NPC	Rectangle	ComSeg
MeshVolume	0.999858036179945	NPC	Rectangle	ComSeg
MinorAxisLength	0.905065159939775	NPC	Rectangle	ComSeg
Sphericity	-0.399325632215381	NPC	Rectangle	ComSeg
SurfaceArea	0.984665006238611	NPC	Rectangle	ComSeg
SurfaceVolumeRatio	-0.897151004087788	NPC	Rectangle	ComSeg
VoxelVolume	1	NPC	Rectangle	ComSeg
X10Percentile	0.0370085818382043	NPC	Rectangle	ComSeg
X90Percentile	-0.0463808303018989	NPC	Rectangle	ComSeg
Energy	0.616259049611892	NPC	Rectangle	ComSeg
Entropy	0.120019774868768	NPC	Rectangle	ComSeg
InterquartileRange	-0.131641847589906	NPC	Rectangle	ComSeg
Kurtosis	-0.000976627060009546	NPC	Rectangle	ComSeg
Maximum	-0.0140815504682714	NPC	Rectangle	ComSeg
MeanAbsoluteDeviation	-0.165408175083796	NPC	Rectangle	ComSeg
Mean	0.00107565936167179	NPC	Rectangle	ComSeg
Median	0.0259833367648495	NPC	Rectangle	ComSeg
Minimum	-0.0262820139725223	NPC	Rectangle	ComSeg
Range	0.00222664648471432	NPC	Rectangle	ComSeg
RobustMeanAbsoluteDeviation	-0.147209936118235	NPC	Rectangle	ComSeg
RootMeanSquared	-0.00624430268034151	NPC	Rectangle	ComSeg
Skewness	-0.248295577737281	NPC	Rectangle	ComSeg
TotalEnergy	0.616259049611892	NPC	Rectangle	ComSeg
Uniformity	-0.146552530200818	NPC	Rectangle	ComSeg
Variance	-0.168423392608874	NPC	Rectangle	ComSeg
Autocorrelation	0.0264821856460949	NPC	Rectangle	ComSeg
ClusterProminence	-0.0786801101355264	NPC	Rectangle	ComSeg
ClusterShade	-0.113854487322731	NPC	Rectangle	ComSeg
ClusterTendency	-0.104497515118335	NPC	Rectangle	ComSeg
Contrast	-0.376403868521069	NPC	Rectangle	ComSeg
Correlation	0.80461743383835	NPC	Rectangle	ComSeg
DifferenceAverage	-0.394625285259359	NPC	Rectangle	ComSeg
DifferenceEntropy	-0.071453912719555	NPC	Rectangle	ComSeg
DifferenceVariance	-0.338912767596042	NPC	Rectangle	ComSeg
Id	0.402221273503878	NPC	Rectangle	ComSeg
Idm	0.394394034299626	NPC	Rectangle	ComSeg
Idmn	0.841107149627952	NPC	Rectangle	ComSeg
Idn	0.815811771299118	NPC	Rectangle	ComSeg
Imc1	0.79968425561991	NPC	Rectangle	ComSeg
Imc2	-0.679321555068259	NPC	Rectangle	ComSeg
InverseVariance	0.397233311458985	NPC	Rectangle	ComSeg
JointAverage	0.000143280776873029	NPC	Rectangle	ComSeg
JointEnergy	-0.73421389563749	NPC	Rectangle	ComSeg
JointEntropy	0.7935310837278	NPC	Rectangle	ComSeg
MCC	-0.757753557682067	NPC	Rectangle	ComSeg
MaximumProbability	-0.614747753476419	NPC	Rectangle	ComSeg
SumAverage	0.000143280776873029	NPC	Rectangle	ComSeg
SumEntropy	0.507511573803073	NPC	Rectangle	ComSeg
SumSquares	-0.209782020974348	NPC	Rectangle	ComSeg
GrayLevelNonUniformity	0.847250839703945	NPC	Rectangle	ComSeg
GrayLevelNonUniformityNormalized	-0.144815250781232	NPC	Rectangle	ComSeg
GrayLevelVariance	-0.16642220264071	NPC	Rectangle	ComSeg
HighGrayLevelRunEmphasis	-0.002935675623211	NPC	Rectangle	ComSeg
LongRunEmphasis	0.548712698667499	NPC	Rectangle	ComSeg
LongRunHighGrayLevelEmphasis	0.0493670756110651	NPC	Rectangle	ComSeg
LongRunLowGrayLevelEmphasis	-0.370901781335632	NPC	Rectangle	ComSeg
LowGrayLevelRunEmphasis	-0.424048414204285	NPC	Rectangle	ComSeg
RunEntropy	0.274273120058949	NPC	Rectangle	ComSeg
RunLengthNonUniformity	0.994756292424481	NPC	Rectangle	ComSeg
RunLengthNonUniformityNormalized	-0.535492413163152	NPC	Rectangle	ComSeg
RunPercentage	-0.547091789994984	NPC	Rectangle	ComSeg
RunVariance	0.563456395961247	NPC	Rectangle	ComSeg
ShortRunEmphasis	-0.531911974044013	NPC	Rectangle	ComSeg
ShortRunHighGrayLevelEmphasis	-0.0139925267502878	NPC	Rectangle	ComSeg
ShortRunLowGrayLevelEmphasis	-0.43749099561981	NPC	Rectangle	ComSeg
GrayLevelNonUniformity.1	0.931531524521742	NPC	Rectangle	ComSeg
GrayLevelNonUniformityNormalized.1	-0.100861528586283	NPC	Rectangle	ComSeg
GrayLevelVariance.1	-0.156280346768885	NPC	Rectangle	ComSeg
HighGrayLevelZoneEmphasis	-0.0354561978328924	NPC	Rectangle	ComSeg
LargeAreaEmphasis	0.57712267144917	NPC	Rectangle	ComSeg
LargeAreaHighGrayLevelEmphasis	0.707083259122532	NPC	Rectangle	ComSeg
LargeAreaLowGrayLevelEmphasis	0.0280609080295084	NPC	Rectangle	ComSeg
LowGrayLevelZoneEmphasis	-0.345266111161724	NPC	Rectangle	ComSeg
SizeZoneNonUniformity	0.621384035159085	NPC	Rectangle	ComSeg
SizeZoneNonUniformityNormalized	-0.431827041143535	NPC	Rectangle	ComSeg
SmallAreaEmphasis	-0.408689452398083	NPC	Rectangle	ComSeg
SmallAreaHighGrayLevelEmphasis	-0.11853850448433	NPC	Rectangle	ComSeg
SmallAreaLowGrayLevelEmphasis	-0.406563945285279	NPC	Rectangle	ComSeg
ZoneEntropy	0.773747274400519	NPC	Rectangle	ComSeg
ZonePercentage	-0.526206609782737	NPC	Rectangle	ComSeg
ZoneVariance	0.609126090054401	NPC	Rectangle	ComSeg
Busyness	0.316012074604211	NPC	Rectangle	ComSeg
Coarseness	-0.942415613925738	NPC	Rectangle	ComSeg
Complexity	-0.0949572278023521	NPC	Rectangle	ComSeg
Contrast.1	-0.624522979125069	NPC	Rectangle	ComSeg
Strength	-0.574022826488071	NPC	Rectangle	ComSeg
DependenceEntropy	0.901158651699737	NPC	Rectangle	ComSeg
DependenceNonUniformity	0.888935771317975	NPC	Rectangle	ComSeg
DependenceNonUniformityNormalized	-0.576646807591634	NPC	Rectangle	ComSeg
DependenceVariance	0.608571930579142	NPC	Rectangle	ComSeg
GrayLevelNonUniformity.2	0.838312647711366	NPC	Rectangle	ComSeg
GrayLevelVariance.2	-0.166739316713054	NPC	Rectangle	ComSeg
HighGrayLevelEmphasis	-0.000183315111587552	NPC	Rectangle	ComSeg
LargeDependenceEmphasis	0.566295971422397	NPC	Rectangle	ComSeg
LargeDependenceHighGrayLevelEmphasis	0.516852216213046	NPC	Rectangle	ComSeg
LargeDependenceLowGrayLevelEmphasis	-0.112098244270912	NPC	Rectangle	ComSeg
LowGrayLevelEmphasis	-0.427940699720149	NPC	Rectangle	ComSeg
SmallDependenceEmphasis	-0.493692880348256	NPC	Rectangle	ComSeg
SmallDependenceHighGrayLevelEmphasis	-0.175459953702513	NPC	Rectangle	ComSeg
SmallDependenceLowGrayLevelEmphasis	-0.683951315170968	NPC	Rectangle	ComSeg
Elongation	-0.0284566678669968	NPC	Irregular	ComSeg
Flatness	-0.0328746918465696	NPC	Irregular	ComSeg
LeastAxisLength	0.87247413576333	NPC	Irregular	ComSeg
MajorAxisLength	0.790874755227295	NPC	Irregular	ComSeg
Maximum2DDiameterColumn	0.828785954674161	NPC	Irregular	ComSeg
Maximum2DDiameterRow	0.873714128206216	NPC	Irregular	ComSeg
Maximum2DDiameterSlice	0.873162578559734	NPC	Irregular	ComSeg
Maximum3DDiameter	0.847570035846936	NPC	Irregular	ComSeg
MeshVolume	0.999785867838092	NPC	Irregular	ComSeg
MinorAxisLength	0.901407530910822	NPC	Irregular	ComSeg
Sphericity	-0.408666427954771	NPC	Irregular	ComSeg
SurfaceArea	0.986758044004212	NPC	Irregular	ComSeg
SurfaceVolumeRatio	-0.907209907700496	NPC	Irregular	ComSeg
VoxelVolume	1	NPC	Irregular	ComSeg
X10Percentile	0.0432510166766191	NPC	Irregular	ComSeg
X90Percentile	-0.00844307718428436	NPC	Irregular	ComSeg
Energy	0.658424640361929	NPC	Irregular	ComSeg
Entropy	0.170563012322151	NPC	Irregular	ComSeg
InterquartileRange	-0.0534603552658764	NPC	Irregular	ComSeg
Kurtosis	-0.0961261299440091	NPC	Irregular	ComSeg
Maximum	0.0252233506872403	NPC	Irregular	ComSeg
MeanAbsoluteDeviation	-0.0845387597903591	NPC	Irregular	ComSeg
Mean	0.0250000000055497	NPC	Irregular	ComSeg
Median	0.0489011567988199	NPC	Irregular	ComSeg
Minimum	0.00727944120349548	NPC	Irregular	ComSeg
Range	0.0452406287632826	NPC	Irregular	ComSeg
RobustMeanAbsoluteDeviation	-0.056884363357831	NPC	Irregular	ComSeg
RootMeanSquared	0.0212035651872856	NPC	Irregular	ComSeg
Skewness	-0.292793253188746	NPC	Irregular	ComSeg
TotalEnergy	0.658424640361929	NPC	Irregular	ComSeg
Uniformity	-0.203116374178552	NPC	Irregular	ComSeg
Variance	-0.0855743905455564	NPC	Irregular	ComSeg
Autocorrelation	0.0528192755969673	NPC	Irregular	ComSeg
ClusterProminence	-0.00995543521997692	NPC	Irregular	ComSeg
ClusterShade	-0.0422706968213687	NPC	Irregular	ComSeg
ClusterTendency	-0.0303535683499397	NPC	Irregular	ComSeg
Contrast	-0.314695842797266	NPC	Irregular	ComSeg
Correlation	0.798548220746603	NPC	Irregular	ComSeg
DifferenceAverage	-0.328363956329873	NPC	Irregular	ComSeg
DifferenceEntropy	-0.0317758486342901	NPC	Irregular	ComSeg
DifferenceVariance	-0.276191554877047	NPC	Irregular	ComSeg
Id	0.336768579269432	NPC	Irregular	ComSeg
Idm	0.332328957700357	NPC	Irregular	ComSeg
Idmn	0.796823047438734	NPC	Irregular	ComSeg
Idn	0.770678901959995	NPC	Irregular	ComSeg
Imc1	0.778740597319884	NPC	Irregular	ComSeg
Imc2	-0.649004403945248	NPC	Irregular	ComSeg
InverseVariance	0.328890726805558	NPC	Irregular	ComSeg
JointAverage	0.0212946964795792	NPC	Irregular	ComSeg
JointEnergy	-0.769156535285265	NPC	Irregular	ComSeg
JointEntropy	0.827745527902413	NPC	Irregular	ComSeg
MCC	-0.726031416752334	NPC	Irregular	ComSeg
MaximumProbability	-0.663385764701933	NPC	Irregular	ComSeg
SumAverage	0.0212946964795792	NPC	Irregular	ComSeg
SumEntropy	0.543838365868003	NPC	Irregular	ComSeg
SumSquares	-0.136008976199096	NPC	Irregular	ComSeg
GrayLevelNonUniformity	0.840736214603289	NPC	Irregular	ComSeg
GrayLevelNonUniformityNormalized	-0.201391200870683	NPC	Irregular	ComSeg
GrayLevelVariance	-0.0832086643392536	NPC	Irregular	ComSeg
HighGrayLevelRunEmphasis	0.0135622326669943	NPC	Irregular	ComSeg
LongRunEmphasis	0.50087601941206	NPC	Irregular	ComSeg
LongRunHighGrayLevelEmphasis	0.0735097663409355	NPC	Irregular	ComSeg
LongRunLowGrayLevelEmphasis	-0.347622684920929	NPC	Irregular	ComSeg
LowGrayLevelRunEmphasis	-0.392067363495451	NPC	Irregular	ComSeg
RunEntropy	0.314870203824718	NPC	Irregular	ComSeg
RunLengthNonUniformity	0.995175836205664	NPC	Irregular	ComSeg
RunLengthNonUniformityNormalized	-0.481051012559642	NPC	Irregular	ComSeg
RunPercentage	-0.497858413608515	NPC	Irregular	ComSeg
RunVariance	0.518163572883101	NPC	Irregular	ComSeg
ShortRunEmphasis	-0.47877799795706	NPC	Irregular	ComSeg
ShortRunHighGrayLevelEmphasis	0.00247160707191554	NPC	Irregular	ComSeg
ShortRunLowGrayLevelEmphasis	-0.402565899075859	NPC	Irregular	ComSeg
GrayLevelNonUniformity.1	0.945497913259864	NPC	Irregular	ComSeg
GrayLevelNonUniformityNormalized.1	-0.140408674154442	NPC	Irregular	ComSeg
GrayLevelVariance.1	-0.0868712994566937	NPC	Irregular	ComSeg
HighGrayLevelZoneEmphasis	-0.0173038833557872	NPC	Irregular	ComSeg
LargeAreaEmphasis	0.531039439965117	NPC	Irregular	ComSeg
LargeAreaHighGrayLevelEmphasis	0.69602762399825	NPC	Irregular	ComSeg
LargeAreaLowGrayLevelEmphasis	0.0830285088365692	NPC	Irregular	ComSeg
LowGrayLevelZoneEmphasis	-0.288197180788392	NPC	Irregular	ComSeg
SizeZoneNonUniformity	0.680725995220543	NPC	Irregular	ComSeg
SizeZoneNonUniformityNormalized	-0.378619966792156	NPC	Irregular	ComSeg
SmallAreaEmphasis	-0.358258707595491	NPC	Irregular	ComSeg
SmallAreaHighGrayLevelEmphasis	-0.10189953435752	NPC	Irregular	ComSeg
SmallAreaLowGrayLevelEmphasis	-0.346730862505593	NPC	Irregular	ComSeg
ZoneEntropy	0.80147021657523	NPC	Irregular	ComSeg
ZonePercentage	-0.472642989187461	NPC	Irregular	ComSeg
ZoneVariance	0.562978044331554	NPC	Irregular	ComSeg
Busyness	0.373894308854783	NPC	Irregular	ComSeg
Coarseness	-0.956723171792062	NPC	Irregular	ComSeg
Complexity	-0.0270270127959869	NPC	Irregular	ComSeg
Contrast.1	-0.542679470821495	NPC	Irregular	ComSeg
Strength	-0.555459976102573	NPC	Irregular	ComSeg
DependenceEntropy	0.894197623410117	NPC	Irregular	ComSeg
DependenceNonUniformity	0.897986393182653	NPC	Irregular	ComSeg
DependenceNonUniformityNormalized	-0.525544819206252	NPC	Irregular	ComSeg
DependenceVariance	0.560089761813371	NPC	Irregular	ComSeg
GrayLevelNonUniformity.2	0.829877849975748	NPC	Irregular	ComSeg
GrayLevelVariance.2	-0.0839861775613652	NPC	Irregular	ComSeg
HighGrayLevelEmphasis	0.0196606544640033	NPC	Irregular	ComSeg
LargeDependenceEmphasis	0.516314880487221	NPC	Irregular	ComSeg
LargeDependenceHighGrayLevelEmphasis	0.545555637618737	NPC	Irregular	ComSeg
LargeDependenceLowGrayLevelEmphasis	-0.0710803009070747	NPC	Irregular	ComSeg
LowGrayLevelEmphasis	-0.39946111389217	NPC	Irregular	ComSeg
SmallDependenceEmphasis	-0.439339219212976	NPC	Irregular	ComSeg
SmallDependenceHighGrayLevelEmphasis	-0.155510019208967	NPC	Irregular	ComSeg
SmallDependenceLowGrayLevelEmphasis	-0.603129016758765	NPC	Irregular	ComSeg
Elongation	0.406593406593407	XCAT	Rectangle	ComSeg
Flatness	0.494505494505495	XCAT	Rectangle	ComSeg
LeastAxisLength	0.93956043956044	XCAT	Rectangle	ComSeg
MajorAxisLength	0.956043956043956	XCAT	Rectangle	ComSeg
Maximum2DDiameterColumn	0.972332744322828	XCAT	Rectangle	ComSeg
Maximum2DDiameterRow	0.954490930278378	XCAT	Rectangle	ComSeg
Maximum2DDiameterSlice	0.937486521597379	XCAT	Rectangle	ComSeg
Maximum3DDiameter	0.961538461538462	XCAT	Rectangle	ComSeg
MeshVolume	1	XCAT	Rectangle	ComSeg
MinorAxisLength	0.961538461538462	XCAT	Rectangle	ComSeg
Sphericity	0.384615384615385	XCAT	Rectangle	ComSeg
SurfaceArea	1	XCAT	Rectangle	ComSeg
SurfaceVolumeRatio	-0.994505494505495	XCAT	Rectangle	ComSeg
VoxelVolume	1	XCAT	Rectangle	ComSeg
X10Percentile	0.917582417582418	XCAT	Rectangle	ComSeg
X90Percentile	0.884615384615385	XCAT	Rectangle	ComSeg
Energy	0.983516483516483	XCAT	Rectangle	ComSeg
Entropy	0.873626373626374	XCAT	Rectangle	ComSeg
InterquartileRange	0.813186813186813	XCAT	Rectangle	ComSeg
Kurtosis	-0.703296703296703	XCAT	Rectangle	ComSeg
Maximum	0.945054945054945	XCAT	Rectangle	ComSeg
MeanAbsoluteDeviation	0.813186813186813	XCAT	Rectangle	ComSeg
Mean	0.945054945054945	XCAT	Rectangle	ComSeg
Median	0.824175824175824	XCAT	Rectangle	ComSeg
Minimum	0.917582417582418	XCAT	Rectangle	ComSeg
Range	0.945054945054945	XCAT	Rectangle	ComSeg
RobustMeanAbsoluteDeviation	0.851648351648352	XCAT	Rectangle	ComSeg
RootMeanSquared	0.928571428571429	XCAT	Rectangle	ComSeg
Skewness	-0.769230769230769	XCAT	Rectangle	ComSeg
TotalEnergy	0.983516483516483	XCAT	Rectangle	ComSeg
Uniformity	-0.884615384615385	XCAT	Rectangle	ComSeg
Variance	0.730769230769231	XCAT	Rectangle	ComSeg
Autocorrelation	0.82967032967033	XCAT	Rectangle	ComSeg
ClusterProminence	0.807692307692308	XCAT	Rectangle	ComSeg
ClusterShade	-0.340659340659341	XCAT	Rectangle	ComSeg
ClusterTendency	0.807692307692308	XCAT	Rectangle	ComSeg
Contrast	-0.318681318681319	XCAT	Rectangle	ComSeg
Correlation	0.912087912087912	XCAT	Rectangle	ComSeg
DifferenceAverage	-0.401098901098901	XCAT	Rectangle	ComSeg
DifferenceEntropy	0.214285714285714	XCAT	Rectangle	ComSeg
DifferenceVariance	-0.010989010989011	XCAT	Rectangle	ComSeg
Id	0.434065934065934	XCAT	Rectangle	ComSeg
Idm	0.406593406593407	XCAT	Rectangle	ComSeg
Idmn	0.851648351648352	XCAT	Rectangle	ComSeg
Idn	0.857142857142857	XCAT	Rectangle	ComSeg
Imc1	0.961538461538462	XCAT	Rectangle	ComSeg
Imc2	-0.934065934065934	XCAT	Rectangle	ComSeg
InverseVariance	0.598901098901099	XCAT	Rectangle	ComSeg
JointAverage	0.78021978021978	XCAT	Rectangle	ComSeg
JointEnergy	-0.901098901098901	XCAT	Rectangle	ComSeg
JointEntropy	0.983516483516483	XCAT	Rectangle	ComSeg
MCC	-0.620879120879121	XCAT	Rectangle	ComSeg
MaximumProbability	-0.675824175824176	XCAT	Rectangle	ComSeg
SumAverage	0.78021978021978	XCAT	Rectangle	ComSeg
SumEntropy	0.901098901098901	XCAT	Rectangle	ComSeg
SumSquares	0.582417582417582	XCAT	Rectangle	ComSeg
GrayLevelNonUniformity	0.978021978021978	XCAT	Rectangle	ComSeg
GrayLevelNonUniformityNormalized	-0.884615384615385	XCAT	Rectangle	ComSeg
GrayLevelVariance	0.725274725274725	XCAT	Rectangle	ComSeg
HighGrayLevelRunEmphasis	0.813186813186813	XCAT	Rectangle	ComSeg
LongRunEmphasis	0.626373626373626	XCAT	Rectangle	ComSeg
LongRunHighGrayLevelEmphasis	0.851648351648352	XCAT	Rectangle	ComSeg
LongRunLowGrayLevelEmphasis	-0.747252747252747	XCAT	Rectangle	ComSeg
LowGrayLevelRunEmphasis	-0.741758241758242	XCAT	Rectangle	ComSeg
RunEntropy	0.945054945054945	XCAT	Rectangle	ComSeg
RunLengthNonUniformity	1	XCAT	Rectangle	ComSeg
RunLengthNonUniformityNormalized	-0.505494505494506	XCAT	Rectangle	ComSeg
RunPercentage	-0.604395604395604	XCAT	Rectangle	ComSeg
RunVariance	0.725274725274725	XCAT	Rectangle	ComSeg
ShortRunEmphasis	-0.505494505494506	XCAT	Rectangle	ComSeg
ShortRunHighGrayLevelEmphasis	0.758241758241758	XCAT	Rectangle	ComSeg
ShortRunLowGrayLevelEmphasis	-0.741758241758242	XCAT	Rectangle	ComSeg
GrayLevelNonUniformity.1	0.956043956043956	XCAT	Rectangle	ComSeg
[truncated: 141 more rows]
