# Supplementary material for: Does consensus contour improve robustness and accuracy in 18F-FDG PET radiomic features?
Source: EJNMMI Phys. 2024 Jun 6;11:48. doi: 10.1186/s40658-024-00652-0 (PMC11153434; doi:10.1186/s40658-024-00652-0)
Supplement: Supplementary file 2 — Supplementary file2 [file 40658_2024_652_MOESM2_ESM.zip › 40658_2024_652_MOESM2_ESM/supple/Spear_correlation_RM+CM+NPC+XCAT_41MAX_all.csv]

ID	value	ImgType	MType	SegAlgo
Elongation	-0.0102629664578001	NPC	Rectangle	41MAX
Flatness	0.0357620896586792	NPC	Rectangle	41MAX
LeastAxisLength	0.8727851499102	NPC	Rectangle	41MAX
MajorAxisLength	0.74206731115662	NPC	Rectangle	41MAX
Maximum2DDiameterColumn	0.801618960832195	NPC	Rectangle	41MAX
Maximum2DDiameterRow	0.846444735783409	NPC	Rectangle	41MAX
Maximum2DDiameterSlice	0.844846027084721	NPC	Rectangle	41MAX
Maximum3DDiameter	0.809951340821026	NPC	Rectangle	41MAX
MeshVolume	0.99970027057863	NPC	Rectangle	41MAX
MinorAxisLength	0.874174756516764	NPC	Rectangle	41MAX
Sphericity	-0.416990495600949	NPC	Rectangle	41MAX
SurfaceArea	0.983204091550845	NPC	Rectangle	41MAX
SurfaceVolumeRatio	-0.874416541745123	NPC	Rectangle	41MAX
VoxelVolume	1	NPC	Rectangle	41MAX
X10Percentile	-0.00969300650772362	NPC	Rectangle	41MAX
X90Percentile	-0.0514528447722907	NPC	Rectangle	41MAX
Energy	0.623934946642621	NPC	Rectangle	41MAX
Entropy	0.0931821306550606	NPC	Rectangle	41MAX
InterquartileRange	-0.100991424795434	NPC	Rectangle	41MAX
Kurtosis	-0.0514296671033411	NPC	Rectangle	41MAX
Maximum	-0.0164118966770631	NPC	Rectangle	41MAX
MeanAbsoluteDeviation	-0.12488865501278	NPC	Rectangle	41MAX
Mean	-0.0218017582382297	NPC	Rectangle	41MAX
Median	-0.00356093277496939	NPC	Rectangle	41MAX
Minimum	-0.0201282251870348	NPC	Rectangle	41MAX
Range	-0.0133239990547449	NPC	Rectangle	41MAX
RobustMeanAbsoluteDeviation	-0.100695909516327	NPC	Rectangle	41MAX
RootMeanSquared	-0.0267791626451359	NPC	Rectangle	41MAX
Skewness	-0.187551063313377	NPC	Rectangle	41MAX
TotalEnergy	0.623934946642621	NPC	Rectangle	41MAX
Uniformity	-0.121636406647002	NPC	Rectangle	41MAX
Variance	-0.129546312941224	NPC	Rectangle	41MAX
Autocorrelation	-0.0415939072254967	NPC	Rectangle	41MAX
ClusterProminence	-0.0464185497234175	NPC	Rectangle	41MAX
ClusterShade	-0.0562532560708551	NPC	Rectangle	41MAX
ClusterTendency	-0.0736502036782722	NPC	Rectangle	41MAX
Contrast	-0.362747902311464	NPC	Rectangle	41MAX
Correlation	0.808580899859258	NPC	Rectangle	41MAX
DifferenceAverage	-0.380584172098514	NPC	Rectangle	41MAX
DifferenceEntropy	-0.0960514207179686	NPC	Rectangle	41MAX
DifferenceVariance	-0.320409149088362	NPC	Rectangle	41MAX
Id	0.38912566987161	NPC	Rectangle	41MAX
Idm	0.385201269106296	NPC	Rectangle	41MAX
Idmn	0.81181365791251	NPC	Rectangle	41MAX
Idn	0.785149330081715	NPC	Rectangle	41MAX
Imc1	0.810118527487976	NPC	Rectangle	41MAX
Imc2	-0.690264694289273	NPC	Rectangle	41MAX
InverseVariance	0.381361150773526	NPC	Rectangle	41MAX
JointAverage	-0.0770768113263751	NPC	Rectangle	41MAX
JointEnergy	-0.705505065153979	NPC	Rectangle	41MAX
JointEntropy	0.772971572109564	NPC	Rectangle	41MAX
MCC	-0.737287970466191	NPC	Rectangle	41MAX
MaximumProbability	-0.590597557215181	NPC	Rectangle	41MAX
SumAverage	-0.0770768113263751	NPC	Rectangle	41MAX
SumEntropy	0.488871294961008	NPC	Rectangle	41MAX
SumSquares	-0.177143236424642	NPC	Rectangle	41MAX
GrayLevelNonUniformity	0.85740307920578	NPC	Rectangle	41MAX
GrayLevelNonUniformityNormalized	-0.115988956901373	NPC	Rectangle	41MAX
GrayLevelVariance	-0.128597082044701	NPC	Rectangle	41MAX
HighGrayLevelRunEmphasis	-0.0718054719359729	NPC	Rectangle	41MAX
LongRunEmphasis	0.549923382034817	NPC	Rectangle	41MAX
LongRunHighGrayLevelEmphasis	-0.0196625647472311	NPC	Rectangle	41MAX
LongRunLowGrayLevelEmphasis	-0.0724565537273727	NPC	Rectangle	41MAX
LowGrayLevelRunEmphasis	-0.120515450294171	NPC	Rectangle	41MAX
RunEntropy	0.23670984562487	NPC	Rectangle	41MAX
RunLengthNonUniformity	0.994255625518131	NPC	Rectangle	41MAX
RunLengthNonUniformityNormalized	-0.531236913209483	NPC	Rectangle	41MAX
RunPercentage	-0.544732637720535	NPC	Rectangle	41MAX
RunVariance	0.564254556158459	NPC	Rectangle	41MAX
ShortRunEmphasis	-0.52939323499759	NPC	Rectangle	41MAX
ShortRunHighGrayLevelEmphasis	-0.0850067346983261	NPC	Rectangle	41MAX
ShortRunLowGrayLevelEmphasis	-0.134153401410141	NPC	Rectangle	41MAX
GrayLevelNonUniformity.1	0.938265209021201	NPC	Rectangle	41MAX
GrayLevelNonUniformityNormalized.1	-0.0612433673637129	NPC	Rectangle	41MAX
GrayLevelVariance.1	-0.133404868056113	NPC	Rectangle	41MAX
HighGrayLevelZoneEmphasis	-0.103694257054068	NPC	Rectangle	41MAX
LargeAreaEmphasis	0.577768717451631	NPC	Rectangle	41MAX
LargeAreaHighGrayLevelEmphasis	0.684755783792138	NPC	Rectangle	41MAX
LargeAreaLowGrayLevelEmphasis	0.238563005610423	NPC	Rectangle	41MAX
LowGrayLevelZoneEmphasis	-0.0331735654491823	NPC	Rectangle	41MAX
SizeZoneNonUniformity	0.626431286941523	NPC	Rectangle	41MAX
SizeZoneNonUniformityNormalized	-0.429355255220307	NPC	Rectangle	41MAX
SmallAreaEmphasis	-0.40766095708357	NPC	Rectangle	41MAX
SmallAreaHighGrayLevelEmphasis	-0.178505451240629	NPC	Rectangle	41MAX
SmallAreaLowGrayLevelEmphasis	-0.0905145916650539	NPC	Rectangle	41MAX
ZoneEntropy	0.767645449138009	NPC	Rectangle	41MAX
ZonePercentage	-0.52273207350486	NPC	Rectangle	41MAX
ZoneVariance	0.606838781966344	NPC	Rectangle	41MAX
Busyness	0.462127952349703	NPC	Rectangle	41MAX
Coarseness	-0.965958852322006	NPC	Rectangle	41MAX
Complexity	-0.0729517130185666	NPC	Rectangle	41MAX
Contrast.1	-0.571191527122005	NPC	Rectangle	41MAX
Strength	-0.596244480195606	NPC	Rectangle	41MAX
DependenceEntropy	0.891058634816071	NPC	Rectangle	41MAX
DependenceNonUniformity	0.89611242017747	NPC	Rectangle	41MAX
DependenceNonUniformityNormalized	-0.572102830923883	NPC	Rectangle	41MAX
DependenceVariance	0.606787158976411	NPC	Rectangle	41MAX
GrayLevelNonUniformity.2	0.84886105466748	NPC	Rectangle	41MAX
GrayLevelVariance.2	-0.129206022619829	NPC	Rectangle	41MAX
HighGrayLevelEmphasis	-0.0696847152270932	NPC	Rectangle	41MAX
LargeDependenceEmphasis	0.566222550958353	NPC	Rectangle	41MAX
LargeDependenceHighGrayLevelEmphasis	0.466525388267668	NPC	Rectangle	41MAX
LargeDependenceLowGrayLevelEmphasis	0.123349447088451	NPC	Rectangle	41MAX
LowGrayLevelEmphasis	-0.128077164788947	NPC	Rectangle	41MAX
SmallDependenceEmphasis	-0.492550223141539	NPC	Rectangle	41MAX
SmallDependenceHighGrayLevelEmphasis	-0.227579424354375	NPC	Rectangle	41MAX
SmallDependenceLowGrayLevelEmphasis	-0.475775912004538	NPC	Rectangle	41MAX
Elongation	-0.0524712339324717	NPC	Irregular	41MAX
Flatness	-0.00850728268255616	NPC	Irregular	41MAX
LeastAxisLength	0.86623364694051	NPC	Irregular	41MAX
MajorAxisLength	0.742447152858657	NPC	Irregular	41MAX
Maximum2DDiameterColumn	0.80753744378462	NPC	Irregular	41MAX
Maximum2DDiameterRow	0.853642263105619	NPC	Irregular	41MAX
Maximum2DDiameterSlice	0.849963239095843	NPC	Irregular	41MAX
Maximum3DDiameter	0.808385547856394	NPC	Irregular	41MAX
MeshVolume	0.999715282601468	NPC	Irregular	41MAX
MinorAxisLength	0.877524891788844	NPC	Irregular	41MAX
Sphericity	-0.357931671542088	NPC	Irregular	41MAX
SurfaceArea	0.984275223069671	NPC	Irregular	41MAX
SurfaceVolumeRatio	-0.892576724319578	NPC	Irregular	41MAX
VoxelVolume	1	NPC	Irregular	41MAX
X10Percentile	0.0577952652682361	NPC	Irregular	41MAX
X90Percentile	0.0107992447229154	NPC	Irregular	41MAX
Energy	0.661662733978525	NPC	Irregular	41MAX
Entropy	0.169105816126952	NPC	Irregular	41MAX
InterquartileRange	-0.0474274424968386	NPC	Irregular	41MAX
Kurtosis	-0.114523827909093	NPC	Irregular	41MAX
Maximum	0.0384123566869769	NPC	Irregular	41MAX
MeanAbsoluteDeviation	-0.0725821341339968	NPC	Irregular	41MAX
Mean	0.0437032017187784	NPC	Irregular	41MAX
Median	0.0658995714026712	NPC	Irregular	41MAX
Minimum	0.0350821374226351	NPC	Irregular	41MAX
Range	0.0413348585026315	NPC	Irregular	41MAX
RobustMeanAbsoluteDeviation	-0.0450216988428922	NPC	Irregular	41MAX
RootMeanSquared	0.0388780184759168	NPC	Irregular	41MAX
Skewness	-0.28715160638995	NPC	Irregular	41MAX
TotalEnergy	0.661662733978525	NPC	Irregular	41MAX
Uniformity	-0.200775558675432	NPC	Irregular	41MAX
Variance	-0.0752196551489539	NPC	Irregular	41MAX
Autocorrelation	0.035840681513216	NPC	Irregular	41MAX
ClusterProminence	-0.00039244121352968	NPC	Irregular	41MAX
ClusterShade	-0.0359908100311435	NPC	Irregular	41MAX
ClusterTendency	-0.0253200963902431	NPC	Irregular	41MAX
Contrast	-0.302506856556917	NPC	Irregular	41MAX
Correlation	0.791552347389176	NPC	Irregular	41MAX
DifferenceAverage	-0.318623284648112	NPC	Irregular	41MAX
DifferenceEntropy	-0.0306752069630522	NPC	Irregular	41MAX
DifferenceVariance	-0.26430309949485	NPC	Irregular	41MAX
Id	0.326720216048333	NPC	Irregular	41MAX
Idm	0.322776313544042	NPC	Irregular	41MAX
Idmn	0.792655396920896	NPC	Irregular	41MAX
Idn	0.764208413223925	NPC	Irregular	41MAX
Imc1	0.773399439121463	NPC	Irregular	41MAX
Imc2	-0.643310707887035	NPC	Irregular	41MAX
InverseVariance	0.319132141308877	NPC	Irregular	41MAX
JointAverage	0.00524080219249233	NPC	Irregular	41MAX
JointEnergy	-0.766683690086175	NPC	Irregular	41MAX
JointEntropy	0.827288202323208	NPC	Irregular	41MAX
MCC	-0.716263159031919	NPC	Irregular	41MAX
MaximumProbability	-0.664166456244172	NPC	Irregular	41MAX
SumAverage	0.00524080219249233	NPC	Irregular	41MAX
SumEntropy	0.542737243277145	NPC	Irregular	41MAX
SumSquares	-0.125305162563203	NPC	Irregular	41MAX
GrayLevelNonUniformity	0.83881438513293	NPC	Irregular	41MAX
GrayLevelNonUniformityNormalized	-0.197095566302656	NPC	Irregular	41MAX
GrayLevelVariance	-0.0737094149352766	NPC	Irregular	41MAX
HighGrayLevelRunEmphasis	0.00617950050458615	NPC	Irregular	41MAX
LongRunEmphasis	0.493083157814414	NPC	Irregular	41MAX
LongRunHighGrayLevelEmphasis	0.0598148889094077	NPC	Irregular	41MAX
LongRunLowGrayLevelEmphasis	-0.238287144254844	NPC	Irregular	41MAX
LowGrayLevelRunEmphasis	-0.277323192749632	NPC	Irregular	41MAX
RunEntropy	0.305383002900369	NPC	Irregular	41MAX
RunLengthNonUniformity	0.995216694809571	NPC	Irregular	41MAX
RunLengthNonUniformityNormalized	-0.474688990384558	NPC	Irregular	41MAX
RunPercentage	-0.490207011470961	NPC	Irregular	41MAX
RunVariance	0.511641149697166	NPC	Irregular	41MAX
ShortRunEmphasis	-0.471568951045314	NPC	Irregular	41MAX
ShortRunHighGrayLevelEmphasis	-0.00652611301264323	NPC	Irregular	41MAX
ShortRunLowGrayLevelEmphasis	-0.288819349855769	NPC	Irregular	41MAX
GrayLevelNonUniformity.1	0.946369324335493	NPC	Irregular	41MAX
GrayLevelNonUniformityNormalized.1	-0.137904968610543	NPC	Irregular	41MAX
GrayLevelVariance.1	-0.0773309362010707	NPC	Irregular	41MAX
HighGrayLevelZoneEmphasis	-0.032843905588692	NPC	Irregular	41MAX
LargeAreaEmphasis	0.523612851685748	NPC	Irregular	41MAX
LargeAreaHighGrayLevelEmphasis	0.680201235492284	NPC	Irregular	41MAX
LargeAreaLowGrayLevelEmphasis	0.116015104520506	NPC	Irregular	41MAX
LowGrayLevelZoneEmphasis	-0.164017776286035	NPC	Irregular	41MAX
SizeZoneNonUniformity	0.677600061381667	NPC	Irregular	41MAX
SizeZoneNonUniformityNormalized	-0.370904355791209	NPC	Irregular	41MAX
SmallAreaEmphasis	-0.349434397427393	NPC	Irregular	41MAX
SmallAreaHighGrayLevelEmphasis	-0.112718598326856	NPC	Irregular	41MAX
SmallAreaLowGrayLevelEmphasis	-0.201948141415455	NPC	Irregular	41MAX
ZoneEntropy	0.799389582791719	NPC	Irregular	41MAX
ZonePercentage	-0.466937302316865	NPC	Irregular	41MAX
ZoneVariance	0.556676544475027	NPC	Irregular	41MAX
Busyness	0.384792033849594	NPC	Irregular	41MAX
Coarseness	-0.957075622988322	NPC	Irregular	41MAX
Complexity	-0.0159647192730792	NPC	Irregular	41MAX
Contrast.1	-0.522936081912607	NPC	Irregular	41MAX
Strength	-0.543948279988427	NPC	Irregular	41MAX
DependenceEntropy	0.892634141893101	NPC	Irregular	41MAX
DependenceNonUniformity	0.896953629075575	NPC	Irregular	41MAX
DependenceNonUniformityNormalized	-0.520346496670041	NPC	Irregular	41MAX
DependenceVariance	0.556009657795392	NPC	Irregular	41MAX
GrayLevelNonUniformity.2	0.827464669177614	NPC	Irregular	41MAX
GrayLevelVariance.2	-0.0739796462675461	NPC	Irregular	41MAX
HighGrayLevelEmphasis	0.011003103447259	NPC	Irregular	41MAX
LargeDependenceEmphasis	0.510028189971223	NPC	Irregular	41MAX
LargeDependenceHighGrayLevelEmphasis	0.529268871535498	NPC	Irregular	41MAX
LargeDependenceLowGrayLevelEmphasis	-0.0256456382291174	NPC	Irregular	41MAX
LowGrayLevelEmphasis	-0.285578680935454	NPC	Irregular	41MAX
SmallDependenceEmphasis	-0.432986975471416	NPC	Irregular	41MAX
SmallDependenceHighGrayLevelEmphasis	-0.158312365838062	NPC	Irregular	41MAX
SmallDependenceLowGrayLevelEmphasis	-0.508445782715595	NPC	Irregular	41MAX
Elongation	0.0824175824175824	XCAT	Rectangle	41MAX
Flatness	0.263736263736264	XCAT	Rectangle	41MAX
LeastAxisLength	0.967032967032967	XCAT	Rectangle	41MAX
MajorAxisLength	0.549450549450549	XCAT	Rectangle	41MAX
Maximum2DDiameterColumn	0.931133009792806	XCAT	Rectangle	41MAX
Maximum2DDiameterRow	0.922868515623047	XCAT	Rectangle	41MAX
Maximum2DDiameterSlice	0.899588196284993	XCAT	Rectangle	41MAX
Maximum3DDiameter	0.873281550604495	XCAT	Rectangle	41MAX
MeshVolume	1	XCAT	Rectangle	41MAX
MinorAxisLength	0.89010989010989	XCAT	Rectangle	41MAX
Sphericity	-0.494505494505495	XCAT	Rectangle	41MAX
SurfaceArea	1	XCAT	Rectangle	41MAX
SurfaceVolumeRatio	-0.972527472527473	XCAT	Rectangle	41MAX
VoxelVolume	1	XCAT	Rectangle	41MAX
X10Percentile	0.928571428571429	XCAT	Rectangle	41MAX
X90Percentile	0.873626373626374	XCAT	Rectangle	41MAX
Energy	0.978021978021978	XCAT	Rectangle	41MAX
Entropy	0.824175824175824	XCAT	Rectangle	41MAX
InterquartileRange	0.824175824175824	XCAT	Rectangle	41MAX
Kurtosis	-0.60989010989011	XCAT	Rectangle	41MAX
Maximum	0.934065934065934	XCAT	Rectangle	41MAX
MeanAbsoluteDeviation	0.769230769230769	XCAT	Rectangle	41MAX
Mean	0.901098901098901	XCAT	Rectangle	41MAX
Median	0.796703296703297	XCAT	Rectangle	41MAX
Minimum	0.923076923076923	XCAT	Rectangle	41MAX
Range	0.934065934065934	XCAT	Rectangle	41MAX
RobustMeanAbsoluteDeviation	0.846153846153846	XCAT	Rectangle	41MAX
RootMeanSquared	0.901098901098901	XCAT	Rectangle	41MAX
Skewness	-0.637362637362637	XCAT	Rectangle	41MAX
TotalEnergy	0.978021978021978	XCAT	Rectangle	41MAX
Uniformity	-0.824175824175824	XCAT	Rectangle	41MAX
Variance	0.752747252747253	XCAT	Rectangle	41MAX
Autocorrelation	0.791208791208791	XCAT	Rectangle	41MAX
ClusterProminence	0.835164835164835	XCAT	Rectangle	41MAX
ClusterShade	-0.324175824175824	XCAT	Rectangle	41MAX
ClusterTendency	0.923076923076923	XCAT	Rectangle	41MAX
Contrast	-0.296703296703297	XCAT	Rectangle	41MAX
Correlation	0.972527472527473	XCAT	Rectangle	41MAX
DifferenceAverage	-0.456043956043956	XCAT	Rectangle	41MAX
DifferenceEntropy	0.241758241758242	XCAT	Rectangle	41MAX
DifferenceVariance	0.00549450549450549	XCAT	Rectangle	41MAX
Id	0.620879120879121	XCAT	Rectangle	41MAX
Idm	0.587912087912088	XCAT	Rectangle	41MAX
Idmn	0.868131868131868	XCAT	Rectangle	41MAX
Idn	0.868131868131868	XCAT	Rectangle	41MAX
Imc1	0.989010989010989	XCAT	Rectangle	41MAX
Imc2	-0.945054945054945	XCAT	Rectangle	41MAX
InverseVariance	0.554945054945055	XCAT	Rectangle	41MAX
JointAverage	0.752747252747253	XCAT	Rectangle	41MAX
JointEnergy	-0.945054945054945	XCAT	Rectangle	41MAX
JointEntropy	0.978021978021978	XCAT	Rectangle	41MAX
MCC	-0.335164835164835	XCAT	Rectangle	41MAX
MaximumProbability	-0.857142857142857	XCAT	Rectangle	41MAX
SumAverage	0.752747252747253	XCAT	Rectangle	41MAX
SumEntropy	0.956043956043956	XCAT	Rectangle	41MAX
SumSquares	0.697802197802198	XCAT	Rectangle	41MAX
GrayLevelNonUniformity	0.989010989010989	XCAT	Rectangle	41MAX
GrayLevelNonUniformityNormalized	-0.824175824175824	XCAT	Rectangle	41MAX
GrayLevelVariance	0.725274725274725	XCAT	Rectangle	41MAX
HighGrayLevelRunEmphasis	0.802197802197802	XCAT	Rectangle	41MAX
LongRunEmphasis	0.747252747252747	XCAT	Rectangle	41MAX
LongRunHighGrayLevelEmphasis	0.824175824175824	XCAT	Rectangle	41MAX
LongRunLowGrayLevelEmphasis	-0.615384615384615	XCAT	Rectangle	41MAX
LowGrayLevelRunEmphasis	-0.637362637362637	XCAT	Rectangle	41MAX
RunEntropy	0.912087912087912	XCAT	Rectangle	41MAX
RunLengthNonUniformity	1	XCAT	Rectangle	41MAX
RunLengthNonUniformityNormalized	-0.664835164835165	XCAT	Rectangle	41MAX
RunPercentage	-0.747252747252747	XCAT	Rectangle	41MAX
RunVariance	0.763736263736264	XCAT	Rectangle	41MAX
ShortRunEmphasis	-0.620879120879121	XCAT	Rectangle	41MAX
ShortRunHighGrayLevelEmphasis	0.785714285714286	XCAT	Rectangle	41MAX
ShortRunLowGrayLevelEmphasis	-0.637362637362637	XCAT	Rectangle	41MAX
GrayLevelNonUniformity.1	0.950549450549451	XCAT	Rectangle	41MAX
GrayLevelNonUniformityNormalized.1	-0.795048895187654	XCAT	Rectangle	41MAX
GrayLevelVariance.1	0.587912087912088	XCAT	Rectangle	41MAX
HighGrayLevelZoneEmphasis	0.741758241758242	XCAT	Rectangle	41MAX
LargeAreaEmphasis	0.681318681318681	XCAT	Rectangle	41MAX
LargeAreaHighGrayLevelEmphasis	0.961538461538462	XCAT	Rectangle	41MAX
LargeAreaLowGrayLevelEmphasis	-0.208791208791209	XCAT	Rectangle	41MAX
LowGrayLevelZoneEmphasis	-0.664835164835165	XCAT	Rectangle	41MAX
SizeZoneNonUniformity	0.846153846153846	XCAT	Rectangle	41MAX
SizeZoneNonUniformityNormalized	-0.10989010989011	XCAT	Rectangle	41MAX
SmallAreaEmphasis	0.120879120879121	XCAT	Rectangle	41MAX
SmallAreaHighGrayLevelEmphasis	0.5	XCAT	Rectangle	41MAX
SmallAreaLowGrayLevelEmphasis	-0.686813186813187	XCAT	Rectangle	41MAX
ZoneEntropy	0.989010989010989	XCAT	Rectangle	41MAX
ZonePercentage	-0.505494505494506	XCAT	Rectangle	41MAX
ZoneVariance	0.747252747252747	XCAT	Rectangle	41MAX
Busyness	0.252747252747253	XCAT	Rectangle	41MAX
Coarseness	-0.972527472527473	XCAT	Rectangle	41MAX
Complexity	0.615384615384615	XCAT	Rectangle	41MAX
Contrast.1	-0.373626373626374	XCAT	Rectangle	41MAX
Strength	-0.879120879120879	XCAT	Rectangle	41MAX
DependenceEntropy	0.950549450549451	XCAT	Rectangle	41MAX
DependenceNonUniformity	0.967032967032967	XCAT	Rectangle	41MAX
DependenceNonUniformityNormalized	-0.868131868131868	XCAT	Rectangle	41MAX
DependenceVariance	0.884615384615385	XCAT	Rectangle	41MAX
GrayLevelNonUniformity.2	0.967032967032967	XCAT	Rectangle	41MAX
GrayLevelVariance.2	0.730769230769231	XCAT	Rectangle	41MAX
HighGrayLevelEmphasis	0.802197802197802	XCAT	Rectangle	41MAX
LargeDependenceEmphasis	0.835164835164835	XCAT	Rectangle	41MAX
LargeDependenceHighGrayLevelEmphasis	0.862637362637363	XCAT	Rectangle	41MAX
LargeDependenceLowGrayLevelEmphasis	-0.373626373626374	XCAT	Rectangle	41MAX
LowGrayLevelEmphasis	-0.637362637362637	XCAT	Rectangle	41MAX
SmallDependenceEmphasis	-0.384615384615385	XCAT	Rectangle	41MAX
SmallDependenceHighGrayLevelEmphasis	0.406593406593407	XCAT	Rectangle	41MAX
SmallDependenceLowGrayLevelEmphasis	-0.631868131868132	XCAT	Rectangle	41MAX
Elongation	0.21978021978022	XCAT	Irregular	41MAX
Flatness	0.357142857142857	XCAT	Irregular	41MAX
LeastAxisLength	0.967032967032967	XCAT	Irregular	41MAX
MajorAxisLength	0.945054945054945	XCAT	Irregular	41MAX
Maximum2DDiameterColumn	0.939397503962564	XCAT	Irregular	41MAX
Maximum2DDiameterRow	0.933887841182725	XCAT	Irregular	41MAX
Maximum2DDiameterSlice	0.968035825730584	XCAT	Irregular	41MAX
Maximum3DDiameter	0.945054945054945	XCAT	Irregular	41MAX
MeshVolume	1	XCAT	Irregular	41MAX
MinorAxisLength	0.967032967032967	XCAT	Irregular	41MAX
Sphericity	0.131868131868132	XCAT	Irregular	41MAX
SurfaceArea	1	XCAT	Irregular	41MAX
SurfaceVolumeRatio	-1	XCAT	Irregular	41MAX
VoxelVolume	1	XCAT	Irregular	41MAX
X10Percentile	0.945054945054945	XCAT	Irregular	41MAX
X90Percentile	0.873626373626374	XCAT	Irregular	41MAX
Energy	0.989010989010989	XCAT	Irregular	41MAX
Entropy	0.879120879120879	XCAT	Irregular	41MAX
InterquartileRange	0.857142857142857	XCAT	Irregular	41MAX
Kurtosis	-0.642857142857143	XCAT	Irregular	41MAX
Maximum	0.950549450549451	XCAT	Irregular	41MAX
MeanAbsoluteDeviation	0.813186813186813	XCAT	Irregular	41MAX
Mean	0.928571428571429	XCAT	Irregular	41MAX
Median	0.840659340659341	XCAT	Irregular	41MAX
Minimum	0.93956043956044	XCAT	Irregular	41MAX
Range	0.950549450549451	XCAT	Irregular	41MAX
RobustMeanAbsoluteDeviation	0.840659340659341	XCAT	Irregular	41MAX
RootMeanSquared	0.928571428571429	XCAT	Irregular	41MAX
Skewness	-0.692307692307692	XCAT	Irregular	41MAX
TotalEnergy	0.989010989010989	XCAT	Irregular	41MAX
Uniformity	-0.835164835164835	XCAT	Irregular	41MAX
Variance	0.78021978021978	XCAT	Irregular	41MAX
Autocorrelation	0.862637362637363	XCAT	Irregular	41MAX
ClusterProminence	0.862637362637363	XCAT	Irregular	41MAX
ClusterShade	-0.379120879120879	XCAT	Irregular	41MAX
ClusterTendency	0.895604395604396	XCAT	Irregular	41MAX
Contrast	-0.208791208791209	XCAT	Irregular	41MAX
Correlation	0.950549450549451	XCAT	Irregular	41MAX
DifferenceAverage	-0.340659340659341	XCAT	Irregular	41MAX
DifferenceEntropy	0.291208791208791	XCAT	Irregular	41MAX
DifferenceVariance	0.0824175824175824	XCAT	Irregular	41MAX
Id	0.434065934065934	XCAT	Irregular	41MAX
Idm	0.478021978021978	XCAT	Irregular	41MAX
Idmn	0.851648351648352	XCAT	Irregular	41MAX
Idn	0.851648351648352	XCAT	Irregular	41MAX
Imc1	0.989010989010989	XCAT	Irregular	41MAX
Imc2	-0.961538461538462	XCAT	Irregular	41MAX
InverseVariance	0.472527472527473	XCAT	Irregular	41MAX
JointAverage	0.82967032967033	XCAT	Irregular	41MAX
JointEnergy	-0.956043956043956	XCAT	Irregular	41MAX
JointEntropy	0.978021978021978	XCAT	Irregular	41MAX
MCC	-0.406593406593407	XCAT	Irregular	41MAX
MaximumProbability	-0.758241758241758	XCAT	Irregular	41MAX
SumAverage	0.82967032967033	XCAT	Irregular	41MAX
SumEntropy	0.961538461538462	XCAT	Irregular	41MAX
SumSquares	0.708791208791209	XCAT	Irregular	41MAX
GrayLevelNonUniformity	0.989010989010989	XCAT	Irregular	41MAX
GrayLevelNonUniformityNormalized	-0.846153846153846	XCAT	Irregular	41MAX
GrayLevelVariance	0.741758241758242	XCAT	Irregular	41MAX
HighGrayLevelRunEmphasis	0.862637362637363	XCAT	Irregular	41MAX
LongRunEmphasis	0.758241758241758	XCAT	Irregular	41MAX
LongRunHighGrayLevelEmphasis	0.862637362637363	XCAT	Irregular	41MAX
LongRunLowGrayLevelEmphasis	-0.664835164835165	XCAT	Irregular	41MAX
LowGrayLevelRunEmphasis	-0.653846153846154	XCAT	Irregular	41MAX
RunEntropy	0.93956043956044	XCAT	Irregular	41MAX
RunLengthNonUniformity	1	XCAT	Irregular	41MAX
RunLengthNonUniformityNormalized	-0.543956043956044	XCAT	Irregular	41MAX
RunPercentage	-0.681318681318681	XCAT	Irregular	41MAX
RunVariance	0.802197802197802	XCAT	Irregular	41MAX
ShortRunEmphasis	-0.565934065934066	XCAT	Irregular	41MAX
ShortRunHighGrayLevelEmphasis	0.846153846153846	XCAT	Irregular	41MAX
ShortRunLowGrayLevelEmphasis	-0.653846153846154	XCAT	Irregular	41MAX
GrayLevelNonUniformity.1	0.945054945054945	XCAT	Irregular	41MAX
GrayLevelNonUniformityNormalized.1	-0.82967032967033	XCAT	Irregular	41MAX
GrayLevelVariance.1	0.664835164835165	XCAT	Irregular	41MAX
HighGrayLevelZoneEmphasis	0.807692307692308	XCAT	Irregular	41MAX
LargeAreaEmphasis	0.642857142857143	XCAT	Irregular	41MAX
LargeAreaHighGrayLevelEmphasis	0.978021978021978	XCAT	Irregular	41MAX
LargeAreaLowGrayLevelEmphasis	-0.291208791208791	XCAT	Irregular	41MAX
LowGrayLevelZoneEmphasis	-0.664835164835165	XCAT	Irregular	41MAX
SizeZoneNonUniformity	0.868131868131868	XCAT	Irregular	41MAX
SizeZoneNonUniformityNormalized	0.230769230769231	XCAT	Irregular	41MAX
SmallAreaEmphasis	0.373626373626374	XCAT	Irregular	41MAX
SmallAreaHighGrayLevelEmphasis	0.604395604395604	XCAT	Irregular	41MAX
SmallAreaLowGrayLevelEmphasis	-0.5	XCAT	Irregular	41MAX
ZoneEntropy	0.978021978021978	XCAT	Irregular	41MAX
ZonePercentage	-0.313186813186813	XCAT	Irregular	41MAX
ZoneVariance	0.730769230769231	XCAT	Irregular	41MAX
Busyness	0.0879120879120879	XCAT	Irregular	41MAX
Coarseness	-0.989010989010989	XCAT	Irregular	41MAX
Complexity	0.620879120879121	XCAT	Irregular	41MAX
Contrast.1	-0.362637362637363	XCAT	Irregular	41MAX
Strength	-0.857142857142857	XCAT	Irregular	41MAX
DependenceEntropy	0.961538461538462	XCAT	Irregular	41MAX
DependenceNonUniformity	0.967032967032967	XCAT	Irregular	41MAX
DependenceNonUniformityNormalized	-0.89010989010989	XCAT	Irregular	41MAX
DependenceVariance	0.895604395604396	XCAT	Irregular	41MAX
GrayLevelNonUniformity.2	0.972527472527473	XCAT	Irregular	41MAX
GrayLevelVariance.2	0.730769230769231	XCAT	Irregular	41MAX
HighGrayLevelEmphasis	0.862637362637363	XCAT	Irregular	41MAX
LargeDependenceEmphasis	0.824175824175824	XCAT	Irregular	41MAX
LargeDependenceHighGrayLevelEmphasis	0.884615384615385	XCAT	Irregular	41MAX
LargeDependenceLowGrayLevelEmphasis	-0.456043956043956	XCAT	Irregular	41MAX
LowGrayLevelEmphasis	-0.653846153846154	XCAT	Irregular	41MAX
SmallDependenceEmphasis	-0.159340659340659	XCAT	Irregular	41MAX
SmallDependenceHighGrayLevelEmphasis	0.412087912087912	XCAT	Irregular	41MAX
SmallDependenceLowGrayLevelEmphasis	-0.598901098901099	XCAT	Irregular	41MAX
