# Supplementary material for: Does consensus contour improve robustness and accuracy in 18F-FDG PET radiomic features?
Source: EJNMMI Phys. 2024 Jun 6;11:48. doi: 10.1186/s40658-024-00652-0 (PMC11153434; doi:10.1186/s40658-024-00652-0)
Supplement: Supplementary file 2 — Supplementary file2 [file 40658_2024_652_MOESM2_ESM.zip › 40658_2024_652_MOESM2_ESM/supple/Spear_correlation_RM+CM+NPC+XCAT_AP_all.csv]

ID	value	ImgType	MType	SegAlgo
Elongation	-0.00296044149608075	NPC	Rectangle	AP
Flatness	0.0323704787145299	NPC	Rectangle	AP
LeastAxisLength	0.869823013678179	NPC	Rectangle	AP
MajorAxisLength	0.7165701232058	NPC	Rectangle	AP
Maximum2DDiameterColumn	0.806816701376931	NPC	Rectangle	AP
Maximum2DDiameterRow	0.849576243042544	NPC	Rectangle	AP
Maximum2DDiameterSlice	0.84062297327613	NPC	Rectangle	AP
Maximum3DDiameter	0.793967797968744	NPC	Rectangle	AP
MeshVolume	0.999403170621557	NPC	Rectangle	AP
MinorAxisLength	0.874286853756078	NPC	Rectangle	AP
Sphericity	-0.470434697716261	NPC	Rectangle	AP
SurfaceArea	0.983360685973422	NPC	Rectangle	AP
SurfaceVolumeRatio	-0.862076876276068	NPC	Rectangle	AP
VoxelVolume	1	NPC	Rectangle	AP
X10Percentile	0.0298261846885388	NPC	Rectangle	AP
X90Percentile	0.00378325459516938	NPC	Rectangle	AP
Energy	0.672019692841381	NPC	Rectangle	AP
Entropy	0.195168949320447	NPC	Rectangle	AP
InterquartileRange	-0.0447116216629605	NPC	Rectangle	AP
Kurtosis	0.0382039180610776	NPC	Rectangle	AP
Maximum	0.0461249427544168	NPC	Rectangle	AP
MeanAbsoluteDeviation	-0.0754549110925449	NPC	Rectangle	AP
Mean	0.0226831977335824	NPC	Rectangle	AP
Median	0.029751910266662	NPC	Rectangle	AP
Minimum	0.0232963567907778	NPC	Rectangle	AP
Range	0.0540712523573311	NPC	Rectangle	AP
RobustMeanAbsoluteDeviation	-0.045740401421296	NPC	Rectangle	AP
RootMeanSquared	0.0195415477188803	NPC	Rectangle	AP
Skewness	-0.121516114804075	NPC	Rectangle	AP
TotalEnergy	0.672019692841381	NPC	Rectangle	AP
Uniformity	-0.206364896572706	NPC	Rectangle	AP
Variance	-0.0783184271019213	NPC	Rectangle	AP
Autocorrelation	0.0186049525267039	NPC	Rectangle	AP
ClusterProminence	0.0331506235287106	NPC	Rectangle	AP
ClusterShade	0.0785981414140954	NPC	Rectangle	AP
ClusterTendency	0.0106049124909426	NPC	Rectangle	AP
Contrast	-0.302739382955973	NPC	Rectangle	AP
Correlation	0.831065988220147	NPC	Rectangle	AP
DifferenceAverage	-0.324876848057893	NPC	Rectangle	AP
DifferenceEntropy	0.20511382031769	NPC	Rectangle	AP
DifferenceVariance	-0.249829656132246	NPC	Rectangle	AP
Id	0.344423136697319	NPC	Rectangle	AP
Idm	0.340554018763384	NPC	Rectangle	AP
Idmn	0.835713670661414	NPC	Rectangle	AP
Idn	0.812243480117308	NPC	Rectangle	AP
Imc1	0.825995310312447	NPC	Rectangle	AP
Imc2	-0.673813341114362	NPC	Rectangle	AP
InverseVariance	0.341621779423981	NPC	Rectangle	AP
JointAverage	-0.0294537590412561	NPC	Rectangle	AP
JointEnergy	-0.813382881355034	NPC	Rectangle	AP
JointEntropy	0.852931640544136	NPC	Rectangle	AP
MCC	-0.810605228684423	NPC	Rectangle	AP
MaximumProbability	-0.719523716705537	NPC	Rectangle	AP
SumAverage	-0.0294537590412561	NPC	Rectangle	AP
SumEntropy	0.67425108611138	NPC	Rectangle	AP
SumSquares	-0.111955258371002	NPC	Rectangle	AP
GrayLevelNonUniformity	0.878390910641481	NPC	Rectangle	AP
GrayLevelNonUniformityNormalized	-0.202296659975868	NPC	Rectangle	AP
GrayLevelVariance	-0.0771168671281561	NPC	Rectangle	AP
HighGrayLevelRunEmphasis	-0.03301945806029	NPC	Rectangle	AP
LongRunEmphasis	0.549983130315219	NPC	Rectangle	AP
LongRunHighGrayLevelEmphasis	0.0186781734106817	NPC	Rectangle	AP
LongRunLowGrayLevelEmphasis	-0.0888801445390065	NPC	Rectangle	AP
LowGrayLevelRunEmphasis	-0.141940000513335	NPC	Rectangle	AP
RunEntropy	0.354319018182261	NPC	Rectangle	AP
RunLengthNonUniformity	0.996465117129649	NPC	Rectangle	AP
RunLengthNonUniformityNormalized	-0.534270139321164	NPC	Rectangle	AP
RunPercentage	-0.549684070327552	NPC	Rectangle	AP
RunVariance	0.566979330470209	NPC	Rectangle	AP
ShortRunEmphasis	-0.529377509318388	NPC	Rectangle	AP
ShortRunHighGrayLevelEmphasis	-0.0431218329734281	NPC	Rectangle	AP
ShortRunLowGrayLevelEmphasis	-0.157127276095809	NPC	Rectangle	AP
GrayLevelNonUniformity.1	0.937016540963139	NPC	Rectangle	AP
GrayLevelNonUniformityNormalized.1	-0.145821760902057	NPC	Rectangle	AP
GrayLevelVariance.1	-0.0773070307189186	NPC	Rectangle	AP
HighGrayLevelZoneEmphasis	-0.0546659745012946	NPC	Rectangle	AP
LargeAreaEmphasis	0.588302720670289	NPC	Rectangle	AP
LargeAreaHighGrayLevelEmphasis	0.690138437627714	NPC	Rectangle	AP
LargeAreaLowGrayLevelEmphasis	0.257317149980163	NPC	Rectangle	AP
LowGrayLevelZoneEmphasis	-0.0467460033458544	NPC	Rectangle	AP
SizeZoneNonUniformity	0.678095445904689	NPC	Rectangle	AP
SizeZoneNonUniformityNormalized	-0.430394989866243	NPC	Rectangle	AP
SmallAreaEmphasis	-0.403285879419125	NPC	Rectangle	AP
SmallAreaHighGrayLevelEmphasis	-0.139697545095396	NPC	Rectangle	AP
SmallAreaLowGrayLevelEmphasis	-0.0875800787716885	NPC	Rectangle	AP
ZoneEntropy	0.80783020985856	NPC	Rectangle	AP
ZonePercentage	-0.526361022454873	NPC	Rectangle	AP
ZoneVariance	0.632712193831141	NPC	Rectangle	AP
Busyness	0.481829763631424	NPC	Rectangle	AP
Coarseness	-0.962976834704322	NPC	Rectangle	AP
Complexity	0.0136801896180102	NPC	Rectangle	AP
Contrast.1	-0.57255623333836	NPC	Rectangle	AP
Strength	-0.556339124459652	NPC	Rectangle	AP
DependenceEntropy	0.926948472404599	NPC	Rectangle	AP
DependenceNonUniformity	0.913087074267967	NPC	Rectangle	AP
DependenceNonUniformityNormalized	-0.586379704110629	NPC	Rectangle	AP
DependenceVariance	0.623712873098215	NPC	Rectangle	AP
GrayLevelNonUniformity.2	0.871714640975764	NPC	Rectangle	AP
GrayLevelVariance.2	-0.0768966777072732	NPC	Rectangle	AP
HighGrayLevelEmphasis	-0.030769101108109	NPC	Rectangle	AP
LargeDependenceEmphasis	0.570169969997213	NPC	Rectangle	AP
LargeDependenceHighGrayLevelEmphasis	0.515952148378786	NPC	Rectangle	AP
LargeDependenceLowGrayLevelEmphasis	0.151278560449726	NPC	Rectangle	AP
LowGrayLevelEmphasis	-0.148590458500527	NPC	Rectangle	AP
SmallDependenceEmphasis	-0.486492722372226	NPC	Rectangle	AP
SmallDependenceHighGrayLevelEmphasis	-0.200046303023687	NPC	Rectangle	AP
SmallDependenceLowGrayLevelEmphasis	-0.495174401428615	NPC	Rectangle	AP
Elongation	-0.128272034129213	NPC	Irregular	AP
Flatness	-0.0695129714620781	NPC	Irregular	AP
LeastAxisLength	0.848439419038138	NPC	Irregular	AP
MajorAxisLength	0.751420882960005	NPC	Irregular	AP
Maximum2DDiameterColumn	0.804793909238243	NPC	Irregular	AP
Maximum2DDiameterRow	0.838490412588838	NPC	Irregular	AP
Maximum2DDiameterSlice	0.839918105381275	NPC	Irregular	AP
Maximum3DDiameter	0.80631823603556	NPC	Irregular	AP
MeshVolume	0.999813525173495	NPC	Irregular	AP
MinorAxisLength	0.860215778823578	NPC	Irregular	AP
Sphericity	-0.344429551645561	NPC	Irregular	AP
SurfaceArea	0.981844778722419	NPC	Irregular	AP
SurfaceVolumeRatio	-0.897823643849598	NPC	Irregular	AP
VoxelVolume	1	NPC	Irregular	AP
X10Percentile	0.123354155485588	NPC	Irregular	AP
X90Percentile	0.0571455812740947	NPC	Irregular	AP
Energy	0.669498906869835	NPC	Irregular	AP
Entropy	0.207991078718993	NPC	Irregular	AP
InterquartileRange	0.0269951292684039	NPC	Irregular	AP
Kurtosis	-0.235708929656104	NPC	Irregular	AP
Maximum	0.0671541175025505	NPC	Irregular	AP
MeanAbsoluteDeviation	-0.0193212158065016	NPC	Irregular	AP
Mean	0.106390740108485	NPC	Irregular	AP
Median	0.141739836537262	NPC	Irregular	AP
Minimum	0.0681365343481331	NPC	Irregular	AP
Range	0.0675412898250723	NPC	Irregular	AP
RobustMeanAbsoluteDeviation	0.00640177583075912	NPC	Irregular	AP
RootMeanSquared	0.0955910027529167	NPC	Irregular	AP
Skewness	-0.40692864627175	NPC	Irregular	AP
TotalEnergy	0.669498906869835	NPC	Irregular	AP
Uniformity	-0.258031126035948	NPC	Irregular	AP
Variance	-0.0317612995734075	NPC	Irregular	AP
Autocorrelation	0.117637174238882	NPC	Irregular	AP
ClusterProminence	0.00348981855334314	NPC	Irregular	AP
ClusterShade	-0.106665711472235	NPC	Irregular	AP
ClusterTendency	-0.00887441104425236	NPC	Irregular	AP
Contrast	-0.245369800941887	NPC	Irregular	AP
Correlation	0.748641670478882	NPC	Irregular	AP
DifferenceAverage	-0.258503634298944	NPC	Irregular	AP
DifferenceEntropy	-0.0820563011816565	NPC	Irregular	AP
DifferenceVariance	-0.222637781341741	NPC	Irregular	AP
Id	0.253856512898553	NPC	Irregular	AP
Idm	0.245864960102663	NPC	Irregular	AP
Idmn	0.743417741332693	NPC	Irregular	AP
Idn	0.715008247865689	NPC	Irregular	AP
Imc1	0.708189800868787	NPC	Irregular	AP
Imc2	-0.580211174880587	NPC	Irregular	AP
InverseVariance	0.249879436660403	NPC	Irregular	AP
JointAverage	0.100185447646843	NPC	Irregular	AP
JointEnergy	-0.725633099219791	NPC	Irregular	AP
JointEntropy	0.789686150786715	NPC	Irregular	AP
MCC	-0.60302536983082	NPC	Irregular	AP
MaximumProbability	-0.623959013500232	NPC	Irregular	AP
SumAverage	0.100185447646843	NPC	Irregular	AP
SumEntropy	0.442490029021583	NPC	Irregular	AP
SumSquares	-0.087634743216359	NPC	Irregular	AP
GrayLevelNonUniformity	0.792918381223441	NPC	Irregular	AP
GrayLevelNonUniformityNormalized	-0.2551539352528	NPC	Irregular	AP
GrayLevelVariance	-0.0321110715763388	NPC	Irregular	AP
HighGrayLevelRunEmphasis	0.0963532318014733	NPC	Irregular	AP
LongRunEmphasis	0.387999343673352	NPC	Irregular	AP
LongRunHighGrayLevelEmphasis	0.141365833341356	NPC	Irregular	AP
LongRunLowGrayLevelEmphasis	-0.3701319994453	NPC	Irregular	AP
LowGrayLevelRunEmphasis	-0.398278637145041	NPC	Irregular	AP
RunEntropy	0.325587692047896	NPC	Irregular	AP
RunLengthNonUniformity	0.993367237746695	NPC	Irregular	AP
RunLengthNonUniformityNormalized	-0.364110547991222	NPC	Irregular	AP
RunPercentage	-0.384563457729064	NPC	Irregular	AP
RunVariance	0.410731363273499	NPC	Irregular	AP
ShortRunEmphasis	-0.360445843436413	NPC	Irregular	AP
ShortRunHighGrayLevelEmphasis	0.084848156024331	NPC	Irregular	AP
ShortRunLowGrayLevelEmphasis	-0.404656708547891	NPC	Irregular	AP
GrayLevelNonUniformity.1	0.93482309522594	NPC	Irregular	AP
GrayLevelNonUniformityNormalized.1	-0.182383448630891	NPC	Irregular	AP
GrayLevelVariance.1	-0.0367244800125923	NPC	Irregular	AP
HighGrayLevelZoneEmphasis	0.0376863530206533	NPC	Irregular	AP
LargeAreaEmphasis	0.415742479333567	NPC	Irregular	AP
LargeAreaHighGrayLevelEmphasis	0.672681621390484	NPC	Irregular	AP
LargeAreaLowGrayLevelEmphasis	-0.0697336860241688	NPC	Irregular	AP
LowGrayLevelZoneEmphasis	-0.261795915953042	NPC	Irregular	AP
SizeZoneNonUniformity	0.691972284823236	NPC	Irregular	AP
SizeZoneNonUniformityNormalized	-0.261313925918882	NPC	Irregular	AP
SmallAreaEmphasis	-0.243806888995054	NPC	Irregular	AP
SmallAreaHighGrayLevelEmphasis	-0.0441992762800548	NPC	Irregular	AP
SmallAreaLowGrayLevelEmphasis	-0.243939633791347	NPC	Irregular	AP
ZoneEntropy	0.782720209571709	NPC	Irregular	AP
ZonePercentage	-0.354502106552913	NPC	Irregular	AP
ZoneVariance	0.445021661922317	NPC	Irregular	AP
Busyness	0.266967168592765	NPC	Irregular	AP
Coarseness	-0.938549431293314	NPC	Irregular	AP
Complexity	-0.00540460956336613	NPC	Irregular	AP
Contrast.1	-0.428408018548145	NPC	Irregular	AP
Strength	-0.505076566648505	NPC	Irregular	AP
DependenceEntropy	0.858582280358081	NPC	Irregular	AP
DependenceNonUniformity	0.890986760075433	NPC	Irregular	AP
DependenceNonUniformityNormalized	-0.41326036234891	NPC	Irregular	AP
DependenceVariance	0.473614469631822	NPC	Irregular	AP
GrayLevelNonUniformity.2	0.776899455607265	NPC	Irregular	AP
GrayLevelVariance.2	-0.0321679622033216	NPC	Irregular	AP
HighGrayLevelEmphasis	0.0988890788227252	NPC	Irregular	AP
LargeDependenceEmphasis	0.40886345435423	NPC	Irregular	AP
LargeDependenceHighGrayLevelEmphasis	0.571398922113964	NPC	Irregular	AP
LargeDependenceLowGrayLevelEmphasis	-0.202827200790174	NPC	Irregular	AP
LowGrayLevelEmphasis	-0.405261434842115	NPC	Irregular	AP
SmallDependenceEmphasis	-0.324606328732442	NPC	Irregular	AP
SmallDependenceHighGrayLevelEmphasis	-0.07869395977396	NPC	Irregular	AP
SmallDependenceLowGrayLevelEmphasis	-0.488690485782264	NPC	Irregular	AP
Elongation	0.263736263736264	XCAT	Rectangle	AP
Flatness	0.461538461538462	XCAT	Rectangle	AP
LeastAxisLength	0.967032967032967	XCAT	Rectangle	AP
MajorAxisLength	0.197802197802198	XCAT	Rectangle	AP
Maximum2DDiameterColumn	0.948847033031891	XCAT	Rectangle	AP
Maximum2DDiameterRow	0.930953434885063	XCAT	Rectangle	AP
Maximum2DDiameterSlice	0.909094358673449	XCAT	Rectangle	AP
Maximum3DDiameter	0.829204248365782	XCAT	Rectangle	AP
MeshVolume	1	XCAT	Rectangle	AP
MinorAxisLength	0.917582417582418	XCAT	Rectangle	AP
Sphericity	-0.21978021978022	XCAT	Rectangle	AP
SurfaceArea	1	XCAT	Rectangle	AP
SurfaceVolumeRatio	-0.967032967032967	XCAT	Rectangle	AP
VoxelVolume	1	XCAT	Rectangle	AP
X10Percentile	0.934065934065934	XCAT	Rectangle	AP
X90Percentile	0.82967032967033	XCAT	Rectangle	AP
Energy	0.983516483516483	XCAT	Rectangle	AP
Entropy	0.846153846153846	XCAT	Rectangle	AP
InterquartileRange	0.835164835164835	XCAT	Rectangle	AP
Kurtosis	-0.56043956043956	XCAT	Rectangle	AP
Maximum	0.93956043956044	XCAT	Rectangle	AP
MeanAbsoluteDeviation	0.774725274725275	XCAT	Rectangle	AP
Mean	0.928571428571429	XCAT	Rectangle	AP
Median	0.967032967032967	XCAT	Rectangle	AP
Minimum	0.93956043956044	XCAT	Rectangle	AP
Range	0.912087912087912	XCAT	Rectangle	AP
RobustMeanAbsoluteDeviation	0.857142857142857	XCAT	Rectangle	AP
RootMeanSquared	0.928571428571429	XCAT	Rectangle	AP
Skewness	-0.725274725274725	XCAT	Rectangle	AP
TotalEnergy	0.983516483516483	XCAT	Rectangle	AP
Uniformity	-0.873626373626374	XCAT	Rectangle	AP
Variance	0.747252747252747	XCAT	Rectangle	AP
Autocorrelation	0.846153846153846	XCAT	Rectangle	AP
ClusterProminence	0.725274725274725	XCAT	Rectangle	AP
ClusterShade	-0.538461538461538	XCAT	Rectangle	AP
ClusterTendency	0.813186813186813	XCAT	Rectangle	AP
Contrast	-0.230769230769231	XCAT	Rectangle	AP
Correlation	0.934065934065934	XCAT	Rectangle	AP
DifferenceAverage	-0.456043956043956	XCAT	Rectangle	AP
DifferenceEntropy	0.412087912087912	XCAT	Rectangle	AP
DifferenceVariance	0.126373626373626	XCAT	Rectangle	AP
Id	0.56043956043956	XCAT	Rectangle	AP
Idm	0.549450549450549	XCAT	Rectangle	AP
Idmn	0.840659340659341	XCAT	Rectangle	AP
Idn	0.895604395604396	XCAT	Rectangle	AP
Imc1	0.983516483516483	XCAT	Rectangle	AP
Imc2	-0.967032967032967	XCAT	Rectangle	AP
InverseVariance	0.686813186813187	XCAT	Rectangle	AP
JointAverage	0.736263736263736	XCAT	Rectangle	AP
JointEnergy	-0.934065934065934	XCAT	Rectangle	AP
JointEntropy	0.945054945054945	XCAT	Rectangle	AP
MCC	-0.796703296703297	XCAT	Rectangle	AP
MaximumProbability	-0.736263736263736	XCAT	Rectangle	AP
SumAverage	0.736263736263736	XCAT	Rectangle	AP
SumEntropy	0.906593406593407	XCAT	Rectangle	AP
SumSquares	0.648351648351648	XCAT	Rectangle	AP
GrayLevelNonUniformity	0.983516483516483	XCAT	Rectangle	AP
GrayLevelNonUniformityNormalized	-0.901098901098901	XCAT	Rectangle	AP
GrayLevelVariance	0.747252747252747	XCAT	Rectangle	AP
HighGrayLevelRunEmphasis	0.769230769230769	XCAT	Rectangle	AP
LongRunEmphasis	0.840659340659341	XCAT	Rectangle	AP
LongRunHighGrayLevelEmphasis	0.857142857142857	XCAT	Rectangle	AP
LongRunLowGrayLevelEmphasis	-0.571428571428571	XCAT	Rectangle	AP
LowGrayLevelRunEmphasis	-0.637362637362637	XCAT	Rectangle	AP
RunEntropy	0.945054945054945	XCAT	Rectangle	AP
RunLengthNonUniformity	1	XCAT	Rectangle	AP
RunLengthNonUniformityNormalized	-0.725274725274725	XCAT	Rectangle	AP
RunPercentage	-0.774725274725275	XCAT	Rectangle	AP
RunVariance	0.923076923076923	XCAT	Rectangle	AP
ShortRunEmphasis	-0.758241758241758	XCAT	Rectangle	AP
ShortRunHighGrayLevelEmphasis	0.758241758241758	XCAT	Rectangle	AP
ShortRunLowGrayLevelEmphasis	-0.637362637362637	XCAT	Rectangle	AP
GrayLevelNonUniformity.1	0.967032967032967	XCAT	Rectangle	AP
GrayLevelNonUniformityNormalized.1	-0.604395604395604	XCAT	Rectangle	AP
GrayLevelVariance.1	0.631868131868132	XCAT	Rectangle	AP
HighGrayLevelZoneEmphasis	0.417582417582418	XCAT	Rectangle	AP
LargeAreaEmphasis	0.703296703296703	XCAT	Rectangle	AP
LargeAreaHighGrayLevelEmphasis	0.945054945054945	XCAT	Rectangle	AP
LargeAreaLowGrayLevelEmphasis	-0.0824175824175824	XCAT	Rectangle	AP
LowGrayLevelZoneEmphasis	-0.307692307692308	XCAT	Rectangle	AP
SizeZoneNonUniformity	0.89010989010989	XCAT	Rectangle	AP
SizeZoneNonUniformityNormalized	-0.043956043956044	XCAT	Rectangle	AP
SmallAreaEmphasis	0.0494505494505495	XCAT	Rectangle	AP
SmallAreaHighGrayLevelEmphasis	0.153846153846154	XCAT	Rectangle	AP
SmallAreaLowGrayLevelEmphasis	0.21978021978022	XCAT	Rectangle	AP
ZoneEntropy	0.972527472527473	XCAT	Rectangle	AP
ZonePercentage	-0.60989010989011	XCAT	Rectangle	AP
ZoneVariance	0.813186813186813	XCAT	Rectangle	AP
Busyness	0.318681318681319	XCAT	Rectangle	AP
Coarseness	-0.978021978021978	XCAT	Rectangle	AP
Complexity	0.664835164835165	XCAT	Rectangle	AP
Contrast.1	-0.543956043956044	XCAT	Rectangle	AP
Strength	-0.934065934065934	XCAT	Rectangle	AP
DependenceEntropy	0.967032967032967	XCAT	Rectangle	AP
DependenceNonUniformity	0.956043956043956	XCAT	Rectangle	AP
DependenceNonUniformityNormalized	-0.93956043956044	XCAT	Rectangle	AP
DependenceVariance	0.950549450549451	XCAT	Rectangle	AP
GrayLevelNonUniformity.2	0.983516483516483	XCAT	Rectangle	AP
GrayLevelVariance.2	0.747252747252747	XCAT	Rectangle	AP
HighGrayLevelEmphasis	0.857142857142857	XCAT	Rectangle	AP
LargeDependenceEmphasis	0.895604395604396	XCAT	Rectangle	AP
LargeDependenceHighGrayLevelEmphasis	0.895604395604396	XCAT	Rectangle	AP
LargeDependenceLowGrayLevelEmphasis	-0.467032967032967	XCAT	Rectangle	AP
LowGrayLevelEmphasis	-0.604395604395604	XCAT	Rectangle	AP
SmallDependenceEmphasis	-0.351648351648352	XCAT	Rectangle	AP
SmallDependenceHighGrayLevelEmphasis	0.0989010989010989	XCAT	Rectangle	AP
SmallDependenceLowGrayLevelEmphasis	-0.417582417582418	XCAT	Rectangle	AP
Elongation	0.252747252747253	XCAT	Irregular	AP
Flatness	0.324175824175824	XCAT	Irregular	AP
LeastAxisLength	0.917582417582418	XCAT	Irregular	AP
MajorAxisLength	0.93956043956044	XCAT	Irregular	AP
Maximum2DDiameterColumn	0.946214997356889	XCAT	Irregular	AP
Maximum2DDiameterRow	0.950290746588907	XCAT	Irregular	AP
Maximum2DDiameterSlice	0.954608881073066	XCAT	Irregular	AP
Maximum3DDiameter	0.967032967032967	XCAT	Irregular	AP
MeshVolume	1	XCAT	Irregular	AP
MinorAxisLength	0.956043956043956	XCAT	Irregular	AP
Sphericity	0.10989010989011	XCAT	Irregular	AP
SurfaceArea	1	XCAT	Irregular	AP
SurfaceVolumeRatio	-0.983516483516483	XCAT	Irregular	AP
VoxelVolume	1	XCAT	Irregular	AP
X10Percentile	0.950549450549451	XCAT	Irregular	AP
X90Percentile	0.961538461538462	XCAT	Irregular	AP
Energy	0.994505494505495	XCAT	Irregular	AP
Entropy	0.901098901098901	XCAT	Irregular	AP
InterquartileRange	0.813186813186813	XCAT	Irregular	AP
Kurtosis	-0.78021978021978	XCAT	Irregular	AP
Maximum	0.961538461538462	XCAT	Irregular	AP
MeanAbsoluteDeviation	0.796703296703297	XCAT	Irregular	AP
Mean	0.967032967032967	XCAT	Irregular	AP
Median	0.967032967032967	XCAT	Irregular	AP
Minimum	0.928571428571429	XCAT	Irregular	AP
Range	0.961538461538462	XCAT	Irregular	AP
RobustMeanAbsoluteDeviation	0.82967032967033	XCAT	Irregular	AP
RootMeanSquared	0.967032967032967	XCAT	Irregular	AP
Skewness	-0.796703296703297	XCAT	Irregular	AP
TotalEnergy	0.994505494505495	XCAT	Irregular	AP
Uniformity	-0.912087912087912	XCAT	Irregular	AP
Variance	0.736263736263736	XCAT	Irregular	AP
Autocorrelation	0.917582417582418	XCAT	Irregular	AP
ClusterProminence	0.769230769230769	XCAT	Irregular	AP
ClusterShade	-0.285714285714286	XCAT	Irregular	AP
ClusterTendency	0.895604395604396	XCAT	Irregular	AP
Contrast	-0.115384615384615	XCAT	Irregular	AP
Correlation	0.93956043956044	XCAT	Irregular	AP
DifferenceAverage	-0.17032967032967	XCAT	Irregular	AP
DifferenceEntropy	0.252747252747253	XCAT	Irregular	AP
DifferenceVariance	0.17032967032967	XCAT	Irregular	AP
Id	0.269230769230769	XCAT	Irregular	AP
Idm	0.351648351648352	XCAT	Irregular	AP
Idmn	0.82967032967033	XCAT	Irregular	AP
Idn	0.82967032967033	XCAT	Irregular	AP
Imc1	0.956043956043956	XCAT	Irregular	AP
Imc2	-0.862637362637363	XCAT	Irregular	AP
InverseVariance	0.445054945054945	XCAT	Irregular	AP
JointAverage	0.89010989010989	XCAT	Irregular	AP
JointEnergy	-0.961538461538462	XCAT	Irregular	AP
JointEntropy	0.989010989010989	XCAT	Irregular	AP
MCC	0.131868131868132	XCAT	Irregular	AP
MaximumProbability	-0.813186813186813	XCAT	Irregular	AP
SumAverage	0.89010989010989	XCAT	Irregular	AP
SumEntropy	0.956043956043956	XCAT	Irregular	AP
SumSquares	0.681318681318681	XCAT	Irregular	AP
GrayLevelNonUniformity	0.972527472527473	XCAT	Irregular	AP
GrayLevelNonUniformityNormalized	-0.912087912087912	XCAT	Irregular	AP
GrayLevelVariance	0.736263736263736	XCAT	Irregular	AP
HighGrayLevelRunEmphasis	0.934065934065934	XCAT	Irregular	AP
LongRunEmphasis	0.769230769230769	XCAT	Irregular	AP
LongRunHighGrayLevelEmphasis	0.934065934065934	XCAT	Irregular	AP
LongRunLowGrayLevelEmphasis	-0.835164835164835	XCAT	Irregular	AP
LowGrayLevelRunEmphasis	-0.835164835164835	XCAT	Irregular	AP
RunEntropy	0.945054945054945	XCAT	Irregular	AP
RunLengthNonUniformity	1	XCAT	Irregular	AP
RunLengthNonUniformityNormalized	-0.527472527472527	XCAT	Irregular	AP
RunPercentage	-0.725274725274725	XCAT	Irregular	AP
RunVariance	0.791208791208791	XCAT	Irregular	AP
ShortRunEmphasis	-0.554945054945055	XCAT	Irregular	AP
ShortRunHighGrayLevelEmphasis	0.912087912087912	XCAT	Irregular	AP
ShortRunLowGrayLevelEmphasis	-0.835164835164835	XCAT	Irregular	AP
GrayLevelNonUniformity.1	0.972527472527473	XCAT	Irregular	AP
GrayLevelNonUniformityNormalized.1	-0.824175824175824	XCAT	Irregular	AP
GrayLevelVariance.1	0.741758241758242	XCAT	Irregular	AP
HighGrayLevelZoneEmphasis	0.862637362637363	XCAT	Irregular	AP
LargeAreaEmphasis	0.648351648351648	XCAT	Irregular	AP
LargeAreaHighGrayLevelEmphasis	0.961538461538462	XCAT	Irregular	AP
LargeAreaLowGrayLevelEmphasis	-0.428571428571429	XCAT	Irregular	AP
LowGrayLevelZoneEmphasis	-0.824175824175824	XCAT	Irregular	AP
SizeZoneNonUniformity	0.928571428571429	XCAT	Irregular	AP
SizeZoneNonUniformityNormalized	0.384615384615385	XCAT	Irregular	AP
SmallAreaEmphasis	0.428571428571429	XCAT	Irregular	AP
SmallAreaHighGrayLevelEmphasis	0.708791208791209	XCAT	Irregular	AP
SmallAreaLowGrayLevelEmphasis	-0.637362637362637	XCAT	Irregular	AP
ZoneEntropy	0.994505494505495	XCAT	Irregular	AP
ZonePercentage	-0.357142857142857	XCAT	Irregular	AP
ZoneVariance	0.835164835164835	XCAT	Irregular	AP
Busyness	-0.148351648351648	XCAT	Irregular	AP
Coarseness	-0.983516483516483	XCAT	Irregular	AP
Complexity	0.582417582417582	XCAT	Irregular	AP
Contrast.1	-0.120879120879121	XCAT	Irregular	AP
Strength	-0.879120879120879	XCAT	Irregular	AP
DependenceEntropy	0.950549450549451	XCAT	Irregular	AP
DependenceNonUniformity	0.972527472527473	XCAT	Irregular	AP
DependenceNonUniformityNormalized	-0.879120879120879	XCAT	Irregular	AP
DependenceVariance	0.917582417582418	XCAT	Irregular	AP
GrayLevelNonUniformity.2	0.972527472527473	XCAT	Irregular	AP
GrayLevelVariance.2	0.736263736263736	XCAT	Irregular	AP
HighGrayLevelEmphasis	0.917582417582418	XCAT	Irregular	AP
LargeDependenceEmphasis	0.813186813186813	XCAT	Irregular	AP
LargeDependenceHighGrayLevelEmphasis	0.961538461538462	XCAT	Irregular	AP
LargeDependenceLowGrayLevelEmphasis	-0.708791208791209	XCAT	Irregular	AP
LowGrayLevelEmphasis	-0.835164835164835	XCAT	Irregular	AP
SmallDependenceEmphasis	-0.126373626373626	XCAT	Irregular	AP
SmallDependenceHighGrayLevelEmphasis	0.593406593406593	XCAT	Irregular	AP
SmallDependenceLowGrayLevelEmphasis	-0.747252747252747	XCAT	Irregular	AP
