# Supplementary material for: Does consensus contour improve robustness and accuracy in 18F-FDG PET radiomic features?
Source: EJNMMI Phys. 2024 Jun 6;11:48. doi: 10.1186/s40658-024-00652-0 (PMC11153434; doi:10.1186/s40658-024-00652-0)
Supplement: Supplementary file 2 — Supplementary file2 [file 40658_2024_652_MOESM2_ESM.zip › 40658_2024_652_MOESM2_ESM/supple/Spear_correlation_RM+CM+NPC+XCAT_ComSeg_all.csv]

ID	value	ImgType	MType	SegAlgo
Elongation	-0.0224661097531538	NPC	Rectangle	ComSeg
Flatness	-0.0296027566835795	NPC	Rectangle	ComSeg
LeastAxisLength	0.867767382710014	NPC	Rectangle	ComSeg
MajorAxisLength	0.782355709899266	NPC	Rectangle	ComSeg
Maximum2DDiameterColumn	0.820697078217135	NPC	Rectangle	ComSeg
Maximum2DDiameterRow	0.850402021726034	NPC	Rectangle	ComSeg
Maximum2DDiameterSlice	0.878237345623791	NPC	Rectangle	ComSeg
Maximum3DDiameter	0.844285811545116	NPC	Rectangle	ComSeg
MeshVolume	0.999858036179945	NPC	Rectangle	ComSeg
MinorAxisLength	0.905065159939775	NPC	Rectangle	ComSeg
Sphericity	-0.399325632215381	NPC	Rectangle	ComSeg
SurfaceArea	0.984665006238611	NPC	Rectangle	ComSeg
SurfaceVolumeRatio	-0.897151004087788	NPC	Rectangle	ComSeg
VoxelVolume	1	NPC	Rectangle	ComSeg
X10Percentile	0.0370085818382043	NPC	Rectangle	ComSeg
X90Percentile	-0.0463808303018989	NPC	Rectangle	ComSeg
Energy	0.616259049611892	NPC	Rectangle	ComSeg
Entropy	0.120019774868768	NPC	Rectangle	ComSeg
InterquartileRange	-0.131641847589906	NPC	Rectangle	ComSeg
Kurtosis	-0.000976627060009546	NPC	Rectangle	ComSeg
Maximum	-0.0140815504682714	NPC	Rectangle	ComSeg
MeanAbsoluteDeviation	-0.165408175083796	NPC	Rectangle	ComSeg
Mean	0.00107565936167179	NPC	Rectangle	ComSeg
Median	0.0259833367648495	NPC	Rectangle	ComSeg
Minimum	-0.0262820139725223	NPC	Rectangle	ComSeg
Range	0.00222664648471432	NPC	Rectangle	ComSeg
RobustMeanAbsoluteDeviation	-0.147209936118235	NPC	Rectangle	ComSeg
RootMeanSquared	-0.00624430268034151	NPC	Rectangle	ComSeg
Skewness	-0.248295577737281	NPC	Rectangle	ComSeg
TotalEnergy	0.616259049611892	NPC	Rectangle	ComSeg
Uniformity	-0.146552530200818	NPC	Rectangle	ComSeg
Variance	-0.168423392608874	NPC	Rectangle	ComSeg
Autocorrelation	0.0264821856460949	NPC	Rectangle	ComSeg
ClusterProminence	-0.0786801101355264	NPC	Rectangle	ComSeg
ClusterShade	-0.113854487322731	NPC	Rectangle	ComSeg
ClusterTendency	-0.104497515118335	NPC	Rectangle	ComSeg
Contrast	-0.376403868521069	NPC	Rectangle	ComSeg
Correlation	0.80461743383835	NPC	Rectangle	ComSeg
DifferenceAverage	-0.394625285259359	NPC	Rectangle	ComSeg
DifferenceEntropy	-0.071453912719555	NPC	Rectangle	ComSeg
DifferenceVariance	-0.338912767596042	NPC	Rectangle	ComSeg
Id	0.402221273503878	NPC	Rectangle	ComSeg
Idm	0.394394034299626	NPC	Rectangle	ComSeg
Idmn	0.841107149627952	NPC	Rectangle	ComSeg
Idn	0.815811771299118	NPC	Rectangle	ComSeg
Imc1	0.79968425561991	NPC	Rectangle	ComSeg
Imc2	-0.679321555068259	NPC	Rectangle	ComSeg
InverseVariance	0.397233311458985	NPC	Rectangle	ComSeg
JointAverage	0.000143280776873029	NPC	Rectangle	ComSeg
JointEnergy	-0.73421389563749	NPC	Rectangle	ComSeg
JointEntropy	0.7935310837278	NPC	Rectangle	ComSeg
MCC	-0.757753557682067	NPC	Rectangle	ComSeg
MaximumProbability	-0.614747753476419	NPC	Rectangle	ComSeg
SumAverage	0.000143280776873029	NPC	Rectangle	ComSeg
SumEntropy	0.507511573803073	NPC	Rectangle	ComSeg
SumSquares	-0.209782020974348	NPC	Rectangle	ComSeg
GrayLevelNonUniformity	0.847250839703945	NPC	Rectangle	ComSeg
GrayLevelNonUniformityNormalized	-0.144815250781232	NPC	Rectangle	ComSeg
GrayLevelVariance	-0.16642220264071	NPC	Rectangle	ComSeg
HighGrayLevelRunEmphasis	-0.002935675623211	NPC	Rectangle	ComSeg
LongRunEmphasis	0.548712698667499	NPC	Rectangle	ComSeg
LongRunHighGrayLevelEmphasis	0.0493670756110651	NPC	Rectangle	ComSeg
LongRunLowGrayLevelEmphasis	-0.370901781335632	NPC	Rectangle	ComSeg
LowGrayLevelRunEmphasis	-0.424048414204285	NPC	Rectangle	ComSeg
RunEntropy	0.274273120058949	NPC	Rectangle	ComSeg
RunLengthNonUniformity	0.994756292424481	NPC	Rectangle	ComSeg
RunLengthNonUniformityNormalized	-0.535492413163152	NPC	Rectangle	ComSeg
RunPercentage	-0.547091789994984	NPC	Rectangle	ComSeg
RunVariance	0.563456395961247	NPC	Rectangle	ComSeg
ShortRunEmphasis	-0.531911974044013	NPC	Rectangle	ComSeg
ShortRunHighGrayLevelEmphasis	-0.0139925267502878	NPC	Rectangle	ComSeg
ShortRunLowGrayLevelEmphasis	-0.43749099561981	NPC	Rectangle	ComSeg
GrayLevelNonUniformity.1	0.931531524521742	NPC	Rectangle	ComSeg
GrayLevelNonUniformityNormalized.1	-0.100861528586283	NPC	Rectangle	ComSeg
GrayLevelVariance.1	-0.156280346768885	NPC	Rectangle	ComSeg
HighGrayLevelZoneEmphasis	-0.0354561978328924	NPC	Rectangle	ComSeg
LargeAreaEmphasis	0.57712267144917	NPC	Rectangle	ComSeg
LargeAreaHighGrayLevelEmphasis	0.707083259122532	NPC	Rectangle	ComSeg
LargeAreaLowGrayLevelEmphasis	0.0280609080295084	NPC	Rectangle	ComSeg
LowGrayLevelZoneEmphasis	-0.345266111161724	NPC	Rectangle	ComSeg
SizeZoneNonUniformity	0.621384035159085	NPC	Rectangle	ComSeg
SizeZoneNonUniformityNormalized	-0.431827041143535	NPC	Rectangle	ComSeg
SmallAreaEmphasis	-0.408689452398083	NPC	Rectangle	ComSeg
SmallAreaHighGrayLevelEmphasis	-0.11853850448433	NPC	Rectangle	ComSeg
SmallAreaLowGrayLevelEmphasis	-0.406563945285279	NPC	Rectangle	ComSeg
ZoneEntropy	0.773747274400519	NPC	Rectangle	ComSeg
ZonePercentage	-0.526206609782737	NPC	Rectangle	ComSeg
ZoneVariance	0.609126090054401	NPC	Rectangle	ComSeg
Busyness	0.316012074604211	NPC	Rectangle	ComSeg
Coarseness	-0.942415613925738	NPC	Rectangle	ComSeg
Complexity	-0.0949572278023521	NPC	Rectangle	ComSeg
Contrast.1	-0.624522979125069	NPC	Rectangle	ComSeg
Strength	-0.574022826488071	NPC	Rectangle	ComSeg
DependenceEntropy	0.901158651699737	NPC	Rectangle	ComSeg
DependenceNonUniformity	0.888935771317975	NPC	Rectangle	ComSeg
DependenceNonUniformityNormalized	-0.576646807591634	NPC	Rectangle	ComSeg
DependenceVariance	0.608571930579142	NPC	Rectangle	ComSeg
GrayLevelNonUniformity.2	0.838312647711366	NPC	Rectangle	ComSeg
GrayLevelVariance.2	-0.166739316713054	NPC	Rectangle	ComSeg
HighGrayLevelEmphasis	-0.000183315111587552	NPC	Rectangle	ComSeg
LargeDependenceEmphasis	0.566295971422397	NPC	Rectangle	ComSeg
LargeDependenceHighGrayLevelEmphasis	0.516852216213046	NPC	Rectangle	ComSeg
LargeDependenceLowGrayLevelEmphasis	-0.112098244270912	NPC	Rectangle	ComSeg
LowGrayLevelEmphasis	-0.427940699720149	NPC	Rectangle	ComSeg
SmallDependenceEmphasis	-0.493692880348256	NPC	Rectangle	ComSeg
SmallDependenceHighGrayLevelEmphasis	-0.175459953702513	NPC	Rectangle	ComSeg
SmallDependenceLowGrayLevelEmphasis	-0.683951315170968	NPC	Rectangle	ComSeg
Elongation	-0.0284566678669968	NPC	Irregular	ComSeg
Flatness	-0.0328746918465696	NPC	Irregular	ComSeg
LeastAxisLength	0.87247413576333	NPC	Irregular	ComSeg
MajorAxisLength	0.790874755227295	NPC	Irregular	ComSeg
Maximum2DDiameterColumn	0.828785954674161	NPC	Irregular	ComSeg
Maximum2DDiameterRow	0.873714128206216	NPC	Irregular	ComSeg
Maximum2DDiameterSlice	0.873162578559734	NPC	Irregular	ComSeg
Maximum3DDiameter	0.847570035846936	NPC	Irregular	ComSeg
MeshVolume	0.999785867838092	NPC	Irregular	ComSeg
MinorAxisLength	0.901407530910822	NPC	Irregular	ComSeg
Sphericity	-0.408666427954771	NPC	Irregular	ComSeg
SurfaceArea	0.986758044004212	NPC	Irregular	ComSeg
SurfaceVolumeRatio	-0.907209907700496	NPC	Irregular	ComSeg
VoxelVolume	1	NPC	Irregular	ComSeg
X10Percentile	0.0432510166766191	NPC	Irregular	ComSeg
X90Percentile	-0.00844307718428436	NPC	Irregular	ComSeg
Energy	0.658424640361929	NPC	Irregular	ComSeg
Entropy	0.170563012322151	NPC	Irregular	ComSeg
InterquartileRange	-0.0534603552658764	NPC	Irregular	ComSeg
Kurtosis	-0.0961261299440091	NPC	Irregular	ComSeg
Maximum	0.0252233506872403	NPC	Irregular	ComSeg
MeanAbsoluteDeviation	-0.0845387597903591	NPC	Irregular	ComSeg
Mean	0.0250000000055497	NPC	Irregular	ComSeg
Median	0.0489011567988199	NPC	Irregular	ComSeg
Minimum	0.00727944120349548	NPC	Irregular	ComSeg
Range	0.0452406287632826	NPC	Irregular	ComSeg
RobustMeanAbsoluteDeviation	-0.056884363357831	NPC	Irregular	ComSeg
RootMeanSquared	0.0212035651872856	NPC	Irregular	ComSeg
Skewness	-0.292793253188746	NPC	Irregular	ComSeg
TotalEnergy	0.658424640361929	NPC	Irregular	ComSeg
Uniformity	-0.203116374178552	NPC	Irregular	ComSeg
Variance	-0.0855743905455564	NPC	Irregular	ComSeg
Autocorrelation	0.0528192755969673	NPC	Irregular	ComSeg
ClusterProminence	-0.00995543521997692	NPC	Irregular	ComSeg
ClusterShade	-0.0422706968213687	NPC	Irregular	ComSeg
ClusterTendency	-0.0303535683499397	NPC	Irregular	ComSeg
Contrast	-0.314695842797266	NPC	Irregular	ComSeg
Correlation	0.798548220746603	NPC	Irregular	ComSeg
DifferenceAverage	-0.328363956329873	NPC	Irregular	ComSeg
DifferenceEntropy	-0.0317758486342901	NPC	Irregular	ComSeg
DifferenceVariance	-0.276191554877047	NPC	Irregular	ComSeg
Id	0.336768579269432	NPC	Irregular	ComSeg
Idm	0.332328957700357	NPC	Irregular	ComSeg
Idmn	0.796823047438734	NPC	Irregular	ComSeg
Idn	0.770678901959995	NPC	Irregular	ComSeg
Imc1	0.778740597319884	NPC	Irregular	ComSeg
Imc2	-0.649004403945248	NPC	Irregular	ComSeg
InverseVariance	0.328890726805558	NPC	Irregular	ComSeg
JointAverage	0.0212946964795792	NPC	Irregular	ComSeg
JointEnergy	-0.769156535285265	NPC	Irregular	ComSeg
JointEntropy	0.827745527902413	NPC	Irregular	ComSeg
MCC	-0.726031416752334	NPC	Irregular	ComSeg
MaximumProbability	-0.663385764701933	NPC	Irregular	ComSeg
SumAverage	0.0212946964795792	NPC	Irregular	ComSeg
SumEntropy	0.543838365868003	NPC	Irregular	ComSeg
SumSquares	-0.136008976199096	NPC	Irregular	ComSeg
GrayLevelNonUniformity	0.840736214603289	NPC	Irregular	ComSeg
GrayLevelNonUniformityNormalized	-0.201391200870683	NPC	Irregular	ComSeg
GrayLevelVariance	-0.0832086643392536	NPC	Irregular	ComSeg
HighGrayLevelRunEmphasis	0.0135622326669943	NPC	Irregular	ComSeg
LongRunEmphasis	0.50087601941206	NPC	Irregular	ComSeg
LongRunHighGrayLevelEmphasis	0.0735097663409355	NPC	Irregular	ComSeg
LongRunLowGrayLevelEmphasis	-0.347622684920929	NPC	Irregular	ComSeg
LowGrayLevelRunEmphasis	-0.392067363495451	NPC	Irregular	ComSeg
RunEntropy	0.314870203824718	NPC	Irregular	ComSeg
RunLengthNonUniformity	0.995175836205664	NPC	Irregular	ComSeg
RunLengthNonUniformityNormalized	-0.481051012559642	NPC	Irregular	ComSeg
RunPercentage	-0.497858413608515	NPC	Irregular	ComSeg
RunVariance	0.518163572883101	NPC	Irregular	ComSeg
ShortRunEmphasis	-0.47877799795706	NPC	Irregular	ComSeg
ShortRunHighGrayLevelEmphasis	0.00247160707191554	NPC	Irregular	ComSeg
ShortRunLowGrayLevelEmphasis	-0.402565899075859	NPC	Irregular	ComSeg
GrayLevelNonUniformity.1	0.945497913259864	NPC	Irregular	ComSeg
GrayLevelNonUniformityNormalized.1	-0.140408674154442	NPC	Irregular	ComSeg
GrayLevelVariance.1	-0.0868712994566937	NPC	Irregular	ComSeg
HighGrayLevelZoneEmphasis	-0.0173038833557872	NPC	Irregular	ComSeg
LargeAreaEmphasis	0.531039439965117	NPC	Irregular	ComSeg
LargeAreaHighGrayLevelEmphasis	0.69602762399825	NPC	Irregular	ComSeg
LargeAreaLowGrayLevelEmphasis	0.0830285088365692	NPC	Irregular	ComSeg
LowGrayLevelZoneEmphasis	-0.288197180788392	NPC	Irregular	ComSeg
SizeZoneNonUniformity	0.680725995220543	NPC	Irregular	ComSeg
SizeZoneNonUniformityNormalized	-0.378619966792156	NPC	Irregular	ComSeg
SmallAreaEmphasis	-0.358258707595491	NPC	Irregular	ComSeg
SmallAreaHighGrayLevelEmphasis	-0.10189953435752	NPC	Irregular	ComSeg
SmallAreaLowGrayLevelEmphasis	-0.346730862505593	NPC	Irregular	ComSeg
ZoneEntropy	0.80147021657523	NPC	Irregular	ComSeg
ZonePercentage	-0.472642989187461	NPC	Irregular	ComSeg
ZoneVariance	0.562978044331554	NPC	Irregular	ComSeg
Busyness	0.373894308854783	NPC	Irregular	ComSeg
Coarseness	-0.956723171792062	NPC	Irregular	ComSeg
Complexity	-0.0270270127959869	NPC	Irregular	ComSeg
Contrast.1	-0.542679470821495	NPC	Irregular	ComSeg
Strength	-0.555459976102573	NPC	Irregular	ComSeg
DependenceEntropy	0.894197623410117	NPC	Irregular	ComSeg
DependenceNonUniformity	0.897986393182653	NPC	Irregular	ComSeg
DependenceNonUniformityNormalized	-0.525544819206252	NPC	Irregular	ComSeg
DependenceVariance	0.560089761813371	NPC	Irregular	ComSeg
GrayLevelNonUniformity.2	0.829877849975748	NPC	Irregular	ComSeg
GrayLevelVariance.2	-0.0839861775613652	NPC	Irregular	ComSeg
HighGrayLevelEmphasis	0.0196606544640033	NPC	Irregular	ComSeg
LargeDependenceEmphasis	0.516314880487221	NPC	Irregular	ComSeg
LargeDependenceHighGrayLevelEmphasis	0.545555637618737	NPC	Irregular	ComSeg
LargeDependenceLowGrayLevelEmphasis	-0.0710803009070747	NPC	Irregular	ComSeg
LowGrayLevelEmphasis	-0.39946111389217	NPC	Irregular	ComSeg
SmallDependenceEmphasis	-0.439339219212976	NPC	Irregular	ComSeg
SmallDependenceHighGrayLevelEmphasis	-0.155510019208967	NPC	Irregular	ComSeg
SmallDependenceLowGrayLevelEmphasis	-0.603129016758765	NPC	Irregular	ComSeg
Elongation	0.406593406593407	XCAT	Rectangle	ComSeg
Flatness	0.494505494505495	XCAT	Rectangle	ComSeg
LeastAxisLength	0.93956043956044	XCAT	Rectangle	ComSeg
MajorAxisLength	0.956043956043956	XCAT	Rectangle	ComSeg
Maximum2DDiameterColumn	0.972332744322828	XCAT	Rectangle	ComSeg
Maximum2DDiameterRow	0.954490930278378	XCAT	Rectangle	ComSeg
Maximum2DDiameterSlice	0.937486521597379	XCAT	Rectangle	ComSeg
Maximum3DDiameter	0.961538461538462	XCAT	Rectangle	ComSeg
MeshVolume	1	XCAT	Rectangle	ComSeg
MinorAxisLength	0.961538461538462	XCAT	Rectangle	ComSeg
Sphericity	0.384615384615385	XCAT	Rectangle	ComSeg
SurfaceArea	1	XCAT	Rectangle	ComSeg
SurfaceVolumeRatio	-0.994505494505495	XCAT	Rectangle	ComSeg
VoxelVolume	1	XCAT	Rectangle	ComSeg
X10Percentile	0.917582417582418	XCAT	Rectangle	ComSeg
X90Percentile	0.884615384615385	XCAT	Rectangle	ComSeg
Energy	0.983516483516483	XCAT	Rectangle	ComSeg
Entropy	0.873626373626374	XCAT	Rectangle	ComSeg
InterquartileRange	0.813186813186813	XCAT	Rectangle	ComSeg
Kurtosis	-0.703296703296703	XCAT	Rectangle	ComSeg
Maximum	0.945054945054945	XCAT	Rectangle	ComSeg
MeanAbsoluteDeviation	0.813186813186813	XCAT	Rectangle	ComSeg
Mean	0.945054945054945	XCAT	Rectangle	ComSeg
Median	0.824175824175824	XCAT	Rectangle	ComSeg
Minimum	0.917582417582418	XCAT	Rectangle	ComSeg
Range	0.945054945054945	XCAT	Rectangle	ComSeg
RobustMeanAbsoluteDeviation	0.851648351648352	XCAT	Rectangle	ComSeg
RootMeanSquared	0.928571428571429	XCAT	Rectangle	ComSeg
Skewness	-0.769230769230769	XCAT	Rectangle	ComSeg
TotalEnergy	0.983516483516483	XCAT	Rectangle	ComSeg
Uniformity	-0.884615384615385	XCAT	Rectangle	ComSeg
Variance	0.730769230769231	XCAT	Rectangle	ComSeg
Autocorrelation	0.82967032967033	XCAT	Rectangle	ComSeg
ClusterProminence	0.807692307692308	XCAT	Rectangle	ComSeg
ClusterShade	-0.340659340659341	XCAT	Rectangle	ComSeg
ClusterTendency	0.807692307692308	XCAT	Rectangle	ComSeg
Contrast	-0.318681318681319	XCAT	Rectangle	ComSeg
Correlation	0.912087912087912	XCAT	Rectangle	ComSeg
DifferenceAverage	-0.401098901098901	XCAT	Rectangle	ComSeg
DifferenceEntropy	0.214285714285714	XCAT	Rectangle	ComSeg
DifferenceVariance	-0.010989010989011	XCAT	Rectangle	ComSeg
Id	0.434065934065934	XCAT	Rectangle	ComSeg
Idm	0.406593406593407	XCAT	Rectangle	ComSeg
Idmn	0.851648351648352	XCAT	Rectangle	ComSeg
Idn	0.857142857142857	XCAT	Rectangle	ComSeg
Imc1	0.961538461538462	XCAT	Rectangle	ComSeg
Imc2	-0.934065934065934	XCAT	Rectangle	ComSeg
InverseVariance	0.598901098901099	XCAT	Rectangle	ComSeg
JointAverage	0.78021978021978	XCAT	Rectangle	ComSeg
JointEnergy	-0.901098901098901	XCAT	Rectangle	ComSeg
JointEntropy	0.983516483516483	XCAT	Rectangle	ComSeg
MCC	-0.620879120879121	XCAT	Rectangle	ComSeg
MaximumProbability	-0.675824175824176	XCAT	Rectangle	ComSeg
SumAverage	0.78021978021978	XCAT	Rectangle	ComSeg
SumEntropy	0.901098901098901	XCAT	Rectangle	ComSeg
SumSquares	0.582417582417582	XCAT	Rectangle	ComSeg
GrayLevelNonUniformity	0.978021978021978	XCAT	Rectangle	ComSeg
GrayLevelNonUniformityNormalized	-0.884615384615385	XCAT	Rectangle	ComSeg
GrayLevelVariance	0.725274725274725	XCAT	Rectangle	ComSeg
HighGrayLevelRunEmphasis	0.813186813186813	XCAT	Rectangle	ComSeg
LongRunEmphasis	0.626373626373626	XCAT	Rectangle	ComSeg
LongRunHighGrayLevelEmphasis	0.851648351648352	XCAT	Rectangle	ComSeg
LongRunLowGrayLevelEmphasis	-0.747252747252747	XCAT	Rectangle	ComSeg
LowGrayLevelRunEmphasis	-0.741758241758242	XCAT	Rectangle	ComSeg
RunEntropy	0.945054945054945	XCAT	Rectangle	ComSeg
RunLengthNonUniformity	1	XCAT	Rectangle	ComSeg
RunLengthNonUniformityNormalized	-0.505494505494506	XCAT	Rectangle	ComSeg
RunPercentage	-0.604395604395604	XCAT	Rectangle	ComSeg
RunVariance	0.725274725274725	XCAT	Rectangle	ComSeg
ShortRunEmphasis	-0.505494505494506	XCAT	Rectangle	ComSeg
ShortRunHighGrayLevelEmphasis	0.758241758241758	XCAT	Rectangle	ComSeg
ShortRunLowGrayLevelEmphasis	-0.741758241758242	XCAT	Rectangle	ComSeg
GrayLevelNonUniformity.1	0.956043956043956	XCAT	Rectangle	ComSeg
GrayLevelNonUniformityNormalized.1	-0.840659340659341	XCAT	Rectangle	ComSeg
GrayLevelVariance.1	0.434065934065934	XCAT	Rectangle	ComSeg
HighGrayLevelZoneEmphasis	0.708791208791209	XCAT	Rectangle	ComSeg
LargeAreaEmphasis	0.587912087912088	XCAT	Rectangle	ComSeg
LargeAreaHighGrayLevelEmphasis	0.967032967032967	XCAT	Rectangle	ComSeg
LargeAreaLowGrayLevelEmphasis	-0.351648351648352	XCAT	Rectangle	ComSeg
LowGrayLevelZoneEmphasis	-0.576923076923077	XCAT	Rectangle	ComSeg
SizeZoneNonUniformity	0.906593406593407	XCAT	Rectangle	ComSeg
SizeZoneNonUniformityNormalized	0.32967032967033	XCAT	Rectangle	ComSeg
SmallAreaEmphasis	0.510989010989011	XCAT	Rectangle	ComSeg
SmallAreaHighGrayLevelEmphasis	0.467032967032967	XCAT	Rectangle	ComSeg
SmallAreaLowGrayLevelEmphasis	0.0934065934065934	XCAT	Rectangle	ComSeg
ZoneEntropy	0.972527472527473	XCAT	Rectangle	ComSeg
ZonePercentage	-0.192572396758255	XCAT	Rectangle	ComSeg
ZoneVariance	0.708791208791209	XCAT	Rectangle	ComSeg
Busyness	-0.236263736263736	XCAT	Rectangle	ComSeg
Coarseness	-0.945054945054945	XCAT	Rectangle	ComSeg
Complexity	0.274725274725275	XCAT	Rectangle	ComSeg
Contrast.1	-0.5	XCAT	Rectangle	ComSeg
Strength	-0.857142857142857	XCAT	Rectangle	ComSeg
DependenceEntropy	0.972527472527473	XCAT	Rectangle	ComSeg
DependenceNonUniformity	0.989010989010989	XCAT	Rectangle	ComSeg
DependenceNonUniformityNormalized	-0.89010989010989	XCAT	Rectangle	ComSeg
DependenceVariance	0.945054945054945	XCAT	Rectangle	ComSeg
GrayLevelNonUniformity.2	0.961538461538462	XCAT	Rectangle	ComSeg
GrayLevelVariance.2	0.725274725274725	XCAT	Rectangle	ComSeg
HighGrayLevelEmphasis	0.851648351648352	XCAT	Rectangle	ComSeg
LargeDependenceEmphasis	0.758241758241758	XCAT	Rectangle	ComSeg
LargeDependenceHighGrayLevelEmphasis	0.857142857142857	XCAT	Rectangle	ComSeg
LargeDependenceLowGrayLevelEmphasis	-0.532967032967033	XCAT	Rectangle	ComSeg
LowGrayLevelEmphasis	-0.747252747252747	XCAT	Rectangle	ComSeg
SmallDependenceEmphasis	-0.0879120879120879	XCAT	Rectangle	ComSeg
SmallDependenceHighGrayLevelEmphasis	0.450549450549451	XCAT	Rectangle	ComSeg
SmallDependenceLowGrayLevelEmphasis	-0.571428571428571	XCAT	Rectangle	ComSeg
Elongation	0.214285714285714	XCAT	Irregular	ComSeg
Flatness	0.384615384615385	XCAT	Irregular	ComSeg
LeastAxisLength	0.967032967032967	XCAT	Irregular	ComSeg
MajorAxisLength	0.945054945054945	XCAT	Irregular	ComSeg
Maximum2DDiameterColumn	0.939397503962564	XCAT	Irregular	ComSeg
Maximum2DDiameterRow	0.933887841182725	XCAT	Irregular	ComSeg
Maximum2DDiameterSlice	0.968035825730584	XCAT	Irregular	ComSeg
Maximum3DDiameter	0.945054945054945	XCAT	Irregular	ComSeg
MeshVolume	1	XCAT	Irregular	ComSeg
MinorAxisLength	0.967032967032967	XCAT	Irregular	ComSeg
Sphericity	0.0384615384615385	XCAT	Irregular	ComSeg
SurfaceArea	1	XCAT	Irregular	ComSeg
SurfaceVolumeRatio	-1	XCAT	Irregular	ComSeg
VoxelVolume	1	XCAT	Irregular	ComSeg
X10Percentile	0.945054945054945	XCAT	Irregular	ComSeg
X90Percentile	0.851648351648352	XCAT	Irregular	ComSeg
Energy	0.989010989010989	XCAT	Irregular	ComSeg
Entropy	0.879120879120879	XCAT	Irregular	ComSeg
InterquartileRange	0.857142857142857	XCAT	Irregular	ComSeg
Kurtosis	-0.648351648351648	XCAT	Irregular	ComSeg
Maximum	0.950549450549451	XCAT	Irregular	ComSeg
MeanAbsoluteDeviation	0.813186813186813	XCAT	Irregular	ComSeg
Mean	0.928571428571429	XCAT	Irregular	ComSeg
Median	0.840659340659341	XCAT	Irregular	ComSeg
Minimum	0.93956043956044	XCAT	Irregular	ComSeg
Range	0.950549450549451	XCAT	Irregular	ComSeg
RobustMeanAbsoluteDeviation	0.873626373626374	XCAT	Irregular	ComSeg
RootMeanSquared	0.906593406593407	XCAT	Irregular	ComSeg
Skewness	-0.692307692307692	XCAT	Irregular	ComSeg
TotalEnergy	0.989010989010989	XCAT	Irregular	ComSeg
Uniformity	-0.835164835164835	XCAT	Irregular	ComSeg
Variance	0.791208791208791	XCAT	Irregular	ComSeg
Autocorrelation	0.835164835164835	XCAT	Irregular	ComSeg
ClusterProminence	0.862637362637363	XCAT	Irregular	ComSeg
ClusterShade	-0.379120879120879	XCAT	Irregular	ComSeg
ClusterTendency	0.917582417582418	XCAT	Irregular	ComSeg
Contrast	-0.225274725274725	XCAT	Irregular	ComSeg
Correlation	0.950549450549451	XCAT	Irregular	ComSeg
DifferenceAverage	-0.351648351648352	XCAT	Irregular	ComSeg
DifferenceEntropy	0.291208791208791	XCAT	Irregular	ComSeg
DifferenceVariance	0.0769230769230769	XCAT	Irregular	ComSeg
Id	0.434065934065934	XCAT	Irregular	ComSeg
Idm	0.478021978021978	XCAT	Irregular	ComSeg
Idmn	0.835164835164835	XCAT	Irregular	ComSeg
Idn	0.846153846153846	XCAT	Irregular	ComSeg
Imc1	0.989010989010989	XCAT	Irregular	ComSeg
Imc2	-0.978021978021978	XCAT	Irregular	ComSeg
InverseVariance	0.472527472527473	XCAT	Irregular	ComSeg
JointAverage	0.82967032967033	XCAT	Irregular	ComSeg
JointEnergy	-0.956043956043956	XCAT	Irregular	ComSeg
JointEntropy	0.978021978021978	XCAT	Irregular	ComSeg
MCC	-0.445054945054945	XCAT	Irregular	ComSeg
MaximumProbability	-0.791208791208791	XCAT	Irregular	ComSeg
SumAverage	0.82967032967033	XCAT	Irregular	ComSeg
SumEntropy	0.967032967032967	XCAT	Irregular	ComSeg
SumSquares	0.708791208791209	XCAT	Irregular	ComSeg
GrayLevelNonUniformity	0.989010989010989	XCAT	Irregular	ComSeg
GrayLevelNonUniformityNormalized	-0.835164835164835	XCAT	Irregular	ComSeg
GrayLevelVariance	0.763736263736264	XCAT	Irregular	ComSeg
HighGrayLevelRunEmphasis	0.862637362637363	XCAT	Irregular	ComSeg
LongRunEmphasis	0.758241758241758	XCAT	Irregular	ComSeg
LongRunHighGrayLevelEmphasis	0.868131868131868	XCAT	Irregular	ComSeg
LongRunLowGrayLevelEmphasis	-0.571428571428571	XCAT	Irregular	ComSeg
LowGrayLevelRunEmphasis	-0.516483516483517	XCAT	Irregular	ComSeg
RunEntropy	0.945054945054945	XCAT	Irregular	ComSeg
RunLengthNonUniformity	1	XCAT	Irregular	ComSeg
RunLengthNonUniformityNormalized	-0.565934065934066	XCAT	Irregular	ComSeg
RunPercentage	-0.692307692307692	XCAT	Irregular	ComSeg
RunVariance	0.802197802197802	XCAT	Irregular	ComSeg
ShortRunEmphasis	-0.565934065934066	XCAT	Irregular	ComSeg
ShortRunHighGrayLevelEmphasis	0.846153846153846	XCAT	Irregular	ComSeg
ShortRunLowGrayLevelEmphasis	-0.516483516483517	XCAT	Irregular	ComSeg
GrayLevelNonUniformity.1	0.93956043956044	XCAT	Irregular	ComSeg
GrayLevelNonUniformityNormalized.1	-0.818681318681319	XCAT	Irregular	ComSeg
GrayLevelVariance.1	0.653846153846154	XCAT	Irregular	ComSeg
HighGrayLevelZoneEmphasis	0.730769230769231	XCAT	Irregular	ComSeg
LargeAreaEmphasis	0.642857142857143	XCAT	Irregular	ComSeg
LargeAreaHighGrayLevelEmphasis	0.978021978021978	XCAT	Irregular	ComSeg
LargeAreaLowGrayLevelEmphasis	-0.230769230769231	XCAT	Irregular	ComSeg
LowGrayLevelZoneEmphasis	-0.445054945054945	XCAT	Irregular	ComSeg
SizeZoneNonUniformity	0.862637362637363	XCAT	Irregular	ComSeg
SizeZoneNonUniformityNormalized	0.307692307692308	XCAT	Irregular	ComSeg
SmallAreaEmphasis	0.373626373626374	XCAT	Irregular	ComSeg
SmallAreaHighGrayLevelEmphasis	0.456043956043956	XCAT	Irregular	ComSeg
SmallAreaLowGrayLevelEmphasis	-0.39010989010989	XCAT	Irregular	ComSeg
ZoneEntropy	0.978021978021978	XCAT	Irregular	ComSeg
ZonePercentage	-0.401098901098901	XCAT	Irregular	ComSeg
ZoneVariance	0.730769230769231	XCAT	Irregular	ComSeg
Busyness	0.203296703296703	XCAT	Irregular	ComSeg
Coarseness	-0.983516483516483	XCAT	Irregular	ComSeg
Complexity	0.60989010989011	XCAT	Irregular	ComSeg
Contrast.1	-0.285714285714286	XCAT	Irregular	ComSeg
Strength	-0.851648351648352	XCAT	Irregular	ComSeg
DependenceEntropy	0.967032967032967	XCAT	Irregular	ComSeg
DependenceNonUniformity	0.961538461538462	XCAT	Irregular	ComSeg
DependenceNonUniformityNormalized	-0.906593406593407	XCAT	Irregular	ComSeg
DependenceVariance	0.923076923076923	XCAT	Irregular	ComSeg
GrayLevelNonUniformity.2	0.972527472527473	XCAT	Irregular	ComSeg
GrayLevelVariance.2	0.741758241758242	XCAT	Irregular	ComSeg
HighGrayLevelEmphasis	0.862637362637363	XCAT	Irregular	ComSeg
LargeDependenceEmphasis	0.824175824175824	XCAT	Irregular	ComSeg
LargeDependenceHighGrayLevelEmphasis	0.895604395604396	XCAT	Irregular	ComSeg
LargeDependenceLowGrayLevelEmphasis	-0.412087912087912	XCAT	Irregular	ComSeg
LowGrayLevelEmphasis	-0.56043956043956	XCAT	Irregular	ComSeg
SmallDependenceEmphasis	-0.159340659340659	XCAT	Irregular	ComSeg
SmallDependenceHighGrayLevelEmphasis	0.32967032967033	XCAT	Irregular	ComSeg
SmallDependenceLowGrayLevelEmphasis	-0.445054945054945	XCAT	Irregular	ComSeg
