# Supplementary material for: Does consensus contour improve robustness and accuracy in 18F-FDG PET radiomic features?
Source: EJNMMI Phys. 2024 Jun 6;11:48. doi: 10.1186/s40658-024-00652-0 (PMC11153434; doi:10.1186/s40658-024-00652-0)
Supplement: Supplementary file 2 — Supplementary file2 [file 40658_2024_652_MOESM2_ESM.zip › 40658_2024_652_MOESM2_ESM/supple/Spear_correlation_RM+CM+NPC+XCAT_MASAC_all.csv]

ID	value	ImgType	MType	SegAlgo
Elongation	-0.328082858586157	NPC	Rectangle	MASAC
Flatness	-0.428805690000912	NPC	Rectangle	MASAC
LeastAxisLength	0.718069942283934	NPC	Rectangle	MASAC
MajorAxisLength	0.853659564547146	NPC	Rectangle	MASAC
Maximum2DDiameterColumn	0.876837300857997	NPC	Rectangle	MASAC
Maximum2DDiameterRow	0.87937702568533	NPC	Rectangle	MASAC
Maximum2DDiameterSlice	0.809297786223233	NPC	Rectangle	MASAC
Maximum3DDiameter	0.89125992583952	NPC	Rectangle	MASAC
MeshVolume	0.999897807037884	NPC	Rectangle	MASAC
MinorAxisLength	0.866573815105248	NPC	Rectangle	MASAC
Sphericity	-0.632396353167858	NPC	Rectangle	MASAC
SurfaceArea	0.987393382245332	NPC	Rectangle	MASAC
SurfaceVolumeRatio	-0.826862336608608	NPC	Rectangle	MASAC
VoxelVolume	1	NPC	Rectangle	MASAC
X10Percentile	0.168133365103787	NPC	Rectangle	MASAC
X90Percentile	0.00165194525004927	NPC	Rectangle	MASAC
Energy	0.54765883124226	NPC	Rectangle	MASAC
Entropy	-0.0234385535398413	NPC	Rectangle	MASAC
InterquartileRange	-0.171840233319539	NPC	Rectangle	MASAC
Kurtosis	0.148592369888281	NPC	Rectangle	MASAC
Maximum	0.0495810085364757	NPC	Rectangle	MASAC
MeanAbsoluteDeviation	-0.172707820636768	NPC	Rectangle	MASAC
Mean	0.0840274383168399	NPC	Rectangle	MASAC
Median	0.10920485386893	NPC	Rectangle	MASAC
Minimum	0.140832019944491	NPC	Rectangle	MASAC
Range	-0.00278713084120239	NPC	Rectangle	MASAC
RobustMeanAbsoluteDeviation	-0.18324792666618	NPC	Rectangle	MASAC
RootMeanSquared	0.0693221756891691	NPC	Rectangle	MASAC
Skewness	-0.0596949590469814	NPC	Rectangle	MASAC
TotalEnergy	0.54765883124226	NPC	Rectangle	MASAC
Uniformity	0.0115746788837158	NPC	Rectangle	MASAC
Variance	-0.157236636965229	NPC	Rectangle	MASAC
Autocorrelation	-0.0386732182645464	NPC	Rectangle	MASAC
ClusterProminence	-0.0928260484927241	NPC	Rectangle	MASAC
ClusterShade	-0.0601174271880974	NPC	Rectangle	MASAC
ClusterTendency	-0.12134001417677	NPC	Rectangle	MASAC
Contrast	-0.305706796618175	NPC	Rectangle	MASAC
Correlation	0.65647651044321	NPC	Rectangle	MASAC
DifferenceAverage	-0.340283864925966	NPC	Rectangle	MASAC
DifferenceEntropy	-0.196887537112457	NPC	Rectangle	MASAC
DifferenceVariance	-0.242456151844843	NPC	Rectangle	MASAC
Id	0.376064598698159	NPC	Rectangle	MASAC
Idm	0.380602180453237	NPC	Rectangle	MASAC
Idmn	0.773380082370007	NPC	Rectangle	MASAC
Idn	0.767770000446211	NPC	Rectangle	MASAC
Imc1	0.700237783290099	NPC	Rectangle	MASAC
Imc2	-0.596656707319614	NPC	Rectangle	MASAC
InverseVariance	0.382364220268739	NPC	Rectangle	MASAC
JointAverage	-0.0476087881869271	NPC	Rectangle	MASAC
JointEnergy	-0.568975562247918	NPC	Rectangle	MASAC
JointEntropy	0.66229835320582	NPC	Rectangle	MASAC
MCC	-0.599839967889145	NPC	Rectangle	MASAC
MaximumProbability	-0.397119525880707	NPC	Rectangle	MASAC
SumAverage	-0.0476087881869271	NPC	Rectangle	MASAC
SumEntropy	0.199057295557914	NPC	Rectangle	MASAC
SumSquares	-0.18555885900418	NPC	Rectangle	MASAC
GrayLevelNonUniformity	0.791147448868384	NPC	Rectangle	MASAC
GrayLevelNonUniformityNormalized	0.00995486649726759	NPC	Rectangle	MASAC
GrayLevelVariance	-0.154669168486677	NPC	Rectangle	MASAC
HighGrayLevelRunEmphasis	-0.0314538593194171	NPC	Rectangle	MASAC
LongRunEmphasis	0.465760590215184	NPC	Rectangle	MASAC
LongRunHighGrayLevelEmphasis	0.00647608893625822	NPC	Rectangle	MASAC
LongRunLowGrayLevelEmphasis	-0.326283944992752	NPC	Rectangle	MASAC
LowGrayLevelRunEmphasis	-0.376710943347971	NPC	Rectangle	MASAC
RunEntropy	0.078257218843294	NPC	Rectangle	MASAC
RunLengthNonUniformity	0.988254648343492	NPC	Rectangle	MASAC
RunLengthNonUniformityNormalized	-0.445334097561753	NPC	Rectangle	MASAC
RunPercentage	-0.455884119217462	NPC	Rectangle	MASAC
RunVariance	0.481091126762436	NPC	Rectangle	MASAC
ShortRunEmphasis	-0.444199965507111	NPC	Rectangle	MASAC
ShortRunHighGrayLevelEmphasis	-0.0392890103555246	NPC	Rectangle	MASAC
ShortRunLowGrayLevelEmphasis	-0.387354822723767	NPC	Rectangle	MASAC
GrayLevelNonUniformity.1	0.900299020352806	NPC	Rectangle	MASAC
GrayLevelNonUniformityNormalized.1	0.0195984129553837	NPC	Rectangle	MASAC
GrayLevelVariance.1	-0.136268099776625	NPC	Rectangle	MASAC
HighGrayLevelZoneEmphasis	-0.0408998676816249	NPC	Rectangle	MASAC
LargeAreaEmphasis	0.477260468006582	NPC	Rectangle	MASAC
LargeAreaHighGrayLevelEmphasis	0.616754496581454	NPC	Rectangle	MASAC
LargeAreaLowGrayLevelEmphasis	0.0449454478858272	NPC	Rectangle	MASAC
LowGrayLevelZoneEmphasis	-0.325950500686859	NPC	Rectangle	MASAC
SizeZoneNonUniformity	0.546890803125369	NPC	Rectangle	MASAC
SizeZoneNonUniformityNormalized	-0.31855362083954	NPC	Rectangle	MASAC
SmallAreaEmphasis	-0.304132813069977	NPC	Rectangle	MASAC
SmallAreaHighGrayLevelEmphasis	-0.0914812091357803	NPC	Rectangle	MASAC
SmallAreaLowGrayLevelEmphasis	-0.3911607233716	NPC	Rectangle	MASAC
ZoneEntropy	0.635501652035537	NPC	Rectangle	MASAC
ZonePercentage	-0.425918546342003	NPC	Rectangle	MASAC
ZoneVariance	0.510023346441552	NPC	Rectangle	MASAC
Busyness	0.32166366062152	NPC	Rectangle	MASAC
Coarseness	-0.942938355605613	NPC	Rectangle	MASAC
Complexity	-0.090589917247042	NPC	Rectangle	MASAC
Contrast.1	-0.513514766440699	NPC	Rectangle	MASAC
Strength	-0.457410786593203	NPC	Rectangle	MASAC
DependenceEntropy	0.798293060257708	NPC	Rectangle	MASAC
DependenceNonUniformity	0.790684419571575	NPC	Rectangle	MASAC
DependenceNonUniformityNormalized	-0.486258723351398	NPC	Rectangle	MASAC
DependenceVariance	0.540056511775197	NPC	Rectangle	MASAC
GrayLevelNonUniformity.2	0.781343764860518	NPC	Rectangle	MASAC
GrayLevelVariance.2	-0.156137271615467	NPC	Rectangle	MASAC
HighGrayLevelEmphasis	-0.0300779406353838	NPC	Rectangle	MASAC
LargeDependenceEmphasis	0.483542706224723	NPC	Rectangle	MASAC
LargeDependenceHighGrayLevelEmphasis	0.385380495301195	NPC	Rectangle	MASAC
LargeDependenceLowGrayLevelEmphasis	-0.0509316423442328	NPC	Rectangle	MASAC
LowGrayLevelEmphasis	-0.379966897936796	NPC	Rectangle	MASAC
SmallDependenceEmphasis	-0.397263860382784	NPC	Rectangle	MASAC
SmallDependenceHighGrayLevelEmphasis	-0.147560430875256	NPC	Rectangle	MASAC
SmallDependenceLowGrayLevelEmphasis	-0.634109403535575	NPC	Rectangle	MASAC
Elongation	-0.350367424463721	NPC	Irregular	MASAC
Flatness	-0.433033950686195	NPC	Irregular	MASAC
LeastAxisLength	0.692959148974789	NPC	Irregular	MASAC
MajorAxisLength	0.841310085365699	NPC	Irregular	MASAC
Maximum2DDiameterColumn	0.86035327581227	NPC	Irregular	MASAC
Maximum2DDiameterRow	0.879666986539155	NPC	Irregular	MASAC
Maximum2DDiameterSlice	0.770850628821287	NPC	Irregular	MASAC
Maximum3DDiameter	0.876367929267442	NPC	Irregular	MASAC
MeshVolume	0.999846182368433	NPC	Irregular	MASAC
MinorAxisLength	0.82848631735219	NPC	Irregular	MASAC
Sphericity	-0.564670371834391	NPC	Irregular	MASAC
SurfaceArea	0.983308136353926	NPC	Irregular	MASAC
SurfaceVolumeRatio	-0.825218742878489	NPC	Irregular	MASAC
VoxelVolume	1	NPC	Irregular	MASAC
X10Percentile	0.338441804842549	NPC	Irregular	MASAC
X90Percentile	0.143599968443414	NPC	Irregular	MASAC
Energy	0.650023968408365	NPC	Irregular	MASAC
Entropy	0.0943129560208086	NPC	Irregular	MASAC
InterquartileRange	-0.0469144257017366	NPC	Irregular	MASAC
Kurtosis	0.0677672716014552	NPC	Irregular	MASAC
Maximum	0.176651302508136	NPC	Irregular	MASAC
MeanAbsoluteDeviation	-0.0553801986127248	NPC	Irregular	MASAC
Mean	0.240683224989323	NPC	Irregular	MASAC
Median	0.269592540984285	NPC	Irregular	MASAC
Minimum	0.321820001691947	NPC	Irregular	MASAC
Range	0.100530460698078	NPC	Irregular	MASAC
RobustMeanAbsoluteDeviation	-0.0637711697221225	NPC	Irregular	MASAC
RootMeanSquared	0.22384544480596	NPC	Irregular	MASAC
Skewness	-0.168118102621066	NPC	Irregular	MASAC
TotalEnergy	0.650023968408365	NPC	Irregular	MASAC
Uniformity	-0.10847841550369	NPC	Irregular	MASAC
Variance	-0.04037664288808	NPC	Irregular	MASAC
Autocorrelation	0.079359970528225	NPC	Irregular	MASAC
ClusterProminence	0.0201243184940876	NPC	Irregular	MASAC
ClusterShade	-0.00914583717756064	NPC	Irregular	MASAC
ClusterTendency	-0.00944978534317822	NPC	Irregular	MASAC
Contrast	-0.199668659694722	NPC	Irregular	MASAC
Correlation	0.65709010479241	NPC	Irregular	MASAC
DifferenceAverage	-0.233425343142046	NPC	Irregular	MASAC
DifferenceEntropy	-0.071875049409923	NPC	Irregular	MASAC
DifferenceVariance	-0.133968973102017	NPC	Irregular	MASAC
Id	0.273751942571315	NPC	Irregular	MASAC
Idm	0.27650117216639	NPC	Irregular	MASAC
Idmn	0.754905049383454	NPC	Irregular	MASAC
Idn	0.75244554507623	NPC	Irregular	MASAC
Imc1	0.628178681704446	NPC	Irregular	MASAC
Imc2	-0.503180657060778	NPC	Irregular	MASAC
InverseVariance	0.275654120779366	NPC	Irregular	MASAC
JointAverage	0.0706244897129106	NPC	Irregular	MASAC
JointEnergy	-0.673629731315913	NPC	Irregular	MASAC
JointEntropy	0.753651855820188	NPC	Irregular	MASAC
MCC	-0.553417968427533	NPC	Irregular	MASAC
MaximumProbability	-0.495324887574027	NPC	Irregular	MASAC
SumAverage	0.0706244897129106	NPC	Irregular	MASAC
SumEntropy	0.316845155112931	NPC	Irregular	MASAC
SumSquares	-0.0703500408493287	NPC	Irregular	MASAC
GrayLevelNonUniformity	0.739051808405532	NPC	Irregular	MASAC
GrayLevelNonUniformityNormalized	-0.108621697827863	NPC	Irregular	MASAC
GrayLevelVariance	-0.0375800037004479	NPC	Irregular	MASAC
HighGrayLevelRunEmphasis	0.0861632470602026	NPC	Irregular	MASAC
LongRunEmphasis	0.374539468615704	NPC	Irregular	MASAC
LongRunHighGrayLevelEmphasis	0.120783838638571	NPC	Irregular	MASAC
LongRunLowGrayLevelEmphasis	-0.455912766507864	NPC	Irregular	MASAC
LowGrayLevelRunEmphasis	-0.496186161838819	NPC	Irregular	MASAC
RunEntropy	0.190830984868784	NPC	Irregular	MASAC
RunLengthNonUniformity	0.989637316960331	NPC	Irregular	MASAC
RunLengthNonUniformityNormalized	-0.36086759566867	NPC	Irregular	MASAC
RunPercentage	-0.369473741986928	NPC	Irregular	MASAC
RunVariance	0.39159427937833	NPC	Irregular	MASAC
ShortRunEmphasis	-0.358082018719301	NPC	Irregular	MASAC
ShortRunHighGrayLevelEmphasis	0.0787304764937137	NPC	Irregular	MASAC
ShortRunLowGrayLevelEmphasis	-0.505771327907411	NPC	Irregular	MASAC
GrayLevelNonUniformity.1	0.910330192647727	NPC	Irregular	MASAC
GrayLevelNonUniformityNormalized.1	-0.0989391308250318	NPC	Irregular	MASAC
GrayLevelVariance.1	-0.0214486264461892	NPC	Irregular	MASAC
HighGrayLevelZoneEmphasis	0.0767071404380168	NPC	Irregular	MASAC
LargeAreaEmphasis	0.392320172917707	NPC	Irregular	MASAC
LargeAreaHighGrayLevelEmphasis	0.61877209176782	NPC	Irregular	MASAC
LargeAreaLowGrayLevelEmphasis	-0.078447072484871	NPC	Irregular	MASAC
LowGrayLevelZoneEmphasis	-0.426074222498778	NPC	Irregular	MASAC
SizeZoneNonUniformity	0.627971659816946	NPC	Irregular	MASAC
SizeZoneNonUniformityNormalized	-0.244552901288503	NPC	Irregular	MASAC
SmallAreaEmphasis	-0.23179129251857	NPC	Irregular	MASAC
SmallAreaHighGrayLevelEmphasis	0.0259182974778446	NPC	Irregular	MASAC
SmallAreaLowGrayLevelEmphasis	-0.463289699109785	NPC	Irregular	MASAC
ZoneEntropy	0.68463297097522	NPC	Irregular	MASAC
ZonePercentage	-0.340645303120606	NPC	Irregular	MASAC
ZoneVariance	0.430299997515389	NPC	Irregular	MASAC
Busyness	0.18895040436401	NPC	Irregular	MASAC
Coarseness	-0.928699133780134	NPC	Irregular	MASAC
Complexity	0.0168904575084267	NPC	Irregular	MASAC
Contrast.1	-0.427069823942482	NPC	Irregular	MASAC
Strength	-0.351208681344989	NPC	Irregular	MASAC
DependenceEntropy	0.803415598034621	NPC	Irregular	MASAC
DependenceNonUniformity	0.817730661120683	NPC	Irregular	MASAC
DependenceNonUniformityNormalized	-0.402673901158979	NPC	Irregular	MASAC
DependenceVariance	0.461722021915889	NPC	Irregular	MASAC
GrayLevelNonUniformity.2	0.727386941543425	NPC	Irregular	MASAC
GrayLevelVariance.2	-0.0399636526595806	NPC	Irregular	MASAC
HighGrayLevelEmphasis	0.0880311850069616	NPC	Irregular	MASAC
LargeDependenceEmphasis	0.394162929562959	NPC	Irregular	MASAC
LargeDependenceHighGrayLevelEmphasis	0.468400453187466	NPC	Irregular	MASAC
LargeDependenceLowGrayLevelEmphasis	-0.17598546111933	NPC	Irregular	MASAC
LowGrayLevelEmphasis	-0.500320805083069	NPC	Irregular	MASAC
SmallDependenceEmphasis	-0.311783390947559	NPC	Irregular	MASAC
SmallDependenceHighGrayLevelEmphasis	-0.0276561224316963	NPC	Irregular	MASAC
SmallDependenceLowGrayLevelEmphasis	-0.663659494001105	NPC	Irregular	MASAC
Elongation	0.602476498429399	XCAT	Rectangle	MASAC
Flatness	0.473177889177427	XCAT	Rectangle	MASAC
LeastAxisLength	0.839065443018113	XCAT	Rectangle	MASAC
MajorAxisLength	0.734526141920774	XCAT	Rectangle	MASAC
Maximum2DDiameterColumn	0.749350136848436	XCAT	Rectangle	MASAC
Maximum2DDiameterRow	0.703206923255814	XCAT	Rectangle	MASAC
Maximum2DDiameterSlice	0.825499510370532	XCAT	Rectangle	MASAC
Maximum3DDiameter	0.769339952006272	XCAT	Rectangle	MASAC
MeshVolume	0.998625428903524	XCAT	Rectangle	MASAC
MinorAxisLength	0.954608881073066	XCAT	Rectangle	MASAC
Sphericity	0.137551711970182	XCAT	Rectangle	MASAC
SurfaceArea	0.973866120748891	XCAT	Rectangle	MASAC
SurfaceVolumeRatio	-0.938102675636644	XCAT	Rectangle	MASAC
VoxelVolume	1	XCAT	Rectangle	MASAC
X10Percentile	0.81430613486348	XCAT	Rectangle	MASAC
X90Percentile	0.847318545736323	XCAT	Rectangle	MASAC
Energy	0.9050902647638	XCAT	Rectangle	MASAC
Entropy	0.605227532668802	XCAT	Rectangle	MASAC
InterquartileRange	0.423659272868162	XCAT	Rectangle	MASAC
Kurtosis	-0.718019936484352	XCAT	Rectangle	MASAC
Maximum	0.910592333242607	XCAT	Rectangle	MASAC
MeanAbsoluteDeviation	0.32462204024963	XCAT	Rectangle	MASAC
Mean	0.81430613486348	XCAT	Rectangle	MASAC
Median	0.767538552793618	XCAT	Rectangle	MASAC
Minimum	0.81430613486348	XCAT	Rectangle	MASAC
Range	0.363136519601281	XCAT	Rectangle	MASAC
RobustMeanAbsoluteDeviation	0.442916512543987	XCAT	Rectangle	MASAC
RootMeanSquared	0.81430613486348	XCAT	Rectangle	MASAC
Skewness	-0.679505457132701	XCAT	Rectangle	MASAC
TotalEnergy	0.9050902647638	XCAT	Rectangle	MASAC
Uniformity	-0.577717190274766	XCAT	Rectangle	MASAC
Variance	0.222833773391695	XCAT	Rectangle	MASAC
Autocorrelation	0.632737875062839	XCAT	Rectangle	MASAC
ClusterProminence	0.14305378044899	XCAT	Rectangle	MASAC
ClusterShade	-0.412655135910547	XCAT	Rectangle	MASAC
ClusterTendency	0.272352389700961	XCAT	Rectangle	MASAC
Contrast	-0.283356526658576	XCAT	Rectangle	MASAC
Correlation	0.822559237581691	XCAT	Rectangle	MASAC
DifferenceAverage	-0.360385485361878	XCAT	Rectangle	MASAC
DifferenceEntropy	-0.0110041369576146	XCAT	Rectangle	MASAC
DifferenceVariance	0.00825310271821094	XCAT	Rectangle	MASAC
Id	0.423659272868162	XCAT	Rectangle	MASAC
Idm	0.423659272868162	XCAT	Rectangle	MASAC
Idmn	0.742779244638985	XCAT	Rectangle	MASAC
Idn	0.770289587033021	XCAT	Rectangle	MASAC
Imc1	0.855571648454534	XCAT	Rectangle	MASAC
Imc2	-0.795048895187654	XCAT	Rectangle	MASAC
InverseVariance	0.484182026135042	XCAT	Rectangle	MASAC
JointAverage	0.632737875062839	XCAT	Rectangle	MASAC
JointEnergy	-0.662999251696279	XCAT	Rectangle	MASAC
JointEntropy	0.682256491372105	XCAT	Rectangle	MASAC
MCC	-0.104539301097339	XCAT	Rectangle	MASAC
MaximumProbability	-0.277854458179768	XCAT	Rectangle	MASAC
SumAverage	0.632737875062839	XCAT	Rectangle	MASAC
SumEntropy	0.58046822451417	XCAT	Rectangle	MASAC
SumSquares	0.198074465237063	XCAT	Rectangle	MASAC
GrayLevelNonUniformity	0.81430613486348	XCAT	Rectangle	MASAC
GrayLevelNonUniformityNormalized	-0.660248217456875	XCAT	Rectangle	MASAC
GrayLevelVariance	0.228335841870503	XCAT	Rectangle	MASAC
HighGrayLevelRunEmphasis	0.624484772344628	XCAT	Rectangle	MASAC
LongRunEmphasis	0.478679957656235	XCAT	Rectangle	MASAC
LongRunHighGrayLevelEmphasis	0.723522004963159	XCAT	Rectangle	MASAC
LongRunLowGrayLevelEmphasis	-0.596974429950591	XCAT	Rectangle	MASAC
LowGrayLevelRunEmphasis	-0.690509594090316	XCAT	Rectangle	MASAC
RunEntropy	0.850069579975727	XCAT	Rectangle	MASAC
RunLengthNonUniformity	0.954608881073066	XCAT	Rectangle	MASAC
RunLengthNonUniformityNormalized	-0.481430991895638	XCAT	Rectangle	MASAC
RunPercentage	-0.486933060374446	XCAT	Rectangle	MASAC
RunVariance	0.541953745162519	XCAT	Rectangle	MASAC
ShortRunEmphasis	-0.462173752219813	XCAT	Rectangle	MASAC
ShortRunHighGrayLevelEmphasis	0.596974429950591	XCAT	Rectangle	MASAC
ShortRunLowGrayLevelEmphasis	-0.690509594090316	XCAT	Rectangle	MASAC
GrayLevelNonUniformity.1	0.839065443018113	XCAT	Rectangle	MASAC
GrayLevelNonUniformityNormalized.1	-0.277854458179768	XCAT	Rectangle	MASAC
GrayLevelVariance.1	-0.154057917406604	XCAT	Rectangle	MASAC
HighGrayLevelZoneEmphasis	0.288858595137383	XCAT	Rectangle	MASAC
LargeAreaEmphasis	0.266850321222154	XCAT	Rectangle	MASAC
LargeAreaHighGrayLevelEmphasis	0.852820614215131	XCAT	Rectangle	MASAC
LargeAreaLowGrayLevelEmphasis	-0.365887553840685	XCAT	Rectangle	MASAC
LowGrayLevelZoneEmphasis	-0.624484772344628	XCAT	Rectangle	MASAC
SizeZoneNonUniformity	0.67125235441449	XCAT	Rectangle	MASAC
SizeZoneNonUniformityNormalized	0.242091013067521	XCAT	Rectangle	MASAC
SmallAreaEmphasis	0.280605492419172	XCAT	Rectangle	MASAC
SmallAreaHighGrayLevelEmphasis	0.132049643491375	XCAT	Rectangle	MASAC
SmallAreaLowGrayLevelEmphasis	-0.412655135910547	XCAT	Rectangle	MASAC
ZoneEntropy	0.668501320175086	XCAT	Rectangle	MASAC
ZonePercentage	-0.115543438054953	XCAT	Rectangle	MASAC
ZoneVariance	0.363136519601281	XCAT	Rectangle	MASAC
Busyness	-0.316368937531419	XCAT	Rectangle	MASAC
Coarseness	-0.624484772344628	XCAT	Rectangle	MASAC
Complexity	-0.0275103423940365	XCAT	Rectangle	MASAC
Contrast.1	-0.12104550653376	XCAT	Rectangle	MASAC
Strength	-0.685007525611508	XCAT	Rectangle	MASAC
DependenceEntropy	0.927098538679029	XCAT	Rectangle	MASAC
DependenceNonUniformity	0.797799929427058	XCAT	Rectangle	MASAC
DependenceNonUniformityNormalized	-0.872077853890956	XCAT	Rectangle	MASAC
DependenceVariance	0.770289587033021	XCAT	Rectangle	MASAC
GrayLevelNonUniformity.2	0.751032347357196	XCAT	Rectangle	MASAC
GrayLevelVariance.2	0.200825499476466	XCAT	Rectangle	MASAC
HighGrayLevelEmphasis	0.624484772344628	XCAT	Rectangle	MASAC
LargeDependenceEmphasis	0.583219258753573	XCAT	Rectangle	MASAC
LargeDependenceHighGrayLevelEmphasis	0.869326819651553	XCAT	Rectangle	MASAC
LargeDependenceLowGrayLevelEmphasis	-0.462173752219813	XCAT	Rectangle	MASAC
LowGrayLevelEmphasis	-0.690509594090316	XCAT	Rectangle	MASAC
SmallDependenceEmphasis	-0.0357634451122474	XCAT	Rectangle	MASAC
SmallDependenceHighGrayLevelEmphasis	0.214580670673485	XCAT	Rectangle	MASAC
SmallDependenceLowGrayLevelEmphasis	-0.651995114738664	XCAT	Rectangle	MASAC
Elongation	0.517194437007886	XCAT	Irregular	MASAC
Flatness	0.445667546783391	XCAT	Irregular	MASAC
LeastAxisLength	0.9050902647638	XCAT	Irregular	MASAC
MajorAxisLength	0.773040621272425	XCAT	Irregular	MASAC
Maximum2DDiameterColumn	0.933448243296179	XCAT	Irregular	MASAC
Maximum2DDiameterRow	0.872990175941764	XCAT	Irregular	MASAC
Maximum2DDiameterSlice	0.866524714572446	XCAT	Irregular	MASAC
Maximum3DDiameter	0.914030300642172	XCAT	Irregular	MASAC
MeshVolume	0.998625428903524	XCAT	Irregular	MASAC
MinorAxisLength	0.946355778354855	XCAT	Irregular	MASAC
Sphericity	0.118294472294357	XCAT	Irregular	MASAC
SurfaceArea	0.990372326185313	XCAT	Irregular	MASAC
SurfaceVolumeRatio	-0.982119223467102	XCAT	Irregular	MASAC
VoxelVolume	1	XCAT	Irregular	MASAC
X10Percentile	0.899588196284993	XCAT	Irregular	MASAC
X90Percentile	0.855571648454534	XCAT	Irregular	MASAC
Energy	0.962861983791277	XCAT	Irregular	MASAC
Entropy	0.409904101671143	XCAT	Irregular	MASAC
InterquartileRange	0.291609629376787	XCAT	Irregular	MASAC
Kurtosis	-0.756534415836003	XCAT	Irregular	MASAC
Maximum	0.910592333242607	XCAT	Irregular	MASAC
MeanAbsoluteDeviation	0.123796540773164	XCAT	Irregular	MASAC
Mean	0.888584059327378	XCAT	Irregular	MASAC
Median	0.866575785412149	XCAT	Irregular	MASAC
Minimum	0.921596470200222	XCAT	Irregular	MASAC
Range	0.046767582069862	XCAT	Irregular	MASAC
RobustMeanAbsoluteDeviation	0.214580670673485	XCAT	Irregular	MASAC
RootMeanSquared	0.87482888813036	XCAT	Irregular	MASAC
Skewness	-0.781293723990636	XCAT	Irregular	MASAC
TotalEnergy	0.962861983791277	XCAT	Irregular	MASAC
Uniformity	-0.431912375586373	XCAT	Irregular	MASAC
Variance	-0.00825310271821094	XCAT	Irregular	MASAC
Autocorrelation	0.649244080499261	XCAT	Irregular	MASAC
ClusterProminence	-0.181568259800641	XCAT	Irregular	MASAC
ClusterShade	-0.646493046259857	XCAT	Irregular	MASAC
ClusterTendency	-0.195323430997659	XCAT	Irregular	MASAC
Contrast	-0.539202710923115	XCAT	Irregular	MASAC
Correlation	0.781293723990636	XCAT	Irregular	MASAC
DifferenceAverage	-0.539202710923115	XCAT	Irregular	MASAC
DifferenceEntropy	-0.327373074489034	XCAT	Irregular	MASAC
DifferenceVariance	-0.398899964713529	XCAT	Irregular	MASAC
Id	0.55020684788073	XCAT	Irregular	MASAC
Idm	0.495186163092657	XCAT	Irregular	MASAC
Idmn	0.803301997905865	XCAT	Irregular	MASAC
Idn	0.81430613486348	XCAT	Irregular	MASAC
Imc1	0.93535164139724	XCAT	Irregular	MASAC
Imc2	-0.932600607157837	XCAT	Irregular	MASAC
InverseVariance	0.566713053317151	XCAT	Irregular	MASAC
JointAverage	0.649244080499261	XCAT	Irregular	MASAC
JointEnergy	-0.70151373104793	XCAT	Irregular	MASAC
JointEntropy	0.863824751172745	XCAT	Irregular	MASAC
MCC	-0.470426854938024	XCAT	Irregular	MASAC
MaximumProbability	-0.357634451122474	XCAT	Irregular	MASAC
SumAverage	0.649244080499261	XCAT	Irregular	MASAC
SumEntropy	0.456671683741006	XCAT	Irregular	MASAC
SumSquares	-0.220082739152292	XCAT	Irregular	MASAC
GrayLevelNonUniformity	0.885833025087974	XCAT	Irregular	MASAC
GrayLevelNonUniformityNormalized	-0.453920649501602	XCAT	Irregular	MASAC
GrayLevelVariance	0.0247593081546328	XCAT	Irregular	MASAC
HighGrayLevelRunEmphasis	0.649244080499261	XCAT	Irregular	MASAC
LongRunEmphasis	0.594223395711188	XCAT	Irregular	MASAC
LongRunHighGrayLevelEmphasis	0.773040621272425	XCAT	Irregular	MASAC
LongRunLowGrayLevelEmphasis	-0.811555100624076	XCAT	Irregular	MASAC
LowGrayLevelRunEmphasis	-0.828061306060498	XCAT	Irregular	MASAC
RunEntropy	0.847318545736323	XCAT	Irregular	MASAC
RunLengthNonUniformity	0.998625428903524	XCAT	Irregular	MASAC
RunLengthNonUniformityNormalized	-0.624484772344628	XCAT	Irregular	MASAC
RunPercentage	-0.607978566908206	XCAT	Irregular	MASAC
RunVariance	0.552957882120133	XCAT	Irregular	MASAC
ShortRunEmphasis	-0.624484772344628	XCAT	Irregular	MASAC
ShortRunHighGrayLevelEmphasis	0.638239943541646	XCAT	Irregular	MASAC
ShortRunLowGrayLevelEmphasis	-0.819808203342287	XCAT	Irregular	MASAC
GrayLevelNonUniformity.1	0.943604744115451	XCAT	Irregular	MASAC
GrayLevelNonUniformityNormalized.1	-0.253095150025136	XCAT	Irregular	MASAC
GrayLevelVariance.1	-0.453920649501602	XCAT	Irregular	MASAC
HighGrayLevelZoneEmphasis	0.291609629376787	XCAT	Irregular	MASAC
LargeAreaEmphasis	0.572215121795959	XCAT	Irregular	MASAC
LargeAreaHighGrayLevelEmphasis	0.932600607157837	XCAT	Irregular	MASAC
LargeAreaLowGrayLevelEmphasis	-0.409904101671143	XCAT	Irregular	MASAC
LowGrayLevelZoneEmphasis	-0.709766833766141	XCAT	Irregular	MASAC
SizeZoneNonUniformity	0.817057169102883	XCAT	Irregular	MASAC
SizeZoneNonUniformityNormalized	0.332875142967841	XCAT	Irregular	MASAC
SmallAreaEmphasis	0.319119971770823	XCAT	Irregular	MASAC
SmallAreaHighGrayLevelEmphasis	0.0797799929427058	XCAT	Irregular	MASAC
SmallAreaLowGrayLevelEmphasis	-0.712517868005545	XCAT	Irregular	MASAC
ZoneEntropy	0.836314408778709	XCAT	Irregular	MASAC
ZonePercentage	-0.250344115785732	XCAT	Irregular	MASAC
ZoneVariance	0.574966156035362	XCAT	Irregular	MASAC
Busyness	-0.368638588080089	XCAT	Irregular	MASAC
Coarseness	-0.872077853890956	XCAT	Irregular	MASAC
Complexity	-0.404402033192336	XCAT	Irregular	MASAC
Contrast.1	-0.503439265810868	XCAT	Irregular	MASAC
Strength	-0.902339230524396	XCAT	Irregular	MASAC
DependenceEntropy	0.916094401721415	XCAT	Irregular	MASAC
DependenceNonUniformity	0.927098538679029	XCAT	Irregular	MASAC
DependenceNonUniformityNormalized	-0.866575785412149	XCAT	Irregular	MASAC
DependenceVariance	0.913343367482011	XCAT	Irregular	MASAC
GrayLevelNonUniformity.2	0.885833025087974	XCAT	Irregular	MASAC
GrayLevelVariance.2	-0.00825310271821094	XCAT	Irregular	MASAC
HighGrayLevelEmphasis	0.649244080499261	XCAT	Irregular	MASAC
LargeDependenceEmphasis	0.764787518554214	XCAT	Irregular	MASAC
LargeDependenceHighGrayLevelEmphasis	0.929849572918433	XCAT	Irregular	MASAC
LargeDependenceLowGrayLevelEmphasis	-0.729024073441967	XCAT	Irregular	MASAC
LowGrayLevelEmphasis	-0.850069579975727	XCAT	Irregular	MASAC
SmallDependenceEmphasis	-0.165062054364219	XCAT	Irregular	MASAC
SmallDependenceHighGrayLevelEmphasis	0.255846184264539	XCAT	Irregular	MASAC
SmallDependenceLowGrayLevelEmphasis	-0.825310271821094	XCAT	Irregular	MASAC
