# Supplementary material for: Does consensus contour improve robustness and accuracy in 18F-FDG PET radiomic features?
Source: EJNMMI Phys. 2024 Jun 6;11:48. doi: 10.1186/s40658-024-00652-0 (PMC11153434; doi:10.1186/s40658-024-00652-0)
Supplement: Supplementary file 2 — Supplementary file2 [file 40658_2024_652_MOESM2_ESM.zip › 40658_2024_652_MOESM2_ESM/supple/Spear_correlation_RM+CM+NPC+XCAT_ST_all.csv]

ID	value	ImgType	MType	SegAlgo
Elongation	-0.0194761103841406	NPC	Rectangle	ST
Flatness	0.0490471597616457	NPC	Rectangle	ST
LeastAxisLength	0.880431547644472	NPC	Rectangle	ST
MajorAxisLength	0.751383418627959	NPC	Rectangle	ST
Maximum2DDiameterColumn	0.805987759088459	NPC	Rectangle	ST
Maximum2DDiameterRow	0.851402037289742	NPC	Rectangle	ST
Maximum2DDiameterSlice	0.854346892428615	NPC	Rectangle	ST
Maximum3DDiameter	0.814098031092064	NPC	Rectangle	ST
MeshVolume	0.999757160723903	NPC	Rectangle	ST
MinorAxisLength	0.880278258808787	NPC	Rectangle	ST
Sphericity	-0.4074527873319	NPC	Rectangle	ST
SurfaceArea	0.984260765979116	NPC	Rectangle	ST
SurfaceVolumeRatio	-0.885104486686955	NPC	Rectangle	ST
VoxelVolume	1	NPC	Rectangle	ST
X10Percentile	-0.0459302867693822	NPC	Rectangle	ST
X90Percentile	-0.0736197288579968	NPC	Rectangle	ST
Energy	0.621363406787258	NPC	Rectangle	ST
Entropy	0.118629229081752	NPC	Rectangle	ST
InterquartileRange	-0.0831083604634798	NPC	Rectangle	ST
Kurtosis	-0.0444737794474946	NPC	Rectangle	ST
Maximum	-0.0274455495424902	NPC	Rectangle	ST
MeanAbsoluteDeviation	-0.121834598721421	NPC	Rectangle	ST
Mean	-0.0488533099625663	NPC	Rectangle	ST
Median	-0.0295905397105648	NPC	Rectangle	ST
Minimum	-0.0607987770650777	NPC	Rectangle	ST
Range	-0.00160189467119713	NPC	Rectangle	ST
RobustMeanAbsoluteDeviation	-0.0923957675492663	NPC	Rectangle	ST
RootMeanSquared	-0.0531733159469424	NPC	Rectangle	ST
Skewness	-0.191662667650685	NPC	Rectangle	ST
TotalEnergy	0.621363406787258	NPC	Rectangle	ST
Uniformity	-0.146703736939733	NPC	Rectangle	ST
Variance	-0.126488047430844	NPC	Rectangle	ST
Autocorrelation	-0.0212939790162686	NPC	Rectangle	ST
ClusterProminence	-0.0422840141899588	NPC	Rectangle	ST
ClusterShade	-0.0447002887235929	NPC	Rectangle	ST
ClusterTendency	-0.0675782523752741	NPC	Rectangle	ST
Contrast	-0.364792662390466	NPC	Rectangle	ST
Correlation	0.819484222635535	NPC	Rectangle	ST
DifferenceAverage	-0.384984120674471	NPC	Rectangle	ST
DifferenceEntropy	-0.0656750476902904	NPC	Rectangle	ST
DifferenceVariance	-0.323610115401255	NPC	Rectangle	ST
Id	0.386648173705155	NPC	Rectangle	ST
Idm	0.380886409840126	NPC	Rectangle	ST
Idmn	0.828031523830814	NPC	Rectangle	ST
Idn	0.803908812692109	NPC	Rectangle	ST
Imc1	0.819245070981235	NPC	Rectangle	ST
Imc2	-0.699925778756022	NPC	Rectangle	ST
InverseVariance	0.386616567759653	NPC	Rectangle	ST
JointAverage	-0.0601845681908206	NPC	Rectangle	ST
JointEnergy	-0.716086425456994	NPC	Rectangle	ST
JointEntropy	0.779254068137453	NPC	Rectangle	ST
MCC	-0.735219611332437	NPC	Rectangle	ST
MaximumProbability	-0.607413595974156	NPC	Rectangle	ST
SumAverage	-0.0601845681908206	NPC	Rectangle	ST
SumEntropy	0.509329811766032	NPC	Rectangle	ST
SumSquares	-0.176239493011428	NPC	Rectangle	ST
GrayLevelNonUniformity	0.863353274992423	NPC	Rectangle	ST
GrayLevelNonUniformityNormalized	-0.142352125009855	NPC	Rectangle	ST
GrayLevelVariance	-0.125299137114207	NPC	Rectangle	ST
HighGrayLevelRunEmphasis	-0.0529894746972719	NPC	Rectangle	ST
LongRunEmphasis	0.551256152006059	NPC	Rectangle	ST
LongRunHighGrayLevelEmphasis	-0.00157028872569505	NPC	Rectangle	ST
LongRunLowGrayLevelEmphasis	-0.126658719536555	NPC	Rectangle	ST
LowGrayLevelRunEmphasis	-0.172279794805775	NPC	Rectangle	ST
RunEntropy	0.270416782355495	NPC	Rectangle	ST
RunLengthNonUniformity	0.994367293819165	NPC	Rectangle	ST
RunLengthNonUniformityNormalized	-0.532297852362394	NPC	Rectangle	ST
RunPercentage	-0.547562758942276	NPC	Rectangle	ST
RunVariance	0.567734438459327	NPC	Rectangle	ST
ShortRunEmphasis	-0.530201851409848	NPC	Rectangle	ST
ShortRunHighGrayLevelEmphasis	-0.065151969292231	NPC	Rectangle	ST
ShortRunLowGrayLevelEmphasis	-0.182939426692111	NPC	Rectangle	ST
GrayLevelNonUniformity.1	0.928516024152114	NPC	Rectangle	ST
GrayLevelNonUniformityNormalized.1	-0.0886278821080394	NPC	Rectangle	ST
GrayLevelVariance.1	-0.130508323698709	NPC	Rectangle	ST
HighGrayLevelZoneEmphasis	-0.0855957483744936	NPC	Rectangle	ST
LargeAreaEmphasis	0.582086171546064	NPC	Rectangle	ST
LargeAreaHighGrayLevelEmphasis	0.702626506799174	NPC	Rectangle	ST
LargeAreaLowGrayLevelEmphasis	0.233571624620686	NPC	Rectangle	ST
LowGrayLevelZoneEmphasis	-0.0999922565506914	NPC	Rectangle	ST
SizeZoneNonUniformity	0.636531100033706	NPC	Rectangle	ST
SizeZoneNonUniformityNormalized	-0.437547293731429	NPC	Rectangle	ST
SmallAreaEmphasis	-0.415697198216118	NPC	Rectangle	ST
SmallAreaHighGrayLevelEmphasis	-0.16672663018106	NPC	Rectangle	ST
SmallAreaLowGrayLevelEmphasis	-0.175071653325126	NPC	Rectangle	ST
ZoneEntropy	0.7879536046369	NPC	Rectangle	ST
ZonePercentage	-0.526175420107171	NPC	Rectangle	ST
ZoneVariance	0.61035294890585	NPC	Rectangle	ST
Busyness	0.452424360421052	NPC	Rectangle	ST
Coarseness	-0.968593172027976	NPC	Rectangle	ST
Complexity	-0.0685169489566858	NPC	Rectangle	ST
Contrast.1	-0.583767607846774	NPC	Rectangle	ST
Strength	-0.603369088481406	NPC	Rectangle	ST
DependenceEntropy	0.897060489104633	NPC	Rectangle	ST
DependenceNonUniformity	0.905290677313375	NPC	Rectangle	ST
DependenceNonUniformityNormalized	-0.58165475038996	NPC	Rectangle	ST
DependenceVariance	0.605248588707264	NPC	Rectangle	ST
GrayLevelNonUniformity.2	0.85481041306294	NPC	Rectangle	ST
GrayLevelVariance.2	-0.126391122531304	NPC	Rectangle	ST
HighGrayLevelEmphasis	-0.0488064278100715	NPC	Rectangle	ST
LargeDependenceEmphasis	0.567256021171583	NPC	Rectangle	ST
LargeDependenceHighGrayLevelEmphasis	0.480528893927261	NPC	Rectangle	ST
LargeDependenceLowGrayLevelEmphasis	0.1002477379435	NPC	Rectangle	ST
LowGrayLevelEmphasis	-0.176073035031784	NPC	Rectangle	ST
SmallDependenceEmphasis	-0.49448607946098	NPC	Rectangle	ST
SmallDependenceHighGrayLevelEmphasis	-0.219720319004399	NPC	Rectangle	ST
SmallDependenceLowGrayLevelEmphasis	-0.514929858543242	NPC	Rectangle	ST
Elongation	-0.068203122311081	NPC	Irregular	ST
Flatness	0.000681636148063633	NPC	Irregular	ST
LeastAxisLength	0.873541481779835	NPC	Irregular	ST
MajorAxisLength	0.75215862428501	NPC	Irregular	ST
Maximum2DDiameterColumn	0.809450961492915	NPC	Irregular	ST
Maximum2DDiameterRow	0.860974293258069	NPC	Irregular	ST
Maximum2DDiameterSlice	0.857680990768486	NPC	Irregular	ST
Maximum3DDiameter	0.811181493609218	NPC	Irregular	ST
MeshVolume	0.999750312598211	NPC	Irregular	ST
MinorAxisLength	0.876411306922532	NPC	Irregular	ST
Sphericity	-0.338921713805364	NPC	Irregular	ST
SurfaceArea	0.984887326009432	NPC	Irregular	ST
SurfaceVolumeRatio	-0.902382486990524	NPC	Irregular	ST
VoxelVolume	1	NPC	Irregular	ST
X10Percentile	0.0393968837045433	NPC	Irregular	ST
X90Percentile	0.00311951257251378	NPC	Irregular	ST
Energy	0.666097583074776	NPC	Irregular	ST
Entropy	0.206210737791136	NPC	Irregular	ST
InterquartileRange	-0.0261745120256057	NPC	Irregular	ST
Kurtosis	-0.116166286571892	NPC	Irregular	ST
Maximum	0.0397729951494563	NPC	Irregular	ST
MeanAbsoluteDeviation	-0.0562355089819793	NPC	Irregular	ST
Mean	0.0317945862633885	NPC	Irregular	ST
Median	0.0575376763374764	NPC	Irregular	ST
Minimum	0.00734207467674723	NPC	Irregular	ST
Range	0.0625672450714111	NPC	Irregular	ST
RobustMeanAbsoluteDeviation	-0.0282304825711176	NPC	Irregular	ST
RootMeanSquared	0.0297844444233492	NPC	Irregular	ST
Skewness	-0.304375824913431	NPC	Irregular	ST
TotalEnergy	0.666097583074776	NPC	Irregular	ST
Uniformity	-0.237484878525709	NPC	Irregular	ST
Variance	-0.0603427091724369	NPC	Irregular	ST
Autocorrelation	0.0702453969216241	NPC	Irregular	ST
ClusterProminence	0.012022397068977	NPC	Irregular	ST
ClusterShade	-0.0213751403524931	NPC	Irregular	ST
ClusterTendency	-0.0115893948172705	NPC	Irregular	ST
Contrast	-0.293439094074098	NPC	Irregular	ST
Correlation	0.797314121877213	NPC	Irregular	ST
DifferenceAverage	-0.308464061501624	NPC	Irregular	ST
DifferenceEntropy	0.00786831463958769	NPC	Irregular	ST
DifferenceVariance	-0.254842369031772	NPC	Irregular	ST
Id	0.310843466819092	NPC	Irregular	ST
Idm	0.304540176133057	NPC	Irregular	ST
Idmn	0.804728890362641	NPC	Irregular	ST
Idn	0.778378965016089	NPC	Irregular	ST
Imc1	0.775929499723588	NPC	Irregular	ST
Imc2	-0.643140035466654	NPC	Irregular	ST
InverseVariance	0.309249470695413	NPC	Irregular	ST
JointAverage	0.0376817312330633	NPC	Irregular	ST
JointEnergy	-0.780805252572488	NPC	Irregular	ST
JointEntropy	0.838237048797321	NPC	Irregular	ST
MCC	-0.714630182170252	NPC	Irregular	ST
MaximumProbability	-0.683115309040265	NPC	Irregular	ST
SumAverage	0.0376817312330633	NPC	Irregular	ST
SumEntropy	0.566715664807173	NPC	Irregular	ST
SumSquares	-0.114056585819964	NPC	Irregular	ST
GrayLevelNonUniformity	0.839571348923322	NPC	Irregular	ST
GrayLevelNonUniformityNormalized	-0.235527940125357	NPC	Irregular	ST
GrayLevelVariance	-0.0594314027302807	NPC	Irregular	ST
HighGrayLevelRunEmphasis	0.0414781390530746	NPC	Irregular	ST
LongRunEmphasis	0.484039099834426	NPC	Irregular	ST
LongRunHighGrayLevelEmphasis	0.0925223619151411	NPC	Irregular	ST
LongRunLowGrayLevelEmphasis	-0.297420397016188	NPC	Irregular	ST
LowGrayLevelRunEmphasis	-0.337989863460755	NPC	Irregular	ST
RunEntropy	0.347288876537855	NPC	Irregular	ST
RunLengthNonUniformity	0.995478497874167	NPC	Irregular	ST
RunLengthNonUniformityNormalized	-0.462737180057343	NPC	Irregular	ST
RunPercentage	-0.47812441401301	NPC	Irregular	ST
RunVariance	0.503034308102722	NPC	Irregular	ST
ShortRunEmphasis	-0.459242609573375	NPC	Irregular	ST
ShortRunHighGrayLevelEmphasis	0.0283105511140123	NPC	Irregular	ST
ShortRunLowGrayLevelEmphasis	-0.348359793299071	NPC	Irregular	ST
GrayLevelNonUniformity.1	0.947377001893347	NPC	Irregular	ST
GrayLevelNonUniformityNormalized.1	-0.177813627215129	NPC	Irregular	ST
GrayLevelVariance.1	-0.0619835875350475	NPC	Irregular	ST
HighGrayLevelZoneEmphasis	-0.00280239900131262	NPC	Irregular	ST
LargeAreaEmphasis	0.517586902095718	NPC	Irregular	ST
LargeAreaHighGrayLevelEmphasis	0.695686070274725	NPC	Irregular	ST
LargeAreaLowGrayLevelEmphasis	0.0867184460887384	NPC	Irregular	ST
LowGrayLevelZoneEmphasis	-0.234360625052629	NPC	Irregular	ST
SizeZoneNonUniformity	0.69543480254472	NPC	Irregular	ST
SizeZoneNonUniformityNormalized	-0.360032417259613	NPC	Irregular	ST
SmallAreaEmphasis	-0.341788378347684	NPC	Irregular	ST
SmallAreaHighGrayLevelEmphasis	-0.0890520227007336	NPC	Irregular	ST
SmallAreaLowGrayLevelEmphasis	-0.287072064613785	NPC	Irregular	ST
ZoneEntropy	0.812293737924331	NPC	Irregular	ST
ZonePercentage	-0.455201040926386	NPC	Irregular	ST
ZoneVariance	0.547392807633085	NPC	Irregular	ST
Busyness	0.359045783175128	NPC	Irregular	ST
Coarseness	-0.957476492469525	NPC	Irregular	ST
Complexity	-0.00216764509218072	NPC	Irregular	ST
Contrast.1	-0.522728535821157	NPC	Irregular	ST
Strength	-0.542078258098453	NPC	Irregular	ST
DependenceEntropy	0.901295767227421	NPC	Irregular	ST
DependenceNonUniformity	0.903148932582049	NPC	Irregular	ST
DependenceNonUniformityNormalized	-0.518682967338059	NPC	Irregular	ST
DependenceVariance	0.544795847656305	NPC	Irregular	ST
GrayLevelNonUniformity.2	0.829468181515268	NPC	Irregular	ST
GrayLevelVariance.2	-0.0602663279966492	NPC	Irregular	ST
HighGrayLevelEmphasis	0.0459798875239801	NPC	Irregular	ST
LargeDependenceEmphasis	0.501100679418228	NPC	Irregular	ST
LargeDependenceHighGrayLevelEmphasis	0.551570067798576	NPC	Irregular	ST
LargeDependenceLowGrayLevelEmphasis	-0.0704455682788607	NPC	Irregular	ST
LowGrayLevelEmphasis	-0.345360910307628	NPC	Irregular	ST
SmallDependenceEmphasis	-0.422453747946933	NPC	Irregular	ST
SmallDependenceHighGrayLevelEmphasis	-0.137312283397022	NPC	Irregular	ST
SmallDependenceLowGrayLevelEmphasis	-0.550166234464271	NPC	Irregular	ST
Elongation	0.126373626373626	XCAT	Rectangle	ST
Flatness	0.340659340659341	XCAT	Rectangle	ST
LeastAxisLength	0.967032967032967	XCAT	Rectangle	ST
MajorAxisLength	0.478021978021978	XCAT	Rectangle	ST
Maximum2DDiameterColumn	0.931133009792806	XCAT	Rectangle	ST
Maximum2DDiameterRow	0.931133009792806	XCAT	Rectangle	ST
Maximum2DDiameterSlice	0.9050902647638	XCAT	Rectangle	ST
Maximum3DDiameter	0.883081990848571	XCAT	Rectangle	ST
MeshVolume	1	XCAT	Rectangle	ST
MinorAxisLength	0.89010989010989	XCAT	Rectangle	ST
Sphericity	-0.423076923076923	XCAT	Rectangle	ST
SurfaceArea	0.994505494505495	XCAT	Rectangle	ST
SurfaceVolumeRatio	-0.978021978021978	XCAT	Rectangle	ST
VoxelVolume	1	XCAT	Rectangle	ST
X10Percentile	0.873626373626374	XCAT	Rectangle	ST
X90Percentile	0.851648351648352	XCAT	Rectangle	ST
Energy	0.978021978021978	XCAT	Rectangle	ST
Entropy	0.835164835164835	XCAT	Rectangle	ST
InterquartileRange	0.851648351648352	XCAT	Rectangle	ST
Kurtosis	-0.604395604395604	XCAT	Rectangle	ST
Maximum	0.934065934065934	XCAT	Rectangle	ST
MeanAbsoluteDeviation	0.802197802197802	XCAT	Rectangle	ST
Mean	0.835164835164835	XCAT	Rectangle	ST
Median	0.78021978021978	XCAT	Rectangle	ST
Minimum	0.906593406593407	XCAT	Rectangle	ST
Range	0.93956043956044	XCAT	Rectangle	ST
RobustMeanAbsoluteDeviation	0.873626373626374	XCAT	Rectangle	ST
RootMeanSquared	0.879120879120879	XCAT	Rectangle	ST
Skewness	-0.637362637362637	XCAT	Rectangle	ST
TotalEnergy	0.978021978021978	XCAT	Rectangle	ST
Uniformity	-0.747252747252747	XCAT	Rectangle	ST
Variance	0.763736263736264	XCAT	Rectangle	ST
Autocorrelation	0.78021978021978	XCAT	Rectangle	ST
ClusterProminence	0.895604395604396	XCAT	Rectangle	ST
ClusterShade	-0.340659340659341	XCAT	Rectangle	ST
ClusterTendency	0.934065934065934	XCAT	Rectangle	ST
Contrast	-0.296703296703297	XCAT	Rectangle	ST
Correlation	0.972527472527473	XCAT	Rectangle	ST
DifferenceAverage	-0.39010989010989	XCAT	Rectangle	ST
DifferenceEntropy	0.28021978021978	XCAT	Rectangle	ST
DifferenceVariance	-0.00549450549450549	XCAT	Rectangle	ST
Id	0.510989010989011	XCAT	Rectangle	ST
Idm	0.527472527472527	XCAT	Rectangle	ST
Idmn	0.873626373626374	XCAT	Rectangle	ST
Idn	0.873626373626374	XCAT	Rectangle	ST
Imc1	0.978021978021978	XCAT	Rectangle	ST
Imc2	-0.945054945054945	XCAT	Rectangle	ST
InverseVariance	0.67032967032967	XCAT	Rectangle	ST
JointAverage	0.714285714285714	XCAT	Rectangle	ST
JointEnergy	-0.956043956043956	XCAT	Rectangle	ST
JointEntropy	0.983516483516483	XCAT	Rectangle	ST
MCC	-0.395604395604396	XCAT	Rectangle	ST
MaximumProbability	-0.857142857142857	XCAT	Rectangle	ST
SumAverage	0.714285714285714	XCAT	Rectangle	ST
SumEntropy	0.956043956043956	XCAT	Rectangle	ST
SumSquares	0.758241758241758	XCAT	Rectangle	ST
GrayLevelNonUniformity	0.967032967032967	XCAT	Rectangle	ST
GrayLevelNonUniformityNormalized	-0.774725274725275	XCAT	Rectangle	ST
GrayLevelVariance	0.785714285714286	XCAT	Rectangle	ST
HighGrayLevelRunEmphasis	0.758241758241758	XCAT	Rectangle	ST
LongRunEmphasis	0.653846153846154	XCAT	Rectangle	ST
LongRunHighGrayLevelEmphasis	0.813186813186813	XCAT	Rectangle	ST
LongRunLowGrayLevelEmphasis	-0.450549450549451	XCAT	Rectangle	ST
LowGrayLevelRunEmphasis	-0.478021978021978	XCAT	Rectangle	ST
RunEntropy	0.912087912087912	XCAT	Rectangle	ST
RunLengthNonUniformity	1	XCAT	Rectangle	ST
RunLengthNonUniformityNormalized	-0.637362637362637	XCAT	Rectangle	ST
RunPercentage	-0.67032967032967	XCAT	Rectangle	ST
RunVariance	0.653846153846154	XCAT	Rectangle	ST
ShortRunEmphasis	-0.637362637362637	XCAT	Rectangle	ST
ShortRunHighGrayLevelEmphasis	0.736263736263736	XCAT	Rectangle	ST
ShortRunLowGrayLevelEmphasis	-0.478021978021978	XCAT	Rectangle	ST
GrayLevelNonUniformity.1	0.950549450549451	XCAT	Rectangle	ST
GrayLevelNonUniformityNormalized.1	-0.67032967032967	XCAT	Rectangle	ST
GrayLevelVariance.1	0.571428571428571	XCAT	Rectangle	ST
HighGrayLevelZoneEmphasis	0.631868131868132	XCAT	Rectangle	ST
LargeAreaEmphasis	0.681318681318681	XCAT	Rectangle	ST
LargeAreaHighGrayLevelEmphasis	0.961538461538462	XCAT	Rectangle	ST
LargeAreaLowGrayLevelEmphasis	0.0989010989010989	XCAT	Rectangle	ST
LowGrayLevelZoneEmphasis	-0.39010989010989	XCAT	Rectangle	ST
SizeZoneNonUniformity	0.857142857142857	XCAT	Rectangle	ST
SizeZoneNonUniformityNormalized	-0.043956043956044	XCAT	Rectangle	ST
SmallAreaEmphasis	0.0714285714285714	XCAT	Rectangle	ST
SmallAreaHighGrayLevelEmphasis	0.313186813186813	XCAT	Rectangle	ST
SmallAreaLowGrayLevelEmphasis	-0.0494505494505495	XCAT	Rectangle	ST
ZoneEntropy	0.983516483516483	XCAT	Rectangle	ST
ZonePercentage	-0.450549450549451	XCAT	Rectangle	ST
ZoneVariance	0.708791208791209	XCAT	Rectangle	ST
Busyness	0.208791208791209	XCAT	Rectangle	ST
Coarseness	-0.972527472527473	XCAT	Rectangle	ST
Complexity	0.653846153846154	XCAT	Rectangle	ST
Contrast.1	-0.401098901098901	XCAT	Rectangle	ST
Strength	-0.846153846153846	XCAT	Rectangle	ST
DependenceEntropy	0.978021978021978	XCAT	Rectangle	ST
DependenceNonUniformity	0.978021978021978	XCAT	Rectangle	ST
DependenceNonUniformityNormalized	-0.862637362637363	XCAT	Rectangle	ST
DependenceVariance	0.884615384615385	XCAT	Rectangle	ST
GrayLevelNonUniformity.2	0.956043956043956	XCAT	Rectangle	ST
GrayLevelVariance.2	0.758241758241758	XCAT	Rectangle	ST
HighGrayLevelEmphasis	0.796703296703297	XCAT	Rectangle	ST
LargeDependenceEmphasis	0.796703296703297	XCAT	Rectangle	ST
LargeDependenceHighGrayLevelEmphasis	0.868131868131868	XCAT	Rectangle	ST
LargeDependenceLowGrayLevelEmphasis	-0.181318681318681	XCAT	Rectangle	ST
LowGrayLevelEmphasis	-0.478021978021978	XCAT	Rectangle	ST
SmallDependenceEmphasis	-0.340659340659341	XCAT	Rectangle	ST
SmallDependenceHighGrayLevelEmphasis	0.28021978021978	XCAT	Rectangle	ST
SmallDependenceLowGrayLevelEmphasis	-0.324175824175824	XCAT	Rectangle	ST
Elongation	0.247252747252747	XCAT	Irregular	ST
Flatness	0.368131868131868	XCAT	Irregular	ST
LeastAxisLength	0.945054945054945	XCAT	Irregular	ST
MajorAxisLength	0.956043956043956	XCAT	Irregular	ST
Maximum2DDiameterColumn	0.939397503962564	XCAT	Irregular	ST
Maximum2DDiameterRow	0.939397503962564	XCAT	Irregular	ST
Maximum2DDiameterSlice	0.943314397270772	XCAT	Irregular	ST
Maximum3DDiameter	0.950549450549451	XCAT	Irregular	ST
MeshVolume	1	XCAT	Irregular	ST
MinorAxisLength	0.961538461538462	XCAT	Irregular	ST
Sphericity	0.225274725274725	XCAT	Irregular	ST
SurfaceArea	1	XCAT	Irregular	ST
SurfaceVolumeRatio	-1	XCAT	Irregular	ST
VoxelVolume	1	XCAT	Irregular	ST
X10Percentile	0.901098901098901	XCAT	Irregular	ST
X90Percentile	0.851648351648352	XCAT	Irregular	ST
Energy	0.989010989010989	XCAT	Irregular	ST
Entropy	0.862637362637363	XCAT	Irregular	ST
InterquartileRange	0.895604395604396	XCAT	Irregular	ST
Kurtosis	-0.631868131868132	XCAT	Irregular	ST
Maximum	0.950549450549451	XCAT	Irregular	ST
MeanAbsoluteDeviation	0.835164835164835	XCAT	Irregular	ST
Mean	0.851648351648352	XCAT	Irregular	ST
Median	0.840659340659341	XCAT	Irregular	ST
Minimum	0.928571428571429	XCAT	Irregular	ST
Range	0.950549450549451	XCAT	Irregular	ST
RobustMeanAbsoluteDeviation	0.873626373626374	XCAT	Irregular	ST
RootMeanSquared	0.906593406593407	XCAT	Irregular	ST
Skewness	-0.692307692307692	XCAT	Irregular	ST
TotalEnergy	0.989010989010989	XCAT	Irregular	ST
Uniformity	-0.835164835164835	XCAT	Irregular	ST
Variance	0.82967032967033	XCAT	Irregular	ST
Autocorrelation	0.835164835164835	XCAT	Irregular	ST
ClusterProminence	0.89010989010989	XCAT	Irregular	ST
ClusterShade	-0.384615384615385	XCAT	Irregular	ST
ClusterTendency	0.950549450549451	XCAT	Irregular	ST
Contrast	-0.17032967032967	XCAT	Irregular	ST
Correlation	0.950549450549451	XCAT	Irregular	ST
DifferenceAverage	-0.335164835164835	XCAT	Irregular	ST
DifferenceEntropy	0.313186813186813	XCAT	Irregular	ST
DifferenceVariance	0.0604395604395604	XCAT	Irregular	ST
Id	0.368131868131868	XCAT	Irregular	ST
Idm	0.384615384615385	XCAT	Irregular	ST
Idmn	0.846153846153846	XCAT	Irregular	ST
Idn	0.857142857142857	XCAT	Irregular	ST
Imc1	0.989010989010989	XCAT	Irregular	ST
Imc2	-0.961538461538462	XCAT	Irregular	ST
InverseVariance	0.587912087912088	XCAT	Irregular	ST
JointAverage	0.807692307692308	XCAT	Irregular	ST
JointEnergy	-0.956043956043956	XCAT	Irregular	ST
JointEntropy	0.983516483516483	XCAT	Irregular	ST
MCC	-0.467032967032967	XCAT	Irregular	ST
MaximumProbability	-0.791208791208791	XCAT	Irregular	ST
SumAverage	0.807692307692308	XCAT	Irregular	ST
SumEntropy	0.967032967032967	XCAT	Irregular	ST
SumSquares	0.752747252747253	XCAT	Irregular	ST
GrayLevelNonUniformity	0.983516483516483	XCAT	Irregular	ST
GrayLevelNonUniformityNormalized	-0.835164835164835	XCAT	Irregular	ST
GrayLevelVariance	0.835164835164835	XCAT	Irregular	ST
HighGrayLevelRunEmphasis	0.82967032967033	XCAT	Irregular	ST
LongRunEmphasis	0.620879120879121	XCAT	Irregular	ST
LongRunHighGrayLevelEmphasis	0.868131868131868	XCAT	Irregular	ST
LongRunLowGrayLevelEmphasis	-0.576923076923077	XCAT	Irregular	ST
LowGrayLevelRunEmphasis	-0.472527472527473	XCAT	Irregular	ST
RunEntropy	0.945054945054945	XCAT	Irregular	ST
RunLengthNonUniformity	1	XCAT	Irregular	ST
RunLengthNonUniformityNormalized	-0.538461538461538	XCAT	Irregular	ST
RunPercentage	-0.60989010989011	XCAT	Irregular	ST
RunVariance	0.708791208791209	XCAT	Irregular	ST
ShortRunEmphasis	-0.538461538461538	XCAT	Irregular	ST
ShortRunHighGrayLevelEmphasis	0.82967032967033	XCAT	Irregular	ST
ShortRunLowGrayLevelEmphasis	-0.472527472527473	XCAT	Irregular	ST
GrayLevelNonUniformity.1	0.93956043956044	XCAT	Irregular	ST
GrayLevelNonUniformityNormalized.1	-0.78021978021978	XCAT	Irregular	ST
GrayLevelVariance.1	0.681318681318681	XCAT	Irregular	ST
HighGrayLevelZoneEmphasis	0.659340659340659	XCAT	Irregular	ST
LargeAreaEmphasis	0.615384615384615	XCAT	Irregular	ST
LargeAreaHighGrayLevelEmphasis	0.972527472527473	XCAT	Irregular	ST
LargeAreaLowGrayLevelEmphasis	-0.225274725274725	XCAT	Irregular	ST
LowGrayLevelZoneEmphasis	-0.368131868131868	XCAT	Irregular	ST
SizeZoneNonUniformity	0.862637362637363	XCAT	Irregular	ST
SizeZoneNonUniformityNormalized	0.362637362637363	XCAT	Irregular	ST
SmallAreaEmphasis	0.428571428571429	XCAT	Irregular	ST
SmallAreaHighGrayLevelEmphasis	0.32967032967033	XCAT	Irregular	ST
SmallAreaLowGrayLevelEmphasis	0.0384615384615385	XCAT	Irregular	ST
ZoneEntropy	0.983516483516483	XCAT	Irregular	ST
ZonePercentage	-0.247252747252747	XCAT	Irregular	ST
ZoneVariance	0.730769230769231	XCAT	Irregular	ST
Busyness	0.137362637362637	XCAT	Irregular	ST
Coarseness	-0.978021978021978	XCAT	Irregular	ST
Complexity	0.697802197802198	XCAT	Irregular	ST
Contrast.1	-0.412087912087912	XCAT	Irregular	ST
Strength	-0.851648351648352	XCAT	Irregular	ST
DependenceEntropy	0.983516483516483	XCAT	Irregular	ST
DependenceNonUniformity	0.978021978021978	XCAT	Irregular	ST
DependenceNonUniformityNormalized	-0.906593406593407	XCAT	Irregular	ST
DependenceVariance	0.945054945054945	XCAT	Irregular	ST
GrayLevelNonUniformity.2	0.967032967032967	XCAT	Irregular	ST
GrayLevelVariance.2	0.835164835164835	XCAT	Irregular	ST
HighGrayLevelEmphasis	0.82967032967033	XCAT	Irregular	ST
LargeDependenceEmphasis	0.785714285714286	XCAT	Irregular	ST
LargeDependenceHighGrayLevelEmphasis	0.895604395604396	XCAT	Irregular	ST
LargeDependenceLowGrayLevelEmphasis	-0.401098901098901	XCAT	Irregular	ST
LowGrayLevelEmphasis	-0.516483516483517	XCAT	Irregular	ST
SmallDependenceEmphasis	-0.0714285714285714	XCAT	Irregular	ST
SmallDependenceHighGrayLevelEmphasis	0.291208791208791	XCAT	Irregular	ST
SmallDependenceLowGrayLevelEmphasis	-0.302197802197802	XCAT	Irregular	ST
