# Supplementary material for: Does consensus contour improve robustness and accuracy in 18F-FDG PET radiomic features?
Source: EJNMMI Phys. 2024 Jun 6;11:48. doi: 10.1186/s40658-024-00652-0 (PMC11153434; doi:10.1186/s40658-024-00652-0)
Supplement: Supplementary file 2 — Supplementary file2 [file 40658_2024_652_MOESM2_ESM.zip › 40658_2024_652_MOESM2_ESM/supple/TF_41MAX_CMask_NPC_all.csv]

Elongation	Flatness	LeastAxisLength	MajorAxisLength	Maximum2DDiameterColumn	Maximum2DDiameterRow	Maximum2DDiameterSlice	Maximum3DDiameter	MeshVolume	MinorAxisLength	Sphericity	SurfaceArea	SurfaceVolumeRatio	VoxelVolume	10Percentile	90Percentile	Energy	Entropy	InterquartileRange	Kurtosis	Maximum	MeanAbsoluteDeviation	Mean	Median	Minimum	Range	RobustMeanAbsoluteDeviation	RootMeanSquared	Skewness	TotalEnergy	Uniformity	Variance	Autocorrelation	ClusterProminence	ClusterShade	ClusterTendency	Contrast	Correlation	DifferenceAverage	DifferenceEntropy	DifferenceVariance	Id	Idm	Idmn	Idn	Imc1	Imc2	InverseVariance	JointAverage	JointEnergy
0.6564179045846531	0.4693178666005539	8.69263419757535	18.52184801857081	24.186773244895647	22.090722034374522	14.560219778561036	24.186773244895647	1317.6666666666667	12.158072665385662	0.7631704003447592	761.6105997122748	0.5779994432423031	1335.0	5.352536606776749	9.191201978797261	70864.75665187139	4.446186963545939	1.8945598133654693	3.051759523221239	11.847810281899656	1.1641051387047223	7.140155507807244	6.987752926758697	4.866005568345331	6.981804713554325	0.8274260929083793	7.2857542314096015	0.6553483950517082	70864.75665187139	0.051536141620726894	2.1003940448327776	140.73495853739888	34368.08548343558	700.2839288011618	103.56463635888836	28.016268088226038	0.5759569391516568	3.991531394562193	3.4492270165640995	11.497698301014982	0.3260181425760708	0.2364954398489119	0.9702574240007078	0.8877820446912185	-0.13493589426810002	0.8219856167379442	0.24910109426974725	11.037634524293257	0.004181529286912808
0.5697054808012496	0.37506365152723276	8.702980041994559	23.204008190494168	22.561028345356956	25.298221281347036	15.524174696260024	26.77685567799177	1281.5416666666667	13.219450642681613	0.5418054311658684	1053.0829732315674	0.8217313573351632	1309.0	7.198346694295988	11.204773390095738	111172.60736090795	4.513142535944376	2.4691600977570882	3.9368823958494246	16.650011957235158	1.3284161908561891	9.070574815413046	8.77719513492278	6.826887529131612	9.823124428103547	0.9795769149431703	9.21571578272747	0.8935696922122273	111172.60736090795	0.04951149151931069	2.6540899060067322	139.62691755313614	59484.572978135235	1065.2169789710647	125.81720625145954	46.0794364041404	0.46617128263634655	5.091537108187372	3.790230362895701	19.475140330849758	0.2842845976323242	0.19264733119819374	0.9742296218796718	0.8948745558258994	-0.12311789193122318	0.814718543813956	0.19723643797501705	10.93935927754141	0.003158280685433434
0.5716452771550233	0.31544823238078534	4.5069783341377425	14.28753713445209	16.76305461424021	13.152946437965905	10.44030650891055	16.792855623746664	291.7916666666667	8.167403125086553	0.6666223795504277	319.14361353004466	1.0937379301329533	305.0	3.969048870454453	7.404290510273593	9501.865456615216	4.0475271466514275	1.9667366319605772	2.65843593450798	9.183723514058752	1.123002142643671	5.41886728659923	5.052637254877555	3.766805054533747	5.416918459525005	0.8398210940290899	5.581546132999708	0.8012401177138628	9501.865456615216	0.07169040580489114	1.789534565028681	87.17620544579606	17037.128914863555	330.1910890391267	83.8569243137051	43.12182271449597	0.33396714679937023	5.19081684580847	3.6525440097577526	14.558009184192384	0.2771171232228616	0.18724083608972483	0.9273174441775839	0.825704398517308	-0.220441792848395	0.9175943990657155	0.19273894754504617	8.76798958457435	0.00650332501017707
0.3111317075627806	0.18884859529896017	2.595444871234564	13.743522249269573	13.341664064126334	13.038404810405298	5.385164807134504	13.490737563232042	92.5	4.276045545342309	0.6712105791656653	147.36233238203616	1.5931062960220126	101.0	5.737605316001963	9.640587140685403	5997.665349157525	4.370945175779875	2.348670966350144	4.103225193811737	13.28991514323692	1.3306493286501122	7.523202003263741	7.214955821558271	5.467766822667842	7.822148320569077	0.9510909708515751	7.706025255550582	1.086132964821744	5997.665349157525	0.05597490442113519	2.7842568572718784	137.777197349019	47544.29982652147	943.3443962237772	125.96905385849111	90.40449720117573	0.17891569108896302	7.456632835616485	3.871903018728879	33.025106484693055	0.2124229015507506	0.12198781636384638	0.9327856659794247	0.8313843264322223	-0.5659255709026543	0.9961308305120066	0.1305641654305939	11.347348277634824	0.012414733839377854
0.5466896741624709	0.2621325732748985	3.1100609718238386	11.864458250910758	13.341664064126334	11.045361017187261	6.708203932499369	13.379088160259652	124.0	6.486176815304643	0.6589865146182737	182.4828494997184	1.4716358830622454	133.0	6.445559002999042	11.401065823602341	10123.917347959356	4.4828684054457755	2.483589860578305	3.7681954170381364	15.152873688346473	1.5025871135408613	8.521134788791912	8.139738078098235	6.226904873786678	8.925968814559795	1.07753576537018	8.72465926600948	1.0005664279086282	10123.917347959356	0.053083837413081585	3.5099412192053117	149.5666772495972	59188.8509797268	1037.6346668803185	132.21903073896297	103.86170387557748	0.12213871622304975	7.70448044729652	4.024035517133225	42.89012081896314	0.22237729139664417	0.1363926394732034	0.9397076473775408	0.843672633868987	-0.4851200353196679	0.9934451610058109	0.1429426671651656	11.910878210626537	0.009727053867678593
0.685971224403177	0.497809199965908	3.5562194874801145	7.143739986572484	8.246211251235321	8.246211251235321	6.324555320336759	8.306623862918075	73.29166666666667	4.900400065407062	0.7915466101014016	106.99841958381056	1.4598988459417017	79.0	9.153136213644324	16.70535429496048	13045.223591775835	4.800386368803569	4.60139735910921	2.6928910960155696	20.52068011533346	2.531915829143527	12.488974735541891	11.537082094633766	8.479865491079606	12.040814624253853	1.9112964699172887	12.85026896816267	0.7182745726753448	13045.223591775835	0.04214068258291941	9.154922609120865	467.4277135953596	347761.3515939633	2387.1113431199256	379.9516597105349	285.4385555293762	0.15122920833021436	13.766264786691426	4.352885539919229	92.11454669693822	0.13333581837598094	0.06194597700737441	0.9101373731506386	0.8014410299264748	-0.6824336524898722	0.9992492870678764	0.06685899062574042	21.056585311146844	0.012485680227627386
0.3150277235211393	0.16630165979786365	3.414919142287832	20.534486224843445	16.492422502470642	13.038404810405298	7.810249675906654	20.85665361461421	203.54166666666666	6.468932449088625	0.5675996027797852	294.81139052359515	1.4484080598907438	220.0	4.362448267174331	7.7759589663836115	7698.689391215264	4.100214652957424	1.7744545668151481	3.525782170661789	10.14214510533078	1.0814388362710052	5.761773125515196	5.351773967520726	4.169602992530349	5.972542112800431	0.7779341003207937	5.915576276859433	1.0538747816178273	7698.689391215264	0.06929752066115702	1.7960131374329473	86.0879303838424	15584.69539487691	342.73505021692694	75.44907761294662	55.91159556811362	0.15508876941827665	5.888664415042412	3.8062123940483827	19.8942682338348	0.25241382155423503	0.16301639070804194	0.9278386163443155	0.8259364102777211	-0.30122258770015287	0.9595730563372261	0.18128262061493808	9.007708093864725	0.00749148513406729
0.4948776743765859	0.28207932031628224	5.984509978699544	21.21569908772254	22.090722034374522	24.515301344262525	12.36931687685298	25.88435821108957	709.7916666666666	10.499175824805587	0.603995364603051	637.095371094034	0.8975807987236171	728.0	5.830809288927314	10.094445981976264	44160.86820417844	4.446495129184798	2.226287953541517	3.842824263680212	13.556573538914849	1.3424524118484202	7.600799322070911	7.143173459383316	5.5668422142352485	7.9897313246796005	0.9222258140222809	7.788487224583338	1.1436362279828538	44160.86820417844	0.05548469387755102	2.8883829131042384	132.42108596084603	76142.51880718331	1701.4662869568642	150.47372113598828	52.76130158430612	0.4877687673833797	5.5963177554371795	3.8566510821349245	20.317654034549737	0.26121033540736127	0.16882487891490605	0.9580685886171769	0.8660964629785669	-0.17906096903528793	0.8969764738495769	0.18133689008841072	10.389993081116614	0.003775952540559135
0.9087674224320195	0.43508154877546207	4.6557448628879845	10.700855680944384	10.63014581273465	11.661903789690601	10.44030650891055	11.832159566199232	294.0	9.72458903498886	0.7496424444583628	285.2297644466003	0.9701692668251711	304.0	2.1186993316475666	3.442460819661671	2301.630534143892	2.977808313810484	0.6656937479476461	3.5548135974436343	4.42470904026528	0.4213568849584851	2.699651466095526	2.5563039075919756	1.822241010925473	2.602468029339807	0.2880396560072631	2.7515728361869236	0.9553554301078777	2301.630534143892	0.14997403047091415	0.2830350344500296	25.24801276361018	679.0900084977063	41.15208026710486	14.600264625398378	5.693484663506831	0.4443328731280083	1.829611911020645	2.413216231936386	2.219032360360671	0.4777907438713171	0.40960025569807096	0.9587814196090341	0.8686973235583492	-0.1208882511780598	0.7131599919997812	0.39367394170538206	4.797419243389617	0.023871451697102457
0.6874852547313431	0.3552105945747529	4.160912571273743	11.713931495357166	12.649110640673518	10.816653826391969	9.486832980505138	13.74772708486752	233.625	8.053155177991123	0.7072842133777676	259.36002300798737	1.110155261671428	244.0	4.733235373247328	8.365138366681126	10358.082007400062	4.185756763510274	2.000122853636995	2.922418886714845	11.003864670288385	1.1435459317306067	6.366782690571552	6.185250767239522	4.511743539369267	6.492121130919118	0.8572790572847783	6.515455146651924	0.6945215234037844	10358.082007400062	0.06271835528083848	1.9152339390715263	96.35477611263073	17655.6890519615	287.06776220087437	78.69967124882567	47.96671542258169	0.24819390092674226	5.475036319223244	3.7174715493308272	16.616248952991853	0.2619324791076778	0.16974025251963532	0.9445790092185615	0.8443830256083775	-0.2619731566454124	0.9449343041333513	0.17403212037220467	9.413091280846663	0.006528394046653467
0.6010316788904897	0.27087613869874455	3.1594192213577714	11.663704438992783	11.045361017187261	11.180339887498949	8.54400374531753	11.789826122551595	124.375	7.01025586105029	0.6900014101667229	174.63161698971362	1.4040733024298582	133.0	6.551973045269909	11.245993661797414	10507.971642717013	4.600464651258879	2.5762475246631187	3.091983329768911	14.516349194318721	1.491938933257372	8.69664956587282	8.367712639865832	6.028894097737366	8.487455096581355	1.0660587835866673	8.888605379042229	0.7553824854978941	10507.971642717013	0.04596076657809939	3.3755919127425664	186.49097488150755	53092.99659218636	566.2755374965277	142.794872468557	100.39404919672772	0.18509481729667415	8.02985833120756	4.057313075965582	34.20811501267	0.20101458137624156	0.11462893044518241	0.9321223252847173	0.82812494106241	-0.5085923315619616	0.9951481479392387	0.12752470235634006	13.258959020894213	0.00855831848967374
0.49134275386752324	0.35827823582870133	5.617369401676207	15.678790503931037	17.46424919657298	16.15549442140351	9.055385138137417	18.05547008526779	421.0833333333333	7.703660103513449	0.7138055912593159	380.61235388387524	0.903888431942708	434.0	5.820434192903819	10.092096591828065	27276.894678796343	4.457885213438842	2.4312562494060916	3.316527144262234	13.481410489426072	1.3501642451413025	7.753242962060452	7.392899288562548	5.5410059371600875	7.940404552265984	0.982533611110449	7.927798416910087	0.865174133084149	27276.894678796343	0.05162564505510841	2.737211310422172	134.54710759107013	55430.25980514207	1083.0826091146005	130.57909105432574	51.754745391366946	0.43233500814701664	5.49576879559031	3.851675084062537	20.616342722503948	0.2734065222903923	0.1832098619235613	0.9565817520272227	0.8652004686903237	-0.2125299252643647	0.9235605890207707	0.18381915974903865	10.713964343019212	0.004313678581184753
0.5841951992749922	0.449596816562503	6.023854767410074	13.398348354569894	17.46424919657298	12.36931687685298	8.94427190999916	17.4928556845359	318.8333333333333	7.827250786953723	0.7009884095247557	321.9702664925966	1.0098387866992051	333.0	7.197450916286343	12.845243140102964	32636.99583877327	4.834177880925246	2.9438493712961336	3.111216573221184	16.558080300476682	1.7170471947086898	9.66988845780517	9.16425749279298	6.794095614751456	9.763984685725227	1.2173544867422992	9.899949318700203	0.8562945706228661	32636.99583877327	0.04022941860779699	4.502253726438981	248.97405727534124	152990.63383778982	2274.021162626185	235.54210092158422	72.229517989919	0.5341900589658946	6.721396144067247	4.067742970709191	25.960975833899536	0.23177903898127092	0.14243318886736803	0.9600589644893618	0.8659444250343763	-0.34316388064979686	0.9831188539123811	0.14492914151483088	14.423690251639565	0.0037999511850166433
0.47106540518596435	0.4551439503373494	7.480226141046296	16.434857885075715	19.026297590440446	19.924858845171276	9.848857801796104	19.949937343260004	573.75	7.741892988806932	0.6929520659904389	481.8694531994242	0.8398596134194757	589.0	5.543177408191413	10.306368889740517	36421.90558797354	4.640420654763087	2.7432853139065347	2.501761058408785	12.568060448518787	1.4833136112417635	7.655437491940217	7.4037636415682435	5.155618337356025	7.412442111162762	1.1119990644957078	7.863641115442946	0.6033536402388074	36421.90558797354	0.04506213230101378	3.2311283994808653	194.80217901798065	65291.01311885087	1002.6464582598326	161.56326307842588	47.83367662338207	0.5472459283854484	5.516638539421643	3.793098339192178	16.2554484523046	0.2606592395348728	0.16931256487581564	0.9560142560893237	0.8593333686487432	-0.20310231562118639	0.9218484180977319	0.17631110801956262	12.895187850175335	0.0032542010105275237
0.8586794679154319	0.6032226004244546	4.202362326874214	6.966520027461243	7.615773105863909	7.615773105863909	7.280109889280518	7.874007874011811	113.08333333333333	5.982007710402621	0.8398508524866989	134.65248050233842	1.19073674725723	120.0	1.628524840624898	2.993533281590968	620.139580400489	2.817065121699805	0.6949944728009501	3.692284659733707	3.800266230268748	0.44390825301492204	2.2011181947305087	2.051259654921482	1.5602938464800458	2.2399723837887024	0.29962551893747263	2.2732861317200572	1.170975209209529	620.139580400489	0.17055555555555554	0.32290852949704724	17.09140158090704	749.3326586853073	48.418236863561866	15.950470292893453	8.887341314482876	0.297539874381884	2.2932818889157374	2.6461115399813577	3.366964122846144	0.4294362099594561	0.3521857608035423	0.929137119039902	0.8312492677778234	-0.1701637042911751	0.7934174829900326	0.3544220763890662	3.9136678271169263	0.02732280446646233
0.7433732680757005	0.48016200084268373	5.022140496981052	10.459262682526317	11.180339887498949	10.816653826391969	8.54400374531753	12.24744871391589	255.29166666666666	7.775136281971806	0.7679911186730491	253.40724023025916	0.9926185352580741	265.0	2.4664503686604884	4.002524006507422	2813.134024774119	3.1915037850410135	0.8693249538240089	2.762004655106237	5.0750057512688285	0.47310424626558045	3.2058492313948403	3.1520326302230663	2.1526801588773226	2.922325592391506	0.34355863212832916	3.2581590037147117	0.5092461569505748	2813.134024774119	0.12270558917764328	0.33813079905235194	36.96458150664212	675.6686954300411	22.496795990227433	15.72862522882184	6.850301632531473	0.3986191034471008	2.091425134021978	2.4938737302167557	2.3169129631191243	0.4325788867016482	0.35326443701261734	0.9633836617284867	0.8702958281142433	-0.12992621213980546	0.7477741754998626	0.3683317991907352	5.893607143034493	0.018218059119422588
0.4832061209721181	0.2722086014080346	3.9863573582062246	14.644494470734097	15.033296378372908	15.132745950421556	8.06225774829855	15.329709716755891	258.7916666666667	7.076309366801055	0.7032782615398188	279.2482473396436	1.079046520069465	269.0	5.491356224924572	9.509403461987304	14600.154339022554	4.383866430853861	2.2218982263256395	3.4778071050427464	12.349901367262483	1.302620482289952	7.1878864739467545	6.776626110193308	5.065076354672685	7.284825012589797	0.9284731242932126	7.3672020935913105	1.0076263269978285	14600.154339022554	0.05642542253423805	2.609954725469479	130.33652410625717	41707.62414913396	887.1749609568022	119.09948014744099	64.79822522476897	0.3024295788821042	6.238859144316232	3.932963525441772	24.177850883471997	0.24668020519133066	0.1564964554967678	0.9407752161252042	0.8425312816451057	-0.29125574416018585	0.9621927050938095	0.16445767489066926	10.801731173031628	0.005528366824109874
0.7203644959817906	0.638761882398698	7.62958403634953	11.944332068937307	14.035668847618199	14.317821063276353	10.44030650891055	14.45683229480096	515.375	8.604272750679161	0.8223380218504068	378.02105121366134	0.7334873659251251	526.0	4.334299031626172	8.441288481796953	20926.939114319444	4.320124139037132	2.482356357545653	2.0657245979681003	9.805965401073758	1.2740513601364658	6.130377176552926	5.8633249721786385	4.02536475586051	5.780600645213248	0.9987054736653668	6.307539563920087	0.4423915013261279	20926.939114319444	0.05529933929939713	2.2035310236161596	129.9187331889045	24286.783481583414	312.9065785505864	107.98563917966848	29.585440285679343	0.5726432325124349	4.36451057760531	3.467759404157199	9.887755225633708	0.294474388661716	0.19972418061343472	0.9546811001684856	0.8565592312751051	-0.17598014002124782	0.8831684586080635	0.20616108257710536	10.500959442310204	0.004587840180404377
0.46095212464390034	0.41481659218389055	7.820197431500876	18.852180888738747	21.095023109728988	21.213203435596427	12.806248474865697	21.307275752662516	781.4166666666666	8.689952834835259	0.6581755852463205	623.3483336466826	0.79771568772104	801.0	8.250619410590028	14.28305158767368	97018.31672631335	4.919620098798754	3.2809802693049424	3.3545271963178416	19.074770057780057	1.9206816100117086	10.747795204439157	10.111972217180126	7.820795509729703	11.253974548050355	1.3739309298497449	11.005521070823555	0.9920552377950602	97018.31672631335	0.039490275108673464	5.606392283775865	255.78762717873627	257585.48791936008	3899.8337199723633	291.0792008278348	88.44988906670709	0.5367949562623093	7.206325805950379	4.226142742244118	34.594678164003724	0.22941552247477487	0.14182950540155456	0.9632999032521941	0.8746224831926498	-0.21491016461548676	0.939885543909715	0.1476469180502244	14.320137273276268	0.0024181393205048025
0.6052228694134819	0.38813594085668013	3.320836135994495	8.555858364120729	9.219544457292887	9.486832980505138	6.324555320336759	10.488088481701515	88.33333333333333	5.178201149428487	0.7622736032454682	125.83158191215516	1.4245084744772283	95.0	7.988770314285891	14.946168087216963	12091.8449008963	4.973413408751049	4.054178687637483	2.754497797411001	18.173508318274788	2.2882932395221904	10.942676516047298	10.175364571971796	7.473708730198075	10.699799588076713	1.6768113499601225	11.281958070484555	0.8094018771992064	12091.8449008963	0.03689750692520778	7.54040856931857	346.96457574100725	244954.48401370022	2646.952787116783	299.8026815276827	255.48578907954405	0.09090151010345486	12.996710916263282	4.367740757325455	78.58968457089267	0.1387574978627064	0.06437974074204694	0.8991394300290791	0.7912875838431239	-0.6814236332693189	0.9994183400815082	0.07122621851846393	18.321685743088263	0.010621739665257778
0.46837775929757103	0.34863509826173084	6.858389500548558	19.672114295846825	21.840329667841555	21.213203435596427	11.180339887498949	23.727621035409346	524.125	9.21398081453445	0.6203543002381819	506.7583472173113	0.9668654370947987	542.0	5.012406140881358	8.533373760013829	23717.80860721806	4.130292705019659	1.7300566913392483	3.9637735867248467	11.664873876100668	1.0881832866936125	6.471121465089665	6.1678418790096465	4.7839555758733745	6.880918300227293	0.7633406507877791	6.615118629190417	1.0937873805969702	23717.80860721806	0.06840184638008742	1.884381462317894	89.30280725340305	30982.231559054282	825.1725751739027	95.39771354768784	37.22644866287502	0.44393580581207814	4.666369380529978	3.6384208455338927	14.84793311236472	0.2977236382453335	0.20665403057454546	0.9589620113213704	0.8683109238181215	-0.16813061108840704	0.8722499903624537	0.21163791178545688	8.645055703283067	0.005397064680794649
0.4081727627883625	0.18282883065079145	2.8334065828484705	15.497591778948484	15.297058540778355	14.035668847618199	8.06225774829855	16.61324772583615	126.75	6.325694852979617	0.6234047974933872	195.7398703692346	1.5442987800334091	140.0	7.0396994380818105	12.625232909296665	12999.276646647344	4.550874537467543	2.8854720918915984	3.489228444395093	16.464552902204495	1.755098828095722	9.376165618800009	8.928196086104549	6.761106058870632	9.703446843333865	1.2279877067974982	9.635973020275692	1.0591432814166988	12999.276646647344	0.052142857142857144	4.939494336313667	191.57320680218345	137719.00785856837	2270.882293560847	217.13392828239577	155.41564466504113	0.17051974720210472	9.980475759756366	4.30844155355257	51.515782136629895	0.18952459457720525	0.11307119445733366	0.9179545164851649	0.8137936939658446	-0.5286374014856984	0.9960250317291924	0.10876615783182908	13.259709421534673	0.009171766083996743
0.6840695758626048	0.41344706844089696	4.9650831623289235	12.008993511677764	14.035668847618199	14.317821063276353	8.54400374531753	14.317821063276353	306.125	8.21498709807018	0.758014570363706	289.78268780878767	0.9466155583790532	317.0	15.372151445460362	27.780955594747823	165657.33148889788	5.861511693777768	7.490654020076377	2.0206977793835645	34.169559370524254	3.939064774703341	22.390782370276412	22.827755879404545	14.124222907729317	20.045336462794936	3.0742811913432773	22.859972282847338	-0.18103962732454748	165657.33148889788	0.019156325567972615	21.23119761946741	1556.4249587952834	1373633.1873202096	-8158.71722121798	748.6490194216731	468.9167333966473	0.2378868186533736	16.68136061230067	5.2229497471353845	178.70910881358168	0.14069327687047245	0.0752395410104974	0.9407255142275968	0.8443698127015986	-0.5107092295935738	0.998579822950165	0.0769283769790512	38.55163275086679	0.0027797974146039767
0.19975561390401161	0.11636368197157382	2.9861023301347633	25.66180684162461	21.37755832643195	18.027756377319946	5.0	23.874672772626646	142.875	5.126089979534889	0.571766768048519	231.15469038899502	1.617880597648259	157.0	6.0545335780096226	10.049464662082817	9881.061577214823	4.375794143046986	2.119417146516703	4.077418549578765	13.730126834095788	1.296468307765409	7.76404368157459	7.46820495191915	5.631388315301803	8.098738518793986	0.9158409676152615	7.933265276293454	1.0398019342758091	9881.061577214823	0.05675686640431661	2.6563236546451625	135.3781579748438	40245.84557334393	803.8485705813636	111.21336689210293	88.3943401386488	0.12579668921399553	7.32007800082511	4.015962608536851	32.63346125707358	0.22410908895454587	0.13741835010874875	0.9347189264981103	0.8341242265469877	-0.45901996312593457	0.9912378595437605	0.14162655637274507	11.38248384083149	0.008669307434475916
0.5189784493875756	0.4697735082847139	4.4074696492635965	9.382116214591601	9.219544457292887	10.44030650891055	7.0710678118654755	10.862780491200215	102.66666666666667	4.869116125022781	0.7080951507252203	149.74263766463417	1.458532185045138	111.0	4.068865031800731	6.053751786997406	2911.8569623019844	3.5302163244484888	1.1540545227288508	7.4714262103777305	9.60314505589751	0.7416958122483785	5.021249017641167	4.758075304897144	3.959188895425801	5.643956160471709	0.46195529999169843	5.121810774162219	1.883807079293981	2911.8569623019844	0.10607905202499797	1.0200039091617952	45.42076589380203	12110.068170212682	485.78632690403185	51.00462666982479	29.61313505554336	0.265055255666102	3.977022101041401	3.2637251328353942	13.443326366816875	0.3368700451870108	0.24637456426558232	0.9573907316272574	0.8708282602642865	-0.3349052874110218	0.9524985494850227	0.23170637624617976	6.326239973202273	0.017486786081803193
0.6423729426822553	0.42455065197118036	6.251296086159319	14.72450002640362	15.811388300841896	15.524174696260024	10.295630140987	16.0312195418814	522.125	9.458620411485839	0.717573078801471	436.9861237651171	0.8369377520040547	534.0	3.910350859489006	6.7584010608137595	14223.408352161987	3.83569924189126	1.2396148207803943	4.267551855220414	9.066705604382946	0.8514509186724194	5.039092619395505	4.734998305173318	3.718506224216727	5.3481993801662195	0.5415622069344461	5.160968529752662	1.314403647387759	14223.408352161987	0.08804303609252481	1.243141738251104	66.17527479684992	16308.673071161982	612.2025365481709	65.50714632603353	21.58456888766595	0.5074213934102498	3.2520483047699926	3.159646226379076	10.55346716411245	0.38141336838665174	0.29925661742541987	0.9659510176920632	0.8878537104690303	-0.17796995055658474	0.8623335140192625	0.30230845180949106	7.427690954077472	0.010533535475037187
0.39944550884473956	0.2177296348476729	4.359801707395091	20.023924214291167	21.37755832643195	17.029386365926403	9.486832980505138	22.045407685048602	381.0416666666667	7.998466596846037	0.6162341409121609	412.46459998379436	1.0824658720187057	399.0	4.098301895279998	8.080001546109235	14070.80710441573	4.259144371766199	2.1652494394572592	2.381095287262764	9.377891242665974	1.20636669292097	5.761089641014726	5.474838092620127	3.847327965604454	5.53056327706152	0.9083491658539816	5.938449352551673	0.6342390843987384	14070.80710441573	0.05918932670020916	2.075026861014188	109.1919295676287	17642.43695168353	261.632153670571	86.35072460912505	55.07059503526943	0.23523982246672176	5.941346998292475	3.8230296702077355	17.779681776898784	0.24856938773207754	0.15773464665935694	0.917087565553045	0.8123135155289354	-0.19621033166009766	0.9019405300830796	0.16366838294920844	10.065131684621678	0.004998364986299956
0.8541870394907926	0.5353298979080142	5.087355754047335	9.5032161923478	10.295630140987	10.816653826391969	10.198039027185569	11.575836902790225	222.41666666666666	8.117524104982529	0.7277552899589819	243.93660321376325	1.0967550537898685	232.0	4.914776618861889	9.73819527795307	11762.174584892151	4.488753229596529	2.9647157949132996	2.240641554456557	11.361251572842653	1.5050074601272712	6.898404427156392	6.457112095393343	4.6651171702253205	6.696134402617332	1.1592363378084314	7.120325019488634	0.5928386315495963	11762.174584892151	0.05109244946492271	3.1110447425449026	169.15655940084088	47217.17312424563	513.1242764971347	148.16927238801262	61.07883756426292	0.4238982528742307	6.253070501848393	3.898621216716651	19.952981490028005	0.2399513850171487	0.14875946947114402	0.9350357244483674	0.8317449758037457	-0.3314895121248179	0.9755020870779811	0.14957648726273665	12.13558806271979	0.005457007079155607
0.5068775726514428	0.3591805746622523	2.9409007421472655	8.187805659904292	8.246211251235321	8.246211251235321	5.0	8.774964387392123	60.708333333333336	4.150215058234033	0.7582988180490174	98.50900946336094	1.622660416692287	67.0	3.490411185063608	6.911829335829802	1704.2334142616533	3.8326314988690524	1.8726713831331958	2.663289050056499	8.145816300605421	1.109323030215224	4.867772776006093	4.394084816820582	3.3777664664038873	4.768049834201534	0.8309936278595732	5.043443230159885	0.8485053641168768	1704.2334142616533	0.07952773446201826	1.7411078170195142	75.18303555933029	10935.10740637064	191.5608245110786	67.66767007481397	59.74967228306285	0.0731953026352841	6.092444960335272	3.5527544247004452	21.63839963833035	0.2505484746073937	0.1600558327912816	0.8908476141870031	0.790207039261001	-0.5018881590229808	0.9891933382817849	0.16246297440347796	8.541718990065734	0.018849844506163414
0.4741968514823101	0.3859705936138866	8.050777219720002	20.858524853771005	18.439088914585774	19.4164878389476	15.264337522473747	21.2602916254693	540.3333333333334	9.891046812223724	0.5163422420047225	621.3280710125864	1.1498977255013936	566.0	5.156159155879962	8.062183822647476	23940.74809885645	3.8634007109014505	1.5608590100909083	5.675279488672161	12.23749873589358	0.996353502154985	6.369699216572934	5.991707767842234	5.017433531481684	7.220065204411895	0.6496615629215369	6.503702139352188	1.592006812990111	23940.74809885645	0.09052429172545544	1.7250734078043666	73.17411413855827	46286.023692235976	1304.720979746659	102.67792215917923	29.302743589929403	0.5608678434234512	3.9983543550107417	3.457772534258567	12.84038546829109	0.33604282439063193	0.249541089938479	0.9693776015304878	0.8883344093627603	-0.19351656383666904	0.8918236572959124	0.25352834746593655	7.401564318491305	0.008031574779201196
0.5019692852410701	0.3607430531827295	3.1348294193253103	8.689923178471867	9.219544457292887	9.219544457292887	5.385164807134504	9.433981132056603	77.375	4.362074526697331	0.7799460805391796	112.58658664101915	1.4550770486722993	84.0	5.888673349953419	11.243980647691656	6265.886600249312	4.4738805611345605	3.1061882891696424	2.437641169804065	13.610345608582389	1.815004778031235	8.365453885081486	7.800694632523948	5.59426590215134	8.016079706431048	1.3449831250632107	8.636775329844241	0.6734049875084214	6265.886600249312	0.05215419501133787	4.613069394781163	223.78871180608695	77160.09946367772	401.0625357302239	184.23228573631607	142.3309800214083	0.14020852910667472	9.74824703395743	4.034808317992002	44.30406656323412	0.16906275946647234	0.0869205745791274	0.8988964638018258	0.7910286382336177	-0.5995208934091653	0.9976369158607896	0.10283744753326779	14.600222489505247	0.012756352604133245
0.6992595670062317	0.5679040394102611	3.2531112545511065	5.728276308668791	7.0710678118654755	7.0	4.47213595499958	7.0710678118654755	48.791666666666664	4.005552011291794	0.8655127492963363	74.60611473839722	1.5290749391302592	54.0	8.620096776862491	16.391285211453614	7862.647101861867	4.604165919063133	4.323196639230597	2.688535262662935	19.322627922020903	2.503391791108572	11.686913182174088	10.696616682744931	8.014592762569038	11.308035159451865	1.8018365898673487	12.06667211622181	0.8643440327014531	7862.647101861867	0.04663923182441702	9.02063623273045	365.99135948513435	317980.3813020305	2409.5918950721916	365.73812394589817	300.00346925117384	0.10476959579474966	13.910590070846085	4.118482630913553	102.27420397772029	0.14714743501573022	0.07680867122900129	0.8928087881328579	0.7896518729851222	-0.742730103592276	0.9994407415218785	0.0838680927709652	18.689131636316628	0.018426415769120075
0.7694169530544749	0.5292022216735002	5.880384960538079	11.111791900537554	11.704699910719626	11.704699910719626	10.770329614269007	12.449899597988733	286.4583333333333	8.549601067086998	0.7287831378293891	288.35453281096517	1.006619459994642	298.0	1.8148433868942435	2.920429946803406	1688.1566294429203	2.7094203997781485	0.5369549537675873	2.605394298993235	3.4900338417371715	0.32764825202616704	2.3463172693046097	2.315310629077646	1.4491276862498026	2.040906155487369	0.23903233702064514	2.380116621587857	0.3067138268539445	1688.1566294429203	0.17048781586415024	0.15975040412175215	28.42384228931052	118.32052035013301	1.4624984401533376	6.76331826899367	4.011552557968963	0.26355128087762025	1.5696724125206591	2.1258435905153164	1.3876404406633571	0.5002557263811861	0.4374598655639582	0.9564278464602575	0.8626041168433788	-0.09318891719806163	0.5927224463111487	0.4319656358733615	5.2661875158026055	0.0328898194096892
0.31697493266848126	0.242260928358222	6.150978609402679	25.38989118504269	26.076809620810597	26.1725046566048	9.486832980505138	26.77685567799177	832.625	8.04795904883897	0.6909462712955164	619.4498395206252	0.7439721837809641	850.0	8.254795965042694	14.77450132665091	119170.49589415698	5.1768248256859435	3.7755847728755345	2.185431315040339	17.749158605868093	2.0486633517840294	11.588986661192667	11.725246345970334	7.285950955667166	10.463207650200927	1.5627414071655534	11.840632728232498	0.1040832872072637	119170.49589415698	0.029890657439446366	5.895971571589017	429.278107738279	140005.8648752967	35.24367219560984	231.83567864601767	111.13451868508531	0.35208868675367333	7.926156290092495	4.376470291725534	46.41575636331243	0.22828434903232553	0.14533275793168834	0.9475215558270789	0.8558798834677888	-0.2060930249029768	0.9362791132159919	0.15657111862408943	19.97445727759714	0.0020518670242890592
0.41314285772576037	0.30542014171918497	6.053966460802956	19.821765606962508	23.345235059857504	24.186773244895647	9.433981132056603	26.343879744638983	585.25	8.189220888030682	0.6817067167075495	496.3417790709213	0.848085056080173	602.0	7.357428654989655	12.330877618201887	55757.346893579204	4.673805429816566	2.4936462029020756	3.8314731587902124	16.951778833895816	1.5450743561990257	9.424717500149958	8.992428369261827	6.955270340716237	9.99650849317958	1.077397159851316	9.623937736918556	1.0811838785723147	55757.346893579204	0.04690897451463009	3.7948776064521987	181.35292555008294	111944.29434534824	2162.702153618308	182.7515827788584	75.78487096012921	0.41539849720059824	6.651915472886968	4.106818699879937	30.231851281286147	0.23756194977084918	0.14706378999703973	0.9609641446968938	0.8710652355112491	-0.21129314480471956	0.9305575427504434	0.15364465857063594	12.432970817549485	0.0032735823565806393
0.6472547226773774	0.6069581821949693	6.875342731332411	11.32753941378434	13.601470508735444	13.0	9.219544457292887	13.638181696985855	356.2083333333333	7.331803381886045	0.7807823797426305	311.23624777682886	0.8737478005198144	366.0	4.428689520673933	7.8266057523455075	12928.07191596007	4.092134955380278	1.7757011709811215	3.8021871884855765	10.208603324668267	1.0766270838380674	5.7866222890732315	5.381263280191355	4.189399703153311	6.019203621514957	0.7378964830867042	5.9432819942586335	1.1743693288247898	12928.07191596007	0.07318821105437608	1.8376033468797501	96.32948386962188	29745.523737027197	844.6802764703916	97.03822227290175	32.133985451249345	0.508884023080755	4.325337317822969	3.4945046601450396	12.575293071868309	0.3086655547695756	0.21731424452396247	0.9560602272385871	0.864416337855396	-0.2152411627701836	0.9151669927286622	0.2282016634844852	8.947064053210035	0.006591468646241
0.6008955212384335	0.31293929828375167	4.560587345074349	14.573392891483778	15.297058540778355	15.297058540778355	11.40175425099138	16.06237840420901	350.3333333333333	8.757086517740627	0.7009858679274349	342.84343375512736	0.9786206482068336	363.0	5.602528200761392	10.529835724323107	23179.167833654574	4.653981202860464	2.9208802056662204	2.324977367202627	12.759571657263798	1.53997002743714	7.777904544831547	7.509190735739912	5.235410088786496	7.524161568477302	1.1672068418666808	7.990898375153048	0.5580095879280563	23179.167833654574	0.04457042248176735	3.3586577335123873	209.26539670033495	57280.84955310927	535.7544825984003	160.97006349341717	59.120768247087895	0.46728274021524807	6.105523012792608	3.9056290090588233	20.464156412105545	0.24380928217620534	0.15192544418263426	0.9500454748896363	0.8515236600425435	-0.27387307609667416	0.9615088444502451	0.15617033967811814	13.553082397965833	0.0038899688304956125
0.84142678287779	0.4809045773506492	3.586018380017916	7.456818980126256	7.615773105863909	7.0710678118654755	7.615773105863909	8.602325267042627	97.79166666666667	6.274367204949679	0.7747661235366866	132.48948136598287	1.3548136143091558	104.0	4.346927978688879	8.361465013725178	3798.8888342884647	3.990386233620585	1.7534411351194477	3.7196669198535504	9.97155772128426	1.1290242748203374	5.865029127058536	5.623992126371515	4.106307572580739	5.86525014870352	0.7440617926656938	6.043821411389793	1.1443584300431464	3798.8888342884647	0.07488905325443787	2.1292105915286865	99.44126215808218	21410.719407587356	367.213177198166	92.18490450456382	68.73909637143464	0.1660091358499082	6.468566615549376	3.7777474668637057	24.465598619637692	0.2532638517948523	0.16566726430375933	0.9082543295518485	0.8090398063098216	-0.43323939763662955	0.9846817879290175	0.15502098990848698	9.661758884911299	0.012780777153227785
0.632541407451121	0.3587403030281293	7.00297097545485	19.521004237167457	25.179356624028344	24.020824298928627	14.317821063276353	25.337718918639855	1034.0	12.347843495037198	0.6558855564901538	753.9393597015268	0.7291483169260413	1052.0	6.145459220026468	10.721241838035045	69652.1780654955	4.476035723433677	2.1695475013004266	3.652842819469628	14.28218903490087	1.4152634120849679	7.939376027017076	7.381334644350698	5.856370544982161	8.42581848991871	0.9706409035464938	8.13690940954022	1.155108933182071	69652.1780654955	0.05574932411918634	3.1756030406907	140.8756683105638	88445.4033073266	2022.8786966344442	171.14652888469578	47.386586527348285	0.5698557618762904	5.0795088407396065	3.7849565709220228	20.517388874165878	0.2987975219135567	0.21251909742613154	0.9661546534496975	0.8837170200952789	-0.16450801286200503	0.8763037009790134	0.2202708739829984	10.482730868271561	0.00424351378311385
0.9106272327435988	0.5476808824073156	4.265879548386231	7.788987502422358	9.486832980505138	8.06225774829855	8.06225774829855	9.899494936611665	147.45833333333334	7.092864135205347	0.7971224097624835	169.33184992617805	1.1483369308359064	155.0	5.461037767098232	10.006652794503754	9297.826665113389	4.529522374813294	2.8320213584818674	2.319803150352597	12.471366386535477	1.4871897656460589	7.544738829393672	7.317379203075699	5.114547406761483	7.356818979773994	1.1390289328241063	7.745061554603844	0.5163771328376205	9297.826665113389	0.04790842872008325	3.0628944808419227	169.75348057827202	36847.667117398276	309.9858725141961	124.87867419086106	80.67034032671467	0.22561869251637415	7.252752488850158	3.9810547141780623	25.719577187599786	0.20927832681048916	0.11883762624774173	0.9267121751346694	0.8205019172042323	-0.4195225579877525	0.9888743476004619	0.1300257237136162	12.594675924513805	0.006989777625770535
0.38309404381382606	0.23021731808634038	4.8752979252174775	21.17693823272258	22.02271554554524	23.021728866442675	9.486832980505138	23.53720459187964	520.25	8.112758903169313	0.6562935257085638	476.64392675403786	0.9161824637271271	539.0	5.748787857592911	9.979199169268274	33159.58568419557	4.518558449970436	2.3693523865709913	2.7137614996698844	12.95362338120746	1.3212328906404642	7.6780712068268056	7.475543405593207	5.312203152162636	7.641420229044825	0.9752478814038478	7.843504773510898	0.6093685907708458	33159.58568419557	0.04884672708685431	2.567789674985396	145.9806283917999	33690.364517078844	541.3560715670882	112.77822784503708	53.39867426570642	0.3615039304328286	5.657970407702043	3.8747132191101397	20.101521144976918	0.26532204564865663	0.17505218845639436	0.9524239904907285	0.8579066820029912	-0.18560596101390056	0.9008310682872498	0.17799454522254307	11.449810766239297	0.0037751904396102617
0.6558066405269338	0.5015183728773451	3.1970802300959416	6.3748018078648565	7.280109889280518	7.0710678118654755	5.0990195135927845	7.3484692283495345	56.708333333333336	4.180637357640876	0.8505082430904382	83.92735177194498	1.4799826910556058	62.0	5.247907771270421	10.359899048917939	3278.216450517859	4.123359863428619	2.5478549680012534	2.7662979563966825	11.682291001698058	1.5695676714829208	7.0135677571294535	6.355411283633778	4.839053532189186	6.843237469508872	1.0839859988484204	7.271482577804908	0.9862325206268172	3278.216450517859	0.07440166493236212	3.6843261954744446	145.95355518127406	56456.998245431045	775.9719298236057	154.17567348665028	125.13507019342673	0.11010705797953405	8.821869242379902	3.9014805245210082	45.82327786015459	0.20773166351093336	0.12676454049821773	0.8839782130679078	0.7856134899283889	-0.6240800953644542	0.9974191205945812	0.12804126612233727	11.76949238413577	0.018237638810050114
0.4923098257333091	0.2713754356134331	3.5503760439868226	13.082893947130264	14.035668847618199	14.142135623730951	7.615773105863909	14.177446878757825	187.04166666666666	6.440837239199065	0.7204923683151571	219.5231446448144	1.1736590491146237	197.0	4.495920709918443	8.974664118515511	8325.346831050105	4.310134341452125	2.5708357485204667	2.3241024878386463	10.152442214041388	1.3980962174953768	6.283218049886261	5.823284228326639	4.180824146119365	5.971618067922023	1.0634514832821738	6.500818703243237	0.7067729460065372	8325.346831050105	0.0587234919735113	2.781814750020569	143.3320905023349	31949.923617690158	439.4019794545213	118.85957907941182	77.80572539780701	0.2228513352094614	6.969835764357271	3.967088364745446	26.28438505207312	0.23550639935679843	0.15077221958083675	0.9043990474149483	0.8030834632727586	-0.33651141005642565	0.9739438178189365	0.16191540566904622	11.530824040832202	0.006821956406032901
0.45707613791623464	0.23283593429419858	2.1340693706539726	9.165549884398345	10.198039027185569	9.055385138137417	4.47213595499958	10.198039027185569	49.416666666666664	4.189354143039386	0.6949678752807601	93.70620709040284	1.8962470237518283	56.0	4.210643694241723	7.0786463210609725	1918.1459941858227	3.8056235572669257	2.001720176057292	3.6695636031493746	9.7220680335918	1.0627087490601412	5.706797108332532	5.468856596342393	4.006494612176013	5.715573421415787	0.7749999611310359	5.852572685497597	0.8767363628054803	1918.1459941858227	0.08163265306122448	1.685073803359998	82.702041605857	11456.001097336848	180.5387981453788	67.810977252331	42.25118436322072	0.2514439880294562	5.041850304009652	3.1593782915814423	15.620523924630847	0.29070554169893603	0.20257224848101898	0.9344376515959402	0.8364294522318121	-0.5980319585700167	0.9936521406911514	0.2013810505274879	8.698369933401489	0.029526654123847505
0.36808986465183197	0.2784288703787259	2.5099362339076614	9.014640724913273	10.04987562112089	10.04987562112089	4.47213595499958	10.099504938362077	45.791666666666664	3.318197884318219	0.733703576583181	84.36347405127798	1.8423324633582088	52.0	3.0986440075588475	5.73522421082347	999.3772660882731	3.468328944371592	1.661070577498875	3.205217743745689	7.320904639970793	0.8970964479512074	4.249078069435876	3.958955481684507	3.0204187456254026	4.300485894345391	0.655363395063146	4.383924449465415	0.9039969876703322	999.3772660882731	0.10798816568047338	1.1641291384597268	44.42672931872562	4726.85269091518	134.31712373122326	42.42424066634656	44.905436105996884	-0.02749425015608239	5.35338620046987	3.0790615265606123	15.186333614757082	0.25946384459736915	0.1671956281495712	0.8968399904087074	0.7919777864467428	-0.5430989159745275	0.9879392353029784	0.18865432399868437	6.69676655960317	0.029798049777248294
0.6222101016939896	0.2348539347176993	2.5362610876996134	10.79931273345821	10.04987562112089	10.04987562112089	7.211102550927978	12.36931687685298	62.708333333333336	6.71944147411023	0.6005754168796327	127.09644756271057	2.0267872036578427	73.0	8.445379461190557	16.396154825422617	9895.215781366307	4.723583977514836	3.7793178715855085	3.1473392327320213	19.230583379262985	2.395414797346434	11.255189060945652	10.282956481808961	7.964743072528241	11.265840306734745	1.6636081880019062	11.642632911614406	1.0672192217706131	9895.215781366307	0.047476074310377175	8.8716203169763	314.3047113418061	263365.75663266086	1996.484030158492	332.48479851679383	379.9558714174528	-0.055792273730442835	15.94434453686189	3.982071368661709	109.17328259748453	0.13266365450427783	0.06852918828321454	0.8702053648252478	0.7662269076773741	-0.766491042782315	0.9995512068510491	0.06338625852932554	17.996108588970614	0.019864048288159877
0.658811538648529	0.41418225538183556	5.818325346779303	14.047741715577303	16.0312195418814	16.1245154965971	10.295630140987	17.378147196982766	479.625	9.254814334176608	0.741394952697275	399.67075802555274	0.833298426949289	492.0	6.176872518256978	10.787353500623741	34999.967867669904	4.600835578215646	2.66970106347312	2.995491472269921	14.009273260159695	1.4851494120329054	8.236226666968973	7.913959863086703	5.750026428706992	8.259246831452703	1.0935133936342725	8.434343250810926	0.7878846476360193	34999.967867669904	0.04740068742150836	3.30271636280897	172.08841488897912	76885.69137621544	1355.1609169216001	165.89654414730933	53.725934515518816	0.5147613882426558	5.595240696495651	3.858374369827472	21.08109162826312	0.27031609136885903	0.18103472836701412	0.9596876812080067	0.8697538544108318	-0.23053695007903055	0.9398200882137305	0.18804217121043715	11.999634491008266	0.0038280074404798505
0.3660181852430582	0.33224864162515844	9.349901726942564	28.14127901684873	31.064449134018133	31.144823004794873	13.0	31.32091952673165	1678.4166666666667	10.300219876165524	0.662499511849377	1030.9361079830958	0.6142313338859614	1697.0	3.6568259085466583	6.278764555415266	43333.817043989315	3.9401245648301213	1.5665769004391175	2.5951710137158974	8.133029733144364	0.8397732126901997	4.950875203645446	4.887232475249648	3.3348462274229558	4.798183505721408	0.6301409377874888	5.053270558524289	0.4425930455303914	43333.817043989315	0.07110714634199698	1.0243780555770505	73.33419401902496	6315.488330779825	120.08831238114152	47.86585807616276	15.76372367399913	0.5069472763685712	3.0616302476309816	3.0839540535142955	6.0500385485497326	0.37142645330043167	0.28371253406107316	0.9649728481491228	0.8767780087536703	-0.09403365336858535	0.6905143898213625	0.28293895626485205	8.080375227812588	0.00675044165919844
0.6792181910286573	0.479208487655872	4.489189048702334	9.367924743282302	8.06225774829855	9.219544457292887	9.219544457292887	11.357816691600547	166.58333333333334	6.362864897824804	0.7696935773769227	190.21902905349813	1.1418851168794284	174.0	2.6761271482535802	4.5925002051394	2262.931589455543	3.361829463861586	1.153793621905459	3.5630695454334647	6.185319886639113	0.6438765576494707	3.519443990428686	3.3148098439674527	2.5425763955992786	3.6427434910398344	0.4665172178902926	3.6062936600321636	0.9815388522431588	2262.931589455543	0.11309287884793237	0.6188679606235838	33.6331457321727	2637.1356549058128	112.57149197887597	29.539068525505208	15.229409450219396	0.32702840521292403	3.0997321287908925	2.993639745325126	5.376008296785397	0.35605478669575796	0.2648600933951235	0.9428146554940675	0.8419073713748401	-0.19085947627966407	0.8583369815163562	0.28027445530860196	5.479938901719252	0.014529531981417938
0.6827308874476398	0.43248929747768333	2.991528805066906	6.917000773230164	6.324555320336759	7.615773105863909	7.0710678118654755	7.615773105863909	66.08333333333333	4.722450076383441	0.8368071050139984	94.4611857837018	1.4294252577609352	72.0	6.744203032770745	13.248742768822261	7239.470916733804	4.709390063996864	3.8717656251679573	2.3263300407111327	15.706743846168258	2.0263744430704147	9.731609770206008	9.527313009725539	6.4438253990147825	9.262918447153476	1.4910161777532969	10.027372895073684	0.46641822766977453	7239.470916733804	0.04282407407407408	5.843978457289381	298.6377764712206	105943.94977816146	-67.86903140942627	214.7657859317265	181.54830428108627	0.0926554826855651	11.005723388079172	4.065097804648461	56.833240378050974	0.16145997229413803	0.08580173740865346	0.9023444501195951	0.7939413179362437	-0.6815895882557161	0.9991101749538692	0.09764252003552826	17.033087290584923	0.013895148285840516
0.49456572203012816	0.3776655271131388	4.9765762384385095	13.177205440166258	14.560219778561036	14.035668847618199	7.615773105863909	14.594519519326424	290.25	6.5169941228551584	0.7933016703190713	267.23535110852924	0.9207074973592739	300.0	8.357557928892227	17.50283938081011	52785.57972358209	5.36731982551571	5.943960778145659	1.6760711615691644	18.852342574615083	2.9556167030782423	12.838695544562901	13.043103990566333	7.730819601375069	11.121522973240014	2.4478058037846457	13.264687422323236	0.07231591774840254	52785.57972358209	0.02628888888888889	11.119829125961013	705.9677727504719	387552.8205218163	-1429.0628895524594	436.94285133969635	238.45336792984787	0.2988723646878194	12.232598903132311	4.72803755314438	78.9746887271447	0.1626928911204892	0.08787480796437139	0.9116863744721726	0.8093924234154117	-0.43247685149975246	0.9950356173826992	0.08890333326626948	25.610323954175946	0.0032481914335135286
0.5514262086090143	0.3461358899184645	3.463555975006329	10.00634743719353	11.045361017187261	11.0	6.082762530298219	11.224972160321824	118.0	5.517762229316154	0.7626254277369693	152.55537522730188	1.2928421629432363	126.0	3.265547937649867	6.168638214087434	2737.7582653784193	3.854439015633334	1.9134402707791338	2.3649267322063166	7.463503656808539	1.0062685242984826	4.513076849476635	4.207829459463907	3.075173600990602	4.388330055817937	0.7834696952834943	4.661356047484039	0.6663274341510732	2737.7582653784193	0.0803728898966994	1.3603775521340746	66.4270386652758	7207.410086137199	100.33666892562226	55.859542982303765	41.362234628319776	0.1672297604676774	5.128952573940721	3.4736741229436703	13.325262366608762	0.2790489160974284	0.19003001494164645	0.9020367515801914	0.7990258000816431	-0.346716760438065	0.9668489533332504	0.19388304216409663	7.921399954892674	0.012027600179698323
0.8555555029002103	0.5620658092157259	5.743609507241322	10.218749144794312	11.661903789690601	10.63014581273465	10.198039027185569	11.874342087037917	296.75	8.742707063585593	0.7411908545317794	290.27829104855357	0.9781913767432302	306.0	3.197837202963307	5.44552218537269	5649.36699236863	3.680477147556127	1.2721576943896986	3.0218270699168563	7.160321078521661	0.7507258609813517	4.197308354573481	3.953543389526434	2.9395002322352086	4.220820846286452	0.535923560387774	4.296741048188918	0.8720034106559359	5649.36699236863	0.09184501687385194	0.8445862118192526	55.80457125903911	3812.777317850329	123.99465648373533	37.59308394984451	20.928379483032934	0.29307019496528536	3.589187897113028	3.2249704589708936	7.565211109295877	0.3405368038301652	0.2505653305280297	0.9450787638425925	0.8471324021708923	-0.15493062496156954	0.8280487688442283	0.25082418904126064	7.185139923961075	0.009638145690343087
0.6968030902265568	0.333415948834665	5.193290728206837	15.576011724568389	19.4164878389476	17.11724276862369	11.704699910719626	19.44222209522358	480.0416666666667	10.853413103084334	0.6660632880210757	445.1310787553771	0.9272759213721942	495.0	4.284450142099824	8.007553612786495	18413.480624212832	4.232031065632853	2.1923415483332693	2.3214388149177223	9.833449612364834	1.1470335783909702	5.945664013642095	5.706617969209464	4.033475341898712	5.799974270466122	0.8754757082968676	6.099094257017637	0.5101338952589343	18413.480624212832	0.05918987858381798	1.8480301928668883	104.22211729998061	17044.736524182874	281.1690511417364	83.20126816582294	38.21880518523717	0.37657862130832426	4.883831757952643	3.613470553500458	13.019739733536552	0.28140525641089026	0.18813779110980192	0.9438078457311903	0.8441542155456069	-0.16309028263382147	0.8631322889693058	0.1917949782112816	9.63921753454397	0.00486976321839783
0.46084002150653447	0.3304314229272908	3.252959163388744	9.844581773037172	11.045361017187261	11.045361017187261	5.0	11.090536506409418	97.08333333333333	4.536777276009288	0.7937243742751445	128.69969772461013	1.3256621224852547	104.0	6.158681975182787	11.969590024706187	8399.428613825696	4.6146139695681185	3.3461062691883354	2.362651978843625	13.664236205134715	1.784653699468452	8.723488370099846	8.5442442520139	5.659879943512668	8.004356261622046	1.3202288165683764	8.98686467414531	0.5939655514685084	8399.428613825696	0.04789201183431953	4.664487328133695	265.0836758159869	88563.37671707301	502.72812668249725	193.8980861248109	137.2713713155563	0.19085087256124378	9.476838286886654	4.1166750094512405	41.11315235862325	0.18141822922940512	0.09859631378629136	0.9024940162570734	0.7962596876251753	-0.5688585043742695	0.9972596358671297	0.09841219409157113	15.836116753098146	0.010181237301819737
0.4426805944854853	0.2987740999278187	4.349053285621251	14.556326290237154	13.416407864998739	8.94427190999916	10.04987562112089	15.297058540778355	195.70833333333334	6.443803175686882	0.6448890778070824	252.77763635871216	1.2916038476919505	206.0	2.248959906173136	3.3614382862274246	1642.0074772536766	2.8879554063287993	0.5690748333581785	4.23562589700084	4.44037313420838	0.3780622695646618	2.7792598854756494	2.6991561576688037	1.8770929035115649	2.5632802306968148	0.24112055630223872	2.8232800222003682	0.9868816215506357	1642.0074772536766	0.16325761146196627	0.24662457274159175	27.312887491619104	502.84387937585376	33.11702215277297	11.374420904030156	6.4998026633801	0.276551760691066	1.960393611137217	2.4569234323823883	2.533573269300712	0.4591279535214276	0.3862509697308992	0.9539439356613807	0.8609867780867699	-0.1342469838419425	0.735447627729257	0.3800538600486869	5.1074077456112	0.028303827913069173
0.8123164440679951	0.5639101804110234	5.266977113539681	9.340099357136417	10.295630140987	10.198039027185569	9.433981132056603	11.916375287812984	204.125	7.58711629703082	0.7339306078900497	228.4335679043409	1.1190866768124477	213.0	14.909269518282734	27.694076155595926	96906.756382966	5.8245028142423	7.342589232624807	2.3914717673371317	33.82869322864704	3.9782530827342923	20.79140003910218	20.198959708905196	13.9512981420309	19.87739508661614	2.9848039158175177	21.329821789518316	0.5355095526630826	96906.756382966	0.020432453878198767	22.67898198663225	1177.1821843608523	2181131.963902021	8542.74288709394	939.1244270037953	533.3036862077495	0.27703035527448405	18.10489827834163	5.195150006150835	198.14466831822483	0.11865215994543642	0.0546652201913158	0.9340455152227831	0.8327736930674988	-0.6269877184965691	0.9996602061132828	0.058119956199775405	32.79507986957943	0.003961330527176622
0.49360939995507896	0.3146890209452494	2.4448482296607636	7.769092872439698	8.246211251235321	8.246211251235321	4.47213595499958	8.306623862918075	48.708333333333336	3.83489727096024	0.7868568015290108	81.97044024800572	1.6828832899505022	54.0	3.057414238796603	5.936534319993261	1058.7178535716475	3.7848774946152446	1.3811777279317936	3.032049921203874	7.1270242787029225	0.8928416616331807	4.285172566195622	4.004763296034945	2.9232827633218568	4.203741515381066	0.6003659825105773	4.427853450290867	0.9210344983278375	1058.7178535716475	0.08024691358024691	1.2431822551771592	58.55178782545614	5553.5723525219655	89.88098835743352	45.863976263785986	51.329275384360066	-0.05042887097972866	5.718623338807055	3.359652949996818	17.027429389719902	0.25482119111760304	0.16640817941713268	0.8841782925429448	0.7827462454298233	-0.5668706953081253	0.9929105387060684	0.1950314017546586	7.729292024909502	0.023960608319620633
0.5487799963161211	0.23345330479452922	3.1170527132763794	13.351932267653318	13.341664064126334	13.038404810405298	8.54400374531753	14.45683229480096	147.91666666666666	7.327273340655885	0.6331845346052567	213.6150759693045	1.4441582600741714	159.0	6.929422264932407	13.359232778232975	14215.326032833498	4.582978812984753	3.2184077436892133	3.641316498918132	16.06799429846244	1.9502392706620273	9.135733876339472	8.080066697923534	6.5881992980013795	9.479795000461062	1.3136913627743356	9.455398788218075	1.23964311161365	14215.326032833498	0.05233179067283732	5.942932784939255	199.12038045491616	248332.25948210625	4003.3123731350643	267.04799358756486	194.66590262636785	0.16557627939354733	10.634107140731675	4.45589734691501	76.49827831830859	0.20287673689103164	0.129557042141358	0.9049024836798641	0.8096241633790299	-0.4970131000034772	0.9950171752076058	0.13160444239835736	13.445119849337328	0.00809469501449567
0.8245971760615579	0.4826004918826058	4.817131292205668	9.981612893543117	9.486832980505138	9.848857801796104	10.770329614269007	11.180339887498949	197.41666666666666	8.23080980455529	0.7087210726895228	231.34741698778458	1.1718737880343668	208.0	6.2948296518840925	11.933491656209954	16986.6903646079	4.7342002968960974	3.2828343033171254	2.6051854820554228	14.608313922016087	1.837053429147222	8.769172735828048	8.132325046096124	6.0202232374845535	8.588090684531533	1.3898220811341513	9.036967444838808	0.7206761591332582	16986.6903646079	0.04447115384615385	4.768390128286444	229.95159885517404	128412.30313782813	1582.4878930819116	232.39207126014296	106.05785472674789	0.3821158344231718	8.35152915456341	4.233334346462823	33.762891459013304	0.1989440836212419	0.11437063692803137	0.928218730818	0.8221566528070271	-0.4268552838954778	0.9919778079670684	0.11235235033147119	14.076999706814517	0.005337223758785172
0.9428231555709836	0.7126278930417939	4.036599459178669	5.664385998068045	6.082762530298219	7.211102550927978	6.324555320336759	7.280109889280518	73.04166666666667	5.340514281070609	0.8186636552618375	103.21886134305872	1.413150411998522	79.0	6.446908590450908	11.781435936374073	6602.602746776254	4.389117697972266	3.4110667218794166	2.9091991562669803	15.380998921826913	1.7493811553053817	8.897404938701362	8.298548351817653	6.31511783483262	9.065881086994294	1.2902243031314216	9.142059393768621	0.7846409727562353	6602.602746776254	0.057843294343855156	4.41343531596573	183.68099998192818	74551.26149705557	934.4451420963812	165.02228192991362	132.06368212175158	0.11427313634227426	9.211412361982115	4.152018245554258	44.60236604425547	0.19660518438507024	0.11495872592037637	0.9221560146970629	0.8172694198287632	-0.5816226730458547	0.9969102126399357	0.09305632249197521	13.236795854327918	0.013988495227432769
0.5023985549597146	0.29661626429562776	5.6446041355430525	19.029988625024487	21.095023109728988	24.351591323771842	11.180339887498949	24.372115213907882	494.2916666666667	9.56063878611211	0.6576652518046339	459.6932083494153	0.9300039619308746	512.0	6.449430676493686	11.805441560227498	42672.821174726894	4.813604285525614	3.3725054028592947	2.2999499089192565	14.549081316082422	1.7578343450614606	8.892481433228166	8.600739983375759	5.986013057980077	8.563068258102344	1.35936666864132	9.129367659202277	0.49774738559682835	42672.821174726894	0.0399322509765625	4.269127816580786	254.3264915133496	78425.55262221735	627.8149292293681	180.98630737197522	90.78041664346665	0.3392124570693913	7.617239706589544	4.196067202733431	29.825872811886022	0.21409086326197477	0.12712389062792592	0.9405422532201252	0.8387042835757896	-0.23896459532020653	0.9496656787160465	0.12714632028410977	15.220960952381347	0.002958817066335292
0.4689722522119567	0.29897806475786615	3.891753016981947	13.016851320292568	14.142135623730951	14.142135623730951	7.211102550927978	14.2828568570857	204.91666666666666	6.104542080385787	0.7511581080163384	223.7712494933913	1.0920109776009337	214.0	4.489238445490949	9.039647800057494	9331.04362383657	4.359713651636226	2.5209043656453733	2.2524277477055534	10.421408807617793	1.3983207237020492	6.39286679268896	5.955995959400836	4.277597034828449	6.143811772789344	1.0737276388632178	6.603257346796454	0.6209656097140734	9331.04362383657	0.05598742248231286	2.734261758956109	133.1311915226089	30480.089998037733	334.20158236068556	117.08352634811887	69.81751667835582	0.26390100215528123	6.691171801818478	3.9212895568323556	22.430810873608554	0.23638389723943456	0.14961964548198517	0.9117216256755512	0.8075420485059865	-0.3235591952487136	0.9714277440246666	0.15394154103696747	11.00854428446352	0.006087149787074711
0.7627981639597629	0.4821814738256426	3.690216114752466	7.653168599519551	6.324555320336759	8.602325267042627	7.615773105863909	8.831760866327848	99.0	5.837822956188023	0.7721621329357128	134.02909578567332	1.3538292503603366	108.0	8.396031358187031	16.211564945366295	16087.207306485743	5.059453683662107	4.07816828981451	2.462709768383723	18.877161763609205	2.279440630483313	11.887955748206162	11.580987913001508	7.829333169793426	11.04782859381578	1.6663446264942419	12.204737736149898	0.5301181537031581	16087.207306485743	0.03326474622770918	7.632131336893416	427.6928277229564	197284.20625768264	645.1995138878634	293.0441342234526	226.77131539399872	0.13849865019807728	12.33646181015242	4.463175314796599	70.28508544908685	0.15202264659310255	0.07962583188269814	0.9103206479025138	0.8019992995638494	-0.643735322864983	0.9992090574345137	0.08605412307157043	20.269653261239245	0.008997436159843815
0.6291529253076417	0.4535195136010143	7.332700201025456	16.168433730232895	17.46424919657298	15.811388300841896	12.206555615733702	19.72308292331602	645.0833333333334	10.172417379018771	0.6491585963446602	556.1737997300233	0.8621735688877767	662.0	4.962653859735372	8.38872794153559	29793.810382756685	4.247350612145463	1.9756115838460477	3.4246930362206656	11.462393301769682	1.1039534364661119	6.570347552678666	6.384114938671884	4.699707352661783	6.762685949107898	0.8118420798271908	6.708632935642803	0.8009783674998892	29793.810382756685	0.060596380098757764	1.8362889022008357	109.38614167913482	21392.985147220552	433.7937756166449	82.57900721947648	37.72395362163909	0.376538141373301	4.6147031205026146	3.634792957118535	15.802810077776813	0.303501098199661	0.21265830562907856	0.9592685510491795	0.8701028844593982	-0.14151063787613932	0.8351319021263609	0.21194252741383726	9.907075847267542	0.004651073604773159
0.6103701876305396	0.41040369858258435	3.0773595027087732	7.498371757703653	8.246211251235321	8.06225774829855	5.0	8.306623862918075	70.0	4.576782576673118	0.8233924304999852	99.75682410102642	1.4250974871575204	76.0	4.394207960929635	7.266708475376582	2604.867771780408	3.9240446492330783	1.902723343960825	4.22203123115523	9.954078172859404	1.0490185974753916	5.706670365827558	5.28764170662175	4.109412809310987	5.844665363548417	0.7481457720763686	5.854449243479617	1.1666802201384354	2604.867771780408	0.07479224376731301	1.7084892802646252	80.15123015606933	14863.05956920095	327.9094988409616	72.1631258133473	64.70672426659489	0.09015763145433389	6.242418162116467	3.6020666159953896	23.785707683862668	0.2461987523494723	0.15785144627614306	0.9146242686838684	0.8136587128202083	-0.4860915519153253	0.989014991287892	0.1791568568013019	8.844824440470573	0.015857779626208393
0.45787808073431024	0.3178561047258651	4.98854037559427	15.69433558589864	17.029386365926403	18.439088914585774	9.219544457292887	18.466185312619388	342.4583333333333	7.186092256471455	0.7123200362512803	332.3130959966278	0.9703752651075639	354.0	6.0351348599192285	10.330640904631146	24147.23672969196	4.542750027287147	2.239116577520151	3.2713030959564855	13.876822344692936	1.2948774533656946	8.095804235153162	8.04707826102571	5.6906815854818475	8.186140759211089	0.917235598886665	8.259087911792866	0.691942663676537	24147.23672969196	0.04894825880174918	2.6704869207991653	166.94563832113258	41577.43266513551	739.1319149441481	112.4054837481765	59.79310315185388	0.3117290528059682	5.937342669167763	3.896653466842574	23.11614810665047	0.2585768314914566	0.1689444040993376	0.9558368030292903	0.8630562041255965	-0.2569376328369647	0.9507410570380899	0.17214312884021485	12.399480581961239	0.0046986465054147195
0.4545835872441407	0.26094538513240667	5.8776588540099	22.524479024710512	24.08318915758459	24.186773244895647	11.40175425099138	24.20743687382041	782.9166666666666	10.239258475858309	0.6408528780295402	641.0168972480781	0.8187549512482104	799.0	5.425587370787733	10.157029448674514	46311.58417461333	4.537122177822691	2.7440665152901573	2.230810361312693	12.397614664234855	1.4823620099845036	7.411367147013139	7.033512042621675	5.083666754569914	7.3139479096649405	1.1532673862496226	7.613273450629449	0.575656090472148	46311.58417461333	0.047752118182772266	3.033569646233567	159.0586467991693	48267.78746703899	667.0152010304641	150.64461817691344	51.33484171601487	0.49669967138593923	5.4861075455613	3.817310884093655	19.347783850412686	0.2710490969083668	0.181132269834253	0.9515340592882402	0.8582954381924613	-0.1572804666625789	0.865827100765802	0.1947269961569052	11.583549038174747	0.003307560718153121
0.5253346933030202	0.3528595369208878	5.245820746955823	14.86659760632161	15.524174696260024	16.278820596099706	9.219544457292887	17.72004514666935	249.0	7.809939493976378	0.6199498359484578	308.74064453706234	1.2399222672171177	262.0	4.981427900967748	8.42794523482685	11391.860053941837	4.107241296658366	1.7994096272167592	4.184654024076181	11.558816048148007	1.1101752771296982	6.439794677483798	6.025621186155129	4.747140029508573	6.811676018639433	0.7418568190988151	6.593965565975772	1.23258020553926	11391.860053941837	0.07033389662607073	2.009426397125533	96.41039565944203	30183.536155223497	836.2845214289329	88.19625403562651	54.57710476938467	0.24008432480279243	5.541816543375744	3.796355219177339	23.04591878007266	0.2762176509581288	0.18567777659593226	0.9470970662284335	0.8542278871312892	-0.2565923255714133	0.9407896405109054	0.17946119586430648	9.379805622049162	0.0071902923686342915
0.3877801059663115	0.3265143484064319	7.182109264624909	21.996305215000564	20.615528128088304	20.8806130178211	11.661903789690601	22.11334438749598	664.625	8.529729567140249	0.607670975098189	606.0848294469371	0.9119199991678572	686.0	5.173375553744191	9.058847714754908	34706.378000735844	4.475763548804932	2.034732983730578	2.5741922584066756	10.793029081192417	1.1891730539903484	6.9635584800147114	6.764984713705821	4.4291934614068325	6.3638356197855845	0.8567915098772482	7.112832611286076	0.4843530868976474	34706.378000735844	0.05034891924283248	2.101241051589912	179.0887392589408	29461.623135870395	417.85137256716695	107.7471460496434	32.548783254311665	0.5405492916389415	4.476316307549697	3.548120861714637	11.78541293802189	0.29890059191186574	0.20612885642864454	0.9604945400795356	0.8678004153468035	-0.16798711814078798	0.8791139323604173	0.2066623061283883	12.65975052150041	0.00392828747911546
0.8383282442323685	0.5454993007525755	4.668188829454472	8.557644020834122	9.486832980505138	10.0	8.06225774829855	10.198039027185569	178.83333333333334	7.174114686751497	0.802681576514604	191.23753798210598	1.0693618153705833	187.0	2.9797291978623264	5.826903538478977	3439.0587921294255	3.8085452950049894	1.5168756193557482	2.792797399736221	6.87270635136871	0.8737206009167193	4.154242361392762	3.9221821558300642	2.8181557634265495	4.054550587942161	0.6310559420975412	4.288436629818009	0.8297512425208924	3439.0587921294255	0.08141496754268067	1.1329591307747335	62.27347484788641	7224.970181172708	189.53017780440976	54.62999031161052	26.22397606600079	0.362929402143132	4.121969472981716	3.288692783749458	8.319445572333791	0.301683695433879	0.2084173866242476	0.9255699034101961	0.820600249022776	-0.23988443215845562	0.9219853676625802	0.23266670610636678	7.422836400227492	0.009182388198151663
0.38648282331022016	0.22623473401039967	2.84277226293829	12.565587133970382	12.041594578792296	13.038404810405298	5.830951894845301	13.19090595827292	113.75	4.856383592087451	0.7220571121538535	157.23413819375423	1.38227813796707	122.0	3.700033906711833	6.999292272099023	3427.9652072292906	4.070505319675027	2.090037258389117	2.3067193799228995	8.173139179852855	1.10367559792166	5.137446164661437	4.790643964301207	3.397421649009655	4.775717530843201	0.8321547407342104	5.300761781960452	0.6492562063264736	3427.9652072292906	0.06812684762160709	1.704722374298021	88.52767808858235	9203.546302114924	93.47874434450651	62.414089965914656	57.33054126645771	0.046041837072269005	6.153924072304174	3.6901135492819077	17.333131456792493	0.24284428294870664	0.15288965769021037	0.8911764920027837	0.7856866497964183	-0.41087178741832475	0.9819378562773149	0.15180841569674464	9.333099324315677	0.011303802392844326
0.5031132436014558	0.32753206362150106	4.960626205612632	15.145467441456894	17.26267650163207	16.492422502470642	9.219544457292887	17.72004514666935	378.25	7.619885250331621	0.7372341242019571	343.0820421609417	0.9070245661888743	390.0	3.1599645197749764	5.73223954174062	7350.477671442074	3.7032800794083993	1.5257172234474718	2.609331921241473	7.17831509584996	0.8221329614599975	4.228093839995321	3.958416598153264	2.949993447525699	4.228321648324261	0.6201397481969738	4.341356774641226	0.7716654098231096	7350.477671442074	0.0918474687705457	0.9706011249168919	61.89564498883893	5068.674662609327	151.19345690016388	47.21493993303253	17.931968530408366	0.4574949117762109	3.299716590502995	3.0868518117940402	6.402945012808461	0.3541066199922153	0.2651256234043822	0.9521791257353692	0.8572018669754166	-0.1591788743593718	0.8268489550053909	0.2745821295949122	7.385187055536251	0.009635885895105408
0.8475130550723984	0.4692338111686941	4.347555493247454	9.265222133970363	10.44030650891055	10.63014581273465	9.219544457292887	10.954451150103322	201.29166666666666	7.852396716685629	0.7726415507042881	214.97597565499603	1.0679824913516673	209.0	2.851480292789042	5.252107350311426	3322.733102376751	3.6518231670530397	1.3654747898587516	3.1023104062023843	6.486182275667549	0.773021850299552	3.871912584925502	3.6765300695684817	2.6829669982553	3.8032152774122485	0.5558234053793141	3.987260276051674	0.8964637894576448	3322.733102376751	0.09086330441152904	0.9065374436751903	54.00041099153506	5031.757637679044	175.1537666730507	43.643844700722184	21.3919424374898	0.35383334462775906	3.6875571368637727	3.1890386038896312	7.043135598174795	0.32643824619010425	0.23249932983632424	0.9311300862408163	0.8279724473928082	-0.19051985931687287	0.8705272227196558	0.23596819938339214	6.957605420708381	0.010348190606635247
0.5559404806401254	0.45890686943477155	8.44590621680786	18.404401370610447	20.024984394500787	20.396078054371138	12.529964086141668	20.493901531919196	1007.5416666666666	10.231751743870953	0.7564110392516857	642.5421314853709	0.637732565057231	1023.0	5.814100362424401	10.136626120444777	66763.714309128	4.608376929050448	2.4577383916968607	2.5274011491311215	12.904539587783686	1.3474503150415822	7.914620921935333	7.7579327140646495	5.292650738630201	7.611888849153486	1.0027357704561428	8.078531601346077	0.40885059235299087	66763.714309128	0.04437812998970885	2.6214484960107063	173.60707299212046	40146.5233012689	476.26443034962733	119.45094114664047	42.36799943395257	0.4787372128249983	5.064120004169556	3.737690925631325	15.867019511048145	0.27675831785839533	0.1844231921791133	0.9611826725860889	0.8696764606864724	-0.13067394126790133	0.8300170116885128	0.19657409522813352	12.422084557923549	0.0030154327335028454
0.5345111145918127	0.3840658226070683	6.918511363303246	18.01386886325854	20.396078054371138	19.026297590440446	11.661903789690601	21.470910553583888	740.5	9.628613124211073	0.7263092286530144	544.9783762651767	0.7359599949563495	755.0	8.55614564766791	15.604493148424543	114828.63154999234	5.217717185888743	4.242015220222889	2.021208221307736	18.874997234814515	2.2081975601734043	12.05859412159681	11.869196327444916	7.74888503978694	11.126112195027574	1.7251303045961257	12.332514046828475	0.15943239554039026	114828.63154999234	0.02863558615850182	6.6812105258124275	484.27403330694324	179166.721674781	125.05384406304826	289.5313009159179	109.6443818828835	0.4537061532147518	7.996270846452808	4.369904856314264	43.64300932081228	0.2171775180058559	0.13189240204800765	0.9557501018738824	0.8638612270372193	-0.22931190573490373	0.9521748653345087	0.13545724070073828	20.95712693805913	0.001960389841703271
0.18514696133708797	0.10890155484505006	3.011003013233512	27.64885237421725	21.840329667841555	19.026297590440446	6.708203932499369	24.372115213907882	181.83333333333334	5.1191010015440535	0.567265329447845	273.6193984615204	1.5047812930972706	197.0	2.8131641615191976	4.98182040633489	2953.3403370960928	3.5324065953355457	1.3454315525615654	3.0341592777239885	6.531934553376894	0.7267709333294798	3.7676715254305138	3.6011584355488404	2.684606410412147	3.8473281429647472	0.5288780597632223	3.87189557132015	0.8902080325389379	2953.3403370960928	0.10489834832126568	0.7962265916686994	43.90196750343543	3309.0813263337736	120.68939169703563	34.29070045412347	25.71220179788228	0.15511371229678914	3.9776755181693213	3.3369674090929413	9.304166918242583	0.32703326840907493	0.23676069378876707	0.9277119571851926	0.8274021053116998	-0.22608110159893743	0.8949522880904291	0.22520273874318228	6.460179695900079	0.01288257124970473
0.5543889241480037	0.2757350744891888	4.000846410720906	14.509747873507377	14.035668847618199	13.038404810405298	10.295630140987	17.291616465790582	204.66666666666666	8.04404351325254	0.5814823174612026	288.83225403621947	1.4112325115776196	218.0	7.889863963808886	14.239494829952557	25730.255063349963	4.892213073550405	3.1733411518635073	3.0219345376466533	17.825571723433665	1.9660968752871473	10.592915916310318	10.058111919697371	7.315815602341051	10.509756121092614	1.4280726481915114	10.864101111051324	0.8329753846169035	25730.255063349963	0.039727295682181626	5.818825341126198	270.8004764132232	121333.97840309552	962.1807552498831	220.41370236473307	195.38438741644435	0.06864804098479681	11.383341748620678	4.553414198588796	60.56503017287405	0.15609796794059755	0.07966870196960064	0.9152936083037749	0.8073248404633051	-0.47075849214282695	0.9950823261151203	0.08897752421398854	16.258536738166676	0.005370276793947855
0.7420276930613181	0.4669321754419996	7.561310736519831	16.193595417497775	18.973665961010276	17.11724276862369	14.866068747318506	19.544820285692065	835.9166666666666	12.016096250014206	0.6859085613712539	625.6429527952359	0.7484513441873025	851.0	4.287591269431855	7.0338915596561815	28051.498995041693	4.024444825099293	1.5613843992609446	3.069444415932387	9.586782666937987	0.8778815418736218	5.639779729757427	5.568515015233655	3.9326272863416367	5.65415538059635	0.6463965461904995	5.741339873491179	0.565777264743968	28051.498995041693	0.06849341550204985	1.155868142756946	85.33839834988895	7507.59227993037	152.84521180257525	48.08239637414368	23.630009006301364	0.3424849357884573	3.7172843470533703	3.3402541495429316	9.34938361753662	0.3348754517033967	0.24464197868247178	0.9640080317443791	0.8758370972515738	-0.10161340656569467	0.7307718511047087	0.254055214903533	8.900142152860042	0.006158383511538587
0.7152846840686177	0.525324623322159	6.367746667047117	12.121546153266934	13.152946437965905	13.341664064126334	11.0	14.247806848775006	427.5	8.670356310662706	0.782582322091749	350.68040858320603	0.820305049317441	438.0	5.957446031867666	10.737070877299839	29541.22440404151	4.6361236860688475	2.6502758695869337	2.641992898781769	13.344516203995438	1.476200820399338	8.012479522839994	7.6669560267706816	5.476981115044164	7.867535088951274	1.081713569757169	8.212534189727696	0.7134667299573908	29541.22440404151	0.0454640228519005	3.2458897135161466	202.5624323041425	63200.00986268876	1103.4300436097383	161.35204586751718	53.760238996418025	0.5051943383041141	5.7328567289811465	3.867024478526471	19.85652933425198	0.2569352873306404	0.1657201698817476	0.9569945690903692	0.8628412695218061	-0.23874278232229967	0.9456962276648574	0.17503671604416557	13.251601243631294	0.0036747024259694847
0.7930868761191193	0.5852224476147361	4.165486780391387	7.117783669046153	6.708203932499369	7.615773105863909	8.246211251235321	8.366600265340756	98.83333333333333	5.645020814975497	0.7938201675142001	130.22597716623892	1.3176321467073078	106.0	3.5593854267720078	5.978442880669799	2434.2883683217474	3.7604935010547473	1.5076441986067097	3.586487411182522	8.214270801410926	0.8709716773658753	4.670218324087925	4.36115884207465	3.3691345083912	4.845136293019726	0.6242777933100204	4.79217952572824	1.030413290092212	2434.2883683217474	0.08597365610537558	1.1540454121623194	61.152348845361225	7605.793821925048	228.74876650177833	52.45322549466896	31.76500196900187	0.25453113023164387	4.464058328068473	3.366749332990369	11.3056756369317	0.2929256689369877	0.19861575599022702	0.9347272720375195	0.8323645906859627	-0.3604059928270699	0.9678317312373449	0.20654990579409058	7.4806671643126865	0.012984140436882905
0.4743264124765909	0.36386582799596284	5.138392607020589	14.121668515345167	14.560219778561036	14.560219778561036	7.615773105863909	16.0312195418814	280.2916666666667	6.6982803650672995	0.7083476318491873	292.4002921175192	1.043200090801317	291.0	3.283348090999803	6.106707512698957	6186.768687711798	3.83534172982224	1.6522917821621212	2.4299367593161496	7.347197518686885	0.8997605990120174	4.485820794074897	4.193117891113165	3.012894421265653	4.334303097421232	0.6752237537326847	4.610897255121979	0.6788184110999208	6186.768687711798	0.07960463386119673	1.137785300736654	66.07073214570696	6760.190752107864	132.56976115710083	56.11968972441119	22.62594557409858	0.43297400759372573	3.689099434976539	3.264573416455959	8.352346381257917	0.3362291518336488	0.24733277294749706	0.9416698004177324	0.8445213701308643	-0.18507043719906674	0.8734247768816361	0.26053061010476314	7.59391607399246	0.008427838097088405
0.6446381578783804	0.49041701088786954	6.154589089432779	12.549705562395312	14.560219778561036	14.142135623730951	9.486832980505138	14.594519519326424	405.5416666666667	8.090019075658578	0.787436983757547	336.4795209569007	0.8297039456452909	416.0	5.764243590833862	10.085939343894376	25615.1274821946	4.526578546519777	2.4048886242219343	2.991233817571271	13.223611636430531	1.3545401557583479	7.672674183693174	7.280250729701869	5.425376405443479	7.798235230987053	0.9953716851913403	7.8469628314624	0.770372085040606	25615.1274821946	0.04931351701183432	2.704896549240691	160.89993339687226	50577.851188869565	943.7593439275794	132.91292583525438	45.96386797782747	0.4909465367162034	5.410756971518442	3.7258144761294694	15.255521453085919	0.2584388969313171	0.1642667246944099	0.9600506731865754	0.8648720896334041	-0.2232837142836674	0.9327287864879994	0.1714346811250574	11.793388291466645	0.003954551771738276
0.7589990312180469	0.40026625644885766	5.050123547503497	12.616910534272716	15.524174696260024	15.297058540778355	10.198039027185569	15.524174696260024	287.1666666666667	9.576222872477762	0.6254599943865149	336.5430341986389	1.1719432415506867	299.0	4.441483240048736	8.330860603535177	11544.945770737018	4.21988910772805	2.048441644340225	3.0280106786920706	10.312080812703458	1.2173548323844368	6.0303967613967435	5.605485446271282	4.240775117956365	6.071305694747093	0.8704974006832146	6.21384412139593	0.9472435107551653	11544.945770737018	0.06544669522712272	2.2461736651424133	121.62720346472355	33533.00676265832	794.659388982245	113.27385365524854	50.412851976236716	0.39187545648308864	5.56679597810248	3.7832798350369043	18.074154566611437	0.2641485188231542	0.17349064378853882	0.9383021067116063	0.8383562172767411	-0.2681495323150504	0.9509782889222949	0.17875280243344005	10.287536469851924	0.006137593706256604
0.4794753330392136	0.35293536641002704	4.429233776913672	12.549702292424714	12.649110640673518	12.36931687685298	7.211102550927978	12.806248474865697	184.375	6.017272686203322	0.6834888723759207	229.2032114120919	1.2431360618960916	195.0	2.485287051321329	4.389878237374069	2143.4029945308826	3.2838969288469313	0.963466029615947	4.337558336225596	5.907327382662042	0.6041319841280622	3.2210107964149035	2.9959643770385846	2.428455555942781	3.478871826719261	0.39807446684911996	3.315389905933162	1.3667960121391802	2143.4029945308826	0.12704799474030246	0.6168996777421347	31.283286348508287	3228.5070584749774	159.8297158872296	31.362054727076522	14.983574467379144	0.36057483840188725	2.9196123941974026	2.9731398273382847	6.02116062584348	0.3931454779275174	0.31085355145696236	0.9448806198858257	0.852255264450341	-0.21582636877001984	0.8763064544378167	0.29900541092350996	5.2111560822129155	0.017925635970526658
0.7717786250491789	0.428583734589797	4.537722912292824	10.587716112549016	9.219544457292887	12.206555615733702	10.44030650891055	12.84523257866513	208.33333333333334	8.171372983754116	0.6862507533553627	247.6512163326248	1.188725838396599	218.0	3.1261006478245275	5.5759445045719795	3879.1780435778483	3.5067393976700663	1.1878577751995119	3.4818231240769197	7.29541450906674	0.7652979590802246	4.109947718140074	3.8287341909107395	3.008093830504547	4.2873206785621925	0.5440873170083632	4.218340277326051	1.0658116922793124	3879.1780435778483	0.10798754313609968	0.9027244494664279	42.84228098928305	6367.7194992643945	243.50717579177714	46.702566450682426	20.583715288547086	0.39879552159836257	3.566229026926658	3.208704334153412	7.3871960189364305	0.3422004771365844	0.25067433479147455	0.9460531953014573	0.847693565435397	-0.20715983874846833	0.8854804040368737	0.23719044563900998	6.023816386995791	0.012015784460594857
0.20752526199879734	0.11454184386254697	2.571093892421216	22.44676535421057	18.439088914585774	14.142135623730951	5.830951894845301	21.470910553583888	141.0	4.658270861158075	0.5811348882869704	225.43425966892198	1.5988245366590212	153.0	5.154098730516138	8.76609022310903	7416.082526803047	4.28798882618044	2.2716577563493336	3.3656416921187575	11.71578425109646	1.2818478762819352	6.782685240165312	6.353073345514597	4.804077529337272	6.911706721759188	0.9251815745518287	6.962120914359625	0.9879300272971036	7416.082526803047	0.060703148361741205	2.466308559007327	105.98509054369933	27006.28213888443	524.0035335427485	99.01829577055982	79.2806127565823	0.10875273944575875	6.917746818419417	3.9042590746710477	29.92973572361329	0.24000939348379394	0.15516245270321383	0.9209648415530629	0.820718901185687	-0.4408145190122848	0.9887425664923193	0.16041485316398896	10.043796516843145	0.009885887740913108
0.3124241078612956	0.23097857426703977	3.888257524447273	16.83384502993757	16.278820596099706	15.033296378372908	7.280109889280518	16.278820596099706	167.75	5.25929901535355	0.6655287142440113	221.0169997579514	1.3175380015377132	179.0	7.483986250469751	13.126434971322384	18069.531791206417	4.7327090901719995	2.858140614466432	3.6345610310047913	17.368121190607734	1.721954420959865	9.80872833238501	9.305284518990968	7.1253264094956545	10.24279478111208	1.20020019687045	10.04724365081323	1.0486761340328687	18069.531791206417	0.044723947442339505	4.735953480274401	214.3908486435949	138400.07149665125	2233.6053083971337	215.81441014132471	137.79617054356348	0.23058281790683116	9.123794239953943	4.321781621949379	52.10501038333511	0.19315186563973155	0.11010278246916026	0.9361729462963743	0.8370950460777351	-0.47316255234184734	0.9946235937990255	0.1226979572405103	13.955164326822304	0.0061776815936152914
0.4675880176072662	0.30000593079892957	3.0381311334525827	10.126903576078979	11.180339887498949	10.44030650891055	5.385164807134504	11.224972160321824	90.70833333333333	4.735218767638705	0.7251513006097131	134.63364974839774	1.4842478612593228	99.0	4.9815643430429715	9.018040724900318	4686.264662967549	4.1283601092269775	2.4534378751310832	3.089722526109485	11.67896704336883	1.328102388026163	6.690764576125359	6.194831662625007	4.794084585133205	6.884882458235626	1.0033568565478541	6.880116764753481	0.8862749061643342	4686.264662967549	0.06927864503622079	2.5696760835079493	106.72347195481076	27953.819541050303	392.92449977376157	106.91692325818676	81.80846009474	0.15034986675799805	7.1465777596972595	3.858029097476366	28.567371220554982	0.23178969253970394	0.14500120846880174	0.9178568848962445	0.8150195843186867	-0.49269267087016544	0.992234033268188	0.13407774367731157	10.015458841969762	0.012429544881614988
0.5407505742965745	0.4868872821125043	7.298573896055798	14.990274267154359	16.76305461424021	15.264337522473747	10.04987562112089	17.029386365926403	538.9166666666666	8.105999418826881	0.7361410408393605	435.04832762717245	0.807264563402825	552.0	6.230619880371486	10.027825668988767	38443.476142267165	4.529738074601366	2.173878303787488	2.600416158983438	12.829099494088759	1.2166059377701677	8.213630940489098	8.2573891507292	5.28682521437589	7.542274279712869	0.8941955523707598	8.345296790324472	0.1385653143092825	38443.476142267165	0.047915353917244274	2.180245292040123	199.37036493568763	22650.525659441348	78.05602513353698	85.88670885774887	44.03638091052312	0.3262858053124844	5.168749943871802	3.738296381546349	16.33676897222587	0.2729273012037477	0.180181120759372	0.9597969446347911	0.8674594753581564	-0.17214753967234347	0.8839764166225291	0.19028723240876697	13.74365964002872	0.004214976155160477
0.5521423105181508	0.275927590825467	2.87920554510565	10.434641698904404	11.40175425099138	10.04987562112089	6.708203932499369	12.529964086141668	95.58333333333333	5.761407177062121	0.6637903671228765	152.30282538603802	1.593403578581043	104.0	6.283236445578547	11.285018033584887	7583.146946616504	4.3652084374835525	2.7238524441772896	4.111014128056918	15.025053629239157	1.5992780766874835	8.289954056595036	7.7175023558130045	6.170541861055805	8.85451176818335	1.0753966985237555	8.539020698341066	1.2644166476506136	7583.146946616504	0.058616863905325445	4.191536226240643	149.99769100246115	110465.2327815096	2100.4008834725228	189.16847198829058	145.0133538734641	0.14120514418986463	9.446757978040383	4.128821748952867	52.48295128222224	0.1836918705887314	0.09959362026077184	0.9179883883067913	0.8152008524527061	-0.5560991212320872	0.9963542433508412	0.10473297446309218	11.771547828333533	0.011681917721245928
0.9558810078590235	0.5667733767777176	4.283580002704471	7.557835597462168	8.54400374531753	8.54400374531753	8.94427190999916	9.055385138137417	143.58333333333334	7.224391508134942	0.7668160803933615	172.92678494566894	1.2043653043227087	151.0	2.3608301640407974	4.107902348893407	1475.707791973787	3.036473288064404	0.8298039750694368	4.566749630450825	5.6208379343287	0.5720421799855896	3.037078390075992	2.7880344796711998	2.3142577123177275	3.306580222010972	0.3740067729541335	3.1261636688750984	1.4488836015832411	1475.707791973787	0.16003684048945221	0.5490541371280373	24.46834700336393	2742.2940017783376	142.57549185648006	29.479407632067623	12.816995291109027	0.40202758633886587	2.715193544415956	2.8810370658161735	5.208065589692885	0.4052734435221007	0.323990951580354	0.9455515809349564	0.852358436781278	-0.23657655104503508	0.8880660100296147	0.3097481833717063	4.50267130813187	0.02329253755813389
0.5684503797330988	0.43113759375496163	6.989455119349202	16.211657764462267	19.235384061671343	18.24828759089466	10.295630140987	19.261360284258224	657.6666666666666	9.215523012311614	0.7431586502983396	492.12240855157273	0.7482854666268213	672.0	6.474349979509321	11.199576028000944	54249.526721472175	4.7392233379827795	2.8457861337316173	2.6433336503497498	14.469518367771643	1.526220006908445	8.796201679355269	8.636276871570413	5.9332908394458626	8.536227528325782	1.1513417036548474	8.98490191282816	0.46307503638761893	54249.526721472175	0.040714462868480725	3.3552983992506484	225.53099677649516	58190.948141423745	462.38874505429527	146.22015522635914	59.03459628839235	0.4255902142375711	5.885766519396426	3.9547438122637786	23.27815426097408	0.2618817556727255	0.17246656303542773	0.95843075264383	0.8672706335034389	-0.18215780792948863	0.9033815747456132	0.1741347773692813	14.271522114417401	0.0030429597198165033
0.9548408969656237	0.5645065710431956	3.8506485749714527	6.821264397074316	7.280109889280518	8.06225774829855	7.615773105863909	8.306623862918075	107.625	6.513222215342114	0.8114292402497892	134.84729750979855	1.2529365622280935	115.0	3.5926243883432023	6.761271070061206	2941.233498431306	3.8822477591530546	1.9842636680295795	2.85369260768122	8.405843100474282	1.0571464644034445	4.893972171460197	4.485595302455687	3.45032551040913	4.955517590065153	0.7780028545093665	5.057266402377875	0.8871502796221737	2941.233498431306	0.08914933837429112	1.6249798495932206	81.7907992519686	14005.684724271347	299.77033228718744	77.05687281903691	42.15335823221575	0.3037176991659591	5.203496754440655	3.5840239002927756	14.033535913879042	0.2709330124131381	0.1800247986985557	0.9223770680243898	0.8180752926481195	-0.3842605145963357	0.9773940107443513	0.18794340829995124	8.544915144561513	0.011788846758304699
0.5682515022585743	0.466565473016793	3.126194481223185	6.700441121391476	7.280109889280518	7.0710678118654755	4.47213595499958	7.3484692283495345	54.041666666666664	3.8075357330258326	0.8513809004916292	81.1919011760242	1.5023944704892682	59.0	3.3230479428100796	6.2696622072560135	1229.0503384481694	3.5765250270900464	1.6604307496426474	2.631840428617937	7.403032265360847	0.9733215935692126	4.416137549040534	4.017254492978797	3.0878075099386133	4.315224755422234	0.7342672688593117	4.564138655717313	0.9344429857332774	1229.0503384481694	0.10887675955185291	1.3290908165673099	56.64804879016466	6331.331590017695	133.3570872094432	52.00506080030629	48.55760337143748	0.04338886724475539	5.540462697027471	3.439943318975424	16.959626439316082	0.2680299238283512	0.1809007450201151	0.8884931124860913	0.7882713994328863	-0.5005961135752329	0.9873811958705393	0.1968390988544999	7.4658520530600265	0.02237350026258012
0.41164473047781863	0.27810996117573944	5.716163609213559	20.553609748632766	18.973665961010276	18.24828759089466	10.44030650891055	19.078784028338912	312.25	8.4607851453222	0.5612420729265023	396.5843168980847	1.2700858827800952	329.0	3.7793523096163124	6.39516903772915	7911.713425731377	3.6997967100989846	1.2831064873550408	4.190899599801533	8.755157493646864	0.8456986947538463	4.784297116413749	4.437293634882996	3.602389927127335	5.152767566519529	0.5657404704481668	4.903851667050686	1.323762067474	7911.713425731377	0.09962029175635849	1.1582622743108795	51.50777331635159	10310.95607022257	369.6565118317109	59.37626026536408	30.83554893359257	0.32957136557791034	4.113257951618463	3.4369814374414123	13.13243473015124	0.3345928524101191	0.2488260073576488	0.9477071156748198	0.8576552296109122	-0.20224221014415328	0.8896370994464529	0.24938150665733502	6.6586791260763185	0.010472165098112983
0.43483662046375	0.22137407302042078	4.667180582794247	21.08277866109334	21.18962010041709	20.09975124224178	11.180339887498949	21.283796653792763	529.9166666666666	9.167564222975093	0.6441539006368749	491.6237661637074	0.9277378823658577	545.0	2.456974349602856	4.121243616543262	5886.528758500311	3.305108947950751	0.9038347019681088	3.0159244474766633	5.3279874357958255	0.5285742669365346	3.2216003349260247	3.1280757531062897	2.18525646052506	3.1427309752707653	0.3773270980897392	3.2864829528058013	0.6988011483481689	5886.528758500311	0.11578486659372107	0.422261481087665	38.99970164706002	1117.7293983755576	51.27310926809456	19.235293983342665	9.11882389134624	0.3695355463597498	2.35963868005868	2.6593458864456565	3.1916787208979063	0.4159664109487529	0.3352056833869822	0.959066403664318	0.8662671690777626	-0.10182725174335266	0.6674020697493315	0.3472836881565672	6.0383815992984236	0.015254454728324025
0.459883789401899	0.30068788949972713	3.415837469698765	11.36007664087138	11.045361017187261	11.045361017187261	7.810249675906654	12.083045973594572	101.875	5.224315093499927	0.6781208866850467	155.5567106425483	1.5269370369820692	112.0	1.6690558528978718	3.0031112683521695	572.4680539155779	2.8045169363859097	0.6937585910631014	4.073630194728531	3.927458630211997	0.44452326446576595	2.188600389812788	1.9990665727154313	1.6140365954008626	2.3134220348111345	0.29274180761642976	2.260823281453134	1.3195213130381096	572.4680539155779	0.17458545918367346	0.3213502436718287	16.50791149912651	673.3371317185513	41.53293725478018	15.097682755891658	10.388669012311151	0.18706860251144874	2.4681874222182647	2.728209961819295	4.030931259772717	0.4206996657122274	0.3414293850615516	0.9196933119541855	0.8222299423653746	-0.20237979938223044	0.834656939891042	0.32835230861581893	3.913761053197355	0.02928296217871173
0.37739591748416484	0.3322845637635505	6.20822204147964	18.683450025976327	21.213203435596427	21.095023109728988	9.219544457292887	21.213203435596427	514.9166666666666	7.05105776432288	0.7110467433102405	436.928733213354	0.8485426118401438	529.0	5.634636374416332	9.578454677181835	30431.956724994758	4.422890641006867	2.1161572603690892	3.34675815045898	12.812958479234842	1.2273391871268309	7.428658451458642	7.183723383466976	5.254404081868823	7.558554397366019	0.8686557904793052	7.584677211499287	0.8532898460006741	30431.956724994758	0.05316947838236712	2.342362014208684	127.58698710949828	42354.132092381784	914.7324854271291	110.85563969662063	45.778405802626146	0.419797310789224	5.2215213089819965	3.7512449451805594	17.328962130764552	0.27699170250886385	0.18657506033180965	0.9585222026375211	0.866831641363009	-0.18582302725636232	0.8968273390810483	0.19732068490172747	10.548691296900094	0.004166104901774648
0.4795863705318611	0.27357141721147604	5.925321759803852	21.659140491360116	23.345235059857504	22.360679774997898	12.083045973594572	23.68543856465402	793.7916666666666	10.387428577091068	0.6541617902889832	633.7772436379269	0.798417607858393	812.0	6.5555934806179375	11.42108315616213	65683.11379358315	4.749302792594754	2.5990048279810436	2.7495994268926407	14.466785328485338	1.4821888730485657	8.809373324322594	8.629238466683795	5.949941265940842	8.516844062544497	1.0779787054127266	8.993916512207052	0.5560544557585335	65683.11379358315	0.04104685869591594	3.2854758612641923	227.85029649958207	66278.48752445946	996.7180101595042	148.45246234526252	60.70724480956442	0.4243187821683228	6.053599628311587	3.9640793580623774	22.597904378790556	0.24930929340507524	0.1572858503721513	0.9570731226826925	0.8635679129532675	-0.1686680913304587	0.8904399329837178	0.15861262861203818	14.348091137998175	0.0027898026445931042
0.555614943514924	0.3745381105156155	4.852126841937508	12.95496160659787	13.92838827718412	13.341664064126334	8.54400374531753	14.491376746189438	283.1666666666667	7.1979702612878835	0.7719593644542968	270.1372266647225	0.9539866745075544	293.0	6.643684710621871	12.129675832314684	26826.68933587795	4.869314996298368	3.864285805832548	1.8721325568360008	14.507774275818903	1.8641517553174691	9.327128227442593	9.149694144824617	5.953080533102199	8.554693742716704	1.4959406104635495	9.56862929971432	0.19547815835690396	26826.68933587795	0.03772903586529838	4.563345704194979	306.9884988079664	67641.41711057123	-82.66566806419188	176.21966910195096	103.48259496463096	0.2647399902499546	7.980217503778482	4.256197287742743	37.38916265706876	0.21265965033193712	0.12662607407687074	0.9343512539460809	0.834074265191502	-0.3382331391065544	0.9809821128535199	0.1284708643354233	16.990036796567757	0.004091519251785513
0.3815344256182897	0.313097251562197	4.383149967563464	13.999324317584271	15.132745950421556	15.033296378372908	6.708203932499369	15.165750888103101	217.625	5.3412241625536705	0.755874069123347	231.4766563804018	1.0636491964636499	228.0	10.526595362641176	19.343291411937553	52600.24033813951	5.35732969238461	5.780401001742227	2.0939141823687772	23.363323511500024	2.9446700628801556	14.79441394428241	14.714179324480508	9.607055658260185	13.756267853239839	2.319423426627977	15.188904124413055	0.31908000622780147	52600.24033813951	0.027316097260695595	11.828124545834102	685.6083652118972	496557.6032184265	960.0641952727646	458.3122211540554	293.5652778380297	0.22598960499134202	13.720237292033396	4.873065575826586	97.82973684284462	0.14317969104270556	0.07210249162336223	0.9242249747787332	0.8194230476027636	-0.5041172000666561	0.9976799651788529	0.07382982356502849	25.379391846814606	0.004001242577952654
0.8318802085178392	0.635131099046373	4.289969396824523	6.754462823920543	6.708203932499369	7.280109889280518	7.280109889280518	8.306623862918075	102.16666666666667	5.6189039423890135	0.8328457082815801	126.89924993566873	1.2420807497781605	109.0	8.96757443359347	17.377133917905887	18546.01365385965	5.091053535897866	4.5868227811238125	2.2048179077503334	20.3986821327158	2.5518992716590825	12.68052247193171	12.418680405312648	8.402284832999399	11.9963972997164	1.9802386279169952	13.044037498243906	0.4841633025271623	18546.01365385965	0.03593973571248212	9.35126409442804	515.672266555652	340504.63219976984	1047.330557565249	391.24425223160546	230.18336864556315	0.26618221597957425	12.34746165382914	4.496175795339884	73.81201364505465	0.1523640203772796	0.07937564131357086	0.9215973788286094	0.8144437565605605	-0.6495152483409774	0.9993255483216064	0.08352405985926944	21.796445312166075	0.00859874964113836
0.7382753454749672	0.5929323838422702	6.635731431098578	11.19137967823291	12.649110640673518	13.0	9.433981132056603	14.247806848775006	393.125	8.262319698288929	0.7920964927715086	327.6371523967056	0.8334172398008409	405.0	12.586186234512688	24.547078459788548	148647.62578790984	5.883745127486634	7.935796628336444	1.8119481534790522	27.84619937531584	3.9434122633599347	18.614455746098454	18.44884260009716	11.446797918661588	16.399401456654253	3.1750294080815724	19.158057698654176	0.10579620852982394	148647.62578790984	0.018613016308489556	20.53321206150486	1303.576840336615	1512348.5772925753	-3569.777830248816	857.6864325130803	386.95156625317316	0.381559466603566	15.216960653132075	5.135616589250196	147.24011694426164	0.14584770359291166	0.07794447389922159	0.9310734561903212	0.8318218974469922	-0.47456058864482603	0.9981064569166096	0.07786198196641146	34.428963156932724	0.0021145282738124064
0.5018664750524862	0.30229074708821074	3.4814012874324356	11.51673122967451	12.36931687685298	11.045361017187261	6.708203932499369	12.529964086141668	143.04166666666666	5.779861306363631	0.7206717804833078	183.53616337639994	1.2830958115448876	152.0	3.29808967234324	6.190462082812019	3301.24128617513	3.8859370355438743	1.5366170468357119	2.8368026870259517	7.663522751671145	0.9268324084735899	4.5221753642131945	4.236782401357817	3.1432962492865455	4.5202265023846	0.6798773359918907	4.660331819967845	0.8286772649596309	3301.24128617513	0.0786876731301939	1.2686226475080653	67.70131330860141	7644.414067849639	168.28012711928415	54.11292447841598	35.769317591799094	0.21928405171695772	4.842043079269072	3.4661434531734705	11.014964585345837	0.27448922459504216	0.17916018224748745	0.920067725663912	0.8131702899781001	-0.3258891956701588	0.961431087964534	0.18207276063527247	7.941155655665384	0.010662414530056287
0.6516584357633676	0.46807042669715476	4.444456041421601	9.495272052932322	10.198039027185569	10.04987562112089	7.615773105863909	11.180339887498949	126.20833333333333	6.187674133161497	0.6967997800181279	174.62301163639387	1.3836092041180101	136.0	5.204504088233028	10.367227102830508	7571.874072724808	4.464877732635549	2.755780237082548	2.4174854049417025	11.793471659049196	1.570731806947585	7.227831929426518	6.761775498460216	4.848446564445354	6.945025094603842	1.1776957051800037	7.461604696872402	0.6954518471738121	7571.874072724808	0.05363321799307959	3.4339902523508234	178.25555946882392	49575.38549609198	321.19464314912364	154.59535757669454	94.86822518115352	0.24933095849560483	7.884826974887072	4.059591694805713	30.153967463413682	0.20558825118153148	0.12085792306402982	0.9106193144934539	0.8042072754025611	-0.4925884920849897	0.9943244400220934	0.13265889772154119	12.76068744638445	0.009032012408938177
0.2340098620839098	0.13080707702953884	3.579100258550051	27.361671400560535	23.53720459187964	19.026297590440446	8.06225774829855	24.55605831561735	268.75	6.402900950830429	0.5718537817287871	352.1800701398413	1.3104374702877815	284.0	4.500487039195244	8.385836874891513	11396.500304889087	4.308775100550751	2.3539658925812494	2.482367164483899	10.227411142260108	1.2940713762119223	6.148509569782262	5.67466722147741	4.198603807744682	6.028807334515426	0.9831116339500766	6.334707743875299	0.7227426802968117	11396.500304889087	0.05956159492164253	2.324352270609631	118.62142220856461	21176.28888451815	361.46649486304864	92.44875159290049	71.73618575203876	0.1372312672930177	6.754829128348154	3.9753525710464355	23.96735159420327	0.23038182611326244	0.1409642786019108	0.9103329982340559	0.8064100530727223	-0.2797013692477751	0.9563319460371889	0.1472200942630038	10.64800007058312	0.005688350957565428
0.572122464885773	0.36721527954394084	6.908123315555481	18.812189199030477	22.090722034374522	23.194827009486403	12.36931687685298	23.2163735324878	842.0	10.762876054446831	0.6974232459459944	618.2950458055643	0.7343171565386749	858.0	5.075504354469323	8.986271178410176	41819.760759069766	4.364118539791997	2.3203950625525547	2.7687023540652445	11.628538191960576	1.28346224995533	6.811819362347793	6.402543912602077	4.768383547000291	6.860154644960285	0.9618891340176402	6.981474049631332	0.7468687538248893	41819.760759069766	0.05597122380339164	2.3400968804194213	117.61664223561411	35174.002297441504	706.8090017081284	116.47435093833163	38.74256791336166	0.5052986423295726	4.775756843862667	3.649411614492759	14.697011557629253	0.2964238218098467	0.2065676069789183	0.9571194187674726	0.865844032433347	-0.14241078056386577	0.8349547818555428	0.21118359876264742	9.907197298076898	0.0041729323442854585
0.5561382231857792	0.28593591779776495	3.923936489265595	13.72313250985451	10.44030650891055	11.40175425099138	12.041594578792296	14.7648230602334	190.375	7.631958530573491	0.6430214470289387	248.8849354199479	1.3073404355611185	202.0	6.157214918986954	10.97838202584153	14653.701706753829	4.634936405101539	2.812625029924466	2.8367204941729347	14.053883104783763	1.5651095033892135	8.302062921411686	7.85272184862391	5.775687885613471	8.278195219170293	1.1380528810482786	8.517222420261612	0.7661981800092802	14653.701706753829	0.04563278109989217	3.618829005128353	171.90317295980347	62659.62029244471	930.7949970073928	151.3440933913356	104.10804806563063	0.19622750328184616	8.1843083736265	4.19183557648627	34.82790426926063	0.19835963575337104	0.11223480070265411	0.9267334193057926	0.821608749395243	-0.4086938723424331	0.9892076079248788	0.12146922847193589	12.649652747170457	0.005728900103814002
0.5031256331248047	0.350426173743271	4.674999913729367	13.340898209145653	14.560219778561036	14.560219778561036	8.54400374531753	14.696938456699069	268.7083333333333	6.712147857929982	0.7439013744018201	270.7007881389135	1.007414934925403	279.0	3.4465099916024315	6.291268116802233	6386.126988217925	3.8299069911008456	1.5630107679977367	3.034971216838068	8.029941988837729	0.9285976423896724	4.6475903936070715	4.31065858871851	3.295241672542299	4.73470031629543	0.6734585206138386	4.7842809327830915	0.9301663937215272	6386.126988217925	0.08426150743181612	1.2892475770431202	64.31979363820176	11214.559002088497	350.2653678593188	65.17053621921276	24.758424115909698	0.45625848269816943	3.9919752312471206	3.283691745382912	7.99366731520731	0.3100343724202022	0.21494010954213236	0.9465168757933847	0.8456479739649452	-0.21002736123613924	0.8983971002506373	0.21941648864190677	7.359320523033121	0.008302399831650226
0.7542754975887207	0.6891645976497783	5.581530970294481	8.09898098266928	8.54400374531753	8.602325267042627	8.602325267042627	10.63014581273465	158.95833333333334	6.108862910664459	0.7617529060166864	186.29114206969896	1.1719495176075425	167.0	6.990109132378326	12.881432783378095	16446.524931487562	4.80675135498162	3.664046106961081	3.0213813548204884	16.297879838054943	1.9555051276687594	9.635858913701483	9.157173740710062	6.683490730093052	9.614389107961891	1.4319493337895934	9.923819084328795	0.8426721916102017	16446.524931487562	0.04241815769658287	5.6324082137281035	277.5804199711724	188554.63472991434	2351.6311563833165	259.7046654983512	134.48719946094013	0.3215812246874237	9.256025974432912	4.316043402366782	46.81318970747248	0.18379377623078008	0.10014045923851866	0.9311904364517284	0.8271360698789599	-0.4895790211403987	0.9958855334106442	0.10322432160240617	15.689611045379653	0.006112751353001826
0.28807436353640936	0.12591174084251136	2.269586440607956	18.02521691322434	15.811388300841896	11.180339887498949	5.830951894845301	15.937377450509228	75.54166666666667	5.192602889882823	0.5603022332447612	154.23613933801653	2.0417359868242673	87.0	4.970578676998629	8.131640879056523	3526.7303539875397	3.7584831431258836	1.6649569133316344	5.092413095076059	11.547224954520845	1.0524387189400557	6.220917338965768	5.7197816064804154	4.76407735657607	6.783147597944774	0.7162779424941098	6.366877610383594	1.4294205431750455	3526.7303539875397	0.09182190513938432	1.8373179673589721	57.15115209415491	17836.712027176934	470.6253596310268	71.59255692186107	83.92768710995185	-0.0646395658483473	6.843585422337245	3.6072289120865055	34.80445378754406	0.2439209043941388	0.15629612625685604	0.9204331920451139	0.8248761257149876	-0.50025306874421	0.9870992182110135	0.1667670177253104	7.741230829869709	0.020980243262160823
0.5781486745476105	0.43548181945232517	6.148197859500394	14.118150482682722	16.76305461424021	16.0312195418814	10.295630140987	17.4928556845359	462.7916666666667	8.162389988626723	0.770015073074198	375.75830200734134	0.8119383495251816	474.0	6.3315698486083445	12.07127882289317	40198.6194070821	4.912311073989104	3.705689562696354	1.9650960122606886	13.874704720043946	1.83968662206765	8.959412074006346	8.636857081137912	5.699966994456645	8.1747377255873	1.4509381182310839	9.209083230104492	0.32019130137953794	40198.6194070821	0.03563353451191939	4.536149227141073	300.49370605174823	86503.86579691622	368.6253761652455	201.99048253045063	79.78187483345171	0.4373696967875121	7.088841450191451	4.1149015743730235	26.956694118300373	0.22812299600424527	0.14111864835190377	0.9415761310372707	0.8409872400246132	-0.256306363291553	0.9588379213741528	0.14215353751886	16.425989508936173	0.0029337529294148315
0.45553380315494063	0.336181201943312	3.7951852492993003	11.2891060754172	12.165525060596439	11.180339887498949	5.830951894845301	12.529964086141668	102.75	5.142569424754343	0.696695514943647	152.27513626114444	1.4819964599624762	112.0	5.494207464345709	10.672890061074694	6852.727137139277	4.423854276156184	2.866269029787019	2.781369953522342	13.038109473491673	1.6653951272963048	7.561670394483307	7.077803925268491	5.347850468763099	7.690259004728574	1.2272896155523056	7.82208819462283	0.8645197021463285	6852.727137139277	0.058035714285714295	4.0062045696524935	183.4323444441893	87581.13922551172	898.9648927531375	198.7329668003752	95.35268136307242	0.35795845625693684	7.6705786976136485	4.0111873242912415	34.006519675608054	0.22180350811169702	0.1374573602215335	0.9253189411877655	0.8239331605619891	-0.5461133422891016	0.9964085800642888	0.1402763930961204	12.538431098130149	0.010354548639176935
0.5234483174173701	0.25365273087898355	3.3015279276604117	13.015936852797198	12.36931687685298	11.180339887498949	8.54400374531753	14.0	166.375	6.813170245207433	0.68516610311161	213.50774529364745	1.2832922331699321	176.0	7.287795283289172	14.501829192888481	19107.776499242504	4.907652949823705	4.1591950694520845	2.4618299566197877	16.412343578311425	2.2384357054069897	10.071029064159232	9.28211176012895	6.751329545610279	9.661014032701146	1.672996931584375	10.419544708264091	0.7813703060893377	19107.776499242504	0.04003099173553719	7.14128551637426	299.1670113265581	211502.09017432606	1728.4157747478541	315.9349331068309	182.09064473893193	0.271295307928886	10.609626098179668	4.504689228367596	64.33312972488343	0.17873505642212187	0.0995476386151988	0.9083813634642876	0.8066633385694455	-0.5159216682566611	0.9969940876289359	0.09679619249943827	16.27955592929758	0.006272482129179615
0.5949103896084444	0.49791142834349794	4.456870633387402	8.951131425552875	10.44030650891055	10.198039027185569	6.708203932499369	11.224972160321824	136.75	5.325121083812052	0.8011606490083264	160.21975801135713	1.17162528710316	144.0	10.760150235984462	22.046357385950724	39721.648873225655	5.398951005634098	7.538307804529818	1.8386658437332848	24.54802741538195	3.6078986470243626	16.07537978868406	15.558985975088312	10.114533467667828	14.43349394771412	2.873883661529037	16.608575611467856	0.2599227184716322	39721.648873225655	0.026523919753086423	17.42694849141284	957.4251441605927	1026809.6591203683	-1090.0891289154338	703.1115631871436	418.7442076821587	0.26307502305615577	16.366920524412958	4.934293631728333	139.4997241862606	0.13101007620583052	0.06654808920074308	0.9069344061306348	0.8023108312217582	-0.6352037438169701	0.9994608526025573	0.07009096027969139	29.766827286230225	0.00614567172198033
0.6843883069752282	0.3054148089508318	4.399310570788426	14.404378706785838	16.278820596099706	15.297058540778355	11.045361017187261	17.578395831246947	285.5416666666667	9.858188356167187	0.6096693171852922	343.95591234576534	1.2045734563400508	299.0	3.882786273934969	6.758544471926212	8459.778458613648	3.9922381986023137	1.5555669891403312	2.9174129084200815	8.830372870572928	0.8989533636544514	5.204401312064685	5.0542986515365085	3.6223414460385173	5.208031424534411	0.6642697059141488	5.319170371418782	0.6827608585537758	8459.778458613648	0.06958535139427971	1.2077804231588174	75.95365002356318	7838.017879356068	192.87929580688666	51.943968264071074	32.42730142511668	0.24220396450716983	4.563873627868506	3.4920706151764427	10.743598638271866	0.28589692336115524	0.19084614379364168	0.9427737847227243	0.8409691090774489	-0.1912193510934437	0.8863103571991989	0.20067346683612958	8.428734533078117	0.006853538844002653
0.45530496483573585	0.3733522411682348	5.083844625765736	13.616751328070707	15.297058540778355	14.035668847618199	7.615773105863909	15.652475842498529	257.3333333333333	6.199774484604193	0.7032519763469484	278.20858468749964	1.0811214430861387	268.0	4.055281269706242	7.194177697927687	7742.702959040564	3.8017185469800574	1.3607806563806921	4.395772570927235	9.623275033523555	0.9638947793222454	5.227929063970841	4.807186122359784	3.947600608843872	5.675674424679682	0.6306402478736164	5.375005365856594	1.404500284129992	7742.702959040564	0.09364557807975049	1.5594403850761416	71.86146071289456	24862.878521553954	813.1480097878454	86.72263461570388	29.518702368129958	0.4996096756325873	4.044473832788782	3.4291477034948086	12.5504688186049	0.33627437204520005	0.24914022147131626	0.9564920887155905	0.8685183009770706	-0.25158766953392586	0.9301563477571833	0.24133209029237704	7.584225658841392	0.010552278497556635
0.510930450532732	0.2766075915726582	4.983377722921491	18.01605550515947	19.4164878389476	18.24828759089466	12.083045973594572	19.87460691435179	499.6666666666667	9.204951356073837	0.696845365207326	436.98644001159295	0.8745559173013868	514.0	3.0090226216773934	5.405513283740683	8829.834404675657	3.715316195463624	1.3984016931435823	2.42467680347932	6.476585014369518	0.751123247349299	4.0472752363746585	3.8739846373353064	2.657893486788084	3.818691527581434	0.5647848953753534	4.1447154494556715	0.5606042683106475	8829.834404675657	0.08535329830883132	0.7982293179849852	61.751830311812505	3027.716796752124	75.21260748760275	34.78975591844557	17.036325677167333	0.35000717648271534	3.2900506064981485	3.0634375303708103	5.545009927922191	0.3476617215464791	0.25662373298037094	0.9432320589873595	0.8424408385350556	-0.11746943346546378	0.744502640203798	0.26774191030580546	7.569068234418089	0.008881757022539493
0.6613736495401681	0.5662442358495301	6.390485464077044	11.285740426989898	13.341664064126334	13.152946437965905	9.219544457292887	13.379088160259652	347.1666666666667	7.464091333961323	0.7910456473703974	301.9775048162483	0.8698343873727747	357.0	3.414343535621071	6.625308341244724	8424.655314387397	3.8654618290453113	1.8188148124918326	2.6009731823113174	7.999387672138161	1.0216131003272082	4.7020722295598585	4.405252453315537	3.2801747636660785	4.719212908472082	0.7743517902499867	4.857826084782442	0.7872348560726852	8424.655314387397	0.0853439414981679	1.4889910179946912	70.0019338152376	13355.81599282419	332.04786603970325	75.33969767121302	24.16000440995508	0.5187637695261145	3.895528157660159	3.331609351026564	8.357213735202325	0.32668680023498126	0.23461041140212746	0.9429775801349692	0.8432316867078016	-0.17743754051734226	0.8684641743484771	0.21873909760820542	7.56043632565096	0.007850826028107943
0.4836922537142438	0.4099654965079879	5.227382313841812	12.75078600118232	13.601470508735444	13.341664064126334	7.0710678118654755	13.74772708486752	239.41666666666666	6.167456417539906	0.735193371576995	253.6211465881491	1.059329536741312	251.0	3.556071319350415	5.486204214223818	5178.119846286646	3.5503820757576516	1.0745238768133323	2.3343555129060456	6.157800852482793	0.6077071787869182	4.482202017260214	4.470655706226288	2.7580790872444174	3.3997217652383753	0.44955175511125256	4.54202152647461	0.15774091969365103	5178.119846286646	0.09420485389120808	0.539824623427222	71.5417185722994	1576.4277814645152	0.1330123395864198	25.15171501775911	9.224223595680302	0.46808644075421457	2.3291357544266997	2.690548463618059	3.6273293747416995	0.42423386114342065	0.3447769444638996	0.9590759341850829	0.8684668903489288	-0.16872199683903652	0.8260634570278	0.34617136743567206	8.218924830916631	0.013943977847114507
0.45399451191366513	0.3303732088563339	4.223439106053551	12.783842614460168	14.142135623730951	13.152946437965905	7.280109889280518	14.177446878757825	210.45833333333334	5.803794388132957	0.7599882469423749	225.14103916445703	1.0697653811021517	220.0	9.74234269727522	19.72989274340099	51484.53577196839	5.515286719731106	6.538867358740243	1.8114154475700606	22.301057352709034	3.1770188642628123	14.853819534765266	14.910852797579206	9.148062575942623	13.15299477676641	2.549920647370065	15.297732418411261	0.06098891107967809	51484.53577196839	0.0240495867768595	13.384662373936669	834.0926368900059	576547.5713332042	-1522.749873954416	509.95646727994455	307.9739100109436	0.25440958935520935	14.104192683858127	4.838298703446187	98.16816421840753	0.14704111708000756	0.07750089191383903	0.9152798232096836	0.8106961749563897	-0.5466693796920815	0.9987431145243536	0.07536158406619087	27.987489349844417	0.004119479474326005
0.5683660906749457	0.28769727984130766	3.153587582057223	10.961478620154926	12.36931687685298	12.36931687685298	7.211102550927978	12.409673645990857	123.79166666666667	6.230132751354453	0.6963904160785392	172.48802345026465	1.3933734644248912	132.0	6.955624550485988	13.12836066201424	12811.791037093462	4.831030689800617	3.3914984418227796	2.6252829363805437	15.657865355396895	1.960879392331017	9.566262548688707	8.940731873251348	6.4244888986700985	9.233376456726797	1.4185682610731023	9.85185378536871	0.7649631501824029	12811.791037093462	0.04109274563820018	5.545643857839644	278.01198505040907	120879.23399923857	1050.5237295708682	224.7623196280088	178.22902188806842	0.1271771566065256	10.651379596111173	4.3112574119086595	59.89782737515494	0.16817288759506274	0.08891427039038079	0.9056321949568777	0.8008420539183506	-0.5608914406187424	0.997692800134234	0.09527478489305492	16.310141393798496	0.008129664825908664
0.7240044990130352	0.6128373944988993	6.542133139480015	10.675153308536828	12.165525060596439	12.36931687685298	8.94427190999916	13.0	306.5	7.728859023034551	0.7629089548829172	288.15869663473535	0.9401588797218119	317.0	4.332624188934268	7.471557845698303	11197.91594213347	4.115718459118223	2.0197496134941026	2.8473351515048684	9.79328091641236	1.0625561222949844	5.804342105383859	5.607161828537513	4.035194451669907	5.758086464742453	0.8019928223375392	5.943454884902829	0.6638683951499998	11197.91594213347	0.06455432932957836	1.634268692543372	92.27336249740468	16565.97603088225	345.9675955038028	74.76499567070765	33.293019774296425	0.38804434686551126	4.56561157726363	3.537441698170759	11.93784256079894	0.28927432225691396	0.195744238456022	0.9502701336769225	0.851993197077184	-0.1905311240495722	0.8921381802819647	0.20813199644533117	9.048254110455547	0.0059072233134363685
0.5458105542807146	0.37868149722051747	3.995007778337269	10.549783413396767	11.704699910719626	10.44030650891055	6.708203932499369	12.083045973594572	134.08333333333334	5.758183132407579	0.7335776289890324	172.6982398088919	1.2879918444417047	143.0	3.915017033629676	7.086732387667503	4199.652119705901	4.001328318432097	1.8232691660154021	2.624049937609533	8.758304528276247	0.9839555543869433	5.288618478808748	4.964160133674475	3.6154283234931204	5.142876204783127	0.7100817357320969	5.419243179753055	0.6801733339922876	4199.652119705901	0.07144603648100153	1.3987112269026516	88.10656319994551	9480.524730560222	203.47884574902162	60.892123622877406	37.70231134691452	0.2460886655024322	4.9490317133276855	3.522887588405609	12.24923736056001	0.2741293465263706	0.17900732864749067	0.934662805739864	0.830357319488648	-0.3437055257233626	0.967262421948631	0.17560615558351084	9.070114117801044	0.010507380865285429
0.4097629536429814	0.22981436618271658	2.9853068816821695	12.99007947705352	9.0	11.180339887498949	7.615773105863909	13.0	75.20833333333333	5.322853334574526	0.6437483497828316	133.84802646765758	1.7796967508164998	85.0	4.835284397003398	8.585822806981552	3860.8354229431247	4.182361748096646	1.9241926573648431	3.8567130305441517	11.226537768944084	1.1835386413338378	6.569060207046451	6.211774566829385	4.661929157947885	6.564608610996199	0.8030456011870621	6.739554377783118	1.0460058191387962	3860.8354229431247	0.06297577854671278	2.2690412072944124	114.55519541665765	22155.884061083605	332.8056823475021	87.82032764308097	96.576684262285	-0.02073440929171629	7.689481038425346	3.682055272928168	35.23754923866357	0.21666759461046223	0.12946415305993403	0.9016245848558155	0.8004599676513955	-0.5778206540325047	0.9954852288881537	0.1339674329910793	10.794103224091515	0.01659734399904458
0.3158574386171921	0.22363434189807282	3.574430377414599	15.983369759210502	17.11724276862369	17.029386365926403	6.708203932499369	18.35755975068582	145.66666666666666	5.048466232615716	0.6257250380003703	213.9640021277459	1.468860426506265	157.0	4.567489090404238	7.996983803212104	5607.221470297307	3.9319218373102194	1.7231497678869765	4.445296747662759	10.816442324474647	1.0560548329652852	5.822837384227532	5.373262622198031	4.441064133153454	6.375378191321192	0.7196533528325126	5.976184939826971	1.3498719590020767	5607.221470297307	0.08580469795934921	1.8093512318569591	82.41118768744924	29278.320977794818	821.7686366121563	101.61090971618518	46.11863717466924	0.38712881760859497	5.163183422923046	3.6203258233887823	18.74100226503776	0.2908086467459733	0.2014146562254717	0.9471149301780681	0.8537237628920707	-0.38480850248975246	0.9778576644275156	0.1902555356441858	8.27385155836981	0.011367976969875074
0.8314677967456009	0.33124710432890686	4.493225897912583	13.56457411760829	16.64331697709324	15.132745950421556	12.165525060596439	17.320508075688775	399.0416666666667	11.278506555360169	0.662900285279318	395.41039501766966	0.9909000188393099	412.0	5.161689973199046	9.919100270848714	23457.87364690354	4.59773979266709	3.0051890144639692	2.0945890540560925	11.74637579907547	1.5339464753310714	7.333572410848992	6.9412236891047865	4.825861260393484	6.920514538681985	1.1959323372430601	7.545633606372001	0.4435310904952971	23457.87364690354	0.045162126496371	3.155302216445023	174.24576504242503	38863.53374906087	331.88678279400716	131.39135725406902	76.02953838973096	0.27937583043569586	6.924965088054013	4.0148292245589525	24.702332849281103	0.2296189564554435	0.1417860570758682	0.9218074444102532	0.8190579402515907	-0.23194499844818364	0.940508670722648	0.15036300916587841	12.66174713050458	0.003679212972378525
0.4610187932637403	0.40470526880235846	4.636688585460581	11.45695137397618	13.601470508735444	12.165525060596439	6.324555320336759	14.45683229480096	170.54166666666666	5.28186989691185	0.7408295731805109	200.74873431904396	1.1771242667131823	180.0	4.575625394216728	8.769767843739881	7692.809025206219	4.285989766049522	2.4156444354285016	2.8509987697766688	10.806087548633775	1.3599988964862322	6.3290033449608325	5.9039137066232055	4.433079262115356	6.373008286518418	1.0040056931760137	6.537417526654721	0.8579391145032419	7692.809025206219	0.06265432098765432	2.6815445772869375	135.80572339169277	39832.02768260926	671.3147019707156	131.06474684016035	59.79270449171848	0.38371432340679046	6.1995974912742	3.8213310626575496	19.800849016469904	0.24137881156906468	0.1523069934673396	0.9318618533018969	0.8280908389466943	-0.36445045477512134	0.9799515625661529	0.16579647110551557	10.855686964322562	0.007201042885702846
0.40768735997765354	0.353778034405467	4.9175464547631	13.900089820520263	15.033296378372908	15.132745950421556	7.0	15.264337522473747	242.16666666666666	5.666890922380162	0.7389046396224263	254.27596250010157	1.0500039745358634	253.0	4.911656959497979	9.707194110161803	12975.467018848882	4.520374456794991	2.7426994942660414	2.299928964719482	11.268564011248117	1.4911199757049967	6.939950312604263	6.544712225958076	4.6364717545326295	6.632092256715487	1.1343287323876334	7.161454524364519	0.6229849681682359	12975.467018848882	0.05135215360339952	3.123520563125039	170.71791431276426	47632.44928130729	648.610750169301	146.91310140008412	65.84821261241429	0.388049936338315	6.523952653959877	3.9240714291644343	21.290073402778077	0.23586284232796328	0.14692707789673445	0.9301551504982662	0.8260688729987458	-0.32440059921564923	0.9749914856657124	0.14989855010184128	12.25995934347722	0.0051867617040704615
0.5543236762385172	0.4575455409570552	4.864834927644162	10.632460579701663	8.54400374531753	10.770329614269007	10.04987562112089	10.816653826391969	136.58333333333334	5.893824636001342	0.699384470919447	183.38618297162984	1.3426688198044892	147.0	6.794502236416786	11.545410971564483	12432.955997649371	4.551192094471296	2.7055619918329974	3.7980711113622925	15.761090870310024	1.4926668134024976	9.003260368732208	8.846181409400673	6.46273386830078	9.298357002009244	1.0903870205810609	9.196626118136935	0.8293632627647691	12432.955997649371	0.04863714193160257	3.519234689614421	181.56206786863933	67157.47214296609	1073.060834747608	141.962605276435	86.88923377622889	0.23968195976306653	7.373509474265813	4.050055453662538	31.165879406934508	0.22163088058843317	0.13505849905895237	0.9506830681704699	0.8527661366230039	-0.4430476279580692	0.9907107398851162	0.13525780376610122	12.937627849101277	0.008227220700181946
0.5733080411861802	0.45279002658843076	7.323686568961094	16.174575717009006	16.76305461424021	19.6468827043885	10.816653826391969	19.672315572906	716.4166666666666	9.273014321335989	0.7697152143023711	503.0345799377291	0.7021536535131732	730.0	6.563007037216997	10.969389392326066	60118.22355044048	4.572983066147097	2.779286150391071	2.2376096477585037	14.545223582196058	1.420119056887809	8.92256669720727	9.019649185764854	5.969183402551126	8.576040179644933	1.1210311997397768	9.074895640778156	0.029604335099545544	60118.22355044048	0.044916494651904684	2.7415344249020914	232.78339439488715	31585.493880346356	-129.8485115508098	111.14611295615343	47.476991592003564	0.4022136417896903	5.236097264637211	3.8184765777084726	19.27883587802966	0.28848060454520386	0.20036026144308827	0.967298827407772	0.8824225920632867	-0.14841539280839433	0.8531630464719444	0.19603101686612362	14.724517389795457	0.004013816872921682
0.5737767226499371	0.3706925224720138	4.648180902238619	12.539181721933826	13.0	12.649110640673518	9.219544457292887	13.341664064126334	249.95833333333334	7.194690593123184	0.7473079304206977	256.78103614706407	1.02729536048167	260.0	1.7035257634831846	2.8242123793124088	1306.6742926512588	2.748162396998146	0.5985128131212014	3.0987958356867793	3.5980498610338936	0.34635625249002105	2.199757262541612	2.139153341549747	1.4788211779855194	2.119228683048374	0.24567217865052346	2.241800695055427	0.7330771396774368	1306.6742926512588	0.17428994082840235	0.1867383422464296	23.805293467830527	231.33740725203674	15.83953338627335	8.85840878967136	4.61229327357899	0.3293714266986847	1.7088124817285997	2.1611502430201157	1.4418009521284776	0.476400884011861	0.4072972922596569	0.9588347428805738	0.8640803518497572	-0.12154755054840896	0.6809927482202573	0.41499982893438514	4.768585575661592	0.03152084221923615
0.5265982843569087	0.27960407793057235	2.9858668920182985	10.678910386849617	11.045361017187261	11.704699910719626	6.082762530298219	11.74734012447073	100.875	5.623495888516181	0.6879899078872077	152.32028911031068	1.5099904744516548	109.0	7.517218686985203	11.817325365451367	10008.14220270016	4.343611059093934	2.5503636029332846	6.6868036565606745	17.63803871068424	1.5375079781848666	9.36079092543551	8.657460746078517	7.237510622017375	10.400528088666864	1.0132517635649279	9.582161466673162	1.7714553109962927	10008.14220270016	0.060685127514519	4.193411623680223	151.5109556894702	146862.231601302	2850.0402230184677	202.6552552961652	141.48330518341942	0.1968503942682968	8.191252074977076	3.965803138789205	71.81767588098252	0.2362277941013295	0.15220934614701132	0.9427844446869931	0.8594587049336071	-0.5339816156929483	0.9953248618113123	0.1712176945802023	11.664725876912474	0.01173658194639897
0.8018524125819138	0.5532157397012681	5.607439806089738	10.136081466369175	9.433981132056603	10.295630140987	10.816653826391969	11.916375287812984	191.08333333333334	8.127641377934944	0.6807662920733645	235.66836381042108	1.2333276780309868	203.0	9.1830643928675	16.619569962191125	33537.888875051285	5.13997965904113	4.403951847813829	2.5747930336416456	20.850929648842456	2.301342816762529	12.550739767110647	12.161614327120887	8.56821888364238	12.282710765200076	1.697301806508076	12.853453825589371	0.572518772470856	33537.888875051285	0.032201703511368876	7.69020654482541	400.843857012023	228783.10111825162	1276.4866408996884	303.21866784497416	197.50489191813702	0.21940361960325397	11.123823543877233	4.588014550944485	69.58278265059108	0.16388990371231632	0.08580416890702945	0.9352619713689824	0.8326972663561029	-0.5088568575806046	0.9973604712384626	0.08958487707390082	19.348190307199058	0.004887299952938088
0.24322660313146569	0.22039467045989483	2.775876063470461	12.595023544253928	13.341664064126334	12.165525060596439	4.0	14.352700094407323	42.416666666666664	3.0634447930297166	0.7097422586714335	82.87199955772289	1.9537603039148816	50.0	11.7827842942058	24.33090057136028	14566.072179420315	4.798562939644905	6.116787196746639	2.821968467793029	27.530969147723884	3.5980740153165205	16.458244684812	15.85277590289197	11.407584189534337	16.123384958189547	2.604044494745175	17.068141187264835	0.8829694161439472	14566.072179420315	0.03999999999999998	20.447625483263813	735.7001447173502	1236999.2821193957	5326.046579968713	708.2966074629053	776.4404010351246	-0.046015288476808344	23.221104973676287	3.928031264179672	211.07740415596356	0.0923234590572945	0.03936441522183765	0.8690728419600368	0.7613961608618302	-0.8383185936358534	0.9997609783711149	0.04650853291773792	27.297224256823903	0.02558242300047625
0.20801066947557417	0.14508880748916775	4.16691397161782	28.719747882199105	24.515301344262525	24.08318915758459	7.615773105863909	24.596747752497688	308.25	5.974013984145939	0.6142913890058986	359.2348158966758	1.1654008626007326	324.0	8.501982522779691	15.408450741565954	44638.173209783956	5.055078224533414	3.7539686512949757	3.348195314164702	19.728534352757197	2.1398412991025384	11.434105581896613	10.801613917466586	8.092024093539358	11.63651025921784	1.5202122651599106	11.737637732370608	0.9273960838742551	44638.173209783956	0.03530330742264899	7.033369078410933	321.3756433193042	328177.09694593656	4188.342988222382	325.2819978335769	171.01150464735386	0.32181830952854795	10.015038732607572	4.5575015954236715	66.5485940526236	0.18817883593819748	0.10778550686150122	0.9378071702977	0.840209703174745	-0.4005024221911795	0.991848145495396	0.10648896636016748	16.81351371579486	0.0034629563553161707
0.3608021362565247	0.29955380464656184	7.486096194369893	24.990823278651405	21.840329667841555	20.024984394500787	11.180339887498949	29.068883707497267	307.9166666666667	9.016742425746713	0.4491851963505895	490.9238755092846	1.5943400557811678	337.0	8.334159003967002	14.08238053772005	39821.98806580278	4.6737704997702	2.6833978186681975	4.8736186195291715	19.62860211190872	1.917891993438256	10.5751635173181	9.740648657748334	8.058503028694954	11.570099083213766	1.217542547782058	10.870424862615849	1.5313804929119457	39821.98806580278	0.05127279451258707	6.33205327576112	203.9345480558657	413940.03499704937	7087.0486676124965	329.133464885703	141.14773233782455	0.3929496862195966	8.169635112399606	4.2753648889183005	71.93797159359019	0.23736901644932315	0.15248977281009196	0.9507345805563824	0.8689439972247813	-0.38612710862543714	0.9876465220944239	0.15995537536565724	12.51827609337759	0.005236510380780822
0.5391390998158272	0.3934959092987591	7.246519413412849	18.415742685423897	20.223748416156685	20.223748416156685	13.038404810405298	20.248456731316587	845.9166666666666	9.928646933859344	0.731043890179912	591.6874991870146	0.6994631061219757	861.0	4.963779635627971	7.7960584752731235	35308.06526975583	4.068536695418841	1.4556328354008707	3.3054589267426007	10.589921718295692	0.8600140431246838	6.31198093433686	6.2036720633024425	4.383920167768215	6.206001550527477	0.6054613095690373	6.4037649775907735	0.6117648764574574	35308.06526975583	0.06800697673477482	1.167102572786139	99.9590489398796	8941.482203716427	222.13461898157726	50.69887208943314	22.354507512454834	0.391807538608196	3.641077241740045	3.2989731008944365	8.57891821621277	0.3385023564188045	0.2483342075041182	0.9702104960453293	0.8854506490704156	-0.11062541789070215	0.75118983131323	0.2536482343581658	9.636087162206632	0.006440621665520475
0.5838382252612981	0.4944784681003369	3.5370213695478783	7.15303415159053	8.246211251235321	8.06225774829855	5.0990195135927845	8.306623862918075	58.041666666666664	4.17621476429807	0.770425681205759	94.09790547842856	1.6212130161394727	64.0	8.085809304157912	16.513030091148874	9382.64647259626	4.8785244138934685	4.365808342500928	2.5849484069991213	18.602100702377623	2.5121291253831606	11.705128332857477	11.09459803497747	7.775334757831129	10.826765944546494	1.7626673560026318	12.1080077277113	0.7218023905006299	9382.64647259626	0.03955078125	9.593821845653688	447.4733363326834	384383.9689425403	2460.6187182470353	404.43735545152424	282.8446668691485	0.19093270138232452	13.396200458299212	4.049063456719496	95.99509039944506	0.15347639898796522	0.08411846749026833	0.89203223012301	0.7890890130490618	-0.7609451926626357	0.9996361509181265	0.08863530056523213	20.412541463357137	0.01710098371727308
0.608658421288111	0.4441069799018195	6.479077009785798	14.58900063047456	15.132745950421556	17.08800749063506	10.198039027185569	17.233687939614086	539.2083333333334	8.879718091915901	0.7779699476414497	411.8057129756183	0.763722827556977	552.0	6.595696619511996	12.191058251311548	50931.052830580025	4.86679155828658	3.8009312066999517	1.7781894469762023	14.103080958945885	1.8364684694368232	9.373322087739684	9.300261157437737	5.8351830341560955	8.26789792478979	1.4883820563815802	9.605540070990209	0.07972769335648663	50931.052830580025	0.03673729258559126	4.4072330948900005	312.234978602463	65808.13298844172	-383.8815993650344	178.7483538361628	83.1016112861628	0.36705041495253493	7.08581898551301	4.163963436021862	31.323705554688637	0.23347481658028815	0.14668994566892474	0.9401105920901448	0.8423696035831161	-0.21246985460474552	0.9319982128188424	0.1511273642688703	16.977574573204308	0.00302122215205886
0.461902150877222	0.3381565324599079	3.7911064670397066	11.211099307948997	11.40175425099138	11.180339887498949	6.324555320336759	11.789826122551595	145.625	5.178430884039777	0.7696397367419412	173.92176511001577	1.1943125501116962	154.0	5.564021217348424	10.577359093322034	9852.180906589374	4.530894872724453	2.780049339353922	2.465187363600459	12.756181314572821	1.579521261384722	7.775389999595592	7.370471873261604	5.282679322798046	7.473501991774775	1.1954643238517406	7.998449893081708	0.6251767629966232	9852.180906589374	0.04992410187215383	3.518511046327669	170.99687851988512	56066.79155278343	626.952640956969	151.00171922268666	90.33384673631673	0.26469020564326917	7.479262115799061	4.036169519188724	30.866726010066735	0.2195953056139519	0.13209651425512242	0.9251225963959517	0.8227179219431454	-0.43984378875021196	0.9911419502185369	0.12992293476662722	12.481107089028395	0.007198026679657078
0.512451186196102	0.3095576404787658	3.8684982546301994	12.49685922352661	10.44030650891055	10.44030650891055	9.219544457292887	13.114877048604	159.125	6.404030332821909	0.6954849822823946	204.18412764051786	1.2831681234282348	170.0	4.185292237087663	7.5733435221981775	5531.723534000838	3.9494338863159233	1.5644589281677126	3.707264859726121	9.747496565241947	1.0763616073979567	5.53917213581269	5.0759963992236345	4.00053595610668	5.746960609135267	0.7389493628830289	5.704344852829721	1.1926601054758519	5531.723534000838	0.08110726643598618	1.857122249841211	75.69201216118867	22178.17765860496	642.926572351999	89.80733405602506	48.94471467703032	0.3024795365908471	5.42291637347573	3.710345110552176	18.40570309075769	0.278057190302841	0.18866067970948697	0.9262114727521367	0.8271581473174575	-0.34065081368141736	0.9693017391953755	0.18193864418801112	8.089497899500174	0.010081405789359194
0.5521236904604462	0.3628481812442799	6.305449320445017	17.37765171875012	18.027756377319946	20.09975124224178	11.661903789690601	20.85665361461421	401.9583333333333	9.594613198492631	0.5376645745916263	489.8841552071551	1.2187436223667174	422.0	7.475563532524288	13.06575223165408	43025.81543107498	4.785800726786531	3.2137882159558213	2.9793580493659286	17.2809210029498	1.7800294546754483	9.868056574300104	9.264904916731384	7.100678223196361	10.180242779753438	1.3264269998892007	10.097371371027366	0.8208984382081377	43025.81543107498	0.042339570090519085	4.578368050855594	223.4372762755164	126530.98870702952	1791.0321474471227	214.78351804122758	107.93894073674136	0.3378073508948384	8.066833258042225	4.3150344119997355	40.57926007069721	0.2141780581779689	0.12932646474432014	0.9479583675187916	0.8520424487957665	-0.29271635330584456	0.9710879175757542	0.1356219730461098	14.023663433233919	0.0033484840623255537
0.6287183580037243	0.3510572426043171	4.564896791505678	13.003283332487332	14.317821063276353	14.0	8.54400374531753	14.317821063276353	323.4166666666667	8.175402945458632	0.7463025025200117	305.3121993283297	0.9440212295645339	334.0	8.964480438548332	15.90878623881036	52833.32775196972	5.23838917856917	4.104970211163595	2.610805636064867	19.67253273345375	2.266951686847783	12.274546067304021	12.051295408114763	8.10438923661629	11.56814349683746	1.676863948502133	12.577106822471592	0.5453774290639746	52833.32775196972	0.02906163720463265	7.519134865492879	438.6271378051016	252432.24126009748	1710.6171678196602	306.37126168261614	185.5908244916626	0.2531196627192308	10.896410264219343	4.633056447704332	60.909238986951294	0.16619153390883995	0.0883579909384531	0.931042307994887	0.8267849488884658	-0.38895062504622274	0.9915188971823531	0.09407928258010809	20.20571294432949	0.0030129989598777535
0.5464087373793227	0.5179958940032632	3.918167619050591	7.56409011038591	8.246211251235321	8.06225774829855	5.0990195135927845	8.306623862918075	80.95833333333333	4.133084926639388	0.8353218627267597	108.34394595389986	1.338267989137209	87.0	11.657953079088418	21.28578182590701	23600.152182605816	5.175830496336904	6.184927446011873	2.392255200033641	25.71919137833209	3.22948820293145	16.012370652790587	15.477186254126797	10.836050703767254	14.883140674564837	2.4427057829623995	16.470158379367398	0.5800674242573278	23600.152182605816	0.03316158012947548	14.870103119096875	731.2697509939904	850681.3633191128	3643.939452366809	620.42050669514	394.25077180550113	0.22889882505046114	16.38770801397804	4.6298132031061545	118.45868257671552	0.11906019551743709	0.05552338265316119	0.9119754396179551	0.801636409010993	-0.7348639932266636	0.9997429721631051	0.0586938446782053	25.968366439094588	0.010724280938110379
0.7023186940792328	0.4176493346864337	3.100268368971377	7.423137334335806	7.615773105863909	7.0710678118654755	6.4031242374328485	8.774964387392123	78.95833333333333	5.21340811862152	0.8162320048015821	109.0441788903642	1.3810344556035572	85.0	2.7821085337250953	5.334826176795364	1290.6350256596488	3.5335941360057466	1.3681185695996465	2.965583596504629	6.41459335148953	0.8167178798071066	3.7644287898612703	3.428367253837014	2.634486116631707	3.780107234857823	0.5718075287336296	3.8966577317425264	0.98079012672475	1290.6350256596488	0.10283737024221451	1.0130173644124185	47.46861096389172	4609.506647280765	136.83020904579857	42.65576544528493	30.892692072081402	0.17157257118211877	4.4248611391467625	3.3086758975423303	10.50305944140209	0.29759453588289175	0.2049099757381271	0.9067809979383614	0.8033004501016993	-0.36039514530299765	0.9632620088624199	0.21149466278192125	6.670418046938346	0.01712549535877175
0.5412644490588777	0.3425823384067259	5.365938869233805	15.663209300834334	14.866068747318506	14.866068747318506	10.198039027185569	17.11724276862369	390.6666666666667	8.477938352709984	0.6714515076466387	384.89332180789177	0.9852218135014293	403.0	2.965257572485596	5.2350779383497485	6613.350272791226	3.5689759071518243	1.2616989816162247	3.0501805793585435	6.8196755249143495	0.707724748370959	3.958237914795571	3.778468074462237	2.798865240342398	4.020810284571951	0.5175573854658355	4.050962656412755	0.7834673127540009	6613.350272791226	0.09529644293111836	0.7426510535254972	42.28195853762002	3117.147676622973	109.56693903057307	32.78417450256859	17.853376912738984	0.3031637997233779	3.366712512221518	3.0730748414604934	5.860578356122947	0.34279884085252166	0.24880773089315705	0.947067798802241	0.8468900327856617	-0.13412485450969716	0.7735709138878348	0.2464325077531728	6.206719277480706	0.010686630225851387
0.3581385872811528	0.2212513618435002	3.9122162794294804	17.68222462827933	16.76305461424021	13.038404810405298	7.615773105863909	18.920887928424502	181.875	6.332686948359965	0.6211353807337291	249.92701030609496	1.3741691288307627	195.0	7.481308094277467	12.983471762984676	19621.564493413396	4.741170660448315	2.9972734573252175	2.934403622416463	16.91973463444568	1.842130549559324	9.783125798744168	9.179555948526277	6.938691683037663	9.981042951408014	1.3391925298406355	10.031121954125084	0.8664627865746767	19621.564493413396	0.04562787639710717	4.9138572644765315	253.40881051179744	149227.1318207613	2097.221322675813	230.16128033771537	132.08095240791127	0.27619260063954093	9.13931536730588	4.333012834938696	46.38034002995015	0.19820567712447784	0.11612765107952655	0.9343047011371524	0.8326171698871454	-0.4623741383785328	0.9940160012802651	0.10484948033019391	15.125097581226575	0.006113382962063175
0.5030665423296166	0.44395551371073655	7.104328269374797	16.002342689686	18.027756377319946	18.110770276274835	10.295630140987	18.920887928424502	416.8333333333333	8.050243206073953	0.6466749054891417	417.2916972721508	1.0010996335997222	431.0	11.124853125200072	19.768616303911315	106811.60315538295	5.474271008205379	5.216150605701923	2.3229245768187017	25.43009241860083	2.690758064987094	15.4099367901029	15.159159604642953	10.437008634841277	14.993083783759552	2.0662324018845664	15.74238689462623	0.3342568101254271	106811.60315538295	0.02441308993814633	10.356593265132755	611.5990795998443	398722.50527162704	206.37563103278703	395.81577400996616	253.18744844584288	0.2231228343453989	12.513996461485013	4.885894415744186	91.47162620185587	0.1555670831954649	0.081106294992125	0.9428724630539869	0.8433676524155125	-0.38610107033653035	0.9927072257506904	0.08720104841230492	23.996652119865765	0.002278738039774007
0.42857292616478104	0.2799688400243237	5.26950041421675	18.821738925513763	21.02379604162864	21.095023109728988	10.0	21.18962010041709	501.625	8.066487726816995	0.6966560386512111	438.2465444229853	0.8736537142745783	517.0	5.526126112338457	9.809298255081393	30449.038915440906	4.52394422593363	2.371468261077082	2.9702925084470975	12.717695006038324	1.3411897466921923	7.495141309805869	7.269758329818163	5.231279981748304	7.486415024290021	0.9791295081230476	7.674348606161909	0.7304571568183461	30449.038915440906	0.04962793081645709	2.7184832749407937	165.13970599210677	49752.13917791087	904.0631255446386	130.32551450426016	48.74602621472255	0.4616121528836225	5.544826101465219	3.7761524756668345	16.308881137575852	0.2568429511277714	0.1635073542184155	0.9555008305331376	0.8588917370745927	-0.20365801668649036	0.9179988356349471	0.17069821273940178	12.028795607237196	0.0038160180011940054
0.29797630648545653	0.14233596665259274	2.9487705979010257	20.716974544447037	16.1245154965971	19.4164878389476	5.830951894845301	19.519221295943137	108.0	6.1731675563075505	0.5439522042020257	201.62260450386745	1.8668759676284024	127.0	9.022544026096195	14.577813689944694	16660.63629815485	4.313755063165873	3.0354332653217355	5.765149611434202	21.411761055912084	2.0524247625240712	11.13197707009221	9.997758281924293	8.79767817388013	12.614082882031955	1.2472290722488317	11.453650622569924	1.7629793891087244	16660.63629815485	0.06776613553227107	7.265199094837719	193.23526504281728	614179.5476523312	10156.24409358018	400.5648293188265	177.2734533304347	0.3864707576120971	8.721239752080225	3.9642053532836594	99.4267947341926	0.26930939358269074	0.19345684847814798	0.9480777939198393	0.873944283398623	-0.5493337686907118	0.9956704162072874	0.19763376467548843	11.699627560954276	0.013888880652439033
0.5197414268430373	0.42462285566794805	3.5958989936955486	8.468453701200472	8.246211251235321	7.0710678118654755	6.082762530298219	9.433981132056603	86.79166666666667	4.401406209816133	0.8134486563666324	116.53936941874747	1.342748375444042	93.0	4.841733512769037	9.02172778838872	4156.224471150821	4.187992452157066	2.3890852368586453	2.916759611722254	10.929229128770167	1.3007518531157174	6.49489686163661	6.10273215812347	4.509108545738494	6.420120583031673	0.9075409812899321	6.685101772695697	0.893396426900656	4156.224471150821	0.0639380275176321	2.506900468002043	112.18870944286704	26616.0770608693	411.75156129361363	104.38342015945646	78.97963371112596	0.14898524965057716	7.105709485069406	3.80811747119657	26.737382353334468	0.22251483273177886	0.1343283228775	0.9090255144632765	0.8045102979591944	-0.5032911912900485	0.9928666584524801	0.14076491112957984	10.285042298984633	0.01221544811736124
0.6765679999282166	0.34522727734053626	5.312290939073494	15.387807649490535	17.26267650163207	14.866068747318506	11.704699910719626	17.916472867168917	331.1666666666667	10.410898244695924	0.5425526367645968	426.65154617465026	1.288328775565124	348.0	7.547087230905728	13.828653949208231	38256.132384771394	4.906009603389409	3.554115317695537	3.091462211850715	17.424675125544173	2.038249955887079	10.18866892611932	9.358097896104184	7.145432087091383	10.27924303845279	1.4946119630952845	10.484818305472364	0.9299705537665676	38256.132384771394	0.04044457656229357	6.122440412698946	270.9373961019858	219643.5554635739	2704.641359242592	276.42863016477975	169.35240184725714	0.24904994913761905	10.16626409497422	4.568570774579951	62.12776570579584	0.18385147666550167	0.10417791163459941	0.9236960060526351	0.8230517483256816	-0.36916361753022703	0.9874885217924749	0.11088936276483655	15.622843002528954	0.00358295273345915
0.5803830585697266	0.3943924394277986	4.035583111518397	10.232404853838968	10.770329614269007	10.198039027185569	7.211102550927978	11.575836902790225	150.25	5.938714425594776	0.7501583736664053	182.19683012562706	1.2126244933485995	158.0	4.180093236274988	8.320760780162269	5954.8507183152615	4.2675114766168	2.3906578913821788	2.366074967515804	9.55631343195954	1.277728916172507	5.9463114073979995	5.699817693273896	3.9358589357438016	5.6204544962157374	0.9696307416289903	6.13913093173065	0.6150033707541894	5954.8507183152615	0.05896490946963628	2.330309243180473	131.11887077658218	22611.10222680885	213.6558211782811	101.48023742122463	60.950253411498664	0.26040169193880514	6.326482659327827	3.7648971571045844	18.561555507852947	0.23892046943450454	0.14763221184586278	0.9153757881738982	0.8084315387037214	-0.3755602458765436	0.979885647276951	0.1330411835608192	10.995391554467082	0.00822321497377922
0.7341444595715358	0.36650444868461934	6.173592592826533	16.84452293821669	21.095023109728988	19.4164878389476	13.45362404707371	21.400934559032695	782.625	12.366313189217431	0.6731240846349482	610.1334081200199	0.779598668736649	799.0	10.419550744434734	20.35961013353177	183455.04019123918	5.601772158241176	6.224712531165007	2.106137213936944	23.616960809288166	3.1683274443496305	14.691576817999948	13.83813531550685	9.686694720854796	13.93026608843337	2.476529206783301	15.152749172952808	0.526540489022741	183455.04019123918	0.02304977592453646	13.763378099228545	738.2087798485094	1006032.8762763635	5689.858254231387	703.8627938141437	192.20880440420734	0.5762867731768831	10.75113477809532	4.726395155685472	70.08492343519518	0.17851321966467643	0.09997598339601382	0.9495484546828757	0.854163760401436	-0.3104168462593288	0.9851756918042874	0.10345858446538302	24.69707814377241	0.0014383847188766266
0.46200005201791483	0.2890902390725172	3.533230535435974	12.221894958375527	13.038404810405298	13.038404810405298	6.324555320336759	13.076696830622021	154.95833333333334	5.646516106526985	0.7354381506291234	189.706084589931	1.2242393197521764	163.0	9.450729048835345	16.751990823914586	28646.15199747233	5.169804573065775	4.053038767640897	2.921174856494885	21.367007434153575	2.3078862474806794	12.948399209087903	12.537067321666209	8.768308447812114	12.59869898634146	1.6532389817467326	13.25681952008753	0.6422115358767289	28646.15199747233	0.030373743836802296	8.082221710265584	424.1669219771927	252575.19851726014	1258.1526158915485	312.86288539072564	231.30056522858115	0.16375005501828693	11.934895259829736	4.599776963910371	81.66106890238514	0.16344855412066145	0.0875451693392255	0.9283637212640728	0.8270455680462748	-0.565633974264196	0.9984873612999855	0.09387188416222089	20.08613831025853	0.005933886899156406
0.4423758974276232	0.4046841053588373	6.576615953053997	16.251233655995577	19.1049731745428	19.1049731745428	8.602325267042627	19.209372712298546	496.375	7.189154072877037	0.7377912177308433	410.91996572845056	0.8278417843937559	507.0	7.299932396909669	11.517381908947318	45386.65658660102	4.556349525537922	2.2443127483412404	5.3235565849642095	16.94071212424316	1.3441199874673377	9.297925889962832	8.994070829077279	6.94639996619577	9.99431215804739	0.9184248572857162	9.461502666870066	1.2480501941944409	45386.65658660102	0.04977650175647444	3.068606859948265	158.4247370272669	104193.7811009156	2042.7323954501278	144.05359795558675	62.565698068511274	0.39702545766614217	5.899010855339641	3.9484709817464525	26.49907906314892	0.2628003172835621	0.17229177802159107	0.9676452757506977	0.8838634474292792	-0.21043073375306343	0.9246927751842281	0.17497344119473904	11.74890866118877	0.003923669560571984
0.6162703102983322	0.48667656057325503	8.75272362532072	17.9846829175642	24.08318915758459	26.248809496813376	13.341664064126334	27.820855486487112	645.7083333333334	11.083426122224404	0.5700655406802475	633.7484776942756	0.98147792893222	672.0	9.635980190751168	17.154217754345495	111857.6590283731	5.103964406469542	3.601847070493548	3.7921947654493406	22.439754793765857	2.265423579750258	12.57558823854142	11.81541345713321	9.216850006772646	13.222904786993212	1.520201706051435	12.901738245081662	1.1790136461558338	111857.6590283731	0.036312181122448974	8.30943019926156	383.1649890119464	770626.6436706712	10773.022326656741	482.68292724167253	106.78562101321236	0.640366835806696	7.603605548777281	4.3111108065326365	47.573715682485904	0.2267307317770753	0.13952866594851135	0.9683265358777646	0.886354695855357	-0.2989198553263717	0.97798717473219	0.14563709782750217	17.003588208963976	0.002481761885466479
0.2192447056105948	0.12050094404678488	3.451489446416106	28.642841545507345	24.331050121192877	21.0	7.615773105863909	25.179356624028344	275.3333333333333	6.279791362495672	0.5847702061635504	350.002716856654	1.27119630819608	292.0	7.529555570323413	14.020895499135177	32440.11171733842	4.91669897682647	3.842216976032443	2.5107443901390045	17.42575388599843	2.035603661472409	10.261245097349363	9.567174073562148	7.147070854444494	10.278683031553935	1.5422351323217518	10.54022167720317	0.6824610558355851	32440.11171733842	0.03818727716269468	5.803122056707287	283.5176191408595	155020.24516561968	1468.7668591572617	250.8946272527178	153.9361753155573	0.24850625177344776	9.761842351009347	4.4692640630742515	54.69111036378827	0.1841527164635231	0.10274203462016337	0.9291444771829104	0.8278087537242426	-0.3980876275480334	0.990467551760267	0.11235070803751673	16.097337580689434	0.004077968563842941
0.6687081680315051	0.31932285143130434	3.613004362636522	11.314581297398268	10.198039027185569	10.44030650891055	10.0	13.92838827718412	154.16666666666666	7.566152931426726	0.6881604347617288	202.04808867119684	1.3105821967861417	166.0	3.7551168263327197	6.904108792701328	4429.205939819951	3.893112411447009	1.5422191130268672	3.436502918775968	8.74550998355914	0.97013972759654	5.016905192693633	4.785758160114655	3.5944972326243763	5.151012750934764	0.6750131854034515	5.165458691432085	1.066658721034121	4429.205939819951	0.07998258092611409	1.5126257804149301	70.41742647565125	12139.693463316586	298.29066304783987	70.83164708353769	40.58464721748529	0.2824265418909996	4.931039323053865	3.591118353497846	15.313594224251965	0.28747122398749025	0.19639978137285535	0.9269767355301674	0.8276206876623451	-0.3170403426456587	0.9593361330222299	0.20150615902846883	7.925456318097205	0.010347859905165502
0.428506056569712	0.28858975335943077	3.959261789293307	13.71934291915816	11.40175425099138	9.055385138137417	8.602325267042627	13.92838827718412	108.95833333333333	5.878821533016065	0.6116455619922524	180.36735221768913	1.6553791408124434	120.0	2.765166985319201	4.22891960241539	1475.926275758066	3.0413141960533077	0.6947017419160701	7.773013275932725	6.554645575382795	0.5323454456997935	3.421664933798452	3.181889652648868	2.698965521926604	3.8556800534561906	0.2901945058989344	3.5070479938713723	2.1374185439332156	1475.926275758066	0.16125000000000003	0.5915947121312503	28.69833991501696	4135.753643680193	226.22119906237015	33.118063068377175	19.812138656371037	0.26681035400381126	3.082130756050407	2.907599398033544	9.900872921873221	0.408100465122548	0.3379248178449231	0.945980929112873	0.8649639905152783	-0.3098564684365178	0.9295637353695623	0.35467325495667296	5.034815747941204	0.031067891073503648
0.6744808071841362	0.39841481454638006	3.088812475039467	7.752755074020708	9.055385138137417	9.055385138137417	5.830951894845301	9.1104335791443	78.875	5.229084500226394	0.7911589104553384	112.42079417369908	1.4253032541831896	87.0	5.598857591121365	10.79900790026197	5600.560100273056	4.501747704220884	3.225088325443199	2.413655546509233	13.024753667758832	1.73368026297627	7.765261159127485	7.0413667700574685	5.358895065359328	7.665858602399504	1.3392172531438062	8.02335678043343	0.7213802344655157	5600.560100273056	0.053243493195930754	4.074973156673138	175.77857053378028	59833.03705548533	582.2715116140059	161.29097528113863	129.90273415903772	0.1242580124898261	9.182309881002215	3.9815818716431606	42.406357248082045	0.18360742397563493	0.10243799293765733	0.9022741718110265	0.7967599873910909	-0.6023746485660102	0.9979490670267107	0.12692524620002216	12.94849030695035	0.011931026408562964
0.5443192003647874	0.46273567253777814	5.461622993893757	11.802900269046937	11.704699910719626	11.180339887498949	9.219544457292887	13.19090595827292	208.16666666666666	6.424545236432963	0.7042374492824289	241.1973140825425	1.158674046833671	220.0	2.5033136601549693	4.500110707234906	2558.5363427780608	3.394412554417665	1.0591572050749845	3.317204285200933	5.768777668193096	0.6115738014475695	3.324446557465439	3.1532997156216798	2.3691950973934346	3.399582570799661	0.4380014915896249	3.4102361573637663	0.9486211872883472	2558.5363427780608	0.11202479338842976	0.5777657355473782	35.12067668889022	1990.5093703002094	78.91601422923216	27.29325380477309	14.20399363630451	0.32276863342223916	2.975904358719455	2.955050606690382	5.084242201795404	0.36793345721761805	0.27766242257752555	0.9462329569256973	0.8472364309662965	-0.17456917015805476	0.8381320714268756	0.2814323709000315	5.642057218174591	0.013727579333161785
0.723152176724891	0.6249605605965797	5.098553492686644	8.158200395589168	9.219544457292887	9.486832980505138	7.211102550927978	9.695359714832659	148.95833333333334	5.899620374228173	0.7979629667822128	170.29867060426187	1.1432638026579818	156.0	2.026137962866808	3.4693933091050235	1144.7489964746392	3.0635998551925896	0.7893164652790041	3.811766616545513	4.63769306959519	0.4887253265952526	2.637301552000074	2.4683813680927207	1.9110711896008783	2.7266218799943114	0.3271143197844408	2.7088991477694675	1.1667942529415622	1144.7489964746392	0.14776462853385933	0.38277511660414815	25.177840867648953	1153.8745801162725	68.7037631192554	19.61803700003168	9.662580587825694	0.34804061741399916	2.452101125190488	2.7036726252172825	3.3989983431704616	0.4115808185580747	0.3280173254992232	0.9429154993438652	0.8439898472039531	-0.177310689731895	0.8208812523151146	0.3177548998044497	4.762241213036402	0.021255238861557432
0.4966865510101343	0.32262702464398146	3.4290958723471188	10.628669052541776	10.44030650891055	9.433981132056603	6.082762530298219	12.529964086141668	108.875	5.279116973535126	0.7201288707529238	153.11791753272246	1.4063643401398158	118.0	4.744902809127507	9.041232019215288	5348.95528802884	4.280739858348016	2.235119188604993	2.720283697829483	10.913087700733556	1.330501197912028	6.534438555488445	6.0897385443373135	4.474729074741343	6.438358625992213	0.9753109905664876	6.732765372383509	0.7688330022157405	5348.95528802884	0.05960930767020971	2.631242324112537	141.75425398629147	28863.219291811685	348.1684703426017	107.45694006498232	77.5174087836334	0.17314350385129515	7.092069732100319	3.848636883430925	25.184169483458692	0.22179707146185468	0.1330175016903426	0.9153728636687325	0.8094240250031604	-0.4711094842433034	0.991358332771574	0.13037342053809658	11.582889355663939	0.010469124648615222
0.6564264956102547	0.497210965964741	6.494458612553643	13.061776704687942	15.033296378372908	15.033296378372908	12.206555615733702	15.264337522473747	437.5416666666667	8.574096308701966	0.75778841592575	367.8034288209425	0.8406134931628054	450.0	14.665018918845455	29.312961798708443	231002.34190192493	6.068453544644824	9.661888343802858	1.7210527887593694	32.7369568183925	4.697930577927272	22.008563429143663	21.779704069236352	13.448989765034714	19.287967053357786	3.83970143680575	22.656975472463955	0.030407045012627146	231002.34190192493	0.015960493827160496	28.961673345193276	1880.992682651988	3088453.5364711313	-12440.885788942785	1196.904796530681	507.7125137416814	0.4068814859046427	17.574007850322406	5.335760514682272	185.76279283216803	0.12952721046109325	0.06410175970062379	0.9318919870042943	0.8325263848967057	-0.48215527008012954	0.9985031442622565	0.06517732682335582	41.32713859916588	0.0018500295904422676
0.5702143796076974	0.30556481529255614	4.426213805294228	14.485351662809903	15.132745950421556	15.132745950421556	9.848857801796104	15.394804318340652	323.7083333333333	8.259755811808477	0.715052236052063	318.8469560439501	0.9849822300237873	335.0	5.39832933075008	10.899440364042507	21633.084947804404	4.688276718984509	3.075767648408023	2.0839505672021597	12.305204227248991	1.6909951325809522	7.791391656446972	7.544555666011157	5.0465052140363325	7.2586990132126585	1.3211675530794176	8.035942569389144	0.4179345520829687	21633.084947804404	0.04331476943640009	3.8705890343691025	207.23277427098245	54888.52526484789	155.3552243895904	162.60464026366907	90.5378940210035	0.2976806336094253	7.692769143184066	4.125528832304156	26.92035607800761	0.21498478349511513	0.13050249878931916	0.9187837672550047	0.8125699869038627	-0.3033217547134891	0.9714444895952047	0.12447104285161349	13.752355837882552	0.00428719934265032
0.3038228859896597	0.1903874667611903	3.387528588897309	17.792812975165035	16.278820596099706	16.278820596099706	7.211102550927978	18.681541692269406	202.91666666666666	5.405863787988904	0.6691075914829805	249.57436811282554	1.2299352843342533	214.0	7.280439601288253	14.086975889330414	24767.9967775765	5.00218184833372	4.3453378782650525	2.1093060947831566	16.495151055713908	2.2144553176391755	10.440613124478993	10.269819042384608	6.767967606899896	9.727183448814012	1.7337651548978232	10.75817376225889	0.3968354283043554	24767.9967775765	0.03541794043147873	6.731900283912615	333.2676599017031	155845.6420782305	556.5294688717788	247.2273343399383	198.26531632231763	0.11918628099298437	11.358356756958951	4.541437983018271	62.444106398402724	0.16238660373690836	0.0864507862570954	0.900221284344344	0.7943972253119315	-0.47436308821043927	0.9956795551674438	0.09236325276380365	17.9122358748913	0.0051253219619785
0.8511434023365857	0.3642987475397509	4.701479161382783	12.90555949789472	16.0312195418814	16.0312195418814	11.661903789690601	16.06237840420901	340.7083333333333	10.984481820095349	0.6801410323680044	346.8488979165841	1.0180229362844588	353.0	5.264788641584005	9.55329604070138	19400.360226948684	4.525476230778159	2.3202507738505416	2.5783949386624876	11.843457455018196	1.3206431938108738	7.24084197929896	6.939985597256753	4.869674569684052	6.973782885334145	0.9752857949465834	7.413401888141194	0.5502958855438853	19400.360226948684	0.04831914227704261	2.5287349859173456	156.8311267259142	31943.678260676646	426.4153321357677	109.3576341473741	61.60385107614143	0.28973213521835595	6.2810433974426765	3.9092593560814155	20.33315810679971	0.23507992846472037	0.14444523483682228	0.9384721098760339	0.8355777019763411	-0.25121082815299095	0.9483310110736481	0.16114314513592204	12.035354165881968	0.004269647402491944
0.8545721380252435	0.43024983262960337	3.5302946753233857	8.20522033383932	9.486832980505138	9.055385138137417	8.246211251235321	9.539392014169456	130.91666666666666	7.0119526836572685	0.7772935291214554	160.40911085735996	1.2252764674018586	138.0	3.483177885098257	6.924020374709068	3488.840294569553	3.9320359238283937	2.2210111647057422	2.173112798261218	7.988245109696636	1.11132124671053	4.8584272571777	4.512436866357238	3.2788584208394713	4.7093866888571645	0.8692350834218289	5.028066368886185	0.655654210472037	3488.840294569553	0.0809703843730309	1.6771359966370654	75.66680874989738	10779.534988341022	173.1335671171887	68.48845895939884	50.025156773585124	0.16863270538263536	5.592722881122403	3.634558663318664	16.55078349702598	0.26507694692921563	0.17664138431934992	0.8959362430321233	0.7952192440022047	-0.3435003355673603	0.9690400880795664	0.19203571025296304	8.423496543158342	0.010300122828349589
0.8297565417608943	0.34831360725879257	4.4543544477535395	12.788344626582479	13.038404810405298	15.264337522473747	11.180339887498949	15.362291495737216	309.7083333333333	10.611212612199592	0.63757801967462	347.20506239867785	1.1210711015159787	322.0	2.9307679558043414	5.422118930358837	5393.653270294919	3.6415342258872077	1.309703659386713	2.544420785949711	6.8072581509699965	0.7715957957097817	3.9875081517296067	3.806380721529476	2.79320337074512	4.0140547802248765	0.5799329049357387	4.092734537531688	0.6716381874883245	5393.653270294919	0.0907179506963466	0.8502547345946543	45.7048348534574	3393.701181423768	84.10492892783556	36.7897388632149	22.503364599150338	0.25359668176382705	3.756908497767046	3.23014064077777	7.554017830724716	0.3280196522027155	0.23569607188038078	0.9350888916382407	0.8339539399525397	-0.14242395527671317	0.8016562167448498	0.23659413763068768	6.489201753761323	0.009046118776154832
0.6764327232298168	0.4975858987498626	3.6769469463505673	7.389572243885022	8.54400374531753	7.615773105863909	5.830951894845301	8.602325267042627	91.95833333333333	4.998548476434613	0.8520630233760674	115.63069428585005	1.257424858568374	98.0	7.916239267631579	14.807631344372158	11946.768754932917	4.846603789041882	3.844414600836533	2.637039975869358	17.597350242717795	2.1038944863496183	10.749558820909197	10.157107885162592	7.260715100234892	10.336635142482903	1.5588529823050759	11.041096124106721	0.7144330247072839	11946.768754932917	0.038525614327363594	6.352788777577746	335.40355959543444	177409.68715229683	1555.098811168027	270.68316086075043	180.27054812375934	0.2117704117522258	10.863084081018737	4.361931474034335	58.21225296355836	0.16434702317506047	0.08547568746699062	0.9177444315774559	0.8112463037915252	-0.622491669280203	0.9987356308800728	0.08922885256608713	17.677617512118488	0.009574100827266702
0.5080786429684717	0.4691291560988648	5.057127011976099	10.779818193415277	12.165525060596439	12.165525060596439	6.708203932499369	13.490737563232042	193.375	5.476995399157276	0.8028460079771499	201.42749728549637	1.0416418734867299	202.0	5.427381632929086	10.243915042161088	12611.090257441883	4.561210470698584	2.7473852400133296	2.181262821582029	12.332561887999391	1.5347664480230874	7.695479562116792	7.475899745109228	5.0575172000411825	7.275044687958209	1.187196000234572	7.901337854333667	0.38104352322108215	12611.090257441883	0.04739731398882462	3.2107341973689043	191.0290203584611	42897.80463750703	204.32723356406362	139.52880722213393	66.28978174663449	0.36091993544884987	6.573160526602204	3.9428389861705404	21.378232640358434	0.23455435405340058	0.14680404527719854	0.937467722408155	0.8337353032439656	-0.35330086119492765	0.9804295564384288	0.15118941097249522	13.139201945756504	0.005719220164480971
0.4156595852019744	0.35967354229962606	5.101477713559999	14.18363352762326	14.866068747318506	13.0	7.615773105863909	18.466185312619388	158.45833333333334	5.895563228748701	0.6742330672575805	210.03135390478326	1.3254673925098075	170.0	6.159257629470856	11.759575459878972	12145.896579095099	4.511667304363474	2.745439182805068	3.4648420308505807	14.532746771053489	1.6526303459701648	8.197150551667942	7.4866855616915045	5.973152360064814	8.559594410988675	1.1418273914189103	8.452600219179024	1.1450304925095398	12145.896579095099	0.05501730103806229	4.253173298555219	184.94739930349175	120156.06729833939	2071.1995404938853	204.48581312989205	117.31037509026572	0.2776271796332282	8.302274243694775	4.217220661982338	45.82806239018444	0.21377094691928916	0.12977547195200106	0.9285365080830433	0.8305832286586503	-0.4596550145161081	0.9931689708970809	0.13574887194857063	12.767808308910784	0.007191704040495595
0.32835080227580427	0.19784872591600763	5.979087281951485	30.220499294444668	30.463092423455635	24.331050121192877	12.529964086141668	32.93933818400121	833.6666666666666	9.922925188506284	0.5524693782850663	775.3614496593601	0.9300617149052701	857.0	5.734733411577419	10.510273008616037	54223.7667645569	4.623301476363556	2.6496828845449345	2.6100886970250468	13.101519309507626	1.4851498529269027	7.749511301343871	7.338250939457768	5.372681593665707	7.7288377158419195	1.1024367918212958	7.9543451328858765	0.7274587878931847	54223.7667645569	0.04600864049103478	3.216681083408848	173.6342217986588	65521.016580045005	1138.820833144033	163.08989687070613	58.801483125639784	0.4781732205836357	5.944337674435571	3.929391984545391	21.78499265596511	0.25793663309045023	0.1676377631912609	0.9507990622844249	0.8559437861182323	-0.16288837998581837	0.881910821695948	0.1694307697248759	12.144556691750726	0.0029031693750442627
0.7893754117858871	0.4031843599022117	4.082254586294758	10.12503210016596	10.770329614269007	8.06225774829855	9.486832980505138	13.152946437965905	95.45833333333333	7.9924513834138295	0.6077710821459915	166.19577934243543	1.7410295522559802	108.0	6.954622317104787	12.160715185179198	8981.851852831174	4.426211142491836	1.9175715321279512	5.257297151227989	16.009902043602942	1.4899351901535085	8.89230665316859	8.248983826917431	6.606433301389225	9.403468742213718	0.898936545074274	9.119500805067236	1.566275775631138	8981.851852831174	0.05641289437585732	4.092177319635595	158.2911071755616	118375.98729988701	2243.6927883520702	189.98509926694263	134.96813210258745	0.17084305549671092	8.680206583678586	4.014010668057497	56.36012741562992	0.21380175817236852	0.13034665271910764	0.930650639874435	0.8369182615677888	-0.568230054369066	0.9966873951980624	0.1417368364408636	11.993140245903373	0.011803171420605819
0.4055705073465859	0.3380133145752455	7.251924846821568	21.454553812279514	23.345235059857504	22.561028345356956	11.40175425099138	23.68543856465402	745.6666666666666	8.701334274540832	0.6646226280366058	598.327302423616	0.8024058593074868	762.0	11.440352366011167	19.099956743152518	185677.88680948302	5.4117802503682135	4.496959234419913	2.6563597466853	25.454927060140268	2.4179059738068025	15.335944601128997	15.194189600188015	10.452991616986466	15.001935443153801	1.8119106836877208	15.609989348699543	0.34407216935842727	185677.88680948302	0.025857496159436756	8.480570657615482	582.4033882303196	372692.48707100307	2421.1485049574017	359.4930536808284	166.64582923254204	0.37063866162585596	9.968268765901332	4.66619443864085	64.54876637361886	0.18703181835754518	0.10634078366981026	0.9607245708226672	0.8699898389142331	-0.26047052140131355	0.9696839009408309	0.10746136273713976	23.111509986059858	0.0016709013233600683
0.6290357784579818	0.47641589387649075	3.2544356626811974	6.831081213938045	7.280109889280518	7.280109889280518	5.0990195135927845	7.54983443527075	64.04166666666667	4.296994489119213	0.8434803473989514	91.77355886744012	1.4330288957830597	70.0	5.923167951934532	11.329281546342372	5281.1468667637755	4.599374675090657	3.434889981798431	2.3889584583633123	13.899206477432735	1.8599403590873362	8.41091965274935	7.9447749472523626	5.71667629136705	8.182530186065684	1.4486977907954353	8.685905550918829	0.6140548020652478	5281.1468667637755	0.050204081632653066	4.701385834477244	228.84452680403805	80759.24964556286	575.9662883109793	193.48132909756598	141.01957470489833	0.16643398353982444	9.785016220301856	4.0461725312202415	42.20351564308354	0.1777822176973227	0.09882400119736333	0.9032108966793241	0.7943993434584289	-0.6896343038441339	0.999173517977501	0.0991165824952765	14.67839096153199	0.015116726331332077
0.5270846523935054	0.3432969276496848	3.429972554168744	9.991270756925731	11.180339887498949	11.180339887498949	6.324555320336759	11.224972160321824	106.95833333333333	5.266245473883595	0.7441889135515394	146.42346500419188	1.3689766887809136	117.0	4.996843791638901	9.403663860066517	5381.056793521565	4.016668935653102	2.115691860077022	3.761728833262298	11.707314315913345	1.353680101216363	6.5677735011455525	5.93410648712697	4.81060791050196	6.896706405411385	0.9331472705328155	6.781735648502323	1.2410313171809477	5381.056793521565	0.0786763094455402	2.8562896438175462	106.3023187373414	58110.97239208698	1359.6602225580425	140.59879006394095	75.22406898444595	0.3142600990341047	6.409020663001181	3.8477796623268614	32.51057904949672	0.273480724251806	0.19228705916336256	0.9268557475658221	0.8343360810594517	-0.43044350711618024	0.9857881844275797	0.1908474467854848	9.478832269738557	0.011805417432587248
0.6486734998323048	0.5254770400968617	3.300439294363888	6.280843961813279	6.324555320336759	7.615773105863909	5.0990195135927845	7.615773105863909	55.708333333333336	4.074217034610019	0.8483842690047585	83.14541291161149	1.4925130215996079	61.0	7.283899976637519	13.939850822595057	6789.046798452433	4.538348862652263	3.8458515610198916	2.5635373182908414	17.20319191358669	2.2058763943457866	10.22476915375569	9.141429922344008	7.129113381302353	10.074078532284336	1.7210677325658368	10.549684789364937	0.7383281537335186	6789.046798452433	0.05294275732330017	6.749944907364024	283.48324741093256	164089.95723790783	1239.4751605385698	261.77604754989983	227.34280682050382	0.07924238044656051	12.261431095975123	4.125553795659413	72.0204235531221	0.16085469403775796	0.0887063983374242	0.8959462786921553	0.7899497084899578	-0.7087844722681615	0.9991826950057775	0.08232156460126074	16.57424066783241	0.017407208933294713
0.6667101442945608	0.4704614141859977	5.4032169791399784	11.48493121054091	9.848857801796104	11.704699910719626	10.816653826391969	12.449899597988733	261.2083333333333	7.6571201445928345	0.726594578460767	271.9672794156262	1.0411891379765559	272.0	4.615816825488732	7.991029275292535	10364.731050970828	4.127576887371591	1.7923776980375141	3.1772233979118076	10.575319122246587	1.0845492726209418	6.027108987194053	5.727002500820403	4.337433497378283	6.237885624868303	0.7736155350745129	6.172975689557131	0.9242569790079967	10364.731050970828	0.0666360294117647	1.7795861203480037	93.09437676668064	21670.56520881359	559.3134061679891	87.26054526154073	36.75174403386017	0.413207856951795	4.756445640639914	3.6042810896108692	13.45862936669684	0.28606634482044185	0.19373677377726806	0.9530377002454636	0.8569433048662028	-0.2446567436091671	0.9349742409099093	0.20533787811408388	8.967628989653758	0.0065487533719701336
0.732642791927315	0.6835034206422489	4.4200930622771635	6.466819226923335	7.280109889280518	8.06225774829855	5.830951894845301	8.12403840463596	84.75	4.7378684933023525	0.8395179126600917	111.14261958064701	1.3114173401846254	91.0	10.518746068307932	20.311627854516598	20719.381877402015	5.117930223549728	5.707558878872188	2.205924524570048	23.651694754141158	3.175504466020361	14.63129213006755	13.361548955896016	9.762184007117336	13.889510747023822	2.4906840898278957	15.089251642685461	0.5757724963980622	20719.381877402015	0.03248399951696655	13.61080574090928	649.2156775808228	711954.6580394834	2679.988258054238	558.7903148425332	387.5296458558899	0.18773311225801312	15.907311661342607	4.668255963389123	128.2717071984806	0.13550452822927753	0.07016276740964449	0.903484801234333	0.7982288925565708	-0.6929350006539781	0.9995652365117818	0.06950551232477745	24.620090635583043	0.010003755881107636
0.23888476636138625	0.1528969227823856	3.026934169008889	19.79722098996753	21.02379604162864	21.02379604162864	5.385164807134504	22.045407685048602	153.08333333333334	4.729254510793125	0.6030814063605423	229.47046326108546	1.4989905057882555	167.0	4.079242782918188	7.254467681869139	5334.749039676411	4.035571250530461	1.9552551223456263	3.008092619487243	9.570568174302021	1.1001485802964441	5.492716909674547	5.140584064646831	3.930238060679474	5.640330113622547	0.8155950735533654	5.651955858638889	0.8964608768267142	5334.749039676411	0.07382839112194771	1.7746659781777565	87.98158836693948	16109.147508615635	366.7543890343251	80.77683712667833	49.320592184851265	0.24785867568083106	5.581816518025813	3.6816011166066027	17.047701971786783	0.2666666797646467	0.17839948263938188	0.9295291095746075	0.8271660810754231	-0.3644121292692676	0.9742472321545808	0.181130857449269	8.942023762924727	0.010104626803168164
0.49209662513025365	0.16078660264881783	3.0382796389953466	18.89634825876262	16.492422502470642	13.0	10.44030650891055	18.788294228055936	130.95833333333334	9.298829205423031	0.527242010592669	236.53543441854083	1.806188490628374	147.0	11.522681021485871	23.386034266497273	37324.43526836677	5.148766772587258	4.6113149689587445	3.5193936336686162	26.732954270481283	3.39212832050986	15.337150261467757	13.580722169708658	10.965899356197824	15.76705491428346	2.2434151022977593	15.934482197864467	1.2742198790995312	37324.43526836677	0.03586468601045861	18.679544771219106	688.7036861733395	2424103.7679053857	22001.853892616364	958.3334348701721	539.7468096281851	0.28634763557375664	16.8513872076993	4.685797141894937	244.11390268724045	0.16429237067155797	0.09884352798486681	0.9064138638676236	0.8188381649330054	-0.6821035402513075	0.9995648829084897	0.10778987462526872	24.060130575623127	0.008815693468278414
0.4955465304002362	0.2638666474977733	4.4677254256778065	16.931754990806514	21.02379604162864	22.02271554554524	9.486832980505138	22.02271554554524	419.0	8.390472439281051	0.701762062463307	385.86636164085763	0.9209221041547915	433.0	7.4157463718417596	14.701875261579564	52377.68732689962	5.16687607727175	4.438439064767186	2.0444816303326796	16.823045456756013	2.3078244457905854	10.66737673480658	10.181594533303585	6.904158525778719	9.918886930977294	1.807684378032179	10.998392421571918	0.4375666071630469	52377.68732689962	0.030407117217543432	7.17170945659784	405.65325156228937	214072.8719961749	1408.0528630002248	312.9381712411378	150.61292254046862	0.35912171784434765	9.622797952774915	4.4505860683525835	50.25338850345271	0.18815811397392737	0.10640755200489613	0.9273927248524801	0.8269341269150416	-0.3307240611646739	0.9840414415793741	0.11702459302616262	19.09385530045773	0.0025973091297655645
0.6467458842441407	0.5191291303362275	4.198046611801726	8.086709773120903	7.0710678118654755	8.602325267042627	8.246211251235321	9.16515138991168	102.25	5.230046262842813	0.7862814257107931	134.48741699287734	1.3152803617885314	109.0	4.021878371693599	7.355928113847577	3427.044542927829	3.9598545871930373	1.7499514038088693	3.353015112242564	9.287328842231007	1.1564619459922607	5.429005226644604	4.906291509884576	3.808194385877703	5.479134456353304	0.8147084798905486	5.607207471031466	1.0825878665974806	3427.044542927829	0.07852874337177007	1.9666778722566736	89.95955028700186	25009.923060690304	622.0676324161273	99.82791713899672	49.11006041419244	0.3480296068613387	5.453427740603221	3.6123247815035806	18.43259623743612	0.2756186392326202	0.18820767773103986	0.9255369153945158	0.8262642622267834	-0.4266280105905312	0.9844319541938347	0.19766369054496452	8.785702240489233	0.012443964279992678
0.5071987536751595	0.431802736277799	7.012749626567829	16.24063267180456	10.295630140987	16.401219466856727	14.142135623730951	16.522711641858304	355.75	8.237228650035346	0.6236314104763513	389.3313859598584	1.0943960251858282	369.0	2.690185340848308	4.772018155126422	5111.346043124679	3.482169756145504	1.2284293875912682	2.7014802718570614	6.119847763832509	0.6514164942934813	3.637770627674961	3.5012975305572174	2.5146228059559737	3.6052249578765356	0.4800382844223524	3.721812232734322	0.6327545654791452	5111.346043124679	0.09966877446552243	0.6185111561561555	37.83489662439629	2019.0523625067722	69.89300393303715	27.309866916326776	14.385041874831305	0.3135051969056191	3.059787989488904	2.975288216954451	4.808686826362901	0.3564881978799669	0.2629391044200351	0.9448169811947064	0.842702896968174	-0.11761087900850538	0.7482021995666648	0.2646497174139796	5.880931382169762	0.011173725420273452
0.4237700500882092	0.2730139691717611	6.540249650677963	23.955732633458403	27.65863337187866	23.53720459187964	11.40175425099138	27.730849247724095	855.75	10.151722017980417	0.608239481385768	716.6505786108953	0.837453203167859	876.0	12.177523452751569	19.745854557945037	218241.12469912673	5.340767971659796	3.8000017496687946	3.8427909826504125	27.889946897523288	2.3684597723319314	15.494875228598595	14.834333804210708	11.43960905581735	16.450337841705938	1.6162218893065783	15.783969842673828	1.0550775174498503	218241.12469912673	0.029161714726548653	9.04254564459857	439.09131980776795	694650.7199759783	8921.813539480569	436.8615036109596	158.38198282642722	0.467556939025862	9.28916422975875	4.589538114160497	69.43535654028031	0.2034016874734633	0.12046370918801588	0.9691697369142409	0.8877522706791893	-0.25829207270606047	0.9683240732559291	0.1201787822761118	19.22058478162669	0.001772521324782932
0.35994372562968524	0.269324541460707	3.0372407269901833	11.277252011708336	11.40175425099138	10.198039027185569	5.0990195135927845	11.445523142259598	83.5	4.059176103959161	0.7353978198337647	125.62790095488562	1.5045257599387498	91.0	6.772099970062028	11.615840230303963	7936.079172080092	4.503467070133317	2.8764225053058716	3.847327161800923	15.746473070821537	1.7631771348871794	9.07311170984664	8.421484166970373	6.468821369634794	9.277651701186743	1.2326258670752879	9.338611311734168	1.145712678016804	7936.079172080092	0.05252988769472287	4.888305132293184	199.30214412154712	151995.72682737652	2964.442801746709	217.94870214884784	107.74863595739053	0.34238590119687917	7.961296429694806	3.9288598780871	42.256238217681954	0.21225162146292534	0.12692119223512713	0.9391654202822477	0.8423588880677504	-0.591096229349472	0.9974777848724202	0.1523065647542511	13.092525397933686	0.012715691106351179
0.3858776477839404	0.2505986019476894	2.5345127689910325	10.113834432005703	10.04987562112089	10.198039027185569	4.47213595499958	10.198039027185569	63.541666666666664	3.9027026406985854	0.7334229450682793	104.99501979545853	1.6523806394039375	70.0	5.284453791592309	9.635705065414067	3975.738107137521	4.272649455043848	2.8491628676497482	2.949818360515633	12.453788229956846	1.4934615242386802	7.3202585274788134	6.695796100450484	5.120721342483065	7.333066887473781	1.1250198200291166	7.536329257230815	0.8088319012987495	3975.738107137521	0.062040816326530614	3.2100737642668804	132.6427168707027	33182.892048219095	434.34093511747784	110.43533508139674	118.82476018207419	-0.026966707625479838	8.816142839745758	3.7803680292244652	36.603454399432714	0.2056931127807084	0.1291771068729876	0.8980791745650374	0.7932734225911834	-0.6316369764762844	0.997631797589473	0.13510378136470386	11.571790607387356	0.018537137102479194
0.6031542998046111	0.5401670330322337	5.484888762610495	10.154060553864259	10.44030650891055	11.704699910719626	8.06225774829855	11.874342087037917	210.16666666666666	6.124465283539618	0.7954831930444435	214.89633410423247	1.0225043652858008	219.0	4.764075676873892	9.25624934709129	10481.77620107661	4.476545911713915	2.755604978201891	2.2388847078259047	10.78417489906719	1.4118666867991139	6.712360896709801	6.352721962767865	4.422441001993275	6.361733897073916	1.0823389920075754	6.918236175914923	0.575223937543963	10481.77620107661	0.05072871708262963	2.8062029780591478	166.2693505435276	35432.25977929505	380.842594615684	127.27636192534595	58.03430669172951	0.38023170771240716	6.089296596296953	3.8619313280143284	19.353678716518505	0.24156036905769282	0.14922904314884697	0.9339578392335002	0.8305000166946197	-0.3238088705493671	0.9733012569750878	0.15426447114564376	12.202301064577414	0.005544130244400217
0.8637220714414774	0.4562718077795794	2.8205190854968363	6.181664169045926	7.0710678118654755	7.0710678118654755	6.4031242374328485	7.14142842854285	57.75	5.339239781043907	0.8006503492074044	90.24210547526505	1.5626338610435506	64.0	3.5510666865030447	6.897837988516544	1582.9695438736708	3.7797516059707	1.6489922996508404	3.2664287629894155	8.310122857735475	1.0356925343581849	4.803871561313222	4.454112342877178	3.4324599312412287	4.877662926494247	0.7165478110812059	4.973318723249708	1.0842820082129916	1582.9695438736708	0.091796875	1.6567171454321732	72.20915344165024	12717.24917916134	317.26329089923235	71.17582287420562	52.82953613070512	0.15188164725322426	5.853737942325778	3.526572447874362	17.82622940498056	0.2519729902590489	0.16120163127599352	0.9064046390805163	0.8011538669634706	-0.5343553086806305	0.9915597545731651	0.16094774534044815	8.215609947004246	0.01968567985090141
0.7078863276226834	0.560087420754523	6.3707074627825	11.374487672299777	13.341664064126334	13.038404810405298	9.486832980505138	13.379088160259652	366.0833333333333	8.051844306933774	0.7800786027045542	317.2481248391729	0.8666008418097142	376.0	4.592510529186352	8.255517601915978	14885.71309427583	4.187238855100837	1.89772602259037	3.207569819509266	10.683576740558665	1.1465691717103859	6.127784717134664	5.826654998250265	4.381446537253839	6.302130203304826	0.8034171238744485	6.292031665906978	0.9743442242852941	14885.71309427583	0.06548494794024445	2.0399169452269916	102.18076485776496	31231.776694389082	802.2775763808406	105.31564519664971	35.66917432132508	0.4988026357289882	4.5884310043078465	3.5999717163318987	13.955583221698078	0.3012396014044142	0.20958034934616698	0.9546191710386972	0.8620563849764291	-0.21058378212633186	0.9133924695641652	0.2084205145543802	9.205649646894491	0.006081980267297966
0.6829796698933281	0.25971840138630936	5.544453726998452	21.34794337791854	21.587033144922902	19.026297590440446	16.15549442140351	24.859605789312106	713.9583333333334	14.580211321152266	0.5590540451115842	691.0013698175821	0.9678455136050172	737.0	5.714751696828601	9.572162099468013	42666.38964416739	4.367567442181889	2.443230377774807	2.49753511617011	12.944433481388606	1.2556618686532597	7.464434385959449	7.207293359846705	5.309639980781181	7.634793500607424	0.9794441431051258	7.6086779746062545	0.5271525985935741	42666.38964416739	0.05305715164157012	2.1741998189645058	127.83010002418253	23360.46561527004	319.5836400385858	95.82192815500706	47.10937457517788	0.34577691077194095	5.307844353892451	3.7844575919697996	17.711014338885708	0.2783375455161485	0.18793520449999399	0.9571646790020781	0.8650985144096623	-0.13550159552533178	0.8240626112810706	0.1867873547164878	10.752079066431971	0.0038866589747543574
0.8333471559204912	0.5567991826359897	7.144409288297485	12.831213678286195	14.560219778561036	14.035668847618199	13.601470508735444	15.297058540778355	341.2083333333333	10.692855425807908	0.5547003519512814	425.7017504738911	1.2476299928408092	359.0	4.273127140401501	6.291285351960721	9971.62763631478	3.527027293908231	1.0499398785178808	9.016211141878223	10.022707887671055	0.7063169823451664	5.175553724893641	4.923313627276479	4.112449104248062	5.910258783422993	0.44444119615004585	5.270305641006349	2.1233658891109206	9971.62763631478	0.10841784281624132	0.9897651903629034	41.01648379880294	21188.60357507505	722.7562745009384	51.471979593905985	19.479287378142555	0.45052836235663674	3.1247781441995666	3.096605118003943	9.482308309525127	0.37904756788756233	0.2950610545067796	0.9734116187501372	0.8980030710532563	-0.17757934386220225	0.8477856271704941	0.30630984824726554	5.740421291447766	0.013949871947759044
0.5337495466805194	0.26918720535151536	3.11079846309034	11.556264195499692	12.165525060596439	12.041594578792296	7.211102550927978	13.0	140.625	6.168150775668279	0.7103584407626219	184.0976604774852	1.3091389189510059	149.0	2.265816606571883	4.483866957341747	1585.2826945794832	3.397567489712576	1.3199333409357754	2.366128835052764	5.305676037242582	0.7045799724086248	3.1553567467518215	2.918629054211223	2.1775870673973095	3.128088969845273	0.5460714700069064	3.2618217565762824	0.7163800964482767	1585.2826945794832	0.11823791721093645	0.6832049724021411	38.11361342779385	1681.6980097446603	36.70562053520889	26.753629845448156	20.560265698521953	0.1438939085194399	3.5473119160231557	3.0747294492153117	7.389772967995937	0.34746409938543593	0.2591101514033259	0.9173359078190082	0.8171482612574076	-0.23158447888380795	0.8917970232681498	0.253671572167132	6.044753565716213	0.015935852439234604
0.5770972864262262	0.5209823570228054	3.0762924093857245	5.904791914577375	6.324555320336759	5.830951894845301	4.47213595499958	6.6332495807108	38.791666666666664	3.407639390814124	0.8456526222907618	65.53164713817979	1.6893228048510367	44.0	12.860780029244323	24.382780543632922	15523.203714990968	4.782739857027802	5.57683664178235	3.3155445902542984	30.017555133874247	3.697741215215443	18.188031642159082	17.400281555846657	12.44740438421286	17.570150749661387	2.3847233636385914	18.78297325855555	0.9957616138743975	15523.203714990968	0.041322314049586764	21.995589415432796	894.1888386502014	1868796.4361688788	8793.833305886386	885.207862842649	810.452361247769	0.0499872884912399	22.840294851860378	4.091695520013908	278.2373432102681	0.09591192104773841	0.03872371343453402	0.8859775422699541	0.781905621921234	-0.845021066962468	0.9997957786480642	0.03510314254634454	29.56853738513844	0.0245993333455003
0.6652761482038071	0.5427970308025778	8.922318202640447	16.437669508707405	23.021728866442675	23.08679276123039	13.601470508735444	23.108440016582687	937.7916666666666	10.935589456200029	0.6372618826376723	727.0602951094523	0.7752897801851361	954.0	9.217948753891903	13.588584717545691	124620.40845532512	4.62135953687267	2.415828364426366	6.080996747393048	21.402169524560772	1.4423446292494266	11.275804290962958	11.004320549861795	8.779821748670159	12.622347775890614	1.0158780932544806	11.42932014460379	1.3319404454993538	124620.40845532512	0.04678964000193382	3.4855965597473606	167.56834412868955	187108.31351945546	3122.85877577378	176.00500258401823	57.4068687114623	0.5104018539904689	5.660719539149273	3.92449470406087	24.434521187407316	0.26837849613621906	0.17759098715812976	0.9798136862444664	0.9064428480477922	-0.1569101414080104	0.8740578504086258	0.18289692593267717	11.74343285523548	0.00313081067336068
0.3327269082533521	0.2534804175081011	4.439594416369517	17.514545936187087	17.11724276862369	17.26267650163207	7.280109889280518	17.291616465790582	246.16666666666666	5.827560718808842	0.6674076972604588	284.60710868779444	1.156156162577364	258.0	3.266891735323613	6.064879488608917	5350.407104077505	3.7829729619202763	1.54149479895047	2.760633941124647	7.426684697970473	0.8658325390655518	4.432767463644132	4.179069485747727	3.059408214399583	4.36727648357089	0.6435151488463293	4.553900748952282	0.7631585057300313	5350.407104077505	0.0810648398533742	1.0885846445661185	56.06025286133127	5644.5932232920295	146.8604260615304	44.96671531724532	31.438772897629512	0.1909496149247413	4.335340687253845	3.453223282492303	11.548757168295738	0.31536196186155424	0.22553008153341278	0.9234437677996219	0.8245976487365808	-0.18948615000501917	0.871287746199566	0.21642654936315048	7.255592652704379	0.009073940260382028
0.4726515050789142	0.3330924574707075	4.912919300313879	14.749416236018874	11.704699910719626	10.198039027185569	11.704699910719626	16.55294535724685	201.20833333333334	6.971333782989694	0.6009621049276468	276.31280578571574	1.3732672062243068	216.0	5.405441559876239	9.15219497059914	11037.049951099267	4.277004310177561	1.991802584018977	3.854052830620809	12.38519808913494	1.1927492067592922	6.989303994025285	6.662752596855409	5.1239024758281415	7.261295613306799	0.8300812357993431	7.148248280334939	1.0784808684498621	11037.049951099267	0.061771262002743486	2.247083156413624	104.49249838644658	32289.929223989762	746.8525450404778	97.43239381063096	64.67613525568107	0.2047309217050302	6.219338368301269	3.904660371666102	25.236239298386142	0.2437899239694434	0.15192119960067235	0.9411855605046374	0.8429316520276227	-0.3321908094118318	0.9717979550616541	0.1614778404704474	9.810045041929467	0.007022598614710977
0.5569053424158596	0.4271765983594039	5.594084252269985	13.095483867221155	15.033296378372908	16.278820596099706	9.486832980505138	16.522711641858304	341.5416666666667	7.292944927176164	0.7503156075845329	314.92171385507834	0.9220594281471123	353.0	6.547227549994375	13.691366674716473	36146.93539555886	4.972136054587986	4.7004034295038535	1.7291708820418235	14.81819464387009	2.330262644918138	9.76836590960545	9.263335706218996	6.087687197181769	8.730507446688321	1.9190041738423593	10.119251474904063	0.2895234209927656	36146.93539555886	0.03509377332295421	6.978277868406147	394.4425270735046	183106.9560599765	-114.9325826185264	314.1477101385502	120.87186097476463	0.4483669319666949	8.653794973612445	4.372860205252411	43.95516063560602	0.20846638177816296	0.12720483118975254	0.9247137822955236	0.8235786539520807	-0.32446272086800493	0.9803184653447421	0.12844010208337553	18.59847282109083	0.0034218300261941873
0.5389584155193755	0.2691889748393949	3.0347919886700256	11.273834637843771	13.152946437965905	11.045361017187261	7.280109889280518	13.19090595827292	80.5	6.076128053239731	0.6363780260903269	141.6770600497912	1.7599634788793939	90.0	12.268037428281787	22.50930518565684	25477.62121045444	4.992854591656501	5.959766278135426	3.613027226995126	28.402943422192223	3.3382679991133615	16.307504528090313	14.876184197620233	11.671088418704048	16.731855003488175	2.28637261422452	16.825120508221048	1.1742284102781746	25477.62121045444	0.03679012345679012	17.149976182474358	652.0153219546944	1467887.789582439	10928.304848978996	762.014336635949	576.5426880413218	0.13963401390582367	18.558729881936742	4.583536846311623	222.36929784836664	0.13228313976000525	0.06944886410307732	0.9060469641496722	0.8080471976923239	-0.7203468609785327	0.9995694737150137	0.07636237119520325	24.541598869241987	0.012900739203507837
0.5159106434774842	0.2510554829011704	1.9318470057893125	7.694900678786594	7.615773105863909	8.06225774829855	4.123105625617661	8.602325267042627	41.708333333333336	3.9698811606881206	0.7670449371642998	75.82490483592272	1.8179797363258194	47.0	5.9053011133056925	11.539671093070448	3563.003339605238	4.187805214283427	3.324727952053655	2.473455549011317	13.772763609483325	1.723409960915352	8.454006343072447	8.329484016900782	5.667870736950785	8.104892872532542	1.2951581658070062	8.70681237271876	0.5906882775744801	3563.003339605238	0.06745133544590311	4.338358445019344	221.97478723199876	68192.51161439312	562.561731891177	171.21356318580803	121.97191152864231	0.1796942317697257	9.036034798534798	3.5154961675453484	32.78916752008052	0.18909723406235748	0.10465999475942914	0.9145585178396186	0.8066212756856359	-0.7465296858068007	0.9987234961979821	0.08702841814185566	14.463780236857161	0.029027065524185193
0.7977575581421114	0.5211799436518415	4.7560489851797785	9.125541078681481	10.0	9.433981132056603	9.433981132056603	11.045361017187261	163.625	7.279969367654467	0.7539916355544938	191.8745478877441	1.172648115433119	172.0	2.652368029228923	4.843995588541245	2311.3717846625304	3.4706649871756166	1.2105610981949821	3.0653519338992523	6.069034427344415	0.7103957618497352	3.563034043490219	3.32092309596033	2.4896039084164077	3.5794305189280076	0.5140089594858938	3.6658161506496136	0.9057030722092406	2311.3717846625304	0.11120876149269876	0.7429964552932928	47.40765450066938	2724.9258786650166	87.3425916255101	33.075384346140574	20.91492759781399	0.23407817345633972	3.607605215597396	3.2008842274931735	7.468147777014822	0.3388386136227846	0.24892737375201482	0.9327112226948302	0.8316489816974794	-0.2162780063070469	0.8913411761359563	0.24967444890688587	6.659251795667306	0.01335488219048628
0.7579146460061722	0.543234163790825	5.689263369145574	10.47294840487288	10.816653826391969	12.206555615733702	9.486832980505138	12.36931687685298	273.125	7.937600982920135	0.7664071473079977	265.6229207503436	0.9725324329532031	283.0	2.140621425814689	3.641520347835805	2328.1306219383646	3.118117869926768	0.8957751862512251	3.172666186248772	4.704039818580573	0.49848103584609577	2.8026893822628143	2.652798468978293	1.9394595160383343	2.764580302542239	0.3573290426544276	2.868206751877147	0.8836923376096011	2328.1306219383646	0.13728477069260447	0.37154219806494176	30.17767141925047	887.8742484059803	46.64567396015813	16.893286361604645	9.051698250844153	0.3114019818050967	2.3671336303539086	2.6642013249227032	3.138598464464846	0.4194778276137713	0.33831955417118736	0.9460565867479114	0.8483895117006596	-0.12253286042965342	0.7258119363878369	0.33193161290420714	5.310585909831021	0.018937478563181728
0.6107186932196726	0.4328010536207472	4.193584657949933	9.68940491911248	10.0	6.324555320336759	9.0	10.04987562112089	65.25	5.9175007102766415	0.5854886850389927	133.8708318529161	2.051660258282239	76.0	7.575245980497478	11.677499485527772	7465.4182310754795	4.227767699923209	2.2960169570271356	7.432465646418547	18.110230229293773	1.5996051769081718	9.63174060258641	9.177486780452394	7.425605807656773	10.684624421637	0.9196765476009745	9.9110638808855	2.0500869028274837	7465.4182310754795	0.06440443213296398	5.458760215481533	174.02675399116896	305144.9761402098	5635.155161902475	290.6296123067755	201.08719415244155	0.19084626886499007	10.049027261810382	3.8887321775148815	96.27875313634023	0.21758842852207663	0.13937868912893575	0.9246286700758783	0.837606162346425	-0.6408857854994712	0.9975571998409182	0.1331144932979374	12.295916308753572	0.019738981841761885
0.5957011120300588	0.39040041595099295	4.377945381493211	11.213987492376992	11.40175425099138	11.40175425099138	7.615773105863909	12.083045973594572	195.16666666666666	6.680184819500145	0.7420365352086529	219.27843958458965	1.1235445239176243	204.0	1.7147103171577445	3.0810327078894852	1204.028691570969	2.9403239366913176	0.7907194280104912	2.209557348062649	3.7254551205730237	0.4474156319043779	2.3727957111418574	2.252208090109635	1.5345653659178244	2.190889754655199	0.34130510034680683	2.4294240941567726	0.37430214061539285	1204.028691570969	0.14282968089196463	0.2719419424562639	20.68580409928167	228.82364587588	2.6801318246208865	9.710402361794948	7.860177223480828	0.10731114450577349	2.2633797131656226	2.570552674893778	2.5771964991550735	0.4180422531382335	0.3344947630745508	0.9205534575187525	0.8157442626444131	-0.0857516578437748	0.6120825395694219	0.33582219440284394	4.4959219400948776	0.02314100780848677
0.4844770450188259	0.40075558825671814	6.191426249588989	15.449382194573051	17.46424919657298	17.0	9.433981132056603	17.72004514666935	479.875	7.484871032993215	0.7919201219816531	374.3014387158549	0.7799977884154309	491.0	7.618942763803437	13.295760105228894	53402.015890252325	4.925363120388699	2.856604005097985	3.3467508251715805	17.074052750525063	1.759995012596557	10.191016909281638	9.851986314152152	7.005135621190628	10.068917129334434	1.2203067483131222	10.428889833406847	0.8699804460262511	53402.015890252325	0.03751851037618062	4.904917512072421	273.59366658002045	192235.9618931392	3101.7429474214873	247.42226679622647	71.3033947417857	0.5557658156531871	6.479374167874425	4.036365823605056	27.650573508119653	0.24205992454684816	0.15218689068633903	0.9629199148462105	0.87360695080238	-0.28035165427920855	0.9687667202670425	0.1584834635650108	15.148296825050842	0.003101029651243294
0.6565205294804689	0.4090773530673849	3.7211766884613806	9.096511113506725	11.180339887498949	10.04987562112089	7.0710678118654755	11.180339887498949	118.33333333333333	5.9720462926644045	0.7274550118356002	160.2320477850837	1.3540736432542284	126.0	4.849258272056414	9.051062154802707	6118.139788361705	4.281832635458899	2.2871198954358842	2.8251740494549695	11.55226382877454	1.351054631058372	6.7670657884955405	6.611968774734745	4.739977433579997	6.812286395194543	0.9944385133400877	6.968261259955574	0.7648663593644582	6118.139788361705	0.0660115898211136	2.7634856011708786	141.90731085529174	37980.319312331936	597.2614852076142	117.91924832992865	80.25508765373385	0.2066440234114109	7.176223543784914	3.9271498534161964	26.142159944052466	0.22542403524290533	0.13724808551407017	0.9225279405954152	0.8182734377002562	-0.46308447547168136	0.9913637268241501	0.1275496204573724	11.5086075624608	0.009978556436323605
0.7966007847781003	0.42355856181765167	6.310267724549664	14.898217846122373	16.55294535724685	15.652475842498529	13.92838827718412	17.11724276862369	571.375	11.867932028016181	0.6516062393654443	511.029980830148	0.8943863151698062	588.0	5.656564311698531	9.759879943568132	34646.07820228191	4.5167495010032255	2.30510568199651	2.8689462042677785	12.66136206635439	1.3017040727394256	7.510395940499571	7.214060436128967	5.210702878144058	7.450659188210333	0.9533832747648513	7.676060298392729	0.7033233492254761	34646.07820228191	0.04941806654634642	2.5158545214886514	157.91693355127393	35388.859116757056	642.9035282024435	113.72578298823507	52.253996520938045	0.374908242106659	5.616288969409542	3.8676603880314153	19.700666403514237	0.26359036397285907	0.17199433356714525	0.9532239529705941	0.8585513884216898	-0.17112988737466542	0.8883016327234112	0.17510562857014986	11.938060378750523	0.0035194185503126317
0.7504118722158094	0.32454474364133173	4.076387769790882	12.560325963238748	14.317821063276353	13.038404810405298	10.198039027185569	14.352700094407323	267.0416666666667	9.42541772171483	0.6601702405858536	303.7718559507799	1.1375447874580618	278.0	5.8753422065438565	11.240656559803748	20568.03584593311	4.759524823821225	3.2954282565289876	2.1794698390067064	13.27189064084632	1.7048776102358947	8.363427168957315	8.302214222368534	5.445277951842257	7.8266126890040635	1.3288504292831127	8.601496407776777	0.36300060781547006	20568.03584593311	0.04166451011852389	4.0388264425434475	246.64445815456426	73700.3209633097	568.529821141047	173.28959336844113	90.43621803717141	0.3266417082250124	7.338743629037647	4.125245345662656	33.91160372723115	0.22889479958689854	0.1430851776375295	0.9327951109357385	0.8348253879613374	-0.35506176570663445	0.9830711092076997	0.1552817231085612	15.028976382795172	0.0045937978824801586
0.8518669359951982	0.6187866337459264	4.301252187400411	6.951107139082942	7.211102550927978	7.211102550927978	7.615773105863909	8.366600265340756	118.16666666666667	5.9214183403449345	0.8482059575452588	137.29228373894082	1.1618528948288362	125.0	1.723688869214492	3.0869689246848013	664.3652975878879	2.836462189239979	0.6681415218120654	3.610742401248471	3.933972766605354	0.4157032991133871	2.2454737788578587	2.0715898689337235	1.6282768613383625	2.3056959052669916	0.2845180034726092	2.305411542589111	1.1404533083729977	664.3652975878879	0.16928	0.27276988916491185	18.154358759910597	499.2863116177087	32.5203094299003	13.257913401122284	7.2680409229342855	0.3050069691067744	2.130406345494944	2.488332753426096	2.460458600971335	0.44130000248726975	0.361541271822911	0.938521276375734	0.8389451267970945	-0.18924769050996962	0.818231274704827	0.3353254510730605	4.079880768374706	0.03032391800949254
0.5895660004357216	0.2728684744994893	3.159336136437834	11.57823798528894	12.36931687685298	12.165525060596439	7.211102550927978	12.529964086141668	150.91666666666666	6.826135461079748	0.6991283615059768	196.07339717650873	1.2992163258520735	160.0	3.7482903428276173	6.935290745098666	4461.480354025308	3.9480489413233193	1.91899069549455	2.8140189023584434	8.808322810974689	1.044885352984745	5.129006940901828	4.885064171837244	3.62428650564777	5.184036305326918	0.7896028611111436	5.280554157724185	0.8083112574209875	4461.480354025308	0.07625000000000003	1.5775400128390484	74.29173147824719	11926.349423771446	237.88649632158072	67.15282982913669	47.678007719619636	0.18493113307145848	5.3910799098558195	3.6439271270267133	16.89785593541199	0.2734100006434831	0.1826400215687996	0.9225307277498236	0.8213327051751657	-0.3210677323497069	0.9615238135481271	0.17707671718480794	8.326762695749252	0.009783935253406921
0.7594147294133378	0.6934669693840623	5.473448411910288	7.892875441164571	8.94427190999916	8.602325267042627	7.615773105863909	9.16515138991168	161.54166666666666	5.993965867445171	0.8116215441813954	176.73406392573577	1.0940463075103581	169.0	6.635729986685205	12.404918443165275	15530.801500297475	4.858448438269584	3.830488724944887	2.1606608664109377	14.95012221860376	1.928819877883135	9.31625708264747	8.850274617169083	6.133265881313311	8.81685633729045	1.509903960610475	9.586356645231328	0.47720980813957875	15530.801500297475	0.038198942614054134	5.1055876995917195	286.7459521506888	97692.65029414924	573.32465969591	206.1855290854749	120.60645687419563	0.2645984538876845	8.711687779655916	4.2932778003814	42.661241957075646	0.19555228347488654	0.11174164775715291	0.9251958569553309	0.8217634620706207	-0.46721872662034986	0.9947151198018014	0.11914912868876544	16.287731380988518	0.005910692784862604
0.5906011267327176	0.5085479750064253	4.0696208201315685	8.002432455030718	8.54400374531753	8.54400374531753	5.830951894845301	9.0	102.625	4.726245624543609	0.8507405771657875	124.60125703432736	1.2141413596523982	109.0	10.528695282081278	19.91269185762384	24921.641589497936	5.326363081693687	5.3502127920019955	2.26525596732818	23.17002931171839	3.0828077595406564	14.679035745221293	13.860501836939545	9.533561287073322	13.636468024645069	2.3329597746127306	15.120810615344624	0.563381701505	24921.641589497936	0.027859607777123138	13.164823255634142	696.0273534621573	675044.4001182133	2562.3535935373507	547.6397250353822	366.803687974293	0.20878762317459762	15.724803211667366	4.699114706010753	111.04135425062265	0.12245684297412597	0.05562531363028304	0.9043600515196152	0.7954941240980037	-0.6928446558810288	0.9996786887578667	0.058536208708058535	25.504860504167066	0.008027602601629163
0.6157894916814216	0.43361810763145786	6.917630136544962	15.953277814736504	17.26267650163207	17.26267650163207	11.661903789690601	17.52141546793523	565.7916666666666	9.823860836189093	0.6592010186636431	501.8461758311546	0.886980500769402	581.0	6.17366392956118	9.875926169662922	36840.632134696054	4.354414874768111	2.0200221038071433	4.8548778041955485	14.348522553958066	1.2031197002130913	7.809807136163899	7.462735088856125	5.886422810518417	8.462099743439648	0.8188532133798003	7.962977169083562	1.2935118327748647	36840.632134696054	0.05907969226302802	2.4159178912694776	115.0207503430044	62128.21353248852	1465.5051111748044	119.75508080279687	48.2667683802733	0.42843205845033216	5.225425325861494	3.804041795373025	20.337939005530284	0.28139445769126015	0.19013041496528793	0.9657326571259855	0.8800363223362915	-0.18584921173280228	0.8990608115470804	0.19122105885481	9.855809759374901	0.004619771239464898
0.6528746460515819	0.4421984030356398	7.193547418913384	16.267691989682756	18.973665961010276	17.11724276862369	13.92838827718412	23.790754506740637	620.5416666666666	10.620763649840281	0.6540117099594761	537.9549383869651	0.866911872778296	639.0	5.998841956530161	11.855308816318399	49571.70577356019	4.838056893334923	3.600183342773679	2.20203199901735	13.699122017290843	1.8437698738490647	8.533422741771414	8.064592978286466	5.619057926456361	8.080064090834483	1.4219148961631412	8.807780897619432	0.5694498835851806	49571.70577356019	0.03929016631522748	4.757700650688216	265.244641119955	115180.3464325277	1139.942969822777	236.60614610058954	75.64456936336556	0.5207134323891839	6.889122600921487	4.081865267911239	25.660649199584256	0.22990352632272504	0.14151250677602406	0.9413833179521374	0.8409069254779874	-0.21677032290273554	0.9376602503820286	0.14550041616874407	14.991916545016151	0.0026009155422029445
0.5321917859361287	0.3665187935575428	4.422136254194618	12.065237395528943	13.341664064126334	13.038404810405298	7.615773105863909	13.341664064126334	234.66666666666666	6.421020237269914	0.7968460382072806	230.89293431588027	0.9839187541869898	244.0	11.10387245933417	20.573873535462536	62988.509006520326	5.567332181790215	5.726848138491901	2.371113424735651	24.9165515775619	3.0324222568179096	15.653399472068779	15.187876317804134	10.240471080486403	14.676080497075498	2.2873155122802924	16.067035416526068	0.4204626751613686	62988.509006520326	0.023683149690943293	13.120712043739866	786.8854165697061	725385.8963399094	2753.025640856895	534.8115475011822	297.55883267306297	0.28953672613195097	13.7157860104846	4.875554272863875	99.51443227301995	0.14703696946650205	0.07596066041610493	0.9320723439596161	0.8291207059994665	-0.5345594300369579	0.9987137403372153	0.07621873110264851	26.96777945934559	0.003524177191862532
0.6771590383293437	0.4040641598701331	4.265081011953581	10.555454889452172	10.770329614269007	10.816653826391969	9.486832980505138	11.832159566199232	202.91666666666666	7.147721682070201	0.764266271756144	218.4999005126082	1.0767962242921145	212.0	3.237805149825892	6.0665096309965225	4527.5987866938085	3.8468301785403716	1.7724452475705665	2.5987788800614773	7.496083280317581	0.9434267916569049	4.484553003390896	4.186036656473934	3.073724859981107	4.422358420336474	0.7114088344032184	4.621319946773053	0.7281331625311774	4527.5987866938085	0.07872018511925953	1.245382410220189	66.30554110455172	7795.466961511993	175.45742873741295	56.60077520519448	29.734337354762722	0.32563106956197063	4.399692587497259	3.3757993628682432	9.287844015513544	0.29265892019101925	0.19804667294093917	0.924747094047535	0.819345365893803	-0.22203518982562556	0.9095253236566104	0.20468077418115052	7.717265012700038	0.008540714704627314
0.7845448100482921	0.6382711814527778	4.561191949846856	7.14616621020718	8.06225774829855	7.615773105863909	6.708203932499369	8.306623862918075	124.875	5.606487611960516	0.8860638592829914	136.35448760099706	1.0919278286366132	132.0	5.182600860038028	9.792778573673601	7181.140911215826	4.546980875158841	2.7501661610306476	2.2547331532692905	11.346936864737442	1.4966761802037922	7.163222249448798	6.690776036732948	4.669613880185549	6.677322984551893	1.1353476327281182	7.3758106443106275	0.5446730914807552	7181.140911215826	0.04809458218549128	3.0908296657276537	190.3445335380631	41297.07370632601	402.6795270110967	135.6006299652388	75.83994248758462	0.2901244182010239	7.071707976098835	3.9628700819136	24.495248969918258	0.21534240024923285	0.12359388993353569	0.9215206856885771	0.8141191461533358	-0.4543157783263259	0.9922555763594954	0.11646249642974302	13.240693886998924	0.007616362510766566
0.2848446779313807	0.16272392201155816	3.1143784413854974	19.139032558250932	19.235384061671343	16.0312195418814	6.4031242374328485	19.44222209522358	136.375	5.451651564973195	0.6243792742010652	205.2069922974046	1.5047258830240484	148.0	5.29762943239223	9.703947720453542	8067.036284233452	4.337653104412507	2.7824712050856917	2.8585225084101706	12.253281468202243	1.504751018658608	7.159645878988181	6.672977036728397	5.0272292139880195	7.226052254214223	1.1211641509438297	7.382885744781392	0.8689496463710596	8067.036284233452	0.06053688823959094	3.246472807983848	141.62037023627002	52283.6149449986	789.3442560453138	147.88299617903579	93.7832011561123	0.23440114206075477	7.754328934318502	4.068555117146624	31.449681795086352	0.2116736909751249	0.12583266712371136	0.9170869244582447	0.8121842081168601	-0.46396677092826116	0.9918855179654643	0.12821226254698131	11.315429560978638	0.008907657260899534
0.3229646835008962	0.21568519885820922	3.506482388867546	16.257408516811097	13.92838827718412	11.180339887498949	7.211102550927978	15.588457268119896	154.625	5.25056879617667	0.6507023171766158	214.1024217166487	1.3846559205603797	166.0	2.819936722446079	4.8975027415529	2411.7386515377607	3.4958521754357097	1.1346992312318696	4.107539727547025	6.5664790596225115	0.6727101994057385	3.7122530410896424	3.5189265268567915	2.693693966374474	3.8727850932480377	0.4527306272140521	3.8116329956595987	1.194624378928371	2411.7386515377607	0.10647408912759472	0.7477234525216703	41.486643115667796	4174.466279653922	166.2855131324075	35.306828055785346	23.315675160711802	0.218825266818858	3.772026684117047	3.231203998481306	8.466182121070831	0.3275462300090299	0.23529465831367752	0.9343172505165552	0.834109349154467	-0.23898693028801654	0.9062522155984395	0.24149994551763945	6.200628633660472	0.014068807312413084
0.6608957612004273	0.5940209806708296	6.021614526064895	10.137040141687704	11.180339887498949	11.180339887498949	8.246211251235321	11.357816691600547	269.875	6.699526860759981	0.8238545031539842	245.13691041824598	0.9083350084974376	279.0	5.638759134842184	10.410283626943457	18274.639338791636	4.620254422928208	2.9432167433947427	2.0767159199554044	12.567327998455937	1.5340970829292422	7.894062294237531	7.684861820784655	5.17877616080565	7.3885518376502874	1.2077207272385364	8.093237882466587	0.3262387802457114	18274.639338791636	0.04464228362944978	3.1842799168895297	212.36860546657667	40897.21153794105	210.34956488685035	134.19840182764372	63.58628969747728	0.36015378481290955	6.249263138964987	3.9581336189680005	23.364139564034815	0.24593056809457298	0.15559151458358564	0.944068033623036	0.84580056501232	-0.29673675693677626	0.9677459203407619	0.1598984121790051	13.952025458857118	0.004631878728822147
0.7518815074135339	0.4387115727692044	3.381121112822775	7.70693394632993	8.54400374531753	8.246211251235321	6.324555320336759	9.055385138137417	100.91666666666667	5.794701113103083	0.8185038348283694	128.06742302257055	1.2690413511732836	107.0	6.108869453661836	11.312763398273448	7965.803062148207	4.6191888105895345	3.0487271657561603	2.5833486675055024	13.638089180521058	1.6426600098895754	8.39962380439351	8.04371951241601	5.615495454523544	8.022593725997513	1.2116575112997612	8.628253449578898	0.6445991315084633	7965.803062148207	0.04725303519958074	3.8930775348360505	218.81282154199386	60327.199161428274	564.6175867913072	155.95821004880756	120.01988838354796	0.14854326738181822	8.920269240973937	4.117198874918542	36.40997055546504	0.18285835774115095	0.09851719284046652	0.9123385929179132	0.8043335056206095	-0.5509428223135605	0.996857423875289	0.10666501559020423	14.480761136295076	0.009632004992086201
[truncated: 57 more columns]
