# Supplementary material for: Does consensus contour improve robustness and accuracy in 18F-FDG PET radiomic features?
Source: EJNMMI Phys. 2024 Jun 6;11:48. doi: 10.1186/s40658-024-00652-0 (PMC11153434; doi:10.1186/s40658-024-00652-0)
Supplement: Supplementary file 2 — Supplementary file2 [file 40658_2024_652_MOESM2_ESM.zip › 40658_2024_652_MOESM2_ESM/supple/TF_41MAX_CMask_static_all.csv]

Elongation	Flatness	LeastAxisLength	MajorAxisLength	Maximum2DDiameterColumn	Maximum2DDiameterRow	Maximum2DDiameterSlice	Maximum3DDiameter	MeshVolume	MinorAxisLength	Sphericity	SurfaceArea	SurfaceVolumeRatio	VoxelVolume	10Percentile	90Percentile	Energy	Entropy	InterquartileRange	Kurtosis	Maximum	MeanAbsoluteDeviation	Mean	Median	Minimum	Range	RobustMeanAbsoluteDeviation	RootMeanSquared	Skewness	TotalEnergy	Uniformity	Variance	Autocorrelation	ClusterProminence	ClusterShade	ClusterTendency	Contrast	Correlation	DifferenceAverage	DifferenceEntropy	DifferenceVariance	Id	Idm	Idmn	Idn	Imc1	Imc2	InverseVariance	JointAverage	JointEnergy
0.8908265488591827	0.6694546632058735	5.588866807143023	8.34838729837081	8.94427190999916	9.219544457292887	9.433981132056603	9.899494936611665	235.45833333333334	7.436965045547503	0.8665622829105204	212.79449362559757	0.9037458586116336	244.0	3.135501355695474	6.251638679114899	5421.801902324845	4.026145068453661	1.885758503877339	1.9386362443388814	7.033392045604205	1.0042620147897638	4.569990415160355	4.367534023807307	2.9040281719348737	4.129363873669331	0.7955905713103476	4.713862492658435	0.3451443702959303	5421.801902324845	0.06476753560870732	1.335687205034484	90.38538509784783	7449.141495840536	62.31021432848107	59.73843864997373	24.753124570575093	0.4192449026408812	4.00095988099497	3.3220905447418554	8.244906118430652	0.3095071151335305	0.21438549391088665	0.9357481465326226	0.8320971710029708	-0.20393054930194185	0.8975879923962098	0.21770623100022252	9.034004568724578	0.007246863910431186
0.8469103190209925	0.6709160314916631	4.040655894136899	6.022595532787039	5.830951894845301	6.324555320336759	6.708203932499369	7.0	85.5	5.100598304007075	0.8864749603065472	105.87539934607486	1.2383087642815773	91.0	2.6881053308445084	5.385067175561564	1491.0395566008415	3.7055996215881257	1.5080611446663688	2.2466611411548594	6.090059291140238	0.8538903462548942	3.919722677752346	3.798599640861162	2.5050736835147496	3.5849856076254887	0.6518735002158726	4.047845114692103	0.4860273469016032	1491.0395566008415	0.08561767902427245	1.0208242020506944	59.54799591287689	4069.374218705854	46.64191761020509	42.404152505437665	27.47152284041283	0.22365785636951113	4.274949065376255	3.281375287018853	8.598415992314257	0.2983397166175012	0.20190218613517535	0.9039544234406767	0.7968158025197145	-0.36066531896405807	0.9661299502231279	0.1886855791975782	7.469293281506822	0.01463257078356615
0.9327808506404394	0.6549974838412485	4.808509931758919	7.341264738238835	7.615773105863909	8.06225774829855	8.06225774829855	8.602325267042627	167.66666666666666	6.847791167311082	0.8746575702357307	168.11658211747593	1.0026833923507512	175.0	3.1022960378294626	6.38413055138788	3912.7450290870333	3.9650472107523824	1.8710978590905132	1.9909872137385547	6.986114497059657	1.0041873138110884	4.5808522232504	4.482169201587618	2.877375349558975	4.108739147500682	0.780648706485286	4.72848210563966	0.3402019263192373	3912.7450290870333	0.068865306122449	1.3743359320963457	91.07407509512228	7015.018824655237	50.294993060259145	57.223311681075046	29.969866558565418	0.3189498160852657	4.421523776207432	3.409672405522257	9.638631788098241	0.2944258424273205	0.20018028448022823	0.9164594547245037	0.810808561102293	-0.2637374217169362	0.9368402591804278	0.19975682667764527	9.177042062201545	0.00936326243408283
0.6756695924309861	0.583504467128478	3.448345598632886	5.909715851196077	4.47213595499958	7.0	7.280109889280518	7.280109889280518	55.166666666666664	3.9930153005605913	0.8808155124664867	79.56407146667182	1.4422490296073442	60.0	2.006491896379267	4.138061138970639	505.24385327062373	3.247593723986223	1.1219743345742246	2.4161317384953747	4.5761117436252885	0.6521702657271805	2.7939747405991002	2.5194815102149555	1.8765407374370264	2.699571006188262	0.49524408061635966	2.9018495632688692	0.8239760571568661	505.24385327062373	0.12722222222222224	0.614436036737919	32.91286262500311	1372.1690342708025	36.91353164366412	24.216724161625216	21.116919605894246	0.07728187662900479	3.6746042634796634	3.0372685036000666	7.174091649973243	0.3362722813011787	0.24892034838464283	0.8893790393700225	0.788661240154933	-0.3959030776271376	0.9639431380061821	0.25794630060855755	5.667512719023504	0.026172089648193002
0.819278517474168	0.5522044899125957	3.7451334231929407	6.7821495326590515	6.324555320336759	8.06225774829855	7.615773105863909	8.306623862918075	97.58333333333333	5.556469414405029	0.8724982595621108	117.48163658494364	1.203910878752625	104.0	2.6454031432035414	5.019473005528799	1493.195686153387	3.5959507310396392	1.4298282517104237	2.421404588561745	6.029382682888341	0.7710949844420512	3.67596831145803	3.5185905998324145	2.483183366557635	3.5461993163307057	0.5833120584274115	3.7891490902837215	0.6337505890783366	1493.195686153387	0.09615384615384615	0.844907801554354	57.068518880722564	3318.671401770326	74.70426507738695	37.341858512184714	23.237467529882572	0.24249278053221587	3.907497270560417	3.2015820054087274	7.540669848367147	0.3121584768010549	0.21713564554269027	0.9251580405477235	0.8191437385842802	-0.3025671938328514	0.9446619057388291	0.2214315114071435	7.3152617884959215	0.014159998540419237
0.8799933185464756	0.7707118351479322	5.331165197320351	6.917196485372609	7.280109889280518	7.615773105863909	8.06225774829855	8.18535277187245	154.45833333333334	6.08708669020106	0.885728700038937	157.1777147396317	1.017605922242018	161.0	2.7713276819729176	5.4481604842307325	2738.236709214571	3.7911334592693926	1.6202782095387813	1.9971743893198588	6.357986550254416	0.8534894953062873	4.002949734948671	3.893081150117806	2.61765230006742	3.740334250186996	0.6797486473958242	4.124037029864425	0.3714084974902655	2738.236709214571	0.0774275683808495	0.9840748431673552	63.648903070497596	4073.4023280660917	34.79924248173099	43.52185885532007	20.052943055651255	0.37277128078643657	3.6105196728295605	3.173327722622803	6.772910026799545	0.3271462555007857	0.2321717298799562	0.9341554673809332	0.8300217178299902	-0.22045708215615212	0.9025748906454959	0.23409207803863488	7.600624675957871	0.009706802431996878
0.9072065222323304	0.8526678589157535	8.489610927718296	9.956527432045611	10.770329614269007	11.704699910719626	11.40175425099138	12.083045973594572	543.0416666666666	9.032626625136894	0.9077630596101026	354.59590932837256	0.6529810345953304	554.0	3.3207115873529887	6.358635125687366	13387.977196840679	3.9909407474245113	1.959405859137874	1.854101029023491	7.266548027469647	0.9766921175847744	4.78556511093985	4.720878268616872	2.9922253826463523	4.274322644823295	0.7785078150800091	4.915895017289532	0.15981207339861148	13387.977196840679	0.06622007324479662	1.2643903899673101	103.86786586500057	6890.740088574025	-9.298027868493108	59.25699087586934	16.02708455500853	0.5754787906792413	3.0930395125862655	3.0945890636603908	6.270351273688075	0.3700737753453028	0.2815587018878755	0.9609324772665531	0.8704357367066871	-0.14330170132271589	0.8201878274066997	0.27506212643235606	9.646294496513093	0.007063808568600383
0.8879814361057354	0.7066519239840123	4.923740018960628	6.967701992801799	7.615773105863909	7.615773105863909	8.06225774829855	8.12403840463596	145.16666666666666	6.187190021924937	0.8798084840510091	151.82405337759224	1.0458602988123462	152.0	3.0311920768872893	6.083469238563078	3267.9558391450414	3.953688938665832	1.8417118990062473	2.148173633212258	6.869896229629144	0.9280987971984963	4.499094781116617	4.423833031343497	2.8179697628162566	4.051926466812887	0.6914924090989292	4.636777918777163	0.3510095141163716	3267.9558391450414	0.06881925207756232	1.257855618588699	85.10827076397132	6521.217876667231	51.33371806319615	54.35178761365921	27.10797907025762	0.3434228925342868	4.2184833258928185	3.3374738268402755	8.682560790568518	0.30049885204845117	0.20547980018208956	0.9232680528506592	0.8169431081753611	-0.27523328158577787	0.9422848311956886	0.20368058370135692	8.846375110350507	0.00962758182574424
0.763046124714312	0.6559331567708013	6.105552407814765	9.308192983981431	8.54400374531753	10.44030650891055	10.198039027185569	10.63014581273465	279.8333333333333	7.1025805845199805	0.8839293676268536	234.06304927541603	0.8364373410675976	289.0	3.269842676085893	6.402069190258281	6506.900554706215	3.9608636156403767	1.7801691151234613	2.4284695948059745	7.473406852663673	0.9710238074193525	4.602159424104513	4.326477438674075	3.0697830903768493	4.4036237622868235	0.7319594355592381	4.745021267907393	0.6506221188840551	6506.900554706215	0.07117970330815006	1.3353554680194946	75.25880282617128	10583.985251944283	261.059474599117	68.05276005883744	20.440435232229472	0.5423617241317282	3.51226735250143	3.216619222382092	7.718204266715749	0.3438543945329081	0.2533624316558207	0.9467250840375705	0.8501258684689776	-0.19397537305766682	0.8876000346880233	0.25585869690403934	7.958881803957767	0.007398171326867602
0.9359495146415105	0.7992965219581838	4.75380864797885	5.94749072138156	6.708203932499369	7.0710678118654755	7.280109889280518	7.3484692283495345	107.95833333333333	5.566551054011958	0.8996426286560762	121.87600580346228	1.1289170742119239	114.0	2.5713372284470313	4.971445948306147	1630.6018158917507	3.4904752432219146	1.3445522560094099	2.3792371023967047	6.093222119372685	0.7814954922681014	3.667442753552196	3.461894405386156	2.502510739578002	3.590711379794683	0.5846152319325417	3.7820000926500295	0.6235828299912746	1630.6018158917507	0.1064943059402893	0.8533883502223106	44.9065025873399	3329.185731050798	76.21226000962021	38.12552319831322	19.590841933220425	0.32796245754700803	3.6012200201508073	3.1035736084506595	6.288497704037365	0.3313063207074871	0.23388293553185283	0.9273301562713535	0.8213081177475637	-0.28606626329774665	0.9348377785807178	0.20346128792573712	6.344941880215473	0.015429038490737911
0.6604907507008131	0.54190988654437	5.109336039346893	9.428386833700172	9.055385138137417	10.0	8.06225774829855	10.44030650891055	203.375	6.2273622976882885	0.850233553764955	196.70297501249027	0.9671934850030253	211.0	2.970564246804824	6.0703485581245955	4280.881548024354	3.8715667492915107	1.902894597659703	1.936105634754284	6.706459028788225	0.9609492859949513	4.36360693788692	4.241110820325135	2.7567593686089835	3.9496996601792413	0.7632132843157039	4.504279980451428	0.3045381649626988	4280.881548024354	0.07369555939893534	1.2474726339206579	74.9664219821709	5916.272464422707	21.850077968099843	53.30193549809022	25.68787875912007	0.35624362093984874	4.104091872344984	3.3139105169011107	8.23131419258613	0.30243539823121257	0.2070384033059208	0.9187417503727282	0.8124379100581349	-0.2111078417848697	0.8994634353324611	0.21502052637180283	8.247757525155276	0.00864272702522189
0.8865217901082093	0.7776541318766197	7.644065052754532	9.829646290579108	10.44030650891055	11.40175425099138	10.770329614269007	11.575836902790225	456.375	8.71419562565471	0.8915355885946549	321.5338279667874	0.7045386534468089	466.0	3.6186587172210385	7.07930977214388	14308.958600345151	4.176737873044172	2.4055262317731074	1.7241020017936521	7.871488806837634	1.153260386831967	5.384989367725103	5.433087005186692	3.228347233356068	4.643141573481566	0.940439484942526	5.541292244885658	0.030314582583963356	14308.958600345151	0.05807806369614472	1.707809252717535	141.11076439437667	11182.589389563784	-97.8242063250027	74.80722121734588	24.79036731340119	0.50398419293692	3.8777218642388434	3.375268761179954	9.42990498776452	0.32803510547026715	0.2387857082311569	0.9471114224220619	0.8508808799209958	-0.15034586975191405	0.8378570386634004	0.24841991269723687	11.339554508793546	0.0059699223951895225
0.8568483962653872	0.7031107963745202	5.969196958170367	8.489696060634524	8.54400374531753	9.848857801796104	9.486832980505138	10.04987562112089	252.75	7.274382454335268	0.8759288954917198	220.70358146987752	0.8732090265870525	261.0	3.213650795082382	6.295612217560965	6227.206346917437	3.9822701615260168	2.137069742211389	1.7998260577985912	7.192011697576707	0.9922218128861888	4.7489837089733005	4.641987621412833	2.9531211791074163	4.238890518469291	0.8033865179139342	4.884570416025237	0.13316500847738696	6227.206346917437	0.0678938946873945	1.3061818810151464	103.72831559271273	6579.4112779206225	-48.15070160844781	57.0485191393235	22.67835248427351	0.43386135265601494	3.7489594947200384	3.309113429280051	8.27999593449646	0.33749269879813004	0.24915573222587695	0.940615743881421	0.8418862418824147	-0.1898503536899512	0.879823904474073	0.24391936290540586	9.752719148668458	0.008377992128782452
[truncated: 57 more columns]
