# Supplementary material for: Does consensus contour improve robustness and accuracy in 18F-FDG PET radiomic features?
Source: EJNMMI Phys. 2024 Jun 6;11:48. doi: 10.1186/s40658-024-00652-0 (PMC11153434; doi:10.1186/s40658-024-00652-0)
Supplement: Supplementary file 2 — Supplementary file2 [file 40658_2024_652_MOESM2_ESM.zip › 40658_2024_652_MOESM2_ESM/supple/TF_41MAX_RMask_NPC_all.csv]

Elongation	Flatness	LeastAxisLength	MajorAxisLength	Maximum2DDiameterColumn	Maximum2DDiameterRow	Maximum2DDiameterSlice	Maximum3DDiameter	MeshVolume	MinorAxisLength	Sphericity	SurfaceArea	SurfaceVolumeRatio	VoxelVolume	10Percentile	90Percentile	Energy	Entropy	InterquartileRange	Kurtosis	Maximum	MeanAbsoluteDeviation	Mean	Median	Minimum	Range	RobustMeanAbsoluteDeviation	RootMeanSquared	Skewness	TotalEnergy	Uniformity	Variance	Autocorrelation	ClusterProminence	ClusterShade	ClusterTendency	Contrast	Correlation	DifferenceAverage	DifferenceEntropy	DifferenceVariance	Id	Idm	Idmn	Idn	Imc1	Imc2	InverseVariance	JointAverage	JointEnergy
0.6292868323312758	0.45711715167790357	8.780783414183608	19.209043856597123	26.570660511172846	22.090722034374522	14.560219778561036	26.589471600616662	1331.375	12.087998360630555	0.7371760660312926	793.9256436265051	0.5963200778341978	1352.0	5.348138992855506	9.17736356402642	71522.45144872785	4.442476325870944	1.8949364071761083	3.0670123962013927	11.847810281899656	1.1615511835852423	7.127771976380522	6.98406078234528	4.862996640670315	6.984813641229342	0.8241049865210378	7.273322589143524	0.6608807429153127	71522.45144872785	0.05170293407093589	2.096088138469946	140.21301567799028	34423.926825863644	703.7127249609646	103.55465614204006	28.007466383791773	0.576080004737302	3.992964343316775	3.449661641607889	11.481675359532462	0.3257762264424922	0.23621293182355593	0.9702601185247333	0.8877308573363243	-0.1346939615370705	0.8218116658446615	0.2489472337423114	11.01390985156015	0.004182285671868344
0.5552307051680256	0.3720044216967403	8.821045528361187	23.71220612950709	29.154759474226502	25.298221281347036	15.524174696260024	30.95157508108432	1329.9166666666667	13.165744930375803	0.5644470309936583	1036.1211779679918	0.7790872946685821	1358.0	7.186248947247014	11.23048050584363	115440.17768587242	4.519928541069301	2.4698074547602573	3.9028471777998632	16.650011957235158	1.3357216959498115	9.072597812319753	8.780758515111657	6.826887529131612	9.823124428103547	0.9801322761841469	9.219950900847818	0.9021473067250493	115440.17768587242	0.04936762674035498	2.695463549935322	141.7753717807382	61762.46077894418	1125.5737836372218	129.303821933827	47.75477911700719	0.46283897640567706	5.192147865932058	3.8177214351333526	20.093681179097224	0.2809556007718653	0.1894121673103897	0.973329745292176	0.8931081653298556	-0.11943090810394953	0.8088704094381065	0.19431875680383992	11.01659751181539	0.003055873672027493
0.5621162975953304	0.3394917741775881	5.296814128755119	15.602186950144944	16.76305461424021	13.152946437965905	11.180339887498949	17.916472867168917	308.625	8.770243562805655	0.6082374545700647	363.10455733528875	1.1765234745574362	327.0	3.953522568793102	7.379791987868295	9961.51937102991	4.015949794547349	1.9213421313686379	2.8158470768697517	9.183723514058752	1.094838762490394	5.359537634439801	4.949959830688855	3.766805054533747	5.416918459525005	0.8072924049184552	5.519362462360771	0.8730598283989964	9961.51937102991	0.07403978340768175	1.7387183359405791	84.87373514836119	17319.879031621193	358.558562628836	84.30190162137268	42.21521716594141	0.3466331697111808	5.1204979170493825	3.6467905259023117	14.410233776079222	0.2810492880163109	0.19126691799580414	0.9287510819476489	0.8276964844739105	-0.21623203393412055	0.9140980277259263	0.19354455571608697	8.615838664625109	0.006509585899430728
0.3111317075627806	0.18884859529896017	2.595444871234564	13.743522249269573	13.341664064126334	13.038404810405298	5.385164807134504	13.490737563232042	92.5	4.276045545342309	0.6712105791656653	147.36233238203616	1.5931062960220126	101.0	5.737605316001963	9.640587140685403	5997.665349157525	4.370945175779875	2.348670966350144	4.103225193811737	13.28991514323692	1.3306493286501122	7.523202003263741	7.214955821558271	5.467766822667842	7.822148320569077	0.9510909708515751	7.706025255550582	1.086132964821744	5997.665349157525	0.05597490442113519	2.7842568572718784	137.777197349019	47544.29982652147	943.3443962237772	125.96905385849111	90.40449720117573	0.17891569108896302	7.456632835616485	3.871903018728879	33.025106484693055	0.2124229015507506	0.12198781636384638	0.9327856659794247	0.8313843264322223	-0.5659255709026543	0.9961308305120066	0.1305641654305939	11.347348277634824	0.012414733839377854
0.5466896741624709	0.2621325732748985	3.1100609718238386	11.864458250910758	13.341664064126334	11.045361017187261	6.708203932499369	13.379088160259652	124.0	6.486176815304643	0.6589865146182737	182.4828494997184	1.4716358830622454	133.0	6.445559002999042	11.401065823602341	10123.917347959356	4.4828684054457755	2.483589860578305	3.7681954170381364	15.152873688346473	1.5025871135408613	8.521134788791912	8.139738078098235	6.226904873786678	8.925968814559795	1.07753576537018	8.72465926600948	1.0005664279086282	10123.917347959356	0.053083837413081585	3.5099412192053117	149.5666772495972	59188.8509797268	1037.6346668803185	132.21903073896297	103.86170387557748	0.12213871622304975	7.70448044729652	4.024035517133225	42.89012081896314	0.22237729139664417	0.1363926394732034	0.9397076473775408	0.843672633868987	-0.4851200353196679	0.9934451610058109	0.1429426671651656	11.910878210626537	0.009727053867678593
0.685971224403177	0.497809199965908	3.5562194874801145	7.143739986572484	8.246211251235321	8.246211251235321	6.324555320336759	8.306623862918075	73.29166666666667	4.900400065407062	0.7915466101014016	106.99841958381056	1.4598988459417017	79.0	9.153136213644324	16.70535429496048	13045.223591775835	4.800386368803569	4.60139735910921	2.6928910960155696	20.52068011533346	2.531915829143527	12.488974735541891	11.537082094633766	8.479865491079606	12.040814624253853	1.9112964699172887	12.85026896816267	0.7182745726753448	13045.223591775835	0.04214068258291941	9.154922609120865	467.4277135953596	347761.3515939633	2387.1113431199256	379.9516597105349	285.4385555293762	0.15122920833021436	13.766264786691426	4.352885539919229	92.11454669693822	0.13333581837598094	0.06194597700737441	0.9101373731506386	0.8014410299264748	-0.6824336524898722	0.9992492870678764	0.06685899062574042	21.056585311146844	0.012485680227627386
0.5560380687746256	0.19632617622272494	4.217799809286446	21.48363448234995	19.026297590440446	21.18962010041709	12.649110640673518	21.400934559032695	215.70833333333334	11.94571862782582	0.5219861054527747	333.2241461702507	1.544790324142557	238.0	4.353536231937115	7.7054038553410615	8151.893895592425	4.059578855467196	1.7349502031666244	3.717668813123174	10.14214510533078	1.0551452270078636	5.70212068534728	5.309711261026115	4.169602992530349	5.972542112800431	0.7477984065498877	5.852491351851584	1.1156698703626156	8151.893895592425	0.07234658569310078	1.7374747132322432	84.14164737709339	15628.199773640972	361.95796633885595	75.20398333791708	54.77165067510301	0.16421011886687634	5.816244920034743	3.7960246497384795	19.624042984504978	0.25474660843962443	0.16530128681005263	0.9291973261668893	0.8276830148966213	-0.2926231487428852	0.9560943780331239	0.18382075691001645	8.886650300244666	0.007447664275850956
0.49953977892946294	0.30143659763444836	7.287799773716772	24.176891030845145	26.92582403567252	24.515301344262525	12.36931687685298	26.94438717061496	819.4166666666666	12.0773188007501	0.5502346575678261	769.6135607536808	0.939221268081376	842.0	5.792717587218008	9.880967581429466	49378.618708613525	4.366733979899848	2.026128888239856	4.275783101971965	13.556573538914849	1.2697132984702544	7.481149421474217	7.04328126461853	5.5668422142352485	7.9897313246796005	0.8481997681139714	7.657965805062889	1.2674552692456977	49378.618708613525	0.05952911572378851	2.6768436050885023	121.130974386207	76052.17596840399	1794.8225324880673	144.52488970090155	48.3693761283651	0.5052557503235182	5.298610580451675	3.8012950743563456	19.355250866083665	0.27343313029936306	0.18140441210073746	0.9614004757260884	0.8723227538749604	-0.1669536424104769	0.8812880912687948	0.1934450913162364	9.852090306124019	0.004115905511221345
0.857560584646874	0.5630291884748725	6.298928285992866	11.187569694308985	10.63014581273465	12.206555615733702	11.40175425099138	12.569805089976535	397.0	9.594018807829263	0.7562998556115003	345.3958471248326	0.8700147282741375	407.0	1.9554982871175335	3.335818040115348	2731.2116686466047	2.947607223726425	0.6946939097218139	3.812559949959567	4.42470904026528	0.4320570773883911	2.5318637772132777	2.4062031629173903	1.818925755684888	2.605783284580392	0.298020802234629	2.590481380064039	1.0874400035338119	2731.2116686466047	0.15162783958852757	0.30025959409380126	19.657483193943964	854.8224215370457	54.20031709701662	15.804934866058131	5.70513645178589	0.47784440006505974	1.8073911152206095	2.4030457071602402	2.247852654444789	0.48424201860627475	0.41802564504209744	0.9590633384987488	0.8705358915369088	-0.11895238045620299	0.6998141097561452	0.39761130863400973	4.137988650787522	0.02397338499103267
0.7179931419850673	0.3530921890187994	4.143393806140786	11.734594916004168	12.649110640673518	11.661903789690601	9.486832980505138	13.74772708486752	236.58333333333334	8.42535867366383	0.6869350682972043	269.2926712309501	1.1382571520857347	248.0	4.702620408496466	8.334312500096877	10453.356898480368	4.173637069144712	2.0053719417123537	2.931517574851628	11.003864670288385	1.14707883069086	6.3426073883917145	6.14318196905632	4.511743539369267	6.492121130919118	0.8652907443603404	6.492351858545774	0.7084827544721389	10453.356898480368	0.063735691987513	1.9219641718816145	95.89499302459384	17856.524463727772	288.53276704484944	79.22585479175487	47.79924280732348	0.2528150709801161	5.460636958882294	3.7155383648225944	16.61011270202161	0.26251861714113545	0.1703469937445738	0.9447735729550574	0.8447533432979283	-0.2614614027675305	0.9446199676220428	0.17504198030156667	9.379424216814222	0.006554595140850411
0.6010316788904897	0.27087613869874455	3.1594192213577714	11.663704438992783	11.045361017187261	11.180339887498949	8.54400374531753	11.789826122551595	124.375	7.01025586105029	0.6900014101667229	174.63161698971362	1.4040733024298582	133.0	6.551973045269909	11.245993661797414	10507.971642717013	4.600464651258879	2.5762475246631187	3.091983329768911	14.516349194318721	1.491938933257372	8.69664956587282	8.367712639865832	6.028894097737366	8.487455096581355	1.0660587835866673	8.888605379042229	0.7553824854978941	10507.971642717013	0.04596076657809939	3.3755919127425664	186.49097488150755	53092.99659218636	566.2755374965277	142.794872468557	100.39404919672772	0.18509481729667415	8.02985833120756	4.057313075965582	34.20811501267	0.20101458137624156	0.11462893044518241	0.9321223252847173	0.82812494106241	-0.5085923315619616	0.9951481479392387	0.12752470235634006	13.258959020894213	0.00855831848967374
0.4894376969748888	0.352095679579892	5.639738742086144	16.017631198472184	17.46424919657298	17.08800749063506	9.055385138137417	19.05255888325765	428.75	7.8396325247733545	0.7011591150994866	392.1663224503979	0.914673638368275	443.0	5.796315365225797	10.031324565624024	27586.333857393773	4.446776534048378	2.421111591887696	3.3251665263484074	13.481410489426072	1.3553587328365002	7.714792799743213	7.32147344747642	5.5410059371600875	7.940404552265984	0.9889400668697783	7.891237798317967	0.8785414107601112	27586.333857393773	0.05225504333780045	2.7536060466324823	132.68316118670225	56673.84536780133	1098.056577374048	132.3185389548589	51.18235122440474	0.441856450002582	5.450825625619562	3.843168919597503	20.535648712731792	0.27560327440452487	0.1855242692854197	0.9570571273971519	0.8662054446785169	-0.21136822923681262	0.9226954315695495	0.18598011367987985	10.599884523811706	0.004308490422946805
0.6037577571806009	0.47342066634836233	6.362957493918563	13.440388107680196	17.46424919657298	12.36931687685298	9.848857801796104	17.916472867168917	337.2916666666667	8.114738579529815	0.6915728098327897	338.8311179458352	1.004564154502785	352.0	7.160849191541772	12.603660074082807	33771.67221380042	4.803922883332335	2.7007761260600383	3.2045255776733996	16.558080300476682	1.7116504244487474	9.563416990784274	9.039231753522525	6.794095614751456	9.763984685725227	1.2078802520492848	9.79501151644997	0.9073711022417053	33771.67221380042	0.041499870867768594	4.483306067766214	238.05940377340096	155259.67090815862	2423.3336060603015	233.9313630893319	73.10232452198211	0.5272576896054232	6.767687870328476	4.078958294813709	26.160960855945675	0.23081377853157695	0.14156394114825918	0.959581598762196	0.8651751844376186	-0.3299148533058363	0.9806234432106767	0.14367271160999606	14.06199372864129	0.0037088980312353793
0.5801162969622154	0.4475127899679284	7.594186690460813	16.969764575901973	19.6468827043885	21.93171219946131	12.529964086141668	22.02271554554524	599.5416666666666	9.844436986092832	0.6247147053037988	550.4045001259549	0.918042115714985	623.0	5.43616925037569	10.287477858583292	37445.52923201671	4.608605985875067	2.769675243416371	2.5295071971705947	12.568060448518787	1.5055994165587698	7.536791012250439	7.267874419314433	5.1540824415230455	7.413978006995742	1.1341333264451119	7.7527532759641105	0.6513325167310857	37445.52923201671	0.04713639022077711	3.301964595633236	190.64037358576707	69548.43755508639	1016.2379802238781	167.03453154377578	46.93326445043898	0.5648448361737578	5.431457481454992	3.781725342438349	16.28455283821104	0.26599825768067215	0.17542469263530422	0.9568409192226088	0.8613848661990975	-0.2039400301652374	0.9224745267001654	0.18298910005410732	12.66865240373547	0.003298924311791251
0.8436914925385336	0.5854117429392225	4.205589133731727	7.183984920795057	7.615773105863909	8.06225774829855	7.280109889280518	8.306623862918075	118.25	6.0610669601999	0.8361658903389256	139.3346432571426	1.1783056512231933	125.0	1.6323400499261034	2.9414311284948766	635.0794078418937	2.7863294839775787	0.6776842381465447	3.8173309462295504	3.800266230268748	0.44017679913674945	2.1821857652550953	2.040455306467712	1.5602938464800458	2.2399723837887024	0.29290500029899713	2.254026455642247	1.2226878907601004	635.0794078418937	0.176192	0.3187005486531848	16.540920279224654	766.3139694712646	50.791457314186644	15.986727932165415	8.628116834870688	0.31210320241781747	2.244507203567787	2.6356920433328423	3.3491681016420167	0.4370672565326944	0.3613211201766695	0.9311072499543072	0.8344505634999719	-0.16699769341221998	0.7868581691219454	0.3567388389653043	3.8326649306573235	0.028502699996482195
0.7941568214226656	0.5770604586678227	6.1345494171467285	10.63068752156176	11.661903789690601	11.661903789690601	8.94427190999916	12.328828005937952	350.25	8.442433011661082	0.793975260216688	302.6420361363399	0.8640743358639256	360.0	2.230259349252311	3.898763266231913	3317.724993213527	3.194375484274057	0.9858275050160179	2.6674996403454565	5.0750057512688285	0.5380547984690222	2.9670875725352484	2.898057715214472	2.090036290024304	2.9849694612445243	0.41192550178118015	3.03577053792385	0.6631972577502364	3317.724993213527	0.12570987654320986	0.41229409583334975	28.01227646332921	1039.8337037125962	42.49573536298598	19.898276172988616	7.6371906545448995	0.44998118040343105	2.203179857943271	2.560980244529887	2.5264906662583666	0.42705586655736627	0.3455788586149293	0.959545260105537	0.8648826762385261	-0.1263623093119731	0.7391890669938775	0.34297981344906286	4.992712177429809	0.01756936486908465
0.4487139922926462	0.2539673800248807	3.9523994502606663	15.562626388764798	16.0312195418814	16.278820596099706	8.06225774829855	16.61324772583615	267.25	6.9831682174615395	0.6885745644357998	291.39244733648013	1.0903365662730782	278.0	5.4909123559426405	9.450995455712032	14973.387595528937	4.370501748358487	2.1887917209096868	3.5681560703996453	12.349901367262483	1.2873171552833418	7.162321281956127	6.755838580962928	5.065076354672685	7.284825012589797	0.9112099592334125	7.339012635139497	1.0382633661919483	14973.387595528937	0.057114021013405104	2.5622603127755252	128.00477349110932	41617.22224400141	911.8828324169153	118.19410077144526	63.95618917192644	0.3052504058975684	6.190320207046128	3.9283796272873426	24.030590272275763	0.24789900022208242	0.15776480169967672	0.9414826488171042	0.8435480056808757	-0.28547049405290714	0.9599252488648105	0.16734011856526132	10.694187602208956	0.005535164261271379
0.727887106556372	0.6435779977612834	7.742943067596635	12.031087287835865	14.035668847618199	14.317821063276353	10.44030650891055	15.0	518.2916666666666	8.757273314669996	0.799792931146528	390.1420070782918	0.7527460543354774	531.0	4.324861826995453	8.428841628778335	21022.132138064117	4.31230981871316	2.491825555554917	2.0693676402034136	9.805965401073758	1.2767952826931637	6.113723390003376	5.833459902983597	4.02536475586051	5.780600645213248	1.0039449284028765	6.292034862285703	0.45323077486649216	21022.132138064117	0.05596164008497629	2.2120890187443085	129.7397314978195	24399.81480460021	313.83980559791223	108.22260316887976	29.556252185147383	0.5735454771287429	4.359825422224298	3.4674748680434684	9.892242061687359	0.29522788612061823	0.20060736112881733	0.9547267601954754	0.8567155822003275	-0.17596888419372594	0.883098794385081	0.206172917513748	10.488971744278611	0.004598386272508846
0.5216076919770031	0.4103074498018602	7.904204254838157	19.264101245676	21.095023109728988	21.213203435596427	13.0	21.307275752662516	868.3333333333334	10.048303388768367	0.6118037920287152	719.4428077223348	0.8285329839412685	891.0	8.195144707222216	13.986570750810419	104906.71659199653	4.866745315029676	3.22111616156446	3.5768912136037874	19.074770057780057	1.8686070911636816	10.599056448036427	9.999098287779614	7.820795509729703	11.253974548050355	1.317743410505726	10.850825897698915	1.0688425359217553	104906.71659199653	0.04153897120601199	5.400425073510922	239.90966087123496	258597.5830091936	4097.793099497393	284.1262418733985	84.60789083614625	0.5441365329680695	7.01420483222393	4.198471140341278	33.66638622049009	0.23481597343183283	0.1471521749013619	0.9648076077369843	0.877533402518944	-0.20349015683550886	0.931299248084254	0.15359956892913176	13.782111827904806	0.002474064973572978
0.6052228694134819	0.38813594085668013	3.320836135994495	8.555858364120729	9.219544457292887	9.486832980505138	6.324555320336759	10.488088481701515	88.33333333333333	5.178201149428487	0.7622736032454682	125.83158191215516	1.4245084744772283	95.0	7.988770314285891	14.946168087216963	12091.8449008963	4.973413408751049	4.054178687637483	2.754497797411001	18.173508318274788	2.2882932395221904	10.942676516047298	10.175364571971796	7.473708730198075	10.699799588076713	1.6768113499601225	11.281958070484555	0.8094018771992064	12091.8449008963	0.03689750692520778	7.54040856931857	346.96457574100725	244954.48401370022	2646.952787116783	299.8026815276827	255.48578907954405	0.09090151010345486	12.996710916263282	4.367740757325455	78.58968457089267	0.1387574978627064	0.06437974074204694	0.8991394300290791	0.7912875838431239	-0.6814236332693189	0.9994183400815082	0.07122621851846393	18.321685743088263	0.010621739665257778
0.46870718450725307	0.40231908591749527	8.19658855233641	20.373352493690316	23.08679276123039	21.213203435596427	15.0	24.43358344574123	557.0	9.54913668629141	0.5737163997936076	570.6331401059979	1.0244760145529586	580.0	4.994046364510573	8.49877561462459	24874.69862187781	4.0908069124544495	1.7395925174224605	4.142257331551519	11.664873876100668	1.070815430715429	6.406957373420391	6.080552135489517	4.7839555758733745	6.880918300227293	0.7489011180315894	6.548848098485008	1.159645075435308	24874.69862187781	0.07092746730083235	1.8383086322047961	86.15770670836574	31595.073229147813	855.5255485024317	95.65035744547541	36.076080459614346	0.4579774330712668	4.571037009856149	3.6174017046121274	14.597182268344723	0.30277554264656403	0.2119635916436745	0.9601880118710729	0.8706867056115187	-0.16525367006456154	0.8676789267898648	0.21578152046454752	8.440269557023914	0.005536011323100663
0.4081727627883625	0.18282883065079145	2.8334065828484705	15.497591778948484	15.297058540778355	14.035668847618199	8.06225774829855	16.61324772583615	126.75	6.325694852979617	0.6234047974933872	195.7398703692346	1.5442987800334091	140.0	7.0396994380818105	12.625232909296665	12999.276646647344	4.550874537467543	2.8854720918915984	3.489228444395093	16.464552902204495	1.755098828095722	9.376165618800009	8.928196086104549	6.761106058870632	9.703446843333865	1.2279877067974982	9.635973020275692	1.0591432814166988	12999.276646647344	0.052142857142857144	4.939494336313667	191.57320680218345	137719.00785856837	2270.882293560847	217.13392828239577	155.41564466504113	0.17051974720210472	9.980475759756366	4.30844155355257	51.515782136629895	0.18952459457720525	0.11307119445733366	0.9179545164851649	0.8137936939658446	-0.5286374014856984	0.9960250317291924	0.10876615783182908	13.259709421534673	0.009171766083996743
0.6840695758626048	0.41344706844089696	4.9650831623289235	12.008993511677764	14.035668847618199	14.317821063276353	8.54400374531753	14.317821063276353	306.125	8.21498709807018	0.758014570363706	289.78268780878767	0.9466155583790532	317.0	15.372151445460362	27.780955594747823	165657.33148889788	5.861511693777768	7.490654020076377	2.0206977793835645	34.169559370524254	3.939064774703341	22.390782370276412	22.827755879404545	14.124222907729317	20.045336462794936	3.0742811913432773	22.859972282847338	-0.18103962732454748	165657.33148889788	0.019156325567972615	21.23119761946741	1556.4249587952834	1373633.1873202096	-8158.71722121798	748.6490194216731	468.9167333966473	0.2378868186533736	16.68136061230067	5.2229497471353845	178.70910881358168	0.14069327687047245	0.0752395410104974	0.9407255142275968	0.8443698127015986	-0.5107092295935738	0.998579822950165	0.0769283769790512	38.55163275086679	0.0027797974146039767
0.19975561390401161	0.11636368197157382	2.9861023301347633	25.66180684162461	21.37755832643195	18.027756377319946	5.0	23.874672772626646	142.875	5.126089979534889	0.571766768048519	231.15469038899502	1.617880597648259	157.0	6.0545335780096226	10.049464662082817	9881.061577214823	4.375794143046986	2.119417146516703	4.077418549578765	13.730126834095788	1.296468307765409	7.76404368157459	7.46820495191915	5.631388315301803	8.098738518793986	0.9158409676152615	7.933265276293454	1.0398019342758091	9881.061577214823	0.05675686640431661	2.6563236546451625	135.3781579748438	40245.84557334393	803.8485705813636	111.21336689210293	88.3943401386488	0.12579668921399553	7.32007800082511	4.015962608536851	32.63346125707358	0.22410908895454587	0.13741835010874875	0.9347189264981103	0.8341242265469877	-0.45901996312593457	0.9912378595437605	0.14162655637274507	11.38248384083149	0.008669307434475916
0.5357619234913165	0.45573480634785907	4.400250170090299	9.65528660264676	9.486832980505138	10.44030650891055	7.0710678118654755	10.862780491200215	107.04166666666667	5.172934922093966	0.682208968368645	159.8092604838124	1.4929631185720116	116.0	4.077092834653457	6.000744361819404	3018.3998753218334	3.50819545700295	1.1767909138359132	7.662319256917812	9.60314505589751	0.7301753848409567	5.00253163012414	4.740480888523804	3.959188895425801	5.643956160471709	0.45018159165126187	5.101047792401149	1.911752404058792	3018.3998753218334	0.10820451843043995	0.9953658699681526	44.622424882088595	12065.660430496608	485.3929739089438	50.4731197997105	29.199907448344668	0.26759139868381343	3.9478010746873022	3.261114764286968	13.251415905512745	0.3382200324098216	0.24771421365565954	0.9579370519776759	0.8715851491904506	-0.329247675068643	0.9506560050696256	0.23215830230937107	6.265671470129631	0.01748383496211057
0.6423729426822553	0.42455065197118036	6.251296086159319	14.72450002640362	15.811388300841896	15.524174696260024	10.295630140987	16.0312195418814	522.125	9.458620411485839	0.717573078801471	436.9861237651171	0.8369377520040547	534.0	3.910350859489006	6.7584010608137595	14223.408352161987	3.83569924189126	1.2396148207803943	4.267551855220414	9.066705604382946	0.8514509186724194	5.039092619395505	4.734998305173318	3.718506224216727	5.3481993801662195	0.5415622069344461	5.160968529752662	1.314403647387759	14223.408352161987	0.08804303609252481	1.243141738251104	66.17527479684992	16308.673071161982	612.2025365481709	65.50714632603353	21.58456888766595	0.5074213934102498	3.2520483047699926	3.159646226379076	10.55346716411245	0.38141336838665174	0.29925661742541987	0.9659510176920632	0.8878537104690303	-0.17796995055658474	0.8623335140192625	0.30230845180949106	7.427690954077472	0.010533535475037187
0.45332314720171524	0.21565833437022774	4.44260190246857	20.600186472931806	21.37755832643195	22.135943621178654	11.661903789690601	22.15851980616034	387.125	9.338541364851649	0.5883346906352561	436.61013539587776	1.127827279033588	409.0	4.080069501708769	8.060094181058108	14259.207245270976	4.248204922566264	2.1434765874348205	2.4128524380719107	9.377891242665974	1.2063701370458335	5.7259775599283085	5.433559331071992	3.847327965604454	5.53056327706152	0.9063716700390126	5.904539558403394	0.6623518939764814	14259.207245270976	0.059917145402048046	2.076768379947996	108.73554324687015	17832.372808279055	264.3061481526846	86.80868872390698	54.88646473060227	0.2392793051954209	5.924321226903133	3.8217499790451606	17.796627998853122	0.24958017672387503	0.1588960524055863	0.9173696739251895	0.8128164455459385	-0.19586537070350113	0.901518443400425	0.16505441055189227	10.03413204112784	0.005001758369820536
0.8541870394907926	0.5353298979080142	5.087355754047335	9.5032161923478	10.295630140987	10.816653826391969	10.198039027185569	11.575836902790225	222.41666666666666	8.117524104982529	0.7277552899589819	243.93660321376325	1.0967550537898685	232.0	4.914776618861889	9.73819527795307	11762.174584892151	4.488753229596529	2.9647157949132996	2.240641554456557	11.361251572842653	1.5050074601272712	6.898404427156392	6.457112095393343	4.6651171702253205	6.696134402617332	1.1592363378084314	7.120325019488634	0.5928386315495963	11762.174584892151	0.05109244946492271	3.1110447425449026	169.15655940084088	47217.17312424563	513.1242764971347	148.16927238801262	61.07883756426292	0.4238982528742307	6.253070501848393	3.898621216716651	19.952981490028005	0.2399513850171487	0.14875946947114402	0.9350357244483674	0.8317449758037457	-0.3314895121248179	0.9755020870779811	0.14957648726273665	12.13558806271979	0.005457007079155607
0.5068775726514428	0.3591805746622523	2.9409007421472655	8.187805659904292	8.246211251235321	8.246211251235321	5.0	8.774964387392123	60.708333333333336	4.150215058234033	0.7582988180490174	98.50900946336094	1.622660416692287	67.0	3.490411185063608	6.911829335829802	1704.2334142616533	3.8326314988690524	1.8726713831331958	2.663289050056499	8.145816300605421	1.109323030215224	4.867772776006093	4.394084816820582	3.3777664664038873	4.768049834201534	0.8309936278595732	5.043443230159885	0.8485053641168768	1704.2334142616533	0.07952773446201826	1.7411078170195142	75.18303555933029	10935.10740637064	191.5608245110786	67.66767007481397	59.74967228306285	0.0731953026352841	6.092444960335272	3.5527544247004452	21.63839963833035	0.2505484746073937	0.1600558327912816	0.8908476141870031	0.790207039261001	-0.5018881590229808	0.9891933382817849	0.16246297440347796	8.541718990065734	0.018849844506163414
0.4847081238465228	0.3905073411294524	8.10948200611012	20.76652895347707	18.439088914585774	19.4164878389476	15.264337522473747	21.2602916254693	548.0833333333334	10.065705287844365	0.5099364896244408	635.1345894203731	1.158828504340045	575.0	5.153531146674433	7.998128843301366	24186.522722687136	3.8454365134781137	1.5400658049580436	5.724738259538936	12.23749873589358	0.9939111792666036	6.351754901897846	5.960710824592829	5.017433531481684	7.220065204411895	0.647751016303219	6.485639350024508	1.6057775484718944	24186.522722687136	0.09247032136105862	1.7187274448030099	72.34564080417981	46422.85311134861	1310.5929365941333	102.52964015686908	29.19425514977597	0.5617042648408902	3.98655570441675	3.45595859211843	12.833076332660143	0.3371634780766835	0.2508234880981175	0.9694910709023792	0.8886451515625164	-0.19268006638977433	0.8907459572927949	0.25401002018080693	7.345942272088258	0.00819007507851965
0.5019692852410701	0.3607430531827295	3.1348294193253103	8.689923178471867	9.219544457292887	9.219544457292887	5.385164807134504	9.433981132056603	77.375	4.362074526697331	0.7799460805391796	112.58658664101915	1.4550770486722993	84.0	5.888673349953419	11.243980647691656	6265.886600249312	4.4738805611345605	3.1061882891696424	2.437641169804065	13.610345608582389	1.815004778031235	8.365453885081486	7.800694632523948	5.59426590215134	8.016079706431048	1.3449831250632107	8.636775329844241	0.6734049875084214	6265.886600249312	0.05215419501133787	4.613069394781163	223.78871180608695	77160.09946367772	401.0625357302239	184.23228573631607	142.3309800214083	0.14020852910667472	9.74824703395743	4.034808317992002	44.30406656323412	0.16906275946647234	0.0869205745791274	0.8988964638018258	0.7910286382336177	-0.5995208934091653	0.9976369158607896	0.10283744753326779	14.600222489505247	0.012756352604133245
0.6992595670062317	0.5679040394102611	3.2531112545511065	5.728276308668791	7.0710678118654755	7.0	4.47213595499958	7.0710678118654755	48.791666666666664	4.005552011291794	0.8655127492963363	74.60611473839722	1.5290749391302592	54.0	8.620096776862491	16.391285211453614	7862.647101861867	4.604165919063133	4.323196639230597	2.688535262662935	19.322627922020903	2.503391791108572	11.686913182174088	10.696616682744931	8.014592762569038	11.308035159451865	1.8018365898673487	12.06667211622181	0.8643440327014531	7862.647101861867	0.04663923182441702	9.02063623273045	365.99135948513435	317980.3813020305	2409.5918950721916	365.73812394589817	300.00346925117384	0.10476959579474966	13.910590070846085	4.118482630913553	102.27420397772029	0.14714743501573022	0.07680867122900129	0.8928087881328579	0.7896518729851222	-0.742730103592276	0.9994407415218785	0.0838680927709652	18.689131636316628	0.018426415769120075
0.9235807484294727	0.7875660705487556	9.397949177042863	11.932902556981178	14.212670403551895	13.601470508735444	12.806248474865697	15.84297951775486	755.7083333333334	11.020999074512643	0.7148168144010193	561.2962908008722	0.742741962795442	768.0	1.5531451484028165	2.6092145544920626	3267.3473972781385	2.663384553440331	0.5526622212866192	3.235083447149305	3.4900338417371715	0.3319624807509191	2.0211196380131167	1.9479589566139281	1.433376298355783	2.0566575433813883	0.23675711106863565	2.0626096553167566	0.8425208287888915	3267.3473972781385	0.18459065755208331	0.16943399904363665	16.530039230616072	231.4515842185234	16.589849916092476	9.011117009864009	2.7320192076527263	0.5401721426116826	1.2341290102570923	1.9678646459083364	1.125572089678058	0.5679470891941011	0.5220565491827319	0.9696378754129266	0.8888325270357174	-0.12455658070844773	0.6629566291490706	0.4596667417060567	3.867314106351235	0.04000082924502379
0.31697493266848126	0.242260928358222	6.150978609402679	25.38989118504269	26.076809620810597	26.1725046566048	9.486832980505138	26.77685567799177	832.625	8.04795904883897	0.6909462712955164	619.4498395206252	0.7439721837809641	850.0	8.254795965042694	14.77450132665091	119170.49589415698	5.1768248256859435	3.7755847728755345	2.185431315040339	17.749158605868093	2.0486633517840294	11.588986661192667	11.725246345970334	7.285950955667166	10.463207650200927	1.5627414071655534	11.840632728232498	0.1040832872072637	119170.49589415698	0.029890657439446366	5.895971571589017	429.278107738279	140005.8648752967	35.24367219560984	231.83567864601767	111.13451868508531	0.35208868675367333	7.926156290092495	4.376470291725534	46.41575636331243	0.22828434903232553	0.14533275793168834	0.9475215558270789	0.8558798834677888	-0.2060930249029768	0.9362791132159919	0.15657111862408943	19.97445727759714	0.0020518670242890592
0.41314285772576037	0.30542014171918497	6.053966460802956	19.821765606962508	23.345235059857504	24.186773244895647	9.433981132056603	26.343879744638983	585.25	8.189220888030682	0.6817067167075495	496.3417790709213	0.848085056080173	602.0	7.357428654989655	12.330877618201887	55757.346893579204	4.673805429816566	2.4936462029020756	3.8314731587902124	16.951778833895816	1.5450743561990257	9.424717500149958	8.992428369261827	6.955270340716237	9.99650849317958	1.077397159851316	9.623937736918556	1.0811838785723147	55757.346893579204	0.04690897451463009	3.7948776064521987	181.35292555008294	111944.29434534824	2162.702153618308	182.7515827788584	75.78487096012921	0.41539849720059824	6.651915472886968	4.106818699879937	30.231851281286147	0.23756194977084918	0.14706378999703973	0.9609641446968938	0.8710652355112491	-0.21129314480471956	0.9305575427504434	0.15364465857063594	12.432970817549485	0.0032735823565806393
0.6439636878125092	0.6006566607253209	6.86580840780481	11.430504074514095	13.601470508735444	13.0	9.219544457292887	13.638181696985855	359.6666666666667	7.36082955738001	0.7696320350341935	317.78577135066405	0.8835563614939685	370.0	4.427072266920977	7.821026784836574	13007.178294002391	4.081651705905157	1.7971890365145526	3.8238359314513275	10.208603324668267	1.0758587905895136	5.772121635704841	5.3751575429625635	4.189399703153311	6.019203621514957	0.739857839720143	5.929126067957755	1.18344504172694	13007.178294002391	0.07409788166544923	1.8371477523642763	95.60066688898561	29992.137702279007	852.1926560895239	97.3714594897316	31.898850162042155	0.5129296278745483	4.300435116624947	3.4907009048754265	12.5717574553866	0.31080007082259975	0.219786493275202	0.9563776669973573	0.8651441012730339	-0.21508480584981876	0.9148461813835171	0.22977382270584149	8.898188861548226	0.006687656652228748
0.6008955212384335	0.31293929828375167	4.560587345074349	14.573392891483778	15.297058540778355	15.297058540778355	11.40175425099138	16.06237840420901	350.3333333333333	8.757086517740627	0.7009858679274349	342.84343375512736	0.9786206482068336	363.0	5.602528200761392	10.529835724323107	23179.167833654574	4.653981202860464	2.9208802056662204	2.324977367202627	12.759571657263798	1.53997002743714	7.777904544831547	7.509190735739912	5.235410088786496	7.524161568477302	1.1672068418666808	7.990898375153048	0.5580095879280563	23179.167833654574	0.04457042248176735	3.3586577335123873	209.26539670033495	57280.84955310927	535.7544825984003	160.97006349341717	59.120768247087895	0.46728274021524807	6.105523012792608	3.9056290090588233	20.464156412105545	0.24380928217620534	0.15192544418263426	0.9500454748896363	0.8515236600425435	-0.27387307609667416	0.9615088444502451	0.15617033967811814	13.553082397965833	0.0038899688304956125
0.84142678287779	0.4809045773506492	3.586018380017916	7.456818980126256	7.615773105863909	7.0710678118654755	7.615773105863909	8.602325267042627	97.79166666666667	6.274367204949679	0.7747661235366866	132.48948136598287	1.3548136143091558	104.0	4.346927978688879	8.361465013725178	3798.8888342884647	3.990386233620585	1.7534411351194477	3.7196669198535504	9.97155772128426	1.1290242748203374	5.865029127058536	5.623992126371515	4.106307572580739	5.86525014870352	0.7440617926656938	6.043821411389793	1.1443584300431464	3798.8888342884647	0.07488905325443787	2.1292105915286865	99.44126215808218	21410.719407587356	367.213177198166	92.18490450456382	68.73909637143464	0.1660091358499082	6.468566615549376	3.7777474668637057	24.465598619637692	0.2532638517948523	0.16566726430375933	0.9082543295518485	0.8090398063098216	-0.43323939763662955	0.9846817879290175	0.15502098990848698	9.661758884911299	0.012780777153227785
0.6241622392752112	0.36572198730081545	7.456378038602708	20.38810434569156	26.92582403567252	28.178005607210743	16.15549442140351	28.19574435974337	1049.25	12.725484862983507	0.6183702169655357	807.522959265575	0.7696192130241363	1075.0	6.136839762639652	10.715331694830178	70925.66710942346	4.473903050918498	2.174026754287393	3.6621296215481034	14.28218903490087	1.4156005491199566	7.924551817316733	7.364306806235104	5.856370544982161	8.42581848991871	0.9708776669012732	8.122645182017497	1.1601089073143127	70925.66710942346	0.05587539210383992	3.1788432476141484	140.63855687035144	88355.96468471632	2016.6440312417312	171.12224808179755	47.65103114358814	0.567802593340675	5.090578386552317	3.7905509614981536	20.69338283582171	0.298812351366586	0.21260397976383968	0.9659941234008808	0.8835361189143114	-0.1638134111152344	0.8757772803464061	0.21993423889755717	10.474863953874536	0.004232970641244649
0.9106272327435988	0.5476808824073156	4.265879548386231	7.788987502422358	9.486832980505138	8.06225774829855	8.06225774829855	9.899494936611665	147.45833333333334	7.092864135205347	0.7971224097624835	169.33184992617805	1.1483369308359064	155.0	5.461037767098232	10.006652794503754	9297.826665113389	4.529522374813294	2.8320213584818674	2.319803150352597	12.471366386535477	1.4871897656460589	7.544738829393672	7.317379203075699	5.114547406761483	7.356818979773994	1.1390289328241063	7.745061554603844	0.5163771328376205	9297.826665113389	0.04790842872008325	3.0628944808419227	169.75348057827202	36847.667117398276	309.9858725141961	124.87867419086106	80.67034032671467	0.22561869251637415	7.252752488850158	3.9810547141780623	25.719577187599786	0.20927832681048916	0.11883762624774173	0.9267121751346694	0.8205019172042323	-0.4195225579877525	0.9888743476004619	0.1300257237136162	12.594675924513805	0.006989777625770535
0.38397219512786895	0.2364742269633792	5.025713008369808	21.252688180467544	22.02271554554524	23.021728866442675	9.486832980505138	23.727621035409346	520.9166666666666	8.160441333022238	0.6506289234145738	481.20440468635314	0.9237646546530536	541.0	5.737899286088553	9.977261544412	33219.706933251204	4.5182434223778385	2.3750230960759273	2.711545074451848	12.95362338120746	1.3237892159178015	7.669955404898742	7.46737437054126	5.312203152162636	7.641420229044825	0.9788011148767461	7.836087301832661	0.6099076093396798	33219.706933251204	0.04882790478370648	2.5760482888076446	145.95100230178667	33734.08568443375	540.7764971850576	112.84522594854027	53.38845470518697	0.36183901794909856	5.656822473484316	3.874883092774312	20.10474925349824	0.2654721310676031	0.17522089290148263	0.9524333180359081	0.8579358010435981	-0.18558261500836318	0.9008063949656987	0.17796235931018212	11.447716872310618	0.0037744341459364857
0.6558066405269338	0.5015183728773451	3.1970802300959416	6.3748018078648565	7.280109889280518	7.0710678118654755	5.0990195135927845	7.3484692283495345	56.708333333333336	4.180637357640876	0.8505082430904382	83.92735177194498	1.4799826910556058	62.0	5.247907771270421	10.359899048917939	3278.216450517859	4.123359863428619	2.5478549680012534	2.7662979563966825	11.682291001698058	1.5695676714829208	7.0135677571294535	6.355411283633778	4.839053532189186	6.843237469508872	1.0839859988484204	7.271482577804908	0.9862325206268172	3278.216450517859	0.07440166493236212	3.6843261954744446	145.95355518127406	56456.998245431045	775.9719298236057	154.17567348665028	125.13507019342673	0.11010705797953405	8.821869242379902	3.9014805245210082	45.82327786015459	0.20773166351093336	0.12676454049821773	0.8839782130679078	0.7856134899283889	-0.6240800953644542	0.9974191205945812	0.12804126612233727	11.76949238413577	0.018237638810050114
0.4923098257333091	0.2713754356134331	3.5503760439868226	13.082893947130264	14.035668847618199	14.142135623730951	7.615773105863909	14.177446878757825	187.04166666666666	6.440837239199065	0.7204923683151571	219.5231446448144	1.1736590491146237	197.0	4.495920709918443	8.974664118515511	8325.346831050105	4.310134341452125	2.5708357485204667	2.3241024878386463	10.152442214041388	1.3980962174953768	6.283218049886261	5.823284228326639	4.180824146119365	5.971618067922023	1.0634514832821738	6.500818703243237	0.7067729460065372	8325.346831050105	0.0587234919735113	2.781814750020569	143.3320905023349	31949.923617690158	439.4019794545213	118.85957907941182	77.80572539780701	0.2228513352094614	6.969835764357271	3.967088364745446	26.28438505207312	0.23550639935679843	0.15077221958083675	0.9043990474149483	0.8030834632727586	-0.33651141005642565	0.9739438178189365	0.16191540566904622	11.530824040832202	0.006821956406032901
0.45707613791623464	0.23283593429419858	2.1340693706539726	9.165549884398345	10.198039027185569	9.055385138137417	4.47213595499958	10.198039027185569	49.416666666666664	4.189354143039386	0.6949678752807601	93.70620709040284	1.8962470237518283	56.0	4.210643694241723	7.0786463210609725	1918.1459941858227	3.8056235572669257	2.001720176057292	3.6695636031493746	9.7220680335918	1.0627087490601412	5.706797108332532	5.468856596342393	4.006494612176013	5.715573421415787	0.7749999611310359	5.852572685497597	0.8767363628054803	1918.1459941858227	0.08163265306122448	1.685073803359998	82.702041605857	11456.001097336848	180.5387981453788	67.810977252331	42.25118436322072	0.2514439880294562	5.041850304009652	3.1593782915814423	15.620523924630847	0.29070554169893603	0.20257224848101898	0.9344376515959402	0.8364294522318121	-0.5980319585700167	0.9936521406911514	0.2013810505274879	8.698369933401489	0.029526654123847505
0.36808986465183197	0.2784288703787259	2.5099362339076614	9.014640724913273	10.04987562112089	10.04987562112089	4.47213595499958	10.099504938362077	45.791666666666664	3.318197884318219	0.733703576583181	84.36347405127798	1.8423324633582088	52.0	3.0986440075588475	5.73522421082347	999.3772660882731	3.468328944371592	1.661070577498875	3.205217743745689	7.320904639970793	0.8970964479512074	4.249078069435876	3.958955481684507	3.0204187456254026	4.300485894345391	0.655363395063146	4.383924449465415	0.9039969876703322	999.3772660882731	0.10798816568047338	1.1641291384597268	44.42672931872562	4726.85269091518	134.31712373122326	42.42424066634656	44.905436105996884	-0.02749425015608239	5.35338620046987	3.0790615265606123	15.186333614757082	0.25946384459736915	0.1671956281495712	0.8968399904087074	0.7919777864467428	-0.5430989159745275	0.9879392353029784	0.18865432399868437	6.69676655960317	0.029798049777248294
0.6222101016939896	0.2348539347176993	2.5362610876996134	10.79931273345821	10.04987562112089	10.04987562112089	7.211102550927978	12.36931687685298	62.708333333333336	6.71944147411023	0.6005754168796327	127.09644756271057	2.0267872036578427	73.0	8.445379461190557	16.396154825422617	9895.215781366307	4.723583977514836	3.7793178715855085	3.1473392327320213	19.230583379262985	2.395414797346434	11.255189060945652	10.282956481808961	7.964743072528241	11.265840306734745	1.6636081880019062	11.642632911614406	1.0672192217706131	9895.215781366307	0.047476074310377175	8.8716203169763	314.3047113418061	263365.75663266086	1996.484030158492	332.48479851679383	379.9558714174528	-0.055792273730442835	15.94434453686189	3.982071368661709	109.17328259748453	0.13266365450427783	0.06852918828321454	0.8702053648252478	0.7662269076773741	-0.766491042782315	0.9995512068510491	0.06338625852932554	17.996108588970614	0.019864048288159877
0.658811538648529	0.41418225538183556	5.818325346779303	14.047741715577303	16.0312195418814	16.1245154965971	10.295630140987	17.378147196982766	479.625	9.254814334176608	0.741394952697275	399.67075802555274	0.833298426949289	492.0	6.176872518256978	10.787353500623741	34999.967867669904	4.600835578215646	2.66970106347312	2.995491472269921	14.009273260159695	1.4851494120329054	8.236226666968973	7.913959863086703	5.750026428706992	8.259246831452703	1.0935133936342725	8.434343250810926	0.7878846476360193	34999.967867669904	0.04740068742150836	3.30271636280897	172.08841488897912	76885.69137621544	1355.1609169216001	165.89654414730933	53.725934515518816	0.5147613882426558	5.595240696495651	3.858374369827472	21.08109162826312	0.27031609136885903	0.18103472836701412	0.9596876812080067	0.8697538544108318	-0.23053695007903055	0.9398200882137305	0.18804217121043715	11.999634491008266	0.0038280074404798505
0.36768165004050657	0.33178148384294204	9.342963680807822	28.15999124661994	31.064449134018133	31.144823004794873	13.0	31.32091952673165	1697.4583333333333	10.353912046683439	0.6590219709273196	1044.1998968148928	0.6151549503806532	1717.0	3.6369231163345455	6.270206053120307	43589.68969646462	3.9395613756443595	1.580414077178908	2.584186152913454	8.133029733144364	0.8453686806176961	4.9348097682737375	4.878177437004214	3.3348462274229558	4.798183505721408	0.6362590911236566	5.038563556409413	0.44756430046993395	43589.68969646462	0.07109113734354695	1.0347752629271627	72.59358239392314	6460.749806533337	121.39673677470836	48.550870792885384	15.729160357572052	0.5129329125065244	3.057649427018824	3.0830681602840104	6.0439572772059345	0.3718029514583939	0.2842274411502379	0.9650412435450286	0.8769187554674486	-0.09493622862660911	0.6935213249296202	0.28369643720880117	8.023154721610835	0.006724698510735281
0.7465703338438928	0.5315500310209018	4.9643922014466515	9.339463666123725	8.602325267042627	11.40175425099138	9.433981132056603	11.40175425099138	174.91666666666666	6.972566507140897	0.7410196660204434	204.1151242017579	1.1669278182091924	186.0	2.650032915112595	4.568257619532137	2354.8304724933278	3.3100393513609125	1.1805037354193666	3.677979261401102	6.185319886639113	0.6413329532342605	3.470565589015622	3.235223539963725	2.5425763955992786	3.6427434910398344	0.4642812493893585	3.5581426172053208	1.0462688156094828	2354.8304724933278	0.12018730489073881	0.6155533767133818	32.22346361995842	2722.112775937686	119.67803088036197	29.80237088390367	14.93755020815078	0.3395937603524203	3.061471612074518	2.9846946727407984	5.307180694340861	0.36067171229274125	0.27046094863893855	0.9437981848437619	0.8436184972880805	-0.18609438327441438	0.8518990491538591	0.28309288183161757	5.336467623895757	0.015056248150147507
0.6827308874476398	0.43248929747768333	2.991528805066906	6.917000773230164	6.324555320336759	7.615773105863909	7.0710678118654755	7.615773105863909	66.08333333333333	4.722450076383441	0.8368071050139984	94.4611857837018	1.4294252577609352	72.0	6.744203032770745	13.248742768822261	7239.470916733804	4.709390063996864	3.8717656251679573	2.3263300407111327	15.706743846168258	2.0263744430704147	9.731609770206008	9.527313009725539	6.4438253990147825	9.262918447153476	1.4910161777532969	10.027372895073684	0.46641822766977453	7239.470916733804	0.04282407407407408	5.843978457289381	298.6377764712206	105943.94977816146	-67.86903140942627	214.7657859317265	181.54830428108627	0.0926554826855651	11.005723388079172	4.065097804648461	56.833240378050974	0.16145997229413803	0.08580173740865346	0.9023444501195951	0.7939413179362437	-0.6815895882557161	0.9991101749538692	0.09764252003552826	17.033087290584923	0.013895148285840516
0.49456572203012816	0.3776655271131388	4.9765762384385095	13.177205440166258	14.560219778561036	14.035668847618199	7.615773105863909	14.594519519326424	290.25	6.5169941228551584	0.7933016703190713	267.23535110852924	0.9207074973592739	300.0	8.357557928892227	17.50283938081011	52785.57972358209	5.36731982551571	5.943960778145659	1.6760711615691644	18.852342574615083	2.9556167030782423	12.838695544562901	13.043103990566333	7.730819601375069	11.121522973240014	2.4478058037846457	13.264687422323236	0.07231591774840254	52785.57972358209	0.02628888888888889	11.119829125961013	705.9677727504719	387552.8205218163	-1429.0628895524594	436.94285133969635	238.45336792984787	0.2988723646878194	12.232598903132311	4.72803755314438	78.9746887271447	0.1626928911204892	0.08787480796437139	0.9116863744721726	0.8093924234154117	-0.43247685149975246	0.9950356173826992	0.08890333326626948	25.610323954175946	0.0032481914335135286
0.5514262086090143	0.3461358899184645	3.463555975006329	10.00634743719353	11.045361017187261	11.0	6.082762530298219	11.224972160321824	118.0	5.517762229316154	0.7626254277369693	152.55537522730188	1.2928421629432363	126.0	3.265547937649867	6.168638214087434	2737.7582653784193	3.854439015633334	1.9134402707791338	2.3649267322063166	7.463503656808539	1.0062685242984826	4.513076849476635	4.207829459463907	3.075173600990602	4.388330055817937	0.7834696952834943	4.661356047484039	0.6663274341510732	2737.7582653784193	0.0803728898966994	1.3603775521340746	66.4270386652758	7207.410086137199	100.33666892562226	55.859542982303765	41.362234628319776	0.1672297604676774	5.128952573940721	3.4736741229436703	13.325262366608762	0.2790489160974284	0.19003001494164645	0.9020367515801914	0.7990258000816431	-0.346716760438065	0.9668489533332504	0.19388304216409663	7.921399954892674	0.012027600179698323
0.8827165755271397	0.6290471341646477	6.5304191442510175	10.38144646016579	11.661903789690601	11.661903789690601	10.44030650891055	12.68857754044952	349.4166666666667	9.163874868335892	0.7066950599941046	339.4802238791947	0.9715627680778287	360.0	3.0651819108918428	5.3618397942383185	6180.6034486505405	3.629821423485603	1.2790927181275302	3.234181000896326	7.160321078521661	0.7562406934478594	4.037550491987871	3.760204321056042	2.9360787476254413	4.224242330896219	0.5417705306264156	4.143469912153118	0.9935813220080765	6180.6034486505405	0.09742283950617281	0.8665289375666629	48.63256763715505	4612.53278072688	159.25766661813384	41.13530950660909	19.47218686279569	0.3641907940571087	3.425205082287249	3.1849196817186263	7.262656352879052	0.3543753481814299	0.26700407487409256	0.9486415969525493	0.8532383946397727	-0.14968086238328113	0.8174170912152667	0.2649332073565858	6.572403413049756	0.010116821738232128
0.6977462124415768	0.33431605281931615	5.202653781414088	15.562081860980527	19.4164878389476	17.11724276862369	11.704699910719626	19.44222209522358	480.875	10.858383676204927	0.6669086486061241	445.0811907026125	0.9255652523059267	496.0	4.2776376136801	8.007173888921681	18430.039096331784	4.2305750136363915	2.193405881813849	2.321286751615662	9.833449612364834	1.1481380700822152	5.941880840746451	5.701216846743617	4.033475341898712	5.799974270466122	0.8768485497343151	6.095681823042087	0.5107739043637007	18430.039096331784	0.05930508584807492	1.8513889621359365	103.97604821145674	17090.49092335243	282.44331733932	83.27667282605249	38.37550733280439	0.3751627982671361	4.89251340510433	3.6169873353095885	13.086581152742172	0.2814300712744986	0.1882274518838662	0.9436139918651005	0.8439578627670294	-0.16268407898638385	0.862540827712305	0.19130398674146037	9.627384485136004	0.00486977007533442
0.46084002150653447	0.3304314229272908	3.252959163388744	9.844581773037172	11.045361017187261	11.045361017187261	5.0	11.090536506409418	97.08333333333333	4.536777276009288	0.7937243742751445	128.69969772461013	1.3256621224852547	104.0	6.158681975182787	11.969590024706187	8399.428613825696	4.6146139695681185	3.3461062691883354	2.362651978843625	13.664236205134715	1.784653699468452	8.723488370099846	8.5442442520139	5.659879943512668	8.004356261622046	1.3202288165683764	8.98686467414531	0.5939655514685084	8399.428613825696	0.04789201183431953	4.664487328133695	265.0836758159869	88563.37671707301	502.72812668249725	193.8980861248109	137.2713713155563	0.19085087256124378	9.476838286886654	4.1166750094512405	41.11315235862325	0.18141822922940512	0.09859631378629136	0.9024940162570734	0.7962596876251753	-0.5688585043742695	0.9972596358671297	0.09841219409157113	15.836116753098146	0.010181237301819737
0.6704796737837841	0.4831373145601013	6.991844483350023	14.471754245925155	15.0	12.529964086141668	13.892443989449804	17.11724276862369	435.9166666666667	9.703017065886991	0.5849609550149143	475.2909683142921	1.0903252953109357	453.0	1.8941080925532279	3.09269197468171	2793.6479463853766	2.8018097610423234	0.6536650169633438	4.694972180823918	4.44037313420838	0.39583512442946894	2.4309894140711834	2.330360870827288	1.8217672174930386	2.618605916715341	0.27386599216099206	2.483343161773835	1.2478018643669897	2793.6479463853766	0.16732696909004968	0.25728372780270947	15.725915219976127	711.0869819932359	45.18644337131239	13.181327211010931	5.707580453720282	0.40287970876929446	1.7896333530977364	2.4085651976669076	2.3639025926588944	0.4872966548425488	0.42181731293751423	0.9594798806612712	0.8718979027262458	-0.10322540383778873	0.6568645473117253	0.40050230222255667	3.721465836129526	0.0273033169779403
0.8123164440679951	0.5639101804110234	5.266977113539681	9.340099357136417	10.295630140987	10.198039027185569	9.433981132056603	11.916375287812984	204.125	7.58711629703082	0.7339306078900497	228.4335679043409	1.1190866768124477	213.0	14.909269518282734	27.694076155595926	96906.756382966	5.8245028142423	7.342589232624807	2.3914717673371317	33.82869322864704	3.9782530827342923	20.79140003910218	20.198959708905196	13.9512981420309	19.87739508661614	2.9848039158175177	21.329821789518316	0.5355095526630826	96906.756382966	0.020432453878198767	22.67898198663225	1177.1821843608523	2181131.963902021	8542.74288709394	939.1244270037953	533.3036862077495	0.27703035527448405	18.10489827834163	5.195150006150835	198.14466831822483	0.11865215994543642	0.0546652201913158	0.9340455152227831	0.8327736930674988	-0.6269877184965691	0.9996602061132828	0.058119956199775405	32.79507986957943	0.003961330527176622
0.49360939995507896	0.3146890209452494	2.4448482296607636	7.769092872439698	8.246211251235321	8.246211251235321	4.47213595499958	8.306623862918075	48.708333333333336	3.83489727096024	0.7868568015290108	81.97044024800572	1.6828832899505022	54.0	3.057414238796603	5.936534319993261	1058.7178535716475	3.7848774946152446	1.3811777279317936	3.032049921203874	7.1270242787029225	0.8928416616331807	4.285172566195622	4.004763296034945	2.9232827633218568	4.203741515381066	0.6003659825105773	4.427853450290867	0.9210344983278375	1058.7178535716475	0.08024691358024691	1.2431822551771592	58.55178782545614	5553.5723525219655	89.88098835743352	45.863976263785986	51.329275384360066	-0.05042887097972866	5.718623338807055	3.359652949996818	17.027429389719902	0.25482119111760304	0.16640817941713268	0.8841782925429448	0.7827462454298233	-0.5668706953081253	0.9929105387060684	0.1950314017546586	7.729292024909502	0.023960608319620633
0.5487799963161211	0.23345330479452922	3.1170527132763794	13.351932267653318	13.341664064126334	13.038404810405298	8.54400374531753	14.45683229480096	147.91666666666666	7.327273340655885	0.6331845346052567	213.6150759693045	1.4441582600741714	159.0	6.929422264932407	13.359232778232975	14215.326032833498	4.582978812984753	3.2184077436892133	3.641316498918132	16.06799429846244	1.9502392706620273	9.135733876339472	8.080066697923534	6.5881992980013795	9.479795000461062	1.3136913627743356	9.455398788218075	1.23964311161365	14215.326032833498	0.05233179067283732	5.942932784939255	199.12038045491616	248332.25948210625	4003.3123731350643	267.04799358756486	194.66590262636785	0.16557627939354733	10.634107140731675	4.45589734691501	76.49827831830859	0.20287673689103164	0.129557042141358	0.9049024836798641	0.8096241633790299	-0.4970131000034772	0.9950171752076058	0.13160444239835736	13.445119849337328	0.00809469501449567
0.8245971760615579	0.4826004918826058	4.817131292205668	9.981612893543117	9.486832980505138	9.848857801796104	10.770329614269007	11.180339887498949	197.41666666666666	8.23080980455529	0.7087210726895228	231.34741698778458	1.1718737880343668	208.0	6.2948296518840925	11.933491656209954	16986.6903646079	4.7342002968960974	3.2828343033171254	2.6051854820554228	14.608313922016087	1.837053429147222	8.769172735828048	8.132325046096124	6.0202232374845535	8.588090684531533	1.3898220811341513	9.036967444838808	0.7206761591332582	16986.6903646079	0.04447115384615385	4.768390128286444	229.95159885517404	128412.30313782813	1582.4878930819116	232.39207126014296	106.05785472674789	0.3821158344231718	8.35152915456341	4.233334346462823	33.762891459013304	0.1989440836212419	0.11437063692803137	0.928218730818	0.8221566528070271	-0.4268552838954778	0.9919778079670684	0.11235235033147119	14.076999706814517	0.005337223758785172
0.9428231555709836	0.7126278930417939	4.036599459178669	5.664385998068045	6.082762530298219	7.211102550927978	6.324555320336759	7.280109889280518	73.04166666666667	5.340514281070609	0.8186636552618375	103.21886134305872	1.413150411998522	79.0	6.446908590450908	11.781435936374073	6602.602746776254	4.389117697972266	3.4110667218794166	2.9091991562669803	15.380998921826913	1.7493811553053817	8.897404938701362	8.298548351817653	6.31511783483262	9.065881086994294	1.2902243031314216	9.142059393768621	0.7846409727562353	6602.602746776254	0.057843294343855156	4.41343531596573	183.68099998192818	74551.26149705557	934.4451420963812	165.02228192991362	132.06368212175158	0.11427313634227426	9.211412361982115	4.152018245554258	44.60236604425547	0.19660518438507024	0.11495872592037637	0.9221560146970629	0.8172694198287632	-0.5816226730458547	0.9969102126399357	0.09305632249197521	13.236795854327918	0.013988495227432769
0.5023985549597146	0.29661626429562776	5.6446041355430525	19.029988625024487	21.095023109728988	24.351591323771842	11.180339887498949	24.372115213907882	494.2916666666667	9.56063878611211	0.6576652518046339	459.6932083494153	0.9300039619308746	512.0	6.449430676493686	11.805441560227498	42672.821174726894	4.813604285525614	3.3725054028592947	2.2999499089192565	14.549081316082422	1.7578343450614606	8.892481433228166	8.600739983375759	5.986013057980077	8.563068258102344	1.35936666864132	9.129367659202277	0.49774738559682835	42672.821174726894	0.0399322509765625	4.269127816580786	254.3264915133496	78425.55262221735	627.8149292293681	180.98630737197522	90.78041664346665	0.3392124570693913	7.617239706589544	4.196067202733431	29.825872811886022	0.21409086326197477	0.12712389062792592	0.9405422532201252	0.8387042835757896	-0.23896459532020653	0.9496656787160465	0.12714632028410977	15.220960952381347	0.002958817066335292
0.4519707019724088	0.3583560191927896	4.810505723062787	13.423817280643512	14.866068747318506	14.142135623730951	7.211102550927978	15.0996688705415	208.58333333333334	6.0671721194818	0.7127807122381857	238.62425616559025	1.1440236012733052	220.0	4.497682766400626	9.037125079259004	9520.569348527479	4.353537757774728	2.486208739238424	2.310303310041851	10.421408807617793	1.3788792543548376	6.370807544952545	5.9508777287522765	4.277597034828449	6.143811772789344	1.0584033789537834	6.578397618005425	0.6502118639608262	9520.569348527479	0.056115702479338836	2.6881264457551723	132.60882591338418	30475.028034892355	344.4848661469679	117.03596812974	69.5259877538795	0.26573199789960944	6.671196603645251	3.9196002064379623	22.403439174117107	0.23701713216165315	0.15020334853030004	0.9120839678463413	0.8080373113336093	-0.3223486034459311	0.9711179582680677	0.15459450965171126	10.981959156969312	0.006066738852861172
0.7627981639597629	0.4821814738256426	3.690216114752466	7.653168599519551	6.324555320336759	8.602325267042627	7.615773105863909	8.831760866327848	99.0	5.837822956188023	0.7721621329357128	134.02909578567332	1.3538292503603366	108.0	8.396031358187031	16.211564945366295	16087.207306485743	5.059453683662107	4.07816828981451	2.462709768383723	18.877161763609205	2.279440630483313	11.887955748206162	11.580987913001508	7.829333169793426	11.04782859381578	1.6663446264942419	12.204737736149898	0.5301181537031581	16087.207306485743	0.03326474622770918	7.632131336893416	427.6928277229564	197284.20625768264	645.1995138878634	293.0441342234526	226.77131539399872	0.13849865019807728	12.33646181015242	4.463175314796599	70.28508544908685	0.15202264659310255	0.07962583188269814	0.9103206479025138	0.8019992995638494	-0.643735322864983	0.9992090574345137	0.08605412307157043	20.269653261239245	0.008997436159843815
0.6367315241905349	0.463685015033766	7.497023634708847	16.1683543604766	17.46424919657298	16.492422502470642	12.206555615733702	19.72308292331602	655.7083333333334	10.294900915598944	0.6332688970716898	576.3723011578903	0.8790071314602127	673.0	4.943117980742414	8.373297323730045	30068.608430897075	4.238025254770614	1.9747092801286907	3.421220533790695	11.462393301769682	1.1094454078224496	6.544507108671379	6.332586893227492	4.699707352661783	6.762685949107898	0.8176402944495982	6.684195329871116	0.8093111740893054	30068.608430897075	0.061464379626828936	1.847893912420634	108.34770561207398	21807.069883950942	437.2239683243291	83.63016004266024	37.434322880210445	0.38502619628484425	4.588050247441872	3.6300044555625757	15.765719011249963	0.30545857728698383	0.21488351826730334	0.9595754627810156	0.8707942606543416	-0.14229494636388035	0.8362276197849551	0.2134644534682726	9.837500184057454	0.004705495641324961
0.6103701876305396	0.41040369858258435	3.0773595027087732	7.498371757703653	8.246211251235321	8.06225774829855	5.0	8.306623862918075	70.0	4.576782576673118	0.8233924304999852	99.75682410102642	1.4250974871575204	76.0	4.394207960929635	7.266708475376582	2604.867771780408	3.9240446492330783	1.902723343960825	4.22203123115523	9.954078172859404	1.0490185974753916	5.706670365827558	5.28764170662175	4.109412809310987	5.844665363548417	0.7481457720763686	5.854449243479617	1.1666802201384354	2604.867771780408	0.07479224376731301	1.7084892802646252	80.15123015606933	14863.05956920095	327.9094988409616	72.1631258133473	64.70672426659489	0.09015763145433389	6.242418162116467	3.6020666159953896	23.785707683862668	0.2461987523494723	0.15785144627614306	0.9146242686838684	0.8136587128202083	-0.4860915519153253	0.989014991287892	0.1791568568013019	8.844824440470573	0.015857779626208393
0.45787808073431024	0.3178561047258651	4.98854037559427	15.69433558589864	17.029386365926403	18.439088914585774	9.219544457292887	18.466185312619388	342.4583333333333	7.186092256471455	0.7123200362512803	332.3130959966278	0.9703752651075639	354.0	6.0351348599192285	10.330640904631146	24147.23672969196	4.542750027287147	2.239116577520151	3.2713030959564855	13.876822344692936	1.2948774533656946	8.095804235153162	8.04707826102571	5.6906815854818475	8.186140759211089	0.917235598886665	8.259087911792866	0.691942663676537	24147.23672969196	0.04894825880174918	2.6704869207991653	166.94563832113258	41577.43266513551	739.1319149441481	112.4054837481765	59.79310315185388	0.3117290528059682	5.937342669167763	3.896653466842574	23.11614810665047	0.2585768314914566	0.1689444040993376	0.9558368030292903	0.8630562041255965	-0.2569376328369647	0.9507410570380899	0.17214312884021485	12.399480581961239	0.0046986465054147195
0.4560023320608999	0.26974558209527416	6.0522379031381766	22.43683791269851	24.08318915758459	24.186773244895647	11.40175425099138	24.20743687382041	795.3333333333334	10.231250412262936	0.6393399950545069	649.3094259879623	0.8163991106302962	811.0	5.397766263988599	10.152471883468703	46659.820349677	4.527318873947887	2.7418109765946728	2.2424612138776814	12.397614664234855	1.4860951033019951	7.38136863238525	6.995449472001413	5.083666754569914	7.3139479096649405	1.1573292709073433	7.585096389471892	0.5906539103983122	46659.820349677	0.048368533162237486	3.049084350418651	156.69500041449385	49938.66070408453	691.0419405034731	153.28680837338268	50.613374100069116	0.5085821018759753	5.427071608584705	3.809542059334165	19.33223790828277	0.2746710736560435	0.18526542552280423	0.9522021131310456	0.8597005937829488	-0.15701295158959241	0.8649276230977012	0.19848545319555597	11.444459050004061	0.003352727762036001
0.5253346933030202	0.3528595369208878	5.245820746955823	14.86659760632161	15.524174696260024	16.278820596099706	9.219544457292887	17.72004514666935	249.0	7.809939493976378	0.6199498359484578	308.74064453706234	1.2399222672171177	262.0	4.981427900967748	8.42794523482685	11391.860053941837	4.107241296658366	1.7994096272167592	4.184654024076181	11.558816048148007	1.1101752771296982	6.439794677483798	6.025621186155129	4.747140029508573	6.811676018639433	0.7418568190988151	6.593965565975772	1.23258020553926	11391.860053941837	0.07033389662607073	2.009426397125533	96.41039565944203	30183.536155223497	836.2845214289329	88.19625403562651	54.57710476938467	0.24008432480279243	5.541816543375744	3.796355219177339	23.04591878007266	0.2762176509581288	0.18567777659593226	0.9470970662284335	0.8542278871312892	-0.2565923255714133	0.9407896405109054	0.17946119586430648	9.379805622049162	0.0071902923686342915
0.5382866457251136	0.44842190130535503	9.718314806812092	21.67225726157019	21.540659228538015	22.360679774997898	14.212670403551895	24.1039415863879	1169.5416666666667	11.665886666622354	0.5439043094977538	986.9733448056851	0.843897548018684	1199.0	4.714345528783976	8.40218258177283	50078.63955971378	4.322356982986291	1.9574086373859139	3.161713312417155	10.793029081192417	1.1607902061518194	6.301645145881564	5.953397781730856	4.427168766754179	6.365860314438238	0.827284907090587	6.462739780541013	0.8906803478885877	50078.63955971378	0.057924973619244834	2.0562739263746304	118.32250836465082	38906.38902255308	949.6694293915378	113.9349031757714	29.120827710240768	0.5970201217960268	4.177348407326375	3.484039164746409	10.951088744271571	0.31525731235314614	0.22423122824391697	0.9644449708669376	0.8755613700730225	-0.1366153634548118	0.8267041170454548	0.22645059563805556	9.85267911381575	0.004261445629411193
0.8361869373516506	0.5375956075606929	4.6559241562976075	8.660643968844123	9.486832980505138	10.295630140987	8.06225774829855	10.488088481701515	181.66666666666666	7.241917355800812	0.7997126719735542	193.96958878967487	1.0677225070991279	190.0	2.9601174365212413	5.813190228663831	3465.2025254578284	3.796846513741427	1.5400678289335792	2.810268767712099	6.87270635136871	0.8748900985148873	4.135252557991807	3.8911914998014723	2.8181557634265495	4.054550587942161	0.636182913767505	4.270586379962992	0.8423074269742241	3465.2025254578284	0.0826038781163435	1.1375943103476351	61.353891100521075	7388.153462968807	196.03859476045668	55.18330182196121	26.073454003502622	0.3692937147687988	4.104446828446986	3.2865355856640175	8.308541353058938	0.30372623529677184	0.21085973830325128	0.9259594053063106	0.821296638916155	-0.23783370359938913	0.9205364957619314	0.23359875061231591	7.348306540583318	0.009172352411838041
0.38648282331022016	0.22623473401039967	2.84277226293829	12.565587133970382	12.041594578792296	13.038404810405298	5.830951894845301	13.19090595827292	113.75	4.856383592087451	0.7220571121538535	157.23413819375423	1.38227813796707	122.0	3.700033906711833	6.999292272099023	3427.9652072292906	4.070505319675027	2.090037258389117	2.3067193799228995	8.173139179852855	1.10367559792166	5.137446164661437	4.790643964301207	3.397421649009655	4.775717530843201	0.8321547407342104	5.300761781960452	0.6492562063264736	3427.9652072292906	0.06812684762160709	1.704722374298021	88.52767808858235	9203.546302114924	93.47874434450651	62.414089965914656	57.33054126645771	0.046041837072269005	6.153924072304174	3.6901135492819077	17.333131456792493	0.24284428294870664	0.15288965769021037	0.8911764920027837	0.7856866497964183	-0.41087178741832475	0.9819378562773149	0.15180841569674464	9.333099324315677	0.011303802392844326
0.5265803004223146	0.33271855102879766	5.307696539116706	15.952511582852232	18.027756377319946	17.029386365926403	9.486832980505138	19.05255888325765	439.9166666666667	8.400278341788782	0.6887470577638066	406.1358360373249	0.9232108415320892	455.0	3.064012220295581	5.615272773391945	8019.742438603099	3.652795290291929	1.369384137665444	2.8588901740858517	7.17831509584996	0.8179065068865706	4.0806601990477605	3.7503167400159656	2.9478484357786243	4.230466660071336	0.6071637589340745	4.198310083518064	0.9169397590022531	8019.742438603099	0.09891075957010022	0.9740198972769412	54.35407713802835	6136.538581058484	206.67751730400477	51.26232090243323	16.29555479261998	0.5250540177044137	3.090027707752538	3.0458261329805465	6.2177179961602445	0.37463550443972937	0.2893311659810166	0.9563864935552472	0.8653304648318731	-0.16186652607987198	0.8291424331092442	0.2903547112272874	6.75117246191791	0.010924363735344321
0.796169288923637	0.456412109835045	4.676294435303027	10.245772043588236	10.44030650891055	11.40175425099138	9.486832980505138	12.328828005937952	231.91666666666666	8.157369042417326	0.7312276564086024	249.64305530510933	1.0764343024295049	242.0	2.8065064476907247	5.174941199283879	3672.384060405105	3.5864866018871577	1.2231403474471714	3.4009403553826467	6.486182275667549	0.7467931064238439	3.782883960021232	3.5722834396864513	2.6671678319055148	3.819014443762034	0.5242384751595609	3.895528301203271	1.0070337987125946	3672.384060405105	0.09763677344443687	0.8649296904897259	48.70693313972353	5356.4633746563	209.31335184287153	43.64544589689491	20.055575956753806	0.38205900981860197	3.5313223584380444	3.1583096701162763	6.891900380582209	0.33873614485903575	0.2468077157176087	0.9352211963295947	0.8342944748585082	-0.17521252801856707	0.8501392815249785	0.24907965637166463	6.540425582029512	0.010989228189869955
0.5641257887236526	0.5180379934207616	9.739586323423898	18.8009112210293	21.02379604162864	20.615528128088304	14.866068747318506	21.840329667841555	1092.7916666666667	10.606078871286524	0.6894786510770301	744.1404014427284	0.6809535835065192	1113.0	5.648739511143088	10.008350299748292	69773.76001708288	4.581100292873564	2.6734439196636925	2.485902194067054	12.904539587783686	1.3923107708158826	7.74117904947709	7.541732084276374	5.2923023316027376	7.612237256180949	1.054136334966279	7.9176897726611655	0.4709728085638701	69773.76001708288	0.045592842571940365	2.763958260040199	163.24185468283588	46128.797056636344	506.5792595401445	130.57115894056386	40.87654557780187	0.5247593364760603	4.929439242403319	3.7174205243532876	15.755552346920602	0.2855748358174291	0.19419476544922068	0.962533391004442	0.8728846286947222	-0.13266608592710258	0.8326788533772069	0.20367376973270715	11.864622053247226	0.0030044026337093938
0.5345111145918127	0.3840658226070683	6.918511363303246	18.01386886325854	20.396078054371138	19.026297590440446	11.661903789690601	21.470910553583888	740.5	9.628613124211073	0.7263092286530144	544.9783762651767	0.7359599949563495	755.0	8.55614564766791	15.604493148424543	114828.63154999234	5.217717185888743	4.242015220222889	2.021208221307736	18.874997234814515	2.2081975601734043	12.05859412159681	11.869196327444916	7.74888503978694	11.126112195027574	1.7251303045961257	12.332514046828475	0.15943239554039026	114828.63154999234	0.02863558615850182	6.6812105258124275	484.27403330694324	179166.721674781	125.05384406304826	289.5313009159179	109.6443818828835	0.4537061532147518	7.996270846452808	4.369904856314264	43.64300932081228	0.2171775180058559	0.13189240204800765	0.9557501018738824	0.8638612270372193	-0.22931190573490373	0.9521748653345087	0.13545724070073828	20.95712693805913	0.001960389841703271
0.26457806963771896	0.10529537096203899	3.21098176734151	30.494994585271286	23.53720459187964	22.20360331117452	9.433981132056603	24.372115213907882	212.0	8.06830680098377	0.5140577179085815	334.47434700635444	1.577709183992238	231.0	2.9405269452464795	5.442737582833755	3832.934470847137	3.6095656861036005	1.3460150335914491	3.1641915811610324	6.8974240145493075	0.7692642756706086	3.9610302693669386	3.736983154325615	2.8345310845237317	4.062892930025576	0.5466737375357186	4.073424838767394	0.9513933256983573	3832.934470847137	0.09773055227600681	0.9030291222460495	42.76131109851396	4400.255601352307	146.76737817658656	39.66604083701	29.395991636832335	0.16421462377663743	4.2464361332678315	3.4415678689619114	10.623227438156079	0.3198714583722907	0.2296746572579302	0.9193691374677113	0.818953736659007	-0.21825375046986573	0.8945194264109447	0.20669887005008222	6.336998567601123	0.011061907519364441
0.5543889241480037	0.2757350744891888	4.000846410720906	14.509747873507377	14.035668847618199	13.038404810405298	10.295630140987	17.291616465790582	204.66666666666666	8.04404351325254	0.5814823174612026	288.83225403621947	1.4112325115776196	218.0	7.889863963808886	14.239494829952557	25730.255063349963	4.892213073550405	3.1733411518635073	3.0219345376466533	17.825571723433665	1.9660968752871473	10.592915916310318	10.058111919697371	7.315815602341051	10.509756121092614	1.4280726481915114	10.864101111051324	0.8329753846169035	25730.255063349963	0.039727295682181626	5.818825341126198	270.8004764132232	121333.97840309552	962.1807552498831	220.41370236473307	195.38438741644435	0.06864804098479681	11.383341748620678	4.553414198588796	60.56503017287405	0.15609796794059755	0.07966870196960064	0.9152936083037749	0.8073248404633051	-0.47075849214282695	0.9950823261151203	0.08897752421398854	16.258536738166676	0.005370276793947855
0.7073027123677105	0.4192542613227536	7.584483427783609	18.090414642070535	20.591260281974	19.72308292331602	16.76305461424021	23.958297101421877	925.2916666666666	12.795399344193033	0.6215486860026994	738.8020169313802	0.798453118672181	949.0	4.211878778935191	6.978138311511504	30523.726716776524	4.008777821933703	1.6110888188443706	3.037274250507043	9.586782666937987	0.8892975510911827	5.567153135470022	5.473918265549166	3.9326272863416367	5.65415538059635	0.6616156583949778	5.6713398409870335	0.5955691810993282	30523.726716776524	0.06942586117492652	1.1709015581931286	81.34973130562663	7937.517248181184	155.95002211999378	50.28519040708985	23.40326981628963	0.36697720105074555	3.7025660275726016	3.342761280861697	9.279220759540632	0.335853964463062	0.2456712824750902	0.9642915741502714	0.8762089425945998	-0.0973909282269221	0.7219496268961443	0.25371530614882176	8.638247173055412	0.005978025670793776
0.7427870517762407	0.5419374819596439	6.63226177965181	12.238056972309014	13.152946437965905	13.601470508735444	11.0	14.730919862656235	456.0833333333333	9.09027025793108	0.7573955023642501	378.31846369317975	0.8294941648671948	468.0	5.800161143168982	10.685817913633507	30553.029022655926	4.590623574972879	2.625559995400115	2.6882593844340197	13.344516203995438	1.4991799341454477	7.870775666478615	7.500609537521237	5.476981115044164	7.867535088951274	1.1066960596650828	8.079866957345901	0.7563633098140558	30553.029022655926	0.04806779165753525	3.3351404563782228	191.15447643453228	69539.90445302725	1223.582088115779	168.4100355309567	52.939593314699394	0.5264467852899434	5.681509037555115	3.861880491890393	19.604708295784647	0.2594895123601853	0.16817588772458747	0.95759335290511	0.8638914789584623	-0.23111126083572378	0.9411405339877271	0.17450334611927876	12.736810622509848	0.0036672223249347826
0.7930868761191193	0.5852224476147361	4.165486780391387	7.117783669046153	6.708203932499369	7.615773105863909	8.246211251235321	8.366600265340756	98.83333333333333	5.645020814975497	0.7938201675142001	130.22597716623892	1.3176321467073078	106.0	3.5593854267720078	5.978442880669799	2434.2883683217474	3.7604935010547473	1.5076441986067097	3.586487411182522	8.214270801410926	0.8709716773658753	4.670218324087925	4.36115884207465	3.3691345083912	4.845136293019726	0.6242777933100204	4.79217952572824	1.030413290092212	2434.2883683217474	0.08597365610537558	1.1540454121623194	61.152348845361225	7605.793821925048	228.74876650177833	52.45322549466896	31.76500196900187	0.25453113023164387	4.464058328068473	3.366749332990369	11.3056756369317	0.2929256689369877	0.19861575599022702	0.9347272720375195	0.8323645906859627	-0.3604059928270699	0.9678317312373449	0.20654990579409058	7.4806671643126865	0.012984140436882905
0.5256838114588344	0.38927172089259243	5.464248417752788	14.037106022557648	14.560219778561036	14.560219778561036	8.06225774829855	16.0312195418814	322.0416666666667	7.379079395789862	0.711307138418168	319.4245814540611	0.9918734577432354	333.0	3.1962856578328758	5.928962443453311	6646.566941958575	3.748420083598843	1.6277373436097617	2.613331029228229	7.347197518686885	0.8977833368450377	4.336016681821575	3.989947161447238	3.012894421265653	4.334303097421232	0.6617531220532256	4.46762358378166	0.8051381733796661	6646.566941958575	0.08786263741218694	1.1586198213271053	58.02847537364293	7475.317297056886	207.01341041796448	57.71483068383879	23.068217792862864	0.43700713563035065	3.721674012761359	3.27831177911582	8.450009858882822	0.33593721012868616	0.2468640856533956	0.9407107382570754	0.8435342411538179	-0.17003696641922308	0.8538233288228999	0.2556342504900918	7.022177990591555	0.00870449370509101
0.6394850573982932	0.5004362367544581	6.337480847365142	12.663912766322442	14.560219778561036	14.142135623730951	9.486832980505138	15.748015748023622	406.9583333333333	8.098382982258684	0.772526747154658	343.77204969678496	0.8447352506115327	419.0	5.737397966488973	10.081411862474482	25712.019049428756	4.524991837671698	2.417302836063307	2.992341325821694	13.223611636430531	1.3571609543166137	7.658415247054532	7.274439879414127	5.425376405443479	7.798235230987053	1.0000780499321276	7.833594359889677	0.7741753419758409	25712.019049428756	0.049367456325721544	2.7138764989780393	160.79311872981575	50687.91536737195	943.9384280647181	133.0544854942737	45.949219987140445	0.4913326725897864	5.409085486715635	3.7253982279562075	15.25413952755961	0.258524647295305	0.16438760922788948	0.9600638143328356	0.8649130783125021	-0.22306955107953186	0.9326514879682046	0.17178746473445036	11.787007998468344	0.003950100501432874
0.7547691432069298	0.3870141019501231	5.09659050698276	13.169004646863202	15.524174696260024	16.1245154965971	10.198039027185569	16.1245154965971	310.9166666666667	9.939558354201015	0.6106705615963224	363.4459289236029	1.1689496507861792	325.0	4.391379200581787	8.221631364281654	12086.441868478492	4.1319159822403515	2.0142937703352093	3.1932168020125085	10.312080812703458	1.2090770670728106	5.91218326992987	5.452611842969087	4.240775117956365	6.071305694747093	0.8576064453931667	6.098282701138964	1.02955847831518	12086.441868478492	0.07338224852071006	2.235140885772094	113.04334694836302	35791.23731796217	887.8755501947887	115.07121227148733	49.82676398569809	0.403582251581749	5.501359405880683	3.780856886381692	18.168281894542822	0.2697650068714083	0.1800086678931811	0.9390490292297564	0.8402378689336838	-0.25148848098189064	0.9417241546184443	0.18329656285678533	9.829756380301733	0.006557069562330986
0.4769878633363447	0.4274431624597843	5.497558993372673	12.861497097616827	12.649110640673518	12.36931687685298	8.48528137423857	13.96424004376894	189.41666666666666	6.134778019898849	0.6382463721812625	249.90477976380242	1.3193389164828988	205.0	2.467837234444132	4.383325061445481	2217.916959181912	3.2645592843527313	0.9566656566735365	4.498684686047516	5.907327382662042	0.5948725412789352	3.1960113854776675	2.974474778386477	2.428455555942781	3.478871826719261	0.3891848574105727	3.2892411158138812	1.407258232522966	2217.916959181912	0.12790005948839978	0.6046183418576598	30.80337910741516	3306.2501489044985	161.2858602930266	31.771103124890235	14.725376539226055	0.37400099571708245	2.8790808290779113	2.96376951184463	6.014743189360529	0.39796512198217093	0.3171384696955156	0.9458246649876091	0.8541601388711804	-0.21446720695659968	0.8746952417439313	0.3057702770521422	5.148821252762133	0.017978196172286142
0.7717786250491789	0.428583734589797	4.537722912292824	10.587716112549016	9.219544457292887	12.206555615733702	10.44030650891055	12.84523257866513	208.33333333333334	8.171372983754116	0.6862507533553627	247.6512163326248	1.188725838396599	218.0	3.1261006478245275	5.5759445045719795	3879.1780435778483	3.5067393976700663	1.1878577751995119	3.4818231240769197	7.29541450906674	0.7652979590802246	4.109947718140074	3.8287341909107395	3.008093830504547	4.2873206785621925	0.5440873170083632	4.218340277326051	1.0658116922793124	3879.1780435778483	0.10798754313609968	0.9027244494664279	42.84228098928305	6367.7194992643945	243.50717579177714	46.702566450682426	20.583715288547086	0.39879552159836257	3.566229026926658	3.208704334153412	7.3871960189364305	0.3422004771365844	0.25067433479147455	0.9460531953014573	0.847693565435397	-0.20715983874846833	0.8854804040368737	0.23719044563900998	6.023816386995791	0.012015784460594857
0.20752526199879734	0.11454184386254697	2.571093892421216	22.44676535421057	18.439088914585774	14.142135623730951	5.830951894845301	21.470910553583888	141.0	4.658270861158075	0.5811348882869704	225.43425966892198	1.5988245366590212	153.0	5.154098730516138	8.76609022310903	7416.082526803047	4.28798882618044	2.2716577563493336	3.3656416921187575	11.71578425109646	1.2818478762819352	6.782685240165312	6.353073345514597	4.804077529337272	6.911706721759188	0.9251815745518287	6.962120914359625	0.9879300272971036	7416.082526803047	0.060703148361741205	2.466308559007327	105.98509054369933	27006.28213888443	524.0035335427485	99.01829577055982	79.2806127565823	0.10875273944575875	6.917746818419417	3.9042590746710477	29.92973572361329	0.24000939348379394	0.15516245270321383	0.9209648415530629	0.820718901185687	-0.4408145190122848	0.9887425664923193	0.16041485316398896	10.043796516843145	0.009885887740913108
0.3124241078612956	0.23097857426703977	3.888257524447273	16.83384502993757	16.278820596099706	15.033296378372908	7.280109889280518	16.278820596099706	167.75	5.25929901535355	0.6655287142440113	221.0169997579514	1.3175380015377132	179.0	7.483986250469751	13.126434971322384	18069.531791206417	4.7327090901719995	2.858140614466432	3.6345610310047913	17.368121190607734	1.721954420959865	9.80872833238501	9.305284518990968	7.1253264094956545	10.24279478111208	1.20020019687045	10.04724365081323	1.0486761340328687	18069.531791206417	0.044723947442339505	4.735953480274401	214.3908486435949	138400.07149665125	2233.6053083971337	215.81441014132471	137.79617054356348	0.23058281790683116	9.123794239953943	4.321781621949379	52.10501038333511	0.19315186563973155	0.11010278246916026	0.9361729462963743	0.8370950460777351	-0.47316255234184734	0.9946235937990255	0.1226979572405103	13.955164326822304	0.0061776815936152914
0.4675880176072662	0.30000593079892957	3.0381311334525827	10.126903576078979	11.180339887498949	10.44030650891055	5.385164807134504	11.224972160321824	90.70833333333333	4.735218767638705	0.7251513006097131	134.63364974839774	1.4842478612593228	99.0	4.9815643430429715	9.018040724900318	4686.264662967549	4.1283601092269775	2.4534378751310832	3.089722526109485	11.67896704336883	1.328102388026163	6.690764576125359	6.194831662625007	4.794084585133205	6.884882458235626	1.0033568565478541	6.880116764753481	0.8862749061643342	4686.264662967549	0.06927864503622079	2.5696760835079493	106.72347195481076	27953.819541050303	392.92449977376157	106.91692325818676	81.80846009474	0.15034986675799805	7.1465777596972595	3.858029097476366	28.567371220554982	0.23178969253970394	0.14500120846880174	0.9178568848962445	0.8150195843186867	-0.49269267087016544	0.992234033268188	0.13407774367731157	10.015458841969762	0.012429544881614988
0.5179976414701846	0.492337669461869	7.817677311774834	15.878690168720281	16.492422502470642	16.15549442140351	10.198039027185569	17.549928774784245	565.5416666666666	8.225124057032913	0.6961358916760619	475.07973278689536	0.8400437329172246	580.0	6.255278150124614	10.045695509697657	40629.61529182951	4.457562699244605	2.2042123806713025	2.9785471547472784	14.214130529335515	1.2157437575128505	8.23829594849437	8.241504056794403	5.835096084012618	8.379034445322898	0.9085751263781948	8.369651178393394	0.40523581473703746	40629.61529182951	0.049797859690844236	2.181540713003149	148.81532159130623	23270.49121075947	168.4007650322201	86.98386987216503	43.27210820490894	0.33768437301807513	5.095281901224741	3.7299681741880772	16.52578889039984	0.2763096746741609	0.1836973315414609	0.966679293990571	0.87861087507888	-0.1622007839864197	0.8712120697646566	0.19273303626911217	11.741650840427743	0.0042043814526790185
0.5521423105181508	0.275927590825467	2.87920554510565	10.434641698904404	11.40175425099138	10.04987562112089	6.708203932499369	12.529964086141668	95.58333333333333	5.761407177062121	0.6637903671228765	152.30282538603802	1.593403578581043	104.0	6.283236445578547	11.285018033584887	7583.146946616504	4.3652084374835525	2.7238524441772896	4.111014128056918	15.025053629239157	1.5992780766874835	8.289954056595036	7.7175023558130045	6.170541861055805	8.85451176818335	1.0753966985237555	8.539020698341066	1.2644166476506136	7583.146946616504	0.058616863905325445	4.191536226240643	149.99769100246115	110465.2327815096	2100.4008834725228	189.16847198829058	145.0133538734641	0.14120514418986463	9.446757978040383	4.128821748952867	52.48295128222224	0.1836918705887314	0.09959362026077184	0.9179883883067913	0.8152008524527061	-0.5560991212320872	0.9963542433508412	0.10473297446309218	11.771547828333533	0.011681917721245928
0.9558810078590235	0.5667733767777176	4.283580002704471	7.557835597462168	8.54400374531753	8.54400374531753	8.94427190999916	9.055385138137417	143.58333333333334	7.224391508134942	0.7668160803933615	172.92678494566894	1.2043653043227087	151.0	2.3608301640407974	4.107902348893407	1475.707791973787	3.036473288064404	0.8298039750694368	4.566749630450825	5.6208379343287	0.5720421799855896	3.037078390075992	2.7880344796711998	2.3142577123177275	3.306580222010972	0.3740067729541335	3.1261636688750984	1.4488836015832411	1475.707791973787	0.16003684048945221	0.5490541371280373	24.46834700336393	2742.2940017783376	142.57549185648006	29.479407632067623	12.816995291109027	0.40202758633886587	2.715193544415956	2.8810370658161735	5.208065589692885	0.4052734435221007	0.323990951580354	0.9455515809349564	0.852358436781278	-0.23657655104503508	0.8880660100296147	0.3097481833717063	4.50267130813187	0.02329253755813389
0.5555083098172459	0.43211677715502556	7.152639004634612	16.552560286425866	19.235384061671343	20.248456731316587	10.295630140987	20.346989949375804	672.5833333333334	9.1950847878605	0.7219660031144944	514.1992567713716	0.7645138249605326	689.0	6.379723974529676	11.179949909846629	54914.75189569898	4.733550531407366	2.9726648319050097	2.616773239563066	14.469518367771643	1.5470368600751818	8.733420590571127	8.595364518070213	5.9332908394458626	8.536227528325782	1.1774638583465877	8.927603667874804	0.473445571623973	54914.75189569898	0.041003031254147164	3.429472038839917	221.66535620561683	61029.02853366404	461.27502568240686	150.7099629989334	58.972068399311155	0.438063851904973	5.862695755613965	3.9527426672418313	23.484661084891346	0.2637564678536328	0.1745930290651086	0.958568832281316	0.8678316140438765	-0.18131582502448246	0.9028231504837733	0.1757425946101844	14.094828064163304	0.003012832380002063
0.9548408969656237	0.5645065710431956	3.8506485749714527	6.821264397074316	7.280109889280518	8.06225774829855	7.615773105863909	8.306623862918075	107.625	6.513222215342114	0.8114292402497892	134.84729750979855	1.2529365622280935	115.0	3.5926243883432023	6.761271070061206	2941.233498431306	3.8822477591530546	1.9842636680295795	2.85369260768122	8.405843100474282	1.0571464644034445	4.893972171460197	4.485595302455687	3.45032551040913	4.955517590065153	0.7780028545093665	5.057266402377875	0.8871502796221737	2941.233498431306	0.08914933837429112	1.6249798495932206	81.7907992519686	14005.684724271347	299.77033228718744	77.05687281903691	42.15335823221575	0.3037176991659591	5.203496754440655	3.5840239002927756	14.033535913879042	0.2709330124131381	0.1800247986985557	0.9223770680243898	0.8180752926481195	-0.3842605145963357	0.9773940107443513	0.18794340829995124	8.544915144561513	0.011788846758304699
0.5682515022585743	0.466565473016793	3.126194481223185	6.700441121391476	7.280109889280518	7.0710678118654755	4.47213595499958	7.3484692283495345	54.041666666666664	3.8075357330258326	0.8513809004916292	81.1919011760242	1.5023944704892682	59.0	3.3230479428100796	6.2696622072560135	1229.0503384481694	3.5765250270900464	1.6604307496426474	2.631840428617937	7.403032265360847	0.9733215935692126	4.416137549040534	4.017254492978797	3.0878075099386133	4.315224755422234	0.7342672688593117	4.564138655717313	0.9344429857332774	1229.0503384481694	0.10887675955185291	1.3290908165673099	56.64804879016466	6331.331590017695	133.3570872094432	52.00506080030629	48.55760337143748	0.04338886724475539	5.540462697027471	3.439943318975424	16.959626439316082	0.2680299238283512	0.1809007450201151	0.8884931124860913	0.7882713994328863	-0.5005961135752329	0.9873811958705393	0.1968390988544999	7.4658520530600265	0.02237350026258012
0.49425385593945664	0.32270643515149855	6.8675087928942755	21.280978762230873	18.973665961010276	18.24828759089466	13.601470508735444	19.544820285692065	346.7083333333333	10.518205811398294	0.49557898792152427	481.5936592259547	1.3890455259491543	373.0	3.7090241884089363	6.249014863786734	8584.746228367043	3.615422623927583	1.1793989734405637	4.59342352963252	8.755157493646864	0.8176710192638956	4.679756546430273	4.315083514439823	3.590660143919362	5.164497349727503	0.5257727147356136	4.797437382392952	1.4407413308865844	8584.746228367043	0.1065701615047905	1.1152841041243586	48.266589478029566	10862.148207704873	400.2617177450123	59.867078019546966	29.26154020350779	0.35601822642074915	3.963343215168922	3.401096476747582	12.793635387962818	0.3450332873040925	0.2606539980462649	0.9502805082649507	0.8622869732271601	-0.19669441863172035	0.8825348744828792	0.2588663516080075	6.3692382952452595	0.01097003806516906
0.45944056748370576	0.22394375762860416	5.181328164860876	23.13673852634805	21.93171219946131	20.8806130178211	12.649110640673518	22.715633383201094	690.25	10.629956278267466	0.5940594342511771	635.8068033899199	0.9211253942628321	712.0	2.2949076393422168	3.9878487867554937	6840.852542060675	3.2505285810902294	0.9850209523638269	3.1723412695751603	5.3279874357958255	0.5535583801211336	3.0256202018648692	2.8553635674516853	2.18525646052506	3.1427309752707653	0.40392546826180314	3.099667556943545	0.8911702081466949	6840.852542060675	0.1254694798636536	0.4535613576355547	31.579497113370714	1549.0290029263017	70.55017724360779	23.01840710437566	8.153363209226587	0.48630121164907564	2.185199169162737	2.6076596255142044	3.069704378684871	0.44126418738473955	0.3664946214975577	0.9632197238021878	0.875233301026295	-0.11234709857232797	0.6862568404033086	0.3643982661387437	5.27722710736928	0.016731007943743045
0.6452602431216957	0.3099384986333493	4.275226675111536	13.793790361516333	14.212670403551895	12.529964086141668	12.806248474865697	15.132745950421556	136.54166666666666	8.900584522241731	0.5845356462945758	219.3730417395725	1.6066380841470065	152.0	1.6744676895618595	3.082294174271952	812.4486461391771	2.9267466713328614	0.8851134044496467	3.2462093515375265	3.927458630211997	0.4693738714828775	2.238904344036175	2.0935526185452926	1.6140365954008626	2.3134220348111345	0.3357269552526271	2.311937906280051	1.0374388204121054	812.4486461391771	0.15659626038781163	0.33236422075053124	17.66804584674348	594.6408405879721	30.728057873459623	15.013114895761898	9.87302701967884	0.2084843047026059	2.410321725913548	2.7362795317349367	3.8906466790469403	0.4250742316283932	0.3460361928606367	0.922805494838133	0.8251902097149545	-0.16981464025006393	0.7948561940308767	0.3298104017925611	4.045745497392421	0.024307288177320995
0.38582839850497713	0.3351892481363064	6.4412883079753875	19.216870301746685	21.587033144922902	21.213203435596427	9.219544457292887	21.95449840010015	535.9583333333334	7.41441429280078	0.6811309136298889	468.4618382672521	0.8740639134271981	553.0	5.603188792743976	9.537391854972478	31250.185663518976	4.399781801769185	2.1543167625741892	3.388050336427565	12.812958479234842	1.232233303635754	7.359088828228068	7.085276265108458	5.253442717118491	7.559515762116351	0.8739267619260608	7.517332072563005	0.8881290981618337	31250.185663518976	0.05442285871246433	2.354093107433256	123.87562249759736	44108.880397150875	939.8146472420013	113.6759596075814	44.73865153910023	0.43939364796074104	5.134024139720865	3.7376917709637687	17.241955800354653	0.2822260952584142	0.19246038281821026	0.9594405913784834	0.8688803839135866	-0.18429757592755142	0.8951814122170213	0.20281605085660528	10.324210550071639	0.004196422584993719
0.46826213433633435	0.26696771943254843	5.978048092310417	22.392400493276938	24.041630560342615	23.021728866442675	12.083045973594572	24.372115213907882	834.0	10.485513247895845	0.6493477178584771	659.8585368504124	0.7911972863913818	851.0	6.397204004148875	11.28787030481766	67390.45524322118	4.738631076153731	2.668036829909328	2.73827573644183	14.466785328485338	1.5067842057588698	8.70707490374021	8.52994675082477	5.932036356775433	8.534748971709906	1.1084705050094086	8.898860833842464	0.5732689469677933	67390.45524322118	0.04148433929254448	3.3765707607528093	218.3496865896603	71785.70613823125	1032.3074668995914	155.5265954672477	60.29742636170728	0.44572823335123934	6.030123095309753	3.9615609690312703	22.472824536607785	0.25103318620726206	0.15934856514724205	0.957327298628595	0.8640236411500349	-0.165050034444653	0.8861456528913407	0.1596073258547144	13.945669250678343	0.0027303296243462827
0.5644508835243813	0.3751172108603692	4.843361776432943	12.91159572583781	13.92838827718412	13.341664064126334	8.54400374531753	14.491376746189438	287.3333333333333	7.287961615158777	0.7697844364322736	273.5514402270957	0.9520351748042776	297.0	6.51850565523424	12.12151223334634	26977.698385913915	4.871656981053886	3.939568432818394	1.867974491073636	14.507774275818903	1.8799945271708782	9.284234070047967	9.105115854228638	5.953080533102199	8.554693742716704	1.5143533325656977	9.530687346638407	0.2041419090055424	26977.698385913915	0.037581199197360825	4.636999031934004	303.1647485151451	70818.79986885394	-88.25449071800804	180.52990110662944	103.36664068139909	0.27630878449010643	7.978531845854588	4.258235891384348	37.30782308701784	0.2129588145873359	0.12697811628901065	0.9343953606380426	0.8340797349694284	-0.33691446610686226	0.9808316166423315	0.12788880178001255	16.843823131059448	0.004048328284343325
0.3815344256182897	0.313097251562197	4.383149967563464	13.999324317584271	15.132745950421556	15.033296378372908	6.708203932499369	15.165750888103101	217.625	5.3412241625536705	0.755874069123347	231.4766563804018	1.0636491964636499	228.0	10.526595362641176	19.343291411937553	52600.24033813951	5.35732969238461	5.780401001742227	2.0939141823687772	23.363323511500024	2.9446700628801556	14.79441394428241	14.714179324480508	9.607055658260185	13.756267853239839	2.319423426627977	15.188904124413055	0.31908000622780147	52600.24033813951	0.027316097260695595	11.828124545834102	685.6083652118972	496557.6032184265	960.0641952727646	458.3122211540554	293.5652778380297	0.22598960499134202	13.720237292033396	4.873065575826586	97.82973684284462	0.14317969104270556	0.07210249162336223	0.9242249747787332	0.8194230476027636	-0.5041172000666561	0.9976799651788529	0.07382982356502849	25.379391846814606	0.004001242577952654
0.8318802085178392	0.635131099046373	4.289969396824523	6.754462823920543	6.708203932499369	7.280109889280518	7.280109889280518	8.306623862918075	102.16666666666667	5.6189039423890135	0.8328457082815801	126.89924993566873	1.2420807497781605	109.0	8.96757443359347	17.377133917905887	18546.01365385965	5.091053535897866	4.5868227811238125	2.2048179077503334	20.3986821327158	2.5518992716590825	12.68052247193171	12.418680405312648	8.402284832999399	11.9963972997164	1.9802386279169952	13.044037498243906	0.4841633025271623	18546.01365385965	0.03593973571248212	9.35126409442804	515.672266555652	340504.63219976984	1047.330557565249	391.24425223160546	230.18336864556315	0.26618221597957425	12.34746165382914	4.496175795339884	73.81201364505465	0.1523640203772796	0.07937564131357086	0.9215973788286094	0.8144437565605605	-0.6495152483409774	0.9993255483216064	0.08352405985926944	21.796445312166075	0.00859874964113836
0.7382753454749672	0.5929323838422702	6.635731431098578	11.19137967823291	12.649110640673518	13.0	9.433981132056603	14.247806848775006	393.125	8.262319698288929	0.7920964927715086	327.6371523967056	0.8334172398008409	405.0	12.586186234512688	24.547078459788548	148647.62578790984	5.883745127486634	7.935796628336444	1.8119481534790522	27.84619937531584	3.9434122633599347	18.614455746098454	18.44884260009716	11.446797918661588	16.399401456654253	3.1750294080815724	19.158057698654176	0.10579620852982394	148647.62578790984	0.018613016308489556	20.53321206150486	1303.576840336615	1512348.5772925753	-3569.777830248816	857.6864325130803	386.95156625317316	0.381559466603566	15.216960653132075	5.135616589250196	147.24011694426164	0.14584770359291166	0.07794447389922159	0.9310734561903212	0.8318218974469922	-0.47456058864482603	0.9981064569166096	0.07786198196641146	34.428963156932724	0.0021145282738124064
0.5018664750524862	0.30229074708821074	3.4814012874324356	11.51673122967451	12.36931687685298	11.045361017187261	6.708203932499369	12.529964086141668	143.04166666666666	5.779861306363631	0.7206717804833078	183.53616337639994	1.2830958115448876	152.0	3.29808967234324	6.190462082812019	3301.24128617513	3.8859370355438743	1.5366170468357119	2.8368026870259517	7.663522751671145	0.9268324084735899	4.5221753642131945	4.236782401357817	3.1432962492865455	4.5202265023846	0.6798773359918907	4.660331819967845	0.8286772649596309	3301.24128617513	0.0786876731301939	1.2686226475080653	67.70131330860141	7644.414067849639	168.28012711928415	54.11292447841598	35.769317591799094	0.21928405171695772	4.842043079269072	3.4661434531734705	11.014964585345837	0.27448922459504216	0.17916018224748745	0.920067725663912	0.8131702899781001	-0.3258891956701588	0.961431087964534	0.18207276063527247	7.941155655665384	0.010662414530056287
0.6516584357633676	0.46807042669715476	4.444456041421601	9.495272052932322	10.198039027185569	10.04987562112089	7.615773105863909	11.180339887498949	126.20833333333333	6.187674133161497	0.6967997800181279	174.62301163639387	1.3836092041180101	136.0	5.204504088233028	10.367227102830508	7571.874072724808	4.464877732635549	2.755780237082548	2.4174854049417025	11.793471659049196	1.570731806947585	7.227831929426518	6.761775498460216	4.848446564445354	6.945025094603842	1.1776957051800037	7.461604696872402	0.6954518471738121	7571.874072724808	0.05363321799307959	3.4339902523508234	178.25555946882392	49575.38549609198	321.19464314912364	154.59535757669454	94.86822518115352	0.24933095849560483	7.884826974887072	4.059591694805713	30.153967463413682	0.20558825118153148	0.12085792306402982	0.9106193144934539	0.8042072754025611	-0.4925884920849897	0.9943244400220934	0.13265889772154119	12.76068744638445	0.009032012408938177
0.25571080405024427	0.1302841953222586	3.6538225101077244	28.04501728755338	23.53720459187964	23.194827009486403	8.94427190999916	24.55605831561735	275.7916666666667	7.171413920203275	0.5444706636938272	376.32557393750346	1.3645284445535704	295.0	4.474713409847236	8.353611980106427	11632.616665233894	4.285226902978025	2.338465674032057	2.5405087519951697	10.227411142260108	1.2933413074598568	6.091574775594262	5.56578341444095	4.198603807744682	6.028807334515426	0.9787734968805751	6.279538109224248	0.7651604525452187	11632.616665233894	0.06135018672795175	2.3253156185433457	117.0509701920964	21854.39950723948	370.3393649742129	94.05249187927869	70.95167407909709	0.15086018567362455	6.69701290546878	3.970489892436444	23.990963749842233	0.23345868933981725	0.14417709077669652	0.9112895861682203	0.8079096116832296	-0.27638950222774905	0.9548948373007298	0.14882081909100414	10.545881916720877	0.005679433166291371
0.5467182350964476	0.38942444332507126	8.427773442110096	21.641613890874922	24.041630560342615	23.194827009486403	15.811388300841896	25.03996805109783	965.0833333333334	11.831864951057902	0.5669161687551216	833.0578440605229	0.8631978351374039	992.0	5.019729906890569	8.855341495943419	45943.33908772829	4.273978569627339	2.1721815054039384	3.0520029488662055	11.628538191960576	1.2431935775687506	6.63734285157913	6.177251744040401	4.768383547000291	6.860154644960285	0.911596423728342	6.80542797234846	0.9026398628550463	45943.33908772829	0.061741919224765865	2.259529757414295	108.78137305922961	37408.96631715803	831.9818559807101	118.64397012098622	36.256809400750505	0.5369579950263565	4.564563392255862	3.60647875712453	14.305793490248355	0.3081465804204288	0.21938199661562216	0.9597914653637155	0.871148199134202	-0.1414720810256125	0.8318514874373444	0.22308209875925344	9.387985507335383	0.00455384747326985
0.6162268593381589	0.2866975785852632	3.887680232020653	13.560212999373018	10.44030650891055	11.40175425099138	12.041594578792296	14.7648230602334	194.54166666666666	8.35616746856011	0.6278819554229743	258.591677722205	1.3292354391374857	207.0	6.1202785279088046	10.976564765011537	14866.027986079964	4.617958188463456	2.8261287369071137	2.872402988253258	14.053883104783763	1.563819699585028	8.258248997984067	7.8063632845498345	5.768439676560974	8.285443428222788	1.1419243995568469	8.474465193699652	0.7892623602843425	14866.027986079964	0.046605521715792665	3.6178838065220447	169.62581985088661	64031.20492488053	952.6822833028933	153.0613009973189	102.96989728115726	0.20670516647415924	8.123397463873538	4.189766572104271	34.74363871292113	0.19953069328221065	0.11311777867333345	0.9275072207201481	0.8227494000051109	-0.4044925686304524	0.9887333807796271	0.12284090752436667	12.531261228209798	0.005698903215216327
0.5728158231392234	0.34808561729503323	4.66347791048251	13.397502449892382	14.560219778561036	14.560219778561036	8.94427190999916	15.937377450509228	285.875	7.674301393844868	0.6721723789709907	312.2153470709264	1.0921393863434241	300.0	3.4496466668795405	6.229628511193862	6724.878418733801	3.7910876068729897	1.4862769651378107	3.262544794013562	8.029941988837729	0.8981032576905551	4.602487163616673	4.253640397052111	3.295241672542299	4.73470031629543	0.637777138231632	4.734581438287796	1.0218193671981586	6724.878418733801	0.08731111111111113	1.2333733045230881	62.27626818143366	11413.23748460763	369.8370646193579	65.20178714704154	24.281725049558432	0.4653081801552783	3.9287812559913453	3.2799701338931158	8.070926928982747	0.31476672127914695	0.22046960787141384	0.9476119777439033	0.8479094756515478	-0.20515131594658356	0.892886541978606	0.2258617490802475	7.209478358002365	0.008463721234697507
0.7542754975887207	0.6891645976497783	5.581530970294481	8.09898098266928	8.54400374531753	8.602325267042627	8.602325267042627	10.63014581273465	158.95833333333334	6.108862910664459	0.7617529060166864	186.29114206969896	1.1719495176075425	167.0	6.990109132378326	12.881432783378095	16446.524931487562	4.80675135498162	3.664046106961081	3.0213813548204884	16.297879838054943	1.9555051276687594	9.635858913701483	9.157173740710062	6.683490730093052	9.614389107961891	1.4319493337895934	9.923819084328795	0.8426721916102017	16446.524931487562	0.04241815769658287	5.6324082137281035	277.5804199711724	188554.63472991434	2351.6311563833165	259.7046654983512	134.48719946094013	0.3215812246874237	9.256025974432912	4.316043402366782	46.81318970747248	0.18379377623078008	0.10014045923851866	0.9311904364517284	0.8271360698789599	-0.4895790211403987	0.9958855334106442	0.10322432160240617	15.689611045379653	0.006112751353001826
0.28807436353640936	0.12591174084251136	2.269586440607956	18.02521691322434	15.811388300841896	11.180339887498949	5.830951894845301	15.937377450509228	75.54166666666667	5.192602889882823	0.5603022332447612	154.23613933801653	2.0417359868242673	87.0	4.970578676998629	8.131640879056523	3526.7303539875397	3.7584831431258836	1.6649569133316344	5.092413095076059	11.547224954520845	1.0524387189400557	6.220917338965768	5.7197816064804154	4.76407735657607	6.783147597944774	0.7162779424941098	6.366877610383594	1.4294205431750455	3526.7303539875397	0.09182190513938432	1.8373179673589721	57.15115209415491	17836.712027176934	470.6253596310268	71.59255692186107	83.92768710995185	-0.0646395658483473	6.843585422337245	3.6072289120865055	34.80445378754406	0.2439209043941388	0.15629612625685604	0.9204331920451139	0.8248761257149876	-0.50025306874421	0.9870992182110135	0.1667670177253104	7.741230829869709	0.020980243262160823
0.5781486745476105	0.43548181945232517	6.148197859500394	14.118150482682722	16.76305461424021	16.0312195418814	10.295630140987	17.4928556845359	462.7916666666667	8.162389988626723	0.770015073074198	375.75830200734134	0.8119383495251816	474.0	6.3315698486083445	12.07127882289317	40198.6194070821	4.912311073989104	3.705689562696354	1.9650960122606886	13.874704720043946	1.83968662206765	8.959412074006346	8.636857081137912	5.699966994456645	8.1747377255873	1.4509381182310839	9.209083230104492	0.32019130137953794	40198.6194070821	0.03563353451191939	4.536149227141073	300.49370605174823	86503.86579691622	368.6253761652455	201.99048253045063	79.78187483345171	0.4373696967875121	7.088841450191451	4.1149015743730235	26.956694118300373	0.22812299600424527	0.14111864835190377	0.9415761310372707	0.8409872400246132	-0.256306363291553	0.9588379213741528	0.14215353751886	16.425989508936173	0.0029337529294148315
0.4507795426277477	0.38485648339178985	4.404891191906105	11.445542382670109	12.649110640673518	11.180339887498949	5.830951894845301	13.74772708486752	103.41666666666667	5.159416360386533	0.6793597183272737	156.8356141934595	1.516540991395257	114.0	5.498161906835133	10.668956154595065	6958.327151579163	4.420662678016272	2.814688546829178	2.804677553631635	13.038109473491673	1.6569065369735028	7.5545816626900635	7.077803925268491	5.347850468763099	7.690259004728574	1.2275673705301	7.8126792760225765	0.8685266656238567	6958.327151579163	0.05786395814096644	3.966253371739686	183.31283033760627	87528.72115246518	900.8818714215375	198.5834955016971	95.39968321179842	0.35746829833239846	7.674436908368411	4.011399248114872	34.01022248200786	0.22166495101140554	0.13732635249526667	0.9252770695764662	0.8238472143651161	-0.5456279349519898	0.9963728270576309	0.14011911515604727	12.535366633858787	0.01034493166923135
0.7594348990250572	0.30050794970386224	3.9691343155993657	13.208084243730585	12.36931687685298	13.45362404707371	11.180339887498949	16.30950643030009	172.79166666666666	10.030680123951987	0.6300588092967492	238.11398253251602	1.3780408923994176	186.0	7.231131025388949	14.453682178529705	19744.385479825298	4.8727338910242946	3.8136807016411876	2.5872855142884563	16.412343578311425	2.206451722608019	9.956896856095119	8.974797834755478	6.751329545610279	9.661014032701146	1.6275719266796933	10.303038877272453	0.8528859210725145	19744.385479825298	0.04179673950745751	7.012815103670758	295.6679747332529	214251.27414978234	1830.223755501059	317.6807927298771	180.33689599524544	0.2780376202941401	10.531183405901174	4.502120944085434	64.31262063833854	0.17993196046358229	0.10050417762178697	0.909247014350476	0.8079357311567489	-0.5125083822220172	0.9968484755072917	0.0994690740130875	16.147093132126532	0.006250212828249533
0.5949103896084444	0.49791142834349794	4.456870633387402	8.951131425552875	10.44030650891055	10.198039027185569	6.708203932499369	11.224972160321824	136.75	5.325121083812052	0.8011606490083264	160.21975801135713	1.17162528710316	144.0	10.760150235984462	22.046357385950724	39721.648873225655	5.398951005634098	7.538307804529818	1.8386658437332848	24.54802741538195	3.6078986470243626	16.07537978868406	15.558985975088312	10.114533467667828	14.43349394771412	2.873883661529037	16.608575611467856	0.2599227184716322	39721.648873225655	0.026523919753086423	17.42694849141284	957.4251441605927	1026809.6591203683	-1090.0891289154338	703.1115631871436	418.7442076821587	0.26307502305615577	16.366920524412958	4.934293631728333	139.4997241862606	0.13101007620583052	0.06654808920074308	0.9069344061306348	0.8023108312217582	-0.6352037438169701	0.9994608526025573	0.07009096027969139	29.766827286230225	0.00614567172198033
0.771221583756174	0.25398985255076967	3.744576357907249	14.743015598069025	15.297058540778355	13.892443989449804	11.180339887498949	18.16590212458495	229.25	11.37013183888477	0.5535222819174864	327.25672461363587	1.4275102491325447	245.0	4.604404766686661	7.016662706101809	8389.940403722443	3.8056799332407687	1.3728141105043834	6.483000392362513	10.779758980972948	0.8007812621297028	5.756958520617806	5.5673849565842755	4.430106452297858	6.34965252867509	0.5467618526026798	5.851893258516529	1.4577125035723277	8389.940403722443	0.08278217409412746	1.1020833009572408	58.337982497832925	8532.5233347109	261.6635193449046	46.7123925700544	34.748368864533546	0.16733375125838995	4.402866468363796	3.471676931792541	14.5510459666206	0.30441063574876065	0.21063994061486854	0.9601054033734322	0.8712647113558325	-0.22048181416791926	0.9046365399945742	0.2168749116857596	7.438325031738748	0.009375933257177123
0.4831368514002409	0.35245084573444746	5.06813213649184	14.379684991053766	15.524174696260024	14.035668847618199	8.94427190999916	16.278820596099706	283.8333333333333	6.947355730705017	0.6762791461768118	308.84013043168073	1.088103806570807	295.0	4.053824838878887	7.148934822266835	8413.590996022904	3.779993602842752	1.348534015843489	4.620150504383953	9.623275033523555	0.9328569749713443	5.200485424601478	4.782676804167429	3.947600608843872	5.675674424679682	0.6023828168596622	5.34047258621795	1.4444755373894775	8413.590996022904	0.09451307095662166	1.475598792653017	67.78198027012147	24652.60314026356	828.9177763725801	83.73641360098401	27.7917216274906	0.5089763064113921	3.896638809280513	3.3959133051839476	12.05675200439716	0.3450430635322842	0.2585701716106056	0.9588931643690946	0.8726575757116409	-0.2395564521654829	0.9209408010635823	0.24765811755285555	7.331833623819311	0.011140694133242193
0.5539754998523226	0.30834508585377857	5.46460261077062	17.722359983911044	19.6468827043885	19.1049731745428	12.083045973594572	19.87460691435179	595.0833333333334	9.81775323064992	0.7222543206662588	473.7099431158291	0.7960396747500279	609.0	2.8385563860259597	5.252370619278607	9623.006044793063	3.6906048542326926	1.4480001418908253	2.5255274634029736	6.476585014369518	0.7778310806679173	3.865899948671214	3.6778193589503765	2.656086244620297	3.820498769749221	0.5874985261355692	3.975087867540592	0.6931725045569468	9623.006044793063	0.08835448567060594	0.8561411415323192	52.36812779256874	3942.306008747505	114.47012609661303	39.98697845342134	16.33534697527006	0.4263080805319841	3.2046799796113072	3.0447382346303224	5.438568165478888	0.35429340726226893	0.2641531457430209	0.9454178346596022	0.8459404272718115	-0.11591400644058872	0.7421875099147098	0.2741953953034829	6.8138014193961585	0.00901999739917065
0.6590300821801538	0.5539851140225868	6.390412066688622	11.535349786362808	13.341664064126334	13.92838827718412	9.219544457292887	14.247806848775006	348.5	7.602142517683502	0.7698180985686106	311.09846068087865	0.892678509844702	361.0	3.4172881782244677	6.621503454235603	8474.948431351097	3.8520521544281547	1.832974953627506	2.620546499475372	7.999387672138161	1.0210282387366985	4.689258758858593	4.398100234575312	3.2801747636660785	4.719212908472082	0.7759158658833019	4.845235953406796	0.8019878136307796	8474.948431351097	0.0869621933533352	1.4871637366538393	69.92147026275688	13383.434621476697	332.8376721097614	75.41677920950437	24.133716132574396	0.5195375908794199	3.891849104269289	3.331142283801266	8.359845640275944	0.32703746367650405	0.23507238066193076	0.9430404832612779	0.8433724638477518	-0.17753091676711344	0.8685162246847798	0.21939396649578652	7.553414576738509	0.007887697439676876
0.6077694411094718	0.4317107883848467	5.906056519626127	13.680585888813136	14.317821063276353	13.92838827718412	9.433981132056603	14.45683229480096	426.5416666666667	8.314642039694087	0.7758136871375577	353.2110878075541	0.8280810889304775	437.0	2.756610664526804	5.239518684274962	7044.8219454574255	3.731253014227265	1.406024136363634	2.239083395460555	6.157800852482793	0.7652013906737366	3.909986850558632	3.842593547447754	2.5367602182870477	3.621040634195745	0.5819117644355425	4.0150808232294715	0.4149824881645267	7044.8219454574255	0.0805732867638203	0.8328768455236334	56.62132194185131	3847.338900660946	77.30524184729325	41.15527203236541	12.773487017258542	0.5295133494392655	2.7902883477016585	2.90327580942413	4.630415744009274	0.3874225765055241	0.3010182537406826	0.9510538721610295	0.855477365401181	-0.14972374188469312	0.8097901514232574	0.2965362866309682	7.034114788868324	0.009193805795825393
0.45399451191366513	0.3303732088563339	4.223439106053551	12.783842614460168	14.142135623730951	13.152946437965905	7.280109889280518	14.177446878757825	210.45833333333334	5.803794388132957	0.7599882469423749	225.14103916445703	1.0697653811021517	220.0	9.74234269727522	19.72989274340099	51484.53577196839	5.515286719731106	6.538867358740243	1.8114154475700606	22.301057352709034	3.1770188642628123	14.853819534765266	14.910852797579206	9.148062575942623	13.15299477676641	2.549920647370065	15.297732418411261	0.06098891107967809	51484.53577196839	0.0240495867768595	13.384662373936669	834.0926368900059	576547.5713332042	-1522.749873954416	509.95646727994455	307.9739100109436	0.25440958935520935	14.104192683858127	4.838298703446187	98.16816421840753	0.14704111708000756	0.07750089191383903	0.9152798232096836	0.8106961749563897	-0.5466693796920815	0.9987431145243536	0.07536158406619087	27.987489349844417	0.004119479474326005
0.5683660906749457	0.28769727984130766	3.153587582057223	10.961478620154926	12.36931687685298	12.36931687685298	7.211102550927978	12.409673645990857	123.79166666666667	6.230132751354453	0.6963904160785392	172.48802345026465	1.3933734644248912	132.0	6.955624550485988	13.12836066201424	12811.791037093462	4.831030689800617	3.3914984418227796	2.6252829363805437	15.657865355396895	1.960879392331017	9.566262548688707	8.940731873251348	6.4244888986700985	9.233376456726797	1.4185682610731023	9.85185378536871	0.7649631501824029	12811.791037093462	0.04109274563820018	5.545643857839644	278.01198505040907	120879.23399923857	1050.5237295708682	224.7623196280088	178.22902188806842	0.1271771566065256	10.651379596111173	4.3112574119086595	59.89782737515494	0.16817288759506274	0.08891427039038079	0.9056321949568777	0.8008420539183506	-0.5608914406187424	0.997692800134234	0.09527478489305492	16.310141393798496	0.008129664825908664
0.7240044990130352	0.6128373944988993	6.542133139480015	10.675153308536828	12.165525060596439	12.36931687685298	8.94427190999916	13.0	306.5	7.728859023034551	0.7629089548829172	288.15869663473535	0.9401588797218119	317.0	4.332624188934268	7.471557845698303	11197.91594213347	4.115718459118223	2.0197496134941026	2.8473351515048684	9.79328091641236	1.0625561222949844	5.804342105383859	5.607161828537513	4.035194451669907	5.758086464742453	0.8019928223375392	5.943454884902829	0.6638683951499998	11197.91594213347	0.06455432932957836	1.634268692543372	92.27336249740468	16565.97603088225	345.9675955038028	74.76499567070765	33.293019774296425	0.38804434686551126	4.56561157726363	3.537441698170759	11.93784256079894	0.28927432225691396	0.195744238456022	0.9502701336769225	0.851993197077184	-0.1905311240495722	0.8921381802819647	0.20813199644533117	9.048254110455547	0.0059072233134363685
0.5458105542807146	0.37868149722051747	3.995007778337269	10.549783413396767	11.704699910719626	10.44030650891055	6.708203932499369	12.083045973594572	134.08333333333334	5.758183132407579	0.7335776289890324	172.6982398088919	1.2879918444417047	143.0	3.915017033629676	7.086732387667503	4199.652119705901	4.001328318432097	1.8232691660154021	2.624049937609533	8.758304528276247	0.9839555543869433	5.288618478808748	4.964160133674475	3.6154283234931204	5.142876204783127	0.7100817357320969	5.419243179753055	0.6801733339922876	4199.652119705901	0.07144603648100153	1.3987112269026516	88.10656319994551	9480.524730560222	203.47884574902162	60.892123622877406	37.70231134691452	0.2460886655024322	4.9490317133276855	3.522887588405609	12.24923736056001	0.2741293465263706	0.17900732864749067	0.934662805739864	0.830357319488648	-0.3437055257233626	0.967262421948631	0.17560615558351084	9.070114117801044	0.010507380865285429
0.4097629536429814	0.22981436618271658	2.9853068816821695	12.99007947705352	9.0	11.180339887498949	7.615773105863909	13.0	75.20833333333333	5.322853334574526	0.6437483497828316	133.84802646765758	1.7796967508164998	85.0	4.835284397003398	8.585822806981552	3860.8354229431247	4.182361748096646	1.9241926573648431	3.8567130305441517	11.226537768944084	1.1835386413338378	6.569060207046451	6.211774566829385	4.661929157947885	6.564608610996199	0.8030456011870621	6.739554377783118	1.0460058191387962	3860.8354229431247	0.06297577854671278	2.2690412072944124	114.55519541665765	22155.884061083605	332.8056823475021	87.82032764308097	96.576684262285	-0.02073440929171629	7.689481038425346	3.682055272928168	35.23754923866357	0.21666759461046223	0.12946415305993403	0.9016245848558155	0.8004599676513955	-0.5778206540325047	0.9954852288881537	0.1339674329910793	10.794103224091515	0.01659734399904458
0.3146280879332171	0.285641645607304	4.8733291294692265	17.06098954551259	18.973665961010276	17.029386365926403	7.615773105863909	20.024984394500787	155.125	5.3678665189532335	0.5744198979374285	243.05758511395874	1.566849863748324	170.0	4.543531450918202	7.80395761348448	5909.430752443266	3.873017847659199	1.6229508174692846	4.738721423527845	10.816442324474647	1.031758947119724	5.745425147950623	5.313083043040329	4.441064133153454	6.375378191321192	0.6927999729728783	5.8958763019006195	1.440502341976087	5909.430752443266	0.0910034602076125	1.751447236609904	80.22709059105077	29983.481344196727	848.9305780950326	102.1300970917784	45.16277292505291	0.39933217816586797	5.07253621113998	3.6071878421220913	18.67274079672026	0.2966697881240097	0.2083580190990138	0.9482289815711766	0.856143824063837	-0.3794585952481638	0.9762623918850706	0.19871329256783216	8.115665091366147	0.011525342240240445
0.8200301555031673	0.3268242029916752	4.486108482921665	13.726365556335296	17.4928556845359	15.132745950421556	12.165525060596439	18.05547008526779	400.8333333333333	11.256033681654952	0.6585456189662625	399.21557801020975	0.9959640199838913	414.0	5.141947261506828	9.916309450085643	23507.680774226752	4.595076920603177	3.011878761427088	2.0956430035554	11.74637579907547	1.5365826326407654	7.322243531740143	6.934468935566967	4.825861260393484	6.920514538681985	1.199805994296705	7.535372427352559	0.4469624268281223	23507.680774226752	0.04531027561903428	3.166587280794839	173.81818023878856	39104.963728925206	335.0606808925396	131.84252968639873	75.9237447707077	0.2813350826766087	6.919648483585541	4.014163991424924	24.67836836510533	0.2296123557947659	0.14173500709913153	0.9219083072501214	0.8191632305773194	-0.23162334009016794	0.9403166944992765	0.1505135525255348	12.63910881356138	0.003676086051684029
0.4610187932637403	0.40470526880235846	4.636688585460581	11.45695137397618	13.601470508735444	12.165525060596439	6.324555320336759	14.45683229480096	170.54166666666666	5.28186989691185	0.7408295731805109	200.74873431904396	1.1771242667131823	180.0	4.575625394216728	8.769767843739881	7692.809025206219	4.285989766049522	2.4156444354285016	2.8509987697766688	10.806087548633775	1.3599988964862322	6.3290033449608325	5.9039137066232055	4.433079262115356	6.373008286518418	1.0040056931760137	6.537417526654721	0.8579391145032419	7692.809025206219	0.06265432098765432	2.6815445772869375	135.80572339169277	39832.02768260926	671.3147019707156	131.06474684016035	59.79270449171848	0.38371432340679046	6.1995974912742	3.8213310626575496	19.800849016469904	0.24137881156906468	0.1523069934673396	0.9318618533018969	0.8280908389466943	-0.36445045477512134	0.9799515625661529	0.16579647110551557	10.855686964322562	0.007201042885702846
0.40007070385315474	0.3605376622858384	5.101901379585591	14.150813946146757	15.033296378372908	15.297058540778355	7.0	15.588457268119896	245.70833333333334	5.661326095529971	0.7237339439222156	262.13103354540607	1.0668381897727226	257.0	4.919798604346748	9.688703833168082	13109.720361834407	4.51574482017786	2.6619206701633935	2.3305247058894882	11.268564011248117	1.4832607960613737	6.921687948093109	6.5426154679216975	4.6364717545326295	6.632092256715487	1.1297160600069245	7.142169492913447	0.6436020807969869	13109.720361834407	0.051431512967645227	3.100821014726125	169.34753057097834	48034.017340366874	669.6843783613542	147.57315434214817	65.23325106292347	0.3939714206441765	6.48041016791244	3.92177313637895	21.317908399791968	0.23734513868368254	0.14847641372834952	0.9307857754326482	0.8270948595923312	-0.32200481185717184	0.9743618247053659	0.15264261025907838	12.191205360212647	0.00517312279544788
0.5543236762385172	0.4575455409570552	4.864834927644162	10.632460579701663	8.54400374531753	10.770329614269007	10.04987562112089	10.816653826391969	136.58333333333334	5.893824636001342	0.699384470919447	183.38618297162984	1.3426688198044892	147.0	6.794502236416786	11.545410971564483	12432.955997649371	4.551192094471296	2.7055619918329974	3.7980711113622925	15.761090870310024	1.4926668134024976	9.003260368732208	8.846181409400673	6.46273386830078	9.298357002009244	1.0903870205810609	9.196626118136935	0.8293632627647691	12432.955997649371	0.04863714193160257	3.519234689614421	181.56206786863933	67157.47214296609	1073.060834747608	141.962605276435	86.88923377622889	0.23968195976306653	7.373509474265813	4.050055453662538	31.165879406934508	0.22163088058843317	0.13505849905895237	0.9506830681704699	0.8527661366230039	-0.4430476279580692	0.9907107398851162	0.13525780376610122	12.937627849101277	0.008227220700181946
0.5702344549983729	0.44915058317999534	7.3337143537838605	16.32796355703473	17.46424919657298	19.6468827043885	10.816653826391969	19.672315572906	731.3333333333334	9.310767400178994	0.7659056505042271	512.5297704661125	0.7008155475835631	745.0	6.527720866983503	10.965524396921175	60756.124166363734	4.575657033848822	2.8568567994832295	2.1984785939537215	14.545223582196058	1.4407044545426624	8.873912586114177	8.93339323380131	5.969183402551126	8.576040179644933	1.141898724282879	9.030605988448896	0.048749967350194004	60756.124166363734	0.04479618035223639	2.805519932613445	228.64924929504772	33004.83649321957	-127.30243276688853	114.76943515980989	47.77640180691339	0.4131871106148614	5.262417472517779	3.8262637529376033	19.332657851860677	0.28711202623784826	0.1990061369924832	0.9670840853111566	0.8818710711866806	-0.14751763691692216	0.8526671551357075	0.1953933702845361	14.554985522163635	0.003922189003807244
0.7922007367546913	0.5039332834352095	6.803696523869007	13.501185072535016	15.0	13.416407864998739	11.661903789690601	16.15549442140351	510.7916666666667	10.69564876152368	0.647579939823728	477.1848053434411	0.934206324189786	522.0	1.523494029535757	2.538787618750735	2032.909341186788	2.482361517576063	0.5445916432765776	4.246793591473985	3.5980498610338936	0.33724076136208114	1.9274410473261319	1.7851179917263482	1.477549564763664	2.1205002962702295	0.23138438594012972	1.9734392160485439	1.3002021797531886	2032.909341186788	0.2425169918233731	0.17943334852063572	14.641030062115552	393.5638039003934	33.99923674804607	10.756778639556726	3.0927703635173547	0.5607111330742576	1.2671624443896263	2.0473665888854917	1.3609529766135513	0.5799905004063691	0.5325740846097019	0.9720873447426671	0.8971200938498355	-0.15534152309939359	0.7159676169197466	0.41221655253628275	3.5663572706388234	0.0631591438520151
0.5265982843569087	0.27960407793057235	2.9858668920182985	10.678910386849617	11.045361017187261	11.704699910719626	6.082762530298219	11.74734012447073	100.875	5.623495888516181	0.6879899078872077	152.32028911031068	1.5099904744516548	109.0	7.517218686985203	11.817325365451367	10008.14220270016	4.343611059093934	2.5503636029332846	6.6868036565606745	17.63803871068424	1.5375079781848666	9.36079092543551	8.657460746078517	7.237510622017375	10.400528088666864	1.0132517635649279	9.582161466673162	1.7714553109962927	10008.14220270016	0.060685127514519	4.193411623680223	151.5109556894702	146862.231601302	2850.0402230184677	202.6552552961652	141.48330518341942	0.1968503942682968	8.191252074977076	3.965803138789205	71.81767588098252	0.2362277941013295	0.15220934614701132	0.9427844446869931	0.8594587049336071	-0.5339816156929483	0.9953248618113123	0.1712176945802023	11.664725876912474	0.01173658194639897
0.5591240582783058	0.42846087109870207	5.804203227274835	13.546635454460796	9.848857801796104	9.848857801796104	10.770329614269007	15.066519173319364	216.70833333333334	7.5742497913149025	0.6281400277952767	277.7653465849865	1.2817474174273555	231.0	9.32644869687111	17.35778316120518	39965.981272415025	5.19121331206423	4.4460245356703485	2.50460719183744	21.32335033742577	2.457609253335819	12.819377323934988	12.458333527651588	8.756161131654515	12.567189205771253	1.8598327620334425	13.153437039085661	0.601528746075547	39965.981272415025	0.03161484979666799	8.676470967771996	398.7815677487793	270015.13821801555	1442.9907394760146	324.52996105935614	239.62634830033704	0.15556510555850134	12.052614336154114	4.733691383662774	89.53670951428579	0.1611699770945365	0.08524975997167451	0.9270584710878806	0.8261357771533615	-0.4981046691747102	0.9972522933421702	0.08749808480247913	19.429333921103066	0.004406354093072903
0.24322660313146569	0.22039467045989483	2.775876063470461	12.595023544253928	13.341664064126334	12.165525060596439	4.0	14.352700094407323	42.416666666666664	3.0634447930297166	0.7097422586714335	82.87199955772289	1.9537603039148816	50.0	11.7827842942058	24.33090057136028	14566.072179420315	4.798562939644905	6.116787196746639	2.821968467793029	27.530969147723884	3.5980740153165205	16.458244684812	15.85277590289197	11.407584189534337	16.123384958189547	2.604044494745175	17.068141187264835	0.8829694161439472	14566.072179420315	0.03999999999999998	20.447625483263813	735.7001447173502	1236999.2821193957	5326.046579968713	708.2966074629053	776.4404010351246	-0.046015288476808344	23.221104973676287	3.928031264179672	211.07740415596356	0.0923234590572945	0.03936441522183765	0.8690728419600368	0.7613961608618302	-0.8383185936358534	0.9997609783711149	0.04650853291773792	27.297224256823903	0.02558242300047625
0.20801066947557417	0.14508880748916775	4.16691397161782	28.719747882199105	24.515301344262525	24.08318915758459	7.615773105863909	24.596747752497688	308.25	5.974013984145939	0.6142913890058986	359.2348158966758	1.1654008626007326	324.0	8.501982522779691	15.408450741565954	44638.173209783956	5.055078224533414	3.7539686512949757	3.348195314164702	19.728534352757197	2.1398412991025384	11.434105581896613	10.801613917466586	8.092024093539358	11.63651025921784	1.5202122651599106	11.737637732370608	0.9273960838742551	44638.173209783956	0.03530330742264899	7.033369078410933	321.3756433193042	328177.09694593656	4188.342988222382	325.2819978335769	171.01150464735386	0.32181830952854795	10.015038732607572	4.5575015954236715	66.5485940526236	0.18817883593819748	0.10778550686150122	0.9378071702977	0.840209703174745	-0.4005024221911795	0.991848145495396	0.10648896636016748	16.81351371579486	0.0034629563553161707
0.362026598111882	0.29978135207717904	7.560764060078547	25.22092854572228	23.40939982143925	20.024984394500787	11.180339887498949	29.068883707497267	322.4166666666667	9.130646962630692	0.4353540802508214	522.2997618347607	1.6199527376627367	353.0	8.303955946788038	13.939196219091178	41119.90559370436	4.636504967198954	2.5603335117176	5.087203697821493	19.62860211190872	1.8807547647148521	10.502923987162214	9.653370060026601	8.058503028694954	11.570099083213766	1.1693237928825004	10.792913632783081	1.5867399804629185	41119.90559370436	0.05302185235416383	6.175572404607477	198.414942474804	417153.77932393336	7201.944057520065	326.7337503249801	137.7875025617034	0.4005872366148306	8.039728486851114	4.2561182147072865	70.70942624540614	0.23995243153096316	0.15475643823485732	0.9518723914593387	0.8707303811481838	-0.37916991388455334	0.986523955475547	0.16184174442699922	12.287511093945993	0.005303468515305245
0.5469199818543207	0.4036391378666248	8.317481051481922	20.606230345854822	21.633307652783937	21.18962010041709	14.212670403551895	22.0	1076.7083333333333	11.26995912684087	0.5949979081743042	853.8221198717249	0.792992952165992	1105.0	4.584753838290032	7.544372730637116	41166.59418786324	4.065534534456059	1.7042777704613066	3.1447465102526673	10.589921718295692	0.9374255604277466	5.994679790881469	5.886151646828367	4.343077836836823	6.246843881458869	0.6913888898065567	6.1036740058023256	0.6873994203196419	41166.59418786324	0.0667742265719375	1.3186505739043044	83.96747259551049	12038.888012243086	253.17481160819455	61.7340186590762	22.191091723886082	0.4743358882920371	3.6336565033660104	3.2978271562895567	8.446217516717953	0.3389442096389969	0.24885748818746167	0.9703710755859807	0.8855980810706364	-0.11035815174997655	0.7522420387574482	0.25355146737564155	8.604113286633273	0.005658243585323879
0.5838382252612981	0.4944784681003369	3.5370213695478783	7.15303415159053	8.246211251235321	8.06225774829855	5.0990195135927845	8.306623862918075	58.041666666666664	4.17621476429807	0.770425681205759	94.09790547842856	1.6212130161394727	64.0	8.085809304157912	16.513030091148874	9382.64647259626	4.8785244138934685	4.365808342500928	2.5849484069991213	18.602100702377623	2.5121291253831606	11.705128332857477	11.09459803497747	7.775334757831129	10.826765944546494	1.7626673560026318	12.1080077277113	0.7218023905006299	9382.64647259626	0.03955078125	9.593821845653688	447.4733363326834	384383.9689425403	2460.6187182470353	404.43735545152424	282.8446668691485	0.19093270138232452	13.396200458299212	4.049063456719496	95.99509039944506	0.15347639898796522	0.08411846749026833	0.89203223012301	0.7890890130490618	-0.7609451926626357	0.9996361509181265	0.08863530056523213	20.412541463357137	0.01710098371727308
0.6008532615084632	0.4331690463059792	6.454220643434158	14.90000427887238	16.1245154965971	17.08800749063506	10.198039027185569	17.233687939614086	551.125	8.952716167450527	0.7661616066875158	424.29099434985704	0.7698634508502736	564.0	6.528389465287982	12.18440336133701	51383.32219387908	4.871189438660279	3.8943599241845623	1.7690623010390745	14.103080958945885	1.8642544917562927	9.304396368358796	9.207613926623864	5.79150278060287	8.311578178343016	1.5145830160011067	9.544903414640773	0.09563428561006476	51383.32219387908	0.03650470298274735	4.533389415292686	306.83916645868607	71451.39499910767	-417.71100480737744	186.50237503766408	82.58888600529566	0.38733690316116676	7.060717568944682	4.161810654830611	31.17843801470741	0.23413999374299352	0.14721713359406835	0.9404525478914597	0.8428215930281315	-0.2130356887305673	0.9326616488928957	0.1507783205785278	16.755880416291753	0.002980248236182488
0.461902150877222	0.3381565324599079	3.7911064670397066	11.211099307948997	11.40175425099138	11.180339887498949	6.324555320336759	11.789826122551595	145.625	5.178430884039777	0.7696397367419412	173.92176511001577	1.1943125501116962	154.0	5.564021217348424	10.577359093322034	9852.180906589374	4.530894872724453	2.780049339353922	2.465187363600459	12.756181314572821	1.579521261384722	7.775389999595592	7.370471873261604	5.282679322798046	7.473501991774775	1.1954643238517406	7.998449893081708	0.6251767629966232	9852.180906589374	0.04992410187215383	3.518511046327669	170.99687851988512	56066.79155278343	626.952640956969	151.00171922268666	90.33384673631673	0.26469020564326917	7.479262115799061	4.036169519188724	30.866726010066735	0.2195953056139519	0.13209651425512242	0.9251225963959517	0.8227179219431454	-0.43984378875021196	0.9911419502185369	0.12992293476662722	12.481107089028395	0.007198026679657078
0.5631805350672486	0.30914313832114415	3.8044115589547007	12.306310855273136	10.44030650891055	10.44030650891055	9.219544457292887	13.114877048604	169.58333333333334	6.930674732176616	0.671610066022607	220.60856660351186	1.300885896433485	180.0	4.132250490932391	7.5377139656880585	5703.190156439481	3.8898335153687094	1.5569244200189196	3.827141968020356	9.747496565241947	1.072639830412497	5.461425963174975	4.99909143572674	4.00053595610668	5.746960609135267	0.7376618153979184	5.628888856426028	1.2366392853836705	5703.190156439481	0.08716049382716048	1.8572162067554163	72.65722596454941	23349.681745919086	677.7465622852001	91.67799586202965	47.26882465195842	0.3272237903380312	5.291992208048934	3.697796291899986	18.20130780508616	0.28488622330910873	0.19588801413582446	0.9286183259036188	0.830805750956048	-0.3285947403700292	0.9650720324151586	0.1871985222791297	7.841475853173119	0.01016307623387609
0.5303118438991699	0.3385627179175519	6.397813780019191	18.896982572006678	20.615528128088304	20.223748416156685	11.661903789690601	22.360679774997898	447.6666666666667	10.021293671891339	0.5141009704183801	550.4766131421586	1.229657363683154	471.0	7.458870723353213	13.017216614063798	47095.89305046728	4.753577794676795	3.1843324451820507	3.0602005560648533	17.2809210029498	1.7544233919259602	9.774470470444152	9.128989621455009	7.100678223196361	10.180242779753438	1.3110869771371387	9.99956400859189	0.8561304442674329	47095.89305046728	0.04362133239572487	4.451007384341552	212.05219933832157	124302.8150743278	1832.4709904040812	209.26291096998395	106.40823821642665	0.3320708568312524	8.02796537950195	4.3113732622100205	39.68377205907171	0.21476509092310195	0.1302503928733278	0.94847983600341	0.8525022888866949	-0.27379090024474134	0.9646846556453992	0.13901129741613275	13.648090305097922	0.003270654867486254
0.6287183580037243	0.3510572426043171	4.564896791505678	13.003283332487332	14.317821063276353	14.0	8.54400374531753	14.317821063276353	323.4166666666667	8.175402945458632	0.7463025025200117	305.3121993283297	0.9440212295645339	334.0	8.964480438548332	15.90878623881036	52833.32775196972	5.23838917856917	4.104970211163595	2.610805636064867	19.67253273345375	2.266951686847783	12.274546067304021	12.051295408114763	8.10438923661629	11.56814349683746	1.676863948502133	12.577106822471592	0.5453774290639746	52833.32775196972	0.02906163720463265	7.519134865492879	438.6271378051016	252432.24126009748	1710.6171678196602	306.37126168261614	185.5908244916626	0.2531196627192308	10.896410264219343	4.633056447704332	60.909238986951294	0.16619153390883995	0.0883579909384531	0.931042307994887	0.8267849488884658	-0.38895062504622274	0.9915188971823531	0.09407928258010809	20.20571294432949	0.0030129989598777535
0.5464087373793227	0.5179958940032632	3.918167619050591	7.56409011038591	8.246211251235321	8.06225774829855	5.0990195135927845	8.306623862918075	80.95833333333333	4.133084926639388	0.8353218627267597	108.34394595389986	1.338267989137209	87.0	11.657953079088418	21.28578182590701	23600.152182605816	5.175830496336904	6.184927446011873	2.392255200033641	25.71919137833209	3.22948820293145	16.012370652790587	15.477186254126797	10.836050703767254	14.883140674564837	2.4427057829623995	16.470158379367398	0.5800674242573278	23600.152182605816	0.03316158012947548	14.870103119096875	731.2697509939904	850681.3633191128	3643.939452366809	620.42050669514	394.25077180550113	0.22889882505046114	16.38770801397804	4.6298132031061545	118.45868257671552	0.11906019551743709	0.05552338265316119	0.9119754396179551	0.801636409010993	-0.7348639932266636	0.9997429721631051	0.0586938446782053	25.968366439094588	0.010724280938110379
0.7023186940792328	0.4176493346864337	3.100268368971377	7.423137334335806	7.615773105863909	7.0710678118654755	6.4031242374328485	8.774964387392123	78.95833333333333	5.21340811862152	0.8162320048015821	109.0441788903642	1.3810344556035572	85.0	2.7821085337250953	5.334826176795364	1290.6350256596488	3.5335941360057466	1.3681185695996465	2.965583596504629	6.41459335148953	0.8167178798071066	3.7644287898612703	3.428367253837014	2.634486116631707	3.780107234857823	0.5718075287336296	3.8966577317425264	0.98079012672475	1290.6350256596488	0.10283737024221451	1.0130173644124185	47.46861096389172	4609.506647280765	136.83020904579857	42.65576544528493	30.892692072081402	0.17157257118211877	4.4248611391467625	3.3086758975423303	10.50305944140209	0.29759453588289175	0.2049099757381271	0.9067809979383614	0.8033004501016993	-0.36039514530299765	0.9632620088624199	0.21149466278192125	6.670418046938346	0.01712549535877175
0.5587252236716537	0.34986260336807845	5.497364523644591	15.712924075686368	14.866068747318506	15.231546211727817	13.038404810405298	17.11724276862369	403.375	8.779207018723577	0.6624176411879491	398.55802083842326	0.988058310104551	416.0	2.9393210416225823	5.22814621252879	6726.472297549797	3.549698570756564	1.262783794362769	3.0616486500429594	6.8196755249143495	0.7116327129044426	3.9265985462144153	3.747621871085286	2.798865240342398	4.020810284571951	0.5231252362610431	4.021119814357411	0.802685632775657	6726.472297549797	0.09741355399408283	0.7512284182846231	41.22626904830497	3269.82367258169	112.49665575779302	33.688431975443976	17.591578915472653	0.32187314870448736	3.333884784782366	3.0692314659538202	5.83906402361561	0.34576178510689665	0.2523629658741177	0.9478001482657112	0.8482044879288588	-0.1323465134722535	0.7695281738600058	0.2496263139390828	6.097236976102611	0.010712815485224136
0.3942250771215446	0.22554086203785187	4.064848112650081	18.022668158321967	20.615528128088304	13.038404810405298	7.615773105863909	20.71231517720798	183.79166666666666	7.104987744650483	0.601147723787197	260.0479661707252	1.4149061863743835	199.0	7.456894696104009	12.966893456504103	19878.074785423247	4.735939296568751	2.969810077743297	2.9773632673285677	16.91973463444568	1.8333164683086733	9.74666787647561	9.107701490961333	6.938691683037663	9.981042951408014	1.334856060562347	9.994489633909671	0.8868066799156553	19878.074785423247	0.04573116840483826	4.892288348006295	252.8467394829828	149497.03737134425	2108.09354367061	230.38769927604213	131.84027057590683	0.2775086239235435	9.128460025692872	4.3330361466320175	46.34071050674971	0.19829798445665883	0.11619766532165848	0.9344225785751745	0.8327844438026071	-0.4618595387730661	0.9939800391632632	0.10524194337658893	15.102712987545184	0.0061117513670324855
0.5030665423296166	0.44395551371073655	7.104328269374797	16.002342689686	18.027756377319946	18.110770276274835	10.295630140987	18.920887928424502	416.8333333333333	8.050243206073953	0.6466749054891417	417.2916972721508	1.0010996335997222	431.0	11.124853125200072	19.768616303911315	106811.60315538295	5.474271008205379	5.216150605701923	2.3229245768187017	25.43009241860083	2.690758064987094	15.4099367901029	15.159159604642953	10.437008634841277	14.993083783759552	2.0662324018845664	15.74238689462623	0.3342568101254271	106811.60315538295	0.02441308993814633	10.356593265132755	611.5990795998443	398722.50527162704	206.37563103278703	395.81577400996616	253.18744844584288	0.2231228343453989	12.513996461485013	4.885894415744186	91.47162620185587	0.1555670831954649	0.081106294992125	0.9428724630539869	0.8433676524155125	-0.38610107033653035	0.9927072257506904	0.08720104841230492	23.996652119865765	0.002278738039774007
0.41551754079957953	0.3917987458545426	7.710641128564852	19.680106713326413	21.02379604162864	21.095023109728988	13.45362404707371	22.15851980616034	567.7916666666666	8.177429544194688	0.6039621612365084	549.0354710271711	0.9669664126111475	588.0	5.475180719505697	9.607125728630331	33085.42033504281	4.46552384725695	2.288850004624889	3.1846258392563	12.717695006038324	1.3235920833405057	7.322065691600318	7.02284307860649	5.229760934886169	7.487934071152155	0.9612776554354241	7.501181350843083	0.8591754359288332	33085.42033504281	0.05301031977416816	2.6550756661256085	153.4322699612566	54171.122269953965	1019.9376273138073	135.9856691677952	45.4949376325669	0.5048936939729501	5.283111530839284	3.7426500317201383	16.065400375219472	0.2706918245403666	0.17871352906246965	0.958392731981019	0.8649134805585385	-0.19934466084692412	0.913632519273994	0.18542669697099096	11.434094386199764	0.003908610589514118
0.29797630648545653	0.14233596665259274	2.9487705979010257	20.716974544447037	16.1245154965971	19.4164878389476	5.830951894845301	19.519221295943137	108.0	6.1731675563075505	0.5439522042020257	201.62260450386745	1.8668759676284024	127.0	9.022544026096195	14.577813689944694	16660.63629815485	4.313755063165873	3.0354332653217355	5.765149611434202	21.411761055912084	2.0524247625240712	11.13197707009221	9.997758281924293	8.79767817388013	12.614082882031955	1.2472290722488317	11.453650622569924	1.7629793891087244	16660.63629815485	0.06776613553227107	7.265199094837719	193.23526504281728	614179.5476523312	10156.24409358018	400.5648293188265	177.2734533304347	0.3864707576120971	8.721239752080225	3.9642053532836594	99.4267947341926	0.26930939358269074	0.19345684847814798	0.9480777939198393	0.873944283398623	-0.5493337686907118	0.9956704162072874	0.19763376467548843	11.699627560954276	0.013888880652439033
0.5197414268430373	0.42462285566794805	3.5958989936955486	8.468453701200472	8.246211251235321	7.0710678118654755	6.082762530298219	9.433981132056603	86.79166666666667	4.401406209816133	0.8134486563666324	116.53936941874747	1.342748375444042	93.0	4.841733512769037	9.02172778838872	4156.224471150821	4.187992452157066	2.3890852368586453	2.916759611722254	10.929229128770167	1.3007518531157174	6.49489686163661	6.10273215812347	4.509108545738494	6.420120583031673	0.9075409812899321	6.685101772695697	0.893396426900656	4156.224471150821	0.0639380275176321	2.506900468002043	112.18870944286704	26616.0770608693	411.75156129361363	104.38342015945646	78.97963371112596	0.14898524965057716	7.105709485069406	3.80811747119657	26.737382353334468	0.22251483273177886	0.1343283228775	0.9090255144632765	0.8045102979591944	-0.5032911912900485	0.9928666584524801	0.14076491112957984	10.285042298984633	0.01221544811736124
0.6962265111182379	0.34440476131302883	5.3102426982106925	15.41861000401276	17.26267650163207	18.35755975068582	11.704699910719626	19.339079605813716	331.8333333333333	10.734845049386564	0.5375348199549661	431.2120241069653	1.2994837491922613	350.0	7.5507409713216225	13.819488212045748	38388.710481069094	4.9011484595805666	3.55122566473276	3.1052688510808193	17.424675125544173	2.036534074650766	10.1769601114194	9.353808921261992	7.145432087091383	10.27924303845279	1.4947155779695878	10.47291888376453	0.9380100876538623	38388.710481069094	0.040669387755102045	6.111512836490157	270.8430676526574	219742.36790320504	2706.630806692097	276.49433158261894	169.3058603332156	0.24928884642132113	10.163733569943693	4.568205472654936	62.1287238536775	0.18389848806101286	0.10420745666582877	0.9237178331105107	0.8230936125589493	-0.3692031408398735	0.98749209189123	0.11094402937580662	15.619041109977063	0.0035859865823263297
0.5803830585697266	0.3943924394277986	4.035583111518397	10.232404853838968	10.770329614269007	10.198039027185569	7.211102550927978	11.575836902790225	150.25	5.938714425594776	0.7501583736664053	182.19683012562706	1.2126244933485995	158.0	4.180093236274988	8.320760780162269	5954.8507183152615	4.2675114766168	2.3906578913821788	2.366074967515804	9.55631343195954	1.277728916172507	5.9463114073979995	5.699817693273896	3.9358589357438016	5.6204544962157374	0.9696307416289903	6.13913093173065	0.6150033707541894	5954.8507183152615	0.05896490946963628	2.330309243180473	131.11887077658218	22611.10222680885	213.6558211782811	101.48023742122463	60.950253411498664	0.26040169193880514	6.326482659327827	3.7648971571045844	18.561555507852947	0.23892046943450454	0.14763221184586278	0.9153757881738982	0.8084315387037214	-0.3755602458765436	0.979885647276951	0.1330411835608192	10.995391554467082	0.00822321497377922
0.7341444595715358	0.36650444868461934	6.173592592826533	16.84452293821669	21.095023109728988	19.4164878389476	13.45362404707371	21.400934559032695	782.625	12.366313189217431	0.6731240846349482	610.1334081200199	0.779598668736649	799.0	10.419550744434734	20.35961013353177	183455.04019123918	5.601772158241176	6.224712531165007	2.106137213936944	23.616960809288166	3.1683274443496305	14.691576817999948	13.83813531550685	9.686694720854796	13.93026608843337	2.476529206783301	15.152749172952808	0.526540489022741	183455.04019123918	0.02304977592453646	13.763378099228545	738.2087798485094	1006032.8762763635	5689.858254231387	703.8627938141437	192.20880440420734	0.5762867731768831	10.75113477809532	4.726395155685472	70.08492343519518	0.17851321966467643	0.09997598339601382	0.9495484546828757	0.854163760401436	-0.3104168462593288	0.9851756918042874	0.10345858446538302	24.69707814377241	0.0014383847188766266
0.46200005201791483	0.2890902390725172	3.533230535435974	12.221894958375527	13.038404810405298	13.038404810405298	6.324555320336759	13.076696830622021	154.95833333333334	5.646516106526985	0.7354381506291234	189.706084589931	1.2242393197521764	163.0	9.450729048835345	16.751990823914586	28646.15199747233	5.169804573065775	4.053038767640897	2.921174856494885	21.367007434153575	2.3078862474806794	12.948399209087903	12.537067321666209	8.768308447812114	12.59869898634146	1.6532389817467326	13.25681952008753	0.6422115358767289	28646.15199747233	0.030373743836802296	8.082221710265584	424.1669219771927	252575.19851726014	1258.1526158915485	312.86288539072564	231.30056522858115	0.16375005501828693	11.934895259829736	4.599776963910371	81.66106890238514	0.16344855412066145	0.0875451693392255	0.9283637212640728	0.8270455680462748	-0.565633974264196	0.9984873612999855	0.09387188416222089	20.08613831025853	0.005933886899156406
0.45265411918728266	0.39771311057253544	6.668062796858414	16.76601203128375	19.1049731745428	19.1049731745428	8.602325267042627	20.049937655763422	503.7916666666667	7.589204408304131	0.7076960586958716	432.651287578161	0.858790083688352	517.0	7.288085951676873	11.481321362889659	45980.096268355206	4.550982147498527	2.3281726854800446	5.3466122690525735	16.94071212424316	1.3440864662238987	9.266731514996836	8.980573121647664	6.94639996619577	9.99431215804739	0.920875605165078	9.43060742574316	1.2602822812183199	45980.096268355206	0.04995716247208078	3.064043447446458	157.47167061071974	104742.95860764604	2047.7839145602154	144.63913207918463	62.232027877126306	0.40089738482749293	5.87821412390553	3.944546224084234	26.420071599658556	0.2633856097848946	0.17287035364822811	0.967814275549533	0.8842280348904279	-0.20970175010173137	0.924155156646858	0.17612804841839896	11.698559456977858	0.003914577954787937
0.6376261394836813	0.4804228656144981	8.680088944137447	18.067601618076484	27.65863337187866	26.248809496813376	13.341664064126334	28.178005607210743	650.2916666666666	11.520375069463222	0.5501266059283259	659.8222163366337	1.014655807783636	684.0	9.613270983949283	17.10557143542314	113062.47445496536	5.088025856507787	3.540069199294811	3.8343002712534044	22.439754793765857	2.2596989123756335	12.530297603524195	11.78487384915504	9.216850006772646	13.222904786993212	1.5166023626968386	12.856749794759057	1.1949551571348622	113062.47445496536	0.03699001402140828	8.28765725215288	380.3405871973468	774102.7105636285	10837.080342050187	482.6553030597213	106.1822013270323	0.6420520612986949	7.576333641458441	4.3071257824484155	47.41635217941553	0.2273938193922612	0.1402503983401884	0.968497248954264	0.8867153347157225	-0.2976071143000809	0.9776077042764612	0.14715266084891426	16.91602929557053	0.0024909581892115606
0.2192447056105948	0.12050094404678488	3.451489446416106	28.642841545507345	24.331050121192877	21.0	7.615773105863909	25.179356624028344	275.3333333333333	6.279791362495672	0.5847702061635504	350.002716856654	1.27119630819608	292.0	7.529555570323413	14.020895499135177	32440.11171733842	4.91669897682647	3.842216976032443	2.5107443901390045	17.42575388599843	2.035603661472409	10.261245097349363	9.567174073562148	7.147070854444494	10.278683031553935	1.5422351323217518	10.54022167720317	0.6824610558355851	32440.11171733842	0.03818727716269468	5.803122056707287	283.5176191408595	155020.24516561968	1468.7668591572617	250.8946272527178	153.9361753155573	0.24850625177344776	9.761842351009347	4.4692640630742515	54.69111036378827	0.1841527164635231	0.10274203462016337	0.9291444771829104	0.8278087537242426	-0.3980876275480334	0.990467551760267	0.11235070803751673	16.097337580689434	0.004077968563842941
0.6687081680315051	0.31932285143130434	3.613004362636522	11.314581297398268	10.198039027185569	10.44030650891055	10.0	13.92838827718412	154.16666666666666	7.566152931426726	0.6881604347617288	202.04808867119684	1.3105821967861417	166.0	3.7551168263327197	6.904108792701328	4429.205939819951	3.893112411447009	1.5422191130268672	3.436502918775968	8.74550998355914	0.97013972759654	5.016905192693633	4.785758160114655	3.5944972326243763	5.151012750934764	0.6750131854034515	5.165458691432085	1.066658721034121	4429.205939819951	0.07998258092611409	1.5126257804149301	70.41742647565125	12139.693463316586	298.29066304783987	70.83164708353769	40.58464721748529	0.2824265418909996	4.931039323053865	3.591118353497846	15.313594224251965	0.28747122398749025	0.19639978137285535	0.9269767355301674	0.8276206876623451	-0.3170403426456587	0.9593361330222299	0.20150615902846883	7.925456318097205	0.010347859905165502
0.537833323826142	0.4166805404798269	5.514990167247566	13.235535695755793	11.40175425099138	10.816653826391969	11.704699910719626	13.92838827718412	118.75	7.1185121558678865	0.5700006670042163	204.97355784213627	1.7260931186706212	133.0	2.7557480626102735	4.165443954267922	1580.2102836813938	2.967456869617192	0.6328145052344492	8.373298664326647	6.554645575382795	0.5157636976138562	3.363900341683575	3.1370508395958367	2.698965521926604	3.8556800534561906	0.27618711745882735	3.4469233133958075	2.243685771050675	1580.2102836813938	0.17202781389564137	0.5654548196526612	26.98771488806545	4239.6823487993715	236.17701051041865	32.62147542029799	18.51313774814772	0.2908602076835217	2.9355981579488084	2.8557004947113027	9.521858322122528	0.4207527488662136	0.3530695554373327	0.9494471059521481	0.8706433004142725	-0.29873019538708834	0.9226582009697741	0.3676474786221273	4.841259461638314	0.03274852647407906
0.4233192770157408	0.3108759678462216	3.7320884322469725	12.005072177509371	12.649110640673518	12.36931687685298	5.830951894845301	13.674794331177344	88.04166666666667	5.081978474705052	0.6989438300579225	136.93065509539048	1.5552937635065647	99.0	5.6274166742631175	10.659802361936938	6117.262019349601	4.444026405828599	2.8748481681134663	2.745276630934771	13.024753667758832	1.6336642323877133	7.616359148803738	6.883967191226511	5.358895065359328	7.665858602399504	1.2179220631833603	7.860694972327559	0.889351996756528	6117.262019349601	0.05621875318845017	3.78159876440938	166.31394989320518	61980.52662725306	786.2662370434003	163.90242777728298	123.2144092585611	0.15855780188265076	8.803383748966409	3.982693098592244	42.5096755170665	0.19473329555822097	0.11303993635061702	0.90730512197727	0.8043442959435683	-0.5856169658179614	0.9975375218040821	0.13867588699442987	12.487091277158047	0.011575893520676629
0.5614479867320917	0.45993786866447145	5.484843379474692	11.925183276169705	11.704699910719626	11.704699910719626	9.219544457292887	13.96424004376894	222.0	6.69537014181669	0.699102012357783	253.6173080528493	1.142420306544366	234.0	2.48981054412971	4.459791478911563	2655.2191165173235	3.3618755759203363	1.0512939424797403	3.435771577709067	5.768777668193096	0.6082743361852163	3.282326046965081	3.0912442822923776	2.3691950973934346	3.399582570799661	0.43129149412016254	3.3685442317901995	1.0104089965718968	2655.2191165173235	0.11578639783767988	0.5734259629416074	33.370253711530694	2069.188003525	87.22809777204557	27.612381291598297	13.776787868944488	0.34086580289188667	2.91709861645775	2.9529596919272056	5.038065338654009	0.37370252472160664	0.2845893219330452	0.9477571931698194	0.8498732916852567	-0.16671948411803333	0.8270610989340066	0.2871587990783673	5.468039559140335	0.014001823904734728
0.7299771537529888	0.6285493735200497	5.40892105107316	8.605403614964583	9.486832980505138	9.486832980505138	7.810249675906654	9.797958971132712	174.375	6.281748037747527	0.7852897534185572	192.2104553145999	1.1022821810156267	181.0	1.9882336984289484	3.4102163802812027	1254.2910187990738	2.983035104006507	0.7313797925592533	4.231295461306126	4.63769306959519	0.4738882491922819	2.5614466580397446	2.378908075312921	1.9077132229416127	2.7299798466535767	0.3167657247299059	2.63244841055794	1.3177472890218715	1254.2910187990738	0.16040413906779402	0.3687756522660495	22.28679275397226	1264.9157947127414	79.18344443443135	19.881836593433338	8.856959822885951	0.3908343349400664	2.3094936673432667	2.6688229623029147	3.3171182452645445	0.43045093900632997	0.3514536814950595	0.9474682665692291	0.8520574116387436	-0.16239740886354795	0.7967643278028156	0.33402907158614126	4.418092633374437	0.023284114062168997
0.4966865510101343	0.32262702464398146	3.4290958723471188	10.628669052541776	10.44030650891055	9.433981132056603	6.082762530298219	12.529964086141668	108.875	5.279116973535126	0.7201288707529238	153.11791753272246	1.4063643401398158	118.0	4.744902809127507	9.041232019215288	5348.95528802884	4.280739858348016	2.235119188604993	2.720283697829483	10.913087700733556	1.330501197912028	6.534438555488445	6.0897385443373135	4.474729074741343	6.438358625992213	0.9753109905664876	6.732765372383509	0.7688330022157405	5348.95528802884	0.05960930767020971	2.631242324112537	141.75425398629147	28863.219291811685	348.1684703426017	107.45694006498232	77.5174087836334	0.17314350385129515	7.092069732100319	3.848636883430925	25.184169483458692	0.22179707146185468	0.1330175016903426	0.9153728636687325	0.8094240250031604	-0.4711094842433034	0.991358332771574	0.13037342053809658	11.582889355663939	0.010469124648615222
0.6564264956102547	0.497210965964741	6.494458612553643	13.061776704687942	15.033296378372908	15.033296378372908	12.206555615733702	15.264337522473747	437.5416666666667	8.574096308701966	0.75778841592575	367.8034288209425	0.8406134931628054	450.0	14.665018918845455	29.312961798708443	231002.34190192493	6.068453544644824	9.661888343802858	1.7210527887593694	32.7369568183925	4.697930577927272	22.008563429143663	21.779704069236352	13.448989765034714	19.287967053357786	3.83970143680575	22.656975472463955	0.030407045012627146	231002.34190192493	0.015960493827160496	28.961673345193276	1880.992682651988	3088453.5364711313	-12440.885788942785	1196.904796530681	507.7125137416814	0.4068814859046427	17.574007850322406	5.335760514682272	185.76279283216803	0.12952721046109325	0.06410175970062379	0.9318919870042943	0.8325263848967057	-0.48215527008012954	0.9985031442622565	0.06517732682335582	41.32713859916588	0.0018500295904422676
0.5702143796076974	0.30556481529255614	4.426213805294228	14.485351662809903	15.132745950421556	15.132745950421556	9.848857801796104	15.394804318340652	323.7083333333333	8.259755811808477	0.715052236052063	318.8469560439501	0.9849822300237873	335.0	5.39832933075008	10.899440364042507	21633.084947804404	4.688276718984509	3.075767648408023	2.0839505672021597	12.305204227248991	1.6909951325809522	7.791391656446972	7.544555666011157	5.0465052140363325	7.2586990132126585	1.3211675530794176	8.035942569389144	0.4179345520829687	21633.084947804404	0.04331476943640009	3.8705890343691025	207.23277427098245	54888.52526484789	155.3552243895904	162.60464026366907	90.5378940210035	0.2976806336094253	7.692769143184066	4.125528832304156	26.92035607800761	0.21498478349511513	0.13050249878931916	0.9187837672550047	0.8125699869038627	-0.3033217547134891	0.9714444895952047	0.12447104285161349	13.752355837882552	0.00428719934265032
0.3038228859896597	0.1903874667611903	3.387528588897309	17.792812975165035	16.278820596099706	16.278820596099706	7.211102550927978	18.681541692269406	202.91666666666666	5.405863787988904	0.6691075914829805	249.57436811282554	1.2299352843342533	214.0	7.280439601288253	14.086975889330414	24767.9967775765	5.00218184833372	4.3453378782650525	2.1093060947831566	16.495151055713908	2.2144553176391755	10.440613124478993	10.269819042384608	6.767967606899896	9.727183448814012	1.7337651548978232	10.75817376225889	0.3968354283043554	24767.9967775765	0.03541794043147873	6.731900283912615	333.2676599017031	155845.6420782305	556.5294688717788	247.2273343399383	198.26531632231763	0.11918628099298437	11.358356756958951	4.541437983018271	62.444106398402724	0.16238660373690836	0.0864507862570954	0.900221284344344	0.7943972253119315	-0.47436308821043927	0.9956795551674438	0.09236325276380365	17.9122358748913	0.0051253219619785
0.8370933382331591	0.3598312559802642	4.7254338739137625	13.13236078127949	16.0312195418814	16.0312195418814	11.661903789690601	16.76305461424021	349.125	10.993011725283464	0.6687961141886094	358.51804193980325	1.02690452399514	362.0	5.176417567010399	9.543626583226757	19636.047170069352	4.5199132213874655	2.3529116380529054	2.5708692789370433	11.843457455018196	1.3338988943019616	7.187856730507328	6.8992794679006675	4.869674569684052	6.973782885334145	0.9872848804496033	7.364999947502438	0.5593708399977879	19636.047170069352	0.04845700680687402	2.57793984841143	153.66321209192805	33211.07129027163	441.7529969632168	111.94355561998613	61.257462985947114	0.30260405101463433	6.270740844290164	3.909711623612834	20.192432414017823	0.234798262343413	0.14400320577242337	0.9387418244168946	0.8357026007129404	-0.24724686432651255	0.9465275178140471	0.16048783599250457	11.872314846530843	0.004216131414441628
0.8545721380252435	0.43024983262960337	3.5302946753233857	8.20522033383932	9.486832980505138	9.055385138137417	8.246211251235321	9.539392014169456	130.91666666666666	7.0119526836572685	0.7772935291214554	160.40911085735996	1.2252764674018586	138.0	3.483177885098257	6.924020374709068	3488.840294569553	3.9320359238283937	2.2210111647057422	2.173112798261218	7.988245109696636	1.11132124671053	4.8584272571777	4.512436866357238	3.2788584208394713	4.7093866888571645	0.8692350834218289	5.028066368886185	0.655654210472037	3488.840294569553	0.0809703843730309	1.6771359966370654	75.66680874989738	10779.534988341022	173.1335671171887	68.48845895939884	50.025156773585124	0.16863270538263536	5.592722881122403	3.634558663318664	16.55078349702598	0.26507694692921563	0.17664138431934992	0.8959362430321233	0.7952192440022047	-0.3435003355673603	0.9690400880795664	0.19203571025296304	8.423496543158342	0.010300122828349589
0.8362135510785416	0.3482934165439276	4.450456050335851	12.777893118099028	13.038404810405298	15.264337522473747	11.180339887498949	15.362291495737216	310.5	10.685047379587646	0.6342960882290999	349.59603182884456	1.125913145986617	323.0	2.9311690388108405	5.422114954640745	5404.35465591198	3.6396391123499847	1.3079668161695155	2.5504216035977767	6.8072581509699965	0.771101673943749	3.9852907804785884	3.8038913317981176	2.79320337074512	4.0140547802248765	0.5798552419656626	4.090445961104755	0.6765652034182595	5404.35465591198	0.09091431912507549	0.8492055557505698	45.651512103156165	3395.8897049422553	84.56195384607472	36.81034761457117	22.47350066116784	0.25451696191323403	3.7527535843784086	3.2298172682464283	7.558501595968979	0.32846057951178886	0.23626643261011104	0.9351737186138952	0.8341266608202497	-0.14204775680590273	0.8008140250185806	0.23723987870713567	6.484060669084826	0.009048902309725899
0.6764327232298168	0.4975858987498626	3.6769469463505673	7.389572243885022	8.54400374531753	7.615773105863909	5.830951894845301	8.602325267042627	91.95833333333333	4.998548476434613	0.8520630233760674	115.63069428585005	1.257424858568374	98.0	7.916239267631579	14.807631344372158	11946.768754932917	4.846603789041882	3.844414600836533	2.637039975869358	17.597350242717795	2.1038944863496183	10.749558820909197	10.157107885162592	7.260715100234892	10.336635142482903	1.5588529823050759	11.041096124106721	0.7144330247072839	11946.768754932917	0.038525614327363594	6.352788777577746	335.40355959543444	177409.68715229683	1555.098811168027	270.68316086075043	180.27054812375934	0.2117704117522258	10.863084081018737	4.361931474034335	58.21225296355836	0.16434702317506047	0.08547568746699062	0.9177444315774559	0.8112463037915252	-0.622491669280203	0.9987356308800728	0.08922885256608713	17.677617512118488	0.009574100827266702
0.5080786429684717	0.4691291560988648	5.057127011976099	10.779818193415277	12.165525060596439	12.165525060596439	6.708203932499369	13.490737563232042	193.375	5.476995399157276	0.8028460079771499	201.42749728549637	1.0416418734867299	202.0	5.427381632929086	10.243915042161088	12611.090257441883	4.561210470698584	2.7473852400133296	2.181262821582029	12.332561887999391	1.5347664480230874	7.695479562116792	7.475899745109228	5.0575172000411825	7.275044687958209	1.187196000234572	7.901337854333667	0.38104352322108215	12611.090257441883	0.04739731398882462	3.2107341973689043	191.0290203584611	42897.80463750703	204.32723356406362	139.52880722213393	66.28978174663449	0.36091993544884987	6.573160526602204	3.9428389861705404	21.378232640358434	0.23455435405340058	0.14680404527719854	0.937467722408155	0.8337353032439656	-0.35330086119492765	0.9804295564384288	0.15118941097249522	13.139201945756504	0.005719220164480971
0.4156595852019744	0.35967354229962606	5.101477713559999	14.18363352762326	14.866068747318506	13.0	7.615773105863909	18.466185312619388	158.45833333333334	5.895563228748701	0.6742330672575805	210.03135390478326	1.3254673925098075	170.0	6.159257629470856	11.759575459878972	12145.896579095099	4.511667304363474	2.745439182805068	3.4648420308505807	14.532746771053489	1.6526303459701648	8.197150551667942	7.4866855616915045	5.973152360064814	8.559594410988675	1.1418273914189103	8.452600219179024	1.1450304925095398	12145.896579095099	0.05501730103806229	4.253173298555219	184.94739930349175	120156.06729833939	2071.1995404938853	204.48581312989205	117.31037509026572	0.2776271796332282	8.302274243694775	4.217220661982338	45.82806239018444	0.21377094691928916	0.12977547195200106	0.9285365080830433	0.8305832286586503	-0.4596550145161081	0.9931689708970809	0.13574887194857063	12.767808308910784	0.007191704040495595
0.33056563238623626	0.20156767146622084	6.115828780766425	30.34131781291788	32.01562118716424	31.016124838541646	12.529964086141668	32.93933818400121	841.8333333333334	10.029796910258973	0.5451015729525902	790.9653062786466	0.9395747055378895	867.0	5.706125443900659	10.506913667253013	54549.57547265767	4.61693789372345	2.663848353497187	2.620674141172933	13.101519309507626	1.4880447506808114	7.725886241009782	7.32223555111325	5.372681593665707	7.7288377158419195	1.1049748763969482	7.932062705811436	0.7366344014848425	54549.57547265767	0.046358267847474155	3.228300559900393	172.45847137717868	66261.57122197413	1153.3809296163963	163.95093991678388	58.53738477185724	0.4818745043984052	5.926088650048394	3.92697168954458	21.763878140948425	0.2585910735084189	0.16831304580910875	0.9510126706396621	0.8563350554726787	-0.16267213316686158	0.8816445188936528	0.1704347251172576	12.084184298805164	0.0029161875515499656
0.7893754117858871	0.4031843599022117	4.082254586294758	10.12503210016596	10.770329614269007	8.06225774829855	9.486832980505138	13.152946437965905	95.45833333333333	7.9924513834138295	0.6077710821459915	166.19577934243543	1.7410295522559802	108.0	6.954622317104787	12.160715185179198	8981.851852831174	4.426211142491836	1.9175715321279512	5.257297151227989	16.009902043602942	1.4899351901535085	8.89230665316859	8.248983826917431	6.606433301389225	9.403468742213718	0.898936545074274	9.119500805067236	1.566275775631138	8981.851852831174	0.05641289437585732	4.092177319635595	158.2911071755616	118375.98729988701	2243.6927883520702	189.98509926694263	134.96813210258745	0.17084305549671092	8.680206583678586	4.014010668057497	56.36012741562992	0.21380175817236852	0.13034665271910764	0.930650639874435	0.8369182615677888	-0.568230054369066	0.9966873951980624	0.1417368364408636	11.993140245903373	0.011803171420605819
0.4055705073465859	0.3380133145752455	7.251924846821568	21.454553812279514	23.345235059857504	22.561028345356956	11.40175425099138	23.68543856465402	745.6666666666666	8.701334274540832	0.6646226280366058	598.327302423616	0.8024058593074868	762.0	11.440352366011167	19.099956743152518	185677.88680948302	5.4117802503682135	4.496959234419913	2.6563597466853	25.454927060140268	2.4179059738068025	15.335944601128997	15.194189600188015	10.452991616986466	15.001935443153801	1.8119106836877208	15.609989348699543	0.34407216935842727	185677.88680948302	0.025857496159436756	8.480570657615482	582.4033882303196	372692.48707100307	2421.1485049574017	359.4930536808284	166.64582923254204	0.37063866162585596	9.968268765901332	4.66619443864085	64.54876637361886	0.18703181835754518	0.10634078366981026	0.9607245708226672	0.8699898389142331	-0.26047052140131355	0.9696839009408309	0.10746136273713976	23.111509986059858	0.0016709013233600683
0.6290357784579818	0.47641589387649075	3.2544356626811974	6.831081213938045	7.280109889280518	7.280109889280518	5.0990195135927845	7.54983443527075	64.04166666666667	4.296994489119213	0.8434803473989514	91.77355886744012	1.4330288957830597	70.0	5.923167951934532	11.329281546342372	5281.1468667637755	4.599374675090657	3.434889981798431	2.3889584583633123	13.899206477432735	1.8599403590873362	8.41091965274935	7.9447749472523626	5.71667629136705	8.182530186065684	1.4486977907954353	8.685905550918829	0.6140548020652478	5281.1468667637755	0.050204081632653066	4.701385834477244	228.84452680403805	80759.24964556286	575.9662883109793	193.48132909756598	141.01957470489833	0.16643398353982444	9.785016220301856	4.0461725312202415	42.20351564308354	0.1777822176973227	0.09882400119736333	0.9032108966793241	0.7943993434584289	-0.6896343038441339	0.999173517977501	0.0991165824952765	14.67839096153199	0.015116726331332077
0.5270846523935054	0.3432969276496848	3.429972554168744	9.991270756925731	11.180339887498949	11.180339887498949	6.324555320336759	11.224972160321824	106.95833333333333	5.266245473883595	0.7441889135515394	146.42346500419188	1.3689766887809136	117.0	4.996843791638901	9.403663860066517	5381.056793521565	4.016668935653102	2.115691860077022	3.761728833262298	11.707314315913345	1.353680101216363	6.5677735011455525	5.93410648712697	4.81060791050196	6.896706405411385	0.9331472705328155	6.781735648502323	1.2410313171809477	5381.056793521565	0.0786763094455402	2.8562896438175462	106.3023187373414	58110.97239208698	1359.6602225580425	140.59879006394095	75.22406898444595	0.3142600990341047	6.409020663001181	3.8477796623268614	32.51057904949672	0.273480724251806	0.19228705916336256	0.9268557475658221	0.8343360810594517	-0.43044350711618024	0.9857881844275797	0.1908474467854848	9.478832269738557	0.011805417432587248
0.6486734998323048	0.5254770400968617	3.300439294363888	6.280843961813279	6.324555320336759	7.615773105863909	5.0990195135927845	7.615773105863909	55.708333333333336	4.074217034610019	0.8483842690047585	83.14541291161149	1.4925130215996079	61.0	7.283899976637519	13.939850822595057	6789.046798452433	4.538348862652263	3.8458515610198916	2.5635373182908414	17.20319191358669	2.2058763943457866	10.22476915375569	9.141429922344008	7.129113381302353	10.074078532284336	1.7210677325658368	10.549684789364937	0.7383281537335186	6789.046798452433	0.05294275732330017	6.749944907364024	283.48324741093256	164089.95723790783	1239.4751605385698	261.77604754989983	227.34280682050382	0.07924238044656051	12.261431095975123	4.125553795659413	72.0204235531221	0.16085469403775796	0.0887063983374242	0.8959462786921553	0.7899497084899578	-0.7087844722681615	0.9991826950057775	0.08232156460126074	16.57424066783241	0.017407208933294713
0.684990370370808	0.47662778458297467	5.457748496825709	11.450756068702466	9.848857801796104	11.704699910719626	10.816653826391969	12.449899597988733	266.0416666666667	7.8436576405262795	0.7141562076177318	280.1070344197757	1.0528690408887418	277.0	4.580354583693005	7.990188581119543	10466.196817824164	4.11663657674138	1.8186115147911561	3.1932307750819926	10.575319122246587	1.0871205854507888	5.999545487050811	5.709040657195762	4.337433497378283	6.237885624868303	0.7804650481892453	6.146877584226507	0.9335941315551706	10466.196817824164	0.06741909838522593	1.7895579842745353	91.86177391581587	22184.07387620389	567.1602808398216	88.38192698443282	36.35209216656177	0.4229300883591751	4.724628720822803	3.600457398948866	13.380374402834509	0.2876223916618337	0.19525167777055566	0.9535197576156411	0.8577634040609478	-0.24261104548684906	0.9336207084590611	0.2059823896955509	8.8766004262343	0.006557966324626236
0.732642791927315	0.6835034206422489	4.4200930622771635	6.466819226923335	7.280109889280518	8.06225774829855	5.830951894845301	8.12403840463596	84.75	4.7378684933023525	0.8395179126600917	111.14261958064701	1.3114173401846254	91.0	10.518746068307932	20.311627854516598	20719.381877402015	5.117930223549728	5.707558878872188	2.205924524570048	23.651694754141158	3.175504466020361	14.63129213006755	13.361548955896016	9.762184007117336	13.889510747023822	2.4906840898278957	15.089251642685461	0.5757724963980622	20719.381877402015	0.03248399951696655	13.61080574090928	649.2156775808228	711954.6580394834	2679.988258054238	558.7903148425332	387.5296458558899	0.18773311225801312	15.907311661342607	4.668255963389123	128.2717071984806	0.13550452822927753	0.07016276740964449	0.903484801234333	0.7982288925565708	-0.6929350006539781	0.9995652365117818	0.06950551232477745	24.620090635583043	0.010003755881107636
0.23888476636138625	0.1528969227823856	3.026934169008889	19.79722098996753	21.02379604162864	21.02379604162864	5.385164807134504	22.045407685048602	153.08333333333334	4.729254510793125	0.6030814063605423	229.47046326108546	1.4989905057882555	167.0	4.079242782918188	7.254467681869139	5334.749039676411	4.035571250530461	1.9552551223456263	3.008092619487243	9.570568174302021	1.1001485802964441	5.492716909674547	5.140584064646831	3.930238060679474	5.640330113622547	0.8155950735533654	5.651955858638889	0.8964608768267142	5334.749039676411	0.07382839112194771	1.7746659781777565	87.98158836693948	16109.147508615635	366.7543890343251	80.77683712667833	49.320592184851265	0.24785867568083106	5.581816518025813	3.6816011166066027	17.047701971786783	0.2666666797646467	0.17839948263938188	0.9295291095746075	0.8271660810754231	-0.3644121292692676	0.9742472321545808	0.181130857449269	8.942023762924727	0.010104626803168164
0.49209662513025365	0.16078660264881783	3.0382796389953466	18.89634825876262	16.492422502470642	13.0	10.44030650891055	18.788294228055936	130.95833333333334	9.298829205423031	0.527242010592669	236.53543441854083	1.806188490628374	147.0	11.522681021485871	23.386034266497273	37324.43526836677	5.148766772587258	4.6113149689587445	3.5193936336686162	26.732954270481283	3.39212832050986	15.337150261467757	13.580722169708658	10.965899356197824	15.76705491428346	2.2434151022977593	15.934482197864467	1.2742198790995312	37324.43526836677	0.03586468601045861	18.679544771219106	688.7036861733395	2424103.7679053857	22001.853892616364	958.3334348701721	539.7468096281851	0.28634763557375664	16.8513872076993	4.685797141894937	244.11390268724045	0.16429237067155797	0.09884352798486681	0.9064138638676236	0.8188381649330054	-0.6821035402513075	0.9995648829084897	0.10778987462526872	24.060130575623127	0.008815693468278414
0.4955465304002362	0.2638666474977733	4.4677254256778065	16.931754990806514	21.02379604162864	22.02271554554524	9.486832980505138	22.02271554554524	419.0	8.390472439281051	0.701762062463307	385.86636164085763	0.9209221041547915	433.0	7.4157463718417596	14.701875261579564	52377.68732689962	5.16687607727175	4.438439064767186	2.0444816303326796	16.823045456756013	2.3078244457905854	10.66737673480658	10.181594533303585	6.904158525778719	9.918886930977294	1.807684378032179	10.998392421571918	0.4375666071630469	52377.68732689962	0.030407117217543432	7.17170945659784	405.65325156228937	214072.8719961749	1408.0528630002248	312.9381712411378	150.61292254046862	0.35912171784434765	9.622797952774915	4.4505860683525835	50.25338850345271	0.18815811397392737	0.10640755200489613	0.9273927248524801	0.8269341269150416	-0.3307240611646739	0.9840414415793741	0.11702459302616262	19.09385530045773	0.0025973091297655645
0.6571688638768143	0.5225820285469717	4.261528787519893	8.15475572202317	7.0710678118654755	8.602325267042627	8.246211251235321	9.16515138991168	105.16666666666667	5.3590515530349165	0.770346763576155	139.86743206456418	1.3299597343698655	112.0	3.9916531411037997	7.317617876631629	3473.879899537116	3.943581017481168	1.7565471094749627	3.401435218858823	9.287328842231007	1.1544983854641029	5.389377579585784	4.876109509136544	3.808194385877703	5.479134456353304	0.7965264137573449	5.569271479942029	1.1026348893672873	3473.879899537116	0.07955994897959182	1.971394121953751	88.25408238364427	25585.207731050017	646.147735701252	100.87586530626004	48.23348937556716	0.36027261112037706	5.395619974552831	3.6122269885321976	18.224789132703105	0.2759761926720174	0.18781730054202092	0.9267934314039394	0.8277197974810654	-0.42011717586036385	0.9835846012746432	0.1988209382329769	8.66046269144613	0.01234947799661567
0.6720159024299529	0.4547725389352482	7.211858715981914	15.85816666254063	11.704699910719626	16.401219466856727	14.142135623730951	16.76305461424021	437.4166666666667	10.656940180611835	0.5996694054791846	464.69619542638463	1.062365087657957	452.0	2.624583937947258	4.566593978417521	5855.139162162795	3.3803954318251805	1.206828652133999	2.8896124047090246	6.119847763832509	0.6467325797916536	3.5129350292113584	3.3621798011965645	2.5100175284281705	3.609830235404339	0.476480908111928	3.5991454129973675	0.7746215509702166	5855.139162162795	0.11205850105724803	0.613135184439781	32.51245027050218	2249.355788078945	87.7191603630988	28.31330856261021	14.093546145304792	0.3395796163493709	2.997357053475908	2.9850904572882127	4.89461630083047	0.36782548320243996	0.2764510914745392	0.945990664398667	0.8458845223022045	-0.10413905820038295	0.7159914236043627	0.26571798165934485	5.380074958955047	0.011812138912905073
0.4237700500882092	0.2730139691717611	6.540249650677963	23.955732633458403	27.65863337187866	23.53720459187964	11.40175425099138	27.730849247724095	855.75	10.151722017980417	0.608239481385768	716.6505786108953	0.837453203167859	876.0	12.177523452751569	19.745854557945037	218241.12469912673	5.340767971659796	3.8000017496687946	3.8427909826504125	27.889946897523288	2.3684597723319314	15.494875228598595	14.834333804210708	11.43960905581735	16.450337841705938	1.6162218893065783	15.783969842673828	1.0550775174498503	218241.12469912673	0.029161714726548653	9.04254564459857	439.09131980776795	694650.7199759783	8921.813539480569	436.8615036109596	158.38198282642722	0.467556939025862	9.28916422975875	4.589538114160497	69.43535654028031	0.2034016874734633	0.12046370918801588	0.9691697369142409	0.8877522706791893	-0.25829207270606047	0.9683240732559291	0.1201787822761118	19.22058478162669	0.001772521324782932
0.35994372562968524	0.269324541460707	3.0372407269901833	11.277252011708336	11.40175425099138	10.198039027185569	5.0990195135927845	11.445523142259598	83.5	4.059176103959161	0.7353978198337647	125.62790095488562	1.5045257599387498	91.0	6.772099970062028	11.615840230303963	7936.079172080092	4.503467070133317	2.8764225053058716	3.847327161800923	15.746473070821537	1.7631771348871794	9.07311170984664	8.421484166970373	6.468821369634794	9.277651701186743	1.2326258670752879	9.338611311734168	1.145712678016804	7936.079172080092	0.05252988769472287	4.888305132293184	199.30214412154712	151995.72682737652	2964.442801746709	217.94870214884784	107.74863595739053	0.34238590119687917	7.961296429694806	3.9288598780871	42.256238217681954	0.21225162146292534	0.12692119223512713	0.9391654202822477	0.8423588880677504	-0.591096229349472	0.9974777848724202	0.1523065647542511	13.092525397933686	0.012715691106351179
0.3858776477839404	0.2505986019476894	2.5345127689910325	10.113834432005703	10.04987562112089	10.198039027185569	4.47213595499958	10.198039027185569	63.541666666666664	3.9027026406985854	0.7334229450682793	104.99501979545853	1.6523806394039375	70.0	5.284453791592309	9.635705065414067	3975.738107137521	4.272649455043848	2.8491628676497482	2.949818360515633	12.453788229956846	1.4934615242386802	7.3202585274788134	6.695796100450484	5.120721342483065	7.333066887473781	1.1250198200291166	7.536329257230815	0.8088319012987495	3975.738107137521	0.062040816326530614	3.2100737642668804	132.6427168707027	33182.892048219095	434.34093511747784	110.43533508139674	118.82476018207419	-0.026966707625479838	8.816142839745758	3.7803680292244652	36.603454399432714	0.2056931127807084	0.1291771068729876	0.8980791745650374	0.7932734225911834	-0.6316369764762844	0.997631797589473	0.13510378136470386	11.571790607387356	0.018537137102479194
0.6031542998046111	0.5401670330322337	5.484888762610495	10.154060553864259	10.44030650891055	11.704699910719626	8.06225774829855	11.874342087037917	210.16666666666666	6.124465283539618	0.7954831930444435	214.89633410423247	1.0225043652858008	219.0	4.764075676873892	9.25624934709129	10481.77620107661	4.476545911713915	2.755604978201891	2.2388847078259047	10.78417489906719	1.4118666867991139	6.712360896709801	6.352721962767865	4.422441001993275	6.361733897073916	1.0823389920075754	6.918236175914923	0.575223937543963	10481.77620107661	0.05072871708262963	2.8062029780591478	166.2693505435276	35432.25977929505	380.842594615684	127.27636192534595	58.03430669172951	0.38023170771240716	6.089296596296953	3.8619313280143284	19.353678716518505	0.24156036905769282	0.14922904314884697	0.9339578392335002	0.8305000166946197	-0.3238088705493671	0.9733012569750878	0.15426447114564376	12.202301064577414	0.005544130244400217
0.8637220714414774	0.4562718077795794	2.8205190854968363	6.181664169045926	7.0710678118654755	7.0710678118654755	6.4031242374328485	7.14142842854285	57.75	5.339239781043907	0.8006503492074044	90.24210547526505	1.5626338610435506	64.0	3.5510666865030447	6.897837988516544	1582.9695438736708	3.7797516059707	1.6489922996508404	3.2664287629894155	8.310122857735475	1.0356925343581849	4.803871561313222	4.454112342877178	3.4324599312412287	4.877662926494247	0.7165478110812059	4.973318723249708	1.0842820082129916	1582.9695438736708	0.091796875	1.6567171454321732	72.20915344165024	12717.24917916134	317.26329089923235	71.17582287420562	52.82953613070512	0.15188164725322426	5.853737942325778	3.526572447874362	17.82622940498056	0.2519729902590489	0.16120163127599352	0.9064046390805163	0.8011538669634706	-0.5343553086806305	0.9915597545731651	0.16094774534044815	8.215609947004246	0.01968567985090141
0.6890057187677765	0.5590964866919835	6.502063824442383	11.6295916343765	13.341664064126334	13.038404810405298	9.486832980505138	14.7648230602334	368.25	8.0128551430193	0.7591649978660983	327.27270438662606	0.8887242481646329	380.0	4.590753263439125	8.242538107360968	14973.984148780877	4.1822638988292296	1.893207184261156	3.2256063596796145	10.683576740558665	1.1458570043984804	6.112695020951736	5.809021240405388	4.381446537253839	6.302130203304826	0.8066818025127072	6.277357839422587	0.9844576288173363	14973.984148780877	0.06573407202216067	2.040181024992062	102.0451146073623	31297.90522807957	803.6722975078442	105.42421996667714	35.62707612562643	0.49962108532218813	4.584019127833768	3.599155741303917	13.953464188446164	0.301547400670236	0.20994123089865704	0.9546729450738248	0.8621807623013125	-0.21065900486980127	0.9134185654566221	0.20882593762022963	9.196229130126182	0.006085471040644238
0.7436812719345575	0.26554254803091126	5.579518379026394	21.01176787072516	22.20360331117452	20.024984394500787	16.15549442140351	24.859605789312106	745.8333333333334	15.626058255694554	0.5334494045448808	745.5648348268645	0.9996400020024998	773.0	5.68356416727444	9.502534674364881	44196.642819925895	4.3535034650463675	2.425331028595954	2.5489925491650873	12.944433481388606	1.245995032095888	7.417793550590377	7.146522013407566	5.309639980781181	7.634793500607424	0.9631862641695834	7.561446676021429	0.5657028628604989	44196.642819925895	0.05387018872724169	2.1518146751352947	124.73810637389364	23757.825708513607	347.5501538754927	96.47036201731868	46.37899909875547	0.3558805315011513	5.264031117975017	3.778439323465073	17.510483436926965	0.27939182388666794	0.18868864151375206	0.9577816696764968	0.8659994852442382	-0.1327481325351243	0.8198828809428922	0.18699768139349363	10.590857785449238	0.00387030507980065
0.7855288714720929	0.5249758230882415	7.149919360023761	13.619521215212139	14.560219778561036	14.422205101855956	13.601470508735444	16.30950643030009	363.0416666666667	10.69852713017582	0.5437248488908799	452.6292247463086	1.2467693554357173	382.0	4.2741149273510395	6.3663844993009455	10692.787968006061	3.5590755052203984	1.0582455615516952	8.348638938353535	10.022707887671055	0.7190644461449123	5.1938206877054025	4.933392354973535	4.109730388932418	5.912977498738638	0.4477761066795467	5.290708037614897	2.028720371236233	10692.787968006061	0.10701461034511113	1.01581820324626	43.92865648430839	21649.575366177494	750.6406712460812	55.985159986377134	22.176557317282313	0.43238434228332373	3.32151456646365	3.190064526079312	10.908472197962151	0.36981223555812864	0.28521802000926966	0.9701317866456899	0.8929263172681516	-0.1812518105956176	0.8570854300627743	0.2970781055092322	5.950783869572321	0.012988982217861291
0.5332172837902234	0.3269865911806136	3.7964455561343433	11.610401339170961	12.165525060596439	12.041594578792296	7.280109889280518	13.152946437965905	141.29166666666666	6.190866665787111	0.6953758628231042	188.65813840980024	1.3352389624993235	151.0	2.2591962512568444	4.483511015192559	1595.2006510113229	3.392437957908331	1.3240710630076746	2.3827628571958774	5.305676037242582	0.7055151203961463	3.14305224444283	2.904680894473086	2.1775870673973095	3.128088969845273	0.5482910084687136	3.25026810000795	0.7291276355947481	1595.2006510113229	0.11916144028770669	0.6854653106321785	38.0826855927423	1687.4421139400501	36.68905431315158	26.798859176454716	20.54699085051772	0.14495888541231097	3.5453376231339147	3.0742811091186004	7.390226367293176	0.34760815248535243	0.25933231420219033	0.9173919277804808	0.8172424064723942	-0.23161832637865892	0.8918287465288408	0.2542737236401803	6.041048668808997	0.015934633125524005
0.5770972864262262	0.5209823570228054	3.0762924093857245	5.904791914577375	6.324555320336759	5.830951894845301	4.47213595499958	6.6332495807108	38.791666666666664	3.407639390814124	0.8456526222907618	65.53164713817979	1.6893228048510367	44.0	12.860780029244323	24.382780543632922	15523.203714990968	4.782739857027802	5.57683664178235	3.3155445902542984	30.017555133874247	3.697741215215443	18.188031642159082	17.400281555846657	12.44740438421286	17.570150749661387	2.3847233636385914	18.78297325855555	0.9957616138743975	15523.203714990968	0.041322314049586764	21.995589415432796	894.1888386502014	1868796.4361688788	8793.833305886386	885.207862842649	810.452361247769	0.0499872884912399	22.840294851860378	4.091695520013908	278.2373432102681	0.09591192104773841	0.03872371343453402	0.8859775422699541	0.781905621921234	-0.845021066962468	0.9997957786480642	0.03510314254634454	29.56853738513844	0.0245993333455003
0.6599938168329411	0.5427170611333112	8.997820493673924	16.57921067541993	23.021728866442675	23.08679276123039	13.601470508735444	25.612496949731394	938.4583333333334	10.942176533747844	0.6335896777585752	731.6207730417672	0.7795985682636599	956.0	9.216247089113779	13.587409025381497	124789.30944670388	4.620029190538376	2.4140870099343132	6.0776367624350085	21.402169524560772	1.4432187250448212	11.27143771251355	10.999661907351983	8.779821748670159	12.622347775890614	1.0177803087803063	11.425093017882325	1.3321514430280454	124789.30944670388	0.04685886101433799	3.487442360190778	167.5523270012004	187121.16003569434	3122.9490526243535	176.01662151318274	57.405410604610864	0.5104221823578415	5.660520780815831	3.924424982927372	24.434322870131858	0.26839102667924014	0.1776118333348341	0.9798142325701621	0.9064462557457915	-0.1569081814831894	0.8740564029195295	0.18296443915594243	11.742600438744539	0.0031307213855244864
0.36187581824800297	0.271481921266669	4.771979806513016	17.57752333653789	17.11724276862369	17.26267650163207	8.06225774829855	17.291616465790582	254.75	6.360880640183016	0.628198132442584	309.3596102966057	1.214365496748207	270.0	3.2246244434793483	6.052071116032357	5474.818368172546	3.7549681137195914	1.5522699160478473	2.7991219607222178	7.426684697970473	0.8714553425119256	4.378797308671252	4.1208034711009605	3.059408214399583	4.36727648357089	0.6504305144897239	4.5030106670210905	0.7990682077603203	5474.818368172546	0.08389574759945131	1.10323919687913	54.97729070066361	5902.016517659197	150.2966653997002	46.179863528151145	30.86943475170783	0.21140893731094235	4.273121395645702	3.443918816261478	11.554095380737378	0.320572133317563	0.23160700157628386	0.9248033848353197	0.8268982307652266	-0.18803726278738248	0.8695300667603506	0.2209183228983117	7.149048298801466	0.009149111841927323
0.4726515050789142	0.3330924574707075	4.912919300313879	14.749416236018874	11.704699910719626	10.198039027185569	11.704699910719626	16.55294535724685	201.20833333333334	6.971333782989694	0.6009621049276468	276.31280578571574	1.3732672062243068	216.0	5.405441559876239	9.15219497059914	11037.049951099267	4.277004310177561	1.991802584018977	3.854052830620809	12.38519808913494	1.1927492067592922	6.989303994025285	6.662752596855409	5.1239024758281415	7.261295613306799	0.8300812357993431	7.148248280334939	1.0784808684498621	11037.049951099267	0.061771262002743486	2.247083156413624	104.49249838644658	32289.929223989762	746.8525450404778	97.43239381063096	64.67613525568107	0.2047309217050302	6.219338368301269	3.904660371666102	25.236239298386142	0.2437899239694434	0.15192119960067235	0.9411855605046374	0.8429316520276227	-0.3321908094118318	0.9717979550616541	0.1614778404704474	9.810045041929467	0.007022598614710977
0.5629323837636501	0.41505244464056873	6.056658264290658	14.592513169114481	16.76305461424021	16.278820596099706	9.486832980505138	17.97220075561143	357.0	8.21459822339207	0.6914467778634694	351.9688085768791	0.9859070268259919	372.0	6.486281732408579	13.677418474289109	37276.00532891796	4.967497697958428	4.57604361713855	1.7846156264966113	14.81819464387009	2.3077854468870727	9.65912665106784	9.015274855223938	6.087687197181769	8.730507446688321	1.8807845597420574	10.010210557241896	0.35450716998115145	37276.00532891796	0.035307550005781015	6.905587738948106	386.1530794650697	187064.77754436756	80.09001048766689	318.82764361719	119.06948853414238	0.46036412313435354	8.574966931877556	4.365965050257566	43.53144994130631	0.21000880752054682	0.12859163904688725	0.9257624117406351	0.8248861157349189	-0.3222852818840373	0.9800107807934887	0.12955985724067157	18.329481767513776	0.0033562220081835934
0.5389584155193755	0.2691889748393949	3.0347919886700256	11.273834637843771	13.152946437965905	11.045361017187261	7.280109889280518	13.19090595827292	80.5	6.076128053239731	0.6363780260903269	141.6770600497912	1.7599634788793939	90.0	12.268037428281787	22.50930518565684	25477.62121045444	4.992854591656501	5.959766278135426	3.613027226995126	28.402943422192223	3.3382679991133615	16.307504528090313	14.876184197620233	11.671088418704048	16.731855003488175	2.28637261422452	16.825120508221048	1.1742284102781746	25477.62121045444	0.03679012345679012	17.149976182474358	652.0153219546944	1467887.789582439	10928.304848978996	762.014336635949	576.5426880413218	0.13963401390582367	18.558729881936742	4.583536846311623	222.36929784836664	0.13228313976000525	0.06944886410307732	0.9060469641496722	0.8080471976923239	-0.7203468609785327	0.9995694737150137	0.07636237119520325	24.541598869241987	0.012900739203507837
0.5159106434774842	0.2510554829011704	1.9318470057893125	7.694900678786594	7.615773105863909	8.06225774829855	4.123105625617661	8.602325267042627	41.708333333333336	3.9698811606881206	0.7670449371642998	75.82490483592272	1.8179797363258194	47.0	5.9053011133056925	11.539671093070448	3563.003339605238	4.187805214283427	3.324727952053655	2.473455549011317	13.772763609483325	1.723409960915352	8.454006343072447	8.329484016900782	5.667870736950785	8.104892872532542	1.2951581658070062	8.70681237271876	0.5906882775744801	3563.003339605238	0.06745133544590311	4.338358445019344	221.97478723199876	68192.51161439312	562.561731891177	171.21356318580803	121.97191152864231	0.1796942317697257	9.036034798534798	3.5154961675453484	32.78916752008052	0.18909723406235748	0.10465999475942914	0.9145585178396186	0.8066212756856359	-0.7465296858068007	0.9987234961979821	0.08702841814185566	14.463780236857161	0.029027065524185193
0.8464309748404102	0.5243034023549703	4.766222871224096	9.090581617086682	10.63014581273465	9.433981132056603	9.486832980505138	11.045361017187261	168.375	7.694549860016994	0.7419178218280049	198.7528630652549	1.1804178949681063	177.0	2.6102587399491153	4.825229106872622	2345.8263954868676	3.444138445354276	1.213158782270137	3.10111630386025	6.069034427344415	0.7122075115427886	3.536487066187458	3.2659491997141847	2.4896039084164077	3.5794305189280076	0.52120749946014	3.640502227945647	0.928636140248153	2345.8263954868676	0.11468607360592423	0.7465157023660465	46.48454405474089	2793.1885968662727	91.50401955212989	33.457541830766566	20.658676049075783	0.2449550958212997	3.575638656898135	3.1989546669912112	7.461709375406361	0.34243140637096414	0.2529979069118999	0.9334795012997386	0.832992169308844	-0.21240650004204725	0.8872490783705177	0.25027822691103363	6.577339635947203	0.013575306876712786
0.8245092765466148	0.5811403838141179	6.205794602146731	10.678649729032943	11.661903789690601	12.206555615733702	9.848857801796104	12.68857754044952	329.5416666666667	8.804645762579655	0.7300743975575023	316.0267864116252	0.9589888574888108	341.0	2.041039399039432	3.5725188932432315	2588.8553427165652	3.0855239431535564	0.8609612281704084	3.415604500056974	4.704039818580573	0.4986606685065725	2.685642688338158	2.4973170128184865	1.9338581889162019	2.7701816296643713	0.3569924191400663	2.755349551628882	1.0186036557457747	2588.8553427165652	0.14323062237166867	0.3792745022372751	26.156778745854375	1041.7866808792107	56.76889941939766	18.168888426163353	8.477156259761909	0.37175566863616083	2.2746245773009375	2.6399414096633604	3.031675999746924	0.43044521076437603	0.35169674912850996	0.9492063993355269	0.8534506824847766	-0.11766410734143479	0.716151959070636	0.3413570623107758	4.8700452443964934	0.019765963732185792
0.592503643808901	0.4220028674862906	4.229236534533612	10.0218194244166	10.0	6.324555320336759	9.0	12.68857754044952	65.25	5.937964526561659	0.578010258844446	135.60288266048494	2.07820509824498	77.0	7.575476196148001	11.676693306757628	7524.331858416857	4.210077285062624	2.377019916305212	7.490525670663241	18.110230229293773	1.597307771258781	9.606335157195247	9.156473793568104	7.425605807656773	10.684624421637	0.9289558691927199	9.885271648460416	2.060685978257538	7524.331858416857	0.06628436498566367	5.436920411489861	174.02675399116896	305144.9761402098	5635.155161902475	290.6296123067755	201.08719415244155	0.19084626886499007	10.049027261810382	3.8887321775148815	96.27875313634023	0.21758842852207663	0.13937868912893575	0.9246286700758783	0.837606162346425	-0.6408857854994712	0.9975571998409182	0.1331144932979374	12.295916308753572	0.019738981841761885
0.5956426085910304	0.41438384117267235	4.640849193920293	11.199397111593612	11.40175425099138	11.40175425099138	7.615773105863909	12.083045973594572	205.83333333333334	6.67083811019647	0.7405513414059693	227.65267424834283	1.1060048951336494	214.0	1.6620546734473898	3.0609465910649183	1232.0026664517798	2.9363757832148845	0.8468708495119128	2.2039675863511192	3.7254551205730237	0.4554154407313166	2.3398715260769047	2.2313348975340435	1.5298931093167774	2.1955620112562464	0.3479647457451973	2.399379462663094	0.4058818364862379	1232.0026664517798	0.14254520045418811	0.2820230473039756	19.81679551195458	254.4923251303214	3.0595606976556047	10.30781624342425	7.918012547535964	0.13452303747377342	2.2643159567592277	2.5817282982168654	2.6324078786093725	0.4187308045793735	0.3356794668732873	0.9203158434716178	0.815915938383214	-0.08160556128632773	0.5986728807461185	0.3378998534774845	4.382979179517086	0.022420450558043776
0.4844770450188259	0.40075558825671814	6.191426249588989	15.449382194573051	17.46424919657298	17.0	9.433981132056603	17.72004514666935	479.875	7.484871032993215	0.7919201219816531	374.3014387158549	0.7799977884154309	491.0	7.618942763803437	13.295760105228894	53402.015890252325	4.925363120388699	2.856604005097985	3.3467508251715805	17.074052750525063	1.759995012596557	10.191016909281638	9.851986314152152	7.005135621190628	10.068917129334434	1.2203067483131222	10.428889833406847	0.8699804460262511	53402.015890252325	0.03751851037618062	4.904917512072421	273.59366658002045	192235.9618931392	3101.7429474214873	247.42226679622647	71.3033947417857	0.5557658156531871	6.479374167874425	4.036365823605056	27.650573508119653	0.24205992454684816	0.15218689068633903	0.9629199148462105	0.87360695080238	-0.28035165427920855	0.9687667202670425	0.1584834635650108	15.148296825050842	0.003101029651243294
0.6565205294804689	0.4090773530673849	3.7211766884613806	9.096511113506725	11.180339887498949	10.04987562112089	7.0710678118654755	11.180339887498949	118.33333333333333	5.9720462926644045	0.7274550118356002	160.2320477850837	1.3540736432542284	126.0	4.849258272056414	9.051062154802707	6118.139788361705	4.281832635458899	2.2871198954358842	2.8251740494549695	11.55226382877454	1.351054631058372	6.7670657884955405	6.611968774734745	4.739977433579997	6.812286395194543	0.9944385133400877	6.968261259955574	0.7648663593644582	6118.139788361705	0.0660115898211136	2.7634856011708786	141.90731085529174	37980.319312331936	597.2614852076142	117.91924832992865	80.25508765373385	0.2066440234114109	7.176223543784914	3.9271498534161964	26.142159944052466	0.22542403524290533	0.13724808551407017	0.9225279405954152	0.8182734377002562	-0.46308447547168136	0.9913637268241501	0.1275496204573724	11.5086075624608	0.009978556436323605
0.834833812613254	0.4449668555878192	6.637702623729717	14.917296738789776	16.55294535724685	16.15549442140351	13.92838827718412	17.204650534085253	637.0	12.453463710327128	0.640971542934342	558.5623569261879	0.8768639826156797	654.0	5.473747674077305	9.691234764298187	36812.43739290704	4.47876815012899	2.38128207345469	2.94511000904899	12.66136206635439	1.3211009463308816	7.328643128942629	6.995364088206852	5.191553684402471	7.46980838195192	0.9700320076235487	7.502541607361752	0.7818114756161881	36812.43739290704	0.05163706758690346	2.57912045879623	143.5616176673222	40447.914459981446	765.1563999540139	121.82400573184995	49.00072910840049	0.430040522464791	5.402766913885335	3.832497169857475	18.948776387604706	0.2719798118405258	0.1803380094362794	0.9559610826658698	0.8631458253157738	-0.16392558924357584	0.8790213747045831	0.1813574888545297	11.19518347737311	0.0035633323228894745
0.7717445611049452	0.330225265119419	4.15959387206766	12.596231456013612	14.317821063276353	13.038404810405298	10.198039027185569	14.866068747318506	267.7083333333333	9.721073116597529	0.6514878405721282	308.3323338830952	1.1517472394076709	280.0	5.85700209161386	11.239204920593526	20637.39364339837	4.755798498206677	3.3336853502679897	2.1776837669806746	13.27189064084632	1.7099216354416769	8.345717336655854	8.267051344135936	5.445277951842257	7.8266126890040635	1.3374408462112923	8.585160295408079	0.3710693164824802	20637.39364339837	0.041836734693877546	4.053979434493245	246.53806859700867	73830.36101878154	567.9572650909172	173.46587709120107	90.39740129614219	0.327266768165403	7.336448867125584	4.124688436172021	33.905720654153505	0.22893463125956373	0.14310478357560028	0.9328233578853756	0.8348710658598986	-0.3550669887435721	0.9830718653131765	0.15532368091764445	15.023645788865812	0.0045937058597260196
0.8783831421597902	0.6866657299303792	5.166304958127783	7.523755348401604	8.602325267042627	7.810249675906654	8.06225774829855	9.486832980505138	145.29166666666666	6.608739863770529	0.7639210148985173	174.95625381161318	1.2041726674731048	156.0	1.6625517022532907	2.9150432882829307	753.4589276630529	2.712581729880718	0.6250714635474457	4.137016605153813	3.933972766605354	0.4068141456112084	2.13590191812694	1.960127382118448	1.6142537698509727	2.319718996754381	0.2701182627919345	2.197695365813243	1.334262592663531	753.4589276630529	0.18819855358316895	0.26778791705866484	15.285111454217109	612.7926754220688	42.32071294821093	14.47505122679282	6.206661591025777	0.40800303959729745	1.909770476394995	2.432100940629667	2.359395176930881	0.4750110746827175	0.40475348455615734	0.9471191301543336	0.8538027235344691	-0.18104024019703382	0.7973716729307062	0.367924710790611	3.6330206503750713	0.034203558729497326
0.5895660004357216	0.2728684744994893	3.159336136437834	11.57823798528894	12.36931687685298	12.165525060596439	7.211102550927978	12.529964086141668	150.91666666666666	6.826135461079748	0.6991283615059768	196.07339717650873	1.2992163258520735	160.0	3.7482903428276173	6.935290745098666	4461.480354025308	3.9480489413233193	1.91899069549455	2.8140189023584434	8.808322810974689	1.044885352984745	5.129006940901828	4.885064171837244	3.62428650564777	5.184036305326918	0.7896028611111436	5.280554157724185	0.8083112574209875	4461.480354025308	0.07625000000000003	1.5775400128390484	74.29173147824719	11926.349423771446	237.88649632158072	67.15282982913669	47.678007719619636	0.18493113307145848	5.3910799098558195	3.6439271270267133	16.89785593541199	0.2734100006434831	0.1826400215687996	0.9225307277498236	0.8213327051751657	-0.3210677323497069	0.9615238135481271	0.17707671718480794	8.326762695749252	0.009783935253406921
0.7594147294133378	0.6934669693840623	5.473448411910288	7.892875441164571	8.94427190999916	8.602325267042627	7.615773105863909	9.16515138991168	161.54166666666666	5.993965867445171	0.8116215441813954	176.73406392573577	1.0940463075103581	169.0	6.635729986685205	12.404918443165275	15530.801500297475	4.858448438269584	3.830488724944887	2.1606608664109377	14.95012221860376	1.928819877883135	9.31625708264747	8.850274617169083	6.133265881313311	8.81685633729045	1.509903960610475	9.586356645231328	0.47720980813957875	15530.801500297475	0.038198942614054134	5.1055876995917195	286.7459521506888	97692.65029414924	573.32465969591	206.1855290854749	120.60645687419563	0.2645984538876845	8.711687779655916	4.2932778003814	42.661241957075646	0.19555228347488654	0.11174164775715291	0.9251958569553309	0.8217634620706207	-0.46721872662034986	0.9947151198018014	0.11914912868876544	16.287731380988518	0.005910692784862604
0.5906011267327176	0.5085479750064253	4.0696208201315685	8.002432455030718	8.54400374531753	8.54400374531753	5.830951894845301	9.0	102.625	4.726245624543609	0.8507405771657875	124.60125703432736	1.2141413596523982	109.0	10.528695282081278	19.91269185762384	24921.641589497936	5.326363081693687	5.3502127920019955	2.26525596732818	23.17002931171839	3.0828077595406564	14.679035745221293	13.860501836939545	9.533561287073322	13.636468024645069	2.3329597746127306	15.120810615344624	0.563381701505	24921.641589497936	0.027859607777123138	13.164823255634142	696.0273534621573	675044.4001182133	2562.3535935373507	547.6397250353822	366.803687974293	0.20878762317459762	15.724803211667366	4.699114706010753	111.04135425062265	0.12245684297412597	0.05562531363028304	0.9043600515196152	0.7954941240980037	-0.6928446558810288	0.9996786887578667	0.058536208708058535	25.504860504167066	0.008027602601629163
0.615326828250702	0.5121209485008464	8.04935846086894	15.717690292561105	17.26267650163207	17.26267650163207	11.661903789690601	20.049937655763422	601.9166666666666	9.671516515148474	0.6305618712368943	546.7397678593599	0.9083313324535953	620.0	6.121577297444689	9.818559574955312	38407.633394433185	4.312841904630794	2.040753750132347	4.970870370942908	14.348522553958066	1.1998897130671833	7.716563142983865	7.3496547510064385	5.883592953040786	8.46492960091728	0.8184906544584926	7.870692205738506	1.3383661482805373	38407.633394433185	0.06180020811654527	2.4024490578158515	109.31866369522734	64394.6817515406	1511.8341595672173	122.01418854459695	46.173073914449	0.4537861416631206	5.072573084821236	3.772892208710504	19.861232803597286	0.28847694966052206	0.19798078539673078	0.9671694726629346	0.8831888831020958	-0.1810890106597407	0.893409202525796	0.20131679095635174	9.50429551063821	0.004776529882957241
0.6122927521650178	0.4476930490962088	7.896100483067123	17.637308640390035	25.553864678361276	19.924858845171276	13.92838827718412	25.573423705088842	635.75	10.799196248208261	0.6204362757897046	576.2945618486484	0.9064798456132889	659.0	5.998841956530161	11.819574766907975	50796.271573437945	4.827977480616177	3.507791099507168	2.2296097291418127	13.699122017290843	1.831529080534746	8.50678195243446	8.038669943232781	5.617676279073969	8.081445738216875	1.408780235956319	8.779569293848649	0.586202521024147	50796.271573437945	0.03970010200768627	4.715497799225397	263.18153882018464	114685.2215209587	1167.1008819741753	235.31097911822917	76.09189372819166	0.5165642035881907	6.910726456938717	4.087955348640294	25.87329697686317	0.22936451686941722	0.14106806180629586	0.9410707046509388	0.8405141618449459	-0.21355929641304378	0.9355919606736675	0.14561197122945396	14.937718186453312	0.0025817508894341664
0.5321917859361287	0.3665187935575428	4.422136254194618	12.065237395528943	13.341664064126334	13.038404810405298	7.615773105863909	13.341664064126334	234.66666666666666	6.421020237269914	0.7968460382072806	230.89293431588027	0.9839187541869898	244.0	11.10387245933417	20.573873535462536	62988.509006520326	5.567332181790215	5.726848138491901	2.371113424735651	24.9165515775619	3.0324222568179096	15.653399472068779	15.187876317804134	10.240471080486403	14.676080497075498	2.2873155122802924	16.067035416526068	0.4204626751613686	62988.509006520326	0.023683149690943293	13.120712043739866	786.8854165697061	725385.8963399094	2753.025640856895	534.8115475011822	297.55883267306297	0.28953672613195097	13.7157860104846	4.875554272863875	99.51443227301995	0.14703696946650205	0.07596066041610493	0.9320723439596161	0.8291207059994665	-0.5345594300369579	0.9987137403372153	0.07621873110264851	26.96777945934559	0.003524177191862532
0.6771590383293437	0.4040641598701331	4.265081011953581	10.555454889452172	10.770329614269007	10.816653826391969	9.486832980505138	11.832159566199232	202.91666666666666	7.147721682070201	0.764266271756144	218.4999005126082	1.0767962242921145	212.0	3.237805149825892	6.0665096309965225	4527.5987866938085	3.8468301785403716	1.7724452475705665	2.5987788800614773	7.496083280317581	0.9434267916569049	4.484553003390896	4.186036656473934	3.073724859981107	4.422358420336474	0.7114088344032184	4.621319946773053	0.7281331625311774	4527.5987866938085	0.07872018511925953	1.245382410220189	66.30554110455172	7795.466961511993	175.45742873741295	56.60077520519448	29.734337354762722	0.32563106956197063	4.399692587497259	3.3757993628682432	9.287844015513544	0.29265892019101925	0.19804667294093917	0.924747094047535	0.819345365893803	-0.22203518982562556	0.9095253236566104	0.20468077418115052	7.717265012700038	0.008540714704627314
0.7845448100482921	0.6382711814527778	4.561191949846856	7.14616621020718	8.06225774829855	7.615773105863909	6.708203932499369	8.306623862918075	124.875	5.606487611960516	0.8860638592829914	136.35448760099706	1.0919278286366132	132.0	5.182600860038028	9.792778573673601	7181.140911215826	4.546980875158841	2.7501661610306476	2.2547331532692905	11.346936864737442	1.4966761802037922	7.163222249448798	6.690776036732948	4.669613880185549	6.677322984551893	1.1353476327281182	7.3758106443106275	0.5446730914807552	7181.140911215826	0.04809458218549128	3.0908296657276537	190.3445335380631	41297.07370632601	402.6795270110967	135.6006299652388	75.83994248758462	0.2901244182010239	7.071707976098835	3.9628700819136	24.495248969918258	0.21534240024923285	0.12359388993353569	0.9215206856885771	0.8141191461533358	-0.4543157783263259	0.9922555763594954	0.11646249642974302	13.240693886998924	0.007616362510766566
0.2848446779313807	0.16272392201155816	3.1143784413854974	19.139032558250932	19.235384061671343	16.0312195418814	6.4031242374328485	19.44222209522358	136.375	5.451651564973195	0.6243792742010652	205.2069922974046	1.5047258830240484	148.0	5.29762943239223	9.703947720453542	8067.036284233452	4.337653104412507	2.7824712050856917	2.8585225084101706	12.253281468202243	1.504751018658608	7.159645878988181	6.672977036728397	5.0272292139880195	7.226052254214223	1.1211641509438297	7.382885744781392	0.8689496463710596	8067.036284233452	0.06053688823959094	3.246472807983848	141.62037023627002	52283.6149449986	789.3442560453138	147.88299617903579	93.7832011561123	0.23440114206075477	7.754328934318502	4.068555117146624	31.449681795086352	0.2116736909751249	0.12583266712371136	0.9170869244582447	0.8121842081168601	-0.46396677092826116	0.9918855179654643	0.12821226254698131	11.315429560978638	0.008907657260899534
0.5508188013729823	0.24143073280301022	3.9362216582552407	16.303730732851268	13.92838827718412	13.341664064126334	11.180339887498949	15.937377450509228	165.375	8.98040142017699	0.600067712298949	242.8084350610466	1.4682293881242425	180.0	2.799689652590806	4.861838337416432	2538.266920607828	3.4657627017835115	1.1456319565649666	4.30408705370095	6.5664790596225115	0.6635032306811091	3.656094522690944	3.435597099945617	2.692295110281345	3.8741839493411665	0.448492484922228	3.7551941217819502	1.2603062114480679	2538.266920607828	0.10913580246913579	0.7344557334149932	40.03143227278187	4376.7474021391945	172.41289400449583	36.26517367393954	22.511342511630005	0.24746658992744636	3.6718284646470134	3.2187205633645584	8.44571346566474	0.3376279969341395	0.24704616684384953	0.9365291951983372	0.8381316741325517	-0.23361372412363843	0.901630905251777	0.2475755702310152	6.044848726794546	0.014320745299835545
0.6608957612004273	0.5940209806708296	6.021614526064895	10.137040141687704	11.180339887498949	11.180339887498949	8.246211251235321	11.357816691600547	269.875	6.699526860759981	0.8238545031539842	245.13691041824598	0.9083350084974376	279.0	5.638759134842184	10.410283626943457	18274.639338791636	4.620254422928208	2.9432167433947427	2.0767159199554044	12.567327998455937	1.5340970829292422	7.894062294237531	7.684861820784655	5.17877616080565	7.3885518376502874	1.2077207272385364	8.093237882466587	0.3262387802457114	18274.639338791636	0.04464228362944978	3.1842799168895297	212.36860546657667	40897.21153794105	210.34956488685035	134.19840182764372	63.58628969747728	0.36015378481290955	6.249263138964987	3.9581336189680005	23.364139564034815	0.24593056809457298	0.15559151458358564	0.944068033623036	0.84580056501232	-0.29673675693677626	0.9677459203407619	0.1598984121790051	13.952025458857118	0.004631878728822147
0.7518815074135339	0.4387115727692044	3.381121112822775	7.70693394632993	8.54400374531753	8.246211251235321	6.324555320336759	9.055385138137417	100.91666666666667	5.794701113103083	0.8185038348283694	128.06742302257055	1.2690413511732836	107.0	6.108869453661836	11.312763398273448	7965.803062148207	4.6191888105895345	3.0487271657561603	2.5833486675055024	13.638089180521058	1.6426600098895754	8.39962380439351	8.04371951241601	5.615495454523544	8.022593725997513	1.2116575112997612	8.628253449578898	0.6445991315084633	7965.803062148207	0.04725303519958074	3.8930775348360505	218.81282154199386	60327.199161428274	564.6175867913072	155.95821004880756	120.01988838354796	0.14854326738181822	8.920269240973937	4.117198874918542	36.40997055546504	0.18285835774115095	0.09851719284046652	0.9123385929179132	0.8043335056206095	-0.5509428223135605	0.996857423875289	0.10666501559020423	14.480761136295076	0.009632004992086201
[truncated: 57 more columns]
