# Supplementary material for: Does consensus contour improve robustness and accuracy in 18F-FDG PET radiomic features?
Source: EJNMMI Phys. 2024 Jun 6;11:48. doi: 10.1186/s40658-024-00652-0 (PMC11153434; doi:10.1186/s40658-024-00652-0)
Supplement: Supplementary file 2 — Supplementary file2 [file 40658_2024_652_MOESM2_ESM.zip › 40658_2024_652_MOESM2_ESM/supple/TF_41MAX_RMask_static_all.csv]

Elongation	Flatness	LeastAxisLength	MajorAxisLength	Maximum2DDiameterColumn	Maximum2DDiameterRow	Maximum2DDiameterSlice	Maximum3DDiameter	MeshVolume	MinorAxisLength	Sphericity	SurfaceArea	SurfaceVolumeRatio	VoxelVolume	10Percentile	90Percentile	Energy	Entropy	InterquartileRange	Kurtosis	Maximum	MeanAbsoluteDeviation	Mean	Median	Minimum	Range	RobustMeanAbsoluteDeviation	RootMeanSquared	Skewness	TotalEnergy	Uniformity	Variance	Autocorrelation	ClusterProminence	ClusterShade	ClusterTendency	Contrast	Correlation	DifferenceAverage	DifferenceEntropy	DifferenceVariance	Id	Idm	Idmn	Idn	Imc1	Imc2	InverseVariance	JointAverage	JointEnergy
0.48083312094545994	0.34998773477181805	5.915743388064681	16.902716296391286	8.94427190999916	9.219544457292887	17.69180601295413	23.57965224510319	246.04166666666666	8.127385829249508	0.776078199918309	244.67207984524936	0.99443351672921	258.0	3.115809838074868	6.239346267942097	5603.715624098799	4.010607781062766	1.9075399907261863	1.9896967012598588	7.033392045604205	0.997845627913489	4.515410127663569	4.261626065509095	2.9040281719348737	4.129363873669331	0.7884152044318825	4.660453626030725	0.4062727100486466	5603.715624098799	0.06604170422450575	1.3308993793762145	89.15846195083711	7608.652126331711	70.85873688688761	60.37341994150466	24.65766535422419	0.42514741866553113	3.9920315249004874	3.3186436766961127	8.217497429674992	0.310189612614903	0.21524560122147848	0.9359680492940916	0.8324075868257085	-0.20330885458570208	0.8973039967051843	0.2186363997655557	8.954788497828954	0.007215383083383926
0.4349135259601026	0.3280838890786077	4.284154850840401	13.058107982296969	5.830951894845301	6.324555320336759	6.708203932499369	19.621416870348583	87.16666666666667	5.679147784948535	0.8189286286116941	116.09273152788232	1.3318477804345963	95.0	2.6871367261926844	5.368967678753198	1526.1492738481911	3.6906293680882354	1.529557676002708	2.2912725470645827	6.090059291140238	0.8530974047643275	3.878988141857032	3.683791157878915	2.5050736835147496	3.5849856076254887	0.6411316339490342	4.008082982973533	0.5440895445355766	1526.1492738481911	0.08698060941828255	1.0181801937345385	59.37024489676972	4090.05442248165	48.254661667609064	42.516724398868746	27.440166525494874	0.22511336856952407	4.269123384208108	3.280911791500618	8.5997416347441	0.29912154568210914	0.20285453256362668	0.9040787745780968	0.7971004907265777	-0.360978912112227	0.9661732824192323	0.18923642884648487	7.4543226357142585	0.014683932177178838
0.36975205338759437	0.29077267218821423	5.332727384425435	18.33985066166608	7.615773105863909	8.06225774829855	8.06225774829855	22.561028345356956	179.33333333333334	6.781197440972865	0.7566035235360856	203.26211752955868	1.1334318821350855	190.0	3.069404412774183	6.273130499122264	4099.626665622582	3.950281535657776	1.9078544191599276	2.0600262303087904	6.986114497059657	1.0005476042885322	4.494815056388798	4.408579246354123	2.877375349558975	4.108739147500682	0.7816026356613899	4.645103061358829	0.43147231397227226	4099.626665622582	0.07030470914127424	1.3736200595057346	89.47006238701391	7217.776254412557	64.52906383488579	58.033563238868844	29.777443360154624	0.32642570657452097	4.400740952575942	3.4061914835338647	9.583714276624088	0.2962559428546592	0.20224866669134003	0.9169830937101978	0.8115948120924622	-0.26222041193750995	0.9361427079357084	0.20052290140174775	9.071455641105764	0.009314831205734226
0.6756695924309861	0.583504467128478	3.448345598632886	5.909715851196077	4.47213595499958	7.0	7.280109889280518	7.280109889280518	55.166666666666664	3.9930153005605913	0.8808155124664867	79.56407146667182	1.4422490296073442	60.0	2.006491896379267	4.138061138970639	505.24385327062373	3.247593723986223	1.1219743345742246	2.4161317384953747	4.5761117436252885	0.6521702657271805	2.7939747405991002	2.5194815102149555	1.8765407374370264	2.699571006188262	0.49524408061635966	2.9018495632688692	0.8239760571568661	505.24385327062373	0.12722222222222224	0.614436036737919	32.91286262500311	1372.1690342708025	36.91353164366412	24.216724161625216	21.116919605894246	0.07728187662900479	3.6746042634796634	3.0372685036000666	7.174091649973243	0.3362722813011787	0.24892034838464283	0.8893790393700225	0.788661240154933	-0.3959030776271376	0.9639431380061821	0.25794630060855755	5.667512719023504	0.026172089648193002
0.33101793905908455	0.2142300360595821	4.079728791769039	19.04368251440884	6.324555320336759	8.06225774829855	7.615773105863909	20.46948949045872	105.33333333333333	6.30380053801514	0.7557283400976803	142.72354831420392	1.354970395388012	115.0	2.62861897425246	5.017521809042478	1610.5279063798273	3.5801067881579645	1.384326832335324	2.519573073625901	6.029382682888341	0.7603645528547018	3.6308476919555965	3.4624986544150436	2.474367208255642	3.5550154746326985	0.5729860674227706	3.742270766561309	0.6920415480331522	1610.5279063798273	0.0980718336483932	0.8215355280800853	55.871113690922215	3348.921583720624	80.50135212485962	37.365664139289294	23.172787596297063	0.24425251482760554	3.89945683882523	3.200274636208106	7.554876739381523	0.3126442665844482	0.21819985879202194	0.9253253526973781	0.8194902242354096	-0.2932178692876918	0.9400213307734959	0.22580750485752477	7.230450937863557	0.013958085635659461
0.26500382863980004	0.2342106028001082	5.6753658135241585	24.23189106587081	7.280109889280518	7.615773105863909	18.601075237738275	20.8806130178211	186.58333333333334	6.42154390763833	0.7167117636790136	220.32045682074977	1.1808153112322453	198.0	2.751700675315251	5.366379398545252	3138.0076380713026	3.7074382599049875	1.5446569221370217	2.229580412418225	6.357986550254416	0.8248258989086114	3.861626995490703	3.6502699530441087	2.61765230006742	3.740334250186996	0.6445029382750792	3.9810203999229317	0.5804177582827192	3138.0076380713026	0.08580757065605552	0.9363603722999866	57.84255617441036	4382.720372465596	76.25719032746532	45.01087304226029	18.899956748981797	0.4124061793011848	3.4775013676870974	3.1376054028488074	6.550399370197422	0.33659006700570243	0.24324113505813244	0.9376900043797216	0.8353639772387198	-0.20368570665383676	0.8877987532718095	0.24709615331571763	7.160812542553452	0.009689170512315805
0.49388651281180945	0.4429751491156353	8.525406315208993	19.245789142414175	14.7648230602334	11.704699910719626	20.808652046684813	27.147743920996454	575.375	9.505235685858322	0.7606620269912957	439.8045452708122	0.764378962017488	596.0	3.26528473394944	6.320035090525826	13940.979904618333	3.9755720206363514	2.029358565142862	1.872212276271557	7.266548027469647	0.9837847271509114	4.702326686712194	4.559100780859774	2.9816205318253757	4.284927495644272	0.7861947298405702	4.836414568689506	0.25793524635872445	13940.979904618333	0.06781789108598711	1.2790296116664226	101.32526502859557	7201.923604594999	6.507855492729297	61.03433500720578	15.732565441286749	0.5911506148047063	3.057006853423267	3.083143047688237	6.197871967065949	0.37315056083717096	0.28504043257119027	0.9616236722426326	0.8717559758453034	-0.14583453991482784	0.8242393575794702	0.27724163023598675	9.485860630127869	0.007064553827927986
0.49445277518762765	0.3940218606490077	5.434126407260327	13.791433800930692	7.615773105863909	7.615773105863909	16.401219466856727	20.46948949045872	149.66666666666666	6.819212716686632	0.8079473562279391	168.7269481025558	1.1273515463422439	159.0	3.0281881597056666	6.068016797973657	3357.7181456809567	3.9337098591646154	1.8150655372386648	2.1763595412280767	6.869896229629144	0.9267623543110066	4.4566699779022345	4.354983510262665	2.8179697628162566	4.051926466812887	0.7024866763089294	4.595402505403927	0.3972517805180179	3357.7181456809567	0.07052727344646176	1.2558168947375676	84.35472668284336	6661.884774873907	53.961986800574046	54.92364762833056	27.07130269908059	0.3482816513374318	4.214855975072663	3.3357403869424056	8.683717579304005	0.3009739359207768	0.20617169184765582	0.9233497995253017	0.8170833645217019	-0.2750746576698282	0.9421656522169737	0.20454912029122346	8.79443908278471	0.009636845897094303
0.437914750196271	0.3673141045300356	6.527205330235565	17.770091727315712	8.54400374531753	10.44030650891055	17.804493814764857	22.847319317591726	294.875	7.781785279732283	0.7951823467043793	269.4279812424121	0.913702352666086	308.0	3.2430600829551897	6.3446120430802795	6758.241901906279	3.9256847984981578	1.8010612689468304	2.531389850821941	7.473406852663673	0.9613357867086102	4.541052178956006	4.267057575300409	3.0697830903768493	4.4036237622868235	0.7164189235938775	4.684265560080688	0.7204545289924688	6758.241901906279	0.07423258559622196	1.321188945356956	73.34946826530671	10854.196346709268	281.01268759299626	68.60443329219495	20.0849652152924	0.5513708228272984	3.475600140770309	3.206539788218447	7.6270923798652746	0.34604943500795166	0.2557886545673406	0.94759542386128	0.8514341559363475	-0.19197184191148692	0.8853861275852123	0.2585342108977874	7.823102000462597	0.0074993886482690175
0.3116728229643756	0.30503178293148475	5.34530762552057	17.523772684111464	6.708203932499369	7.0710678118654755	16.97056274847714	20.12461179749811	114.95833333333333	5.461683701443033	0.7918685220541091	144.38586672515368	1.255984342661721	124.0	2.5830097888432366	4.9167405597563985	1742.12917552228	3.467786294144175	1.3173655980045513	2.465513089757473	6.093222119372685	0.76723795235219	3.6363524891091696	3.374852065044223	2.502510739578002	3.590711379794683	0.5724093266924336	3.748256772802138	0.6744617263165816	1742.12917552228	0.10913111342351717	0.8263694098066413	44.02348075036376	3345.216771615778	81.45703491174953	38.0883344951247	19.588206645427988	0.32777550010684275	3.59749695676836	3.103086028233336	6.344127778844229	0.3317396762761367	0.23494244613606188	0.9273450903750166	0.8215341667785001	-0.27870779023199294	0.9309312080100816	0.2077581733866221	6.275266814927207	0.01528488795741121
0.6803397379593349	0.4423311018909405	6.017130618889653	13.603227521570966	9.055385138137417	10.0	18.027756377319946	20.396078054371138	210.54166666666666	9.254816247426804	0.7617591272568408	224.6769375493192	1.0671376412395925	222.0	2.9573002601497116	6.063239637012678	4390.652670756881	3.8335671838605307	1.9285506357957236	1.955985302291877	6.706459028788225	0.9679526641573708	4.303373651338674	4.2041221634999335	2.7567593686089835	3.9496996601792413	0.763108478013466	4.4472142666099534	0.375553859087217	4390.652670756881	0.07791575359142927	1.2586899501031417	74.31199094688816	6090.091231717065	23.89345043946939	54.10033639221193	25.52499450007245	0.36475256270836043	4.080816248368051	3.3137092250119062	8.245729750183425	0.30488560238621204	0.20993626801219667	0.9192741367375337	0.8134478067927849	-0.2101570700582288	0.8984655772003526	0.2168624521133366	8.191975014054389	0.008654177129121357
0.4101459318932946	0.37959872280514523	8.394964294003719	22.115364962155063	10.44030650891055	11.40175425099138	19.79898987322333	27.92848008753788	498.625	9.070526971563403	0.7261255049630547	418.7824428078464	0.8398745406023492	516.0	3.535826443108808	7.041992012095466	14994.683543446063	4.14416767892057	2.4566799640020447	1.687930445034846	7.871488806837634	1.1980056400329278	5.220724117805704	5.090964573076633	3.228347233356068	4.643141573481566	0.992982045430234	5.390683095071034	0.17960999658878574	14994.683543446063	0.060768583618772916	1.8035039172464709	135.14215868545807	13108.278492200732	-95.14425527847379	82.18457878734627	23.879374009258903	0.5499941299772738	3.770690976719877	3.3521524582036637	9.332294220032336	0.3372768852764129	0.24943615196345487	0.9490243068077502	0.8546319044013191	-0.15481875315775767	0.8444206447806681	0.25559526573993174	10.977562761256763	0.005934070305538227
0.42243292735897336	0.38813358244437723	6.95235783891406	17.91228111499574	8.54400374531753	9.848857801796104	18.601075237738275	20.8806130178211	272.3333333333333	7.566737347084505	0.7542105226043194	269.39657608269033	0.9892163136451299	286.0	3.156188702541294	6.287222829093158	6535.799253316636	3.9663992330215616	2.0409846131346816	1.816168600567597	7.192011697576707	1.0031482821980489	4.638595661182857	4.473258219418045	2.9531211791074163	4.238890518469291	0.8103392066272469	4.780423092328394	0.25322038195637864	6535.799253316636	0.06971001026945081	1.335875233722132	99.9037160221723	7271.096741045733	-35.65300604788353	60.6830850132377	21.98775874022294	0.4701253006829944	3.670854297878049	3.2911000686480043	8.172797261946982	0.3429762026431383	0.25538703265812807	0.9423619747712487	0.844769606124441	-0.19110548811344802	0.8813870889729188	0.25010460795639594	9.496928037325054	0.008246482686393235
[truncated: 57 more columns]
