# Supplementary material for: Does consensus contour improve robustness and accuracy in 18F-FDG PET radiomic features?
Source: EJNMMI Phys. 2024 Jun 6;11:48. doi: 10.1186/s40658-024-00652-0 (PMC11153434; doi:10.1186/s40658-024-00652-0)
Supplement: Supplementary file 2 — Supplementary file2 [file 40658_2024_652_MOESM2_ESM.zip › 40658_2024_652_MOESM2_ESM/supple/TF_AP_CMask_NPC_all.csv]

Elongation	Flatness	LeastAxisLength	MajorAxisLength	Maximum2DDiameterColumn	Maximum2DDiameterRow	Maximum2DDiameterSlice	Maximum3DDiameter	MeshVolume	MinorAxisLength	Sphericity	SurfaceArea	SurfaceVolumeRatio	VoxelVolume	10Percentile	90Percentile	Energy	Entropy	InterquartileRange	Kurtosis	Maximum	MeanAbsoluteDeviation	Mean	Median	Minimum	Range	RobustMeanAbsoluteDeviation	RootMeanSquared	Skewness	TotalEnergy	Uniformity	Variance	Autocorrelation	ClusterProminence	ClusterShade	ClusterTendency	Contrast	Correlation	DifferenceAverage	DifferenceEntropy	DifferenceVariance	Id	Idm	Idmn	Idn	Imc1	Imc2	InverseVariance	JointAverage	JointEnergy
0.6340929822470577	0.47165229908054557	9.301185579131433	19.720428793124658	24.331050121192877	23.08679276123039	14.866068747318506	24.351591323771842	1567.0	12.504585504623158	0.7738637736507384	843.0738238335173	0.5380177561158375	1585.0	4.557567940370619	8.926724971886802	75768.54930543918	4.633297023369879	2.3586034617516427	2.734607820353162	11.847810281899656	1.352535801469196	6.711429059509874	6.619942171568243	4.030241253171515	7.817569028728141	0.9820716783453377	6.914007603342532	0.45001129707837745	75768.54930543918	0.04433957945645792	2.7602211182447602	182.51649316400136	52041.35607000804	696.5322372431232	132.71190058657683	33.42588933065888	0.5985892804464447	4.369655101839478	3.572799422530001	13.589274673252845	0.3112315172466688	0.221254166130371	0.9707370052804107	0.8884573544396491	-0.1384540507422799	0.8352622938985446	0.23083658347664396	12.556113708180781	0.0032966357975132195
0.5680410970382989	0.4123147910702759	9.918044634350615	24.054544850563364	24.698178070456937	27.202941017470888	17.204650534085253	29.274562336608895	1719.875	13.663970045670977	0.6004000059664473	1156.2223471387479	0.6722711517632083	1749.0	6.1466656798032115	10.930133333717611	128474.0233256559	4.699146769912627	2.8704568894220293	3.3240516676603558	16.650011957235158	1.538448507749608	8.364410187695992	8.050686220528181	5.789944668647383	10.860067288587775	1.154763694550698	8.570630216132887	0.7493543116033567	128474.0233256559	0.043237318327127065	3.4923445136575513	178.75606038365825	93282.11206507756	1336.0274467864708	171.2123715440692	51.09979393652631	0.5418847366930212	5.366453941815859	3.86818349282075	21.406916814452025	0.2778987089727426	0.18729287862057464	0.9761096849601845	0.8985863549279454	-0.1259366993275608	0.8255369001720951	0.1906853381075318	12.193901948524873	0.0025394698589224943
0.6018677683851893	0.32458085974068535	5.074738529565726	15.634743630970858	17.72004514666935	15.132745950421556	11.704699910719626	17.832554500127006	413.4166666666667	9.410048258446983	0.6598442582627235	406.7254389319016	0.9838148089463452	427.0	3.370310705654089	7.099131451423688	10959.811859499092	4.170851301447617	2.0324235157015824	2.985588362532099	9.183723514058752	1.1805978845702536	4.857158587751686	4.405668569727152	3.197175414256297	5.986548099802455	0.854189118494721	5.066261609581486	0.9454659657340713	10959.811859499092	0.06799247514109111	2.0750171501492383	106.4385956653091	28622.2492962441	647.6284847344418	106.47318878913119	41.3372615750936	0.45160394214115784	5.046227148982248	3.642412884257498	14.141704344110034	0.2824855533014662	0.19229015800119104	0.9437873904050721	0.8456982849967958	-0.20478202549927124	0.9095887940595139	0.19884204339172856	9.488816295995143	0.005625258144980979
0.3474021515212491	0.20298104086872457	3.0571330851714125	15.061175526972368	16.1245154965971	14.035668847618199	6.4031242374328485	16.30950643030009	150.08333333333334	5.232284782509383	0.6742259119339374	202.5662070853101	1.3496915519287735	160.0	4.702195138942846	9.036160278258537	7455.578255211528	4.355943049285042	2.5692442794024126	4.095036331917969	13.28991514323692	1.476125363741999	6.578872841503615	6.013338608679744	4.532958497942863	8.756956645294057	1.0731979344540985	6.826226197180405	1.1571548576610835	7455.578255211528	0.061875	3.315796230398211	129.95900014727766	76244.96292291327	1497.1241363096024	151.02234666086923	98.10957809355781	0.2238851445588505	7.855020803586547	4.100864963141247	34.163446597641645	0.21073742770808887	0.1235472280064905	0.9368619426532339	0.8353379378971825	-0.4350706095295757	0.9899673266530159	0.1251805066347508	10.795712210786462	0.008036849812209795
0.5889547239550785	0.30684206190483115	3.797411498643175	12.375785363549552	13.341664064126334	12.041594578792296	9.486832980505138	13.416407864998739	174.75	7.288777252516627	0.6721075146459372	224.90036638553676	1.286983498629681	186.0	5.478902952113781	10.603791057126479	11808.69391243025	4.686134748111061	2.8465749996921073	3.6221029090260766	15.152873688346473	1.6823756579767046	7.696945965587397	7.10416975124955	5.105145833729432	10.04772785461704	1.2180132718310632	7.967910747475308	0.9836943170583743	11808.69391243025	0.04462943692912476	4.244624482560419	183.68304507721749	91268.20899288835	1379.3617512507449	168.26496487191795	115.46129111674905	0.18764037398443667	8.27725082600612	4.2282481596940364	44.82491049303166	0.2077743384072213	0.12238013405310114	0.9434852961541207	0.8463762722617146	-0.4402728889992314	0.9921818605551607	0.12923454582895713	13.039819939102134	0.0063568674668471725
0.6961676605943837	0.5113697606683945	3.959213200170205	7.742368643377052	8.246211251235321	8.54400374531753	6.708203932499369	8.602325267042627	97.375	5.389986665919114	0.7974266481317237	128.358616347208	1.3181886146054738	104.0	7.735988409418876	16.086614103536874	14518.644424971448	4.99804711325644	5.173425169415681	2.7354633377606343	20.52068011533346	2.7878213654426345	11.329339678433987	10.325156506362818	6.957651390572393	13.563028724761065	2.054785088951129	11.8153438477308	0.7465180265398017	14518.644424971448	0.03642751479289939	11.248412690771353	564.1081901488718	583814.6565125021	4061.2398763098613	485.0795205991287	327.2419939892409	0.20728254283646871	14.691177461793282	4.589976321423679	104.63115991790075	0.12749216032972233	0.057662703709516504	0.9164807398635791	0.8087386402871246	-0.6463761060022317	0.9992183440253256	0.06176273583363261	22.897852080070734	0.00897098068440942
0.34138727913562605	0.19044237144269996	3.941368532874208	20.695859345881342	18.439088914585774	15.033296378372908	8.602325267042627	21.118712081942874	296.2916666666667	7.065303111464049	0.6054000422714488	355.0214843817515	1.198216231917035	310.0	3.6851014640322766	7.478677904595477	8992.50163699561	4.169218556163611	1.9200953113169374	3.6755262788157568	10.14214510533078	1.1513939847366659	5.18843773503915	4.83900136292349	3.491412687080818	6.650732418249962	0.8121798546889032	5.385914016836885	1.0886729790871663	8992.50163699561	0.06851196670135275	2.0881836663818465	103.69224321310031	25497.05006577684	585.6441842435228	95.01593868645858	58.989395235892985	0.245575958688547	5.997414569605961	3.8747004209072053	21.20657704372317	0.2525658345042992	0.16280663580401217	0.9380745053731832	0.8385273714335075	-0.25309084789051345	0.9412782080084843	0.17194268517236788	9.727723862133002	0.00615551942204949
0.511219287016147	0.30893928337964344	6.701564836582327	21.692174472830107	22.20360331117452	26.68332812825267	13.341664064126334	26.981475126464083	939.5416666666666	11.089457967830072	0.6456680184339073	718.4869414027297	0.7647206791283655	960.0	5.01427657260968	9.617302280501216	50142.39224305676	4.640394234982648	2.3191538260247677	3.797514399124391	13.556573538914849	1.4486629916401141	6.989382490898873	6.561103551629904	4.608581864478933	8.947991674435915	1.0014890528841558	7.227147333942865	1.069270350891082	50142.39224305676	0.04743706597222221	3.380190982433734	173.451844496918	105358.88846401407	2128.2043839355347	173.4502043989528	54.76466467093814	0.525292856328957	5.749958623099072	3.890774734453621	20.399289802632673	0.253328961426586	0.16007841281446453	0.9645213347282928	0.8748391014504625	-0.166640557937647	0.8881375193213674	0.17124577450115386	11.988014460090394	0.003003083645634822
0.9074313636020785	0.4414045993480063	4.730345628268176	10.716575303599726	10.63014581273465	11.661903789690601	10.44030650891055	11.874342087037917	307.0	9.724556540889859	0.7595029314099063	289.7656628314626	0.9438620939135589	317.0	2.0541959270234678	3.423260399151606	2337.607702398973	3.0995214502322734	0.6643716382239817	3.465337066992793	4.42470904026528	0.43872222063006727	2.657047474483268	2.5295833602581697	1.5372780358217921	2.8874310044434877	0.2946403606711076	2.715539870799566	0.7437913831670674	2337.607702398973	0.13976654161151966	0.314255508244209	34.247583173655315	809.6243374304415	38.61262771785094	16.04668841996496	5.858957910392661	0.47019103466864914	1.8661398038473327	2.4306926120972956	2.237774272374526	0.4722239765685531	0.40213021775910707	0.9636942551222852	0.8753814553270705	-0.1304928487798581	0.7388510760507826	0.3858629690971528	5.62977112088877	0.02191085025187399
0.6860112022486862	0.3795200883105846	4.744185161370002	12.500484974296125	13.0	12.529964086141668	9.848857801796104	14.317821063276353	317.7083333333333	8.57547272590852	0.7437466831835169	302.7458184876088	0.9529048713052606	328.0	4.047570351879872	8.084113439753223	11791.403576828267	4.340022765417152	2.2897828834252847	2.8259122144561855	11.003864670288385	1.2972718873480633	5.7928025389611255	5.414842405574732	3.782790839561704	7.221073830726681	0.9832223122569156	5.995781946407546	0.7351142906777084	11791.403576828267	0.05662552052349792	2.392839893472197	118.47641635827401	29097.77509224207	494.4827740824194	104.47447348479778	53.472340527434625	0.3282440886745986	5.815246021803443	3.790344208141922	17.681137059262888	0.2525400606836835	0.16140505692026907	0.948961923753617	0.8495051020356487	-0.24206072723651362	0.9396983161745454	0.16459568297799412	10.278755000902269	0.00506777549553585
0.6242291098845504	0.3273772387615689	3.981555293926219	12.161979583516535	13.0	13.038404810405298	9.486832980505138	13.038404810405298	188.20833333333334	7.5918616898526015	0.7009908185245183	226.56754250055658	1.2038124905940575	199.0	5.2168650527150575	10.93928138983904	12449.737014207436	4.749855604129531	3.1444163093261333	2.870866860394527	14.516349194318721	1.7884533358290358	7.608263344774374	7.32198005004676	4.895204758594492	9.62114443572423	1.3566803730205568	7.909582323593687	0.7562061617331199	12449.737014207436	0.043559506073078964	4.675821410268368	223.39430451779015	107636.37466380774	1273.1215801249757	204.03289157347652	122.29694733050543	0.2585829387816331	8.929510998602503	4.30027616718139	39.735697139339216	0.18891096249583572	0.10628890162293468	0.935557047335521	0.8312513433794605	-0.4335328530584439	0.992442621532709	0.11626220191294817	14.24390387083818	0.005396611148386322
0.51116262225846	0.3842190842112775	6.239731076635508	16.24003422277784	18.384776310850235	16.15549442140351	9.848857801796104	18.49324200890693	540.25	8.301298478882254	0.7445106209455846	430.8668455977738	0.7975323379875499	553.0	4.926430702937824	9.756993400027907	30195.934713904408	4.666304127051338	2.620844945455082	3.0501495415205127	13.481410489426072	1.524941814738746	7.149003972631677	6.8106564384144646	4.530047608159736	8.951362881266336	1.1106425870163616	7.389442485204265	0.724622707241708	30195.934713904408	0.044410072954033396	3.495602441438287	183.61917023321806	80911.57918890208	1288.2689847403335	160.68542224455152	66.24602156350869	0.4205060071013275	6.19055803111598	4.006423934359285	26.22391780378033	0.25557280757610035	0.16642119532908584	0.9564257415852022	0.8651975202588881	-0.20558505156940501	0.9246572039712782	0.1662243536047979	12.648155031745205	0.0032482047613531725
0.5659301084344533	0.44395248718954683	6.438892659427474	14.503562532533733	18.788294228055936	13.152946437965905	10.04987562112089	18.81488772222678	439.5	8.20800271672269	0.7316812934182325	382.06280427447496	0.8693124101808304	453.0	6.052502994736217	12.272221529596294	37234.883329479606	4.993929447034862	3.379193306019787	3.027973044349895	16.558080300476682	1.9408908334494068	8.74565761401744	8.286552505543073	5.631131626408995	10.926948674067688	1.4072821334730188	9.066212574187324	0.8117042920905554	37234.883329479606	0.03637754679375661	5.709683338731128	302.1606473252557	254400.00948926673	3413.0013754288148	301.89782055505736	82.98315315083269	0.5721848464863897	7.197634299785553	4.167902488850706	29.623026616144802	0.22355286226024937	0.13636657638203079	0.963517711119753	0.8711849448226976	-0.31429793329020445	0.9796175136232433	0.13709334995359262	15.724970340197153	0.002942735664901703
0.4820552135177037	0.44030566176968616	7.975610485562391	18.113804063991918	22.02271554554524	22.0	11.180339887498949	22.825424421026653	767.25	8.731853685685474	0.6829301469666206	593.4704572161176	0.773503365547237	786.0	4.626097558525084	10.036543425325341	40786.041410660175	4.7274608317105	3.0639724660117373	2.5294690926235304	12.568060448518787	1.6941319033097662	6.914545975599018	6.52192079643137	4.279052338795165	8.289008109723621	1.2849266572115392	7.2035156643855895	0.6642590411069285	40786.041410660175	0.043425337813776714	4.079691878375994	211.12236213991235	110120.38809934491	1586.364708147442	209.1023802281197	53.91281521491457	0.5930905512893995	5.811293303229349	3.8752105216779666	18.660107581705986	0.25697260969420416	0.16664993236920325	0.9585774598859113	0.8642049602992471	-0.1921768485989479	0.9161212231048881	0.16863913951955883	13.121663335106023	0.0027424685274239557
0.9114605618015172	0.663555187045241	4.686011623994942	7.061977233365295	7.615773105863909	7.615773105863909	7.615773105863909	8.18535277187245	143.66666666666666	6.436713736552655	0.8710220788738091	152.2973351890155	1.0600742588562566	150.0	1.4552732894195648	2.8316759961039906	682.5198164612672	2.9548114896847673	0.7129643444794582	3.8634315793499128	3.800266230268748	0.46433921997277755	2.0488988594146473	1.8801514684787528	1.3064549968288146	2.4938112334399336	0.3148230744078455	2.1331038675464873	1.1744975443948495	682.5198164612672	0.15484444444444448	0.35214557363113697	20.716964621494178	974.7698170960847	60.589274038183994	17.61197709225332	8.889551538291967	0.33991115583207154	2.298594809943247	2.6537219021510836	3.3480109382543826	0.42816355969858494	0.3498071483407995	0.9394852572226416	0.8425596415229002	-0.15992157107309463	0.7879754001602876	0.34855398535029863	4.3044252974267385	0.023419519349038007
0.7373077325811926	0.47511744607157536	5.003482037954997	10.531042543954982	11.180339887498949	10.816653826391969	8.54400374531753	12.328828005937952	258.4583333333333	7.764619099799522	0.7725430517109596	253.993026667886	0.9827233016329622	268.0	2.455757132399654	4.0004616471069285	2825.2688274430766	3.2365514459025357	0.8715644264653273	2.7737084196173756	5.0750057512688285	0.47980272284792624	3.192464199221473	3.1388167447394926	1.917440852762642	3.1575648985061866	0.34808225577297763	3.2468519928684105	0.4523733088498293	2825.2688274430766	0.12021051459122298	0.3502202002827714	49.10051255598085	730.8117772947605	20.80530111168015	16.35071443040418	6.943971068904424	0.4090215394186361	2.1077210510124944	2.4987325541403083	2.3377797357058876	0.43027074466257115	0.350411931428597	0.9676207685569025	0.8771019036547318	-0.13582106144072476	0.7618484164118347	0.3667411651913488	6.836490073312474	0.01774472471472483
0.5331827884264544	0.2758802666065203	4.393331343564531	15.924775619528477	17.11724276862369	17.11724276862369	12.649110640673518	17.146428199482248	349.4583333333333	8.49081626988581	0.6732320631662265	356.38241568186515	1.0198137565714516	363.0	4.459830698346719	9.011775696279829	16570.487683843647	4.58820593083728	2.530155507823933	3.340441255935518	12.349901367262483	1.4506089568535936	6.510162212024783	6.172612755546965	4.151820061592388	8.198081305670094	1.0248364076314844	6.756384121834188	0.9008678783449302	16570.487683843647	0.0481372705264516	3.2665143748977172	175.68832388414955	67724.97943465461	1137.8002225590574	152.51850687239892	70.91858699477592	0.37679577439039963	6.499044258738506	4.003007179695835	26.44831646413995	0.23983936843983178	0.14991094867777185	0.9485775993150618	0.852682466179635	-0.27493549975981535	0.9606016253988822	0.16042545742455144	12.454253709282987	0.004125167925198888
0.7347085981034465	0.6372882779152369	8.194553990613988	12.858472805150063	14.560219778561036	15.524174696260024	11.180339887498949	15.811388300841896	649.0833333333334	9.447230528423095	0.8025602956004645	451.7242712270961	0.695941873761093	661.0	3.6982240010985126	8.222214444181677	22778.583570431445	4.481105831671565	2.633865291590639	2.152564810408493	9.805965401073758	1.4065095377901498	5.63364865322289	5.301350044955501	3.3531434113713225	6.452821989702436	1.0934076959279893	5.870331514352367	0.5198050830132365	22778.583570431445	0.049841962276933355	2.7227949404384764	161.9719723676771	41011.22179691876	569.3325835583904	139.14686721910547	31.476723183646627	0.6329681453984719	4.512511040037419	3.5032118317125085	10.382721387509982	0.28705987049909515	0.1921797102427903	0.9611595643379303	0.8658674791368237	-0.18214135811659574	0.895709881396285	0.2025212853849746	11.618619000891211	0.003824655425440692
0.47576277394120126	0.4337120842794262	8.342713655455753	19.235603428750263	22.090722034374522	23.08679276123039	12.806248474865697	23.108440016582687	950.4583333333334	9.151584045695106	0.7092670203506428	659.1178602328171	0.6934737032829603	967.0	7.444502477682878	13.861204330116514	105910.27642285853	5.114836350919175	3.320427098241794	3.3590254698384023	19.074770057780057	2.0257729957103665	10.1577453422001	9.53727566861871	6.57612390357389	12.498646154206167	1.4267179790017466	10.465399553813025	0.9483197722393775	105910.27642285853	0.03388019749991712	6.344797383962078	346.52977489662226	334768.2680670613	4744.11001805071	328.5325643991099	93.02723017740985	0.5618610173636575	7.336444946956996	4.260924621620602	37.21024366853141	0.22682971381170478	0.1389886052332188	0.9682558935304121	0.8832771779198656	-0.21089974556145893	0.9409229300358313	0.14488652650068815	16.95901756926859	0.002008515457040267
0.5852357136398197	0.3631661249679513	3.4423082341613678	9.478604962027076	10.198039027185569	10.770329614269007	6.324555320336759	10.954451150103322	115.20833333333333	5.547218139261852	0.7758560163252578	147.5793483173674	1.280978068577511	123.0	6.789641214233639	14.388206584050565	13408.838156107384	5.105712298293863	4.28513411946479	2.901331479214828	18.173508318274788	2.4370915198234315	10.010504531391554	9.110005953359117	6.222834835832996	11.950673482441792	1.7362144594706306	10.44102218935467	0.8552640495825953	13408.838156107384	0.034304977196113424	8.804743385585809	423.79164835783524	380278.383057686	3407.6390470412202	370.32123568866155	279.9194802079056	0.15267882651832598	13.485448072240562	4.615157907736952	90.02727790518199	0.13975108223894145	0.06643075017451677	0.9088793385699235	0.8026610782485589	-0.640874710894541	0.9992959004424382	0.07040909454941123	20.01986948060324	0.007859115410076202
0.46170543213130666	0.35658295056648687	7.453927332138566	20.90376817034257	23.769728648009426	22.20360331117452	11.40175425099138	24.228082879171435	709.125	9.65138331626067	0.6475728784268442	593.8507885342831	0.8374416196499673	728.0	4.24103881014894	8.066389875521374	27218.92356722177	4.375036513562282	2.083611583695893	3.729399536051561	11.664873876100668	1.211957771586345	5.924433305024741	5.601747051927184	3.920845851450422	7.7440280246502455	0.8566037545686959	6.114624377151574	0.9873115716499099	27218.92356722177	0.056628124622630116	2.2897212879699045	130.06080860152608	44831.0904118821	1036.5728999364435	114.50322788743422	40.55904025081207	0.48155218291270435	4.928994191742396	3.7065325985267696	15.530339378502259	0.2852026371411993	0.19280758816854712	0.9648226039411143	0.8759564748532842	-0.1590236934397902	0.8685370920760209	0.19416077119958428	10.561142570434338	0.004111859758915219
0.4209515927764434	0.18676837318985104	3.0992426781170086	16.594044404759106	17.0	17.029386365926403	8.602325267042627	17.52141546793523	175.91666666666666	6.985289422786375	0.630067762306647	240.97289211312022	1.3698127453138051	188.0	5.9733189520942025	12.305190053304912	14819.11140016923	4.7666218977946775	2.7678404499713016	3.6079597590483847	16.464552902204495	1.8912593220014415	8.551611579828483	7.832183626125014	5.601233859018987	10.86331904318551	1.33937270543243	8.878347855271162	1.0581691603075492	14819.11140016923	0.04408103214124038	5.6950000269414325	254.92147475591193	201850.47061937646	2920.6366758901813	258.6196114299341	170.7256349511767	0.21927671166195614	10.293862449944662	4.443373237862584	60.332280960804255	0.183442081881206	0.10600394894056743	0.929012432373215	0.8266588858131285	-0.48810909787212436	0.9953037626032317	0.10200094537913479	15.256200762224909	0.006472445136181026
0.6734637873995456	0.426859383493078	5.411168358231424	12.676700026952018	14.035668847618199	15.297058540778355	8.94427190999916	15.329709716755891	368.7916666666667	8.537298411879028	0.7646732353935686	325.2337706923406	0.8818902380088323	380.0	13.06201788929421	27.435590913512762	175995.79099911716	6.044843829898115	10.302057793700497	1.7724408857299023	34.169559370524254	4.836902386632626	20.799289858607768	21.488179506095992	11.800859583301365	22.368699787222887	3.946778325177179	21.520846136217074	-0.08242774463504601	175995.79099911716	0.016828254847645434	30.536359796345405	1928.4403294358467	2832631.0918014785	-12381.134641687899	1133.050258261733	634.607886307563	0.28673101315387456	19.362869777390475	5.421527598968361	240.72693304077117	0.12928610987608574	0.0677916505023551	0.936000145922338	0.8392648452057896	-0.51295012320341	0.9989075895766312	0.06889521275610302	42.465900002515	0.0022160994110015497
0.20658092089463714	0.12870245666551475	3.530910234011112	27.434676271857086	23.345235059857504	20.396078054371138	5.385164807134504	25.67099530598687	228.25	5.667480688686487	0.5680247038727109	317.9733760700374	1.3930925567142929	244.0	4.850929965783377	9.426120827438101	12109.495944182534	4.483826932513026	2.7048105100718045	3.722212302671748	13.730126834095788	1.5091996591712782	6.797223081870944	6.380121797647009	4.620750266741815	9.109376567353973	1.1005488396128262	7.0447911068003295	1.0063365932192037	12109.495944182534	0.05401773716742812	3.426840113733876	152.52568554855267	74133.4377138616	1228.7817108961394	155.2960156687886	100.40065539994563	0.2281240437389136	7.867197556325707	4.164171489133915	35.92771020331493	0.21308693889596148	0.12787639433518672	0.9395931877721211	0.8389325813001295	-0.37105162680056447	0.9835387790675101	0.1304441344042011	11.777257156350194	0.00572498200315945
0.579796390694177	0.562438652935545	5.4924620658551815	9.765442039213143	11.180339887498949	11.704699910719626	8.06225774829855	11.789826122551595	158.875	5.661968047868965	0.7096710897899979	199.89290828031517	1.2581772354386478	169.0	3.523699153570367	5.839572933432146	3671.355840238891	3.6414086039689932	1.137587589361139	6.965649833294309	9.60314505589751	0.7910379662360582	4.538391958331691	4.2888868165108125	3.3101750003283086	6.292970055569201	0.5322090388270585	4.660901099000921	1.6866777490647547	3671.355840238891	0.09709043800987362	1.126997487218231	49.58682378556096	15125.736376259534	535.5410108472727	54.928590189150775	29.014206742311078	0.31208315636553857	3.9387150871897814	3.34733810037131	13.079301989055208	0.3356428640583496	0.24526591665922085	0.9637602884335509	0.87964327817727	-0.2574478185206193	0.9240003606180263	0.23804359717620455	6.564082906812416	0.012408605846519897
0.6291756182163711	0.43580199540307124	6.785976098259464	15.571236868668182	16.492422502470642	16.492422502470642	10.816653826391969	16.76305461424021	643.7916666666666	9.797042583237854	0.7378342258103462	488.67737025130043	0.759061347875944	658.0	3.4120786013730147	6.383505563395334	15663.09010626348	4.036667096071747	1.3448208032965585	4.144286218225544	9.066705604382946	0.9059253478068727	4.730712717425941	4.500974125798111	3.1186049041214043	5.948100700261541	0.585172869657618	4.878943359723631	1.1589525314184543	15663.09010626348	0.07287903844199518	1.424445492575775	81.45101339324472	20288.227771385733	660.4205566994115	71.8016416527092	24.568143994355125	0.49513538744137287	3.5381861913850425	3.2757859627666925	11.49196671676779	0.3605523578140684	0.2750228981790671	0.9666609711036162	0.887053667452848	-0.16308284021899497	0.8506463847305615	0.2801314988671076	8.343970493871584	0.007804336303605345
0.41617936942596706	0.22850065478976014	4.721447825752267	20.662732148826432	21.587033144922902	19.026297590440446	10.295630140987	22.494443758403985	488.0	8.599402836316242	0.654346869704099	458.09544838453786	0.9387201811158563	502.0	3.495187173058131	7.801638320746141	15328.404739727248	4.4254529397296345	2.4139565379579544	2.4785547980154035	9.377891242665974	1.3176937711727792	5.294958746548912	4.948903027912561	3.1545303349301763	6.223360907735798	0.9823110866377683	5.52581856345912	0.6704255384520816	15328.404739727248	0.05272932175679751	2.4980826686145945	139.73085016325786	28767.214714412108	443.63708720977195	109.78083029471098	60.13470923297296	0.3069622134076747	6.212583936796002	3.872379103066169	19.115282853497497	0.24024088590172948	0.14940324008534478	0.9272505428196699	0.822820288386789	-0.18469066352942629	0.8969740616584303	0.15546099073128203	11.280315165911833	0.004010863468705221
0.8611517730750158	0.5367662264661675	5.422340613103989	10.101866223592891	11.180339887498949	11.40175425099138	10.198039027185569	12.449899597988733	277.9583333333333	8.699240009813632	0.7313452505602145	281.6316621996818	1.0132153939128112	289.0	4.262329041946337	9.355679020599391	12791.701063293107	4.622820259874178	3.0306783589294772	2.3906148181251137	11.361251572842653	1.6085010610428065	6.374889474042822	5.861753722589293	3.8864054856747674	7.474846087167885	1.2229525173424576	6.652964857526145	0.6785448661814091	12791.701063293107	0.04656313980914979	3.6227255892159094	199.36745523789418	70130.11029756595	971.6250378240876	177.46580235163822	68.27998268478967	0.45147747119314874	6.561507194311876	3.995228131609694	23.209212944314952	0.23632520533529514	0.14640799187965323	0.9402455921910098	0.8390032147031771	-0.3152169142896811	0.9743371503197802	0.1440424481644285	13.113468909899172	0.004410915044117946
0.5154532162083437	0.4101667233548755	3.53895099051501	8.628079239507482	8.54400374531753	8.246211251235321	5.830951894845301	9.433981132056603	88.41666666666667	4.447371193704573	0.817312276361162	117.43174853217899	1.3281630371217226	95.0	2.9962969244957467	6.682467433769336	1972.6098235138616	3.8801918922840413	1.9986494420264962	3.2015874093038517	8.145816300605421	1.1190797710081353	4.34460089803817	3.871938661195092	2.8448614989988354	5.300954801606586	0.7728197395163624	4.556787676831658	1.0796348074701183	1972.6098235138616	0.08188365650969529	1.8887569684907872	75.95102387204362	17829.443236102696	419.17184756558015	82.10224270662314	62.31225310759842	0.1521579339699082	6.22734783606561	3.720600313174889	21.887078227578282	0.24686267502446996	0.1575365744682894	0.9024277298220761	0.800861916077573	-0.419494834778531	0.9821241946661903	0.1667862474239	8.421451151692228	0.013115395755163546
0.563754076099295	0.42553172911997855	8.549967171267992	20.092431624193487	20.396078054371138	20.09975124224178	16.64331697709324	22.02271554554524	923.7083333333334	11.327190226885454	0.5661152985155936	810.2190950702493	0.8771373666690415	945.0	4.4143430388307685	7.441659811206014	32014.803630216255	4.007562347959036	1.552271572351117	6.211608327376066	12.23749873589358	1.0099813303061909	5.663890596076523	5.266565637207472	4.211150013180083	8.026348722713497	0.6515449009118958	5.82048959105623	1.6675632107535907	32014.803630216255	0.0807715349514291	1.7984423952698554	88.2189232401224	59186.80659161844	1582.6100519578845	106.62802049275027	26.238986411099177	0.6096969609311971	3.7788957149531437	3.3909276260623717	11.501473385669554	0.3422603069500304	0.25513406565217434	0.9781235833373905	0.9043217388862425	-0.16010885348296366	0.8543176207572162	0.26466593298672664	8.2519668504858	0.007174890653497792
0.5316575742802595	0.3931534241262462	3.6862952873172516	9.3762258220433	10.44030650891055	9.486832980505138	6.0	10.488088481701515	114.08333333333333	4.984941476451474	0.8002502970181954	142.14767103072163	1.2459985773328413	121.0	4.9976909795539655	10.896606949216983	7216.810282944628	4.565488552542774	3.6804618747089046	2.7439352210165486	13.610345608582389	1.9503928430868465	7.35613373802817	6.830949786675793	4.678975053748716	8.931370554833673	1.4508634153006443	7.7228919576558255	0.8656879929996936	7216.810282944628	0.05307014548186601	5.530356617868734	237.5642683986563	140229.29860268204	1613.3217973205724	246.7520233406124	153.25775298211823	0.2456055038341468	10.020091179715962	4.273759690560747	49.02477867382181	0.16824900462269163	0.08688449484806172	0.9113859852923094	0.8046569633276828	-0.521416335455595	0.9961952541383592	0.10422943707565048	14.632019487556693	0.008506496542892747
0.7026910911920984	0.6350166287406335	3.7792216902417604	5.9513743722534045	7.280109889280518	7.0	5.0	7.3484692283495345	62.791666666666664	4.181977751731434	0.876212243850217	87.19190117602415	1.3885903306068876	68.0	7.318634294883704	16.220769991052723	8604.825689312254	4.886746069312909	4.238289275314919	2.883173034969379	19.322627922020903	2.591226525675159	10.778348424279596	9.954094383768343	6.702061817550915	12.620566104469988	1.8457266279049587	11.24906903946242	0.8874946070789368	8604.825689312254	0.03806228373702423	10.368759499421506	488.9711455655707	456958.6857908712	3810.503463207722	425.75204973166615	347.4788103629527	0.11408334732756131	14.971503200375128	4.329314689834792	114.69402924011843	0.13431847743904368	0.06571126587627123	0.90142256431828	0.7966005871015978	-0.7256158200226721	0.9995485396216434	0.07593069307383589	21.65388706084815	0.0137897433619988
0.7694169530544749	0.5292022216735002	5.880384960538079	11.111791900537554	11.704699910719626	11.704699910719626	10.770329614269007	12.449899597988733	286.4583333333333	8.549601067086998	0.7287831378293891	288.35453281096517	1.006619459994642	298.0	1.8148433868942435	2.920429946803406	1688.1566294429203	2.7094203997781485	0.5369549537675873	2.605394298993235	3.4900338417371715	0.32764825202616704	2.3463172693046097	2.315310629077646	1.4491276862498026	2.040906155487369	0.23903233702064514	2.380116621587857	0.3067138268539445	1688.1566294429203	0.17048781586415024	0.15975040412175215	28.42384228931052	118.32052035013301	1.4624984401533376	6.76331826899367	4.011552557968963	0.26355128087762025	1.5696724125206591	2.1258435905153164	1.3876404406633571	0.5002557263811861	0.4374598655639582	0.9564278464602575	0.8626041168433788	-0.09318891719806163	0.5927224463111487	0.4319656358733615	5.2661875158026055	0.0328898194096892
0.32367757167628347	0.2514558472978913	6.523773568158961	25.944012192448508	27.073972741361768	26.1725046566048	9.848857801796104	27.23967694375247	952.2083333333334	8.397494865991625	0.7039000667528661	664.9583389915045	0.6983328287662937	970.0	6.9774656418726675	14.603528148767001	124452.53792391274	5.362639334450107	4.460789903285811	2.0667416205552436	17.749158605868093	2.3884880778203184	10.975050629770251	11.135811616464515	6.102845810822137	11.646312795045956	1.8465994684356712	11.327028978888057	0.030707542810015	124452.53792391274	0.026047401424168344	7.84984916254945	570.1513435471919	246994.12874676732	-630.102138902371	316.2865979499719	138.25398434892625	0.3925457805603238	8.856616311941572	4.522202767057	57.05254277114977	0.21551755181343293	0.13510469678263642	0.9476927450686249	0.8559872033169775	-0.2157308285587053	0.9466207080801787	0.14486546627262126	22.923266547353844	0.001691835495101431
0.411621494495094	0.2959750720706311	6.368519954533603	21.51708219878	26.1725046566048	26.076809620810597	10.295630140987	27.459060435491963	741.4583333333334	8.856893531835606	0.687346513449936	576.3675975687134	0.7773432054874472	759.0	6.2974269165729915	11.930324977172253	62070.55350194083	4.894993457181449	2.812927487492323	3.5802333424415607	16.951778833895816	1.7044253471269997	8.784953192499476	8.387884434965489	5.7619238035406966	11.189855030355119	1.1886785481953954	9.043195529128582	0.9201435369620274	62070.55350194083	0.03861436152207762	4.603982783644423	236.68167162537307	153459.33820653113	2464.9816472131793	214.1899968578576	84.12659022907012	0.43802344175141267	7.044792239753037	4.188490262641415	32.89473055341893	0.22711552211099365	0.13707977479625674	0.9636097367376839	0.8745093996803193	-0.2020321949843519	0.9292827151790152	0.1430806364805543	14.286531339368004	0.002488561885093011
0.6683049697007835	0.6043083787818784	7.545635146625957	12.486398354819947	14.866068747318506	13.341664064126334	10.44030650891055	14.89966442575134	501.0833333333333	8.344722074189857	0.7890856459092103	386.6339203187946	0.771596049197661	512.0	3.729677901361003	7.403391188643379	15073.744668661962	4.171852902141473	1.7835732752911984	3.9661058495486907	10.208603324668267	1.1356109754450567	5.2281505387114535	4.889497800320861	3.522107404806697	6.686495919861571	0.7700891650075681	5.425947618248853	1.1716045873567074	15073.744668661962	0.06786346435546875	2.107349500551531	96.92605277330514	43257.65121828616	1140.9099439779789	112.65310992074333	30.82196753593879	0.5755220102191395	4.281042279237161	3.4814637442732037	11.603680644815675	0.3072060283274456	0.2141160791475031	0.9628232651680773	0.8731246260269098	-0.19409883156086224	0.8988381622647028	0.21929240265283997	8.741446314289258	0.005678849963554238
0.6283961981237219	0.3241434893078716	5.0458857592622115	15.566827425830624	17.26267650163207	17.26267650163207	12.36931687685298	17.578395831246947	472.4583333333333	9.78213517124005	0.6952579398632586	421.9365779943935	0.8930662202897472	486.0	4.593454323343791	10.09562545542732	25912.903965731286	4.754587398914704	3.2778881504024255	2.3941045199355298	12.759571657263798	1.748679553630792	7.001071590247507	6.564767677561463	4.351487080983706	8.408084576280093	1.3368355060302533	7.301967710129668	0.6290482730835973	25912.903965731286	0.04342156514081526	4.303729028005551	222.06379243130007	101275.64273496202	1217.0781151308727	213.5100352178709	69.04603380779366	0.5173077382418553	6.555989790084167	4.017768910351246	24.10831226173114	0.23516051313472403	0.14500630069285397	0.9513963115085077	0.8539427287377338	-0.25132435295202266	0.9553322824650383	0.14944835864339764	13.631671928562648	0.0031104785757289986
0.8094887166634042	0.5221588196642509	4.268568262330833	8.174846620565615	7.615773105863909	7.280109889280518	8.54400374531753	9.1104335791443	124.33333333333333	6.6174460998018265	0.7629529920470074	157.89852097780957	1.269961294727691	134.0	3.626985352626683	7.35879644345401	4208.064595256647	4.1319047035912035	1.919614541520402	3.7015901504773927	9.97155772128426	1.2451240357019524	5.378067971626104	5.078591590900289	3.4296982172313637	6.541859504052896	0.8438521810386908	5.603879649740968	1.0652161779003475	4208.064595256647	0.07072844731566048	2.4798520213504345	127.33545894073303	33972.62985400655	634.2738409815983	116.73355214505611	64.70828359648795	0.30154864589987807	6.3120989100466875	3.8330605268909754	22.603373061932345	0.2529451137371768	0.1631751538165991	0.9278458728797994	0.8274533282884483	-0.40636629175868044	0.9836449099046918	0.1454282464293999	10.684975685548075	0.010040073722269442
0.5828259101558853	0.3756893710156623	8.159002608805876	21.7174166699162	25.317977802344327	25.179356624028344	14.560219778561036	25.67099530598687	1461.0833333333333	12.657473136878503	0.7040130490489453	884.4773992838857	0.6053572572524171	1480.0	5.1552546613636325	10.175047893388228	81778.26325104121	4.643627846249177	2.3505642969852456	3.826832417921602	14.28218903490087	1.5030961266274778	7.180204154911101	6.706275128311885	4.799082000894929	9.483107034005942	1.0172362918576503	7.4334099360744625	1.1340274952157912	81778.26325104121	0.04792184075967861	3.700251571527899	170.01074197077685	132292.1880091428	2721.938332064259	198.10069481881672	46.720346246537716	0.6209964871226247	5.049510273567634	3.776801018918945	20.070129182786538	0.2956217143755955	0.20737874301249076	0.9725774840678245	0.893991571845505	-0.15892312116726248	0.8718996716877396	0.2134825634045279	11.493783227569887	0.003371150313472394
0.8956747464404549	0.5470805893676737	4.702056488910364	8.594815060693513	10.44030650891055	9.219544457292887	8.602325267042627	10.488088481701515	195.20833333333334	7.6981588001892645	0.7886047726162255	206.35910030412361	1.0571223921662682	204.0	4.602571338449802	9.799278705670357	10380.773745092396	4.62019473687954	3.0454084704407123	2.3712539317814554	12.471366386535477	1.6633349280964704	6.860374619056235	6.450508793950331	4.3258444914102805	8.145521895125196	1.2777406250408945	7.133452586880805	0.6165705466654282	10380.773745092396	0.047001153402537486	3.8214058954854777	192.0564459657138	64181.35059237602	636.7119845653923	167.18454058314484	89.69532698283092	0.31298359491498634	7.62351860020228	4.100022950169127	29.07489489152933	0.204703285154126	0.11587720769779647	0.9318194147105024	0.8268255140183166	-0.3831338511499336	0.9863198741996017	0.12524357105837122	13.138380947766393	0.0053558392999903965
0.3925898093531791	0.24892354083596346	5.431055568973532	21.818167742328995	23.021728866442675	23.08679276123039	10.295630140987	24.372115213907882	656.1666666666666	8.565590314396623	0.6916262648251043	527.9856145888286	0.8046516859367467	671.0	4.87088627593455	9.721325976596086	36273.78807476712	4.729495789589159	2.7650260017693142	2.549120362546264	12.95362338120746	1.5246299380589448	7.121661558229007	6.869203411590465	4.360733653262704	8.592889727944756	1.1414175341236594	7.352502749656513	0.5222707645377005	36273.78807476712	0.04170433168014464	3.341233333749789	203.03813403125997	53440.81666039085	686.036023118164	142.37603062410517	68.84064825186493	0.35393575814595596	6.422714461574153	4.037345332745281	25.606875377570912	0.24581613254981877	0.15701021967249323	0.9519593670842892	0.8573047626621236	-0.18115480937558934	0.9028966201880698	0.1614266238977286	13.586444971521296	0.0029011968133182964
0.6899627313706914	0.4988802794809846	3.5937377169078717	7.203607488046339	7.280109889280518	7.615773105863909	6.324555320336759	8.306623862918075	80.08333333333333	4.970220698174818	0.809475112510843	110.99635521070503	1.3860106790098443	86.0	4.164961058169423	9.698092311060371	3718.342751652024	4.189289392469188	2.381087576461174	3.239881755058253	11.682291001698058	1.615677199411754	6.249992091438051	5.566944650292383	4.0488973965219035	7.633393605176154	1.0965516856878343	6.57545007006066	1.0816187519375942	3718.342751652024	0.07517577068685778	4.174142480822571	161.22898299285245	91879.69807510855	1383.7056258547798	191.86093010297677	126.29285450474147	0.21562362538181454	8.791342757437906	4.076347254683195	46.825380225725716	0.2063484098604541	0.12419903265171552	0.9014364375217349	0.8014169999937022	-0.5596476151855797	0.9962410372489872	0.12372168767886797	12.030860199943668	0.01317213783890093
0.4935744427115941	0.2830088076029828	3.961293024577251	13.997066233127017	15.132745950421556	15.132745950421556	8.246211251235321	15.427248620541512	245.58333333333334	6.908594165612938	0.7332405184263758	258.64470696683213	1.0531850979307722	256.0	3.7302604409623106	8.75404230094432	9174.897978183832	4.418102486975359	2.544115915937372	2.5792333436281343	10.152442214041388	1.4863904696982804	5.708644569178443	5.250658195281487	3.498730223812476	6.653711990228912	1.100759087769049	5.986605484519637	0.7997134239820931	9174.897978183832	0.05523681640625	3.2508224100700582	168.49898197949867	52522.998478271686	807.3602762955338	149.55702731828475	79.5099331907351	0.31912015739390864	7.0346980624202775	4.018966526402794	26.87386096211897	0.23515651743372398	0.14985831009958173	0.9191059342078186	0.8175642557100782	-0.30476436480219005	0.9681496864986623	0.15310200239894659	12.28325322849747	0.0053602578889565804
0.4537251697820352	0.284718025917832	2.884677402506777	10.131699224900073	11.180339887498949	11.045361017187261	5.385164807134504	11.224972160321824	79.83333333333333	4.5970069509983	0.7197746713370454	124.56912291674651	1.5603647964519396	87.0	3.4910136641917013	6.8747313858458705	2333.1848561572465	3.9438405796075098	2.185292665528179	3.5696103928622507	9.7220680335918	1.1990553583247008	4.975344161811537	4.462296959646042	3.350282909972014	6.3717851236197856	0.9125221540710751	5.178630778250136	1.0090731557341817	2333.1848561572465	0.0778174131325142	2.0641672089674787	87.44330228003803	21457.0077008025	463.4554228405338	88.50985056478852	70.70124292763875	0.1369489272085857	6.476629186371927	3.6156906688793553	26.844868702906474	0.251515730380043	0.1658486459859774	0.9195134837573141	0.8202396039347369	-0.499195402104754	0.9904580384762368	0.17163509407611452	9.104282991268612	0.016032932526795537
0.4436846247449936	0.32032610774097503	3.0333297342480288	9.469505172837385	10.198039027185569	10.04987562112089	5.385164807134504	10.198039027185569	73.29166666666667	4.201473849131131	0.7583662920743669	111.67985338075573	1.5237728715964396	80.0	2.584426211335129	5.379053398642789	1203.483783821186	3.5267983906088594	1.522088777462098	3.6205384050195253	7.320904639970793	0.9342878163897577	3.705731926114152	3.308040966469723	2.524608162337893	4.7962964776329	0.6817933563966673	3.8786012037543673	1.1309846689946057	1203.483783821186	0.1096875	1.311098189543124	45.957481976000466	8412.152333813481	248.01255303638072	55.45683301802627	47.18330073669882	0.09248524348623659	5.378976071322153	3.4468107239546177	17.342530021579645	0.2716584204290751	0.18183834786993314	0.9097622707693568	0.8086346274462404	-0.4239278747514476	0.9772490577457149	0.19185128070396631	6.6147699004579	0.019750448949585678
0.6044537847631245	0.211631545283695	2.562758961208413	12.109531959297463	12.165525060596439	11.045361017187261	8.06225774829855	13.92838827718412	100.875	7.3196524245073675	0.5997962913155522	174.7173551948874	1.7320183910273845	113.0	6.864612907019813	14.258217010702877	11954.841227210196	4.899164250406634	4.005251542326187	3.889815301341957	19.230583379262985	2.4451225037020103	9.806252124498727	8.802172657526238	6.462073149741603	12.768510229521382	1.5791945699070085	10.285672321635316	1.2709847713302753	11954.841227210196	0.04111520087712429	9.632474378819008	343.9455640987639	459947.8513895887	4837.838762405031	421.6788882501251	373.58995899774044	0.07036303284417277	15.243859507949708	4.448516796427042	130.5952026551609	0.14601035678221344	0.07864493211457971	0.8967597800800439	0.7959288931292332	-0.6790132520589994	0.9993739615746541	0.074216963637331	18.18763937235371	0.011147619495280998
0.6186560149072055	0.4198295497425725	6.437441403647066	15.33346427757246	18.027756377319946	17.11724276862369	10.816653826391969	19.467922333931785	609.25	9.48613990468497	0.7474429521659929	464.98231126538286	0.7632044501688681	623.0	5.2172255863475145	10.615701331667951	38596.14277860966	4.790140128283807	2.794660791947045	2.871047636333248	14.009273260159695	1.6699003583286154	7.604698817426214	7.263138845976817	4.761540104183685	9.247733155976011	1.2323050264209632	7.870964050613547	0.7132904588813903	38596.14277860966	0.04103532588392003	4.120630982287157	223.08323425759346	118784.38975341398	1772.228074208552	207.7542084119655	58.516713330012195	0.5638406496486826	5.878369698935493	3.926645172389233	22.41532458964089	0.26095759091944715	0.17142196158629347	0.9642031999796052	0.8758126560988303	-0.22391242244336373	0.9403485390573674	0.17465130390895223	13.627354328060612	0.0030284462763786463
0.37218554596927417	0.33036684679119255	9.687139741136694	29.322372493567503	31.400636936215164	31.400636936215164	13.341664064126334	31.96873472629156	1961.125	10.913363215632849	0.6829883105929491	1109.3647729733955	0.5656777477077675	1985.0	3.166914906327092	6.194216662348988	46051.22246438067	4.1188574886086835	1.8253275221981338	2.403065219855803	8.133029733144364	0.96357933907047	4.677688336328216	4.612181393701162	2.8003485350883017	5.332681198056061	0.7309834334174716	4.816597169620719	0.3342246081165436	46051.22246438067	0.06188098395396203	1.3188401225772952	93.73305475621517	9776.973848415631	124.02647023186502	61.836313354933544	18.101632214995686	0.5490247110300998	3.2886033712542786	3.167257708722428	6.842113240811061	0.35784481485198805	0.26865795822101535	0.9665262433664464	0.879064017172827	-0.10370624198311319	0.7222865593285781	0.2675600476988412	9.098315052653739	0.005499759367355798
0.6759521369017489	0.508641776705506	4.935240267077895	9.702781983508416	8.602325267042627	9.486832980505138	9.486832980505138	11.74734012447073	197.625	6.558616215644305	0.7768485527707122	211.20734573715905	1.0687278721677878	207.0	2.4394253875030483	4.469609522609507	2449.000911588915	3.5685446385634014	1.2421422460482492	3.4745435516523404	6.185319886639113	0.6791904140521327	3.336484775142581	3.1243898975693387	2.1405199079567794	4.044799978682334	0.4863937292608474	3.4396107742311948	0.9297339867882911	2449.000911588915	0.09846204112114636	0.6987916234490821	50.418932211556275	3401.255230804446	130.6995879053967	33.330492946562416	16.495693566562622	0.3469535897618904	3.2397912832454008	3.046868604926062	5.659935383288091	0.3450847521838361	0.2518545833104699	0.950502052451075	0.8513903648477155	-0.18751741870975322	0.8633041914686714	0.2683098842572513	6.796256301161753	0.011931724177828352
0.7017895627114888	0.5006079157638994	3.703643885826024	7.398292694142627	7.280109889280518	8.06225774829855	7.0710678118654755	8.774964387392123	92.04166666666667	5.192044594633956	0.8154379445294175	120.89718556256325	1.3135049585792296	99.0	5.706850133787042	12.236998135029031	8176.558564586892	4.802011958888427	4.375907463638216	2.3978705513062555	15.706743846168258	2.2949512991279963	8.682517104867555	8.106247988239124	5.386826633823319	10.31991721234494	1.7937068190639411	9.087986611587457	0.6652730802292782	8176.558564586892	0.04254667891031528	7.205397376075147	322.5738954079195	183089.44321860818	923.8271266205898	287.89946476205785	211.91127669692864	0.16025537639310497	11.815096301547165	4.332826965460417	67.75141117129007	0.16435024603041243	0.09284978260972113	0.9054736053162605	0.7992091296166375	-0.6213245702124641	0.998785111985113	0.10305038860799866	17.416686529574545	0.009801496157206614
0.49045663500054454	0.3889081983318578	5.4129717130743265	13.918379032101052	15.524174696260024	14.142135623730951	8.246211251235321	15.652475842498529	354.5833333333333	6.826361344746418	0.806336629895449	300.45535412083046	0.8473476496944691	365.0	7.24302030249488	17.205575515575315	56044.589478006135	5.506617559323708	6.749654246356833	1.6849995250601901	18.852342574615083	3.3386793882543317	11.811278080238246	11.290445798903638	6.424681403367706	12.427661171247376	2.7547418063448195	12.391401070407174	0.22551005574260827	56044.589478006135	0.02413210733721148	14.04053059897161	800.2317200160222	685560.9000307719	-230.13600868106025	596.7248263558927	274.1970430265629	0.3740861312436022	13.172012918355493	4.839178649173807	88.43899457464941	0.15674871285056896	0.08450196430953552	0.9157666484604806	0.8132097345620237	-0.4240117963193923	0.9953450258207165	0.08322806848239238	26.814132124580453	0.0025933983172044617
0.5446089059615271	0.3344368921455106	3.65721487663251	10.935440923309644	12.165525060596439	12.041594578792296	6.708203932499369	12.409673645990857	145.16666666666666	5.955538517450577	0.7603712395074471	175.67220234572096	1.2101414627719012	153.0	2.860639403296747	5.9988205273914925	2955.0035283616635	4.004951432598981	1.9784711872161904	2.5156408337121188	7.463503656808539	1.0509554691976597	4.21667401639366	3.8045067971995197	2.568272660457509	4.89523099635103	0.789593995843415	4.394741010729008	0.7417189325550353	2955.0035283616635	0.0721517365115981	1.5334087908539868	84.27658412892859	10427.10983546788	174.49294328355123	67.12588658259497	41.77661986478055	0.24606286979190833	5.133229810590351	3.5335872175103615	13.949763218725026	0.2791679770994873	0.18998616423307385	0.9167882365143798	0.8141200712827469	-0.33518268153775044	0.9668569460995967	0.19576621028452845	8.825360942572516	0.009988102229710426
0.866904389977801	0.5553532003173337	5.728962334372291	10.315889655625845	11.661903789690601	10.770329614269007	10.198039027185569	11.874342087037917	317.625	8.942890028988632	0.7586013857019782	296.76563679589765	0.9343270737375762	327.0	3.0616633313853825	5.417675952229888	5810.389023483095	3.8007565223174877	1.3085263702135963	2.998440395274691	7.160321078521661	0.7749497542520193	4.10542900112046	3.8747299932982755	2.4748009784826728	4.685520100038988	0.5458230562057202	4.215302334604193	0.7942236365130163	5810.389023483095	0.08443920732448634	0.9142264888786183	82.87274246358223	4566.132880597127	127.78745847773304	41.07522237253391	21.6765204043898	0.3175550309948455	3.6608254092862045	3.2457967219138975	7.739112623129245	0.334413546278695	0.24329599160742837	0.9528686823590274	0.856904786999835	-0.1617775215606644	0.8423140229942118	0.24610470225629436	8.832190623668223	0.00867011646553714
0.6999866943164383	0.33954638183079083	5.526227262408664	16.275323661562673	20.396078054371138	18.110770276274835	12.083045973594572	20.42057785666214	575.7083333333334	11.392510008787367	0.6788369609008721	493.0076458062585	0.8563496778859523	591.0	3.7696990960420766	7.822403227317627	19727.566615167896	4.429781586958121	2.362620222750449	2.314307835049253	9.833449612364834	1.2585904166959656	5.580057917293556	5.376795558051894	3.3830228392519777	6.450426773112857	0.9563314209574211	5.7775407702784705	0.5033286642053955	19727.566615167896	0.051216642187808664	2.2429309918794473	142.90325744885718	25549.204775304483	371.39923605779643	102.22935727685088	42.68831453415056	0.4159414381240523	5.186357658682811	3.683515559330866	14.233336801030825	0.26988200982317767	0.17707231466029716	0.9493746697633909	0.8507873456601657	-0.16517198762968138	0.8729798870262202	0.18477033821608632	11.311184749438118	0.003974788186841269
0.43879111371518076	0.3016750087588848	3.4316096065391863	11.375186896180441	12.041594578792296	13.038404810405298	5.830951894845301	13.076696830622021	125.5	4.991330926893346	0.7569718529125093	160.14014249615872	1.2760170716825396	134.0	4.951496814173434	11.712500159264545	9171.30271728247	4.7482281849578	3.366495588207637	2.400124246258975	13.664236205134715	2.046402154343443	7.904709203119158	7.3729748590358355	4.6803590245788955	8.983877180555819	1.5277685980544458	8.273001728010229	0.6000113719137135	9171.30271728247	0.04522165292938293	5.958130005783498	315.2046361640918	159682.22331664342	1009.761436334138	266.83307229555527	143.48253257692676	0.31242260881801026	9.689417761088972	4.271776484101429	44.01865219096794	0.17979519900575533	0.0982464092678901	0.9160065595973754	0.8095379299044466	-0.5413764074503372	0.9971441597019359	0.09746046970704565	16.85588597387812	0.007804604533106783
0.4426805944854853	0.2987740999278187	4.349053285621251	14.556326290237154	13.416407864998739	8.94427190999916	10.04987562112089	15.297058540778355	195.70833333333334	6.443803175686882	0.6448890778070824	252.77763635871216	1.2916038476919505	206.0	2.248959906173136	3.3614382862274246	1642.0074772536766	2.8879554063287993	0.5690748333581785	4.23562589700084	4.44037313420838	0.3780622695646618	2.7792598854756494	2.6991561576688037	1.8770929035115649	2.5632802306968148	0.24112055630223872	2.8232800222003682	0.9868816215506357	1642.0074772536766	0.16325761146196627	0.24662457274159175	27.312887491619104	502.84387937585376	33.11702215277297	11.374420904030156	6.4998026633801	0.276551760691066	1.960393611137217	2.4569234323823883	2.533573269300712	0.4591279535214276	0.3862509697308992	0.9539439356613807	0.8609867780867699	-0.1342469838419425	0.735447627729257	0.3800538600486869	5.1074077456112	0.028303827913069173
0.8301771841697584	0.5933789779392892	5.744130204850836	9.68037362024399	11.704699910719626	10.44030650891055	9.433981132056603	12.727922061357855	254.29166666666666	8.036425313765367	0.7428503878425928	261.29886435026646	1.0275557503533337	264.0	12.702195169090704	26.901743334086223	105021.81486550163	6.002080721468332	8.202573318137436	2.3523863531801674	33.82869322864704	4.50779469910291	19.208896408140266	18.15863315229326	11.633857110676471	22.194836117970567	3.4146808837456395	19.94517246838359	0.5139422814857018	105021.81486550163	0.017992424242424244	28.828203574902798	1465.72923133994	3600752.8222606704	11939.318801785528	1222.8125150627127	624.422112176678	0.32675229891675855	19.6014302386904	5.36338042626728	229.90106307321943	0.1126881138167655	0.05131691963328759	0.9369052100328857	0.8360107283116387	-0.6094673963384795	0.9996707615928992	0.053975543610094365	36.2768982083673	0.003070351099552967
0.5762084393135225	0.3160867889615887	2.563774897126891	8.110984029258004	9.055385138137417	9.055385138137417	5.385164807134504	9.1104335791443	65.95833333333333	4.673617448795661	0.7825753602591733	100.87984433876211	1.5294480506192614	72.0	2.5977545060212788	5.501582666574499	1185.115724647256	3.8849318640114534	1.6317589147792981	3.2073666800283456	7.1270242787029225	0.964980255001422	3.8754840887504733	3.604221307740825	2.441920877316023	4.6851034013868995	0.6613564124764524	4.0570852369775	0.9680957422340111	1185.115724647256	0.07831790123456792	1.4405636979426883	70.32585725024188	8522.706622486603	152.0853324759109	57.050313126465525	55.03600869710105	0.03098091567881387	5.952224079514361	3.554024576112006	18.08933274848255	0.25034372457425086	0.16185745134139534	0.895781727160917	0.7919759965378148	-0.5110310750547263	0.9907446264016421	0.1750100319480053	8.348910815032124	0.017251888200386603
0.5052502681810674	0.22892429562651204	3.2947162792607356	14.39216519261912	14.560219778561036	14.035668847618199	8.54400374531753	16.278820596099706	189.16666666666666	7.271645323277035	0.6628855611343597	240.40415668838347	1.2708589780883708	200.0	6.036566144325739	11.758094617631553	15711.410620764771	4.782119502833847	2.8121260256215486	3.975406573357741	16.06799429846244	1.9598468859138176	8.49952161875647	7.665052627937652	5.512502945811647	10.555491352650794	1.2641320096650968	8.863241681451763	1.2770415239793447	15711.410620764771	0.043800000000000006	6.3151853561152524	248.08715069536123	305417.931012029	4645.826350822939	288.87499497313576	188.52741718705252	0.21880693213629018	10.49907751143406	4.529181733762166	73.29066840957884	0.19805329894824789	0.12279142119433765	0.9205058746797304	0.8238826122120666	-0.46612259507014603	0.9943967755280444	0.12657581874963456	14.922782331381036	0.005954626439700065
0.8266887439450027	0.4865571587203122	5.145125839564559	10.574555830391418	10.44030650891055	10.63014581273465	11.180339887498949	11.916375287812984	254.70833333333334	8.741866277202586	0.7264469443513759	267.49088802676215	1.0501850666844907	266.0	5.430289321946771	11.411136603156478	18732.548273032007	4.930666226323692	3.531363377415312	2.723438698062716	14.608313922016087	1.9674644654190834	8.051380197336782	7.451701901931967	4.981062118661256	9.62725180335483	1.4427287464787961	8.391848056798395	0.7773238737246608	18732.548273032007	0.03838543727740403	5.598390726324124	305.70162009025347	189632.01989586512	2529.6931607113365	272.9591568456911	117.58922353157953	0.405358591911703	8.784649587738539	4.335316083536906	37.66847869986254	0.19284925255335145	0.10947118583949808	0.9375419073151339	0.8331551048818986	-0.4033178457115657	0.9912981821869191	0.10690718745252091	16.331106105575028	0.004085358297882879
0.8966519080555763	0.6330051570309946	4.122068977232999	6.5119042577265525	7.280109889280518	8.06225774829855	7.0710678118654755	8.12403840463596	92.29166666666667	5.838911377765745	0.8017065512287078	123.19044326030618	1.3347948705405634	99.0	5.732916268855052	11.31667571653491	7255.717801560563	4.629483519883824	3.284442034910507	2.916695955677838	15.380998921826913	1.8568336429377466	8.253070302102318	7.784222244244004	5.265976671721075	10.115022250105838	1.3637974023546517	8.56096249283	0.7962769432699052	7255.717801560563	0.047240077543107856	5.176909392198813	243.0966959055078	115564.22009760815	1158.935070630066	209.06378842046485	137.7713828915118	0.20966625931405977	9.38639106860382	4.247430623794547	47.3500664999001	0.19436516602481277	0.11361013576486156	0.9320577389217832	0.828657365265905	-0.5755254749307888	0.9975498698555144	0.09780209414794462	14.99530338035436	0.010671361574125628
0.5076605676957725	0.2680011971800541	6.0651199628815124	22.630943543161553	25.079872407968907	26.248809496813376	12.083045973594572	26.267851073127396	707.1666666666666	11.488837646612371	0.5937731799332757	646.4645803432746	0.9141615559886043	731.0	5.177976835560019	11.35739623280814	49029.736269844085	4.862287655805425	3.937741220094444	2.3845884504468597	14.549081316082422	2.0183397066896296	7.8401155521491175	7.2620085814701	4.94667501073889	9.602406305343532	1.572255197425203	8.1897583993672	0.6545664201403869	49029.736269844085	0.04323107412404723	5.604730768955132	282.83339010231225	171024.52098281524	1239.8685680180256	276.6667768019745	94.69468433818692	0.4961334080071341	7.5414027889051924	4.243545639373712	34.480809695992214	0.23436505356728074	0.1509200605671485	0.9494206959543199	0.8543487241981613	-0.232467786459351	0.9495819457530913	0.13874027556668395	15.398972902628717	0.0028877233178707428
0.5120864339604232	0.3186854221390461	4.260727516785833	13.369696951267601	14.142135623730951	14.142135623730951	8.06225774829855	14.45683229480096	258.3333333333333	6.846440434906168	0.7604099156935289	257.96254421202775	0.9985646872723656	268.0	3.8521942040570956	8.795443612387222	10145.873087353666	4.52393785829035	2.63618564087923	2.4161203992847535	10.421408807617793	1.498453997985447	5.886416202055553	5.48378884353361	3.5497408548332645	6.871667952784528	1.1220152069518656	6.152863999843762	0.693722581255964	10145.873087353666	0.04939852973936288	3.207839696751251	163.49328025750063	49267.72999569417	625.3832159679728	148.85536777410994	71.25235888461415	0.3653704760935665	6.753803418939297	3.955803186702995	22.946575210107092	0.23307087874284202	0.14584280359137397	0.9256952670883767	0.8218057500830634	-0.30684485415998997	0.9699622926212774	0.15224754565280335	11.999795892911845	0.004809708531652538
0.8772689369653406	0.5550476196179182	4.30682483920568	7.759378991969009	8.246211251235321	9.433981132056603	8.06225774829855	9.486832980505138	145.16666666666666	6.807062159795849	0.7924022453765392	168.57106478938016	1.1612243269073261	152.0	6.741115780543311	15.163555841944877	18220.1391152434	5.192539479434775	5.1139933736548855	2.401336093607618	18.877161763609205	2.726862916451588	10.459121143878239	9.861445516894413	6.384137196275801	12.493024567333403	2.067217405817842	10.948485570365248	0.5996880893728059	18220.1391152434	0.032029085872576184	10.476121182175229	486.23082604084175	431412.5183443665	2238.5464379526898	436.64198927790676	276.0232253676037	0.23406199518518875	13.54936033381671	4.707736202068036	84.94249677183554	0.1488360950650388	0.07949048531384245	0.9144249001168345	0.8069435175518241	-0.5926307869721199	0.9990022085631461	0.07554818472107754	21.115961313827412	0.006153569407847588
0.647474758758952	0.4762978387325873	7.843752600731092	16.468167526443235	18.439088914585774	16.76305461424021	12.206555615733702	19.924858845171276	809.5	10.66272279638584	0.7044388852254362	596.2824658209272	0.7366058873637149	824.0	4.363169777609699	8.217703000531984	32846.574634967285	4.435681087987823	2.2269212412664565	3.105831645254195	11.462393301769682	1.2450293980516918	6.131054216655848	5.8997723978156	3.9528467014197175	7.509546600349964	0.9273636026128317	6.313663584478508	0.7092014252418235	32846.574634967285	0.05213733622396079	2.2725220503965526	141.96736051110364	31487.08065814205	551.7930447267522	103.89512497818083	42.57228175589853	0.42193589006804644	4.956963770717213	3.722152077852491	17.108916963447555	0.28770466773025777	0.19637962606840795	0.9617055868620406	0.8728159302654692	-0.1369106477318159	0.833687766870001	0.2016508657920153	11.252111343328242	0.0036472137863716465
0.5865104172840124	0.3819052753340805	3.3533921162050335	8.780690743985078	9.219544457292887	9.055385138137417	5.830951894845301	9.695359714832659	97.66666666666667	5.149966592296554	0.7905317182574237	129.73656704578931	1.328360754735044	106.0	3.6428994947631708	7.133207045381974	3023.414907223395	4.1313165443938	1.9824257126049538	4.044229803830128	9.954078172859404	1.1402835610943212	5.14691062572014	4.778864559598556	3.391835903928071	6.5622422689313336	0.8004306684027682	5.340672443018476	1.1000442557403933	3023.414907223395	0.06425774296902813	2.0320931544660428	102.27293299602167	25219.3037797769	538.6191040742934	95.59055880470426	57.927892341723116	0.26737529505983715	5.936364738294558	3.6644400434986446	21.03426665026141	0.2515787063254283	0.16165064550344382	0.9353246432062506	0.8352969028155209	-0.44176479186981366	0.9871562893143072	0.17998213658928716	9.631945672985625	0.011221655131708592
0.4663588703039654	0.33408479252040363	5.449460668949611	16.311609480448872	17.11724276862369	18.439088914585774	9.486832980505138	18.466185312619388	427.25	7.607063770141589	0.7317856432237663	374.87656100591295	0.8774173458301063	440.0	5.232663140059245	9.99715032369225	26492.86017432889	4.693728218131129	2.8003852134256997	2.871240914745408	13.876822344692936	1.541087260207095	7.532655721849309	7.448277116165938	4.773885049766372	9.102937294926564	1.1480799167429963	7.759577685077164	0.5655892402062417	26492.86017432889	0.04351239669421487	3.4701436268383232	199.33114448224904	66251.01718132358	799.9661225296352	149.7078928916779	70.22949184431282	0.3671324714760364	6.520984676100237	4.017673134042156	25.912924941810495	0.2406484617340533	0.15180301645466002	0.9557520392946875	0.8614449496706857	-0.2431227972907174	0.9482578934513811	0.15732964846983444	13.394351246829688	0.0036682999889455455
0.47429238276221	0.27979733006026686	6.378510877056816	22.79689686703915	24.08318915758459	24.186773244895647	12.36931687685298	24.20743687382041	954.5833333333334	10.812394534652356	0.6711695227636442	698.5451185623398	0.7317801329330491	968.0	4.783422112031429	9.960280546155058	50057.78781738733	4.715320466283952	2.893259046100904	2.334400950310037	12.397614664234855	1.5940412029030455	6.9382915512028	6.493573373778423	4.213723484402785	8.18389117983207	1.2125799489657283	7.191146690232474	0.6109715006492316	50057.78781738733	0.04246636158732327	3.572701070949295	220.04444650703914	69006.33661467746	1082.5906432393801	175.08422888050666	57.793753798314825	0.5074388570166581	5.836704906133718	3.8959852515348192	21.400817591289584	0.2612249289610735	0.17166386004999562	0.9566921318708488	0.8650946508949329	-0.15722379624620114	0.8706912637018381	0.18331490789382046	13.80775795542359	0.0027500657288072263
0.5242063065615844	0.35641294085648256	5.522244583828808	15.493950838481085	16.492422502470642	16.492422502470642	9.219544457292887	18.49324200890693	328.9166666666667	8.122026743086934	0.6628865324901192	347.6179405458039	1.0568571792626416	342.0	4.356588361959095	8.050280031435697	12916.033675846762	4.30538145307578	1.9959585698850049	4.086494173204146	11.558816048148007	1.1892844529705626	5.953471775730427	5.644941256834157	3.9828404877597845	7.575975560388223	0.8071878723677126	6.145419459950087	1.1410039555733713	12916.033675846762	0.06006976505591463	2.322354154314414	122.8363741255404	39694.99118557632	932.8628620123618	101.9671369891014	62.710323032300735	0.24514471404081492	5.989627000845373	3.9225652435496627	25.64002479545648	0.25898167460077637	0.16809594810568004	0.9494745988541594	0.8560607032050698	-0.23562614098932083	0.9350842718085425	0.16627783059620904	10.630013001244812	0.005344605889947803
0.3888194607115626	0.3277402148214363	7.267033875938521	22.173152842710625	20.615528128088304	20.8806130178211	12.083045973594572	22.11334438749598	681.7083333333334	8.621353330577797	0.6054678478610935	618.6695967157935	0.9075282880740202	704.0	5.061164634834664	9.03955596078851	35019.05867813492	4.5535697877395505	2.0683564751269117	2.582019612686972	10.793029081192417	1.2213901377506415	6.891997871887309	6.711049681834442	3.823193020313493	6.969836060878924	0.8720058778778043	7.0528704140155725	0.40277186437526447	35019.05867813492	0.04822281766528925	2.243346410797005	228.102524632663	33618.852931854395	372.9073172370209	114.58841152330973	33.118650157215704	0.5555497114915315	4.520508360955125	3.560599671297925	11.94884828601326	0.29631385993137627	0.20334213282102104	0.9647031630547682	0.8741899675769083	-0.17573956681906105	0.8898877209829748	0.2050345098098797	14.412002484014533	0.003773701799197567
0.825967142266418	0.558688699961679	5.079707843846457	9.092197218585016	10.198039027185569	10.816653826391969	8.246211251235321	11.0	210.91666666666666	7.509856153557341	0.776391148452557	220.7043104277364	1.0464052647699869	220.0	2.628133209708597	5.6956049118819925	3658.4933082169973	3.971618268954517	1.5708661832916584	2.848729182853112	6.87270635136871	0.9208757485856056	3.9175103580774486	3.6273432514955344	2.402624289802219	4.470082061566491	0.663760594382363	4.077930239392281	0.8092033420714406	3658.4933082169973	0.07272727272727272	1.2826276317058833	82.24966523384013	9767.994260370302	247.62362961764802	63.060398419649985	26.434550189962447	0.42082319659404754	4.148578819746084	3.3069628277182606	8.279066719561445	0.29862686596213533	0.20454677350823264	0.937877099572627	0.8341568792533403	-0.24100744638243687	0.9274203987355756	0.2292705890002574	8.545669539457258	0.007925394222806942
0.39500173534613847	0.23551485897347313	3.2045848757400726	13.606720568323107	13.152946437965905	13.341664064126334	6.324555320336759	13.490737563232042	151.16666666666666	5.374678236857623	0.7109111376940377	193.0365278553296	1.2769781335523458	160.0	3.0147349074972225	6.871892756836488	3783.3983026652186	4.177185064736643	2.169932199526688	2.4780382287213283	8.173139179852855	1.1993748569470597	4.642947738453389	4.330057620114193	2.832190873542452	5.340948306310404	0.9086767088527334	4.862739905820341	0.7124603785631892	3783.3983026652186	0.0640625	2.089275689648179	98.39263593931334	16049.588458361328	192.84244463523115	83.13672120705687	63.15703021392388	0.1495479016684942	6.417396874227036	3.789430648024422	19.67637657935244	0.2375815500833151	0.14853503118318545	0.8997470823970761	0.7942150549635184	-0.37180561402368917	0.9785298251247269	0.14975946314919203	9.657923824002616	0.008639619620848695
0.49758784540630224	0.33747150997208497	5.297207558408509	15.69675484264341	17.46424919657298	16.76305461424021	9.219544457292887	17.97220075561143	428.0416666666667	7.810514422021875	0.7360640024387709	373.157845176406	0.8717792547682024	441.0	2.8879630669674583	5.628369388049601	7729.686954325336	3.8991513798805824	1.4387790698148941	2.658816610584068	7.17831509584996	0.8634769878944577	4.0540789275097255	3.780705264375206	2.4698857589428416	4.708429336907119	0.6350433082974392	4.186601822130241	0.7220941331219861	7729.686954325336	0.07898457947048813	1.0920788665858467	85.15583641571135	6556.073562643544	182.2935368992486	52.47299858713153	19.782582311211556	0.46018440285711565	3.468387156130594	3.141072379110917	6.93169559416699	0.34451496067862514	0.25453415120655476	0.956665203814249	0.8633153238921067	-0.16630481181232043	0.8430029121354412	0.26397997910291066	8.771627005427783	0.008130279794103959
0.8652481894456968	0.49352694992089036	4.656605554971517	9.435362254721744	10.44030650891055	10.63014581273465	9.486832980505138	10.954451150103322	228.66666666666666	8.163930107662255	0.7833847000805247	230.83993668567484	1.0095040962930386	238.0	2.5214702071865274	5.189621683292518	3494.835596681818	3.7878236856707157	1.3968554777965791	3.0694765067635266	6.486182275667549	0.817072456400943	3.69669427481029	3.4948277214009966	2.2477036972338853	4.238478578433663	0.5811149097793662	3.83199467370916	0.8290983584333182	3494.835596681818	0.08166796130216793	1.0186346179201935	75.60101419561741	6358.355058255134	206.24132183465935	48.320257264375236	22.591978524473465	0.3739528011040561	3.811197964722515	3.2157687403503767	7.1777736432933645	0.31867801512828076	0.22364800773252635	0.9407255349039351	0.8384328547571985	-0.1881475051804444	0.8730977251838538	0.22569490602852357	8.314801604605831	0.008947390690586397
0.5538347098908176	0.4587304197192672	8.665298769416028	18.88974089557653	20.223748416156685	20.615528128088304	13.152946437965905	20.71231517720798	1102.625	10.461794168814341	0.7637444827224799	675.8047842267827	0.6129053705718469	1121.0	5.3470282216659735	9.995241430121395	69036.7707067068	4.801296717926413	2.7459509844443915	2.449323807984835	12.904539587783686	1.4746856941906363	7.643059422159031	7.538087778628011	4.386503280939029	8.518036306844657	1.0918942499141187	7.847610289095364	0.26665768355748537	69036.7707067068	0.03910981736231748	3.168629918861477	263.9957597998389	54250.8223772489	419.5445269430921	141.7181986545913	47.64785242502468	0.4991325320890737	5.386161781665023	3.814931744094463	17.585576641708123	0.26693126224617447	0.17522945445282576	0.965213366285744	0.8757474199275528	-0.14147706279547345	0.8538257218976277	0.18726783225552135	15.506383717455709	0.002603792330301614
0.5364288132862592	0.3927494081418842	7.343463670382783	18.69758048809049	21.213203435596427	20.223748416156685	12.083045973594572	21.587033144922902	875.7083333333334	10.029920912550699	0.7420197425555626	596.5428604432317	0.6812118118969196	891.0	7.282134247416338	15.466279568760728	121682.24843972297	5.38299814972465	5.050483373886539	1.9471887808935595	18.874997234814515	2.5454895376027347	11.300204678177767	11.220878669971485	6.4906014347634775	12.384395800051038	2.006809216735981	11.686238918789448	0.14949770291593473	121682.24843972297	0.02564490143988835	8.873554298318421	607.5549288170217	316835.8473237501	139.86197049472665	387.2395720436176	138.78992597797978	0.47572201200159553	8.990430487693637	4.525855420842425	54.65238108094243	0.20335606414159374	0.12058120674062064	0.9545286704258312	0.8624170762375787	-0.23333093564561688	0.957587367807262	0.1222691253199302	23.351248321693795	0.0015988206135358664
0.18880401599421318	0.12154101033738	3.3998305140799356	27.97270242070973	22.135943621178654	19.1049731745428	6.708203932499369	24.859605789312106	227.58333333333334	5.281358555241045	0.5823321540057184	309.55678188808196	1.360190912726834	244.0	2.4880959997357843	4.833511435097755	3239.6853565288975	3.6979249583948777	1.2786704460035936	3.102666260549125	6.531934553376894	0.7812572231310623	3.5168068321029584	3.236698518630879	2.2202394717828358	4.311695081594058	0.5630621001213516	3.6438165434291023	0.8926331363467453	3239.6853565288975	0.09097016930932544	0.9094687078415682	59.49148323009695	4422.7111883169	151.80351311651768	38.8209013539585	28.580945918946636	0.16732983421203412	4.228448307755965	3.396952564096881	9.87436895858127	0.31248455129422215	0.2212102870906715	0.9340989497589376	0.8332245545520102	-0.20480339921260662	0.8846490420425186	0.21439631642207874	7.543489571480986	0.010144312438807066
0.561768300248066	0.2555644550500974	4.158723702773777	16.27269998074872	15.524174696260024	15.033296378372908	11.704699910719626	18.708286933869708	287.7083333333333	9.141487008631945	0.5772918590511407	365.0819140816138	1.2689306209932991	307.0	6.513090924279228	13.592893468523387	29705.69899645179	5.023426790482663	4.008623755954492	3.027192367377522	17.825571723433665	2.222965273780776	9.456718258203935	8.89223096763814	6.074582074543718	11.750989648889947	1.6090258581588381	9.836728852424956	0.849518587378848	29705.69899645179	0.03644601003724178	7.33171430108195	321.7060440161443	231742.23153539203	1965.1375007586323	309.2820860838273	201.061349471187	0.21916951375906027	11.424293060515343	4.659683282913489	65.95848824792537	0.16108261782891395	0.08578499443500176	0.9281921568178575	0.8229086712584712	-0.4167879774910435	0.992902049207896	0.09694768819365224	17.15935191226076	0.0037713620417471135
0.7592827593138008	0.4855751801025815	7.903343297974743	16.276250561869947	18.973665961010276	17.26267650163207	15.297058540778355	19.544820285692065	929.75	12.358276437899416	0.7019326917768177	656.2955297624816	0.7058838717531396	946.0	3.9294019804368996	6.969329233405867	29314.45319302914	4.203937218774903	1.7528671485858887	2.823857687287947	9.586782666937987	0.9740935166302862	5.439094730939755	5.399428843598942	3.311440315933753	6.275342351004234	0.7175071539249365	5.566668130306448	0.39879467281334574	29314.45319302914	0.059916237948589586	1.4040425808328971	112.33908872010426	10192.47008216244	133.538093754308	58.10000613289174	27.04139346406218	0.36753372072395585	3.993438501203616	3.4235311353287563	10.49180982941349	0.32066553630695316	0.22941082215768782	0.9647162057732722	0.8765174586297165	-0.10643710980591295	0.7490414094620191	0.24011951324430744	10.225484370019347	0.005181262519059735
0.6931315015875296	0.5192822057681847	6.645413421167979	12.797306257273508	13.341664064126334	14.212670403551895	11.180339887498949	14.560219778561036	483.125	8.870216102379475	0.7788163006505767	382.3156703622153	0.7913390330912606	495.0	5.415278429457187	10.619678602923756	31015.151861003425	4.813998289957022	2.6223130898110236	2.633158262457246	13.344516203995438	1.584336204920365	7.67453918343403	7.388540165365948	4.591406141395723	8.753110062599715	1.1465231185552793	7.915609417250927	0.6249627127945667	31015.151861003425	0.039730639730639734	3.7583207684072946	258.2304194634375	85743.82845523665	1227.1038270679612	185.57240030196593	57.80527221066159	0.5291089427734954	5.971618727997442	3.9177794527759655	20.897011472431476	0.24913147584807407	0.15786776459527532	0.9605905021666481	0.8676416425401405	-0.2444158216914019	0.951935770502198	0.16603292363242395	15.040533911033663	0.0031520626864228905
0.824759796444352	0.561054603970355	4.462059044893514	7.952985348159232	8.246211251235321	8.54400374531753	8.54400374531753	9.695359714832659	132.75	6.559302576872723	0.7947095630571588	158.35509405838448	1.1928820644699396	141.0	3.0948140030651436	5.863651644353975	2778.0829914753804	3.882403268517061	1.586140183562886	3.655486612527518	8.214270801410926	0.9254502609886085	4.28805493985622	3.925234357967824	2.885399889797409	5.328870911613517	0.6671296190895362	4.438774183442816	1.0563124083367645	2778.0829914753804	0.07962376138021225	1.315301084373107	71.60272697302099	11608.03361920742	330.8813450836365	63.87249662459593	31.28231705035843	0.34981704790883117	4.421526316166962	3.4033292731030786	11.191925092196117	0.2940665782101069	0.200039815291747	0.9451554116684431	0.8455543840416657	-0.32555719088396834	0.9619746420482159	0.2136759226703321	7.963937292825461	0.010606949959585802
0.471538698909185	0.3708085325664072	5.3914698883136625	14.539767601890654	14.866068747318506	14.866068747318506	8.54400374531753	16.30950643030009	304.9166666666667	6.856063097437439	0.7006242015843671	312.6941562726498	1.0255069350291877	317.0	3.0741874062997443	5.998249062239186	6392.9838799143	4.00171970920158	1.7128954296855112	2.471441612029456	7.347197518686885	0.9329052436480412	4.348539507143159	4.046916991560584	2.5309326296666437	4.816264889020241	0.6835407187964962	4.490784071519886	0.6256960395669439	6392.9838799143	0.07106250435371037	1.2573457318318557	92.42824802369886	8176.574200601403	159.97696865042278	61.12762224670348	24.35958442247572	0.43780554228641133	3.83697761071264	3.3106030781373215	8.896399051869503	0.3275908337466762	0.23764521143007622	0.9481367810048765	0.852117573351954	-0.19370739972797832	0.8883835245885696	0.2511700017630717	9.121661484943646	0.007423411663061303
0.6465309276922209	0.5110037928367709	6.897568831757907	13.498077565074325	15.524174696260024	15.297058540778355	10.44030650891055	15.652475842498529	541.8333333333334	8.726924610209059	0.7938598647017039	404.8717033018433	0.7472255366998031	554.0	4.830398117561645	9.851039464682623	28979.901654512574	4.63554117422529	2.736506197747606	2.866878414632156	13.223611636430531	1.5271927912880596	6.989965845202175	6.680290523698789	4.547540180158565	8.676071456271966	1.1340114252197886	7.232585415682904	0.7351499202481276	28979.901654512574	0.046123369260644614	3.450669278056105	179.73220588105505	83206.28487901737	1348.371556204932	173.34823420582654	49.768495613551764	0.5574788118925708	5.64635575276667	3.7895433642038796	16.33472224703162	0.2529442942022042	0.15974968423774732	0.963436901329601	0.8698129966827798	-0.209986081045061	0.9269934698966267	0.16317763453225786	12.196325595911409	0.0032727104333199414
0.6993126284657948	0.37067356558086106	5.10124514047679	13.762095855103464	15.811388300841896	15.297058540778355	10.44030650891055	15.84297951775486	335.3333333333333	9.624007425630625	0.6391084258248736	365.225196953443	1.0891407463820368	348.0	4.157691483343527	8.202676558890428	12332.649026473558	4.360156878042577	2.103401117341443	3.1441352235878095	10.312080812703458	1.2564719918131344	5.745288365121727	5.382871317260171	3.6179771013562267	6.694103711347232	0.8845337346732799	5.9530367567988005	0.9622319907597763	12332.649026473558	0.05846214823622671	2.430308229394492	141.80400521616005	42171.204655787806	984.4738759777616	123.73274200193497	51.35622377424201	0.4208361616369468	5.621588789959187	3.806928134051776	18.315431989066965	0.26139049419377547	0.17051200094969104	0.9447666195381147	0.8461384475499857	-0.2606269746080738	0.9504303078047793	0.17729999623279663	11.119174229941752	0.005259249715023195
0.5404411297556261	0.41063842077138457	5.252603741165355	12.791310981808117	13.0	12.649110640673518	8.602325267042627	13.379088160259652	273.4583333333333	6.912950558063926	0.7346127832458508	277.3446236568202	1.0142116361060012	285.0	2.2006847420329914	3.9896065000591854	2600.7434956268444	3.2146557130205426	0.9175096689085014	5.056234261814905	5.907327382662042	0.6068163047932631	2.9149098594124982	2.6301013404746603	2.0342399006731458	3.8730874819888963	0.38807909361532356	3.0208303120382776	1.5263070174660982	2600.7434956268444	0.1416189596799015	0.628716285629086	28.80612646547551	4164.930192562815	214.14811548613986	32.305228149943346	13.762172620993985	0.4070397050002983	2.7762299822494887	2.949669038999477	5.628556135323734	0.40740475893553835	0.3266151235058889	0.9544096999408325	0.8652942645386064	-0.17666705821811204	0.8252773313956747	0.30038461605879274	4.9145229614293084	0.019292329007204886
0.8329648099612321	0.46408879502699907	5.146591936015367	11.08967075086559	10.198039027185569	12.806248474865697	11.045361017187261	12.884098726725126	295.125	9.23730548952739	0.7085027147329092	302.5612268807693	1.025196872107647	306.0	2.6205450463513627	5.3284376786181955	4518.9922330126265	3.761268005006919	1.4069510813765724	3.6243990739048164	7.29541450906674	0.820092205773826	3.7022392083765205	3.4416385901084854	2.4510856883980767	4.844328820668663	0.5666819638275999	3.8429088557884734	1.0704031259854474	4518.9922330126265	0.08913238498013587	1.0613733178570652	63.098260981698566	9595.48637344882	345.4536102684517	54.642758443966095	21.890758877658172	0.43871076912772283	3.707975170416967	3.254339987014574	7.567928134867353	0.32719729268053394	0.2337487180085651	0.9564646013176346	0.8604402831310216	-0.18630962914515736	0.8745441383687209	0.2353365800594507	7.408326245875019	0.008931574778376456
0.22297627387655364	0.12595304129576004	3.0351213181214747	24.097245186755533	20.396078054371138	17.029386365926403	6.708203932499369	22.20360331117452	203.54166666666666	5.373113942432465	0.5915060880718116	282.8962060249048	1.3898687706443635	217.0	4.259555458740539	8.454342832547486	8635.502559028602	4.4536329499315075	2.423308604278323	3.436152797348587	11.71578425109646	1.3991695376351898	6.06758758148586	5.656221630527347	3.9625981330051085	7.753186118091351	0.9953516071294181	6.308323285020717	0.9959447361072423	8635.502559028602	0.05468368408757884	2.979323609333142	140.60518873376233	44740.18937954936	805.1890613838522	126.2160024147998	93.08983163513747	0.16469796818590024	7.427741839733562	4.072815192784191	35.701067998417365	0.22893075632002755	0.14459967256884723	0.9281681789436717	0.8294260004597469	-0.3903817225496482	0.9855120395151094	0.15524231034125408	11.498838790959352	0.006637312140081703
0.3353245490127681	0.2629647725977683	4.467596936893046	16.989336224615514	16.492422502470642	16.1245154965971	8.246211251235321	16.61324772583615	239.375	5.696941507545481	0.6883516460075004	270.84841395966697	1.1314816248967812	251.0	6.28046451759607	12.424009967308116	21029.341141017307	4.889448001320776	3.2698220979647843	3.5710650626912526	17.368121190607734	1.922389837419796	8.832080520047533	8.294235800137125	5.907167595628961	11.460953594978774	1.379690180988806	9.153263659568804	1.0055979496305643	21029.341141017307	0.04068189393819146	5.7765893089798235	263.5071869781665	215990.7645799638	3133.5782151655612	262.26367402690624	151.15787571469616	0.27689881879452605	9.724370626458093	4.451702684946725	53.27656841760052	0.18439763323480102	0.10429143594881264	0.9422559012025105	0.8420521968063469	-0.4199101347964752	0.9925605464932544	0.11329654742867717	15.347569045237007	0.004298869087341127
0.5406809029069097	0.3068081255519907	3.4285074189613978	11.174760814411396	12.36931687685298	12.649110640673518	7.211102550927978	12.649110640673518	148.45833333333334	6.041979766904708	0.7495354907646415	180.89572764684493	1.2184949378401004	157.0	4.139857609411494	8.47210900116458	5785.776920485036	4.166859310961699	2.3591314805954973	3.5761947326831276	11.67896704336883	1.3892943673289246	5.825056382052492	5.279432028597653	3.987559377980054	7.691407665388777	0.9958772654612746	6.070591593583201	1.1289127921975943	5785.776920485036	0.07282242687330114	2.9208004419925655	125.5497571105161	50778.21042918262	1061.5276871109731	138.36343381691975	79.28940965452836	0.2852815984459809	6.824216026218404	3.9680082183410024	30.26763406983486	0.25011244171113106	0.163937962276331	0.9368616783084198	0.8404929040083877	-0.3968120855334385	0.9839632223365388	0.14907129029435512	10.520605779203866	0.008855169329591493
0.5491467070386199	0.5053217248467278	7.569239101460623	14.97904944371132	16.76305461424021	15.264337522473747	10.198039027185569	17.233687939614086	566.9166666666666	8.225695676582742	0.7254758771472457	456.60496702418857	0.8054181396869415	580.0	5.825864787977642	10.00509303959355	39115.0143981836	4.66651596253833	2.3151728802253135	2.5915107034345084	12.829099494088759	1.3194570514833484	8.05331636885144	8.145735615531963	4.55213571721469	8.27696377687407	0.9627727436829282	8.21216658360437	-0.028324576351277598	39115.0143981836	0.044179548156956	2.5837754600577276	277.2645496674792	30553.78916737559	-65.50919029467424	100.12132138036668	49.54651371894116	0.34373449250786464	5.457927529476432	3.8109603610105482	18.59616906300135	0.26578253058812934	0.17374949772271425	0.9621884322863811	0.8716528034120182	-0.1845186575486794	0.9006863356204889	0.18399641329030272	16.266581200297132	0.0038840232278865424
0.5590105802466702	0.2670314511554641	3.0218367550684007	11.31640764409098	13.152946437965905	12.041594578792296	7.615773105863909	13.674794331177344	136.875	6.325991603431151	0.7013524342352642	183.13185896817154	1.3379496545619838	145.0	5.347456138749433	10.413215941526412	8854.989239665945	4.535806346053227	2.521247300642586	4.4364848132765555	15.025053629239157	1.6637194970218203	7.518389530553207	6.860227322600108	5.119460296844443	9.905593332394712	1.1078788119134109	7.814658745462978	1.3219195024288797	8854.989239665945	0.05208085612366231	4.542710174908951	178.87606782131027	154805.94028106524	2777.29512635452	212.82266003862657	144.01552522405203	0.20786359860182546	9.289839582127053	4.284044676097726	54.21247253987508	0.19216646012516725	0.10809137324974527	0.9316112957313791	0.8319492587655669	-0.4871955898809746	0.9943389126825587	0.10819692017989535	12.705706102646632	0.007981615883685962
0.8944223586871645	0.5382241856624412	5.0964758430885935	9.46905765079267	9.433981132056603	10.0	11.180339887498949	11.224972160321824	259.9583333333333	8.46933687856672	0.7860983222097512	250.5780841476536	0.9639163358781354	269.0	2.029901622207906	3.710494772254135	2010.0242288126958	3.0344207862678108	0.7227823977321091	6.1498846686848	5.6208379343287	0.5322226504181641	2.6370642399549946	2.363662868516514	1.9237470668900758	3.697090867438624	0.322298446884579	2.733534164601474	1.7964737734604515	2010.0242288126958	0.1693868243943561	0.5181012233940666	27.44981699683598	3914.913101106702	217.09201885610335	30.3134322194394	9.330309197227892	0.5369318040582751	2.207351536550813	2.6916397115953665	4.273102781266388	0.4585581172895242	0.390345031883232	0.9681286076545474	0.8892304788571275	-0.20149729396871893	0.8512741357561899	0.3735360731906002	4.710303934787593	0.029667184709635714
0.5822746736305529	0.45963672655818355	7.621623274204698	16.581841340826596	19.4164878389476	19.1049731745428	11.180339887498949	19.4164878389476	780.4583333333334	9.655186254923414	0.7577622745373169	540.9838404266336	0.6931617196219746	793.0	5.553378526460006	11.056676995808818	57835.07993089981	4.931373222451055	3.3234644008538066	2.4359004855219744	14.469518367771643	1.7458596922504281	8.283411831280835	8.144607355473651	4.935354165775171	9.534164201996472	1.3294727077359427	8.54002370939323	0.3636097670913309	57835.07993089981	0.0354282188569911	4.317093390395163	301.5817197830563	90857.09942131968	505.82324335358385	191.00119184674548	69.36637409266608	0.46809961184654686	6.4224048951812165	4.057016548274214	26.585888039181686	0.24716870924907053	0.15878632923648478	0.960250356862349	0.8692016171724022	-0.18848016187710911	0.9149042860559943	0.16179546528411934	16.46480233860228	0.0024531098801172315
0.8885080425566578	0.5423006099493882	4.3829081510273795	8.082063841743471	10.295630140987	8.94427190999916	9.055385138137417	10.344080432788601	158.41666666666666	7.180978723845433	0.7733118691804705	183.08946783554813	1.1557462462001986	167.0	3.0709568561856746	6.422650974452539	3455.11576642571	3.9449784005855024	1.8453840293003845	3.369157018231831	8.405843100474282	1.086549322602098	4.347886623103901	3.775049955535861	2.8942478681784922	5.5115952322957895	0.7718798260014313	4.548550974389648	1.1060658902602452	3455.11576642571	0.08379647889849043	1.7851978792551786	83.55972571267836	21757.318218444663	580.9726868894766	90.397466495987	41.79661193662469	0.3767419517309447	5.084775769572333	3.62437023059792	14.774594560655489	0.27992365856722945	0.19033074960625174	0.9345949068578285	0.8343621123517083	-0.32927510560709755	0.967206083439925	0.20268379017274393	8.444497775719288	0.009383813767753223
0.6561710372506476	0.4668206847137047	3.461170362130968	7.414346612026544	8.246211251235321	8.06225774829855	5.830951894845301	8.306623862918075	84.25	4.865079506949282	0.8347340456751642	111.33950096121264	1.3215371033971826	90.0	2.635970712273904	6.150483102657341	1460.7368575525104	3.687203389186958	1.4884428098124243	3.3016595958141512	7.403032265360847	0.975738301249676	3.8353913074706183	3.4633974024444862	2.4880533084917116	4.914978956869135	0.6658802043844321	4.028698242405508	1.1188470256543754	1460.7368575525104	0.10271604938271607	1.5201830469400468	73.87714324095053	11518.261807878636	312.2866595629141	66.6958548656043	49.08276250419149	0.16623542837960587	5.515267815360543	3.5849277579914394	17.35359896072944	0.27098578150422004	0.18149882335909995	0.912790772456619	0.8117452349829969	-0.4188120705685408	0.9797059517690679	0.1812568582569454	8.330830077697412	0.015816975316782073
0.4543451527039869	0.31580487109202876	6.351556817600274	20.112282611845355	19.313207915827967	18.439088914585774	11.40175425099138	19.339079605813716	431.9583333333333	9.137918114504618	0.5911824006014608	467.4378391416223	1.082136407774567	450.0	3.1805664263366267	6.073551228144268	9216.60926491232	3.8595580779053558	1.351720099007073	4.35454556832919	8.755157493646864	0.8744858543269819	4.379456420337645	4.09188793398085	2.9782272510242245	5.77693024262264	0.5699535232058642	4.525632985785235	1.2755156329214428	9216.60926491232	0.08586666666666666	1.3017153843907563	73.7710415343655	14059.395801971377	491.71452775656	64.29773144661301	31.527285079736462	0.3534475299590287	4.206678802161544	3.485550837387877	12.91343625754722	0.3267842507020549	0.23870841051116282	0.9568995250166551	0.8683846861614343	-0.17409316817813342	0.8652925150383515	0.23378568304295866	8.096963322840747	0.008153197936881492
0.4384979416631444	0.23067007113702262	4.860270393345104	21.070225406303386	21.18962010041709	20.09975124224178	11.180339887498949	21.283796653792763	568.0416666666666	9.239250471042526	0.6554960620428174	506.01978704394975	0.8908145594553506	582.0	2.3078305708531177	4.0830477623331145	6045.083306568903	3.432470494026603	0.9322497007010018	2.921117434176356	5.3279874357958255	0.558989781336945	3.148267925987473	3.0433720853648207	1.8335311285776585	3.494456307218167	0.39553509460526487	3.2228467348880976	0.564968629471558	6045.083306568903	0.1057498140078648	0.4751501427774072	48.74938736401419	1364.3421855281308	50.16006248940665	21.36741548572339	9.918128121434602	0.3771753164887754	2.4690380916885952	2.705348906646482	3.4009428322408235	0.4068703022242705	0.3243565276373325	0.9608551993108106	0.8686753121123622	-0.10790822858314646	0.6866693086608748	0.3351968336123442	6.773380770685909	0.013603453219506302
0.5026266962217398	0.3670710291365748	4.691569856226846	12.781095438837454	12.36931687685298	12.36931687685298	9.219544457292887	14.317821063276353	166.875	6.424119774517618	0.6333443865545743	231.43998080522718	1.3869062520163427	180.0	1.4006833643837444	2.681029407604609	717.5865127136735	2.778738688440551	0.6467819432155553	5.04308077664176	3.927458630211997	0.4383798026505461	1.9129352905115278	1.7155619864545837	1.3226611790232852	2.6047974511887118	0.2808154839098643	1.996645120520466	1.5472288467786925	717.5865127136735	0.18333333333333326	0.3272703116137642	16.571028863213222	1000.5684310302311	66.25692776395877	17.294040916160554	9.49071606620658	0.3022986723518852	2.2765307540091544	2.685263625834089	4.055741949841983	0.4483534699543524	0.37685203294138514	0.9377770049694376	0.8464428951324756	-0.15528085868094196	0.7690277095013278	0.3577661027400654	3.821049940475989	0.028634893068984497
0.3812657963656552	0.34757079898794335	6.64615906746134	19.12174177696638	21.213203435596427	21.095023109728988	10.0	21.236760581595302	581.5	7.290466106493507	0.7188460310952887	468.68536356837535	0.8059937464632422	596.0	5.197316776833141	9.433928040163913	32042.312509737196	4.637827856939442	2.3743122319678776	3.1620894851726837	12.812958479234842	1.3258185214923397	7.1439592017529305	6.916492681650977	4.368835681977081	8.444122797257762	0.9372043174681537	7.3322758616707535	0.7077964985755603	32042.312509737196	0.045707400567542	2.7261162353292363	203.11401706483286	52538.24510557879	947.6328507480237	125.54786849354385	52.01580488250803	0.4187262401616136	5.578665914204635	3.836627808448607	19.44444615841363	0.26472805274052547	0.17421477281622028	0.9625399773015241	0.8724997748222574	-0.19214665768195419	0.908945345185115	0.18551668534043475	13.589398842047789	0.0034797050736025048
0.4894125909555704	0.28780226830970607	6.286519530836205	21.84318965850275	23.345235059857504	22.360679774997898	12.083045973594572	23.727621035409346	882.8333333333334	10.690332045501753	0.6594051418632191	674.9178953103747	0.764490725290211	902.0	5.950868900187779	11.181707103783666	68472.7436052654	4.910989423485936	2.8538096864107247	2.621481326768903	14.466785328485338	1.6240912111007126	8.485255128378977	8.321443402294182	5.019360128278817	9.44742520020652	1.1865634921531385	8.712756888612954	0.43017249299996757	68472.7436052654	0.036386251788339284	3.9125780063907856	290.1908483574879	87369.4409268553	983.7855719843805	173.41615459886845	69.03393940635314	0.4356868161894507	6.484852289614567	4.047164584110119	25.135001721351575	0.23871402578246995	0.14772341274859244	0.9582151260899512	0.8648623573739336	-0.17198211256407922	0.898308221209384	0.14875136983115864	16.249514605644258	0.002389243588480461
0.5720540371352003	0.39289565428601836	5.221967440000746	13.290977853878939	13.92838827718412	13.601470508735444	9.433981132056603	14.628738838327793	325.8333333333333	7.603157538785988	0.7547938212217734	303.3794286048946	0.931087760424229	336.0	5.748328056844145	12.032971914626097	28099.489088385373	5.052608582274415	4.057491101740184	1.890542311987139	14.507774275818903	2.076019183867192	8.828772240868277	8.691709056885196	4.956726567630536	9.551047708188367	1.6556727614909166	9.144912892459432	0.1919716040436986	28099.489088385373	0.032844387755102025	5.682212529544491	401.5156283835201	110529.46947358004	-168.19429981243368	227.38360928381584	115.90405465282905	0.3298013586511675	8.502844966363442	4.333188085199531	40.492805255800256	0.20184275540114324	0.11697577040428435	0.9391951029800604	0.8389082603594264	-0.3410989805999573	0.9835758035448972	0.12029609943489541	19.326616758579675	0.0034017165912457533
0.3941261018625816	0.33404028487446163	4.854521031210913	14.53274126213648	15.132745950421556	15.297058540778355	6.708203932499369	15.329709716755891	272.1666666666667	5.727732663023345	0.7678519927515531	264.5025713431012	0.971840433593758	282.0	8.65868039107882	19.097450115207423	56636.11744804259	5.559174921020018	6.560266580999452	2.0516164348325527	23.363323511500024	3.3983938813304477	13.614511442051334	12.768011622552166	7.959583215560748	15.403740295939276	2.6850409021288817	14.17170758642178	0.3511140744967038	56636.11744804259	0.023741260499974846	15.482374109297913	869.4983784661329	888156.9782896497	1807.555315913037	628.6171040910278	351.6871705556812	0.28836356873635877	15.076984947093687	5.023198371682865	114.26540921224874	0.13314171006849754	0.06493850567422733	0.9272711170727194	0.8223427991629662	-0.4955682446858971	0.9979681444173691	0.06699956237288496	28.281624500903487	0.0031104040583802323
0.9068796760860871	0.698331834714801	5.0155625502885055	7.182205222445377	8.06225774829855	8.06225774829855	7.280109889280518	9.433981132056603	150.0	6.513395945715067	0.833698474392747	163.75803701580122	1.0917202467720082	157.0	7.421506638552986	16.990744345673093	21369.858834516846	5.154075290585897	5.351334978988362	2.383865650214672	20.3986821327158	2.9277079635649077	11.145786215256894	10.37200158114674	7.053306785649886	13.345375347065913	2.2594166485506673	11.666779784427401	0.6983596195997647	21369.858834516846	0.035173840723761604	11.885200182113241	512.5431602574575	657463.1551564373	4642.633167756982	543.985828870209	263.8680872682878	0.3524632906566553	13.115410236168783	4.720166765554096	85.83940036007928	0.15094190556930936	0.08054270312793127	0.925663600358211	0.8201277438151605	-0.5826909438332994	0.9989275390707516	0.08564408315438087	21.02869525224961	0.005760681541277046
0.7201334461415494	0.5784706130064413	6.970809750201644	12.0504129224003	13.601470508735444	13.92838827718412	10.295630140987	15.165750888103101	467.625	8.677905385236787	0.7883355309203526	369.5769164428493	0.7903275411769031	479.0	10.52911541189209	24.276983385705446	156562.48753740167	6.0383274305184775	9.021829323565964	1.7914979621899816	27.84619937531584	4.488346779932406	17.334425809014053	17.137183214259778	9.464808786280884	18.381390589034957	3.6360585456502768	18.079070561111735	0.16815045893390437	156562.48753740167	0.016766837661969746	26.370474225444273	1615.7094870033357	2638353.698175092	-3068.317759029163	1155.644201985193	446.7128171774856	0.4448777831888154	16.36899470245105	5.255187275727507	168.70295395698992	0.13911023976402556	0.07334843913412827	0.935329968125285	0.8368195636514096	-0.47310869690383994	0.9983640790321705	0.07310947933830678	37.91675098878003	0.0017495961351843608
0.4988100712179849	0.30294885743609634	4.038587551177406	13.330921876902275	14.317821063276353	13.038404810405298	8.54400374531753	15.394804318340652	222.25	6.649598090819016	0.7047014271592899	251.79097133677396	1.1329177562959458	233.0	2.749996948134917	5.886913748038852	3964.739461982435	3.8743326329282457	1.745814965130033	3.2842726776111193	7.663522751671145	0.9894480932617529	3.9434476747017033	3.5540047534942496	2.579918915876726	5.083603835794419	0.706389760103029	4.125051417019873	1.0490616074639096	3964.739461982435	0.08504485254839837	1.4652696299473875	67.9542110883904	13480.211516221649	365.6934720142817	70.84667693662102	35.42691709398604	0.35052828185474555	4.7002712022483175	3.507245267393514	11.847842843807506	0.2910305066142525	0.1992507934349694	0.9338109595270149	0.8324026884409436	-0.2642553615871645	0.9393670607644544	0.20108841550999926	7.682441014034179	0.008928020802779461
0.7141113853825363	0.4732662786956149	4.700469550527835	9.931976483688965	12.041594578792296	12.0	8.602325267042627	12.041594578792296	184.83333333333334	7.092537486353899	0.7272844738930244	215.7578829009078	1.167310457534217	193.0	4.159794385692557	9.499920013818151	8612.79702606862	4.549263231328863	3.355148820781258	2.6729522986745775	11.793471659049196	1.712607700848565	6.353678595945778	5.685755083765951	3.9656321473355938	7.827839511713602	1.2609450774064763	6.680261321743365	0.8166190321883015	8612.79702606862	0.05479341727294691	4.256659626200888	201.18664853832277	93332.9183189082	1253.9825925923544	204.38187803203684	106.59598504571679	0.3232437353500217	8.275247329954583	4.1788234296547655	34.53701733480961	0.2072559803756639	0.12443225802844611	0.920816682355909	0.8164356780277198	-0.4248489059936628	0.9905361378716362	0.12459621549409496	13.28017497809924	0.006591581007650216
0.2479041038004865	0.1436405355052067	3.9293324357253527	27.35531736849395	23.53720459187964	20.09975124224178	8.602325267042627	24.859605789312106	328.625	6.781495436414375	0.5900895713717899	390.27127250647294	1.1875885051547295	346.0	3.945704509760502	8.218478747943784	12333.328955090012	4.444973407705749	2.4823666897694032	2.6116025498213236	10.227411142260108	1.364481382201746	5.742498467868291	5.3120557710969125	3.5181545235614844	6.709256618698623	1.005225780072239	5.970381847735922	0.7552262027328226	12333.328955090012	0.05265795716529119	2.66917075430493	132.36698653387265	30291.407551654098	505.910745549478	108.86614067889731	78.6745026206173	0.17435958822422085	7.1029958517904355	4.03942600730132	25.60963663110542	0.22027039823548364	0.13114171663130533	0.9144911443846824	0.8097725418014032	-0.25772253534736395	0.9506732570842227	0.13927769950063978	11.169415599228037	0.0045382726058645
0.571811995331096	0.38367086054773974	7.439638592892222	19.390679245932763	23.021728866442675	23.345235059857504	13.341664064126334	23.366642891095847	981.25	11.087822990442083	0.7160014710228565	666.9449519423171	0.6796891229985397	999.0	4.561114369417577	8.853204376490304	44564.85844792545	4.556940956600167	2.4383944759421325	2.7456086617194004	11.628538191960576	1.3667214169146324	6.472447876824876	6.078427660213512	4.0217899679515625	7.606748224009014	1.0057702913270832	6.679031959486442	0.6909631897401397	44564.85844792545	0.0480791101411722	2.716886397626463	159.2262058372419	45840.758509215346	870.7398729067002	131.71900685215422	43.13923892569732	0.5107860666560078	5.0606108818195565	3.716351424704257	16.076757130987367	0.28386656890125067	0.19328405138842614	0.9606150404785063	0.8702401764335264	-0.14312979120656272	0.8418997844844296	0.19976624858777897	11.706395085923946	0.0034081230560161833
0.5932499149026679	0.3159870139566478	4.444472418201669	14.065364150728781	12.36931687685298	12.083045973594572	12.165525060596439	15.588457268119896	255.125	8.344276085494887	0.6515232340599536	298.57691644284773	1.1703161839994032	268.0	5.153920708578761	10.618909751501366	16500.395259556633	4.76968901055217	3.116519336529646	2.8565756338653694	14.053883104783763	1.7290360541460466	7.558649163963997	7.154653945361993	4.870297072925692	9.18358603185807	1.282599561857813	7.84656861489125	0.7876006815502511	16500.395259556633	0.04302183114279348	4.43546184430278	213.46207452238556	102566.8595411816	1356.1644015584939	194.05528391886116	113.81565082136423	0.2716773800167908	8.602627181887762	4.308072764209391	37.088538588684	0.1923121432659987	0.10780999530091855	0.9341421410576655	0.829421448443938	-0.3697816435535952	0.9863468764494168	0.11417603169746074	13.905198662531498	0.004278885227851644
0.5069799512472809	0.38563495742980924	5.331201960189936	13.824477935614242	14.560219778561036	14.560219778561036	8.54400374531753	14.866068747318506	339.125	7.008733149816819	0.7639211538233316	307.8521039589306	0.9077835723079414	350.0	3.057728286119185	6.1522879526645164	7051.93570961805	3.977493044533494	1.6751162303663891	3.198439198399135	8.029941988837729	0.9730552526415217	4.325348162446797	4.003086640343708	2.796777766467621	5.2331642223701085	0.6930412056043214	4.488695550131002	0.9715797542152724	7051.93570961805	0.07497142857142856	1.4397510153839717	76.95835758269821	15664.275272619308	473.1003366989931	74.47652450165236	25.586946875874226	0.49562705428474413	4.0578562928339466	3.296322731982835	8.22560498319374	0.30599863599931704	0.2105784037482179	0.9534613779550434	0.8549634761693578	-0.2002972221926635	0.8937216253704006	0.2176190331059152	8.042583568974575	0.0070547567721573655
0.7763645746275609	0.6601465119264478	5.932110138601328	8.986050871177325	9.486832980505138	10.0	10.0	11.874342087037917	210.54166666666666	6.976451562183207	0.7447227003429695	229.81669255346858	1.0915496974635357	220.0	5.825322920147806	12.48760952353349	18346.081269387625	4.942445027488436	3.703186837093215	3.047331242187996	16.297879838054943	2.130668681917826	8.754975010363406	8.181638534311523	5.5449334970279756	10.752946341026966	1.5678526768326662	9.131882527563333	0.8593616837118195	18346.081269387625	0.038347107438016524	6.741691065128757	315.1032687456858	292809.9339279316	3361.8995015455494	326.5819750919933	139.786353072539	0.40552747406099104	9.38593303230405	4.404845320926037	49.47623422652243	0.183716315036664	0.10022761353494133	0.9397404003673208	0.8378940572380097	-0.45595380642346217	0.9950545329273145	0.10041654602748937	16.3767117540988	0.004655171042299817
0.38107014045157733	0.17231163284619552	2.9298378106074368	17.003134159970468	15.811388300841896	11.180339887498949	7.280109889280518	15.937377450509228	108.16666666666667	6.47938672245696	0.554641884017392	197.94008830930895	1.8299545914574016	121.0	4.167063114822222	7.785019502315773	4154.636152893139	4.027486031651214	1.790604713639616	4.938214795555492	11.547224954520845	1.1203370356278286	5.678903443964137	5.250533885081812	3.9942178625725195	7.553007091948325	0.7513459842467869	5.8596788285983274	1.3341217895594781	4154.636152893139	0.07451676798032922	2.0858916484557146	94.49515438356686	29155.35886993047	648.6208567633023	97.01506180506603	70.39989715119911	0.17275105718976935	6.1427649058957305	3.659509231497011	31.145260913530418	0.26743099021925676	0.17983097022052671	0.9451593646707039	0.8551658833926107	-0.4581594354843447	0.9864971605734769	0.18341021410484334	9.36596602140391	0.014975853620632841
0.5764518614504671	0.45957448604501455	6.906940759216183	15.028990879488596	17.46424919657298	17.029386365926403	10.770329614269007	17.578395831246947	580.75	8.663489768203295	0.7619151681210906	441.81146734798676	0.7607601676246005	594.0	5.19380131481556	11.740801334420059	43459.43439664869	5.045511545520556	4.0621155336960975	1.996145239288853	13.874704720043946	2.0866700805708693	8.20091022291144	7.8508779742714445	4.731486591362531	9.143218128681415	1.6394986313207995	8.553597545523699	0.38075624978357875	43459.43439664869	0.033052182883832715	5.909102486535686	358.58858360266635	158825.425810398	799.3190572878375	276.62110507567695	91.09503738883122	0.508811198877706	7.547207086977774	4.213764629524857	31.15825111384526	0.2194612355050129	0.13353879826650286	0.9460932038173347	0.8470586097698913	-0.24965051820227074	0.9592607135454542	0.13595989574848752	17.665205368543024	0.0023627049590062223
0.4125187881205953	0.3218413392954468	4.4138891475946656	13.714487881691182	14.142135623730951	14.035668847618199	7.280109889280518	14.628738838327793	178.125	5.657483920649836	0.6845680778743872	223.64064307110593	1.2555264172412965	189.0	4.563288306845175	9.615343807756622	8649.85377860619	4.402022788045042	2.5256535741698487	3.7582944766591524	13.038109473491673	1.6498071112923514	6.446196820517117	5.551556610050273	4.383681067690411	8.654428405801262	1.1235391666682253	6.765088477546133	1.271383552195109	8649.85377860619	0.06312813191120067	4.212968660182476	171.99402590485295	154253.51061766924	2947.4719464533077	240.14847710482934	88.58458014648778	0.47208793437781876	7.051938483052866	4.054837245137161	36.32825511320728	0.24573560388082233	0.16026513219105118	0.9438552938336371	0.8518830022351704	-0.42302070171747164	0.9897051168067025	0.1662393358503334	11.573036399851155	0.007150566161348848
0.5435569855176775	0.27496912483674035	3.8384746552965088	13.959656952668988	13.152946437965905	13.038404810405298	10.198039027185569	15.066519173319364	228.45833333333334	7.587869052053643	0.6906626184341013	261.6713508873906	1.1453788840593424	240.0	5.970211111585835	13.649680396992169	21533.825570068944	5.036862524416978	3.9662554411870694	2.8152599025615923	16.412343578311425	2.3589331213673885	9.024823534106636	8.167246978776813	5.5980733688333375	10.814270209478089	1.6969573554728878	9.472289755313685	0.907231419506074	21533.825570068944	0.0370486111111111	8.276833386855639	349.63771270993925	347981.43253951235	3903.4991864362387	388.05728381490553	189.84650144914187	0.34718191034960305	10.70860636842134	4.593664220710775	69.30497604176128	0.17685387038923267	0.09658864794520844	0.923031441724053	0.822549482111705	-0.46410146096652416	0.9957044071327406	0.0917608115889805	17.3077002386053	0.004467993017881092
0.5503572525156584	0.4835136923440086	4.88161201653721	10.096119497406203	12.36931687685298	12.041594578792296	6.708203932499369	12.409673645990857	180.95833333333334	5.556472587662248	0.8194755839674324	188.79935132966753	1.0433305162127609	189.0	9.053219126026281	21.392062314036654	43577.208604219224	5.548120752855313	7.778415814097107	1.9340648521190051	24.54802741538195	4.07328936241143	14.448756189299289	13.44234308646499	8.448846907711383	16.099180507670567	3.2940280373228483	15.184440763234093	0.4718184338855008	43577.208604219224	0.024607373813723014	21.80068587435065	1061.5180881522479	1840097.438767167	4457.140276467189	956.8166235892488	495.6104654260062	0.32461615744317335	17.76243047770752	5.107569606286338	165.05404781170196	0.1256434510503574	0.06334892051058413	0.9108135143673428	0.8069802199519897	-0.601685433759773	0.9993963805882656	0.06743116307173512	30.74814625105798	0.004475220601343229
0.6682251974654373	0.32567631646558076	4.968133462977296	15.254819622422115	17.46424919657298	16.1245154965971	12.041594578792296	17.832554500127006	361.7916666666667	10.193654854492646	0.6274654699681423	391.3211605592382	1.0816201604769913	375.0	3.3250981908695763	6.5737018707161745	9307.227698334977	4.138598196109823	1.8484890754572874	2.7282516875267757	8.830372870572928	1.026167018050307	4.82539943499293	4.6338855441718465	3.0413439312663852	5.789028939306543	0.7644462786556115	4.981894605692357	0.6096389690411771	9307.227698334977	0.06231466666666666	1.5347941549965305	89.5623645988603	12296.709408850193	241.11369284257086	66.28618211744298	37.01337987643093	0.29323719462390463	4.893351013567029	3.573657669627511	11.919479528471495	0.27335936424105517	0.178703216333357	0.9446720764330464	0.8428972926494542	-0.1760459871183304	0.8760351914829893	0.1900457684305018	9.066171891498241	0.0054891874851772365
0.4841714089844269	0.3870203888047002	5.540559572994156	14.31593717867421	15.524174696260024	14.560219778561036	8.54400374531753	15.811388300841896	343.5416666666667	6.931367474731234	0.7126233228001402	332.87182580231354	0.9689416396913917	355.0	3.5783017571375013	6.739614105536088	8899.406842463171	3.960604533513644	1.4006228491510844	4.746504666220818	9.623275033523555	0.9765567583029985	4.839136732151061	4.459688827834921	3.3108797725352614	6.312395260988294	0.6143980256834676	5.006870446587403	1.4277462496793936	8899.406842463171	0.07918270184487204	1.6515073564566873	80.32097124367971	30195.57783571173	956.4659510081713	88.6501529623321	30.89079771544332	0.4915210611848622	4.182731301005113	3.4697629688364953	12.619440523541407	0.32432053542048167	0.2355494387676136	0.9604668208303936	0.8727711480703966	-0.2144138531355786	0.9089547523657485	0.23476181407878344	8.114512228141773	0.007960568630321015
0.5043193472512904	0.27490057363121395	5.027229203133197	18.287445299686247	19.4164878389476	19.1049731745428	12.083045973594572	20.049937655763422	507.75	9.222712476431445	0.6925120043590659	444.4505416267311	0.8753334153160632	522.0	2.9940878188054563	5.403012784358969	8878.399446899055	3.7741364277554266	1.4227656891542781	2.4398615136931903	6.476585014369518	0.7608914568830875	4.022955585908897	3.8646821927420456	2.2421891149611066	4.234395899408412	0.5676759902676026	4.124127551275977	0.5229389726563813	8878.399446899055	0.08309478721686411	0.824256412997993	94.82204375283283	3254.1465753797993	71.25708190116191	35.88553578209793	17.259422923294853	0.35790240804666157	3.309722843973774	3.0713189747128458	5.620615306102431	0.3466298617837103	0.25548927380112424	0.9532972361568434	0.8557078235171196	-0.12344604139305769	0.7593055508088699	0.2664238282670249	9.494322042348308	0.008661579921409316
0.7288875501573201	0.5917192611439933	7.242943617927281	12.240506763163706	13.601470508735444	13.341664064126334	10.44030650891055	13.92838827718412	514.7916666666666	8.921952987286502	0.7966123427146963	389.9342938397173	0.7574603846340119	526.0	2.891353958122425	6.1959442601789	9934.473159995307	3.904127961812961	1.7700286280176232	3.123646547185602	7.999387672138161	1.0622399548362926	4.1504243247894514	3.6626518695828967	2.72654812049996	5.272839551638201	0.7665266926653728	4.345898192854117	1.038722858385267	9934.473159995307	0.08785727710390494	1.6608090268486977	85.56875076560183	22121.09583269682	665.8383403944094	90.87809677915847	22.128986245546244	0.6120944547056898	3.6543201431492425	3.2821589458734435	8.120945779488334	0.34433053158498633	0.2552535086477579	0.9595615567210352	0.8682002677143141	-0.17540300612703297	0.8654096943047627	0.24235946926723445	8.265998136377744	0.008296181823588775
0.4836922537142438	0.4099654965079879	5.227382313841812	12.75078600118232	13.601470508735444	13.341664064126334	7.0710678118654755	13.74772708486752	239.41666666666666	6.167456417539906	0.735193371576995	253.6211465881491	1.059329536741312	251.0	3.556071319350415	5.486204214223818	5178.119846286646	3.5503820757576516	1.0745238768133323	2.3343555129060456	6.157800852482793	0.6077071787869182	4.482202017260214	4.470655706226288	2.7580790872444174	3.3997217652383753	0.44955175511125256	4.54202152647461	0.15774091969365103	5178.119846286646	0.09420485389120808	0.539824623427222	71.5417185722994	1576.4277814645152	0.1330123395864198	25.15171501775911	9.224223595680302	0.46808644075421457	2.3291357544266997	2.690548463618059	3.6273293747416995	0.42423386114342065	0.3447769444638996	0.9590759341850829	0.8684668903489288	-0.16872199683903652	0.8260634570278	0.34617136743567206	8.218924830916631	0.013943977847114507
0.45966471913813206	0.3494386770711673	4.7140362904573445	13.49031060318854	15.132745950421556	14.035668847618199	7.280109889280518	15.427248620541512	270.1666666666667	6.201019834500825	0.7823936857421403	258.3132184970982	0.9561254231848175	280.0	8.28176244975662	19.35979338870103	55657.55831518334	5.651114133291099	7.653490599439007	1.748479235565822	22.301057352709034	3.72168794371951	13.455241838712881	13.036170329963849	7.493893603793381	14.807163748915652	3.07101281930353	14.09882952527612	0.2548372375263652	55657.55831518334	0.02239795918367347	17.73346104454805	987.2314098375535	1094026.331241344	234.34030803477086	726.2967514940526	387.7460578281899	0.3095982951159532	15.752855652530883	5.019727499488502	124.9345258249726	0.13856321640724684	0.07196536564620964	0.9163641756036734	0.8127145222219377	-0.5219701277771168	0.9986511210440716	0.07117043027100775	30.033409374220067	0.0031137854782587525
0.5195591025612315	0.27081735310564076	3.3580964663750756	12.399857054452289	14.142135623730951	14.317821063276353	7.211102550927978	14.352700094407323	153.83333333333334	6.442458603098786	0.6740819696083531	205.97051149353857	1.338919901366448	166.0	5.843992976438547	12.84499600870516	13981.074388071733	4.994685397078911	3.639518598580092	2.706381074586601	15.657865355396895	2.117869350153799	8.806112491463304	8.146692614635993	5.393869918098195	10.2639954372987	1.5250740779374776	9.177327480654656	0.7471258089127472	13981.074388071733	0.035926839889679194	6.675722474873072	336.2961449696643	197737.1224724902	1590.7279806948648	284.66730733166423	188.09441084291515	0.21611982940425228	10.965308861708099	4.416613797708928	62.32435022635847	0.16294850859591314	0.08410735394815008	0.9159659305213737	0.8107261384404433	-0.5402639639899529	0.997672942180089	0.09081110194202814	17.659994289026784	0.0062783637280891
0.7205173334041224	0.6087788702185906	7.02095666390833	11.532852086977588	12.649110640673518	12.649110640673518	9.486832980505138	13.2664991614216	398.4583333333333	8.30961983225326	0.7652544218312207	342.18966304751024	0.8587840544954769	410.0	3.5383099326392458	7.3461222604346315	12425.822963967119	4.3118925477329455	2.312930488884632	2.6826324133993453	9.79328091641236	1.2121937497177306	5.310523017089586	5.045785355889462	3.298412664715706	6.494868251696655	0.9207959611987521	5.505168959983751	0.6230854038113347	12425.822963967119	0.055966686496133254	2.105230562930298	119.77112300062005	26951.42023434995	467.0194563084344	99.26143517648318	37.28873869465211	0.457629566729507	4.8612778504990395	3.617773054968691	12.938562998770994	0.27717614490812426	0.1831450655699816	0.9551371353901128	0.8580331267942696	-0.18762219180589285	0.8968504772423496	0.19368378065618375	10.209310862974746	0.00464328288191402
0.5534063768222608	0.3932109586930629	4.560453543131531	11.597981801650095	12.36931687685298	12.041594578792296	8.246211251235321	14.071247279470288	196.5	6.418397087301695	0.7370109418076055	221.77804907009497	1.1286414710946309	206.0	3.1108366711123825	6.848582185251043	4856.140376980974	4.065564257537153	2.110137302816091	2.636338192997168	8.758304528276247	1.1265273601723331	4.657016482343999	4.450846876317688	2.9770747929927404	5.781229735283507	0.8456430044938981	4.855254573720702	0.7165200685164711	4856.140376980974	0.07470072579885002	1.885694458812117	105.12628496107337	18843.390972152414	361.08001253515374	85.83278552799933	45.846468018786524	0.31542270312887943	5.422710208697958	3.6963396692825015	15.004062656137561	0.2652076297828843	0.17268019730005468	0.9381500164991272	0.8354666734083765	-0.2944144120913764	0.9563027126055748	0.1636430620926782	9.751386836261553	0.008091973942349874
0.41862289216435605	0.22941436928069955	3.216499428910124	14.020479357919301	10.0	13.0	7.615773105863909	15.165750888103101	103.54166666666667	5.869293618342832	0.6103495405641315	174.70913093852874	1.6873316468912232	115.0	4.06633358697719	8.175246196252765	4385.209629853015	4.34981428361478	2.369793799151166	3.598214714035532	11.226537768944084	1.340361234386896	5.944454650262691	5.6642986016036065	3.82242584504959	7.404111923894494	0.9554633019181805	6.175132197038034	0.9518321814162454	4385.209629853015	0.05572778827977316	2.795716561866054	136.357272845892	40765.07313951749	522.4625266344573	126.36008787879379	92.84385442185484	0.1709155960430912	7.540296585455106	3.822635717883163	33.94584530455369	0.21632830968413883	0.12842026488162472	0.9193764008950193	0.8177410634996669	-0.5294526307203785	0.9947498665993613	0.13937405702331557	11.308808922251579	0.01144550720461095
0.36795036162632083	0.23364566305198248	4.1050594968957	17.569594244864668	18.24828759089466	17.11724276862369	10.44030650891055	19.339079605813716	226.83333333333334	6.464738556025679	0.634553405341422	283.45700578255264	1.2496267705329285	240.0	3.8914913730886127	7.198112531788821	6962.031296293869	4.001963376205379	1.6324311074089835	4.991751547348058	10.816442324474647	1.064731144820186	5.204667984619523	4.744513303712863	3.7196443774505004	7.096797947024147	0.6910367047757937	5.385950587831064	1.465662670057387	6962.031296293869	0.08097222222222222	1.9198949044343347	91.33567939652906	40045.30548479652	1183.6451892924238	104.32548659402833	44.449468574595215	0.4108360648981485	5.069977211982214	3.6689657299851794	17.897376881466393	0.288294002703377	0.19797162692617531	0.9573660490347702	0.8672143851482412	-0.3005831982422642	0.9578797232068061	0.19938589080145055	8.736795134686227	0.008593031048239698
0.8070674911103873	0.35952410101293675	5.113806659276213	14.223821559857546	17.804493814764857	15.132745950421556	12.165525060596439	17.916472867168917	501.25	11.479583980316066	0.6992587926413674	436.39769253256134	0.8706188379701972	514.0	4.428512496946132	9.66062467356234	25465.647930776515	4.715286979762328	3.333345670271968	2.163360822384274	11.74637579907547	1.6798543481300887	6.757670776757801	6.338137771228338	4.057856309839473	7.688519489235996	1.3037468725629702	7.038754301872832	0.5177367636658728	25465.647930776515	0.0424230495541189	3.8779477950869183	203.68101878823185	63758.87161879085	669.8069425390094	167.87503609071695	85.2812246185774	0.33366871965738976	7.36006485627201	4.085123051403583	26.60357997070757	0.2227951489357334	0.13696028384173653	0.9270496734713378	0.8243042504091961	-0.2228191176198243	0.9380199190691992	0.1430107844039145	13.522277022884477	0.003090434150402961
0.4926863333413393	0.41400425611681685	5.216761308689079	12.600743184671753	14.560219778561036	13.341664064126334	7.280109889280518	14.696938456699069	256.0	6.208213957031797	0.7531471073492919	258.8794768373468	1.0112479563958858	266.0	3.8851407410504253	8.244693172354372	9097.375776825376	4.317307934238063	2.462989069207704	3.3450374853046223	10.806087548633775	1.4116940367826176	5.587440629232316	4.94705786514932	3.6744405416069017	7.1316470070268725	1.0048025843949222	5.848133105114229	1.084212547151571	9097.375776825376	0.06402283905251852	2.981168029936971	140.63449397264077	65113.65205686957	1419.6060748758912	155.79768758671622	58.761618160103275	0.4600934193168174	6.068998887804657	3.8526292607168355	20.10343431276511	0.2508242875555503	0.1624478814592296	0.9441405521881906	0.8449065503626366	-0.30228849976617606	0.966840083566172	0.17357939812776585	10.781370980525358	0.005787780841254628
0.44146040061396785	0.3540127535213188	5.2193795418997615	14.743478843581968	15.297058540778355	15.297058540778355	7.280109889280518	15.588457268119896	324.875	6.508662076731255	0.7656364251140381	298.4963782237854	0.9188037806041875	336.0	4.095228814337329	9.349325183232086	14436.157872964328	4.591875420437938	2.9552253315640984	2.4922511218003502	11.268564011248117	1.6278968330694101	6.260839430669385	5.688411697105307	3.8813513989246355	7.387212612323481	1.2280728237516962	6.554750611144454	0.734743751187288	14436.157872964328	0.0509141156462585	3.7666451976740443	187.23546603281778	80174.992132086	1211.8231614127176	184.11364251584288	74.4296958527587	0.4315543963571241	6.870901673166088	4.025057350711122	24.940502771455883	0.23188239246499592	0.14467618843741842	0.9352600577338298	0.8331611223375965	-0.2953724822965852	0.968848274778918	0.14832668231317586	12.635654756081284	0.0044360660165939135
0.6946538195192229	0.5417685389086266	5.712808174907048	10.544739615953512	9.848857801796104	11.704699910719626	10.198039027185569	11.704699910719626	204.91666666666666	7.3249436500577705	0.6805472129749056	246.9888718861095	1.2053137302290826	216.0	5.613450556113314	11.067279069396497	14775.817131493699	4.643796248889622	3.2086696531822927	3.2955661366072695	15.761090870310024	1.8017971042908902	7.986193744263485	7.5304224330565575	5.419448396969731	10.341642473340293	1.3864489825095236	8.270825883426172	0.8359868470171072	14775.817131493699	0.04899691358024691	4.627270273039093	203.9856577202452	117886.35553342577	1486.696659537029	198.59826875935735	113.0388178831274	0.2752549377795781	8.274717493022745	4.2657944220289	43.3178769130763	0.211652590990551	0.12884568364156	0.9485347579478017	0.851452501425363	-0.39493232937632894	0.9880601957661413	0.1298563596138336	13.508662839067568	0.005643691237016226
0.5798094554425629	0.47422025417973074	7.824092407516005	16.498857521489693	17.08800749063506	19.924858845171276	10.816653826391969	19.949937343260004	806.2083333333334	9.566193594959373	0.7787666725548322	537.9083536576455	0.6672076328380533	824.0	5.868216146642054	10.913018792318503	63010.68729371122	4.7719463950973005	3.2397267456032193	2.087263639231273	14.545223582196058	1.6292929175746564	8.536705424347474	8.61251461678412	5.000094298590706	9.545129283605352	1.2889448119536406	8.74467156022749	-0.024771566327030824	63010.68729371122	0.03884967951739089	3.5939411941678947	292.2507923183735	52936.293235473255	-315.85662994172924	149.5964630362426	56.41700655808183	0.4532547617920545	5.747037409918095	3.930255376684483	22.280413688923275	0.27222356452376617	0.18460996098149707	0.9667735132751776	0.8809287564972761	-0.16085403741317256	0.8772209949992198	0.1826737167136134	16.39766496014374	0.0032874240859776323
0.5759301342825838	0.38768792558151527	4.852895726953748	12.517531258355834	13.0	12.649110640673518	9.219544457292887	13.341664064126334	261.3333333333333	7.209223458511315	0.7512497885634052	263.12551731281826	1.006857846860274	271.0	1.6385341763077035	2.8231517136231568	1327.9217952680597	2.8518939693844456	0.6278190396580632	3.041545417266707	3.5980498610338936	0.36095663141377615	2.1668309158294163	2.129849500474077	1.2640557498194689	2.333994111214425	0.25296100795271265	2.2136125282766614	0.5931224440440985	1327.9217952680597	0.1626748001797361	0.20492420754924903	22.782513309517697	281.14188362434385	14.39593625958172	9.792443448875352	4.750475679025241	0.3604336570535167	1.7389695461719479	2.1637591776154776	1.4481984272345199	0.47154768521394386	0.40125650347105846	0.9576849283629806	0.8620213301800201	-0.12937941005724574	0.7018561156025345	0.4118534384118362	4.638789109619152	0.02912138503092459
0.5184702056586935	0.32307713124467735	3.9924974163127187	12.357722135674976	13.038404810405298	13.601470508735444	7.280109889280518	13.638181696985855	190.83333333333334	6.407110737156394	0.7040102065613589	227.6886208656582	1.1931281442741914	200.0	6.213265920899824	10.891843136883471	13909.914329427222	4.3598871179465055	2.290453509532716	7.202215019048778	17.63803871068424	1.544398468868592	8.076845018259947	7.486027377169455	6.00106908947105	11.636969621213188	1.0076497369056778	8.339638580126605	1.824277811551251	13909.914329427222	0.06415	4.314146198145591	136.817889229636	216189.59684844708	4165.9021201388105	218.8063016164206	105.56375559078062	0.3600099652056362	7.0919126690597825	4.065569888726184	52.893625820616805	0.2591150671262461	0.17404816239036056	0.9614539404931173	0.8824026758875897	-0.3894235637071875	0.9851080254594008	0.17372380820960373	10.408537152821976	0.007384423945592738
0.8503422187110942	0.5967129295202633	6.158093901562996	10.320027599391706	11.180339887498949	10.295630140987	11.180339887498949	12.727922061357855	247.91666666666666	8.775555166026471	0.6822147925526852	279.7478828607137	1.1283948216230468	259.0	7.6759886745124275	15.826162693821319	36896.144469532366	5.310616237600203	4.990667400135656	2.46307368043138	20.850929648842456	2.6459108754453227	11.509579481653239	11.10426745418417	7.182275065360569	13.668654583481887	2.0118054486478387	11.9354998325592	0.5493575183168657	36896.144469532366	0.028905353229677553	9.985736408527481	516.7223980485909	416420.15495121724	2034.72675216293	422.5920413354722	217.944626617166	0.3249275583048776	11.727459285631072	4.707283299696211	76.28837989920497	0.15819921437477735	0.08200905465877707	0.9416037858158709	0.8401713726476162	-0.48510134699381247	0.997208828571419	0.0886993275358434	21.573281573708048	0.003715077258922642
0.22636917518220823	0.1674044537531218	3.020015643568766	18.04023474801039	16.278820596099706	16.0312195418814	5.0990195135927845	16.401219466856727	97.95833333333333	4.083753060000523	0.6011668119762938	170.94250054331232	1.7450531744106745	110.0	9.507360984004361	20.572147873967154	20659.25875732759	4.763617046644179	5.018892163216448	4.807173153352921	27.530969147723884	3.459662244134405	12.969595284757979	11.019657109550241	9.359725472895375	18.17124367482851	2.1747169357399505	13.70443151861589	1.600689622734448	20659.25875732759	0.050413223140495886	19.6010413980163	535.0185976311317	3446039.762136293	33413.47924420252	1140.5294929762085	451.70595156500775	0.4340849370573929	14.542273701752341	4.3422732060684615	234.02013869549222	0.19567052441219573	0.1261461143654594	0.9369456084214216	0.8577548193965195	-0.6807635529821889	0.999324124878579	0.15218016435159942	18.96773233724986	0.012384780861769456
0.23686682901572054	0.1581153600483731	4.541314260081365	28.72152495932094	25.495097567963924	26.019223662515376	8.602325267042627	26.343879744638983	416.9166666666667	6.803176541610223	0.6051215583687184	446.0063103910119	1.0697732809698466	434.0	7.179466524896045	14.40166995290585	50599.09326978646	5.173179052464842	4.160974745415311	3.30580854076759	19.728534352757197	2.3617944267251074	10.39926975116363	9.803692928042913	6.790656660739319	12.937877692017878	1.7116023919084267	10.797581789967081	0.9180443035418242	50599.09326978646	0.03294824693665188	8.442961153561914	378.04210823141534	502903.6639577519	5592.718723738812	407.55112663824235	173.92149571638404	0.4081518489026833	10.174197738989893	4.616409926730641	66.50475774648598	0.18368294936016738	0.1035154986415335	0.9464511443756618	0.8499948626734508	-0.36548142535572153	0.9895600177245579	0.1035416636578269	17.873369956573548	0.002679145891698115
0.4111252412361714	0.335758068194693	8.141356928364242	24.247688140865126	24.515301344262525	21.02379604162864	11.40175425099138	30.822070014844883	559.6666666666666	9.968836636332627	0.5011263927258528	655.3749071378994	1.1710093635578906	584.0	6.999443531214694	12.57395729664214	53158.70223893468	4.759510884911737	2.5513477182918223	6.075184746066327	19.62860211190872	1.8457013447993078	9.205708002476555	8.412887995406447	6.680175447751554	12.948426664157164	1.1377357008572317	9.540711454952874	1.7435461825475365	53158.70223893468	0.048044895852880465	6.280115239808099	208.72676410310564	513796.4365112174	8249.074156919403	316.10900424935437	138.41087187585467	0.38839446170192776	8.045964096938267	4.3436852564506	71.3277121244233	0.2414167465642623	0.15702962473958196	0.960351640566521	0.8823515920305885	-0.27488331529068016	0.9646711696883769	0.16460021242853257	12.810253744611876	0.0037117222543118925
0.5430808105950137	0.4141039889506809	7.571293192415287	18.283555325319544	20.223748416156685	20.223748416156685	13.038404810405298	20.248456731316587	882.9583333333334	9.929448046633315	0.7387775807933024	602.4632449280315	0.6823235278312847	898.0	4.824883975659968	7.751361858180705	35909.20001359329	4.20775721386934	1.5359575826632659	3.2127083049189333	10.589921718295692	0.9114235942032061	6.217759989272377	6.159033731722493	3.654213592605479	6.935708125690213	0.6305888324317108	6.323604453875921	0.3990231255739964	35909.20001359329	0.0631866905422096	1.32743400488296	159.89700726276408	11269.26249165727	175.16723836567388	57.26598774198645	24.196427242900175	0.40969918319819143	3.789785578100676	3.3476701500911044	9.218412505599913	0.3320519662639805	0.24180145061483216	0.9737128875976346	0.8918586781517271	-0.12203398470865509	0.7804621756214318	0.2471148416604224	12.312994518453856	0.0059189955160060875
0.6549706174851213	0.585428271032834	4.109635585726	7.019878931496817	8.246211251235321	8.246211251235321	5.385164807134504	8.48528137423857	80.70833333333333	4.5978144384332635	0.8194694607492238	110.21235197726604	1.365563473130813	87.0	6.79884586583216	15.540586260018781	10507.532541211738	4.978093675202464	4.813137884809741	2.7763107296524505	18.602100702377623	2.7752787056520876	10.45776691995777	9.72522033906463	6.5501587565652635	12.05194194581236	2.0518333337953125	10.98982420723289	0.8381587262539973	10507.532541211738	0.038974765490817805	11.411347153719035	455.9160261724044	641060.184855933	5311.75251164905	507.7001529903368	337.116030845058	0.21480005336498043	14.591175994718727	4.428275293759883	114.38680151026323	0.15292830849280803	0.0867060972988333	0.8953283135720148	0.7927188496736342	-0.6948148878560914	0.9995084127180376	0.07854147375858375	20.324008906184563	0.011137166747136882
0.6049512352558839	0.4577243898480297	6.830876314403694	14.923557638411255	15.297058540778355	17.46424919657298	11.045361017187261	17.578395831246947	594.8333333333334	9.028024627769272	0.7755562847937488	441.02952848765347	0.7414337828315832	607.0	5.941794259004255	12.12343908690682	52515.67057656279	5.038121124059206	4.1914109572927725	1.828649662698468	14.103080958945885	2.0096177236140917	9.009768041828702	8.857032893933031	4.832535885720008	9.270545073225877	1.608301332077682	9.30143835545525	0.04969475863552961	52515.67057656279	0.03263138181946484	5.340835312776274	422.34794456020893	97926.35805981164	-515.5963736971645	218.05453032315168	95.1178483548365	0.3943963186961098	7.581466039863691	4.253000491434333	35.636155025473144	0.22345702198343448	0.1377492077928168	0.9445188013245919	0.847534434323034	-0.22566174139689535	0.9443172820303485	0.14214053319561332	19.786531660544924	0.0026251293713862606
0.4588776702053499	0.3523564415027308	4.377363350257195	12.423111470840727	12.649110640673518	13.038404810405298	7.0710678118654755	13.490737563232042	201.70833333333334	5.700688448440751	0.7623930418318801	218.16634766976892	1.0815931303603499	211.0	4.609854991211413	10.369316565799258	11112.351927415639	4.653135111661587	3.4930397145896688	2.5540691956171737	12.756181314572821	1.7662002313834584	6.943670716009037	6.427511936593837	4.389820088339037	8.366361226233785	1.3418137008796698	7.257077580641433	0.7118021842502543	11112.351927415639	0.04826935603423104	4.450611999087076	205.94936288927963	99950.35587881602	1212.873829563388	202.8177618946955	100.8718590997518	0.34742817127845993	7.88086988950925	4.17603462159522	35.01281226589528	0.21401958103381238	0.12797333769892813	0.9329274074268449	0.831942366563481	-0.395922151730013	0.9885731992606023	0.12589185742116504	13.431168124317185	0.005262044602605513
0.5376831636370956	0.35313313731084117	4.319336830238537	12.23146845728186	10.44030650891055	10.44030650891055	9.219544457292887	13.601470508735444	194.79166666666666	6.576654656038655	0.7341223103141656	221.35837134626433	1.1363852218845656	204.0	3.7450503119967853	7.495333545839181	5992.267612892684	4.188493854311282	1.6901888404967478	3.799271478415098	9.747496565241947	1.1141345671148735	5.228815821514432	4.835892283692246	3.3663046459922064	6.381191919249741	0.7393409354477056	5.419765755778856	1.1515318083638273	5992.267612892684	0.06680123029603999	2.0333459521935127	108.37015707604449	28302.103965450682	764.9561346854312	97.02398071116774	53.5601601016698	0.301576043579171	5.704165630718068	3.7897416756663818	19.54762582424308	0.2638033353374379	0.1726759657931396	0.9351315970069363	0.835777796056147	-0.32468178311790685	0.9692946513170525	0.16900067664281088	9.872113829498042	0.00764065654104268
0.5411625888611357	0.3679201407272161	6.734502760274549	18.304251425223423	18.027756377319946	20.223748416156685	12.206555615733702	21.470910553583888	552.9166666666666	9.90557608843904	0.5864498739358599	555.5114497046541	1.0046929007469252	572.0	6.368510721982874	12.61339402373846	49353.358692921014	4.960272363436425	3.4673695321793065	3.001749667178548	17.2809210029498	1.9390934170211267	8.981274068168426	8.491160235404585	5.886737722096925	11.394183280852875	1.409773802163997	9.288815619711416	0.8367625505538753	49353.358692921014	0.03744070614699985	5.61881172944012	276.46057504529557	202677.5182721343	2679.954410620826	267.4897949121353	125.71904218086806	0.3667667458912755	8.673080940972103	4.432530998077608	47.43926179981055	0.2072609977935826	0.12480739018982272	0.9511565278882556	0.8568458372782964	-0.2561321984631848	0.9615625018770313	0.13245865086437864	15.521554860531742	0.0025014178421380456
0.5565741606040276	0.33054848123262065	5.108074100339245	15.453327999847868	20.248456731316587	17.11724276862369	9.486832980505138	20.346989949375804	433.7916666666667	8.600923060054045	0.710269026666505	390.1653681321119	0.8994302982586385	448.0	7.252503422018771	15.648720488520981	59057.0386385685	5.3271549795186015	5.318399920542735	2.4444757649701625	19.67253273345375	2.699805561817384	11.029109680351906	10.516954991809762	6.767083407776846	12.905449325676905	2.0808636848034343	11.481452301912437	0.5556468912321918	59057.0386385685	0.028659119897959186	10.182486619858262	496.9120306178878	496400.87219044036	2523.0122380701305	453.464400399952	201.22924763061215	0.38975052605611027	11.306376706171537	4.71019674307014	66.53242811542317	0.1663034236345733	0.09030558505223209	0.9376194273518662	0.8354302247815083	-0.36305718761289835	0.9902001971313125	0.096626190368791	20.82238133980964	0.0023243263295371244
0.5878489508232327	0.5512942010344557	4.446074516425577	8.064794637931806	9.055385138137417	9.219544457292887	5.385164807134504	9.273618495495704	113.04166666666667	4.740881066513046	0.851075750171042	132.84389772144664	1.1751763897216068	120.0	9.296560528704937	20.90362459366578	26668.735552519793	5.355814375863018	7.320019757489202	2.48421429813392	25.71919137833209	3.6884603342300997	14.256654108309887	13.08083683318012	8.754153467329076	16.965037911003016	2.836735036538684	14.907698109958657	0.6822614660076347	26668.735552519793	0.02916666666666667	18.98727657367576	846.0671275728574	1648346.3900318057	8890.25984169462	852.404578483028	456.1406927089903	0.3090968665974602	17.356699496240307	4.905508425079041	145.8113931447964	0.11859078020793884	0.056329888183567975	0.9201307743660085	0.812608432704103	-0.6840340627521387	0.9996903043176231	0.058701190498496904	27.322792382979063	0.007296261180891684
0.6509089739504885	0.3745970888686868	3.3165061810896854	8.853528977242721	10.198039027185569	9.055385138137417	7.211102550927978	10.954451150103322	108.5	5.762841462417978	0.7690506278097048	143.04818513610354	1.3184164528673137	116.0	2.286026734212751	5.190564483675358	1465.2926813485228	3.616259957835662	1.3273754334446983	3.3629801791683946	6.41459335148953	0.8415029038583255	3.3919768355955537	3.109706953629395	2.2234880379849185	4.191105313504611	0.5840025597196981	3.5541290719248027	1.0912331724751927	1465.2926813485228	0.1006242568370987	1.1263266066842277	59.06660866691451	7170.129747836928	219.72025606915557	52.08941619768466	29.44848416189427	0.28781999138485354	4.226317379728273	3.334637488561688	10.711220717030319	0.31626680196126505	0.2267662353464281	0.9269422703031404	0.8274008316982103	-0.33239766353538425	0.9580578442340766	0.22690495305610428	7.305613094703994	0.014758920188576108
0.5366095578891376	0.3505480904637856	5.585045755204957	15.932324001011601	14.866068747318506	15.652475842498529	10.44030650891055	17.11724276862369	435.4583333333333	8.54943733832933	0.695051586316752	399.728232262866	0.9179482895712167	450.0	2.7891054055275064	5.190327046903667	6938.776365067528	3.7437211384197013	1.3514949229759763	2.9706159343815464	6.8196755249143495	0.7448306922489346	3.819388266154483	3.6400752910423977	2.3524412699987445	4.4672342549156046	0.5437321548198901	3.9267675043836494	0.7213564909579414	6938.776365067528	0.0851358024691358	0.8317763058448453	63.34955229691282	3945.4937748642933	121.29478399434089	37.04081805728927	19.177431236665015	0.3254227511582319	3.503732585962617	3.102234805549366	6.1120102518330075	0.33398301451831214	0.2392339837169157	0.9534500779241685	0.8550833410820808	-0.14196581444663736	0.793945493328747	0.23887463238454762	7.671672718003226	0.00932390401754844
0.3854673150061412	0.23712819323987513	4.322473221171255	18.228423883779648	18.681541692269406	15.033296378372908	8.54400374531753	20.049937655763422	252.79166666666666	7.026461611274357	0.6426513593145031	300.8503558323013	1.190111841103549	266.0	6.215002967138165	12.56079674733689	22492.179216127493	4.867843741290555	3.6385140493351456	3.057219880579812	16.91973463444568	1.9799803869455457	8.866900134240973	8.318163299749157	5.845609735446567	11.074124898999111	1.4099648683757973	9.195491543266396	0.8939602218016817	22492.179216127493	0.04098592345525468	5.935146731681202	276.37300366209627	226872.1910250942	3021.495228411332	276.8035203487573	153.81969521167878	0.2933538978769584	9.885648795457197	4.505631802610326	53.19507925343422	0.18652643417199485	0.1064191367706104	0.9361856501674528	0.8342634097706328	-0.4074561832275636	0.9912220638875202	0.09768226697807429	15.66664843515886	0.004306923110456469
0.5054415455175059	0.4395000276419626	7.3640026412320125	16.755408823844434	19.026297590440446	19.026297590440446	10.44030650891055	19.519221295943137	532.6666666666666	8.468879731701586	0.6802528752564767	467.1439749864917	0.8769911920897842	547.0	9.527471887858335	19.494053294577988	117389.42392754153	5.65773982719777	6.105302526437621	2.1626164794236553	25.43009241860083	3.1918492002079955	14.163929339735544	13.994472367323997	8.599865576129874	16.830226842470957	2.514921950153069	14.649433225713137	0.36171183513422595	117389.42392754153	0.021506706014859177	13.98899949360665	772.372655796147	727836.155937673	961.8732916323872	565.3294198862924	317.7449273177981	0.2850877751921139	13.987424869545446	5.06438420345575	115.16283736915025	0.14656065439625915	0.07576358283893121	0.9423914171223238	0.8432174012554388	-0.3717340263763918	0.9927303694360149	0.08175508898739738	26.65130638751932	0.001715645312136371
0.4562793383976083	0.3107124005506611	5.96764559212804	19.206332227332606	21.095023109728988	21.213203435596427	10.816653826391969	21.236760581595302	639.8333333333334	8.763452561731985	0.7221606099179052	497.23486110664675	0.7771318485646992	654.0	4.820066029582017	9.553828762430244	33642.825763643734	4.682838272965622	2.7203316072711425	2.8407601951727735	12.717695006038324	1.515679406299567	6.935333304748825	6.630911039367438	4.372418499501601	8.345276506536724	1.129407616123514	7.1722820362851	0.7019037144759321	33642.825763643734	0.04414611564683107	3.342781560059682	193.91591772457738	74456.06768969921	1204.025276997624	161.88050647987376	54.706082824540694	0.4997506581411645	5.871593624401435	3.8380202083748873	17.908580577964266	0.24770772181104098	0.1552513043900426	0.9582154287109191	0.8628055532312742	-0.19587472852449464	0.9154270401945761	0.1644544126557544	12.923468744980784	0.0030948417852831958
0.32392969083999895	0.17095217929556247	3.6554087529068	21.382639098077217	19.1049731745428	20.396078054371138	8.06225774829855	22.44994432064365	221.04166666666666	6.9264716723834265	0.5765904368739448	306.6192759610499	1.3871560081178507	240.0	7.6111152695557465	13.172286602648954	23889.133852210027	4.49243352153449	2.0935220583967773	8.009501008525953	21.411761055912084	1.7499963896221002	9.65116676657899	8.934906935244342	7.284454858900892	14.127306197011192	0.9807942976075945	9.97687615025574	2.1332443039316753	23889.133852210027	0.05659722222222223	6.393037761223038	179.65246777812501	685908.1147192764	10828.019077833324	327.69076062150003	137.5091507814877	0.406063893292533	7.707228086415778	4.125403568936985	76.66678841194606	0.255484433419615	0.1694877718070404	0.9658803729942178	0.8941970937739748	-0.3846381548428098	0.9849050207965742	0.17022441218277462	11.481135477731263	0.006950021173541047
0.5748192671944723	0.4953791981697247	4.372137351692372	8.82583961507889	8.94427190999916	8.06225774829855	6.708203932499369	10.44030650891055	123.29166666666667	5.07326265991559	0.808783611822094	148.11791753272257	1.2013619536280302	131.0	3.9325242068155815	8.289708724601294	4785.95873426128	4.287665637374622	2.3299356410483165	3.1372816411883466	10.929229128770167	1.3985067176749493	5.790230441265962	5.330634148455407	3.7585972682138657	7.170631860556302	1.011526330684054	6.044339181366238	0.9542944646255591	4785.95873426128	0.06217586387739642	3.007267576436065	127.21868937496976	46780.721173253725	794.7258707132364	135.5559670874721	83.19936188490722	0.2545534694069967	7.253202658965875	3.946693522499233	28.319260464662573	0.2246740301113361	0.13759380674994653	0.9209534972964649	0.8172576557899514	-0.43926502361730196	0.9895340760044071	0.13304462842938872	10.680680447164455	0.008845024380809651
0.6893959540384473	0.3699199312288018	5.926353293546256	16.02063796308587	17.46424919657298	15.811388300841896	12.649110640673518	18.466185312619388	449.5	11.044562992866153	0.582437925180703	487.2153274304114	1.0839050665860097	467.0	6.41068507717624	13.124643149897635	43333.85510834356	5.087396494141256	3.7176468815343817	3.2431921307145104	17.424675125544173	2.1660469523762558	9.253843682840587	8.56937173469903	5.858739634433871	11.565935491110302	1.5273987206938908	9.632859438404074	0.9587067167843379	43333.85510834356	0.03453177372540568	7.1583580536018205	324.52394767125253	313849.55656855006	4029.911584479395	324.86364880713637	187.3563539066169	0.27872060507821844	10.734923023829582	4.6660739023939835	67.44056514891219	0.17130113199788977	0.09179073617888485	0.9311514048405366	0.8301915158165508	-0.32767722957417905	0.9833080650813802	0.10187594340771418	17.03150568567132	0.002574464920505034
0.5824678599243575	0.39508441037504133	4.348787335958446	11.00723597732008	11.704699910719626	11.045361017187261	7.615773105863909	12.449899597988733	193.08333333333334	6.411361183392021	0.7516073800118943	214.942822368645	1.1132127183529306	202.0	3.5256718934829276	8.235247030767779	6515.943356122441	4.359082216293331	2.579698422815758	2.477475624634053	9.55631343195954	1.403500388056607	5.427985106923389	5.0027940064709995	3.2943801439174636	6.261933288042076	1.042831123771664	5.679537421950736	0.6879644059319163	6515.943356122441	0.05553377119890208	2.794123006356704	138.37749113842213	35689.75388270081	472.8092103445034	126.08890616262292	68.24777612137191	0.3098928726183008	6.640979210091716	3.8871211122874496	21.63217978315426	0.23408131836596124	0.14446975132283232	0.9191310314926204	0.8134676470337201	-0.349046231462103	0.9771799479558291	0.1337906341267097	11.128174750674457	0.006609160539227189
0.73350329288394	0.3690806307842434	6.6796798376469155	18.098158723348753	21.213203435596427	20.396078054371138	14.7648230602334	21.6794833886788	1005.9166666666666	13.275059018712515	0.6851081380001655	708.6519732977669	0.7044837776135534	1023.0	8.796939358949064	19.88427809144062	201168.8250989792	5.7154238705442335	6.372943262161986	2.271205846414063	23.616960809288166	3.4402189947557726	13.419101109667494	12.450404406655244	8.122785957777705	15.494174851510461	2.6385956685997396	14.023051302719011	0.6300634900632501	201168.8250989792	0.02159997477375209	16.573693247209995	825.7868615811287	1669322.1546987533	11409.421269364811	884.3944735500082	201.48730022408716	0.6335175954088371	10.918979799573536	4.76152424405854	75.51009035588469	0.17764999036541834	0.09904278729055208	0.9560714886394979	0.8639655780658256	-0.2960934260354055	0.9837889325072238	0.10261012386493909	25.58673195297093	0.0011970974720705943
0.4544634389529876	0.2805350384314235	3.660162637712611	13.04707839055667	14.035668847618199	14.142135623730951	7.0710678118654755	14.177446878757825	184.0	5.929420113661595	0.7385940825414375	211.81506692731094	1.1511688419962551	193.0	8.29611679883235	16.459780773556975	30596.822423713063	5.377714971633682	4.489249473389183	2.7126771962676655	21.367007434153575	2.59673641177008	12.18750944992877	11.920190920631347	7.417514864451945	13.94949256970163	1.9057803948992735	12.59097925786904	0.5413922487697707	30596.822423713063	0.026121506617627317	9.997372079985363	588.0809416972477	392744.9737535088	1349.4346574459876	395.6251524818309	264.490525843704	0.20590555781056646	12.84965517942649	4.7257608782983525	92.38040576798059	0.15482155997088037	0.08132535036937988	0.9331091387321201	0.831412927817542	-0.5604948922526387	0.998737442319612	0.08623185883289662	23.553985869627056	0.0047951393614325466
0.45101468195816136	0.4160910072326489	7.000787411319865	16.82513510176757	20.223748416156685	20.09975124224178	9.486832980505138	20.248456731316587	601.625	7.5883829568267975	0.780416118251055	441.6129603412637	0.7340335929212777	615.0	6.5412840095113784	11.248884890667023	49872.810236377445	4.784369702039591	2.6664557320387985	4.476999227958294	16.94071212424316	1.5144628198543288	8.79550979665855	8.633492678716332	5.839428908549963	11.101283215693197	1.0724417105701367	9.005220729352144	0.9723278501696833	49872.810236377445	0.04137484301672285	3.733007801237045	220.47052646130427	126038.67686358007	2102.9916502435926	165.68273985901732	72.5086736795122	0.39222968259808955	6.473820107059056	4.070716724863124	29.002257093451213	0.24587210430273648	0.15627078881318732	0.968290135117708	0.8832627098272763	-0.2027588283880625	0.9247181572736771	0.15837531178392894	14.041045357406045	0.003019287451999415
0.5886839732659077	0.4869543136726888	9.354811697721777	19.21086113226159	24.515301344262525	27.202941017470888	13.92838827718412	28.053520278211074	872.875	11.309126061199347	0.6210293514685828	711.2244879861789	0.8148068027909826	896.0	8.328245188670728	16.017837957087057	128039.84613406345	5.283696165797035	3.821296975921717	3.92434089215447	22.439754793765857	2.399391229862465	11.553873632829736	10.742426438403175	7.7155988797914805	14.724155913974377	1.6284369196915691	11.954146309499064	1.159268464704581	128039.84613406345	0.030943578603316327	9.409618065511896	456.05158734593704	1008876.579379193	13077.592528513147	518.4975401877681	125.32163062699745	0.6136206256372992	8.232068966276557	4.428704246487875	55.684828942891315	0.21477905823628676	0.12879065595740602	0.969699285378596	0.8887747812695614	-0.26285952731016127	0.9700408746267126	0.13729321299436723	18.912487333364407	0.001823472587340683
0.2257969371867337	0.13241852334012655	3.897549122274401	29.433564307791475	25.495097567963924	21.095023109728988	8.06225774829855	27.0	362.7916666666667	6.646008671188078	0.6002978167091284	409.78453321651676	1.1295312733658438	381.0	6.571547593908108	13.301507661605235	36341.37384032166	5.0436711431388535	3.931667175812521	2.658943771874144	17.42575388599843	2.181431870806778	9.409055598027063	8.734160389806133	6.061229934742205	11.364523951256224	1.6307331338423856	9.76648264770541	0.771988523341418	36341.37384032166	0.03482340298013929	6.853856061166456	320.5400073239573	234366.9340555608	2500.542691542016	303.10466885265987	175.30237015759573	0.27801700593445006	10.486713550981298	4.593002109799503	60.15459724541935	0.17579121718751	0.09656844343010959	0.9317211590569866	0.8298993116834101	-0.36177563302482113	0.987850341273967	0.10268986879058312	16.982779012552744	0.0030564470671437475
0.6326898898665738	0.3329281038180933	4.4903251642694535	13.48737193638329	12.165525060596439	12.165525060596439	12.206555615733702	15.620499351813308	263.2083333333333	8.533323865019863	0.6791304483968521	292.45834119779903	1.1111287302116792	275.0	3.034898357098438	6.175999790600064	5554.72592320338	3.934594170729614	1.7075640659375475	4.042193699452452	8.74550998355914	1.0413585803400347	4.299910398542308	3.881416900064994	2.954189529493912	5.791320454065229	0.707211267620801	4.49433013441416	1.263182692587317	5554.72592320338	0.0842710743801653	1.709773921610937	77.33735289980665	22846.430018870517	672.780117584473	89.42460140521469	37.3778962101028	0.4220227593214458	4.617173488261934	3.578754418893636	14.982807413439637	0.3079432076977392	0.21997469764247796	0.9463846757538747	0.8533313475566959	-0.25518146181608237	0.9367729065201067	0.22395032361408296	8.01817883721547	0.008566257704353946
0.4479185459266281	0.31373543429168455	4.541659493365754	14.476080789597088	12.727922061357855	9.486832980505138	10.0	15.066519173319364	161.25	6.484105057992721	0.6351782944775889	225.55629793116555	1.3987987468599414	173.0	2.457219759536783	3.981206712175982	1808.545689346232	3.1329749200859505	0.7417625280307663	8.250771362211964	6.554645575382795	0.5327041057919583	3.1401426287239067	2.9805573384122552	2.2572853798417207	4.297360195541074	0.31908059485249085	3.233267901937723	2.0775790280191475	1808.545689346232	0.14150155367703565	0.5935255969716771	27.135560054762145	4899.663125268059	257.0869223459173	32.145854046381245	18.453398867433613	0.28957984499872363	3.038466565367181	2.9721001220023435	8.795556477714278	0.3908122523928323	0.3118966477685075	0.9542416240175786	0.870546750712032	-0.23180427693182912	0.8854406942598813	0.33321010889026764	4.8664227522627534	0.022696063854202062
0.7307140688535821	0.40469157002181627	3.3459320066993907	8.267856942310454	10.04987562112089	10.04987562112089	7.211102550927978	10.099504938362077	109.04166666666667	6.041439387015007	0.8007762085595638	137.83767856656505	1.264082646388063	118.0	4.6999128352359225	10.47106836602626	6329.760976574423	4.554538576536332	3.1879855483586894	2.744426106429635	13.024753667758832	1.7910630780031396	6.998000567359413	6.381727324234119	4.543991537659628	8.480762130099205	1.3191030267561326	7.324072785981821	0.8834234107764449	6329.760976574423	0.05343292157426028	4.670030233596868	186.45214929483507	98584.53470763526	1291.3447915837542	200.90589590764182	138.30560714441378	0.19960574924926092	9.422270202668283	4.172237803348024	45.52511108926188	0.18448939831161473	0.10302921749980665	0.9112137081087612	0.8065083416769484	-0.5399352656449571	0.9967896687169386	0.1134656925541495	13.065174496824657	0.008784556617444745
0.5569765249130603	0.5039825578849928	6.156303994875584	12.215311618543021	12.083045973594572	11.661903789690601	9.486832980505138	13.416407864998739	284.9583333333333	6.803641816026222	0.751385264400213	278.7034589694062	0.9780498633229637	295.0	2.207135167389913	4.330415801651207	2929.8259749923873	3.4513029430363544	1.1566561814547311	3.424384775202609	5.768777668193096	0.6595805226279826	3.044293109470953	2.834884551426542	1.9896581923564518	3.7791194758366435	0.4715120273722539	3.151446251255202	1.0002688318326063	2929.8259749923873	0.11168055156564205	0.6638929381781432	46.9740563488762	2989.2419731852933	125.5949618114221	32.5912250538086	14.39946576692939	0.3949655783602454	2.9774109876724038	2.962004856646406	5.147480777006379	0.3699873281957261	0.2815051043532316	0.95644544275338	0.86186597124181	-0.16428531358927542	0.8268065331610948	0.29014274977136123	6.511827620189352	0.01319202217875861
0.6973094618566184	0.6138572932513895	5.253891612783424	8.55881598303635	9.219544457292887	9.848857801796104	7.211102550927978	9.899494936611665	173.79166666666666	5.968143367260901	0.8382746578093141	179.65959632551838	1.033764160108473	181.0	1.8629299413658351	3.4102163802812027	1225.040888342678	3.1698623375084605	0.7921365481655629	3.8232328680820578	4.63769306959519	0.504782778091196	2.5202929607581974	2.378716635022732	1.6026820225182037	3.0350110470769858	0.3411162875675753	2.6015729287395937	1.1146449574519346	1225.040888342678	0.13543542626903943	0.4163050955033881	30.76843844501645	1413.4860092069748	79.89814600884361	21.147285582499745	9.991541954019556	0.36713526211590725	2.4963516461304662	2.7189345903912523	3.445232361425663	0.4070233382553102	0.32208189421415817	0.9489411150682548	0.8512456110394855	-0.17727210158532405	0.8257052085253959	0.31059674495288436	5.287865263569436	0.019135525072790868
0.5537611864847575	0.3381172341652904	3.933540627176305	11.633659067651585	12.36931687685298	11.180339887498949	7.280109889280518	13.490737563232042	168.58333333333334	6.4422688484619	0.6963890026026828	211.92164260954405	1.2570735102889414	179.0	3.8521317402151087	8.641774265474824	6364.236939957458	4.218000676094324	2.4576795623865895	3.0915420666918516	10.913087700733556	1.4483972180111004	5.695699263640521	5.134419230917771	3.755217599216141	7.157870101517414	1.0581710431133933	5.962750733731161	0.9781814820671132	6364.236939957458	0.06950469710683188	3.1134062107763394	124.63592323868707	52847.7163684513	888.6309464445832	144.75587663334733	81.76366075715906	0.29428832108437786	7.106071926320226	3.9657196661484995	28.31095759031268	0.23364964715889705	0.14773912850756535	0.9225652618056658	0.821017433932889	-0.3816523268647429	0.9825569901630119	0.1450697015871027	10.429422325513846	0.007813815035132938
0.6894091051036816	0.5032674869721834	6.842003689939128	13.595163341671025	16.1245154965971	16.1245154965971	12.206555615733702	16.15549442140351	532.4583333333334	9.372629393119798	0.7699569518847948	412.6115988904523	0.7749180979240046	546.0	12.411438820407824	29.142978722858516	245501.30858863815	6.203354325581819	11.325132213430658	1.6892921350715198	32.7369568183925	5.403461466832963	20.297062589627533	19.868514040763294	11.265890414584621	21.47106640380788	4.454577795285612	21.204624408750725	0.1654408450384932	245501.30858863815	0.0146855586416026	37.66534654892956	2117.1106705107877	5740208.596962518	-11109.973520611671	1740.927306052927	575.1771291639084	0.5064503772584936	18.593581706478624	5.441984029959437	214.97356542157706	0.12619377048599206	0.062321014274864646	0.9360218817405881	0.8380892663816518	-0.47538928540686665	0.9986390833901052	0.06377909174578203	42.71731283034276	0.0014771604159241189
0.5706835894900083	0.3328396734341723	5.049118521509478	15.16982176257324	16.1245154965971	16.1245154965971	10.44030650891055	16.15549442140351	411.0	8.65716833538894	0.740394079457132	361.0625140635636	0.8784976011278919	423.0	4.613197591253289	10.396865655694326	23525.36588204814	4.813011646632365	3.6628796714870138	2.155876129871538	12.305204227248991	1.8706893330057093	7.133734670342187	6.540384159346554	4.237571047794079	8.067633179454912	1.4572641771007318	7.457581523509001	0.5284223181717786	23525.36588204814	0.040748006192400335	4.725351832940679	261.08067692245703	91831.50667315247	732.2007087091331	210.93433969326682	98.43856254193543	0.3721504582155746	7.995226840208906	4.177320991846467	29.05877721485121	0.21146520472707142	0.12807453340199143	0.9293230728665957	0.8246539745619792	-0.2866177813314169	0.9690680733181891	0.1228749846669479	15.257551299438505	0.0034529062613536565
0.31431661749198064	0.20582733903640457	3.7980728056849857	18.452712955751824	17.26267650163207	16.76305461424021	8.06225774829855	19.6468827043885	259.4583333333333	5.799994319802362	0.686421815082237	286.5968832871736	1.1045969485935712	272.0	6.0800655853582	13.802445173297608	26944.149835338674	5.160425379241379	4.679316342187354	2.1401207198561054	16.495151055713908	2.5116426600006374	9.5186494062359	8.82047569018237	5.60884314722623	10.886307908487678	1.971334417055078	9.952857599434822	0.49224949060664347	26944.149835338674	0.032060986159169545	8.454687875792429	412.05675791384976	265364.522299783	1056.9216111563642	331.5668164286562	243.78099387189906	0.17064648126599405	12.451630048042627	4.721138802563678	78.01075673113053	0.15559587405251557	0.08210118173487922	0.9038428263939452	0.7996527302005769	-0.4473263540781763	0.9952170916538109	0.08798106962440218	19.74416752416632	0.0038435125489753607
0.8386504541939039	0.389061479597212	5.339196033367949	13.723270776884716	16.278820596099706	16.1245154965971	12.206555615733702	16.401219466856727	425.6666666666667	11.509027270060296	0.6762697626293925	404.647861754243	0.9506214449982217	438.0	4.351480173689603	9.274931966041851	21055.488167219148	4.667853684987365	2.863135618845976	2.438369489562902	11.843457455018196	1.504894801818547	6.69046180467409	6.523519005641495	4.027275703150509	7.8161817518676875	1.1273815234912072	6.933389560145729	0.4771657363853748	21055.488167219148	0.0437647255061404	3.3096116329349115	191.66353534662042	51759.05837697704	541.4993750002269	142.04692788705026	72.68373478761089	0.33368156629190615	6.838132134641588	4.009905016726136	23.373987446743506	0.2219412031049131	0.13244258498533823	0.9400880926038959	0.8371062931844029	-0.24212449608702388	0.9477424929604334	0.1469595994049002	13.20050563949471	0.003486663505446036
0.885590689799028	0.44848949867453763	3.9975122666141867	8.913279527008777	10.770329614269007	10.04987562112089	9.219544457292887	10.816653826391969	180.70833333333334	7.893517364695257	0.7666210712151107	201.6301590739954	1.1157767622263983	191.0	2.923033891570396	6.576743459853671	3961.8654853876287	4.09520158935176	1.958626845355707	2.591876799619039	7.988245109696636	1.1595646410440126	4.338024430071119	3.874580481817469	2.7158542937087042	5.272390815987931	0.8636933693096157	4.55442106445989	0.8624161672218568	3961.8654853876287	0.07190044132562155	1.9242952765021013	98.39219358660365	18041.036195534478	379.5285393969434	86.72899484969356	50.94962278831185	0.27466427816682276	5.644015337824322	3.6825756072905764	16.78423285698222	0.2618345130542965	0.17207244091765553	0.9164562574437757	0.8145307480930506	-0.3055390627800962	0.9619473846028727	0.1842250071383839	9.451864701501162	0.007807099883910809
0.8380849773896013	0.3851026906925352	5.180329792318504	13.451814068093496	13.601470508735444	15.652475842498529	12.36931687685298	15.7797338380595	416.7083333333333	11.273763289107258	0.6645348259549929	405.9954524974385	0.9742916568281696	429.0	2.515163165165827	5.214488549213054	6097.593498406821	3.785429708739691	1.5073820651439407	2.671142852679569	6.8072581509699965	0.8438210451089422	3.6318400753601647	3.371364505835465	2.34332565494268	4.463932496027317	0.6312382272883237	3.7700801925543916	0.7633443825022447	6097.593498406821	0.08342162887617433	1.0232423252988283	56.33477838732602	5530.660293987388	154.0059868711629	46.595738498538815	24.346690013437314	0.32403442458078185	3.931302273273769	3.2885157025868206	7.937073361259598	0.319476966951847	0.22725221526824033	0.9423418962695431	0.8418080212099792	-0.13487693975161902	0.7925730573790796	0.2286939315264343	7.123248571640756	0.007613932393540357
0.6688561296844322	0.5083642824493463	4.192223388403254	8.246494754125393	9.486832980505138	8.246211251235321	7.0	9.695359714832659	122.70833333333333	5.515718564707284	0.8038635984137681	148.55403981205558	1.21062714957193	131.0	6.403577117444009	13.768003245420646	13345.298326005926	4.9411547777945515	4.402539436699596	2.646562080353105	17.597350242717795	2.365218134892624	9.680178727218067	9.101204181812454	6.087845047210892	11.509505195506904	1.7604816050337653	10.093191086340768	0.7061473066489854	13345.298326005926	0.03979954548103259	8.16664611450357	398.1040266422069	330751.14945266466	2575.4889213191427	372.00967777309296	196.77180129168318	0.31909172689900606	11.365973901063759	4.511046504469859	62.354428973445934	0.1640034445665578	0.08825908527899144	0.9264132367968989	0.8204541837250299	-0.5758637302544835	0.99844033363175	0.08692498413311636	18.815110410943404	0.007047899132579075
0.5137939220030163	0.4981982683175272	5.86423919472945	11.770894376115878	13.341664064126334	13.341664064126334	8.06225774829855	14.628738838327793	272.7083333333333	6.047813986987825	0.7975539241481316	254.98991709044503	0.9350279618289811	283.0	4.443053702788265	9.902539266641577	14314.820186724763	4.684445256928266	3.5619328329399265	2.200762908294173	12.332561887999391	1.7757231527168806	6.803505709944293	6.3782910589981	4.148448076484114	8.184113811515278	1.3945835829279178	7.112130727613206	0.5537108438123898	14314.820186724763	0.04526214586272772	4.294713541415354	222.43931856329925	83114.04440726998	838.6711772003024	195.67968050305615	82.48774416402262	0.4110878628614598	7.270565768934869	4.090092928284057	27.058624030325014	0.22303591716763183	0.13805207081485454	0.9394902173893311	0.8373471681608694	-0.31970681459524286	0.9763725333747646	0.14656199977692172	13.927667786447985	0.004224765889571931
0.39179242805494824	0.35494611149994426	5.56281607779322	15.672283475048275	16.492422502470642	14.0	8.54400374531753	20.223748416156685	211.20833333333334	6.140281995854606	0.6537861658698123	262.3347145026754	1.2420661171955434	223.0	5.361302127507808	10.765402046698169	13731.91606405539	4.628032480929497	2.4760576589825973	3.803808194076936	14.532746771053489	1.679525376432259	7.547533956420564	6.915378535431528	5.0168863906942915	9.515860380359197	1.1050660583766232	7.8471713975134	1.2040945816847592	13731.91606405539	0.04952844416738722	4.612830118630976	206.33599523258374	164510.97915164253	2795.142060507984	234.3432303487096	112.07344228883329	0.3612047086510873	8.087924456240666	4.246891417034824	44.51630664522739	0.2138349558322578	0.1284629599135316	0.9400919393264953	0.8437690076065942	-0.4196310372589456	0.9908725319113463	0.13873825872882284	13.250764838958126	0.005662673022585277
0.3282912577839562	0.20878718888940348	6.488841849120324	31.078735642911138	31.38470965295043	26.30589287593181	13.0	33.36165463522455	1024.9583333333333	10.202877214546367	0.5762523527409766	853.1175708380861	0.8323436603160318	1049.0	4.99916624525503	10.249653437209542	58987.27012074883	4.753435890549746	2.8043493577615033	2.6671603376952744	13.101519309507626	1.6055395324164032	7.241773154307831	6.818007945383598	4.556387295212259	8.545132014295367	1.1796147738842977	7.498793682506644	0.7241321990047146	58987.27012074883	0.04193107785252831	3.788628274347971	205.4711079569759	92166.91096414895	1578.2392288069195	188.29120962003523	65.13581132755561	0.49285011810480295	6.311354443852868	3.9984250053623276	23.297371863746257	0.24603546758802197	0.1561177764460161	0.9537675008044757	0.8588426668392272	-0.155460621151993	0.8758014454395097	0.1591083876043802	13.213465937060331	0.00245239433545965
0.8809306957433608	0.43066402140437854	4.354326276933152	10.110726832331766	11.704699910719626	11.045361017187261	9.486832980505138	13.74772708486752	138.91666666666666	8.90684962287709	0.6272741515136078	206.79004863291027	1.488590632030548	151.0	5.988581127865215	10.922984929368825	10566.054258976461	4.640220612247768	2.477027759734197	5.229076946141335	16.009902043602942	1.593256306528029	8.085991910931204	7.691326568227504	5.424583105607202	10.58531893799574	1.019705374493125	8.365038509459762	1.4407238357487608	10566.054258976461	0.04863821762203413	4.590604081099891	213.41450919863837	164205.0328424727	2861.7477873736107	216.26594638835797	142.10456532278644	0.21209675962177763	8.84907043140923	4.215230969546473	61.710239707583206	0.2127559173790246	0.13040423879153626	0.9414496762652733	0.849116727441863	-0.5067902703467684	0.9954126832058107	0.13644891115812158	13.945032378206115	0.008015276028467714
0.4205427741097776	0.3584096473566682	7.8247324600461035	21.831813171757037	24.186773244895647	22.80350850198276	12.36931687685298	24.698178070456937	900.8333333333334	9.181211275097086	0.6866538995347571	656.9150307338767	0.7292303763928326	918.0	9.621238234908914	18.7645326445373	199839.82903793518	5.631942231742179	5.7630259873053475	2.3259008144013467	25.454927060140268	2.904325888363996	14.346675985386469	14.27003852424937	8.687493442296798	16.76743361784347	2.2378674652047916	14.754336500673041	0.2189330145590396	199839.82903793518	0.02188616913722643	11.863333745428081	790.1611823857282	644859.0639014785	2007.5308811168618	489.5457280868255	220.54656849479036	0.3815878567358626	11.49150868913032	4.863709211307418	84.1680240516844	0.1721650975554963	0.09522908816268985	0.9582292981391934	0.8664382211417867	-0.26214302935907674	0.9733782234690144	0.09556531169306856	26.884054570257977	0.0012998727859987636
0.6562464736762353	0.5725889808922017	4.056550505432235	7.084576617439204	7.280109889280518	7.280109889280518	5.385164807134504	7.874007874011811	89.91666666666667	4.6492284226835885	0.8660936838009051	112.06742302257055	1.2463476147088477	96.0	5.087037620257163	11.012691535137012	5980.621750812379	4.697633018617486	3.773114833755411	2.6239927870573316	13.899206477432735	1.9791022110091216	7.536174604581935	6.820029956166405	4.746984157103472	9.152222320329262	1.4874068626684498	7.892917283085446	0.8052336826189228	5980.621750812379	0.04796006944444445	5.504215566883249	257.5684218458046	135933.06248620708	1527.278047314242	241.0400422016825	155.43533260589422	0.22392617376557603	10.163787927446869	4.242567105483088	48.25804691805618	0.17726995431815215	0.0998755764383603	0.9130200601063149	0.8061669206888236	-0.6164766677000142	0.9986908244543211	0.10655425604430471	15.362590685865694	0.010194109061294091
0.5326703140193797	0.3547279377859443	4.005489041383321	11.291721386208879	13.152946437965905	13.152946437965905	7.0710678118654755	13.19090595827292	176.875	6.014764776611229	0.769363387612301	198.06006219844693	1.1197742032421028	188.0	4.105207628707499	8.163797059291332	6707.974126080633	4.175922133862604	1.8138644537103197	4.64235549566148	11.707314315913345	1.3221677502525961	5.717496763138417	5.168681044011442	3.9396757361691557	7.76763857974419	0.8475965051257635	5.9733335279891335	1.4527569806490153	6707.974126080633	0.07062019013128112	2.990944200100832	121.69401907248614	84676.6244826984	1989.1364418373716	152.75207490842794	73.04583220095793	0.3634601105102963	6.3517836094651905	3.9369949197286838	30.95740389817465	0.26408423077768234	0.17900580786486403	0.9426921760880874	0.850622799171867	-0.3448960183452333	0.9747293445714085	0.18052454296494258	10.084067874789934	0.0077644106155087735
0.6501928514243627	0.5218075392333815	3.573252867380189	6.847836795593002	7.280109889280518	7.615773105863909	5.385164807134504	7.874007874011811	74.375	4.452414532215284	0.875576043208563	97.68058233861473	1.3133523675780132	80.0	6.448645226828949	13.771223934885374	7591.619785574121	4.699347315227047	3.836709625002624	2.796567734173065	17.20319191358669	2.3019229267020997	9.338359560150025	8.765108435221613	6.059640658477621	11.143551255109069	1.6942942076085283	9.741419163534465	0.864602513737687	7591.619785574121	0.046875	7.690288045031137	316.6129925819186	257534.40304442222	2257.2214626696064	323.59268735009357	246.9832004407653	0.1457514351698262	12.721048605789749	4.358810652333286	80.16920419199596	0.1540582758360651	0.08073901787215682	0.9045009609035025	0.7987038027985959	-0.665024204930554	0.9990982187128079	0.0750351960914982	17.24115708328582	0.01220201390994095
0.6441969327858823	0.4878699926487221	5.93086273382662	12.156645875322324	10.295630140987	12.083045973594572	11.180339887498949	13.19090595827292	328.125	7.831273985846788	0.7448423324131859	308.872554760173	0.9413258811738605	339.0	3.9966922122603936	7.774070656151499	11431.87929352609	4.312353128448958	2.044085455742036	3.1577621385762216	10.575319122246587	1.173650927836276	5.623746851381881	5.274023288153289	3.645449887391921	6.9298692348546655	0.8368682568078014	5.807095470027341	0.8689821296181182	11431.87929352609	0.058083379016889855	2.095829149584429	124.7133293060167	30574.4235998679	701.027718555712	102.15927575309533	40.94861486749711	0.43387395669102874	5.033155953063578	3.684109370843558	14.881473026466754	0.27484771389033824	0.1816581613982378	0.9573525484681735	0.8626798127812394	-0.2286010264679739	0.9308176115931324	0.19150317288336985	10.458193459373721	0.005160008058023743
0.7813206881836621	0.6543047483207372	4.609539245416978	7.044942371650653	8.246211251235321	8.246211251235321	6.708203932499369	8.48528137423857	112.625	5.5043592220323285	0.8492585717414195	132.80080924538592	1.179141480536168	119.0	8.89850205826756	20.02235123252774	22976.853477955778	5.327644029307439	6.537492924258284	2.4020424594512524	23.651694754141158	3.3935010783058224	13.29751084121689	12.149071609288978	8.090677190069885	15.561017564071273	2.5386957581430623	13.895423791153792	0.6940150461342088	22976.853477955778	0.028317209236635835	16.25900776348217	781.260898845991	1214324.055591758	6250.647583322682	729.4539935577093	410.8364458552969	0.2857863886742623	16.342346298293464	4.866954552650027	136.18549531775466	0.13346169935300845	0.06846595329289754	0.9163826110265894	0.8114343565009243	-0.6674220039510779	0.999600107593672	0.06838750015406483	26.48009485491894	0.00721995306203096
0.2503110961832489	0.1683124669246269	3.7516480555297638	22.28978116760545	24.08318915758459	24.08318915758459	6.324555320336759	25.099800796022265	228.54166666666666	5.579379557748059	0.584649318822782	309.19486303362083	1.3529036851060894	245.0	3.474535455599776	7.032844609808422	6328.258460113901	4.033978611943124	2.038072918834858	3.384052379898597	9.570568174302021	1.1593949763494518	4.879059768819475	4.403506056584254	3.2923278557518003	6.278240318550221	0.8310015153157906	5.082285545678425	1.0672406302469652	6328.258460113901	0.07731778425655976	2.024402140099092	86.510889521042	26387.32605781048	625.6584745634397	98.37674388634107	53.331948648816635	0.3061253346757314	5.6808353917852035	3.7665952839799126	19.68210488587767	0.2700173141284492	0.1829322857468631	0.9351539372566348	0.8365783920161587	-0.2985510649073957	0.9585493542067476	0.18783917578058698	8.667903084383898	0.007970198724997558
0.5205869763796726	0.17905115969264315	3.4333430497367	19.17520699463958	18.439088914585774	16.0312195418814	10.770329614269007	19.748417658131498	200.625	9.982363030793769	0.5299351572694715	312.7409552046824	1.5588334215809714	218.0	9.746376754377813	20.36982581891354	44470.44876655648	5.3141531260528225	4.628449693425395	4.491290408125565	26.732954270481283	3.28427419845801	13.605628339632153	12.15966678760552	9.173763811901285	17.559190458579998	2.0050899857956046	14.282607753847303	1.4928908225447346	44470.44876655648	0.03131049574951603	18.87976173405749	675.3216999547041	3444977.8223399688	32725.87350221149	1010.6165774196429	513.4702307509425	0.33058458441609656	16.442280426770854	4.956683813641054	231.10038097772411	0.15227370934254286	0.08398238819255101	0.9242441959200289	0.8342571256354715	-0.5935631766654881	0.9991624498136537	0.09497680286089799	23.40162083839939	0.005236045816672522
0.5053939645293202	0.269703923215408	5.022530821394546	18.622386954983725	22.090722034374522	22.090722034374522	13.038404810405298	22.11334438749598	537.5416666666666	9.41164197217832	0.6683071198128242	478.3907704553867	0.8899603512076026	559.0	6.1271843421937975	14.228042543000008	57273.94505820018	5.285164141760509	5.0048341255137245	2.1495113535838004	16.823045456756013	2.563339892348613	9.665894171480062	9.027786321715514	5.721264325842684	11.101781130913329	1.9900681182562128	10.122147121937116	0.5352150173914051	57273.94505820018	0.02900336340449499	9.028352223887643	486.04516347498634	381000.2559468616	2619.2246126213313	417.06177574377773	161.970982594177	0.44791912232322784	10.051975709493401	4.51582924298612	52.49136818930296	0.1823900665707897	0.1023405525834787	0.9359942443454661	0.8355871628286943	-0.3159829583549161	0.9830634166067653	0.11242401092992872	20.535056315896654	0.0020809851052256056
0.6624078780275446	0.4957613835400196	4.881648794179444	9.846770959290298	9.219544457292887	10.04987562112089	10.04987562112089	12.083045973594572	160.5	6.522578656566736	0.7280220476143789	196.1807018166007	1.2223096686392567	170.0	3.2968044761231736	6.893269364714111	4148.510029209283	4.049432705324126	1.7426344643808456	3.944428366025715	9.287328842231007	1.1588703329731909	4.712886087896548	4.330626486755905	3.1246644603484994	6.162664381882507	0.7914508510781433	4.939939288272611	1.2490949497856711	4148.510029209283	0.07577854671280278	2.1917048943304867	99.26421194381075	39440.82781347233	1021.4366371601662	114.21789412986408	51.021451531544876	0.39003027942409196	5.504024016433011	3.7431376490943014	19.727171432144434	0.2766624926737992	0.18915769992403336	0.9379151394466603	0.8410622331794012	-0.34856255063521197	0.9736148439049946	0.1940519925406823	9.13210805160131	0.008805619654213875
0.5086972655648827	0.42973324106604255	7.171423309002441	16.68808140420377	10.816653826391969	16.401219466856727	15.033296378372908	16.911534525287763	402.9583333333333	8.489181377842627	0.6341789179804199	416.01828391826086	1.0324101762008335	420.0	2.4660856618248093	4.614187470596145	5394.1395135157345	3.662550831640037	1.2896674030933308	2.625618361490156	6.119847763832509	0.7019881528267075	3.4817000902788826	3.3621798011965645	2.093019610260204	4.026828153572305	0.5180166751095756	3.583739571717594	0.569780317645514	5394.1395135157345	0.08823129251700682	0.7209537992466273	57.34031229161003	2801.2229803106266	75.92240213210432	32.417596950705956	15.774265188473892	0.34931147334232293	3.201232743507326	3.0197421542079024	5.257267903352207	0.3485285983427198	0.2543931975312378	0.9519991730368731	0.8523406114966273	-0.1286787991293681	0.7779591306925174	0.2554745964138953	7.290919082829126	0.009540614351625702
0.43149193860811524	0.289089512147033	7.144811189735961	24.714875114881576	28.160255680657446	25.495097567963924	12.36931687685298	28.178005607210743	1069.5416666666667	10.664269375777716	0.6353028445015296	796.1015389939733	0.7443389666857049	1090.0	10.554116645833012	19.265989084160164	241964.61110973285	5.562458532218038	4.402398985155948	3.4923387991727837	27.889946897523288	2.645884660062022	14.51740742133064	14.004964167102127	9.594089070150645	18.295857827372643	1.8451117157601016	14.899190640838464	0.8478166076369672	241964.61110973285	0.024316135005470925	11.230763515142558	605.7391303530337	933437.3068145363	9634.652918300098	511.40659276707026	202.94894800057284	0.43295129462306703	10.547944195288936	4.774533105621567	88.13983383484606	0.18721219672894696	0.10728382588764036	0.9677768247775494	0.8850531135765765	-0.2485856701807268	0.9681955209823369	0.10642783007237061	22.990116397564485	0.0013231487209123367
0.41447801085363234	0.3153481009218041	3.6693459630736713	11.63585876162783	11.40175425099138	11.180339887498949	5.385164807134504	12.529964086141668	127.75	4.822807594093312	0.7417059411101092	165.38380235204812	1.2945894508966584	136.0	5.630770956164123	11.187756463195779	9493.600632837532	4.64806647229471	3.0779086593330796	4.106130428309357	15.746473070821537	1.8782402633904758	8.015074977577974	7.337505973064854	5.428543404039196	10.31792966678234	1.307009036961462	8.354991741836631	1.221108252652154	9493.600632837532	0.04779411764705883	5.564460109961765	209.95440381396327	209846.72377540727	3631.916171031941	237.86039208792496	134.32117206192518	0.27549925155696836	8.911056031379475	4.248895974286436	52.253344400047794	0.2004162511062376	0.11711352529779874	0.9381989928439692	0.8406146088898101	-0.5155001672174426	0.9961935333610955	0.12583268343488993	13.560224408521995	0.007943755766607757
0.4297270914975626	0.2675619752592939	2.8344895916898043	10.59376837438468	11.045361017187261	11.045361017187261	5.385164807134504	11.090536506409418	86.375	4.552429271523191	0.7306135066602618	129.33670763024813	1.4973859059941896	94.0	4.506075535696436	9.296270850754006	4495.240632119857	4.395214858283236	2.6664509959501537	3.055723843276533	12.453788229956846	1.5867479620117662	6.637705827280728	6.197051858913045	4.2912306581660395	8.162557571790806	1.1608765431271884	6.91532420442736	0.8909855632619527	4495.240632119857	0.05726573110004528	3.762570202822357	152.21966112142002	56001.073497043304	676.5933630026256	144.53593382737148	124.56930640211854	0.07653603999463075	9.016601045464494	4.007980300130496	39.46889197504531	0.19739411875079066	0.11944593534335805	0.9090835041483214	0.8040008921558532	-0.5751564526976461	0.9970252693353673	0.13532362790293348	12.117645947908468	0.012381324839476
0.6523332996521919	0.5547376069875757	6.020427679316904	10.852748404799861	11.180339887498949	12.083045973594572	9.486832980505138	12.449899597988733	291.2916666666667	7.079609177198154	0.7981764396840251	266.23833818549804	0.9139922924405597	301.0	3.909915947492	8.954280968229998	11803.302570223486	4.58084240234778	2.844588055622993	2.4336687158579866	10.78417489906719	1.5702034644632559	5.975503025355652	5.510253149119683	3.6232421686236735	7.160932730443517	1.1951955562725973	6.262078712488924	0.7013444451199397	11803.302570223486	0.04815620136643084	3.5069933953723873	180.2390464750127	63986.81676707175	943.202777398594	168.33706769427292	63.375399993921604	0.4586160208462152	6.3768651494305795	3.9376798102678254	20.841658652956475	0.23536274815848934	0.1445115747361631	0.9403136310712404	0.837959239231232	-0.2903887224619222	0.9668445074840998	0.1511851960240647	12.40611586897982	0.004246695924910176
0.7964548127588075	0.483720744073569	3.680024624982317	7.6077461429328785	7.280109889280518	8.06225774829855	8.54400374531753	8.774964387392123	95.66666666666667	6.059226029786146	0.7780013848587202	130.0202058002988	1.359096227877688	103.0	2.9335835051520025	6.147070461515441	1949.0288977402058	3.744563445805857	1.6843278200353353	4.148277333732821	8.310122857735475	1.043076787674453	4.143512989528373	3.75157230843797	2.8444920340180118	5.465630823717463	0.6653727292228773	4.350012719254037	1.3537748391036475	1949.0288977402058	0.09774719577717032	1.7539107632815358	66.89315880702961	21630.766973707803	623.6086998395775	86.82237453534974	49.41198666368101	0.28381416744743343	5.4218221411682075	3.6530395478714985	19.114278530902734	0.2821666139252226	0.19535140956774377	0.9258148857797698	0.8276038513863331	-0.41440478776737055	0.9808649926629681	0.19327395854541465	7.580052018914826	0.014722341027554046
0.7210464055776621	0.5929869222506524	7.095948680685274	11.966450547936121	14.560219778561036	14.142135623730951	10.295630140987	14.696938456699069	466.375	8.628366155112186	0.7987836447337012	364.0925577724738	0.780686267000748	478.0	4.045495723021689	8.014300692505813	16556.269221604438	4.342944247013097	2.0422453946915375	3.2959776225332837	10.683576740558665	1.2254673355437482	5.682644435415536	5.30045464979602	3.678052213052668	7.005524527505997	0.8617594107116103	5.885282192785	0.9633727628018064	16556.269221604438	0.0586299259466746	2.344098709353064	131.74506167371132	42637.131714967116	1028.653811177921	118.98899022153199	38.811289276318405	0.5128764905117674	4.787553231638676	3.653148401329666	15.015872137261832	0.294177837060861	0.20294489265566668	0.959618540823577	0.8692059554859995	-0.1994208694124655	0.9086919781888478	0.20439493368735975	10.56642756406818	0.004920897619269121
0.6684636217629502	0.2769991785489109	6.065975091165617	21.898891985683356	21.840329667841555	20.09975124224178	17.08800749063506	24.859605789312106	872.8333333333334	14.638612649345541	0.5785917968241048	763.3658630376307	0.8745837651758228	896.0	4.989639061758835	9.370220237183098	46489.46479311165	4.6026305201674935	2.6659730623969358	2.4072962752316434	12.944433481388606	1.4046900380427165	7.008689763982538	6.721773907662929	4.454710276938118	8.489723204450488	1.0735749455067705	7.203163429019867	0.469933098083619	46489.46479311165	0.044670260682397954	2.7638311774156485	188.72390662012037	37459.95704820602	407.75966121318874	122.95124641771393	55.99422334420399	0.37971520503211287	5.817931650340137	3.901955655713431	20.621635169601426	0.26088117519729087	0.1704616272173351	0.9596757675577348	0.8679913820386983	-0.13756724551378754	0.8373246556729858	0.17161683149840362	13.11222563270867	0.0029890759450163476
0.9087696347620178	0.6156030464669582	7.893422530499734	12.822260344228829	14.866068747318506	14.866068747318506	14.142135623730951	16.0312195418814	564.0416666666666	11.652480849848336	0.6422681540268297	514.0142912680706	0.911305532276996	580.0	3.60163638422508	5.875455313102974	13112.606873925553	3.7495570395782916	1.2475646093009036	8.01632066864285	10.022707887671055	0.7790676896941613	4.6379104036343035	4.399017709576259	3.4067935265014686	6.615914361169587	0.5197530741113481	4.754781055535422	1.811615433291971	13112.606873925553	0.08965517241379312	1.0977299739392268	52.331720540756024	21939.935269836977	672.9824623519439	52.60889080345232	20.235684173893507	0.44546045264529843	3.2849126636565384	3.172685779081864	9.180027219641126	0.36126808426992013	0.27359856351746475	0.9771762585483634	0.9024217793725863	-0.13694943697022616	0.7977986682492939	0.28822432844590895	6.649416019033263	0.009733582518101875
0.5613189768179043	0.31018912404216514	3.81834266803682	12.309724526375653	12.649110640673518	12.165525060596439	8.06225774829855	13.74772708486752	205.91666666666666	6.9096819760554435	0.7516461244145286	224.35290718480715	1.0895325318566111	215.0	1.9310514384715711	4.208943845533286	1848.4312757133412	3.406227280470573	1.2278036316958572	2.8796050193210236	5.305676037242582	0.7246597531862116	2.7989585365428873	2.461944632779895	1.8256956211448927	3.47998041609769	0.5260265366253516	2.9321246171947952	0.9763643971389603	1848.4312757133412	0.1164088696592753	0.7631858814734213	35.21627921718253	2820.4866010758506	100.71685180780784	33.696826066791886	21.347349729889896	0.24227905159948676	3.5931375102092766	3.1176687684224307	7.521268477784084	0.34713766350879105	0.2601457409248125	0.9240863037823	0.8250596762479223	-0.1922684741211132	0.8595570486307371	0.2596459262400376	5.66538806303683	0.013920417816648597
0.5894281949319231	0.5148298077622361	3.418702076056805	6.640450930602807	7.280109889280518	6.708203932499369	5.0	7.681145747868608	57.916666666666664	3.9140690055592215	0.8331825188481948	86.88530850021957	1.5001779884929998	63.0	10.6707812547943	23.011337284251212	17863.46999782197	5.151262462907717	7.083424464903587	3.478600058798339	30.017555133874247	4.091892501104673	16.04395565355067	15.218772775787263	10.128651316464609	19.888903817409638	2.8119663529794834	16.838858121101055	1.0369811359939747	17863.46999782197	0.031494079113126724	26.138629809470387	1005.4763960336066	3278333.0387080186	20041.397332645793	1148.6911984275505	808.250658014186	0.18171679490002748	22.785188303635387	4.517346867115275	278.44927609352055	0.09293836339384637	0.03587708769910193	0.9057710354880494	0.7997722874387068	-0.8102671084217848	0.9998638680912268	0.04074990222241966	30.326738178900328	0.015196052706167772
0.5816599975482415	0.47267837214916764	9.003181214962227	19.04716133726763	25.019992006393608	25.019992006393608	14.212670403551895	25.03996805109783	1248.2916666666667	11.07897181673605	0.7344484877025468	763.3672040317307	0.6115295202363742	1263.0	7.961734565328595	13.2023079081385	144859.88885151205	4.917655725078633	3.074370989250731	4.61770029046895	21.402169524560772	1.7061352346451777	10.494655865500768	10.186165532436727	7.3584776908687	14.043691833692073	1.2313903277516127	10.709578993875466	0.9610503134539858	144859.88885151205	0.037142772960106415	4.557280490768977	256.6946766863176	243586.75760357955	3199.087235819699	227.08122500791129	67.64820843465095	0.5429012874117406	6.115323375446358	4.04421502195501	29.078487870469953	0.2594145065247371	0.16995716241974643	0.9808569615435848	0.909255782455493	-0.15721943551923104	0.88350355753769	0.17480417505269213	14.724660463796438	0.002257042302374287
0.3744869753106743	0.2708865248852111	4.725073731473805	17.44300028757823	17.26267650163207	17.46424919657298	8.54400374531753	17.4928556845359	323.3333333333333	6.532176418038393	0.6963111357281995	327.1757476476256	1.0118837556112132	335.0	2.7831483639128036	5.77151881214129	5953.647756478879	3.9244738146837252	1.6794518414805504	2.809346779786117	7.426684697970473	0.9469244046955478	4.056529764194576	3.789484681362724	2.57730165490771	4.849383043062764	0.6963306075101438	4.215694824718795	0.7805900095420691	5953.647756478879	0.07414568946313209	1.316649127364323	67.57302514716882	8839.143575690874	212.3677606730257	56.241117097957314	35.25595804469459	0.23997860424300127	4.643793105144156	3.5232579971564912	12.247631082520318	0.3018817699180854	0.2119646488540846	0.9285005375376418	0.8285706016565327	-0.1749606391913084	0.859489682799322	0.20272143296537223	7.892456383964374	0.007215672606319851
0.47185132973692	0.3426369810923857	5.400440483950829	15.761405749996088	12.36931687685298	10.816653826391969	13.0	18.027756377319946	294.5833333333333	7.437040261658791	0.6398180574069966	334.6311862594569	1.1359474498199387	306.0	4.482093546910415	8.738926115114632	12953.756195126678	4.373562366606067	2.3736733019104097	3.6748077597747946	12.38519808913494	1.334708473688865	6.289236451803552	5.986275183599586	4.260243833828133	8.124954255306807	0.9514172267032813	6.506345870408466	1.0073209479605436	12953.756195126678	0.058460421205519246	2.778041438686783	116.79318557216871	49784.56708647307	985.7527489436126	121.53214247831343	73.40476999876776	0.25467063299941134	6.6520129248618325	4.038876362950919	27.727790944965413	0.2368501434378411	0.14694577702608952	0.9439256517624718	0.8461720928691577	-0.27056989590416364	0.9552826185728082	0.15075559084905674	10.23295359141528	0.005079518741638729
0.5607251433207533	0.41924354842213	5.980177629330366	14.26420907808226	17.029386365926403	18.24828759089466	9.486832980505138	18.35755975068582	433.7083333333333	7.998300679664865	0.7425651917245119	373.14822623317286	0.8603667431641991	447.0	5.528493940557048	13.529741164455979	39071.80388299959	5.080251183804398	5.163555190591982	1.8759793719096034	14.81819464387009	2.525622029529177	8.88583601286424	8.229745638598006	5.1067282785159165	9.711466365354173	2.0365143102960417	9.349275759793445	0.46981916888757824	39071.80388299959	0.03350699918422093	8.450875585146225	439.444026990426	311469.15098423115	1455.3419309046508	411.10966069794574	130.8672379228655	0.520731887708799	8.983182317386841	4.425225094612738	47.45454313422374	0.20434027510717323	0.12430830056459256	0.9325760502516279	0.8325525258540794	-0.315760856803324	0.9805848242874498	0.12880614814011812	19.211157521028028	0.0027508042576120293
0.6257744141409164	0.2983413610061601	3.568269279933663	11.960357316530395	14.142135623730951	13.152946437965905	8.246211251235321	15.264337522473747	128.625	7.484485592667831	0.6422336035590446	191.87041914153315	1.4917039389040478	139.0	10.23401008863316	20.195253944167554	30977.916893002126	5.22179105157201	4.707085931096618	4.233936247881889	28.402943422192223	3.350016429444261	14.287840903596038	13.0238179449708	9.641458619846865	18.761484802345358	2.2482959003192318	14.928587055058056	1.324074708501319	30977.916893002126	0.03141659334402981	18.720313773974905	677.7609253851629	2479042.7443883577	21683.93440716397	921.0263100614425	544.9736656766777	0.2596005022579119	17.73759227502555	4.88859832070609	220.31315817274253	0.1390351946412785	0.07435812865206226	0.926009248687307	0.8299520601470913	-0.6588915067844104	0.9994951178157472	0.07266319991818254	24.118603655800374	0.00751584495765007
0.5022802175927139	0.36008206802800824	2.8663835735084247	7.960361895292905	8.246211251235321	8.06225774829855	4.47213595499958	8.602325267042627	59.5	3.9983323048844692	0.7871683356125262	93.63275865895555	1.573659809394211	65.0	4.818733896532893	10.778694054899441	4014.0474174883175	4.399291568622793	3.658836890497848	2.527636008545727	13.772763609483325	1.9932522539683164	7.4964868660664274	6.772560178012556	4.630800450992293	9.141963158491032	1.5002815090492732	7.858407959228537	0.6859334690812745	4014.0474174883175	0.05751479289940829	5.557260320559983	229.96600812591998	121600.88947551728	1137.7144448179438	221.43057061995611	176.63566996376116	0.11900129592064664	10.774274393642782	4.034104744181905	55.81163371315505	0.17925226259018656	0.10307224981002049	0.9044019271076222	0.7980753771621789	-0.6663903576185924	0.9985477668370464	0.07948401793154083	14.77475717036552	0.01760656502305765
0.8323460098449904	0.5524124287989423	5.312997080493502	9.617808730417318	10.816653826391969	10.816653826391969	10.770329614269007	11.357816691600547	221.625	8.005344720215167	0.7471361935028024	237.04466284727962	1.0695754668799984	231.0	2.21394873064022	4.634262696991988	2614.094434867622	3.6300601733996167	1.3553521536080315	3.179496024834359	6.069034427344415	0.764137104328781	3.2308681182688774	2.965467503157889	2.0940056842849937	3.9750287430594216	0.550376311663926	3.363989614277675	0.9358554234349964	2614.094434867622	0.09570660220010868	0.8779173273217902	46.229356346130395	4322.505256346018	146.76196667273382	40.808394533928215	21.265361826432407	0.32397312136593964	3.648024530280355	3.219695790186933	7.397550423253762	0.3329662821956569	0.24137259466364558	0.9383735793349423	0.8376482673127034	-0.1997577500276867	0.883253578614755	0.2455738423351027	6.427406867979266	0.01080370743345388
0.7608623096504938	0.5374238282371534	5.792557280575667	10.778378211431924	11.40175425099138	12.206555615733702	10.198039027185569	12.36931687685298	302.2083333333333	8.200861740236652	0.7635239279856723	285.2325577775646	0.9438275729576107	313.0	1.943800670469071	3.627421592002979	2427.664034824559	3.228088026898056	0.9085541675206135	3.0812972743709057	4.704039818580573	0.5241480764442408	2.708561526779528	2.571056574451804	1.6994351342207419	3.004604684359831	0.36755226272586494	2.7849802741195515	0.7671397308153314	2427.664034824559	0.12427400504241137	0.419809582884767	38.217666671918934	1075.7481089230503	49.897753613572334	18.80351081947631	9.402906688548747	0.34280998960292003	2.424494350531662	2.683049817031874	3.193463133742056	0.4116176268792614	0.32835759500378836	0.9514956051405797	0.8545876000577776	-0.12446493870697102	0.7327521732400138	0.3247330972363074	5.987886048261948	0.016742083632352755
0.5527699190914319	0.46698850926698293	4.876762029227559	10.44300219909577	10.295630140987	7.211102550927978	9.055385138137417	10.344080432788601	116.66666666666667	5.772577480665815	0.6547721415798101	176.34309449556906	1.511512238533449	126.0	6.615937540388639	10.769478447770876	9844.511619610608	4.393137811884337	2.3503966316892573	8.685501014235983	18.110230229293773	1.6277901785134465	8.54278646886799	7.6762581803599925	6.168419275554686	11.941810953739086	1.0161668934299721	8.83917669243489	2.1566146753273623	9844.511619610608	0.059586797682035765	5.151843947410136	177.66908825183523	361001.7423431773	6510.638452835273	261.8295805054001	177.14760334370274	0.20247684448605072	9.339359330719152	4.1877879993288465	87.42842501915581	0.21819492628555787	0.13758232081511274	0.9441160287870782	0.8581381380483944	-0.4994747562891456	0.9940375889817115	0.1433198952035911	12.504901887089709	0.01038725933851976
0.5964235614218593	0.4052978136347937	4.588288693798966	11.320783235049442	11.40175425099138	11.40175425099138	7.615773105863909	12.083045973594572	218.875	6.7519818551330655	0.7655451500606556	229.42676832763712	1.0482091071508264	228.0	1.5178641383040203	3.0434905588829766	1250.2108361815422	3.1146581710162	0.9239440200367539	2.2089033837539422	3.7254551205730237	0.4874655432480935	2.268803233113049	2.178462506118775	1.2687002222886732	2.4567548982843506	0.3659590244223502	2.3416619868045347	0.256464839928806	1250.2108361815422	0.12565404739919975	0.33591274986113573	27.239109208046912	342.6707671814815	1.744718753680979	11.88562804743347	9.600436043172557	0.11301881139538596	2.488768759626321	2.6833543616985995	3.134674223417558	0.3985839759464633	0.3116234497063229	0.9220701385493155	0.8173254622885485	-0.09725991469164351	0.6519869341975704	0.31560928020645274	5.163313895237238	0.01925475620715888
0.4809650962544127	0.4137395343535668	6.809326220710815	16.458002330741284	18.24828759089466	18.110770276274835	9.848857801796104	18.547236990991408	602.75	7.9157246751603285	0.7970426548622364	432.9396615362692	0.7182740133326739	615.0	6.396647810341114	12.785224095185695	58567.19184554642	5.101256277647871	3.525609046053237	3.073788682943921	17.074052750525063	2.0090301075351173	9.435998903538678	9.112448127820226	5.880888193460952	11.193164557064112	1.4439926998074086	9.758647767642861	0.7262216833781399	58567.19184554642	0.033173375636195386	6.193130945337841	359.0363717689312	285116.2971932114	3579.802391999791	304.3223492719201	87.7235716997752	0.5552323752544367	7.230574405583563	4.191007569934277	33.24350916028604	0.2267755597401545	0.13925563423358978	0.9634782833027355	0.8739517647313186	-0.26852697707951523	0.9677149559905391	0.14450686332791113	17.45758011151116	0.0024036546672735856
0.7057158752843162	0.4377918978280288	4.345439138324463	9.925809865104942	11.40175425099138	11.0	8.06225774829855	11.445523142259598	183.375	7.004801596858234	0.7515893844999494	207.68106629553023	1.132548418789531	192.0	4.151258513008597	8.612172802995346	7344.797813637044	4.330271945454591	2.5954386886990433	3.1970700294843035	11.55226382877454	1.483982161345252	5.920805073921399	5.2387218572842675	3.9738834315588547	7.578380397215685	1.0815312118026328	6.184994363729008	1.0096898834107908	7344.797813637044	0.06608072916666664	3.198222555986229	142.35780198487694	64223.0197353649	1180.810732435866	150.5374968407519	84.07293040109599	0.29625073905990706	7.210358009746457	4.028517191622325	29.132330378347202	0.23496773820222547	0.14981367914165564	0.9322976505412954	0.8320529376663104	-0.38656967523948776	0.9847772845985723	0.14306620964644012	11.206416490803896	0.00722936143749481
0.7945748695881082	0.44208041733517306	6.721301644105449	15.203798631527137	17.0	15.652475842498529	15.264337522473747	17.26267650163207	649.875	12.080556314889533	0.6624221461872346	547.7333289229093	0.8428287423318473	664.0	5.122351836083682	9.678799093398268	36427.12121276747	4.695455799488929	2.498545038358711	2.7649629678443977	12.66136206635439	1.4091400266632883	7.204142265049548	6.950155428741086	4.37423090448173	8.287131161872662	1.0227937069242772	7.406761931396523	0.5861057798161269	36427.12121276747	0.043184787342139645	2.96045653331153	211.35255905486423	47166.77139602204	672.1364928492118	131.05380555525323	61.02595214524107	0.3701335157273781	6.042273031026254	3.966431477276518	23.086389406049474	0.2535265915843794	0.16294024390890194	0.9545546563942443	0.8609011812496792	-0.17494035382516232	0.8976868288823793	0.16657231133298372	13.920985195502421	0.0029673242682886508
0.7087969999438705	0.34072053869164537	4.575991862384194	13.430337601471983	15.811388300841896	15.033296378372908	10.198039027185569	15.84297951775486	364.1666666666667	9.519383000156699	0.706998972645265	348.81793150381037	0.9578524434887241	376.0	4.85756683641762	10.832299283512679	22989.21543595603	4.811455548037938	3.867328323459777	2.1784970995520636	13.27189064084632	1.981547886038174	7.4772848560308445	7.068450936043872	4.529672658667545	8.742217982178776	1.5654657202560807	7.819304982847048	0.5310670633945663	22989.21543595603	0.0416902444545043	5.23174159654848	245.9946654224714	124522.57077164549	1292.4231958752036	223.88760240664385	124.32061785731634	0.296789869270464	8.667187511922844	4.310451558224447	42.99329588783887	0.2130980013493738	0.13233613054127763	0.9231179981503819	0.824530941031645	-0.311253169645446	0.9764131423126946	0.13988872063715158	14.860073147135505	0.0035557485514793254
0.8927948107764648	0.7004477782006509	4.832772878495959	6.899547730611201	7.810249675906654	7.211102550927978	7.615773105863909	8.366600265340756	141.04166666666666	6.159880410594215	0.8797320961026067	148.94707361532778	1.056050152664067	148.0	1.582007450355214	2.936270158822529	718.509988360273	2.9338122573874625	0.6492269111476079	3.686132432176677	3.933972766605354	0.4296442955294458	2.134771472463217	1.9949800071614439	1.3980576998641787	2.5359150667411754	0.28603670488018723	2.2033604377519564	1.1090321704326838	718.509988360273	0.15951424397370345	0.29754797900772134	23.235641910768763	640.6814796410259	41.06979899253857	14.769420164008384	7.246257943239144	0.3559895039394639	2.10849348537506	2.482795778486459	2.457072066780915	0.4463039046948624	0.36792749612989895	0.9483463115508907	0.8520574670020884	-0.1913237861308283	0.8245073657006421	0.3386251765544879	4.619852129788383	0.027819766118677317
0.615242816309074	0.2950558457312654	3.601754306805723	12.207025750935886	12.36931687685298	12.36931687685298	8.06225774829855	12.806248474865697	205.54166666666666	7.510284901763183	0.7341569547080361	229.41851083521522	1.1161654692976213	215.0	3.2092535986687483	6.746123155557352	5051.334391042906	4.050228572179961	1.9129979359940137	2.9947576263513387	8.808322810974689	1.1265652499620775	4.653594710416232	4.278220467007352	2.998933556130732	5.809389254843957	0.8259512118416497	4.847120646630354	0.8985940012028628	5051.334391042906	0.07275283937263385	1.8386348341763337	98.86272586597094	18167.366260245482	410.7400299171109	81.96231746487625	49.91343537079444	0.2591060004127477	5.53475386045669	3.7024267509263544	17.24907853530504	0.2683216116241274	0.1781576391227682	0.9344223195417347	0.8343376810125248	-0.28002135267484396	0.9498580330145544	0.1777256038050973	9.527149537482403	0.007840436260906926
0.7890980312500999	0.7376958889781129	6.058212589504871	8.212344246484767	8.94427190999916	8.94427190999916	8.246211251235321	9.899494936611665	210.83333333333334	6.4803446768492154	0.8486111447868606	201.86835476842745	0.9574783625379958	219.0	5.555071739539758	12.197759265646273	17114.318395149137	4.990027572537332	4.0380442399062435	2.247091716429116	14.95012221860376	2.145457261467508	8.47240985959803	7.927330178810787	5.146927189864746	9.803195028739013	1.6668388518347326	8.840111570596248	0.5744355726990881	17114.318395149137	0.035382915285336	6.365843751575752	327.81397460431646	175151.37822460866	1244.5234636131465	278.76774597486013	139.3775277133392	0.3374772113432912	9.383147023485142	4.426998980098918	48.57673483858951	0.18807522830879764	0.10640540344903207	0.9289904403014186	0.8257957343051968	-0.4359392761275066	0.9938803141673689	0.10949891926828598	17.112459947045938	0.004396989769302314
0.574125509891404	0.5011606927007635	4.403864716378103	8.787330651663044	9.219544457292887	9.486832980505138	6.324555320336759	9.695359714832659	128.125	5.0450306909704095	0.8355845692599414	147.08993819691776	1.148019029829602	135.0	8.948052447106896	19.51344218231353	26936.153200332432	5.483979904628601	6.294980183039328	2.336692290997895	23.17002931171839	3.3624549430639727	13.545017056911025	12.542931774917838	7.977266619973361	15.192762691745031	2.518962415441172	14.125404799268699	0.587547100712086	26936.153200332432	0.025843621399176953	16.059573671192627	886.6809518877128	1111566.22631956	4362.680596659417	704.6855246449985	398.36377629101946	0.2886156176079331	16.333878042010035	4.839120514859159	122.7519725530401	0.11865671035781857	0.05280009149854939	0.9162130209533305	0.8076311190938882	-0.6733785696027781	0.9996897194283816	0.05569590089074395	28.45678457584444	0.006313146995668416
0.6266984049744541	0.4657773177906243	7.543641959365958	16.19581218585008	17.46424919657298	17.72004514666935	12.529964086141668	17.97220075561143	667.4583333333334	10.149889664138072	0.6727835841795167	548.9820923000035	0.8224964239465686	683.0	5.584659106024881	9.68495326839303	39857.19799764304	4.580852285470302	2.1016460433549913	4.426448243807978	14.348522553958066	1.2942359741938247	7.4547209278686575	7.164391018939738	4.943161227534905	9.405361326423161	0.8775067691785319	7.6391146871212285	1.0904240447231308	39857.19799764304	0.04946097335628493	2.783209090588335	179.5715775132601	72813.88679048448	1532.4414403742767	130.90658422420623	55.372780273117456	0.4087323664722519	5.642709793598139	3.9014422068705454	22.656004975123928	0.26752231651547176	0.1766065086884186	0.9679058429835234	0.8827898877177086	-0.18387890365263196	0.9031270926444575	0.17790899321939585	12.675372573823553	0.0036620278099618953
0.6357317099486629	0.42693868861561185	7.518681918308509	17.610683029660606	19.4164878389476	18.110770276274835	14.7648230602334	24.677925358506133	787.7916666666666	11.195669635810038	0.6666966781209762	618.7237044008199	0.7853900092886063	806.0	5.101875126345515	11.529166312885334	53959.67681602521	4.982167143242816	3.5994023261970964	2.3403513333879395	13.699122017290843	2.005756482383257	7.825893903141039	7.287421806883609	4.6642495022202475	9.034872515070596	1.5264588479174106	8.182144574998972	0.6414179507407196	53959.67681602521	0.03567844146568232	5.702874462965039	314.84554614676523	185689.93484508013	2209.633436861959	293.2128684804039	80.86299596139132	0.5717646022409988	7.166184288174487	4.123423248917269	26.519346155371824	0.2229684844025287	0.1353101915388621	0.9488203559113558	0.8496302740232292	-0.21116588808783104	0.937403039474593	0.13992705365722607	16.171317949006433	0.0021564970366603773
0.5203509692124167	0.380045263031315	4.84848778382952	12.757658772423678	14.035668847618199	14.142135623730951	8.06225774829855	14.177446878757825	283.625	6.638460107111951	0.804592227244818	259.46052807137545	0.9148013329973572	293.0	9.414516809749747	20.133305825839635	67243.90613793951	5.736617993498122	6.684331842961843	2.267528457945037	24.9165515775619	3.432563917817645	14.591626643202074	14.225065739895562	8.471908543996747	16.444643033565153	2.6239408823556163	15.1493031567895	0.3998598965153925	67243.90613793951	0.02116506890004543	16.585818041707686	1002.1765589681947	1203599.5014597343	3176.8240786091997	705.1138574854087	350.48128692606593	0.3429068742798301	14.845249876709982	5.004713752343376	117.51962739649724	0.13950097746164208	0.07056069701787136	0.9354100526023245	0.8333021412311254	-0.5266050568299254	0.9988367686650429	0.07148306871696022	30.21685046631422	0.0028596011618585502
0.6947862549455015	0.4381064703542393	4.82201233973962	11.006485103588384	10.770329614269007	11.661903789690601	9.848857801796104	13.19090595827292	262.125	7.647154565235624	0.7818343067846132	253.34268178418625	0.9664956863488269	271.0	2.8370038001201934	5.917750180250714	5003.43787547462	3.971990535396999	1.8479880572097165	2.744011215041884	7.496083280317581	0.9985529092676757	4.125844339017338	3.783214204816047	2.5928094003454767	4.9032738799721045	0.744116175702342	4.296844236088299	0.807442341440226	5003.43787547462	0.07329693223131495	1.440278879403826	79.02175124334043	11390.41921732171	292.1909238593239	66.89341976027652	32.42809747024433	0.36109478055972877	4.600796489676825	3.4165180933770682	9.740803320986668	0.28378761816875425	0.18922743337327932	0.9321144417897838	0.8273489292359439	-0.2103889230012531	0.9051636727693084	0.19945382582912058	8.385746674486949	0.007200893622522889
0.7502326928383509	0.6205273617323859	5.0435137782550274	8.127786281936972	9.486832980505138	9.219544457292887	7.280109889280518	9.539392014169456	169.75	6.097730989112183	0.854097394083317	173.58675435145847	1.0226023820409924	177.0	4.055152917149796	9.548024999544147	7963.574685571162	4.634248992882537	3.279151828631055	2.338133912092119	11.346936864737442	1.676665398652602	6.40035657964467	6.113659369971205	3.8153587022018933	7.531578162535549	1.272674903082974	6.707603698498314	0.6017570486043493	7963.574685571162	0.046570270356538684	4.027383029507418	206.7759512167392	78925.80166604446	851.986311134145	188.19848764561354	81.93426694786712	0.39998943055972863	7.362756684644586	4.053442210195256	26.23013052432397	0.21228001845493782	0.12316037861610676	0.9292123217658674	0.8224536035776391	-0.41639942553620385	0.9903858347767032	0.11582373366288636	13.421816051618105	0.005799599335266996
0.363009003898382	0.18188508304639522	3.6538697757343326	20.088891923051786	21.095023109728988	19.026297590440446	7.615773105863909	21.307275752662516	203.66666666666666	7.29244864640928	0.593384036210402	282.11633711653343	1.3851865979535194	223.0	4.401182132145111	9.369724811313931	9630.03358899616	4.448047503266341	2.5291792639242026	3.3447817983250214	12.253281468202243	1.5641865589846906	6.284757315463739	5.638625346285241	4.161892281554976	8.091389186647266	1.104932407049443	6.571453958260936	1.0790474039091793	9630.03358899616	0.057531822477829835	3.68583261126835	165.70799143476668	85510.68110972564	1504.3832140177292	177.22320384970607	104.77062227708687	0.27257067237898036	8.029488345305989	4.186807775416858	36.98881862659228	0.2157329860431664	0.13256038884402763	0.926662868918882	0.8261292007202491	-0.39352505371535224	0.9865441935512076	0.14267628875983054	12.139715675529116	0.006259579966857686
0.3635505735355496	0.24117317146432207	3.9409797774635176	16.340871389363997	13.92838827718412	13.0	7.615773105863909	16.30950643030009	210.66666666666666	5.940733165673933	0.6769147652779494	252.93796466457485	1.2006548955596907	221.0	2.4654148166817214	4.635305972939416	2751.3046493659413	3.534877581994505	1.0912274268470545	4.112967010144443	6.5664790596225115	0.7234792420186468	3.4060926459308307	3.1953978228074194	2.262342622263283	4.304136437359229	0.5051647816175505	3.528362552916475	1.1680506523604273	2751.3046493659413	0.10321246493724535	0.8478751921591817	40.6183661775022	5486.04570237731	211.73190295478358	39.50322594262503	24.647862783864756	0.24873510744320126	3.87007783126189	3.2841100186657246	8.838152060571476	0.3261863498373503	0.23451694933769135	0.9375939334002473	0.8381870852923552	-0.19891425764756845	0.8751595392686918	0.23429411211791942	6.072807087868625	0.01183220189197355
0.631176518381584	0.575111051316054	6.455973560602991	11.225612072363205	12.36931687685298	12.649110640673518	8.54400374531753	12.727922061357855	343.5	7.085342744536485	0.8328671543887465	284.79097133677476	0.8290857971958508	353.0	4.683624535421895	10.195928969524555	19912.58586032013	4.783259242417259	3.5638879553554617	2.0485589314992705	12.567327998455937	1.7653584076990783	7.2242169886891885	7.023384928575463	4.2362387985551875	8.331089199900749	1.393586717190608	7.510631908987085	0.37990385421584294	19912.58586032013	0.0401335377059442	4.220280572629484	269.7392920864397	77735.30491372071	407.96175996947045	189.33653209885415	74.3276144307274	0.4389133662343995	6.786977609091766	4.072349756458037	26.696940700567193	0.23392903991676486	0.14489139675037815	0.9479206725443828	0.8501675372258669	-0.2884838206037266	0.9688784408312731	0.1462059576865449	15.519917173403988	0.0036083272226112304
0.7308251514246953	0.4313759899216147	3.7733656039404018	8.747277762552477	9.486832980505138	8.54400374531753	7.280109889280518	9.9498743710662	140.0	6.392730595371285	0.8086675015859339	161.23753798210626	1.1516966998721876	148.0	4.9386554754315375	10.95108185724045	9019.076629042162	4.7012390909568635	3.5319484061792563	2.5943785249336773	13.638089180521058	1.8722444351691687	7.47503099631122	7.130078342572588	4.6918041686773995	8.94628501184366	1.4101011835003454	7.806388854841115	0.6965853705754805	9019.076629042162	0.048301680058436824	5.063618557174067	249.88262297152488	117907.09239559628	1128.7685278449442	222.05197605421824	132.86385002327816	0.2666523675556043	9.392213910843116	4.272005126814613	40.447358204090385	0.17811552745782572	0.09614260570609375	0.920903637030417	0.8132402175330172	-0.4979037989301362	0.995747035586683	0.10522504322737261	15.082015208175623	0.006900894717074229
[truncated: 57 more columns]
