# Supplementary material for: Does consensus contour improve robustness and accuracy in 18F-FDG PET radiomic features?
Source: EJNMMI Phys. 2024 Jun 6;11:48. doi: 10.1186/s40658-024-00652-0 (PMC11153434; doi:10.1186/s40658-024-00652-0)
Supplement: Supplementary file 2 — Supplementary file2 [file 40658_2024_652_MOESM2_ESM.zip › 40658_2024_652_MOESM2_ESM/supple/TF_AP_CMask_static_all.csv]

Elongation	Flatness	LeastAxisLength	MajorAxisLength	Maximum2DDiameterColumn	Maximum2DDiameterRow	Maximum2DDiameterSlice	Maximum3DDiameter	MeshVolume	MinorAxisLength	Sphericity	SurfaceArea	SurfaceVolumeRatio	VoxelVolume	10Percentile	90Percentile	Energy	Entropy	InterquartileRange	Kurtosis	Maximum	MeanAbsoluteDeviation	Mean	Median	Minimum	Range	RobustMeanAbsoluteDeviation	RootMeanSquared	Skewness	TotalEnergy	Uniformity	Variance	Autocorrelation	ClusterProminence	ClusterShade	ClusterTendency	Contrast	Correlation	DifferenceAverage	DifferenceEntropy	DifferenceVariance	Id	Idm	Idmn	Idn	Imc1	Imc2	InverseVariance	JointAverage	JointEnergy
0.8540990908620156	0.6330257576491025	5.830837018917555	9.21105807853982	9.486832980505138	10.44030650891055	10.198039027185569	10.862780491200215	290.25	7.867156330758085	0.8626006544639002	245.76639178932115	0.8467403679218645	300.0	2.634630672949165	6.178223732110623	5806.573009597243	4.158118569632909	2.1685412236467836	2.000048748798812	7.033392045604205	1.1088847009202596	4.205466654715604	3.9540926250556483	2.3966713237001516	4.636720721904053	0.8740976120721988	4.399459440127178	0.41449683854255115	5806.573009597243	0.06004444444444445	1.6692935813992864	106.20250941785397	12767.455352506575	140.51682427091262	78.62082543833434	27.310207511853466	0.4885161363480367	4.204080639824078	3.384776080757513	9.072598113361183	0.3016237354908321	0.20647560661116804	0.9416826376861518	0.8391328907924979	-0.20623849607741268	0.9056615409216474	0.20686876433838103	9.661322487634354	0.0060754051034733
0.8157364154061307	0.6469786699423389	4.351923674151704	6.726533464448779	6.4031242374328485	8.06225774829855	8.06225774829855	8.12403840463596	110.70833333333333	5.4870782963988285	0.8776161510588085	127.04757867871616	1.1475882153892314	117.0	2.3103138569365984	5.290183261787093	1629.3650010483589	3.8599456799044662	1.770033509311558	2.3072919920678348	6.090059291140238	0.9470092074885235	3.560338733633173	3.2953740355220487	2.0905405504725225	3.9995187406677157	0.7206911525615926	3.7317819590856205	0.5894340171595834	1629.3650010483589	0.07779969318430857	1.2501846919482462	72.14084846291264	6918.410756328008	111.65238453338672	55.83692949792806	30.751183056737297	0.2992097281198975	4.515692057059861	3.3865480902567375	9.77810749088297	0.29000951893602156	0.19489821191608622	0.9142379752067047	0.8071397773067724	-0.3341927220730217	0.9633430801096724	0.18557039703847067	8.114715358834191	0.011486931743763766
0.9011696651680201	0.6206247089062763	5.080651806762547	8.186351161745	8.54400374531753	9.219544457292887	9.848857801796104	9.848857801796104	214.70833333333334	7.377291335377573	0.8698815804440456	199.33792054502268	0.928412593262283	223.0	2.5510964191671257	6.007182586558502	4232.508361407252	4.101943216512855	2.28757800820539	2.034250726737392	6.986114497059657	1.1483595892479852	4.149419004837202	3.8516580180253994	2.3509924031093825	4.635122093950274	0.8977753970876685	4.356587899136487	0.4393486222373016	4232.508361407252	0.06304168593778278	1.7621800451983118	102.89522697796338	13467.881814611512	125.85065673131066	80.02230040123794	33.19153833634307	0.4198113303003203	4.649849200997061	3.497136883869483	10.792599673692575	0.28751218058401834	0.19364838932351777	0.924444974026036	0.8192411602715926	-0.25272536120516137	0.9363639042012749	0.1891496592135027	9.547108603268978	0.007422928757323181
0.6256145792614789	0.5681780936019095	3.864635096655099	6.801802357700245	5.0990195135927845	7.280109889280518	7.280109889280518	7.54983443527075	75.95833333333333	4.255306720232374	0.8706081714887101	99.62729449749811	1.3116045353483021	82.0	1.6373839009938103	3.920509100200204	568.1978134447822	3.3087481067167266	1.0410972894881847	2.8804412114253797	4.5761117436252885	0.67388789260241	2.4974213689087	2.26790107170448	1.556773266409863	3.0193384772154257	0.45682220151213854	2.632345271307583	0.9744095744194898	568.1978134447822	0.12046400951814398	0.6921281334935877	33.24246466332559	2139.021878034555	75.66569149889999	29.46531218177033	22.130765606197095	0.15323064298568884	3.757905603605601	3.1276070690613103	7.5308853161611555	0.3293026618318378	0.23981118937218698	0.8993363556788986	0.7970044478421211	-0.33843402010001533	0.9512587056298347	0.2485950808254119	5.6015191560495	0.019982643950769652
0.8172898571238703	0.6173681470326962	4.503504489038565	7.294682290759741	7.0710678118654755	8.246211251235321	8.246211251235321	8.48528137423857	131.95833333333334	5.961869847179055	0.8691612673273944	144.21429384989997	1.0928775031252287	139.0	2.1831093171851275	4.8669762867640465	1667.6735453307242	3.688780750007289	1.5653091112298325	2.5606694183659564	6.029382682888341	0.8533736532940676	3.311796888046814	3.025132150789338	2.0549224618956994	3.974460220992641	0.6461161001973584	3.4637626080978774	0.7321965952003328	1667.6735453307242	0.08928109311112262	1.0296527775804445	53.999531407612785	5564.602708917616	145.36000936479144	48.129949669923455	24.385870192470563	0.33707193569634897	4.005490890968018	3.2531267279731475	7.782107925795723	0.3062691134802339	0.21170055407954808	0.929539742673267	0.8239353794804083	-0.26742820424094593	0.9328568813668079	0.2244371357705332	6.93171834866588	0.011322641203663155
0.8798730128278281	0.7953250877013619	5.874908796860674	7.386801809358558	7.615773105863909	8.246211251235321	8.54400374531753	8.774964387392123	197.04166666666666	6.499447563162367	0.9118987613780657	179.57376165543826	0.9113491815881832	205.0	2.372249731776497	5.335661572439747	2988.592211780197	3.925936520059367	1.7829926500654172	2.0787720808557175	6.357986550254416	0.9523194956343007	3.654831299386028	3.4647923344302205	2.1389483151794564	4.21903823507496	0.7466535103973194	3.8181800106922332	0.4926571318722398	2988.592211780197	0.07283759666864961	1.2207067670779794	77.28831273308325	6771.33577978436	107.77855091006738	56.42576797494267	22.73748351681798	0.43001810126444273	3.838860843364252	3.271025874043617	7.655266419498238	0.31810133193482304	0.22368651883401577	0.9400920302028665	0.8373545446264121	-0.2124003776244862	0.9031794084860293	0.22506985058361534	8.297396594769866	0.008033998204873542
0.8742485460948951	0.8289001577450072	8.993752907578083	10.850224630244082	11.40175425099138	12.649110640673518	12.36931687685298	12.806248474865697	659.625	9.485793107793908	0.898170766658006	407.99666541221336	0.6185282022546347	671.0	2.760596445561234	6.254255857170214	14260.193712559405	4.150558860903512	2.2783950354463887	1.8410662143830518	7.266548027469647	1.1183296834863838	4.426485450961554	4.299366685008772	2.471396168722934	4.7951518587467135	0.89820644291889	4.610005594741297	0.22163039350663818	14260.193712559405	0.05997898903031932	1.6583781359717473	122.34079470827336	12177.038490660005	42.5246946746707	80.0555536401786	18.671204408399248	0.6227837482766271	3.34696702950265	3.1935992877777597	7.236668531297868	0.3549198935471161	0.26520141873383823	0.9624912060590041	0.8725283687149855	-0.15410210535454044	0.844196626891637	0.2610819814039437	10.343060637736869	0.005751334777617188
0.8751207324884003	0.7125564269172765	5.494952450221628	7.7116032396120096	8.54400374531753	8.246211251235321	9.433981132056603	9.433981132056603	198.375	6.7485838757091825	0.8762059467810033	187.73095434829494	0.9463438152403022	206.0	2.491629793642118	5.878778343314728	3620.7851990264503	4.03049016827666	2.014377065390199	2.1367398791912655	6.869896229629144	1.1061086544712337	3.988763505818552	3.8317066802580664	2.3516812358199037	4.51821499380924	0.8743611037720715	4.192448828517773	0.5045065592035792	3620.7851990264503	0.06895089075313414	1.6663928743901464	90.73845294479973	12895.075782839769	190.65571352831608	77.74581721467163	30.897478361582962	0.4367337427168311	4.532877981271063	3.458705786511015	9.678268757819563	0.2895962627483994	0.19572912948021876	0.9282977934777225	0.8219635697101086	-0.25158506819447063	0.9351439203816287	0.19197024974865104	8.88858429982319	0.007713592968911401
0.7355301640278704	0.6066295804984664	6.28125609335241	10.354351807557938	9.433981132056603	12.165525060596439	11.180339887498949	12.206555615733702	343.2083333333333	7.615938083415367	0.874455180034664	271.09309298432623	0.7898791103100437	352.0	2.834163803296561	6.241348064786199	7000.212013122091	4.105853790613292	1.9526171826241248	2.49896143634846	7.473406852663673	1.0453434687161316	4.27852970179382	3.992519677989724	2.5233714120138067	4.950035440649867	0.7717820231763494	4.459480457000521	0.6596930835885041	7000.212013122091	0.06434013429752065	1.5811495372376594	91.65648335715538	15589.292271321787	363.0526736080373	80.99886964754218	21.765379888299524	0.5797368889994242	3.6293602553461497	3.260344374999571	8.231882314907649	0.3354673411179659	0.24421548099076507	0.9531095677057546	0.8583354511364774	-0.1940109781288684	0.89417676301721	0.25286629169873803	8.764701035353939	0.006317340027654151
0.8608180956015637	0.794643739522984	5.33469584620746	6.713317655292697	6.708203932499369	7.615773105863909	7.615773105863909	7.681145747868608	146.0	5.7789453191974145	0.9185467082585986	145.97711732423798	0.9998432693440957	152.0	2.2208572755132887	4.8370720153923665	1826.8006690939424	3.6786347778436417	1.5064261762306002	2.5685236195002443	6.093222119372685	0.8413998795537815	3.317837798034958	3.073394656389657	2.0800722149532467	4.013149904419438	0.6245911303879005	3.4667600803293857	0.7603041445524306	1826.8006690939424	0.09123961218836564	1.0103778004959532	55.35538807192847	5576.967352762289	154.21265975750546	48.4768801272791	21.315672626288883	0.3942736211219412	3.7501772549237624	3.1969353327262917	6.852505530616165	0.3239794170149039	0.22813037703731107	0.9369818203139257	0.8325748243910911	-0.2604260407872031	0.9289810808392086	0.20938120002354516	6.9673542409825675	0.011577529454749729
0.6960918021144815	0.5703066249819629	5.495337704194649	9.63575989384386	9.486832980505138	10.0	8.94427190999916	10.770329614269007	245.41666666666666	6.707373469248217	0.859097176938101	220.65369341711295	0.8990982414279645	254.0	2.474448264501597	5.9628891696644235	4544.8698536028605	4.021898155587924	2.009508050451738	1.9642302741051516	6.706459028788225	1.0726498287834	4.043804813349398	3.8388508865376014	2.306182114672577	4.400276914115648	0.8456857070938171	4.230034089698481	0.3697626594554811	4544.8698536028605	0.0674251348502697	1.5408310315434937	91.8496150378529	9899.12813894761	76.5682206068154	69.68803883776684	28.91921089627811	0.41962091537543356	4.363001081420442	3.3840656667043225	9.083658636807225	0.29164962428507707	0.1956689126601057	0.9261028531015444	0.8200955013306745	-0.21662079202505494	0.9106516027398288	0.20027493637889815	9.034182156301718	0.00725300797601751
0.8680088968544638	0.7689221002130989	8.070765508572551	10.496206971207902	10.770329614269007	12.083045973594572	11.704699910719626	12.36931687685298	538.3333333333334	9.110801034234305	0.8932891046538193	358.25555690882925	0.6654901985922524	549.0	3.047943871954172	7.015671583804197	15033.312847557754	4.30567980069105	2.6676501845193417	1.7115591250552675	7.871488806837634	1.3162774552042775	5.0169417876834075	4.82058782356676	2.738825792059462	5.132663014778172	1.0798890342886267	5.232884817290953	0.10521067988707855	15033.312847557754	0.05364613919661845	2.2133786100301744	162.50527974790882	19605.93688219453	-80.0320283338652	101.61985428112789	28.39848227730132	0.5645606399267717	4.166377696096375	3.46638295106763	10.62960204729509	0.3149379995551467	0.22464097631529112	0.9495015343037182	0.8533683934928743	-0.16257812384337994	0.862178636107089	0.23030909756500353	12.00692257860143	0.00498072066369908
0.8516461557536366	0.7354092782703633	6.589679900496925	8.960561275478385	9.433981132056603	9.848857801796104	9.848857801796104	10.295630140987	314.25	7.631227563656069	0.891979909096266	250.5989476602783	0.7974509074312754	323.0	2.731613981269614	6.252797181437643	6690.7830201103225	4.077399054942281	2.299252971663062	1.787107375174715	7.192011697576707	1.1291156673393385	4.361722358769414	4.289350727414782	2.475247501022851	4.716764196553856	0.9185531444133518	4.551318327064527	0.2672032172211105	6690.7830201103225	0.06490045912450038	1.689876579284428	119.22003399442293	11446.29979345508	34.48101833330899	77.52016286036861	26.99086684007794	0.48516578131042976	4.1070228036238685	3.416494475689304	9.616844289746709	0.32202395848614407	0.2339154142181952	0.9422638554270966	0.8433777710367856	-0.1898872468778666	0.8866763856286217	0.2297047577084631	10.322118348232136	0.00684930385597069
[truncated: 57 more columns]
