# Supplementary material for: Does consensus contour improve robustness and accuracy in 18F-FDG PET radiomic features?
Source: EJNMMI Phys. 2024 Jun 6;11:48. doi: 10.1186/s40658-024-00652-0 (PMC11153434; doi:10.1186/s40658-024-00652-0)
Supplement: Supplementary file 2 — Supplementary file2 [file 40658_2024_652_MOESM2_ESM.zip › 40658_2024_652_MOESM2_ESM/supple/TF_AP_RMask_NPC_all.csv]

Elongation	Flatness	LeastAxisLength	MajorAxisLength	Maximum2DDiameterColumn	Maximum2DDiameterRow	Maximum2DDiameterSlice	Maximum3DDiameter	MeshVolume	MinorAxisLength	Sphericity	SurfaceArea	SurfaceVolumeRatio	VoxelVolume	10Percentile	90Percentile	Energy	Entropy	InterquartileRange	Kurtosis	Maximum	MeanAbsoluteDeviation	Mean	Median	Minimum	Range	RobustMeanAbsoluteDeviation	RootMeanSquared	Skewness	TotalEnergy	Uniformity	Variance	Autocorrelation	ClusterProminence	ClusterShade	ClusterTendency	Contrast	Correlation	DifferenceAverage	DifferenceEntropy	DifferenceVariance	Id	Idm	Idmn	Idn	Imc1	Imc2	InverseVariance	JointAverage	JointEnergy
0.6570273052558158	0.43638743292579985	7.8293238615923215	17.941222113340654	25.632011235952593	20.024984394500787	13.601470508735444	25.709920264364882	1001.5416666666666	11.787872818124262	0.6715333975212032	720.8792462481418	0.7197696014459127	1021.0	6.307031228731987	9.483620776625273	61712.210441392635	4.07717368568089	1.6858127391256934	3.4640535945488407	11.847810281899656	0.975274347648315	7.676798841569879	7.45307580877361	6.019399057947593	5.828411223952063	0.6849913788656523	7.774503800574323	0.9461960022062564	61712.210441392635	0.06879717892907129	1.509668891215952	78.34621324176165	20757.152430739046	620.280799139053	78.42496107286271	22.092690875087538	0.5628777957532722	3.5233378520329186	3.2875081143385936	9.225431954160818	0.3518410984381436	0.2651167071039388	0.9663361866602146	0.8819302166727195	-0.13591028955869094	0.8094225187398505	0.27519255463691994	8.015734156017242	0.006295944339270042
0.5987101714400572	0.5181949544861578	15.843988069628699	30.575342219106705	33.83784863137726	30.886890422961002	25.612496949731394	36.61966684720111	4840.0	18.305768381839794	0.6018371542448896	2299.1573979436125	0.47503252023628356	4876.0	3.2152688476072173	9.512904596869102	187879.21392111218	4.911575937168374	3.4653484470617433	3.374485320156008	16.650011957235158	1.9915713299934437	5.707154956545321	4.973186171930626	2.927303803487537	13.722708153747622	1.4448564671177393	6.207368367600674	1.0247446662470054	187879.21392111218	0.04225422134228288	5.959804353069621	264.4333366778058	352633.14602185943	5345.769956995762	346.27716352499317	45.642871223295636	0.7679998027362376	4.8605891240442824	3.7675452250751316	20.95085261091509	0.31379021359405973	0.2287381700802949	0.9863507568723325	0.9250761239430951	-0.16429780990557702	0.8871629083944416	0.22801258929995616	13.75440064656045	0.002854450066763028
0.5263679765438499	0.29278981447402713	4.177270861236617	14.267131760511345	16.15549442140351	12.041594578792296	10.198039027185569	17.349351572897472	189.125	7.509761275864852	0.6263508021811021	254.38946025950986	1.3450863728196158	204.0	4.737440761364575	7.779108551462642	7831.20828369956	3.927686709682174	1.8580518444477754	2.4596121469306524	9.183723514058752	0.9804489244342869	6.085597077630484	5.827144079943293	4.603326950818183	4.580396563240568	0.7456171917638996	6.195827297503381	0.6629170573979498	7831.20828369956	0.07410611303344865	1.3537841092233294	75.3038576660837	8039.479939844886	115.2637399376051	57.13133582549173	38.58323482972115	0.20484509020782837	4.948470650348355	3.5325236778730638	12.883716881007322	0.28005154084550704	0.1881682381950671	0.9152123986266646	0.8117502893902794	-0.26448603390402947	0.9374529829796082	0.19439858998567047	8.402385469134353	0.00852241300223814
0.2822825603420682	0.18058285295641213	2.2908852168175726	12.686061712462427	12.165525060596439	12.041594578792296	4.47213595499958	12.206555615733702	58.333333333333336	3.5810539808513764	0.6654995618021222	109.29850289382243	1.8736886210369559	66.0	6.869235052525382	9.9752462106301	4763.742877114042	4.0698520745887246	1.7698001860598946	4.570360778026211	13.28991514323692	1.1223331558995788	8.368115706645431	8.133013716152053	6.594426700164332	6.695488443072588	0.7396128384904339	8.495759082066522	1.2773405050216065	4763.742877114042	0.07024793388429751	2.152561900709818	94.16967871828419	25499.01667711149	584.2748270465902	92.6852798573099	88.24469330346612	0.04832576738594818	7.211125305090823	3.5675770232971593	34.18476992876239	0.22304372199555417	0.13271939469760868	0.9151899782984606	0.8158530398463437	-0.6468787696808954	0.9969030255918111	0.14696123803917263	9.633638060159358	0.021769857399677364
0.5007785524471875	0.23236272554804213	2.6482658678449407	11.397120005365915	11.40175425099138	10.04987562112089	6.082762530298219	11.445523142259598	71.79166666666667	5.707433258354025	0.6018492663273399	138.7966804991749	1.9333257875683094	82.0	7.948820151625732	11.657449063100831	7772.49818629979	4.201647511916711	2.10366172158988	4.2900223279752785	15.152873688346473	1.2734521700474	9.60358322762664	9.202927059635806	7.580265260971707	7.572608427374766	0.873130687759456	9.735839113684984	1.170473964501718	7772.49818629979	0.0630577037477692	2.5577524376067213	102.66746885343052	31155.6241780241	758.3388696058971	93.94067548457802	64.1716645141678	0.19470048121375988	6.102864434620225	3.5230102749959573	25.70210190377585	0.25032810134050215	0.1599530976144616	0.9451914165344599	0.8499700184798242	-0.5825096214837363	0.9952408085173358	0.17950626648433804	9.710270171200657	0.019684910387071708
0.7133006269601462	0.5333867960179483	3.2601725417531813	6.112210812289171	7.0710678118654755	7.0710678118654755	5.385164807134504	7.3484692283495345	47.625	4.35984380451845	0.7900681473497044	80.42225208941707	1.6886562118512771	53.0	11.148298845460296	17.776341921873648	10728.227616133476	4.428036435891849	4.080125269187086	2.73143719018419	20.52068011533346	2.0953834770224278	13.991615487469467	13.66181139149546	10.276943238540927	10.243736876792532	1.4636440225497054	14.227416806421695	0.6743363633882977	10728.227616133476	0.055179779280882885	6.65408503445502	348.4118564899618	155051.39478024337	922.8658068399831	255.10141627628715	222.62007089903267	0.07612664138481545	12.201288780767792	3.971826524769485	71.44535665543395	0.1417901735128937	0.06556796485982476	0.9024701846007925	0.7931087349007698	-0.7335006451519133	0.9991581862793294	0.07005581225760198	18.430019852711006	0.020924317952437873
0.513085830861976	0.14301900434200343	2.9947250227733924	20.939350239161662	14.560219778561036	20.248456731316587	11.704699910719626	20.346989949375804	121.875	10.743683915170179	0.5492515651720846	216.43254873557072	1.775856810138016	137.0	5.263052527491799	8.08036591611636	6009.0444251479885	3.863534387562674	1.89899592484577	3.3767178738179253	10.14214510533078	0.970348521493049	6.515972443362689	6.1547443963514175	5.11251630611512	5.02962879921566	0.7053507261699955	6.622811951110068	0.9862985044173365	6009.0444251479885	0.08221002717246523	1.403741257104415	61.9439777180819	7347.597959196235	160.95519676244146	52.89182853943607	48.1582049401181	0.05459486308979334	5.410910766571444	3.620624760779705	17.738065466483953	0.26919540680908643	0.17982604318530437	0.9162309780405754	0.8145678319172145	-0.3817627970290352	0.9743470901308852	0.1949631613137327	7.78764116550796	0.01269910820870868
0.47256566377588766	0.27731233057195326	6.412101290443653	23.12230861577188	26.570660511172846	23.53720459187964	11.180339887498949	26.570660511172846	452.375	10.926809119043163	0.48603398453421137	586.3404888656446	1.2961381350995183	487.0	6.961551522679319	10.712678714225087	35930.59167750891	4.159707527803414	1.9325656733843886	3.786772658158194	13.556573538914849	1.204783788378997	8.455391347170066	7.983044390927363	6.7796968259942805	6.7768767129205685	0.8385676402715305	8.58949643633388	1.1849480009069848	35930.59167750891	0.07148067411845561	2.285806195994001	99.33178107687947	43971.211946348776	1086.880391587836	120.63394551542336	49.58267175508626	0.4247165476987026	5.432611542123208	3.802537121456148	19.092448815897946	0.2705895483401756	0.17960796791324382	0.9469389455270361	0.8511026510359686	-0.21525922177506665	0.9216988560715633	0.18694958515779325	9.029604905190318	0.005414337849000602
0.8765277677722885	0.44067128864863825	4.620391815279286	10.484894147399917	10.0	10.816653826391969	10.816653826391969	11.357816691600547	254.04166666666666	9.19030086234918	0.7143650592084669	271.54004712166767	1.0688799624274272	265.0	2.302619670743402	3.5082228536922	2146.5933728001323	2.7797674394625265	0.6675463318559589	3.7336461611546454	4.42470904026528	0.39481602158500223	2.8029101327693065	2.6662257999592214	2.213141852389772	2.211567187875508	0.27468785211567676	2.8461117950968085	1.1260352281999104	2146.5933728001323	0.17989320042719825	0.2440471378083278	19.49980059139137	523.7318366440796	37.95833718901575	12.789785942745779	5.219519835134175	0.4266573629495906	1.7289506265377386	2.36079176211852	2.110739446433804	0.4950335239690119	0.4308161043084858	0.9550989116286337	0.8652722207102067	-0.12176086859910634	0.7011008747714976	0.40134529759683846	4.195774867250029	0.03152135752648928
0.6917318999631921	0.32608919763417227	3.4082668153353675	10.451946400134908	10.770329614269007	9.486832980505138	8.54400374531753	12.041594578792296	146.375	7.229944741678765	0.6924388631584528	193.975685444085	1.3251968262618958	157.0	5.847332797687832	8.568560276229835	8195.850796410581	3.9355874190273026	1.638235364112142	3.4357297451866926	11.003864670288385	0.9061517063869053	7.13756142372792	6.856038317484681	5.598598397001741	5.405266273286644	0.649869907511032	7.2251554526333255	0.8513998144885577	8195.850796410581	0.07420179317619376	1.2580882372281514	68.7363436125898	8032.294436790123	203.42240452000007	48.940553267972035	33.40063945302517	0.1844875847038338	4.564393536823692	3.450668291652025	11.876181434401653	0.2898579597836288	0.1967795313134344	0.9465681767666605	0.8470280606861071	-0.3049078387482661	0.9534973823616453	0.20929366355364817	8.04734932664002	0.010462381757110792
0.5231653347026644	0.27288440626244237	3.0570627045023544	11.202775366952523	11.045361017187261	11.045361017187261	8.06225774829855	11.180339887498949	93.125	5.86090372445048	0.6779793673270657	146.54753044626287	1.5736647564699369	102.0	7.539575889284117	11.461534348718658	9149.523365826437	4.277160332244596	2.244654587020918	3.294190644278122	14.516349194318721	1.3480390328900314	9.330738609909947	8.800050969308396	7.277052437029752	7.239296757288969	0.989498097514136	9.47107224494073	0.8941580171196464	9149.523365826437	0.059207996924259904	2.6385264624224365	113.97159792176014	29882.93791489899	419.8174328683806	104.4912942483633	95.01907485235567	0.05982630405996376	7.751419605141801	3.864634253282787	33.23969564134865	0.20986290659835277	0.12436791423320348	0.9167636312142968	0.8127514817150865	-0.5185963633937287	0.9941833139475379	0.14308471184401797	10.558861388129152	0.011855032097427927
0.480802338310552	0.3527817094942686	5.0631430879597685	14.352056673284036	15.652475842498529	15.033296378372908	8.246211251235321	16.09347693943108	271.4583333333333	6.900502408080527	0.6384308855334158	317.56967254034	1.1698652557126876	284.0	7.023003987761118	10.543329925603622	21588.34088008065	4.198429709643371	1.9954025980910455	3.5877053453225427	13.481410489426072	1.153083605751243	8.6013524065318	8.282358434503035	6.749249320503511	6.732161168922561	0.8333600114583568	8.718674485781447	0.9426633570963047	21588.34088008065	0.0623884149970244	2.0320215676660136	113.33223078633536	31303.254362885466	749.7324126241492	96.38443642182506	43.14867945976812	0.3798976446947068	5.072863241459614	3.7095460575447663	16.59528838307298	0.28252296809649435	0.19102490953778387	0.9530062666967372	0.8588063680253585	-0.2450323283805574	0.9358552311102918	0.19131925929496313	9.995415261005219	0.006250616870593983
0.6933352543533897	0.5400227865326737	5.9083615036584884	10.94094851366241	16.15549442140351	11.40175425099138	9.486832980505138	16.186414056238647	220.08333333333334	7.585745320587468	0.7005543018088576	251.63270740401674	1.1433519457963652	234.0	8.564971374741377	13.412257462633072	27060.31733745466	4.548389201566084	2.64365413898204	3.088608302094268	16.558080300476682	1.5224436238666712	10.589805395572593	10.071325406340272	8.283368227649307	8.274712072827375	1.0935331638193673	10.753714789968827	0.9152746549354618	27060.31733745466	0.05044196069837097	3.498403467895826	172.44547372932337	83527.58213390845	1470.8166086088715	176.16944442459362	66.85949390692426	0.45263520373422855	6.479792921568428	3.9676525618080194	23.78224483769619	0.2354767851848321	0.1456313012157064	0.9501051332602688	0.8517284389830043	-0.37452971748498864	0.9852166026063092	0.15486485022642732	12.043540419150258	0.005541967669441219
0.4875721843939381	0.45565622658364796	6.640745422825267	14.574025406423761	17.029386365926403	18.027756377319946	9.486832980505138	18.05547008526779	405.875	7.105889402822784	0.7115020704514264	372.5942576666501	0.9180024827019405	419.0	6.704476726124455	10.81605147057459	30910.309902243098	4.397043415390424	2.21214555905169	2.533305521753272	12.568060448518787	1.2592116026348108	8.454741391867923	8.104744621686812	6.335629579766371	6.232430868752417	0.9390737444983919	8.589040847404586	0.6530132691081966	30910.309902243098	0.052796463907131996	2.288970675019723	135.61082859360494	32444.274823715547	630.7619134109656	116.32062733376534	38.85463198253313	0.5043527165230249	4.974309547914207	3.6500686053943534	13.2456810297102	0.27679545898857805	0.18421957955736193	0.9499903011787991	0.8510074274253646	-0.20892858317343127	0.918713234923981	0.19064663763091597	10.778944295379723	0.004459699023336939
0.9155657522339091	0.5925542051393377	3.469248870296992	5.854736731606194	7.0710678118654755	7.0	6.082762530298219	7.14142842854285	67.83333333333333	5.360396439804523	0.8289944803918449	97.02744412395057	1.4303800116552912	74.0	1.9746575823332198	3.4005965406493104	485.0069264250986	2.769180564574962	0.6739376710559712	3.086250396835095	3.800266230268748	0.4268130589427271	2.5057861574468028	2.334008334007241	1.9069610980284954	1.8933051322402528	0.28792486269912626	2.560106961514152	1.045629768670814	485.0069264250986	0.1789627465303141	0.27518338754120913	17.6616049800363	416.0265429636705	25.995212011963652	12.749601720618095	8.787923285718353	0.19106804666244329	2.329761072442748	2.5919297434715847	3.2196359237784873	0.42228212469896914	0.3424862552555212	0.9146628873769566	0.8139603201930078	-0.22176727926023312	0.8469971108494513	0.3423372713176513	4.081533665345747	0.0335813849235781
0.7510924284961855	0.5136948793305118	5.11592833607861	9.95907987781793	11.180339887498949	10.816653826391969	7.810249675906654	11.575836902790225	228.95833333333334	7.4801894910177635	0.7527691876998687	240.43254873557086	1.0501148625393448	238.0	2.6283876545228195	4.021561623841641	2663.2992228053713	2.9584296919116206	0.7613907064177567	2.9148002707920773	5.0750057512688285	0.436729710529787	3.302317033618499	3.2083796687114043	2.5185194899923107	2.556486261276518	0.3183709633975077	3.345195490390678	0.6469999010822827	2663.2992228053713	0.14349269119412472	0.2850350784032451	19.97130700131583	476.6573168784482	22.86140971859182	12.917227470499617	6.25574265088799	0.3539137854297029	1.9774343734930881	2.4421127226403523	2.189753797271093	0.4491098132652786	0.37376013030281485	0.9546071654168912	0.8587384496313268	-0.11804225416024808	0.7110467348199646	0.3803219688768196	4.277419831813707	0.02207137868378967
0.3920339871777395	0.22450211783362423	3.397579031012972	15.133839554827167	15.132745950421556	16.278820596099706	6.708203932499369	16.401219466856727	174.66666666666666	5.93297946198708	0.6338480144577929	238.39968566013076	1.3648836965274662	185.0	6.358367466340747	9.994182570703044	11980.51326948496	4.143454594102298	2.057883036919483	3.4218098902957244	12.349901367262483	1.1730436811888472	7.914879476815406	7.570631245162096	6.204361576690322	6.145539790572161	0.829548880714599	8.047330687029406	1.0025297182360027	11980.51326948496	0.06910153396639884	2.1142140538914678	102.2767914138618	23962.825764284255	535.2616065079457	93.99844996090032	56.68755143024144	0.25269685064085307	5.77785853770766	3.7890235697434225	22.32278872174516	0.2619299978592408	0.17130692156505706	0.9332778669248997	0.8349743783662582	-0.3389720268355071	0.9714431392878518	0.17648110911196854	9.635601917865582	0.008463593568833099
0.732356861301384	0.6469797353324818	6.867295301579418	10.614390106129564	12.041594578792296	13.601470508735444	9.848857801796104	13.638181696985855	371.0833333333333	7.773521422753511	0.8229869591349971	303.43951602271505	0.8177125965130431	381.0	5.212499253201517	8.554536407693417	18040.191042439877	4.125358882427076	2.0214765971352993	2.014221441596791	9.805965401073758	1.0657379729215544	6.76781375506032	6.648059425444922	4.9039881943238	4.901977206749958	0.8436239149363414	6.881103311864756	0.35348270930215087	18040.191042439877	0.06302657049758542	1.5462797653724272	109.32677189406776	10838.22193666884	113.77978075212147	72.46502387669558	24.578931321789124	0.4963754439722074	3.977773886476693	3.3393876221450722	8.20765718083754	0.31055508868483306	0.21593893477400844	0.9512929106174159	0.851848847805971	-0.17767576173395902	0.876494755121992	0.22246262047067386	9.865053679793542	0.0061709867777788256
0.44303801321301817	0.3147718123906562	6.199513446571581	19.695262417199874	21.02379604162864	21.095023109728988	10.770329614269007	21.118712081942874	499.4583333333333	8.725749931025257	0.5795907890160874	525.2452802532729	1.0516298261515433	514.0	9.87107609762759	15.195985021580741	76766.69422933996	4.679155809746574	2.8815121481592776	3.291927038564252	19.074770057780057	1.6758805162215946	12.046180566616876	11.460374534776552	9.539318321868318	9.535451735911739	1.2158084230850952	12.220946984308066	0.9665961613578483	76766.69422933996	0.04699541249678269	4.241078949730353	190.80019373333656	132853.978061552	2256.1341340463023	214.03524865433772	82.28088842647344	0.44925549632942136	7.048094534820619	4.16674287441074	31.150399812277822	0.23044272411903258	0.14240094965197794	0.9534560402284291	0.8588172363549307	-0.24628897216893478	0.9523235471905471	0.14669131146770897	12.562043560998505	0.0033576003336310114
0.59956238723851	0.36602446901395713	2.8550342557809345	7.800118564401408	8.246211251235321	8.94427190999916	5.385164807134504	9.16515138991168	56.375	4.676657707215926	0.7341179982472482	96.85215521386853	1.7179983186495527	63.0	9.66194061633724	15.647636616692834	9882.644717382791	4.722380716738609	3.707369368104981	2.5393102031022585	18.173508318274788	2.021277377962269	12.287731581304536	11.818706829127477	9.109376942141848	9.06413137613294	1.46413217702111	12.524670712892755	0.6671035727877921	9882.644717382791	0.04358780549256738	5.879029052204605	264.3585778607049	127636.16330092399	1456.4660432192761	229.78243919378494	198.12227977831645	0.07919533261974657	11.661200472900571	3.97077172009881	56.03222040614058	0.1470678556473018	0.07055154772999525	0.8898898513078441	0.779437128981149	-0.7529788661093383	0.9995155678680534	0.07328042135939825	16.001172396248794	0.01840545387327117
0.47267690435844517	0.35276659639665053	6.589339045000737	18.67903342410484	19.235384061671343	20.09975124224178	10.198039027185569	22.22611077089287	314.5416666666667	8.829147695313804	0.5620841683807576	397.92530738943583	1.265095691793146	335.0	6.017973694478584	8.896351822714797	18087.27638025056	3.9044616232007847	1.579838408190657	4.208745946641353	11.664873876100668	0.9425108526939006	7.249392925716037	6.950200636766079	5.804909049774146	5.859964826326522	0.638362135867649	7.347916016925665	1.2228189218260115	18087.27638025056	0.08132768990866561	1.438172000370978	70.34865267340776	17426.2914807995	547.5114044190325	75.39020877846471	31.558655898273262	0.41491920752971956	4.256683345673411	3.4996398452211728	12.968909613368927	0.31729450555462574	0.22832297068909005	0.9534891550086739	0.8621916765686677	-0.21489979466313275	0.9093182128027321	0.23850427218278586	7.70434123082416	0.008000502725891078
0.40103466174176416	0.1730919313793904	2.513869257682541	14.523318548988476	13.341664064126334	13.038404810405298	7.211102550927978	14.866068747318506	73.0	5.824354141661482	0.5729923809246525	147.41800084273447	2.0194246690785542	88.0	8.61658214173385	13.39179811184269	10166.243728129448	4.289191216602369	2.9922922680301642	3.174958619974201	16.464552902204495	1.6844042708263247	10.560996395945981	9.67389338881705	8.32481976062335	8.139733141581145	1.253073589476587	10.748278788278704	0.9956123456942724	10166.243728129448	0.06353305785123967	3.9908520353778854	150.84521510530755	74489.40509447499	1034.563810952251	172.30971594671362	146.4881175223326	0.08593138654055127	9.598348679190995	3.9879424624257394	50.291475978612844	0.20684306520718876	0.13369475397533595	0.8979971785438383	0.7968079361149836	-0.6208744514872977	0.9973848335523965	0.1334016787741476	11.99535495233148	0.01694596419918081
0.7206431605186726	0.4038904241345108	4.517033036645806	11.18380819828861	12.041594578792296	13.341664064126334	8.54400374531753	13.379088160259652	245.04166666666666	8.059534886649345	0.741110530063604	255.5216867290965	1.0427683185679844	256.0	19.21055868735654	28.2994842228954	151038.79696993015	5.546537291682423	5.289715170410666	2.3416085514010483	34.169559370524254	2.927913068667607	24.043577530595055	24.495657400883793	17.2197791808327	16.949780189691555	2.2159530411534782	24.28981886848458	-0.04775741677450755	151038.79696993015	0.024200439453125	11.901680194054222	1040.820496729796	441097.99530052865	-2453.2300641017127	398.62118911722024	292.29700503162604	0.16096319762686176	13.16525889655291	4.8934712773427975	113.60721579779167	0.16073216186279277	0.08863242345015959	0.9482551981136603	0.8531876393803599	-0.4945035689464283	0.9975857688518863	0.09214180852800637	31.84311665460744	0.003708897687151722
0.18023828276953158	0.09941946988606964	2.5009192340967696	25.155226003143184	20.396078054371138	14.142135623730951	4.47213595499958	23.62202362203543	84.33333333333333	4.533934737485994	0.567439470183944	163.8943922315985	1.943411765592077	97.0	7.222089977069128	10.562781005214037	7520.007705784998	4.0637785480533415	1.7696087549308723	4.771355192303586	13.730126834095788	1.0815875662477048	8.693151137917603	8.399947137488615	6.937510225954811	6.792616608140977	0.7146412758391056	8.804876639508286	1.288887636608556	7520.007705784998	0.07259007333404185	1.9549759302806458	97.52456063724344	21742.95231436488	505.50181089428185	82.13801337740028	66.94830098798704	0.1102974276438263	6.266453474387379	3.6678311839799127	26.506525352457345	0.2513265414470491	0.16317182800035607	0.9324366383563484	0.8342211871031537	-0.5451867468787108	0.993424559790623	0.17374157808043403	9.662545011882116	0.015898517262750017
0.3884666350694947	0.3155884957526429	3.20906350608222	10.168505979373444	8.48528137423857	9.486832980505138	4.47213595499958	10.198039027185569	49.291666666666664	3.950125301491238	0.6418435125492675	101.29094832369445	2.0549304816303184	57.0	4.801251717102661	7.012446900255296	1911.3307068727847	3.104769299563698	0.9450463242976515	6.6826728722095945	9.60314505589751	0.7003667544432366	5.703993411879122	5.488377084922276	4.771307983651278	4.831837072246232	0.39536768218499013	5.790692330320686	1.876568408856832	1911.3307068727847	0.15727916281932897	0.9965768216743905	31.37405941322873	7546.092601085126	308.7220006770034	49.100558877977605	39.95306940835068	0.10422514652363207	4.603937850399794	3.133438443379019	17.98398729683708	0.3231016991236017	0.2337675629745659	0.925542690056036	0.8345484317478931	-0.482948584082093	0.9766028578995681	0.20501813677181718	5.376881435504275	0.0359736921107121
0.6667857829450057	0.3815974911837596	5.086919878274646	13.330590467181617	14.560219778561036	13.601470508735444	9.433981132056603	15.524174696260024	287.25	8.888648201778922	0.6094475343113956	345.4520904284975	1.2026182434412447	303.0	4.701951024438769	7.423582352128082	10202.635365739376	3.6170918451532836	1.313614915876423	3.3918951180385375	9.066705604382946	0.8467366032721602	5.706451633488423	5.316881850589206	4.608237344190134	4.458468260192812	0.589088217004968	5.8027634721166494	1.1532671368323646	10202.635365739376	0.10488078510821378	1.108473667988586	48.50029506889463	10228.318096247762	401.1548599631927	61.85178851049942	17.090184589156248	0.5692689378715519	3.0697350196045203	3.0826307429527913	7.275063758883849	0.38498381935655285	0.3020422808260831	0.9595176218780549	0.8729375489829303	-0.22512658614294526	0.9028969804484521	0.2946435684254655	6.102978935047412	0.013898924568723294
0.39495783757025954	0.18572447259811856	3.622724889579859	19.505910227667854	19.4164878389476	20.8806130178211	10.295630140987	21.213203435596427	264.0	7.704012123359304	0.5967424496032585	333.503049721162	1.263269127731674	278.0	4.9791938043462345	8.380445597059822	11884.955987252533	4.055163410275312	1.8571340416085702	2.2307330174348956	9.377891242665974	1.0373795374261914	6.421431491565254	6.15411330214136	4.707039648970917	4.670851593695057	0.7979142729177539	6.538473846542142	0.5649580944436787	11884.955987252533	0.06731018063247245	1.5168578410496278	92.66018791573359	8012.201841087068	110.07432053368863	58.66499439169631	44.84604975833817	0.1393823053596356	5.394797733190709	3.673761680907028	14.551220888648071	0.26162134591280073	0.16957473420180127	0.9111327254539981	0.8058654154055139	-0.22045179537891593	0.9123410071197253	0.17897948795909102	9.442590228800205	0.007037414644109759
0.772907981146318	0.5398897879452279	4.579124901014491	8.48159199017679	8.94427190999916	8.06225774829855	7.280109889280518	9.899494936611665	149.33333333333334	6.555490142034325	0.7595871900865848	179.20261053356094	1.200017481251524	157.0	5.898111443678756	9.946654554462977	9822.715322677726	4.322779240262774	2.3767667532217924	2.1268511094791176	11.361251572842653	1.2786989326997031	7.768017171728226	7.486844435299229	5.685678540787676	5.675573032054976	0.9995676437566146	7.90980819928901	0.42879341028126566	9822.715322677726	0.0556209176842874	2.2229749692750764	139.8060324946778	20764.826794504304	113.02527201970616	98.86588065748725	48.310587226852626	0.35022448936972533	5.650868970175555	3.6973467564705325	15.008896037418669	0.24906766547972792	0.15466878306426365	0.9301158906765209	0.8237059754374327	-0.36630418578881563	0.9788209593685614	0.1541007006434395	11.270964813421312	0.007848811461486895
0.4476923263097708	0.3113410504356257	2.380733894091132	7.646707335123428	8.06225774829855	8.0	4.123105625617661	8.48528137423857	38.75	3.4233721954713956	0.7647530649993936	72.4120266887961	1.8686974629366737	44.0	4.148812212648236	7.237880998250097	1400.5054287175847	3.5960184167727336	1.998190548543973	2.279666674030585	8.145816300605421	0.9944933312862076	5.5152612043532505	5.291546686921297	4.045556698151177	4.100259602454244	0.7319374921197749	5.641778871463376	0.6055678602420782	1400.5054287175847	0.09297520661157024	1.4115626822465073	62.46710496318796	5459.470471860767	79.79658789020253	48.74001934019619	43.15560435515901	0.06215657191360158	5.221493250339405	3.21331036897684	14.991483769292142	0.26817785573907904	0.17197704045108703	0.8910618340930955	0.7877308392073388	-0.5776664861745306	0.9904381259074533	0.16050083280829253	7.80623724453684	0.033188519626641544
0.397931250996952	0.3023576356709817	6.402276140357829	21.174514498865285	16.278820596099706	18.110770276274835	12.083045973594572	19.467922333931785	223.33333333333334	8.42600104378656	0.5820083760618866	305.86087144383356	1.369526290047016	242.0	6.338732100635865	9.33941351933484	14078.517156302485	3.8173254963311365	1.3347145476619993	4.658679535147371	12.23749873589358	0.9519211241557676	7.524763705287362	7.169796079968893	6.219876783028486	6.017621952865094	0.6206698537432844	7.627299045436901	1.4151708145354713	14078.517156302485	0.09329963800286865	1.5536219081126694	79.07819643357546	25407.737965617387	801.5479807655664	88.36715531609852	33.524502553052	0.4551623586017314	4.33729054517562	3.5006857198014774	14.224969239067036	0.3174423544933864	0.2283907050011777	0.9548295153296438	0.8650434809580124	-0.28417319826934506	0.9480423606399	0.23186086542729664	8.079022563709362	0.010352064739390765
0.49254666037536154	0.37778282467570906	2.9253856163714076	7.743564358391823	8.246211251235321	8.246211251235321	4.47213595499958	8.306623862918075	57.541666666666664	3.814066764127572	0.8103327794844656	88.9492604889048	1.5458234987210102	63.0	6.9612171097020985	11.964173809207578	5494.656789826289	4.17532685250512	3.3659927387194815	2.2830317006874767	13.610345608582389	1.6424092565299977	9.137029668574236	8.815911455456517	6.766302384330716	6.844043224251672	1.2470802668469565	9.338992153422506	0.581644662694994	5494.656789826289	0.0652557319223986	3.7314632772812706	150.69276593984267	37940.938857416775	238.5715984459351	127.12980661858802	137.83224537589368	-0.0257106740980769	9.618488230878405	3.8824219347315085	41.93410688675403	0.17043964306491552	0.0875939856875426	0.8731451188823603	0.7670080402163738	-0.6136151748456048	0.9968914723050182	0.0968082110862256	12.372511456613848	0.01810903828831834
0.768737232914024	0.5848224499509557	2.8182559426017932	4.818994111525879	5.385164807134504	5.0990195135927845	4.123105625617661	5.477225575051661	31.625	3.7045401987233797	0.8558065013603633	56.51046737907893	1.7868922491408359	36.0	10.314343734383828	16.58238155522891	6441.8751502393025	4.218128820706461	4.986280563791615	2.23497688155325	19.322627922020903	2.3752613075140503	13.095117312608377	12.23959048132446	9.75951200796594	9.563115914054963	1.8691797758327164	13.37688216272896	0.6407846521702716	6441.8751502393025	0.0601851851851852	7.4588789645605225	283.75188853996093	158911.27812246283	738.9652183706112	261.9059439456827	271.42588799629635	-0.006085550678945762	13.428459553293104	3.560411989279861	86.70806379176477	0.14821121476197244	0.07898951571087415	0.870973997626878	0.7678462114546002	-0.7811686816852402	0.9991544944987213	0.09013355048691771	16.89518826500716	0.03138882679099091
0.932515035479736	0.7534019614398643	8.530883686542607	11.323150354213052	14.212670403551895	13.601470508735444	12.806248474865697	14.866068747318506	526.4583333333334	10.55900795430137	0.6057890497294101	520.4815933466978	0.9886472687234464	540.0	1.8041032725909985	2.725707817434238	2682.993917979663	2.320349844049294	0.5167864480826747	3.3670786993906394	3.4900338417371715	0.2917470943045269	2.1996123759283313	2.112130088330078	1.745935159915512	1.7440986818216595	0.208898760682843	2.229014862112385	0.9466964895933531	2682.993917979663	0.24102880658436215	0.13021265118081607	14.275654777463263	117.02034717796988	11.164794934332718	6.385479324510646	2.530610023271388	0.43714938448896645	1.1789820936204334	1.937783035121737	1.0641603034802085	0.5827852413793564	0.5385796233775314	0.964811296611766	0.8825790825897446	-0.10203652780191273	0.5903102130293386	0.447310167890849	3.647970527637967	0.05458494472015972
0.3075788011028128	0.23267059834913736	5.690509142080894	24.45736239325742	25.079872407968907	24.186773244895647	8.94427190999916	25.25866188063018	681.5	7.522566203055138	0.6744973817596455	555.2404485847679	0.8147328665954041	698.0	9.676331173940712	14.982610734239199	109123.37724409369	4.907600313080473	3.053443390278904	2.4218054033132326	17.749158605868093	1.629527764927088	12.344999835697337	12.395640969043725	8.891722222853138	8.857436383014955	1.2035199701935937	12.503488180587153	0.26073978243288237	109123.37724409369	0.036699206082051884	3.9381957387153954	287.46613668069097	68037.50303044828	456.99658863401993	157.16471105025056	78.41647004154633	0.3350693898552063	6.630469442528808	4.135286245318314	33.22720970559935	0.25057797417600614	0.16429610239353168	0.9497616312909943	0.8586481371062564	-0.1991544840438421	0.9238419671389827	0.17717405450317564	16.362134637729277	0.002762894109922769
0.4533638010806507	0.358556136510567	5.994024577328148	16.71711614159335	19.235384061671343	18.027756377319946	8.602325267042627	20.248456731316587	332.1666666666667	7.578935317059463	0.5410914409553882	428.6644740201858	1.2905102077878148	350.0	8.838972920614138	13.06465366618068	40536.91693456911	4.416602794425877	2.3779390244956424	3.804307831139581	16.951778833895816	1.3872705793906996	10.624592042257946	10.13400430302529	8.546867252994057	8.404911580901759	0.9945524353385644	10.76195905354585	1.0974197659119675	40536.91693456911	0.056751020408163266	2.937806605786591	125.06894683091994	59095.304231298695	1179.1990123293062	136.23891542228205	74.75457484583445	0.29386580068987855	6.708224391584819	4.056489067352443	28.563834808764668	0.23729761259588572	0.14840221718971203	0.9457339282417112	0.8488310984457405	-0.2743550915024225	0.9582068345219518	0.15554888164079184	10.470455372683954	0.004885192049440433
0.6125681629629884	0.5680949280455555	5.7207035641548565	10.069978240848005	12.165525060596439	11.045361017187261	7.615773105863909	12.409673645990857	210.54166666666666	6.168548072073529	0.7396291022572241	231.39936941365463	1.099066864422662	221.0	5.268768896838791	8.287343157539212	9795.976372352718	3.9548071726788168	1.806574766856472	3.2704192770553417	10.208603324668267	1.015465848631982	6.538586566814916	6.190884531947797	5.117589324047592	5.091014000620675	0.7341907947925927	6.657753746029698	1.018628337953129	9795.976372352718	0.0784791466186196	1.5725706510400113	75.39861998922915	16819.146238334055	449.4418584621238	78.7967683779011	33.740838194635906	0.408772049096437	4.471650427997308	3.4813542533813258	12.901284129821871	0.3021535339749139	0.21226343522542923	0.9379284680437654	0.8401068467258299	-0.26483579827752124	0.9418717612755562	0.23037953528097832	8.006483536742671	0.008245856670480207
0.557846220519328	0.3099782292858224	4.054395368184868	13.079613292604563	14.035668847618199	14.317821063276353	10.198039027185569	14.352700094407323	247.5	7.296412841133819	0.7270943833432131	262.1863857596283	1.0593389323621345	259.0	6.701812315604911	10.869761911220266	19692.784094823306	4.451547514640126	2.4838442277194313	2.2906329097711233	12.759571657263798	1.313322270815895	8.579862542002747	8.381165662943724	6.389216687496388	6.37035496976741	1.0029808056840095	8.719742853090807	0.5124460024592363	19692.784094823306	0.050491197209343926	2.419874184366376	145.10461176784963	25458.60485035596	263.20292895101284	107.04952507488974	51.440460369192344	0.3561760400557501	5.760459595688048	3.7929103051739164	17.184471388535737	0.2477096822007471	0.15409850149114243	0.9401522838912127	0.8373052256440157	-0.28720684514184297	0.9610954319272085	0.16127050892624753	11.451712268642542	0.005190558042663713
0.7646517342985827	0.5138809701428223	3.3443400697611314	6.50800528541005	7.0710678118654755	6.082762530298219	7.280109889280518	7.54983443527075	62.875	4.976357528313137	0.7876941099721573	97.07599676146872	1.5439522347748504	69.0	5.172803471994245	8.876624083379085	3085.0168049080567	3.7159059801409375	1.3154911131134472	3.3555954463652506	9.97155772128426	1.0373206141734348	6.552303124744009	6.151787663787407	5.021718859413022	4.949838861871237	0.6768488054803746	6.686582720413198	1.1571211541671242	3085.0168049080567	0.08758664146187777	1.7777122383982442	65.08527424253597	11053.12918545113	215.67546689171746	62.49433244069754	72.73270753659409	-0.056189017128524484	6.8459277180528835	3.6022376468452584	20.994808649804266	0.2457327147180544	0.16081091158862412	0.868798996100021	0.7714587142389402	-0.47394426646488574	0.9853440873135756	0.14073293383662538	8.213201631343493	0.019697102160354734
0.6693795589069679	0.35400555037071685	6.245397916799833	17.642090386039463	24.08318915758459	21.095023109728988	13.152946437965905	25.942243542145693	579.3333333333334	11.809254680803956	0.5582633900488585	602.0011500360126	1.0391274166329332	600.0	7.35037194036487	11.543590522040134	50845.924131846754	4.357666981896164	2.4425660632136577	2.9512649614216606	14.28218903490087	1.361554105193583	9.059166288976254	8.527056974832751	7.145511198963678	7.136677835937192	1.0049797092646047	9.205607361082226	0.9159753042132229	50845.924131846754	0.06009999999999999	2.674713035087482	124.80976635173508	42868.97465403953	815.8630216637534	132.2307197249182	55.28311954903245	0.41592364601830245	5.766271359740467	3.8908622990701995	20.74886842475324	0.26648873620746205	0.17894785870491342	0.9477149069733214	0.8520957601171328	-0.18277081078992474	0.8962515473083003	0.18646170398058956	10.271924084119632	0.0043419393049286305
0.8862450534759536	0.5219619999584145	3.7859283735605134	7.25326436380837	8.06225774829855	7.615773105863909	7.615773105863909	9.1104335791443	103.5	6.428169663978577	0.7745696511299662	137.63130074323763	1.3297710216737935	110.0	6.486912952285906	10.420945298610217	7871.20342359361	4.283411083674176	2.265328384838556	2.423639603754343	12.471366386535477	1.2278289072028568	8.33136452894232	8.131606977799223	6.18646862529847	6.284897761237007	0.9320321072676172	8.459101297415813	0.47445408024973834	7871.20342359361	0.05785123966942148	2.1447598458236405	134.25725492363534	16588.95421552203	131.36824455865332	81.23584472049168	61.58703021029889	0.1491579635501938	6.377374260050274	3.743855196162195	19.53164052663379	0.22505229701568547	0.13115592033227516	0.925417142956855	0.8180475543339825	-0.4598611131035298	0.9895446686751492	0.14071564901809513	11.3685478965077	0.0106446413641923
0.34860011462660684	0.2051924094409156	4.359238141484958	21.244636452988214	21.02379604162864	21.095023109728988	9.219544457292887	22.561028345356956	379.0416666666667	7.40588270271228	0.6091726966527484	415.78453321651796	1.0969362204239232	391.0	6.7913221643185375	10.298098508733208	28002.384557288755	4.275243264207772	1.8591229319448601	2.9301513082963	12.95362338120746	1.0975277588588181	8.353547752597855	8.11734772322045	6.431872937445846	6.521750443761615	0.791412117496015	8.462703575626565	0.7273799934111217	28002.384557288755	0.05917674531171304	1.8355917539899727	107.89038156887857	18570.296871060076	332.52579987885525	82.44880561442109	43.009323657581895	0.3201674435116797	5.051469157286648	3.717236313045084	16.591442797219575	0.28440031279047817	0.19338600132884648	0.9501193581368781	0.8553493627627654	-0.2036959392422567	0.9093295659328345	0.1951120954011659	9.8986904151982	0.005226140516280342
0.6954515672768103	0.4854186556930644	2.625686088578626	5.4091165590448105	6.082762530298219	6.082762530298219	4.47213595499958	6.164414002968976	34.625	3.7617785885706603	0.83749835755047	61.34229429217718	1.7716186077163085	39.0	6.151546506539782	10.769878725752065	2623.418788988079	3.997227066105127	3.1191695030007587	2.0160747477347787	11.682291001698058	1.5334078570241583	8.006000649530982	7.373011907739965	5.902192572693719	5.7800984290043385	1.2126289698408963	8.201655225354926	0.6441853001633694	2623.418788988079	0.0729783037475345	3.1711020353012285	130.88795520099868	28507.712368571556	239.66795171338387	113.87639780014653	105.72501821849647	0.0356811054338934	8.319148283278718	3.315738627758755	35.47583739940673	0.19918838238740894	0.11473816384729624	0.868486506013441	0.7678368591471441	-0.7371642900886661	0.9985450753780811	0.1301903930369148	11.327668527125045	0.03113965046815975
0.4544344186370005	0.25342468032379467	3.0632202723416593	12.087300528219492	13.038404810405298	13.152946437965905	6.4031242374328485	13.19090595827292	126.54166666666667	5.492885388432134	0.7123455853125796	171.1127696177414	1.3522247187440875	135.0	5.358927242062516	9.252632570695885	7007.08034883339	4.137226912162135	2.549715350778758	1.9786371989116796	10.152442214041388	1.2676105146340904	7.053659725955526	6.568137284988613	5.081805869470916	5.070636344570472	0.9956045417411389	7.2044638162910735	0.5208401889525878	7007.08034883339	0.06326474622770918	2.150183350680346	110.88683191632425	15686.316055530302	114.44652157585243	85.86095655601136	63.19417454514205	0.16021139806582954	6.3399683687344925	3.754918174436216	20.845161922128852	0.24724024209088719	0.1621075688506066	0.8917959861633225	0.7909072476368829	-0.3809204212539847	0.9785391735623512	0.18165631162894938	10.252227448839598	0.009723892978299323
0.532160132262434	0.29456015176904105	2.037216064456224	6.9161291920217565	8.06225774829855	7.0710678118654755	4.47213595499958	8.06225774829855	32.75	3.680488225570379	0.7673768679812664	64.50840300597346	1.9697222291900294	38.0	5.1481580782040695	7.438103043307501	1575.6833508551524	3.4864618037186457	1.4111665415071917	4.604903597601512	9.7220680335918	0.8359979076206276	6.3466792099274905	6.2052743603883584	4.927167903093307	4.794900130498493	0.561325866940956	6.439359544107899	1.2042349383005366	1575.6833508551524	0.10526315789473681	1.18501434456765	63.33605185664009	4954.53695317215	87.38128633067655	42.43201623289689	40.33801160140169	0.046101907686531704	4.740257412006638	2.765090826573603	16.191540883223546	0.3201471030010067	0.23525928273228644	0.9227026925848846	0.8295214660393816	-0.627480869889659	0.9910532614564279	0.21241345258326647	7.888158320008165	0.04891163656618344
0.34318731395822594	0.24811770629414895	1.9881391705314118	8.012887110017168	9.055385138137417	8.06225774829855	3.1622776601683795	9.055385138137417	25.458333333333332	2.7499212043372836	0.7129222671294462	58.703220013433615	2.3058547959450193	31.0	3.867873584945027	5.891476358752916	773.6921815649879	3.3814580038654687	1.229670951021073	3.392283857978259	7.320904639970793	0.7419991462677171	4.910619601924193	4.98558496329469	3.685737220635137	3.6351674193356565	0.5592970610862049	4.99577944955019	0.8324245850994628	773.6921815649879	0.10509885535900104	0.8436274337458759	48.78698967698968	1997.3643128682581	47.57463419348379	27.522701032156874	29.60738261738262	0.034635697231201815	4.319363969363969	2.4358515305078736	9.1133683019722	0.2961153864450568	0.2045612835009464	0.9107257059701895	0.8067132874720551	-0.6900563478759396	0.9924995126293739	0.23667719120952177	6.979582084582085	0.06166244376114506
0.6685554081690425	0.21378577904171137	1.9466485027614153	9.105603335671866	9.055385138137417	9.055385138137417	6.4031242374328485	9.9498743710662	35.416666666666664	6.087600354705498	0.6265618218555875	83.2387056869131	2.3502693370422523	44.0	9.907438437181625	17.245051425602053	7698.956460393036	4.496601437350918	3.5135288753209704	2.4239036075670826	19.230583379262985	2.255313940511341	12.94343911362372	12.090863032765736	9.694237903738282	9.536345475524703	1.5993946488599837	13.227860113818517	0.7939782826088897	7698.956460393036	0.053719008264462804	7.443667102666458	251.02684686140566	120971.1317798298	7.8401661922778905	222.3528183567644	333.5590433921316	-0.20332652739287857	15.373262038703215	3.229027835075612	76.0395383710848	0.12939947041134814	0.06574470668427757	0.844142626267815	0.7414682018282175	-0.8341889022718928	0.9993597429535556	0.06882944471097907	16.50126141412906	0.04235342069687971
0.6996208766350005	0.3947928656427129	4.937037346899805	12.505386435650077	13.601470508735444	14.317821063276353	9.848857801796104	14.866068747318506	320.1666666666667	8.74902942076895	0.7145050389291304	316.759443676582	0.9893579708794856	332.0	7.407266970524694	11.200987275451212	28442.084423789733	4.367037820664883	2.316213553036672	3.1471807905607583	14.009273260159695	1.2710915910971208	9.124368936204872	8.733226067038547	7.013700115434926	6.995573144724769	0.9153863971010349	9.255751130368537	0.8501296479528857	28442.084423789733	0.0554507185367978	2.414820503338019	126.48248424761452	41586.956162911454	802.3365591908473	122.63403291122329	44.75857609807774	0.46963603615700233	5.072505959483619	3.7255443591753896	18.170400642888236	0.2875193748524398	0.19802040262981474	0.9546161048011765	0.8636603523552904	-0.25496813662272144	0.9466589834337746	0.20842040910432347	10.343046852814133	0.005382447015950382
0.3639022507421346	0.3186661013111005	8.607130015187966	27.00987014236943	30.01666203960727	31.064449134018133	12.165525060596439	31.20897306865447	1288.1666666666667	9.828952537061015	0.5997945363655468	954.544816727596	0.7410103377365216	1310.0	4.294995985616033	6.435624404574724	38039.007980786104	3.646192571500554	1.2219772268637143	2.990961857997602	8.133029733144364	0.6863703043603717	5.322233299998774	5.225240939718786	4.035112932661634	4.0979168004827295	0.4998387865972203	5.388637181361889	0.6324876080638115	38039.007980786104	0.08857642328535632	0.7112433727399701	46.80279369301445	3352.6155717937463	109.09290596596422	32.776030916922075	12.48708047985012	0.4512880860557467	2.703231376387311	2.9380006191755403	4.956943145541341	0.39735658688733183	0.3133539148780896	0.9621449296500239	0.8732473414103601	-0.08432475859898333	0.6505796507269395	0.3104504740757715	6.459305716222212	0.009489178093184577
0.7233310031117591	0.5025164683590666	4.060243254411779	8.079821279629357	7.280109889280518	8.246211251235321	8.246211251235321	9.695359714832659	99.25	5.84438523115804	0.7399047613544973	140.10769213210168	1.4116644043536692	108.0	3.204581336339317	4.861071954037561	1744.8453658723477	3.22382566754416	0.9418523334019597	3.770013458820332	6.185319886639113	0.544556788586625	3.9605372764209696	3.8957224960475445	3.1008311800570247	3.0844887065820883	0.3910194363628698	4.019449665057288	0.9994688800011131	1744.8453658723477	0.11968449931412894	0.47012009200911187	28.991367587036354	1377.5409927223786	64.53530309438965	21.60757351185251	13.34048022853423	0.24463729841428433	2.9380057023998507	2.877613735648282	4.5442756875335855	0.36170834138973407	0.26921747308415545	0.9342045266361138	0.8298266899090533	-0.23721782850423387	0.8880609613322608	0.28286495615111923	5.187505510350811	0.01915626844228426
0.6965092551952081	0.4558774522058345	2.765799298940217	6.06697981125731	5.385164807134504	6.708203932499369	5.385164807134504	7.0	46.208333333333336	4.225707589623194	0.8330448932718727	74.75310806619824	1.6177408418293575	51.0	8.585023720278379	13.720822680607125	6210.6536764804205	4.407144459364021	2.6161528685374087	2.5148356557477625	15.706743846168258	1.6247177810809004	10.862100200765228	10.609520655349794	7.934166186493811	7.772577659674448	1.214543613950197	11.035285364150921	0.5584014148654644	6210.6536764804205	0.051903114186851215	3.7923022967795035	217.8334408096258	37580.73447337344	-6.414587760915061	119.93437408613167	135.612348961977	-0.04738892411215975	9.627111181516671	3.6314840552378067	38.95391590626277	0.17244473706735278	0.09271812132210283	0.8968208786741774	0.787185448512997	-0.7138706214533658	0.9988164569529238	0.10872008310692974	14.879325235418824	0.021848614413109715
0.5028433630590173	0.32323794844324205	4.11053217732282	12.716737614255079	14.317821063276353	14.0	7.280109889280518	14.45683229480096	227.0	6.394527109091128	0.7672775706769557	234.53924691827544	1.0332125414902003	236.0	10.121003200922722	17.741357191073362	48176.70404069705	5.133308608423516	4.970266307132416	1.7964800905269973	18.852342574615083	2.3666622524783154	14.022397044545833	14.418984426386157	9.43964365378896	9.412698920826124	1.890210332735645	14.287707179377367	-0.07963182762626723	48176.70404069705	0.03091783970123528	7.510957568743788	544.7177241944861	177213.8492754353	-1618.0821311049326	278.87600529761295	163.500487481913	0.26690930037338007	10.165845082677537	4.502128237606787	55.75463824697478	0.1786842334143571	0.0981975048108393	0.9154221492550225	0.8115896448567318	-0.4336815143835068	0.993676639033741	0.09819255770417147	22.70801136766378	0.004418828811649978
0.5387439034941286	0.2943255078090569	2.6275659378881024	8.927414947646096	10.04987562112089	9.055385138137417	5.0	10.246950765959598	73.58333333333333	4.809590377006689	0.7554341569991576	112.41056877307813	1.5276634487847538	80.0	3.914800009431206	6.551889276262998	2209.593137946254	3.6826228112251216	1.5910146577042878	2.3083648034273705	7.463503656808539	0.8319266223486373	5.162381381652553	5.1484860942788	3.7701839851232033	3.693319671685336	0.6370015974095191	5.255465176778187	0.41012615292148197	2209.593137946254	0.0853125	0.9697326946952507	52.33776503993686	2890.339892013632	10.90059517896532	34.3174009739199	30.261148042296497	0.05856092360610569	4.391186932818626	3.243348551433976	10.334942351301192	0.29950744306374966	0.20773870018063018	0.898735172228901	0.7946687327804748	-0.4259004086848645	0.9773488968184123	0.21294936843606008	7.152881160437131	0.01954181307676772
0.8711724676997251	0.5322519990996706	4.994284204682809	9.383307555689555	10.770329614269007	9.486832980505138	8.94427190999916	11.180339887498949	195.375	8.174479198475545	0.6878345416022911	236.72609664422478	1.2116498868546375	205.0	3.7386074592925396	5.95870331657724	4538.145886210501	3.4621532404785498	1.207949291258009	2.8277921796496974	7.160321078521661	0.6802960204076071	4.633668555451184	4.431579499826075	3.6365082762285947	3.523812802293066	0.5022255733501354	4.705028905958484	0.816357225950509	4538.145886210501	0.10500892325996432	0.6664127241278235	36.243572320670175	2029.2919977412273	63.974306702359016	27.42033899514108	19.46178068747323	0.175661953091345	3.466429281260531	3.1692191010385	7.079079332383914	0.34799160574579846	0.258277171692406	0.9295950152400199	0.8287747331610275	-0.17969126168200836	0.8507348581021067	0.25252170020664866	5.851934843378081	0.012592498549952338
0.6602035291651558	0.3061758309070941	4.5754913163922	14.943999017938765	18.439088914585774	16.1245154965971	10.44030650891055	18.466185312619388	330.5833333333333	9.866080891483795	0.6306210084702745	366.63702989623454	1.109060841632169	350.0	5.1967287275746035	8.206695854694578	15539.062403954773	4.025975409516082	1.6972799329405275	2.3711085835479846	9.833449612364834	0.9472873890578613	6.567547552596305	6.371150450727793	4.923001379550249	4.910448232814585	0.7226978635238108	6.663131482580581	0.5220387885915395	15539.062403954773	0.06909387755102041	1.2646402985427572	86.0833163846473	7778.068705941861	162.57959816371442	56.070180785206325	29.386225424226794	0.318329411155872	4.272545593159307	3.426181497252909	10.090897590138301	0.3026517453160223	0.20840162017827213	0.9437182933627801	0.8442899422223716	-0.18362718768748423	0.8781780516206752	0.21324130974919056	8.90944305489845	0.006943298754268525
0.4990758118721981	0.32154134511913735	2.8697356517526713	8.924935145399042	10.04987562112089	11.045361017187261	5.0	11.090536506409418	74.41666666666667	4.454219253596741	0.7612542969443359	112.391769633559	1.5103037352773885	81.0	7.107353017711494	12.538236212721227	7506.8259898040715	4.397871917129705	2.8739304728111534	2.2878957240867486	13.664236205134715	1.6035451096638584	9.433327151388726	8.983551683590212	6.881184931413736	6.78305127372098	1.207421027095096	9.626882365109443	0.573903532347679	7506.8259898040715	0.05410760554793476	3.6892029265274617	188.15980851865893	45523.02124348402	238.46552228153107	136.98162580377527	118.54133542052699	0.0872654985405459	8.877969375554848	3.9494019380291197	35.54291679468714	0.1876990383863735	0.10334130725065269	0.886523625552887	0.7805899207787603	-0.5965789436581661	0.9971851258975364	0.10349141044891945	13.539733747579355	0.013893801867748736
0.5606057204088398	0.46485781718974295	6.7815426730362285	14.588423432423808	15.0	11.704699910719626	13.892443989449804	15.905973720586866	244.29166666666666	8.17835362796315	0.5700851527135163	331.49997175814246	1.3569843633285723	263.0	2.309472383447216	3.3092038160314483	2032.0775568153272	2.5530586751629794	0.5469824853784631	5.1356739974012235	4.44037313420838	0.3454354773007569	2.7431164497398686	2.5997279462535285	2.2210854973860954	2.2192876368222842	0.23003175512338064	2.779663762809957	1.443242456513781	2032.0775568153272	0.21641197646344462	0.20184277744534898	16.594284139008103	438.8349494380537	37.094122804971775	9.925512344279102	5.387428899832705	0.29968707843812903	1.7276144792921664	2.3636974554741865	2.308106811107522	0.49738979539385664	0.4345986865384815	0.9545639690555805	0.8660189274138675	-0.11219928616637452	0.6686819894250936	0.4078346567745438	3.931551583545671	0.04140345805280861
0.7853460778075535	0.5121668642904958	4.7101346786975755	9.19648459730506	10.295630140987	8.246211251235321	9.433981132056603	11.045361017187261	150.83333333333334	7.222423108111107	0.6935243149786244	197.58500622482936	1.3099558423745592	159.0	17.706304989115818	28.4488521554356	84129.97941259836	5.539904440314051	6.1962673404918185	2.409254383348922	33.82869322864704	3.442259880312899	22.637744524072502	21.657782077912607	16.947852490537603	16.880840738109438	2.6039900184466767	23.002594796562246	0.5604822659418197	84129.97941259836	0.025196788101736485	16.651890237657803	817.3809667780645	1101527.6894596925	5552.285617030014	658.3914561597828	419.2074581275879	0.22118277711629203	16.09919064195666	4.932471277505103	153.95810258098453	0.1271097940792347	0.05902000315641186	0.9292855243518002	0.827078509244722	-0.6552346483451245	0.9996379564792223	0.06581427136435339	27.511886659011875	0.005816762039700605
0.5086989022861012	0.29330434510732706	2.03554566497591	6.940046061135081	8.0	8.0	4.123105625617661	8.0	31.833333333333332	3.530393813114396	0.7543368817474556	64.39322754927703	2.0228239020715297	37.0	3.7264936757332707	6.630440676085208	884.375852050627	3.5008241507945232	1.2733703165978723	2.7123593287757144	7.1270242787029225	0.8133032820588549	4.785577405695635	4.530745500117238	3.6037634917621335	3.523260786940789	0.5668631062441414	4.888972290310342	0.8897960175722935	884.375852050627	0.09715120525931337	1.0002989495177865	39.17542787183281	2695.538976204763	51.66780857267031	33.217355768061324	38.87394928165319	-0.07945273052519213	5.041532813739764	2.945962370404558	11.984009890956091	0.2717934610954876	0.1813997094904766	0.8743357840512697	0.7728206710990585	-0.6322949931824356	0.9927168267086545	0.20589976527817397	6.32163434816432	0.042696809701051115
0.5091648302912407	0.20042462500509073	2.660512059614642	13.274377135778927	12.36931687685298	12.041594578792296	7.615773105863909	14.45683229480096	73.375	6.758845981560803	0.5753823506304705	147.30799933658434	2.007604760975596	85.0	8.379840368243286	14.739108304786456	10295.259751876652	4.54377296690046	2.8699266578533944	2.5509757948282465	16.06799429846244	1.8698287243266798	10.762296292663343	10.407803066596397	7.984841119205098	8.083153179257344	1.3426857802245786	11.005485130754334	0.8139709239146848	10295.259751876652	0.04830449826989619	5.29368147217957	244.8992517565213	148145.79798769695	2350.441093947719	238.01660987243622	162.4695807362336	0.20857162161344167	9.612968215732648	3.8635731361240904	63.755702807030836	0.21878331645031496	0.1430597762451567	0.8982159746073723	0.8058620938258638	-0.6764120808052634	0.9986506946805738	0.1416503648694068	15.01063460870525	0.017574229710299177
0.8205789793650979	0.5238875421153937	4.5821236535138015	8.746387888919342	9.055385138137417	8.54400374531753	9.433981132056603	10.246950765959598	126.125	7.177102047020687	0.6947742235180145	175.05501074837244	1.3879485490455694	139.0	7.69268524307539	12.697192006057831	13979.494837635782	4.574294039290833	2.8438408234709236	2.509420181843318	14.608313922016087	1.5588185322049022	9.850868099913333	9.547940765575134	7.311325064891814	7.296988857124274	1.1646393326952473	10.028554497370608	0.6215169270073474	13979.494837635782	0.04828942601314633	3.5323029848421292	194.9538404710472	60566.28443148135	544.7108729255459	158.64165120280853	96.93096526636698	0.25550785896171163	8.02123916385536	4.050607368423417	29.719716078576194	0.19950032600278964	0.11303664245417157	0.9140431863234108	0.8058369928031719	-0.4936760382381975	0.9948974850865334	0.11283376707334448	13.3936751964909	0.007932501888952032
0.8013771005879444	0.6238226004724688	3.4206311233765425	5.483339527592998	5.0990195135927845	5.830951894845301	5.385164807134504	6.48074069840786	46.708333333333336	4.3942227321617455	0.8058982314589591	77.82757566641568	1.6662460445976595	52.0	7.9776575520828095	12.68689428952809	5333.319614878649	4.127854381394599	2.7246522156336574	2.951035643321652	15.380998921826913	1.5120551944387872	9.964701609804951	9.582504890122369	7.724188566551272	7.656810355275641	1.1097608841945044	10.127380645935371	0.7606338672149592	5333.319614878649	0.06804733727810652	3.268560575216987	144.69197741435175	37898.13657943484	490.56595910372937	119.58228388421945	92.29983774981604	0.13339970997220585	7.765269427332474	3.670527555196071	30.341516989453588	0.21957222990400183	0.13401264013054248	0.9259440245009196	0.8201683146774406	-0.6579542166677694	0.99747782422042	0.10143390962732256	11.716887483977947	0.02369999799409903
0.4403040709223998	0.2938202230218371	5.023122633756513	17.095905047295496	18.027756377319946	15.033296378372908	10.770329614269007	19.078784028338912	334.125	7.527396588427009	0.6544816370413807	355.7891007096747	1.0648383111400663	348.0	7.8395870863098365	12.16040477265887	35346.46389318919	4.581281443390943	2.6136920402344863	2.4669460692005685	14.549081316082422	1.387132260193534	9.938981746933843	9.778688275304708	7.409755168413725	7.139326147668696	1.037484088346284	10.07820909406265	0.4778351878439083	35346.46389318919	0.04607609988109394	2.7869403777629818	174.1637555383219	31294.04604298744	355.81022963274	109.99498989134705	72.67944104678055	0.21654778781463596	6.766694932946805	4.0375534778129	24.89622991298814	0.2309440013913071	0.1410742857969821	0.9334642590166004	0.8309659941932108	-0.26212814835084874	0.9533882408926269	0.13944769097224594	12.836905479732447	0.00433994720255891
0.45763197621779517	0.37924973865583084	4.631360424161222	12.21190142563073	13.152946437965905	13.152946437965905	7.211102550927978	14.177446878757825	146.29166666666666	5.588556582788301	0.6912554375499133	194.23401569328254	1.3277175666872063	157.0	5.401635265462647	9.218956787417602	8155.868161707587	4.215197995516268	2.430838319685531	2.081652205044644	10.421408807617793	1.238425233007276	7.062226658531599	6.7373531077316	5.14968325874656	5.271725548871233	0.9736505504196429	7.207510308812655	0.522772544376391	8155.868161707587	0.060732686924418855	2.073159475166281	117.78244874629503	14537.958875448097	79.24969616268203	81.01606021543657	58.15672993534603	0.1736932744671914	6.110709816312045	3.7678090036710077	19.073361443119964	0.2517490783209811	0.16479186897545206	0.9058649807032215	0.802414163299403	-0.364208053195673	0.9766222068079624	0.17114671044902938	10.58263098246423	0.008794830677593023
0.7167430713930912	0.4251519269573008	3.1580606649259826	7.428075623524471	6.324555320336759	7.810249675906654	7.615773105863909	8.306623862918075	79.5	5.324021736945081	0.8006190169356898	111.67851796550923	1.4047612322705563	86.0	9.791252929042702	16.4340463296586	14494.3212639533	4.784025807990245	3.318275321963444	2.4867287515762024	18.877161763609205	2.0078307532676374	12.756109522479028	12.266691082246929	9.489972027764267	9.387189735844938	1.4736559737118586	12.982242462236414	0.6313085864570904	14494.3212639533	0.0411032990805841	5.820289198814185	297.4541952502647	111950.56895079197	340.8924108379883	219.80298553800037	194.58510574271168	0.06960498464821706	11.345349489676433	4.254836303447	62.77627059346331	0.1600305083383076	0.0840908673338927	0.9006732955428476	0.7939304450937905	-0.6567153096949003	0.9989830734209478	0.09457935285063895	17.060726960297018	0.011986969235170694
0.6015420320893081	0.4056358743702309	6.29797191361153	15.52617091224841	15.652475842498529	13.92838827718412	10.816653826391969	18.708286933869708	421.25	9.339644401119816	0.6138433570242618	442.71051795879373	1.050944849753813	436.0	6.030399110387001	8.749119719095468	23667.70692698039	3.931953502393369	1.5044278952334293	4.268794327702707	11.462393301769682	0.8790499204552925	7.282038701482083	7.053711798497913	5.778370294757769	5.684023007011913	0.6089685359911042	7.36774941782767	1.083979179434931	23667.70692698039	0.07555130039558959	1.25564383401713	61.83777307376244	11355.247761638502	347.71059198750146	56.83490064985086	26.630073337485094	0.3620497270001251	3.9072935744951414	3.4070937553244693	11.04051368843504	0.33126836733105774	0.24103563931337654	0.9571769036198623	0.8666913158290529	-0.15395171221809806	0.8388629167886956	0.23997187687562563	7.365988154517945	0.007272177776979166
0.6834113148609662	0.39562899946805064	2.460502697276331	6.219217247938446	7.0710678118654755	7.0710678118654755	4.47213595499958	7.0710678118654755	41.833333333333336	4.250283436819613	0.8017699806060552	72.68575628916095	1.7375081184659986	47.0	5.127222704992408	7.53016722338983	2002.3063566714907	3.689722032704343	1.4474855883304816	4.338385230420207	9.954078172859404	0.911274882579175	6.419543482224094	6.2076566558032535	4.986908365549899	4.967169807309505	0.5970528221429502	6.527040899818543	1.195698787563212	2002.3063566714907	0.08555907650520597	1.3917243877382017	68.87060724176109	6801.659076012801	166.5306126003588	49.21841318619853	54.99240780586934	-0.06027411225308889	5.75454304954305	3.1978880283625077	20.702041693751635	0.2555963958002125	0.16546017853292685	0.9069182986660821	0.8065943887222673	-0.5851107383409638	0.9923360165288424	0.19639986271793333	8.369971787471787	0.030139776283807575
0.45001167601007747	0.2912176293088178	4.306655569403576	14.78844388516274	15.033296378372908	17.26267650163207	8.602325267042627	17.291616465790582	245.75	6.654972418343067	0.6909224799732834	274.6105084761457	1.1174384882040516	257.0	7.249063701851332	10.74966400158669	20364.88661333605	4.202532387109982	1.5368342611802346	4.023903618624313	13.876822344692936	1.0444917597469476	8.798529695288742	8.544600458083616	6.8964310727367035	6.980391271956233	0.6895661483805018	8.901730390375898	1.0814533036295255	20364.88661333605	0.06499719904919075	1.826679144064023	104.3763261320086	23831.604575359946	668.9674772103036	81.70424988777978	42.97184646625274	0.31262092925840423	4.919449495252316	3.6705624494992204	17.992365416302373	0.2973133345807726	0.20775492889888228	0.9567786639562037	0.8672834825174289	-0.27456026798948546	0.9502876776434365	0.20365570806785657	9.729524968636266	0.007372061254169475
0.46967143486553936	0.23909804868207488	4.991458772506315	20.876200370599356	22.090722034374522	22.20360331117452	11.180339887498949	23.2163735324878	513.1666666666666	9.804954982599906	0.5763433105241738	537.8260412763891	1.048053344481434	532.0	6.508173115695449	10.360767988028265	37812.54599253337	4.337224391415642	2.517482882969613	2.101449187679592	12.397614664234855	1.243446336176486	8.304066701044745	8.069202692777202	6.19934129615674	6.198273368078115	0.9772433774147007	8.430671045158817	0.41763528286242163	37812.54599253337	0.0537198258804907	2.118690496279126	139.2422300130452	19859.120196833195	119.02030255155017	96.76363260141079	40.50337612115805	0.416314444969038	4.9639443869681354	3.653719970703684	14.55122615531643	0.28226952146185663	0.19078429472132805	0.9488486728275561	0.852453475238013	-0.16860153832253272	0.8744016471205277	0.20206986131823138	11.183958586916605	0.004479573029483696
0.4494838099197817	0.2773047662299495	4.285157923465921	15.452882334927263	14.560219778561036	14.560219778561036	9.0	17.72004514666935	149.91666666666666	6.945820426145199	0.5727209377970943	238.29101956922722	1.5894898470432055	164.0	5.892587889044481	9.274658752525893	8726.417154703036	3.878124184531262	1.551610876433049	3.8558176427015365	11.558816048148007	1.0128354567142714	7.176204161211952	6.859262988711845	5.736138015701112	5.822678032446895	0.6683985972634914	7.294508941622373	1.2150850334764056	8726.417154703036	0.08633254015466986	1.7119545360130364	72.66446289733886	21274.523427172422	686.4576839426277	78.53319827508498	41.413835555326415	0.31457320354193086	4.772363947486239	3.5701590662603917	18.13779384886431	0.3103630883733964	0.22238953913216294	0.94613344788466	0.8551895441726306	-0.3287963567897992	0.9604736427320097	0.20985608345684856	7.949015300628253	0.012934615201412163
0.517426340619856	0.40757489586093376	8.642897088327032	21.205665942870105	20.615528128088304	21.93171219946131	13.45362404707371	22.9128784747792	776.7916666666666	10.972370129226388	0.48847627349781825	836.585544224591	1.0769754364313782	811.0	5.604037685171284	8.90784086329959	40760.9073113058	4.094422356285893	1.8251551813821543	3.091718265269145	10.793029081192417	1.0283726077259658	6.975838767240345	6.673505983529082	5.397555520325212	5.395473560867205	0.7394226386119666	7.089432864270492	0.9123668525694711	40760.9073113058	0.0689334839544427	1.5977318304652233	92.10459642683297	21626.24510562571	572.1045881318877	88.09041669743881	26.603540197362044	0.5417932609742435	4.005693171201442	3.4233419091856234	9.942764398749926	0.32308800461054216	0.23224864646426294	0.9562214433999311	0.8630080456224222	-0.14027989583684441	0.8280234272298951	0.2308885205108477	8.755032702044677	0.005300810456223302
0.8749100082795565	0.5812950754010762	4.249166512836319	7.309827130230755	8.54400374531753	8.06225774829855	7.280109889280518	8.602325267042627	123.625	6.395440915032316	0.8146407234729918	147.31790849072894	1.191651433696493	131.0	3.5509871450826695	6.022783907105097	2904.2993599126435	3.647741439754404	1.3541778790467447	2.549090944524504	6.87270635136871	0.7947052233020475	4.611222549555165	4.37208627472641	3.437933758535804	3.434772592832906	0.5979040765157501	4.70852674639006	0.7566297145524635	2904.2993599126435	0.09305984499737775	0.9068507199445272	55.259172103200434	3720.263661160324	89.99216703183589	39.86023322214173	25.17015043235751	0.23790530912448823	4.052485770181368	3.2239506921190784	7.958283132910539	0.30260533521475724	0.20951379999530587	0.9114771883985223	0.8052664809822206	-0.2679288912786105	0.931177658398889	0.2393559612522323	7.1801400705189495	0.012111716324956164
0.39137519097374257	0.21603535217005113	2.478829027445982	11.474182362036675	11.045361017187261	11.180339887498949	5.0	11.445523142259598	81.625	4.490710313209652	0.7014852959681894	129.72221289895748	1.5892460998340885	89.0	4.335382774782834	7.285898843528264	2962.8626928867934	3.9026692372259126	1.9831025818574153	2.1079040809514793	8.173139179852855	1.0015272445383945	5.651794396152578	5.370407504514675	4.062464547062521	4.110674632790334	0.7821822625243803	5.769800001291881	0.5118347524765955	2962.8626928867934	0.07385431132432772	1.3478121585261114	64.52000424451276	4576.157288322771	6.611217896539404	43.59759846606518	49.1705736475582	-0.06686809529802042	5.760782523813025	3.5457342307489625	14.454880300263877	0.24743587762153885	0.15596212481052388	0.874753149699263	0.7694134983032991	-0.4496237306954537	0.9831699917692508	0.16039922337767154	8.092788175402157	0.016328315949079776
0.5136942737068588	0.32710981332312755	4.468532016967898	13.660647999434264	15.297058540778355	14.560219778561036	8.06225774829855	16.97056274847714	253.29166666666666	7.017396652434439	0.7151174324978881	270.7202197713855	1.0688082372944978	267.0	3.665301349659575	5.961660891675287	6060.183050353148	3.534790615432802	1.4690777937212913	2.395891118735983	7.17831509584996	0.7417654509682553	4.68399561385452	4.445194359145436	3.5659595542752216	3.612355541574739	0.5716777022936484	4.764169895724768	0.6201983059983922	6060.183050353148	0.09803756540279708	0.7574998847217703	42.21187275291503	2577.445792745199	48.53678375035884	34.659400022297994	16.427886136169413	0.36444162967000504	3.211309761350495	3.0165907872999758	5.5848025536293076	0.3520198473006851	0.2608514485368568	0.9387960598924698	0.8377961318225509	-0.1679699007488454	0.8314216846971528	0.27269223024163713	6.1344434041062135	0.011442983235153054
0.7686916387938881	0.4469421848847763	4.164123946705734	9.316918580373576	9.219544457292887	10.0	9.486832980505138	11.532562594670797	137.33333333333334	7.16183741205659	0.6567316382922955	196.01087148911978	1.4272636273479595	148.0	3.437741085595477	5.565273734854176	2853.41597585787	3.3287979193134554	1.05419042053708	3.1905909970990347	6.486182275667549	0.6566907815146569	4.314278211505631	4.096839696433946	3.3011442311585406	3.185038044509008	0.45537446286006855	4.390881195695841	0.9809864529455762	2853.41597585787	0.11376917457998541	0.6668411884431094	37.04576516134573	2456.5416271769836	87.70882567489323	31.98037336731892	18.11940750091878	0.291714122575937	3.3373942370940983	3.065154309778634	6.400521658155089	0.3508592156257252	0.26107035278221996	0.9162610939426614	0.8149508514841958	-0.2047744435331918	0.8677497763802748	0.2687029251563803	5.791968109646642	0.01484896800215849
0.5412503468530425	0.454879297784047	8.04802065417879	17.692650981007212	20.615528128088304	19.4164878389476	12.165525060596439	21.236760581595302	778.5416666666666	9.576153480219975	0.678589648954684	603.1122283609178	0.7746691720985832	795.0	6.87082039706182	10.416094742374813	58877.0182014971	4.27983272216025	1.971458193861995	2.8360415558728147	12.904539587783686	1.1060334969423902	8.500355005209036	8.35157864090348	6.510670538147587	6.393869049636099	0.8190861936617604	8.605762162169034	0.6188848501501715	58877.0182014971	0.056996163126458596	1.80310717723794	104.03273232030762	21647.69423830387	451.16073626842746	82.14697239252979	32.619664020996865	0.43408630575364693	4.451846375520902	3.565722243484637	12.20895508748478	0.29860250633321994	0.20624606979739615	0.9578334148711853	0.8646078615733038	-0.12547458937825534	0.8082757741205996	0.21798673337938584	9.572498576665188	0.004349509526430589
0.5609239482561587	0.38265332294922844	6.36733935767494	16.639968806751423	19.235384061671343	18.027756377319946	11.180339887498949	19.6468827043885	583.625	9.33375700194233	0.7022477499068739	480.93128154337654	0.824041604700581	597.0	10.283238593926692	15.71786696565859	103106.65917575013	4.916760662709171	3.4626310857967084	2.110327026348478	18.874997234814515	1.7861869433170154	12.974081334404058	12.86045357583036	9.513955541880506	9.361041692934009	1.391118665873357	13.14184050347123	0.25007867113012533	103106.65917575013	0.03555746347595039	4.381185346945119	287.3629367747102	77853.73781531047	168.8945969051719	190.55068714607006	77.24384555450905	0.4260889998227604	6.736141882741942	4.126249800778263	30.543358216707823	0.23990530602772267	0.15145249766056545	0.954473623057717	0.8615335287183856	-0.21946460185831804	0.939328574002982	0.15436161994763836	16.09232691886134	0.0027154362467042095
0.2555588851643442	0.09251058916252405	2.81909012268474	30.47316148567726	22.360679774997898	21.213203435596427	7.211102550927978	23.430749027719962	129.95833333333334	7.787687176712711	0.5011184903261434	247.5976122450317	1.9052076607504844	148.0	3.562048770960326	5.783051765013498	3046.69418488704	3.495261030994604	1.0998637718938435	2.9173653882375645	6.8974240145493075	0.6900832314648555	4.458718700090363	4.2776841763411255	3.4527336156791932	3.4446903988701143	0.5065115689100983	4.537154562003264	0.8898579633018748	3046.69418488704	0.1058254200146092	0.7055990729715346	40.27592685287846	2462.1323462548035	69.72848016033988	31.257841230251795	23.96464362321541	0.15114121913432949	3.792793063228985	3.210489853609992	8.924116869361232	0.339713537997963	0.2497217117260536	0.9174166362499775	0.818028748371176	-0.3175464565431696	0.9449332083557772	0.2281898022510112	6.198681282110872	0.01672965120004601
0.4832400977237734	0.23971937294561743	3.535100506054142	14.746828604695677	12.041594578792296	12.0	9.848857801796104	16.15549442140351	137.125	7.126258896048876	0.5542458377987121	232.02036793188154	1.6920354999590268	153.0	9.141493138283634	14.73111172801774	21382.548903740964	4.66140818678684	2.9306484657969794	2.962687834342677	17.825571723433665	1.7344051347392868	11.624945399780394	11.15401271583276	8.922184830605614	8.90338689282805	1.2244998438663222	11.821811265329785	0.8182272010794512	21382.548903740964	0.046178820111922765	4.615866045202853	188.72249633674397	58971.17090451128	449.08401273345834	147.86787826030647	186.82514710104593	-0.10032006387509892	11.174571479710828	4.372592664456854	55.97426211102243	0.155253006951933	0.07761135738597678	0.8955888633041795	0.7875442710351012	-0.5238745339665266	0.9961714160930604	0.08821428447180354	14.080827940093846	0.008141957433883563
0.7168106295009959	0.39157728451635376	6.7518827153812495	17.242784457532203	20.12461179749811	18.027756377319946	16.492422502470642	23.958297101421877	671.5833333333334	12.359811181353647	0.5718893579119059	648.4931345220473	0.9656182670634778	696.0	4.944327545058567	7.199254235056155	25796.06057744019	3.6581242560252627	1.2495585747214148	3.786206245263489	9.586782666937987	0.7142412997556558	6.0217424746691615	5.914343620920279	4.75815220794493	4.828630458993057	0.5104846048975409	6.087963980458212	0.8697584100153869	25796.06057744019	0.09002179944510502	0.8019229961219169	42.81210123956926	4379.644618435685	151.2008417890882	33.471001642005795	18.10747682941725	0.2987312855737222	3.235484046087035	3.175081188154308	7.396570756565884	0.36333539707793366	0.2757840715852234	0.9608032603646451	0.8716658412222866	-0.09197133447315237	0.6910776453038342	0.2799616475318225	6.242192679014137	0.009137250454711558
0.7283505551867286	0.5412608145325651	5.829751904879215	10.770689006766194	12.041594578792296	12.041594578792296	9.486832980505138	13.152946437965905	293.4583333333333	7.844837317821752	0.7539975165408	283.23386157839	0.9651586934376488	306.0	7.013266246451719	11.367061803215071	24545.025878561475	4.366207364781995	2.3468809060729807	2.515362075602204	13.344516203995438	1.305755878035611	8.81910411162094	8.365667722059843	6.724788870966396	6.619727333029042	0.9726211915836253	8.956143303404426	0.7007902568453312	24545.025878561475	0.05561963347430476	2.4359055395065856	147.01537564248514	32828.451713083974	545.2522272951248	121.99244614982413	43.835542789712356	0.4754226375679013	5.168806030050263	3.7207209258955753	16.418056752468285	0.27447751862291647	0.18310280380855928	0.9519368960116944	0.8561997729717685	-0.26072857022770246	0.949968738291322	0.19565643276524516	11.287755012445372	0.005314517297489605
0.771976851497279	0.49284774317368935	3.1371398587302886	6.365332706057859	5.830951894845301	6.708203932499369	6.708203932499369	6.782329983125268	57.291666666666664	4.9138895011552	0.7824281888436804	91.8545358334502	1.603279170911131	63.0	4.299911476395274	6.750529973833272	1836.3154095642951	3.5190816422595375	1.2497940862189196	3.5742355434604485	8.214270801410926	0.7526868380714108	5.3165560095467175	5.105045515976879	4.12849342433544	4.085777377075486	0.5086590711609329	5.398876146373215	1.006566484701485	1836.3154095642951	0.10304862685815067	0.8820958412303948	50.543350625290905	3751.0229562330505	97.33754591104295	37.559896473085445	25.59066553031709	0.18480645065358917	3.9734813685783132	3.101203801812377	9.576547925262894	0.31601393410646733	0.22505374804621203	0.9287045589777723	0.8270864469065242	-0.4681424393364683	0.9816249009878499	0.24680133078136693	6.890812252531257	0.02302101628626544
0.5767494376977028	0.4042742511197491	4.792971952530465	11.855743815627651	13.0	13.0	7.615773105863909	14.628738838327793	199.875	6.837793579151265	0.6848231169127937	241.40413065281828	1.2077755129596912	214.0	3.8850012746506466	6.362113653151855	5327.472092512924	3.6531545489670485	1.5972140749490737	2.241200844774217	7.347197518686885	0.8136168373937994	4.898841813106007	4.682151872596275	3.6778090521656592	3.6693884665212257	0.6329165867049023	4.989461835134727	0.6005103560333409	5327.472092512924	0.09323958424316534	0.8960782944302473	57.60150095061452	3465.913148201236	43.732435324450485	40.26843161889158	20.68518545838979	0.3281546872018412	3.5991073192447685	3.1819494850988814	7.073302933469455	0.33220882442188177	0.24043076349413608	0.9333517361678899	0.8316275405817023	-0.19679303597980574	0.8772547798699588	0.2544032857128422	7.257051313210743	0.01068741929835074
0.6583820008980864	0.46734986748791474	5.324243985599768	11.392415738167397	13.152946437965905	13.152946437965905	9.055385138137417	13.379088160259652	276.375	7.500561468757501	0.7395602222610119	277.4446899732609	1.0038704295730834	288.0	6.7965374902807545	10.359394201344822	21012.289640717816	4.247797681123884	2.0781955968586914	3.1178738592391664	13.223611636430531	1.1683328391273424	8.422068825988868	8.120308266676862	6.585845139808969	6.637766496621563	0.8677683694563956	8.541623910607994	0.8216583017000271	21012.289640717816	0.06032986111111112	2.0280957205766543	107.75084054709617	27565.95931937777	620.882787133766	98.52938338095484	39.00891437778096	0.4401136719718392	5.001883889359613	3.595128847556694	12.729998310072776	0.26950172636539305	0.17434156408596932	0.9531630014344358	0.8544614983011353	-0.2438280303248345	0.9377248929904648	0.1836939557200909	9.63540063197252	0.0056452822583284695
0.8624834713023973	0.38885781772133626	4.269745307866016	10.98022236735846	14.142135623730951	14.142135623730951	10.198039027185569	15.165750888103101	179.66666666666666	9.47026030307155	0.6015208731308611	255.9833761102308	1.4247683271441418	193.0	5.384759420937262	8.906476370328653	9259.702389085202	4.083172408019054	2.0042557751984997	2.6309858914828346	10.312080812703458	1.1167262329709162	6.795543728646039	6.39242060273684	5.168900705578134	5.143180107125324	0.8207356587049377	6.926596031669068	0.8208774607780822	9259.702389085202	0.07111600311417757	1.7983180179931744	99.4886935388021	17605.634837311714	330.96965746748504	88.70581460041997	41.40114415668619	0.3682855132712203	5.133264630001193	3.6224847617304574	14.338123567282196	0.2725104202569008	0.18086425447865445	0.929723059259702	0.826316964493746	-0.3243921600068801	0.9665092763817655	0.18857899057222965	9.355217539347633	0.008259726353698392
0.4512185557595475	0.3846453813353539	4.277603766455711	11.12090245723313	11.180339887498949	10.44030650891055	5.656854249492381	13.0	98.54166666666667	5.017957545495536	0.6858149625007551	150.4378451865889	1.5266419807518534	108.0	3.0347940853585773	4.90588755192236	1555.4194180696722	3.1530231528337933	0.901490954183318	3.4508989572681625	5.907327382662042	0.5849202221243829	3.7231360176697614	3.453553627324156	2.936881545403604	2.970445837258438	0.39380981360795264	3.795000875993741	1.1839537277419427	1555.4194180696722	0.14489026063100136	0.5402898427234137	29.521904001730192	1768.223112135799	83.95159070098916	25.522804148832563	16.246743226652963	0.23371503091990403	3.0949218494861546	2.9530382342271433	6.13396455145534	0.3868266819147405	0.30446862869074715	0.923369572826176	0.8271207526206583	-0.2940512367367814	0.9254820894448337	0.2769102595236016	5.212443884530155	0.023906799889157178
0.6918822968501712	0.36334593816779853	3.583486652456559	9.862465149676868	7.280109889280518	10.816653826391969	10.0	11.224972160321824	115.66666666666667	6.8236650403632	0.6389275008840496	179.68204827102255	1.5534471032076878	125.0	3.808119874292413	5.870989290973117	2857.281272209041	3.458348319657032	1.2550214046284482	3.066460837751337	7.29541450906674	0.6922909177930127	4.70579360692418	4.464044686000751	3.682300136547683	3.613114372519057	0.49412999737545465	4.781030242287987	0.9223900225106163	2857.281272209041	0.10822399999999999	0.7137567067038403	46.6684414560945	3140.4218392727034	97.4988273627626	35.1543584439674	17.729698264162437	0.3341022050956136	3.3410641836138706	3.0576444793715747	6.255862667739068	0.350183825044549	0.25799414187572867	0.9414030476833347	0.8408492898476456	-0.2899670484297504	0.9353263460674911	0.2461788204451725	6.50002318464703	0.016513972096409316
0.16787503660338826	0.08423627119903353	2.015694847750119	23.929060712901613	17.26267650163207	12.0	5.0	20.322401432901575	70.95833333333333	4.0170919430630585	0.5222998906354395	158.69617543578636	2.2364698828296374	90.0	6.208560000421834	9.788171164406323	5574.357613477175	4.108591882253169	1.6939634618375292	3.2654355561068766	11.71578425109646	1.0919734095184508	7.751366231815411	7.398350917995471	5.963830305634486	5.751953945461974	0.7628815028437412	7.87002584598126	0.9183143706401313	5574.357613477175	0.0649382716049383	1.853628356684795	95.88772846142841	10855.200082222666	210.50715600342104	64.76708740404935	55.459320339406375	0.1305248885474019	5.723243057671128	3.469747089449665	19.58417248896977	0.2642043026264338	0.17505001015829966	0.9246154459561063	0.8261481096467986	-0.5601156931171448	0.9941048089124689	0.19112117240781534	9.64508526968358	0.019841299249800527
0.2941463640111641	0.2096930701295852	3.3799427680945744	16.118523926450465	14.560219778561036	13.038404810405298	6.324555320336759	14.594519519326424	107.66666666666667	4.741205206192356	0.6311296473057852	173.41489126529365	1.6106646247550493	118.0	8.91922533416371	13.81607734396176	14388.350645232822	4.484853673769181	2.720994442475643	3.552300750949522	17.368121190607734	1.5768996089109697	10.868781902018151	10.311241720381965	8.617787180735375	8.75033400987236	1.1271695629629184	11.042426135573658	1.0856292034499477	14388.350645232822	0.053002010916403344	3.804754925962909	156.6043360011099	81756.03200169429	1381.0699295416707	179.01545735498422	115.02749686814185	0.22314850661135746	8.312088858985815	4.053888863939585	44.37848574208942	0.20244105158301387	0.11597883074883514	0.9295309385831494	0.8294543424242536	-0.552215442430821	0.9966070510211573	0.13032505884716994	11.846634319835495	0.010330411223803905
0.45093747227044195	0.2775074998634609	2.427367881705669	8.747035243732084	9.219544457292887	9.055385138137417	4.47213595499958	9.273618495495704	54.875	3.944365962669015	0.7489564202152136	93.24178922878878	1.6991670018913672	61.0	6.0614874500564815	9.103898628167796	3651.648167159344	3.9138058871202785	2.144325706422685	3.107918269779813	11.67896704336883	1.1607941007920455	7.612918805582337	7.326961988405252	5.88842368480797	5.7905433585608606	0.8850313362227643	7.737123800711104	0.7975624871783815	3651.648167159344	0.07981725342649824	1.9065519671410347	85.62378139991485	11530.347406590185	128.9865769690247	66.84487102963918	71.1488386387564	-0.027739755258635465	6.7585664977971085	3.466115402636161	23.70077551110327	0.23273779086722646	0.14462169495305516	0.9052642963606221	0.7998607324466906	-0.5904793558854865	0.9947118247814739	0.14029204607183812	9.304443989200974	0.02325250963242214
0.5101900389668463	0.4930048894910995	7.301223442807316	14.809636980160477	15.811388300841896	15.811388300841896	9.433981132056603	16.911534525287763	415.7916666666667	7.555729267992923	0.6778711815949353	397.42404624220796	0.95582494336236	431.0	7.436901357532736	10.316174993436329	34480.5658029608	4.087902160530474	1.5356167648004284	4.252806368784287	14.214130529335515	0.9082884511370154	8.8690569634838	8.821884752448364	7.082450630871863	7.131679898463652	0.640929632669544	8.944345295654148	0.848027437628541	34480.5658029608	0.06641329450207524	1.3411413463699993	83.26418602113073	10945.564802402605	263.7459017493876	52.71175181542765	29.38040711355691	0.2847035068912707	4.165946694838393	3.4422604194081	11.56227072962654	0.3081209250063621	0.21434335635157237	0.9690545255544034	0.8829105794097278	-0.16055159792093068	0.8532903962190042	0.22544308196855306	8.79806673122025	0.006532683821255373
0.5765412801365908	0.26177130636439633	2.2911475989066448	8.752477995878104	9.219544457292887	8.06225774829855	5.830951894845301	10.246950765959598	48.083333333333336	5.046164868110905	0.6465149926344602	98.90886887890217	2.057030201987567	55.0	7.910778137424133	12.620071114227473	5378.211488266313	4.1113875056707565	2.16381318298707	3.4218221156869886	15.025053629239157	1.4766645656292117	9.711474322081967	9.116304634949442	7.569506306212375	7.4555473230267815	0.9972949771813651	9.888663378992323	1.1135258544149598	5378.211488266313	0.06644628099173551	3.4729299145664396	136.78685720711582	49619.860234459644	836.2299160594877	140.65177677685347	124.89591838355317	0.05161161657743951	8.856623340880942	3.4224672551763855	44.573831310268346	0.1868327417634718	0.1005273807314327	0.9016178488872753	0.7989274700933442	-0.6945257496802183	0.9977943892470648	0.12159846146781612	11.504131911488994	0.02979298039745553
0.7540556023626935	0.5672160731311815	3.541268732738049	6.2432446830875525	6.4031242374328485	6.708203932499369	6.082762530298219	7.3484692283495345	64.04166666666667	4.7077536302032685	0.8250217931334043	93.8268467085567	1.4650906447660121	70.0	2.919292300495859	4.641472705156975	957.1135413548124	3.127393684480336	0.8783396431598458	3.1714951431744822	5.6208379343287	0.5774093205281117	3.628861743325029	3.3870757235681	2.834964845998119	2.7858730883305807	0.4251868289718162	3.6977088299084655	1.0148786614801415	957.1135413548124	0.1363265306122449	0.5044130386150621	25.35131456462707	1269.2321008356562	52.671358351061635	22.972096353048105	14.772454389882652	0.2235706979475158	3.075104963133111	2.9085431887374202	5.150899745448868	0.3569418299285304	0.265867980140266	0.9180241281412456	0.813530040205354	-0.35414669144996497	0.9494793431322708	0.2814513425070053	4.826116291337128	0.02608044868899773
0.5858256785650694	0.42911163167786687	6.3595947105647666	14.820373630279265	17.11724276862369	17.029386365926403	9.486832980505138	17.52141546793523	502.5	8.68215543854621	0.723933312799658	422.22402366978093	0.8402468132731958	515.0	7.551575549103375	11.417414552878448	47485.79537934101	4.446148369051003	2.260086942363227	3.090700648236542	14.469518367771643	1.2541003114539402	9.479714326402673	9.287235878937617	7.199302343544269	7.270216024227374	0.9273916164197236	9.602365746057089	0.6389854803553504	47485.79537934101	0.05100197945140916	2.3404442108464205	148.48197339870472	30781.1671820067	452.68173620439876	96.42901636120631	48.791409885168534	0.32779610647090807	5.304380166618615	3.8230407481882387	19.803492110657018	0.28279399345766015	0.1935287985549058	0.9540807530166104	0.8623340059207929	-0.17705285793396824	0.8879299270473189	0.19167321326192413	11.684381311267742	0.004301700503353459
0.7192336626274084	0.5037191248338344	3.244918651989396	6.441920689550593	6.324555320336759	7.211102550927978	6.082762530298219	7.280109889280518	62.458333333333336	4.633246211900753	0.8366171469191924	90.99501979545852	1.456891577779189	68.0	4.433807976308815	7.418315459903728	2275.6093869458864	3.749762646756292	1.6446653088890777	2.51668198068241	8.405843100474282	0.9109809865041123	5.680000890361015	5.465756685397253	4.272673106040086	4.133169994434196	0.682108195120567	5.784880631929651	0.6923460456686927	2275.6093869458864	0.08477508650519032	1.2024338111728776	59.07529907208551	5675.69721260148	61.79232906964181	49.835906217745865	38.05290399040904	0.14098278036072284	5.075178010061614	3.3729333307810716	11.678677158462186	0.2612505129276312	0.16683183405724614	0.8973122102636075	0.7889813289976709	-0.4652123230412722	0.9849925011571781	0.18408723743483837	7.489655675614685	0.017481403844817476
0.558816987257309	0.41223933095516596	2.480883017712564	6.018064826479107	6.324555320336759	6.082762530298219	4.123105625617661	6.4031242374328485	30.208333333333332	3.3629968554522347	0.7917750101613157	59.24251818664783	1.9611316365235143	35.0	3.843850006915488	6.473637598865111	943.624507017545	3.567253460857617	2.0481622641697257	1.9422494457675583	7.403032265360847	0.9232991392697057	5.082098377456725	4.9454785342087275	3.7018786688813865	3.70115359647946	0.7217478091359703	5.192369420650007	0.4424790527540246	943.624507017545	0.09877551020408164	1.1329762823530092	62.140847759580794	2842.980524917659	19.77425881574316	36.84861417524197	35.90332818011551	0.013785278879423025	4.885690212251299	2.9012824555694134	11.512956089127853	0.26948605204837706	0.1759343528322386	0.8927095659224934	0.7864773104098066	-0.6481105415185971	0.9942539904861162	0.20200240398888167	7.851783628638832	0.04047104174166706
0.37534154772741857	0.26248889036609924	4.967496637290564	18.92459764816059	18.439088914585774	17.029386365926403	10.04987562112089	18.466185312619388	151.16666666666666	7.10318777137926	0.5393296942112482	254.44884475503645	1.6832338131534936	170.0	4.507739215069458	7.152142588426823	5392.847580701498	3.680744789190668	1.4535603393073826	3.224867296811286	8.755157493646864	0.8267591359654609	5.541134805402008	5.171105495890705	4.427470006266239	4.327687487380626	0.5976849592660463	5.632284867410017	1.0110438935633994	5392.847580701498	0.09543252595155712	1.0184578960183328	49.24102883165069	4708.396285364814	116.00091088591822	42.71623961283961	33.95680092560606	0.12214001961085857	4.537843795814135	3.448143110388138	12.535960085547227	0.3010511347164098	0.2115169395293928	0.9250437272866322	0.8251038802128161	-0.3044320498267702	0.9488955241985821	0.22384766035292475	6.854719066355808	0.012043522748967687
0.41812502943358465	0.18904277654769144	3.938166916656482	20.83214703346767	20.8806130178211	20.024984394500787	10.770329614269007	21.283796653792763	408.2083333333333	8.710442091533434	0.6264214064005597	424.82047983383245	1.0406952654906583	423.0	2.8062515635269176	4.291728702799334	5145.100761931254	3.05794918488263	0.8052230400369913	3.2281929139779675	5.3279874357958255	0.45893830112234635	3.4408163120655284	3.346714298919029	2.706331026373063	2.6216564094227626	0.32883777934682423	3.487600719011738	0.879355047132699	5145.100761931254	0.1418495604401746	0.3241418818749702	25.17534250218691	727.8037606148657	41.98619129236113	15.454907873058243	7.403653804107961	0.3611849872687947	2.122939116754062	2.539010923617764	2.6769353233782436	0.4387601738931668	0.3629900903715925	0.9551663075997899	0.8611443122402078	-0.10218209651629709	0.6600596781785603	0.37368281703566536	4.811944083515457	0.020457771867074967
0.5999378957767837	0.17965376188232687	2.3089637895201296	12.85229858438756	11.40175425099138	9.219544457292887	12.806248474865697	14.352700094407323	75.0	7.710580968612408	0.6211218482809453	138.467598684588	1.84623464912784	85.0	2.0917400188755564	3.4160016461607516	606.0390095155053	2.8522192298330764	0.6439578446571503	2.782295745928104	3.927458630211997	0.41386421019590536	2.6219652016431274	2.5252375398903575	1.976756422156446	1.950702208055551	0.29988669297391923	2.6701817728728536	0.81753441832129	606.0390095155053	0.16179930795847752	0.255169181554929	20.21474069187945	248.80867841070616	11.133342317804697	9.8259486805942	8.781499532331717	0.05780387556416907	2.2930571641945146	2.56001984344452	3.3796655435519467	0.43362368847041627	0.3558588873902708	0.9155734266409508	0.817468810687479	-0.25486987878505885	0.8685752217495939	0.3378657399552065	4.462938190911302	0.03511154115410737
0.32992451556149244	0.3015713494783655	5.646293993894635	18.722912516925604	21.02379604162864	21.02379604162864	9.055385138137417	21.95449840010015	358.75	6.1771478420468835	0.6527386608622155	374.0583853173524	1.042671457330599	375.0	6.660351854729836	10.040761701285957	25193.107992961686	4.155478850068364	1.7303084591051832	3.6166957300074882	12.812958479234842	1.0656863679993989	8.087670656915433	7.773299172543189	6.4220274578317085	6.390931021403134	0.7506554480009966	8.196439551083415	1.0277974138677617	25193.107992961686	0.06710755555555556	1.7712046598335707	93.30662421355238	26511.281896930832	741.6377165714262	86.57907444918195	38.3955119918545	0.3913093309486349	4.702852929045398	3.6178227504563845	15.447884519651996	0.3005801933847539	0.21203789506812912	0.9550316482088932	0.8640622591189548	-0.2118526214783828	0.9123211372809293	0.22457008455935723	9.012888734755357	0.006160812361108514
0.47900887968066275	0.26066782401092203	5.391006804329746	20.681519956616746	23.345235059857504	21.02379604162864	11.661903789690601	23.388031127053	616.0833333333334	9.906631704512257	0.6162457634198102	568.1850703349801	0.9222535971892006	633.0	7.652084849658672	11.730858945284384	57931.633034867365	4.449851641731435	2.2161240198838534	3.037016387797471	14.466785328485338	1.2518792272746082	9.441042092721233	9.179894899440262	7.23466357220125	7.232121756284088	0.901559773681409	9.566565084273394	0.7569476283991795	57931.633034867365	0.051783303260134424	2.3858917151046577	150.5204774310829	40097.0980488248	881.259765331699	112.92032437900262	46.02728563873477	0.4251257835572501	5.245401944364014	3.7758557593141	17.582999594802722	0.2736018183553016	0.1803915773855168	0.9560527486967921	0.862590545736588	-0.17233962474643005	0.8848639452976682	0.17894530264513053	11.56560412316383	0.0039431561551947665
0.553215503296197	0.3591154394033266	4.326568476532127	12.047848690996851	12.649110640673518	12.165525060596439	7.810249675906654	13.341664064126334	212.66666666666666	6.66505667722625	0.7517902223700037	229.1854630557641	1.0776745911713046	222.0	7.898871726405769	12.427484047768553	23648.46219285918	4.605580845387016	2.815174240040827	2.0417742883297465	14.507774275818903	1.4905804810615342	10.173564719031809	10.255792980237336	7.255116794495523	7.25265748132338	1.1587572466436782	10.32107574201152	0.09649976869691806	23648.46219285918	0.04488272055839624	3.023185380009854	199.73457269209433	27770.63504628535	-75.81210621544597	110.61869095367827	72.54990832490215	0.2066289590879255	6.7116325856845185	3.9951047260684835	25.757180565609033	0.2327757953513337	0.14265474866552527	0.9337940068692429	0.8325345873980291	-0.3391751207418308	0.9767980587145337	0.146346086119845	13.788117789514148	0.005729915578415571
0.35485636088921246	0.28724033915334796	3.886077688668619	13.529010932527735	14.035668847618199	14.142135623730951	5.830951894845301	14.177446878757825	168.375	4.800855585947163	0.7511504019569719	196.30994120921804	1.165909079193574	177.0	12.186489692599114	19.724348410515336	46911.63693373124	5.123830306435945	4.897530134124242	2.2182539514746717	23.363323511500024	2.44478376833778	16.019241100644013	15.842444342601505	11.683885674280562	11.679437837219462	1.89063832285559	16.2799722604414	0.3040737383725545	46911.63693373124	0.03156819560151936	8.421411360179052	483.2404473565229	264446.2883961998	554.3793611300761	324.09799301929473	212.24244580324464	0.2119060939422566	11.744589449940504	4.5984396569363195	69.40803516930157	0.15745086106359263	0.08235998024408414	0.9249874699271433	0.8190554955559128	-0.5166692274266921	0.9972873399868809	0.08493368142478314	21.332790356464905	0.005498540334246228
0.9077186753053692	0.6835166273928716	3.8864968982655563	5.686031242706955	5.830951894845301	6.708203932499369	6.082762530298219	6.782329983125268	74.45833333333333	5.161316747374899	0.8680055150087257	98.60611473839722	1.32431267695665	80.0	10.818210769288246	17.601327409120227	16096.430288350388	4.787326145255998	4.337136634634566	2.1536409823730547	20.3986821327158	2.170823098296414	13.950496887157225	13.40373889786726	10.284266682782514	10.114415449933285	1.6901789535797018	14.184688174379437	0.4864719114562891	16096.430288350388	0.044375000000000005	6.58901520579637	344.69833466935813	145317.34221665948	740.4171132825642	253.61665764472338	190.95944411996	0.14622826028912636	11.24694918271009	4.2209433236540885	60.071836354273515	0.16270008315909845	0.08750436100825401	0.9095458021507038	0.8025434124907241	-0.6656697300558554	0.9991096998291676	0.09982998786576884	18.131641566640806	0.012445989547964723
0.756008308062301	0.6342911916239673	6.381464395230945	10.060780410480819	11.40175425099138	12.083045973594572	8.94427190999916	13.0	299.0	7.606033575913946	0.7707590479234993	280.55173043800727	0.9383001017993554	309.0	15.254320555389418	25.173951617915534	132938.8779278631	5.626711257228664	6.037672564652567	1.9854699345827702	27.84619937531584	3.0528925096402304	20.429775703611128	20.578008607839497	14.044369792652724	13.801829582663117	2.360465688614867	20.741815395847457	0.038849793107332886	132938.8779278631	0.02238141619798703	12.847170615555141	938.9252780857781	595389.7218061449	-2745.724196919772	515.2005643829955	250.71025749195672	0.34813657645322676	12.462004904170197	4.851579776417635	90.67983148078147	0.16083021062920058	0.08763417688112898	0.934383511714378	0.833276944840255	-0.4763700440961981	0.9975243416113231	0.09027370766501489	29.54045379127105	0.002947204333585862
0.45627278229298723	0.29789656599765973	3.0285282191630807	10.166375060486171	10.198039027185569	9.219544457292887	5.830951894845301	11.357816691600547	90.5	4.638640234682062	0.739248000792748	131.8640322762122	1.4570611301238918	98.0	4.030664123791645	6.45378748477312	2658.610053725437	3.688632365646935	1.5159297291219804	2.6537235777766206	7.663522751671145	0.8113623580066063	5.116283928314265	4.840798645050131	3.8366804944553756	3.8268422572157696	0.5931757882837813	5.208519369034399	0.7421788458118527	2658.610053725437	0.08871303623490212	0.9523127824796604	50.339970148753764	3626.2514172611077	84.47108940524741	36.5499717910852	31.698654791899074	0.08555762435797955	4.585801303996737	3.357350033064771	9.713545087463405	0.2807163806491893	0.1846803659686817	0.9034511168980021	0.7958820585301634	-0.3760642099988622	0.9692476870576214	0.1929305794879962	7.004878726845069	0.015883997853478077
0.6495348271680113	0.4712355225634669	3.935828833758749	8.352148013690254	10.04987562112089	10.0	7.615773105863909	10.04987562112089	82.16666666666667	5.425011016553947	0.7254248594305338	125.9956262528461	1.5334153296492425	91.0	6.237329571535552	10.563366105378565	6266.602112798242	4.2818758939093575	2.4691915658399433	2.1937003572594365	11.793471659049196	1.3371452823854915	8.142592436276628	7.949420517746766	5.944906283374753	5.848565375674443	1.0355570368157025	8.298419095303597	0.5316121576598994	6266.602112798242	0.06049993962081873	2.5619478979900205	151.99013854394525	20068.65802979256	-15.375696178748695	92.11546857225386	86.38465504717163	0.0464721884299205	7.711173626757722	3.8330163097765753	23.177601192927565	0.20154635409102967	0.11504336050246927	0.8928912859516179	0.7830143888093498	-0.5526476593634387	0.9956348172176216	0.11760868855996987	12.26245382901445	0.014016716152580032
0.22748670633379559	0.10653341833378734	2.9482119771070057	27.674057804751516	23.021728866442675	22.090722034374522	7.211102550927978	24.372115213907882	172.16666666666666	6.295480260893992	0.5298890576838352	282.44369684005613	1.640524860639242	187.0	5.3875157539059595	8.926626842813757	9283.57760926325	4.161651964500362	2.1362345930365487	2.2779379211162807	10.227411142260108	1.119755880609456	6.920253138993441	6.749513929084791	5.117154158384495	5.110256983875613	0.8616966296462915	7.0459066165778905	0.5234092152006014	9283.57760926325	0.06271268838113758	1.7548965417875169	93.81854089765417	10863.680574540049	100.84996330719885	68.36025683291037	50.47401257078487	0.1585278011221836	5.659692554489846	3.7038177955253144	17.29460713831742	0.251320606359584	0.15700468543096327	0.9113604916133764	0.8065517696346957	-0.35071772681533997	0.9724189127847094	0.16431436879777372	9.446918527728824	0.008748545505601816
0.5963729858243662	0.3793538828488546	7.236597737734588	19.076113531221864	21.540659228538015	21.37755832643195	15.811388300841896	23.53720459187964	589.8333333333334	11.376478784539374	0.5291283568511996	642.8001399092327	1.0897996155567664	618.0	5.973462879812106	9.355340918915253	35522.55898760863	4.112419426627756	2.040768360231387	2.8464011672235334	11.628538191960576	1.1001667740429457	7.464685433021591	7.255748186052199	5.772516582823292	5.856021609137284	0.8244011298528929	7.581547923213839	0.7523825434604746	35522.55898760863	0.06812873765461191	1.7583402980233465	90.29234661324328	18661.59345009212	338.8993408183403	84.64983688073602	33.152733050745724	0.44287317156093514	4.457904601371034	3.5420161840553783	12.289249579290036	0.3049505494900633	0.2138833330847888	0.9509533223186809	0.8559434483252879	-0.15438068066368615	0.8491591333502075	0.21390288732038193	8.796161003864421	0.005392696853198342
0.5621123800402184	0.27519401912225244	3.5588598757065975	12.93218467122865	10.44030650891055	10.198039027185569	10.44030650891055	13.638181696985855	126.70833333333333	7.269341104663965	0.5943714332630455	205.25621462115342	1.6199109342018028	140.0	7.413587627669354	11.490128569011183	12154.721957619791	4.389844377807578	2.424976053886409	2.825157696959963	14.053883104783763	1.3773217932761948	9.171007353364082	8.687765083883349	7.083293719937851	6.970589384845912	1.0225707724564466	9.317695131008907	0.7885840967659341	12154.721957619791	0.054183673469387746	2.712066678969021	125.53418948015846	33424.851935592174	547.6065840298759	111.55350749217381	81.63865207518842	0.1624664092964975	7.239246730223708	3.9639225292694777	27.762573473499785	0.21795523607303352	0.1297901649424696	0.9217876116481047	0.8169089262085484	-0.46094368719007456	0.9914202221719403	0.13785787231485552	10.860618703902816	0.008928907350354861
0.5521272517620632	0.33527453100637583	4.058661159359405	12.105486054000988	13.152946437965905	13.152946437965905	8.54400374531753	15.066519173319364	171.04166666666666	6.683768746239547	0.6676653437207859	223.18237951388875	1.3048421701177417	186.0	4.157951677637101	6.82963388077815	5227.249376591228	3.6012716540285123	1.5206208153829817	2.812273403879809	8.029941988837729	0.8284608177731092	5.205292126161651	4.957666486578956	4.001896021977027	4.028045966860702	0.6084770531616301	5.301272608722914	0.8592290549364503	5227.249376591228	0.10099433460515665	1.0084251533153745	51.623428931946215	5604.2956008599285	148.33504408584804	48.63978440616627	23.428682463628586	0.36069929385234045	3.875397460499057	3.2169035961735637	7.780691148316629	0.31657587308842855	0.22121958802078634	0.9327070740278196	0.8290893479040852	-0.24867062131462328	0.9204402624908816	0.21976445872970535	6.727032176998912	0.011500116013229835
0.7331169578506977	0.6701139494063142	4.874701570678221	7.274436795409127	7.0710678118654755	7.211102550927978	7.615773105863909	8.602325267042627	104.95833333333333	5.333012973527517	0.7650053539284299	140.6579446637959	1.3401312711119895	112.0	8.511352393236539	13.630340244634086	13518.855102214617	4.601081897834269	2.856081935851293	3.0353472675574324	16.297879838054943	1.68996375775283	10.790097876186824	10.405665543144856	8.124507758566665	8.173372079488278	1.2167097966796385	10.98654010198982	0.8305879505292835	13518.855102214617	0.04719387755102042	4.277851234939105	212.02321773736816	97183.00289098218	1547.350877331594	186.6372263753682	113.84685960768236	0.243285570987614	8.577932241367561	4.07994513882239	38.87872596769124	0.18905184332296596	0.10348556012354286	0.9212964564794055	0.8148989260901077	-0.5455750986613963	0.996845046598719	0.11329885259421693	13.918742822334544	0.0094571102787661
0.24104005349432323	0.10744509671534627	1.9612509242138747	18.253517230384244	15.811388300841896	9.219544457292887	5.0	15.811388300841896	33.0	4.399828769671369	0.5524023266404049	90.06815198042956	2.729337938800896	43.0	6.0763971058077475	9.008555590142338	2328.175508159321	3.569699779776807	1.5985218523320448	4.847206779313113	11.547224954520845	0.9600432671795317	7.2538665741274935	6.880096191764034	5.824740561885528	5.722484392635317	0.5863870893183085	7.358234602730564	1.4192473342481058	2328.175508159321	0.10113574905354245	1.525036193577276	50.93648077866441	9287.485117562605	315.1926808124907	46.82738834967765	45.69375271940956	-0.04637930117008296	5.177997142739516	2.679650422529708	17.61837774700073	0.29304061718088137	0.20565641225502895	0.9353200391496111	0.8392581020891078	-0.6909814214883938	0.9923601459162984	0.19599372197822215	7.080251973654397	0.06626140435753891
0.5585691734512531	0.38834781975767907	5.325304020032055	13.712717695582617	16.278820596099706	15.033296378372908	9.486832980505138	16.30950643030009	352.5	7.659501388991955	0.7358083919116434	327.9634669158935	0.9303928139457971	364.0	7.435373532024228	12.322047052781546	35718.34774290831	4.645071206882665	3.086150958187446	1.9648944119412906	13.874704720043946	1.5499346867086905	9.74139840933778	9.704681174299235	6.997507599343035	6.87719712070091	1.2215257015850696	9.905923932881466	0.2599938904447086	35718.34774290831	0.04308054582779858	3.232485994585209	223.09404104216395	41787.950893658286	75.70146665108221	136.59361800326252	62.61057923105659	0.3775398538268328	6.306090944218058	3.9504048926341757	21.0699199592784	0.246030704919624	0.1574609165479166	0.9372696768873467	0.8355887499045062	-0.2552655431300574	0.952427776698219	0.1553966867825176	14.301934497324282	0.004060924243752133
0.8886577606298602	0.5702793211086044	3.388493669872405	5.941814027703625	6.324555320336759	7.0710678118654755	5.830951894845301	9.433981132056603	58.0	5.280239147938194	0.835964157888894	86.67924692336823	1.4944697745408315	64.0	7.072127276423974	11.33220755343435	5260.257937364298	4.325648195373876	2.5596193551625577	2.5095873206697967	13.038109473491673	1.3857088973019969	8.912156077195432	8.478488317776662	6.5833920861141015	6.454717387377571	1.0027791379468882	9.065954460028859	0.6645378794514275	5260.257937364298	0.0556640625	2.7650043270256903	156.5846019404962	27968.549446903402	235.91731720266176	108.89157045081387	88.14979259797354	0.10683855788162304	7.661100271222456	3.7410764627751556	28.303819327594695	0.19829392095622234	0.10843074227307399	0.9054566232470894	0.7970237682555538	-0.6275882149065704	0.9976523634602046	0.12039778927074155	12.301639429741291	0.016526872870688922
0.6656492674551062	0.29208432825561426	3.4060543144653375	11.661201868675981	11.180339887498949	11.045361017187261	10.198039027185569	16.09347693943108	111.08333333333333	7.762270481530282	0.6513530703278669	171.56693604316928	1.5444885465251548	122.0	8.516084070322455	14.965203214105102	16139.383721285112	4.733370493142995	3.919073700617968	2.094391912485244	16.412343578311425	2.0615016285424934	11.248287341151444	10.588814811174949	8.240798951553481	8.171544626757944	1.5911377728872889	11.501740324939394	0.5827447994886418	16139.383721285112	0.04501478097285676	5.766062393229115	267.8963739857397	99239.82621089312	148.96927458473198	211.33940084947	175.7108283093998	0.09602707512057163	10.750024761169291	4.362623596477798	54.24040408831521	0.1660589168861797	0.08672422129767197	0.8868410713174295	0.7814975543423107	-0.5792073933049203	0.9979104298165189	0.08495760094758688	16.056300397833784	0.009358373817347125
0.641415295607188	0.4690724311571276	3.713868429988155	7.9174732585042955	9.219544457292887	9.055385138137417	6.082762530298219	9.273618495495704	97.16666666666667	5.078388450565539	0.8218926862515644	124.35995176245453	1.279862282289412	104.0	13.562700726931283	22.596388455091553	34711.98842196855	5.115754564412079	5.501145207410596	1.8887329912125614	24.54802741538195	2.8774269782609334	17.963032071519248	17.752745114793946	12.443894998997035	12.104132416384914	2.2354976656929475	18.269349179486532	0.13663818200856068	34711.98842196855	0.03254437869822485	11.098598239576193	765.0160035302061	377031.0082429834	-1659.7252634975068	417.8568968129838	285.9348665463989	0.1985626113114967	13.665590523800633	4.5867565898067655	92.90889643096938	0.1455220951655714	0.07605341727865986	0.9099356125670904	0.8035176714518826	-0.6600754768182548	0.9993705690903216	0.07786829547208085	27.05205361344613	0.009066237798786476
0.7167607265866716	0.22616320833592649	3.359278244153602	14.85333653015734	12.36931687685298	12.206555615733702	11.045361017187261	16.911534525287763	115.70833333333333	10.646288283591927	0.5037692588326435	227.94437918710304	1.9699910336659967	131.0	5.630100235442875	7.556827570340755	5606.171844107999	3.4364671009230867	1.0067454234850644	8.457817078984341	10.779758980972948	0.6652732386016434	6.475196546060537	6.248996189126623	5.440965010922267	5.3387939700506815	0.42842394977622333	6.541804408330698	2.003644848789771	5606.171844107999	0.11205640696929083	0.8670346067406586	37.7208549996399	4527.428956373257	187.54720235277298	31.626136083280667	29.173323205107234	0.045769740851734575	3.8400205781117935	3.1734896872239107	13.868136256120597	0.3399266277238181	0.24900964828695318	0.9564033874111152	0.8709403116914737	-0.3087803464123041	0.9382489331403695	0.2495708415605726	6.079988987598221	0.018595544568699596
0.5053626255975482	0.3327325159607238	4.209290668422109	12.65067423984189	12.083045973594572	11.40175425099138	7.615773105863909	14.45683229480096	138.75	6.393177949425764	0.6394704688089715	202.68376316158847	1.460783878642079	151.0	4.937709606071	7.686097342020814	5722.804020275749	3.643772414067083	1.6113809978547575	3.4113846118744777	9.623275033523555	0.9490352907696877	6.043892627191963	5.659861489294165	4.774510594484729	4.848764439038826	0.6604371661624417	6.156245964277831	1.1172838178235005	5722.804020275749	0.10074119556159819	1.3707262836617147	59.90446425480866	12899.990551993571	373.6325971820942	71.66501275192593	33.06539261920614	0.3759617874852246	4.440616660499189	3.443789719832597	12.801880684854318	0.3092296068071142	0.22043568779475592	0.9331059410972747	0.8349830541165979	-0.31852244754218806	0.9560147495371514	0.22484064828705155	7.084793592632727	0.013020227238144113
0.5163389555497535	0.26213209020120004	4.49239139145614	17.137891770549707	18.439088914585774	17.26267650163207	11.704699910719626	19.6468827043885	396.2916666666667	8.84896113713035	0.672821899396527	387.7876427939575	0.9785409974823867	410.0	3.3376176627671206	5.550535851031034	7901.559094373915	3.5256974488559454	1.1970878105639278	2.4347407410730804	6.476585014369518	0.6700916516040105	4.316833865462272	4.191710334650724	3.2158262726237883	3.2607587417457298	0.5091854014189187	4.38999947062998	0.5625784050870997	7901.559094373915	0.09700178465199286	0.637040730129554	46.022542095652504	1879.7053508205158	50.99339352623339	27.473114853112108	14.065193082872954	0.330493624524674	2.997749573895408	2.9433893960092825	4.600600340538331	0.3639410109573972	0.2737956318985131	0.9393069711309548	0.8372694831196819	-0.11518743702793338	0.7313867751725716	0.28377942145815055	6.5310900775441585	0.01104892778510952
0.6894908175902978	0.5612524920942517	5.302239928530003	9.447156143120685	11.180339887498949	11.045361017187261	7.615773105863909	11.224972160321824	207.20833333333334	6.513727413023486	0.804565658022815	210.47189514123812	1.0157501474743043	216.0	4.200155838307339	6.980654878882296	6619.893202180536	3.7967020322081755	1.6201273264373537	2.346591663088755	7.999387672138161	0.86602925921378	5.439529093566419	5.208573152495647	4.0016086901422385	3.997778981995922	0.6508001925052675	5.536032307871657	0.5903108934019113	6619.893202180536	0.07938957475994513	1.0591769540432732	61.34962963223511	5233.981725169725	100.65341871102413	47.62438174567153	22.041067514827287	0.3738990344009649	3.759841426160511	3.2499531955381573	7.419868658667642	0.3223275578107607	0.22765313947269752	0.9292054957553962	0.8250989509072014	-0.18917206021819297	0.876095931509059	0.227535976817028	7.4107456104804	0.008637804812313469
0.6244957860556354	0.44182150617864374	5.549080338873609	12.559552356036566	13.92838827718412	13.341664064126334	8.94427190999916	14.071247279470288	328.2083333333333	7.843387521089962	0.7469392599413536	308.05758511395965	0.9386037885914729	339.0	3.295731458979663	5.340068795952856	6280.284802442278	3.5130049793419484	1.2055060320514386	2.291076856221566	6.157800852482793	0.653071098817458	4.2340752115476095	4.084005831584293	3.0606409443875346	3.097159908095258	0.4959297791652743	4.3041740057194655	0.47639530853952267	6280.284802442278	0.09489127313545828	0.5985209744692144	43.98122606685959	1986.337680535438	45.89829190099627	29.076515684450783	10.775082301749645	0.463934074430345	2.5293711274133575	2.7994221249066173	4.162196981926156	0.4086259343982003	0.3262144612204768	0.9464803632493999	0.8509563607867061	-0.13450528016205993	0.7728517922923422	0.32415430048219823	6.275381812089437	0.011659607341150667
0.45380108683897963	0.3080262384326773	3.7308926378659857	12.112255945629176	13.341664064126334	12.041594578792296	6.324555320336759	13.490737563232042	165.29166666666666	5.496554912198413	0.7618385618129763	191.18558555623602	1.156655924716326	174.0	12.089817167501483	20.157755303762116	46934.258400819905	5.2852281239821775	5.035619935135898	1.9310084604139706	22.301057352709034	2.5252276916895275	16.156155662108844	16.269319375851918	11.209510178316213	11.09154717439282	1.9605810139905095	16.423675509644344	0.02009414337224909	46934.258400819905	0.027942925089179546	8.715751467799773	619.9719574930239	251795.44077524968	-1055.1462323961107	321.2208958857674	215.04753968940247	0.2102307331113553	11.803030199972259	4.602976993429005	68.79199725284647	0.16164110357174413	0.08636141866423505	0.9180470967667211	0.8129363946515232	-0.5509730508642968	0.9983302100098258	0.08477515931965714	24.35520727594845	0.005494332523118142
0.5508687439523714	0.2565533973603675	2.655298815790505	10.349887559901388	12.36931687685298	11.40175425099138	6.708203932499369	12.36931687685298	87.66666666666667	5.701429560171152	0.6700686169590703	142.42552937729744	1.6246258103874232	96.0	8.049486885564544	13.628950595847478	10961.11606349016	4.567621324442522	3.274441842897863	2.3864406221859276	15.657865355396895	1.8108742574006478	10.469975319355859	9.881580135106876	7.829646791835501	7.828218563561395	1.3674288302149418	10.685424293308268	0.6596157387567791	10961.11606349016	0.049045138888888895	4.557909140101687	189.33256755306425	65409.72815393028	386.8344239282714	165.9945082585417	152.16180289306183	0.04659179632553207	9.973217184320655	4.101304933740739	49.500747278908676	0.17559690935922434	0.0951286430870928	0.889365813112751	0.7839233265604336	-0.6045381242127639	0.997754128481554	0.0961195420671108	13.60315877389436	0.01249661510646342
0.7401010509990913	0.5985417694643662	5.759843106003066	9.623126404624255	10.816653826391969	10.44030650891055	8.54400374531753	11.489125293076057	218.125	7.122085965959518	0.7475876630221089	234.40073086446628	1.0746165311837996	228.0	5.052542258327447	7.701187645819057	9471.809819881168	3.920793907249484	1.6145086764674943	3.2021581463262034	9.79328091641236	0.8902527952833084	6.35298033856248	6.193191527287956	4.861827451621338	4.931453464791023	0.6554304068369221	6.4453879267112075	0.7571489478139335	9471.809819881168	0.07236842105263157	1.182666343633159	70.87416027687502	9517.83506012465	269.63952713012617	55.09379470520126	25.20515461198152	0.3756389376302763	3.983698449988637	3.333827275916723	8.982843215836917	0.30963452785367296	0.21504936745120112	0.9507754944029662	0.8521273014660989	-0.21283600750233148	0.9030112551232785	0.22932337819947513	7.960794208738177	0.008104381790200349
0.5437553960174665	0.3794767238673404	3.5663634681741563	9.398108616066017	10.198039027185569	9.055385138137417	6.324555320336759	10.954451150103322	97.91666666666667	5.110272272344141	0.7373134643769564	139.33804304549457	1.4230268225922849	105.0	4.633834450430964	7.29109694282588	3585.1774405651468	3.6916268104754364	1.5705011401069164	2.496994287496288	8.758304528276247	0.8803845768670885	5.750331445340407	5.465289866483956	4.424007106978343	4.3342974212979035	0.6794530918746569	5.843333556541283	0.7032790666754447	3585.1774405651468	0.09333333333333332	1.0782353217307106	62.54640262586765	5457.994412176868	126.27096889988	47.23845031437513	31.84873994305571	0.2060723700254041	4.555640174801691	3.382792403264764	10.345245184599488	0.29400761613166554	0.20045118172939522	0.9269997113689485	0.8220094220188066	-0.3653166640300609	0.9670026536746312	0.1865602004258063	7.659458860656083	0.015334496161019727
0.37896177765929107	0.21273613268314343	2.5796946067567488	12.126264467724603	8.0	9.433981132056603	6.708203932499369	11.575836902790225	50.541666666666664	4.595390739055612	0.6569314112582022	100.6306942858501	1.991044239785987	59.0	5.843061394243716	8.972482263647	3187.994268161802	3.896905498580963	1.786314344784321	4.027441114602035	11.226537768944084	1.0521553786233622	7.226224040185284	6.84594743214762	5.615354643864931	5.611183125079153	0.7252558673780962	7.350768745871739	1.1992459779141746	3187.994268161802	0.07727664464234417	1.81548727633305	74.42714301981758	11444.945592827096	267.1841112942368	63.73967203448524	82.20386632354712	-0.12706584193620363	7.0582820029028035	3.371044122015896	30.869790100263746	0.23162795312993495	0.14382969750461122	0.8890949088240312	0.7902689831578944	-0.6410324708323092	0.9958683867690955	0.15136977804340834	8.884417298480194	0.026986373410969218
0.304674477118011	0.2741214627826856	3.4174011236231094	12.466740432989413	15.132745950421556	14.035668847618199	5.830951894845301	16.278820596099706	68.25	3.798297622787015	0.6441957237473597	125.37224153618087	1.836955919944042	78.0	5.586064786449193	8.491189320909317	3761.1425116984983	3.8995789821235367	1.7418648647921122	3.709530088534651	10.816442324474647	1.0027887700492086	6.8317255880888865	6.515931896244245	5.416553454551765	5.399888869922882	0.709381760769154	6.944046067747995	1.096840055781827	3761.1425116984983	0.07758053911900066	1.5473012800579686	80.82028472249165	11506.051496558388	212.76176957142354	68.31595989080242	56.820012025431964	0.11116423673978917	5.971960530126343	3.4439425494881255	19.86349741485695	0.25545839812717624	0.16408344219566562	0.9156285371129513	0.8124714142106176	-0.5423233074171709	0.9925987556713335	0.1480017335764395	8.819355655677938	0.0190517567410957
0.8518011272805409	0.29748635361009623	3.746059051640782	12.592372746450737	15.264337522473747	14.035668847618199	12.041594578792296	15.937377450509228	282.125	10.726197300563499	0.6296983094611713	330.35380385310714	1.1709483521598836	296.0	6.222435379983761	10.176484076700529	20114.844930506348	4.396411746173021	2.490549569639014	2.0835700433656386	11.74637579907547	1.277184832818948	8.107665969256544	8.010830933543684	5.893198353899708	5.853177445175762	0.9982627479738581	8.243516070079355	0.3349587142156769	20114.844930506348	0.05154309715120527	2.221309728615904	138.3380347405654	17749.811056361305	87.16066993313517	88.12599269223263	58.71010279465874	0.2156698948145124	6.040352797025526	3.8462312058155845	20.144169226479672	0.2495745894593437	0.1590897846974226	0.919400103427162	0.8171213041807965	-0.2570988312302972	0.9477751395312365	0.16720049858639285	11.442267488278818	0.00518990358031521
0.4929690988711091	0.40600745528648186	3.759781537880751	9.260375613614832	10.770329614269007	9.055385138137417	5.830951894845301	10.816653826391969	104.25	4.565079021451698	0.8048273657090623	133.0961313162343	1.2767014994363004	111.0	5.756541573950541	9.377303461096025	6089.133210636196	4.139194278406371	2.101758219445017	2.6268036363646874	10.806087548633775	1.1543149828404715	7.271089042023909	7.052211899930982	5.385096352122822	5.420991196510952	0.8498801387912026	7.406554931388644	0.7196008930190495	6089.133210636196	0.06728349971593216	1.9883200946372732	115.13491725327896	16603.072601985725	199.23188282634584	83.45286342401405	58.05755890506003	0.19289752301897392	6.134004601833333	3.7032149615857453	19.008202083549502	0.24182020031549462	0.15236967827605816	0.913141519309393	0.8073650702761623	-0.43193771176353796	0.9862920152941447	0.16449939548105652	10.423825237332686	0.010851010601422812
0.39982896863164946	0.3264832182800736	4.171227434493856	12.776238412706313	13.152946437965905	14.317821063276353	6.082762530298219	14.45683229480096	165.70833333333334	5.108310227544427	0.7307275130134198	199.66022881847087	1.2048894874637417	176.0	5.985125375242491	9.966247696658924	10982.87912377419	4.368704192359944	2.4099963478432436	2.139733709587253	11.268564011248117	1.2894564140273432	7.752572614843152	7.4702907320686	5.604222197438969	5.6643418138091475	0.9924103483245643	7.8995393722780785	0.49714297732568535	10982.87912377419	0.05417097107438017	2.300340145755531	139.87201698768723	22946.17482877407	175.77556653105302	102.5577807751811	56.518605743468044	0.2979118357660784	6.071252849030945	3.7825852879258566	18.205148803945278	0.24118247235571563	0.15098524026504706	0.9202241812092722	0.8146277348504923	-0.3571788330085991	0.9786874932752847	0.1681050026986825	11.326160120204069	0.006738271209297645
0.4342375191385031	0.4220531407419572	4.608166723011771	10.918451441708852	7.0710678118654755	9.848857801796104	9.219544457292887	9.899494936611665	92.66666666666667	4.741201266881864	0.6710223215521415	147.58068373261378	1.592597306467055	101.0	8.207503525963855	11.825740102540301	10165.659470668565	4.1893467560739746	2.09409565079668	5.137592505209824	15.761090870310024	1.2250952135777846	9.911664586489218	9.410347855571674	7.914435595183096	7.8466552751269285	0.8893840299812868	10.032452031731609	1.2592723540310011	10165.659470668565	0.06283697676698365	2.408998893931207	111.30457193739466	37642.29615113139	849.9536574591455	101.35743715725654	70.49345736767229	0.17431523467747653	6.4406224414075135	3.770832715910044	28.24056151312842	0.24615061680374548	0.15656748482103258	0.9461849299272973	0.8506831507910911	-0.466819136775079	0.9889224294234639	0.15980706879081275	10.150651024655225	0.01308730266285155
0.5726865023811614	0.4452408041370549	6.735506183503226	15.127782810826766	15.524174696260024	17.72004514666935	10.198039027185569	17.74823934929885	553.7916666666666	8.663477026714235	0.7452194548004073	437.6203924109205	0.7902256728509587	567.0	7.784771377153007	11.084917043317745	52862.40454572653	4.203911364957511	1.9800469766703195	2.9203578520026414	14.545223582196058	1.0579516653926822	9.572981033040659	9.663244789651062	7.333097723783561	7.212125858412498	0.8120039428814341	9.655659172159114	0.21561530827907438	52862.40454572653	0.058760952940847114	1.5897881899442021	126.22984333668458	12898.35322843946	57.41126229849078	62.830362178372944	31.236893568857344	0.3367178380963848	4.229544949383773	3.5367381063996413	12.938520293633665	0.3230685904399462	0.23425457648825512	0.9690204287390581	0.8854831985457068	-0.1327283785221383	0.8109229338201703	0.2272096575317664	10.877200836317911	0.006071587265554184
0.727777358894786	0.3249086047175779	4.239792628818077	13.049185424016258	13.416407864998739	12.649110640673518	11.661903789690601	16.15549442140351	237.70833333333334	9.496901703618889	0.6174839852611084	300.5301379675236	1.2642810361473387	252.0	1.8443354646996248	2.8259112565934754	1325.0240480939633	2.4129061568210597	0.5244003717676844	3.55327495397858	3.5980498610338936	0.30880836658261673	2.26029463064541	2.1748034428395853	1.7996187364218594	1.7984311246120341	0.21654458053360465	2.293039889945399	1.019255653986446	1325.0240480939633	0.22247417485512727	0.1491001195563349	10.114905127568827	179.43339982755617	14.826927269554606	7.787584780268664	3.934271247324794	0.3439773254624274	1.5314548448812646	2.135680127594911	1.4238039405492922	0.5141252320641461	0.45395247441398534	0.947390408411326	0.8531442320474265	-0.10609667883620065	0.6228567796238227	0.4246092483769451	3.0241974980464312	0.041119156267798454
0.366259538516783	0.2319108799717158	2.225389596793278	9.595882681591696	9.055385138137417	10.198039027185569	4.47213595499958	10.198039027185569	43.416666666666664	3.5145835626209654	0.6935064430888487	86.139948750154	1.9840295297540271	51.0	9.134078117468961	12.88964106270943	6320.242769220266	4.113096176572852	2.127426229823806	5.769435472314589	17.63803871068424	1.458837252114071	10.951143903984974	10.4929836419465	8.856443318337197	8.781595392347041	0.9008316891237182	11.132220300022835	1.6743149464868652	6320.242769220266	0.06805074971164939	3.9987760024532983	119.30429416475059	70071.23734483133	1372.5865638934083	142.85202188461892	129.4852208674007	0.10811246379114167	8.373488731741732	3.4735373596068237	49.57231465053334	0.2133361751121989	0.1263482791845974	0.925365795235146	0.8322686329390485	-0.6877428198503707	0.9976746185795095	0.141553941949076	10.699763349641374	0.028496226935575374
0.5498638750538524	0.4081965619479065	5.358579201998236	13.12744815004613	8.94427190999916	8.94427190999916	10.295630140987	14.035668847618199	147.375	7.21830950935289	0.6016367598039345	224.26713736521202	1.521744782800421	161.0	11.324068441250121	17.925412586419885	33396.924581552055	4.969264065706309	3.6101231883464813	2.580168602908014	21.32335033742577	2.0659061091491906	14.188216152625026	13.759218359491912	10.67237347958309	10.650976857842679	1.57488986859197	14.402580122017401	0.6052455914492239	33396.924581552055	0.03684271440145056	6.128836577521062	302.758662283081	119045.63834623729	1073.855371559903	210.4469839586468	162.31427899990666	0.12781516282828861	10.070479797956837	4.42363166321225	58.685720729741206	0.17611340606136766	0.09481917845818785	0.9319099958651494	0.8291863347249614	-0.5406790368557142	0.9974776379029892	0.09720753118771962	17.04605655655076	0.007022108606775835
0.4440763603458768	0.29265693088699385	1.977071672937416	6.755594910891893	8.0	8.0	3.1622776601683795	8.0	27.666666666666668	2.9999999999999996	0.7937706188156253	55.7305928918509	2.0143587792235262	32.0	14.654612806141403	25.120706465077088	11889.095021750865	4.413909765557384	5.361861669315061	2.4074559395953274	27.530969147723884	3.3997602066587262	18.867447233676184	17.254519293941645	13.98172188629705	13.549247261426833	2.3817068357213036	19.27522294111574	0.793719607426476	11889.095021750865	0.05078125	15.553654314159346	573.2531229454306	559988.9100120448	3565.8312654136735	430.4658932884841	713.5794120409505	-0.20839351328419756	22.51662440123978	3.201568794307655	136.51514466691276	0.09546261517289813	0.042034984001644925	0.839678160478922	0.7378349828005312	-0.8563070310738431	0.99934996779356	0.05352897261254735	25.31222410068564	0.0453686042936536
0.18976072111957581	0.12601520016026022	3.557867561834953	28.233638142940094	23.345235059857504	23.021728866442675	6.324555320336759	23.366642891095847	198.45833333333334	5.357635533833474	0.5914138977172091	278.2096298918346	1.401854108209958	213.0	10.342989420736513	15.912842172868785	35892.231987707775	4.819835494990778	3.0988814802760434	3.423463713337871	19.728534352757197	1.8401331583130263	12.774497799421232	12.276508944133507	9.879146929538534	9.849387423218664	1.2832657272781554	12.98106819170476	1.009991572500803	35892.231987707775	0.04229760409089907	5.3203373702712335	246.18680616888437	180809.08740197233	2835.413515276535	247.46882830899068	134.3276655662671	0.2992758765752424	8.881440656705788	4.359875299594723	53.46876112671505	0.2031191706400539	0.1198445784471765	0.9331392845375746	0.8352333773984064	-0.4651429647294073	0.9947073847935625	0.12397746115374951	14.75452700866627	0.005620463824475703
0.22681581404836648	0.1801253047526539	5.150767907153548	28.59547088193148	21.540659228538015	18.027756377319946	9.219544457292887	28.722813232690143	140.08333333333334	6.485905006181649	0.4514274693066602	288.94850631167236	2.062690110493794	165.0	9.973147198864977	16.16566789989641	26418.73354204055	4.61092880303362	3.321560306050536	3.374142254708986	19.62860211190872	1.9856094238233988	12.410078633176004	11.536381941855666	9.82281328711141	9.80578882479731	1.382931748892706	12.653597773693756	1.1245916939181841	26418.73354204055	0.05204775022956842	6.103484936815902	219.5036628922974	221133.86366428016	3534.6191470569397	299.17596948594456	130.19692910355792	0.37598355509011383	8.44103953262999	4.125547628396662	56.465118248948734	0.21614901047586135	0.13023857352643375	0.9362944723869439	0.8437513760586112	-0.5702125164906509	0.9974025135262156	0.1345183558241011	13.279374002433748	0.010385426597200053
0.522188470175636	0.37153593828475306	7.055203132520337	18.989288533140716	21.18962010041709	20.8806130178211	13.038404810405298	21.283796653792763	726.9166666666666	9.915987528844497	0.6265868561075144	623.9636094069567	0.8583702066815867	751.0	5.494918059585111	7.878899205663352	33072.00316002287	3.718414524255599	1.2003252163551483	3.946220916611087	10.589921718295692	0.739256735854215	6.569680610899919	6.418557395592476	5.25520392549284	5.334717792802851	0.515379239111069	6.636059661394783	0.9744867104237196	33072.00316002287	0.0873491359057874	0.8765845003566948	48.764702812249816	6314.630323593688	227.1491650272497	40.77608636198503	17.50900010091994	0.4018250831073997	3.195983456878831	3.1487390565948608	6.97412967980484	0.3650439440559298	0.2773487441935463	0.9677950297312475	0.8822455424264194	-0.10562243732142035	0.7279005563269402	0.27947361129255655	6.552224632975138	0.008774045779578955
0.6992289408924274	0.4777250633246405	2.8766380060528	6.021534616654529	7.0710678118654755	7.0710678118654755	4.47213595499958	7.14142842854285	41.875	4.210431272550435	0.7999512994235126	72.8993724361402	1.7408805357884227	47.0	10.009504492621438	17.299964193358075	8197.144784847722	4.644910394184787	3.892980208976555	2.405846943836347	18.602100702377623	2.2788744464069324	12.922822908511794	12.021514579978696	9.40153181878598	9.200568883591643	1.6379224830150156	13.206336957984371	0.7378219365726035	8197.144784847722	0.04481665912177456	7.407983923066729	365.90047105335805	200991.80742511695	1476.0361455090085	301.9963747099891	220.00331848441112	0.16607138434982135	11.984532808297839	3.6869429634787414	70.47902113789792	0.15501692725562183	0.08070313552220121	0.8868957715193607	0.7823144518921603	-0.7772226043808321	0.9994344848547378	0.09147612227610814	18.565148250263288	0.02532207365522853
0.611348738452707	0.4274358681021077	5.979871115966988	13.990101351387972	15.132745950421556	16.76305461424021	10.198039027185569	16.881943016134134	433.7916666666667	8.552830811996548	0.7324798520926291	378.3344695017345	0.8721570711787174	446.0	7.587234815209964	12.30486456465496	46386.18093227732	4.6289582980397075	3.0464647908907256	1.831541476105083	14.103080958945885	1.5283670998683259	10.047048709925503	10.052753320616524	7.055630719268572	7.047450239677313	1.2314441483267333	10.198278775493666	0.01589640274028247	46386.18093227732	0.04297291318948701	3.0617022030688643	219.41469791186157	29151.595612919496	-281.41708684282884	113.65792937046923	64.66089785644834	0.27604117545073587	6.198245981337853	3.9997568491658857	25.28437983603141	0.25463529275554764	0.16607687037655072	0.9371593044906594	0.8397493708477033	-0.20340249254159565	0.917276472432497	0.16957079245428971	14.391726477772256	0.004073185439185983
0.4955263206808847	0.32503509331039454	3.2559729346284576	10.017296598552647	10.44030650891055	10.198039027185569	5.385164807134504	10.63014581273465	101.83333333333333	4.963834126649934	0.7446095680098017	141.6279009548856	1.3907813514391385	109.0	6.767944810262663	10.9437016564167	8353.18284131397	4.346012601669301	2.4634051683574354	2.448432635139873	12.756181314572821	1.3165024940791392	8.606050404728155	8.505807011575335	6.382972462787069	6.373208851785752	1.0010859871776066	8.754125025734051	0.5934679285951111	8353.18284131397	0.05647672754818619	2.570601397461559	140.3744553522107	26871.422570903385	335.8744542907331	103.67554500191795	70.66419308588709	0.1968678521799035	6.63221736986131	3.813418791404218	24.325928106423003	0.23558486871722578	0.14633771762689426	0.9229548375200509	0.8201816566029814	-0.4970900687996279	0.9932000689872509	0.14927386008760232	11.489902706205985	0.011015097389125674
0.5159368901478274	0.30032906086626976	3.309372725787702	11.0191558427351	9.486832980505138	9.486832980505138	8.06225774829855	12.328828005937952	91.375	5.685188997555011	0.6490491224126371	151.15580044381534	1.6542358461703457	102.0	4.988660831569053	8.22442678642519	4204.986031685131	3.889845363018649	1.8349221602711125	2.9794661727574203	9.747496565241947	1.0678022854486786	6.291727792535377	5.8769819516188315	4.841869205743499	4.905627359498449	0.7620839694985586	6.420697255891684	0.9516440978179503	4204.986031685131	0.08131487889273356	1.6395146364529447	73.1157923426949	12237.893703589261	227.44519042211	75.60330327650091	46.03226578683958	0.2512771280090449	5.3873695334574245	3.5229452282209976	15.944018786891128	0.26785220546053534	0.17672002946432042	0.9104276597977415	0.8072550351198763	-0.4474536030966734	0.9856409640013054	0.18102317420935438	8.096503538743686	0.01445300552426603
0.5231558899009909	0.31763439756373923	5.533959670032272	17.422419336437834	18.973665961010276	19.1049731745428	11.180339887498949	21.748563170931547	261.5833333333333	9.114641292182366	0.49416884624132434	400.26609855592767	1.530166671765254	288.0	8.898256385171324	13.458075445775517	35785.16635258219	4.565124072591217	2.8671667018218123	3.0970833900991868	17.2809210029498	1.5011023901005385	10.998079017429612	10.696279205893429	8.643621284206771	8.637299718743028	1.1422849753917947	11.146930063266515	0.7514357873638585	35785.16635258219	0.04771894290123458	3.29630776172932	169.4472130649386	60601.17412658167	854.9929756050805	145.75922017181975	89.711070874952	0.2469095050100888	7.311032732845452	4.127872803410801	34.6118575223068	0.22436135944713584	0.13756433000049767	0.9429358436096973	0.845595579917953	-0.34445265427428556	0.979335543011882	0.15097105481582568	12.459887472895367	0.005163933256210172
0.6498383891959333	0.3278424650307316	3.962355867599522	12.086158110201175	13.341664064126334	12.165525060596439	8.54400374531753	13.379088160259652	242.95833333333334	7.854049517900497	0.7237692120237392	260.1588191352062	1.0707960314259901	253.0	10.463290150392005	16.53736793093503	46172.494490246856	4.96424057582787	3.295174257841749	2.8232223274480273	19.67253273345375	1.8861663583056465	13.306009372315971	13.055189950030465	9.919898220916933	9.752634512536817	1.3500702535342113	13.509255280078158	0.664821082915776	46172.494490246856	0.03569810495399085	5.450092806159097	295.1727806747781	130702.63898879991	1494.8098621510267	214.22155460414598	153.57799906942824	0.1681047298852908	9.870030313374816	4.469442948836295	51.735440510449045	0.179485913021523	0.0991421936869957	0.9231534697536399	0.8188023989568525	-0.40267914266878574	0.990853522392615	0.10573110583541061	16.729293934849263	0.0042857671452328164
0.5708801516050176	0.5036614927537922	3.3984673578332223	6.747522704687918	8.06225774829855	8.0	4.47213595499958	8.06225774829855	56.125	3.8520267846105365	0.8247725288590841	85.9516411084866	1.5314323582803848	62.0	13.782277848089043	22.119220482802767	20109.54464990073	4.968399286535835	4.833228276719058	2.432534309852389	25.71919137833209	2.7463403815012706	17.709855465149015	17.371040096863265	12.937344463830813	12.781846914501278	2.0055633734761518	18.00965003416884	0.5421049755768346	20109.54464990073	0.037981269510926105	10.708513756768967	609.2270788570569	373273.822207068	918.5894121323345	407.6293033010113	331.1856815648363	0.11450268339856719	15.027333436420811	4.256137096426441	97.60789380450589	0.12380719976009145	0.057420008523210546	0.9037625810083549	0.7931137077127696	-0.774923210950212	0.9997140872262469	0.06379641373268743	24.279446191994808	0.016569756570909987
0.7306206688125084	0.4258476991993475	2.6860973808409168	6.307647982814398	6.082762530298219	6.324555320336759	5.830951894845301	7.0710678118654755	50.333333333333336	4.608497987837725	0.7993560925517025	82.4734755574282	1.6385458720018848	56.0	3.3081326323751252	5.595052882305563	1055.9677137504398	3.3803298685176895	1.5245323581155286	2.421383296863359	6.41459335148953	0.7813721432203645	4.242784699787433	3.9275130189194067	3.184145204379793	3.230448147109737	0.5828121592965924	4.342414802500118	0.7842437327146788	1055.9677137504398	0.1141581632653061	0.8553443082218062	41.66008442339395	2470.539732812722	58.057660637324844	32.54878734581965	28.9880942687981	0.06835052874629065	4.392564779757709	3.0957327169522726	9.040912815216473	0.2928671012833045	0.19805931645903813	0.8881227678097686	0.7823292968741609	-0.4489178804026076	0.9759129390891543	0.19712626389854385	6.375962324357901	0.025987418556302464
0.4969529616233015	0.2964135091489091	4.494353911867576	15.162446289213321	14.317821063276353	14.7648230602334	8.54400374531753	16.15549442140351	259.8333333333333	7.535022588878797	0.6300251906753112	312.5523629309604	1.2028955597086353	271.0	3.6013537915628504	5.405389724757128	5352.079435488116	3.3400957970171943	1.0617115448653962	3.28389818351038	6.8196755249143495	0.6002846155881085	4.382955693696679	4.271156969498276	3.4393224442616974	3.380353080652652	0.450840462475282	4.444026396260181	0.8669602378096761	5352.079435488116	0.11646083250500401	0.5390699977491313	35.53608793539169	1669.2298920310577	67.43237094112924	23.664978785634847	14.650513852995005	0.2447719211998661	3.003803143431493	2.9605322420500175	5.195112459975318	0.3727894143157585	0.2837356883688873	0.9450216696259115	0.846495194911128	-0.14960148704522508	0.791462936273459	0.27380904719574484	5.767173650791591	0.015082510837794374
0.42219629000039555	0.2346462383174671	3.693035083693172	15.738735511696724	18.384776310850235	12.041594578792296	6.708203932499369	19.4164878389476	118.0	6.644835742335834	0.5916548917569793	196.63930765585957	1.6664348106428777	131.0	8.564323239872722	13.67899157791711	15848.541800672756	4.490921896123904	3.008240624541447	2.710765760071345	16.91973463444568	1.661847507815516	10.81668874561371	10.57659028700514	8.39855488843308	8.521179746012598	1.2649587029988203	10.999147017820944	0.724158031071186	15848.541800672756	0.05495017772857061	3.980479700153033	190.56789751656984	88539.45699894862	1121.0859471928457	185.22599442859956	113.94862754650045	0.24406034642080585	8.531511983513717	4.12918214358856	39.26218979884793	0.20325634714290952	0.11862398679473761	0.9244691124090936	0.8203844444272523	-0.5258445462129189	0.9955410057105312	0.10305790722173805	13.136999065745162	0.009607367235722331
0.4954340235682616	0.4421814818039328	6.779433621063476	15.33179000035451	17.029386365926403	17.029386365926403	9.433981132056603	17.832554500127006	300.75	7.595890408379273	0.6177982657404382	351.37797068917735	1.1683390546606063	315.0	13.712371182082917	20.23600018326434	91321.02570660005	5.122918604762763	4.175466129097854	2.6738900329115234	25.43009241860083	2.1326022465365777	16.837312403899613	16.379911825715293	12.818412890740866	12.611679527859962	1.6145447743469428	17.026685470642565	0.5224193948978444	91321.02570660005	0.031635172587553544	6.412929129678848	364.0779139318301	154889.53780280537	872.2415062356472	220.17084958598278	185.77412405607373	0.08312197858111407	10.68161631808723	4.630706625137398	68.1593938215175	0.17207791774869952	0.0923523212395015	0.9405896141432678	0.8410520824384585	-0.38996246201554025	0.9907456836677413	0.10058157623533513	18.851305272141982	0.003435949567813727
0.37893198895266117	0.3347537654546648	6.32235245166998	18.886576057129393	20.024984394500787	20.024984394500787	12.806248474865697	21.0	371.5833333333333	7.156727829833749	0.6110283225863771	409.06620406282724	1.1008733906153683	390.0	6.59330915397392	10.097854968790367	26604.182700520883	4.238173834995429	1.906324687626542	3.318297012572752	12.717695006038324	1.1257574231788487	8.13917374610847	7.811784574243265	6.316175977585704	6.40151902845262	0.7908896632578862	8.259288896645925	0.9360239475706469	26604.182700520883	0.06134122287968442	1.9697038089172563	106.04167001222609	28288.69834867318	673.7252560405216	97.27062318781738	40.50976087326383	0.4219272792332704	4.9583101655297614	3.6422998588719784	14.655423647432468	0.28035289996150686	0.18808718186902773	0.9490903389139221	0.8525481250009638	-0.21790008131705763	0.9217008264821628	0.2006270089563151	9.579920945072606	0.005277051018436777
0.20855952086477833	0.12861249482429055	2.1809355372431205	16.95741568673167	13.601470508735444	11.40175425099138	4.47213595499958	13.638181696985855	35.625	3.5366304907296335	0.6460375093492031	81.04563680608219	2.2749652436795	44.0	11.233822567060013	18.105067683475387	9032.670022912716	4.311037868342272	2.8924211842493968	3.3794119447911686	21.411761055912084	2.0962527236611517	14.07379690960857	13.46535788944206	10.770835932154025	10.640925123758059	1.3664730565609464	14.327873361605278	1.0283077746259703	9032.670022912716	0.0568181818181818	7.216195613290395	289.03408432729844	216363.0577541494	2402.376011318153	303.5922815411532	253.04538800932733	0.10378344957346286	12.62013609009471	3.429449850178652	84.9031144947174	0.15459822012539393	0.07869797497217428	0.8979595514398826	0.7947630728911238	-0.8110532257662896	0.9992034641266471	0.06821419472271029	16.56223856544543	0.038238921538739395
0.5306775509246646	0.402944354296941	3.00600544465943	7.460100663041479	7.615773105863909	6.082762530298219	5.385164807134504	8.602325267042627	55.791666666666664	3.9589079495143196	0.7842075224259372	90.03941765120074	1.6138506524487064	62.0	5.783709141566999	9.23413589004679	3384.67636633067	3.9787501504666265	1.9918756638011041	2.5947825782280596	10.929229128770167	1.2099883101061855	7.2513645915025275	6.7733359406933	5.4784608785165005	5.450768250253667	0.9077336381555191	7.388609767449894	0.7772861683831285	3384.67636633067	0.07700312174817897	2.009265856759359	101.34326545680291	12522.330404689363	156.15664725646974	71.74456591004315	73.2903406563162	-0.007357938258174148	6.9267338391302316	3.578571219917146	23.762110727436	0.22595006411280408	0.13831925968101683	0.8946491280209312	0.789297763571416	-0.5674531427265557	0.9943543776145091	0.14145885960406324	10.075036737810668	0.019997913279867555
0.615739627435036	0.3135470206720761	4.743925305539762	15.129868864233945	15.297058540778355	13.0	11.40175425099138	16.881943016134134	207.95833333333334	9.31605981760436	0.501325566274586	338.59600021442225	1.6281915458116878	230.0	8.863881340529527	14.596547334652712	30928.515993717992	4.737976980234633	3.3619571900797585	2.845798668880088	17.424675125544173	1.836935756706977	11.378878269017589	10.92516524018732	8.649432598419942	8.775242527124231	1.3629175497434078	11.596198026436902	0.7929775536458218	30928.515993717992	0.045141776937618144	4.992938007218381	219.03380966297038	128419.12523846244	1548.3568050710746	208.4278514454663	147.86042318031005	0.17589470635418167	9.641046009308038	4.407951843284849	51.81880078268701	0.1868896006717667	0.1069178768294096	0.911392335826876	0.8080821980186238	-0.4496735126399974	0.9933186854352773	0.11497370182204267	14.274266653260373	0.00581557970764141
0.6196444410127744	0.36445261856431793	3.262311273786343	8.951263093231463	9.848857801796104	8.246211251235321	6.708203932499369	10.488088481701515	101.58333333333333	5.546600415763688	0.7633056295268448	137.93271946849592	1.357828247433922	110.0	5.162679665559598	8.705591852089682	5052.613721546781	4.04596854393526	1.7918160684330076	2.254232548394692	9.55631343195954	1.0819522784326423	6.652297292774449	6.4179156911921655	4.860088553393404	4.696224878566135	0.8180799465487504	6.777377960100916	0.5556046281860813	5052.613721546781	0.06595041322314049	1.6797927426073687	93.49250452557848	9213.085010047489	66.45515465971735	63.01950073635638	55.65293763614862	0.07389061191395517	6.070982640214089	3.6520352504971454	16.7660877327226	0.24878642785158828	0.15732444759975397	0.8937021845400432	0.7875879439609503	-0.4078340308024612	0.9805652877354816	0.13202205085903443	9.570341940435558	0.012101655771317478
0.7454946969821369	0.36182923665747824	5.442869259778064	15.042646387722666	18.110770276274835	17.4928556845359	11.704699910719626	19.519221295943137	538.4166666666666	11.214213110624746	0.6647977534866396	481.43786517718706	0.8941734069224958	554.0	12.577808951307613	21.033961472441835	155013.1744465664	5.399868829026868	5.38451695758277	1.945335742128986	23.616960809288166	2.7198923321252373	16.431953204149917	15.933497083337128	11.907847650477551	11.709113158810615	2.164403853234547	16.72743776228969	0.37021962976452866	155013.1744465664	0.02564219525863754	9.798087987902367	579.7934272370579	431841.6837035677	1069.2721985734076	460.6978831460822	166.6728243721463	0.4747666904189243	10.105909036605508	4.6142538001854465	59.03825725737641	0.18352656059146913	0.1033184603752489	0.9396085675847018	0.8406473897442306	-0.32750709956973406	0.9857385269875226	0.10774162223221714	22.4925282546962	0.0019818933767297413
0.45898810856384703	0.28942412581060956	3.234143159444968	11.174407628897162	12.041594578792296	12.165525060596439	6.082762530298219	12.165525060596439	114.875	5.128920221908931	0.7247746115598578	157.67572463454454	1.3725851981244355	123.0	11.264364826301689	17.293276678291196	24920.934720477868	4.869476015399733	3.396526728867519	3.2384832176645655	21.367007434153575	1.9626213947258764	14.026466171105726	13.58106216104973	10.748429393603526	10.618578040550048	1.3871014309821028	14.234086741682402	0.8608037188425101	24920.934720477868	0.03787428118183621	5.867472120565455	287.5664082249901	125329.59570717558	1028.4250287472214	211.85305688983738	190.6230145266979	0.06755557342281013	10.756961688297228	4.3536789889364	68.73975830197462	0.17771107521830543	0.09846169356234487	0.922115552015926	0.8219973986406905	-0.5841129267351324	0.9981719974029983	0.10296124980441657	16.79333591283427	0.008613740911444828
0.439462612479475	0.40660052828624127	6.284134472149694	15.455303264450626	17.029386365926403	17.11724276862369	8.602325267042627	19.1049731745428	316.875	6.79202794925803	0.579770789973721	387.6916475737414	1.2234844893845882	326.0	8.77956271416058	11.95369302727504	34727.91617887354	4.130470452333218	1.7410270438673088	6.736965702630397	16.94071212424316	1.1386540905623248	10.206536351132302	9.838920435419055	8.491959847827493	8.448752276415666	0.7516570356718187	10.3212087587619	1.721248598424149	34727.91617887354	0.07183183409236328	2.353965954958284	105.11093063874738	76923.5458612761	1874.1187017267403	120.917694630727	53.355420609442454	0.38663805884264824	5.195986557317993	3.7502498517352527	25.373808767336463	0.2978448310430461	0.20981620705079485	0.9639366822490533	0.8826318531602759	-0.25590791788175904	0.9412421677803446	0.2073861663082232	9.390329423425559	0.007104685842448646
0.653710049796553	0.5001320201391848	8.166395599537074	16.328479822716407	21.587033144922902	23.53720459187964	12.649110640673518	24.919871588754223	387.5416666666667	10.674091358009953	0.5473058503831022	469.67737025130083	1.2119403167434921	410.0	11.538016503957127	18.242858102041264	85041.32470785086	4.919260204937025	3.531047036796382	3.253893210672465	22.439754793765857	2.1597073726564826	14.15528788074522	13.289419643038855	11.14200102135896	11.297753772406898	1.5433432439672596	14.402009066137254	1.0634387917314947	85041.32470785086	0.04205829863176681	7.045690154327058	326.77509397531503	446441.350688042	6032.76594891983	414.43752693034435	105.15766179342731	0.5990051371575075	7.63095875469234	4.271580297972959	45.30104078950837	0.23114816327331325	0.145999509399517	0.9579653788608733	0.869998492483506	-0.36832558416509603	0.9881749147452853	0.1503401012072782	15.790135917133698	0.003636022883761918
0.1911682236230785	0.10161480180876004	2.951470273945501	29.045672691466685	22.360679774997898	19.026297590440446	6.708203932499369	24.228082879171435	172.375	5.552609652365048	0.5590612455026251	267.9215145302163	1.5542945005378757	188.0	9.173618275027206	14.501882272960499	25924.650993504045	4.6628635971053365	3.2672876750028603	2.444658748231946	17.42575388599843	1.6994705592304746	11.566699848599262	11.342964228054372	8.782049979665413	8.643703906333016	1.3057975755254143	11.742958730774843	0.5533268186339768	25924.650993504045	0.044646899049343595	4.108534365094893	207.64875861687858	67876.32155277027	547.4297327945925	163.44648210800864	108.66281961160779	0.2014311973807412	8.228154202999427	4.173050797290572	38.69865105333277	0.20265720686832772	0.11716993137740842	0.9282121702381549	0.8260071003248175	-0.4581516129968151	0.9927941948062323	0.131038153742235	13.913613444922042	0.007090893048940555
0.7149465643582261	0.3243818080746041	2.9592905426703555	9.122862222870872	9.219544457292887	9.219544457292887	8.06225774829855	13.2664991614216	92.29166666666667	6.522359003354979	0.7216687188425972	136.85307791773215	1.4828324469641405	102.0	4.541897943992674	7.427082884373019	3440.939788433238	3.731794276776989	1.5489623125424288	3.0100868551607722	8.74550998355914	0.8980951964514268	5.702756281502002	5.335267458430966	4.379679129244164	4.365830854314976	0.6189096142195063	5.808158383529929	0.9887699632318312	3440.939788433238	0.08900422914263745	1.2132746019584704	58.164484193408725	5401.69456978747	107.32527318537262	47.1265527497881	40.927121817047265	0.06845094146474645	5.0827856090501164	3.520732530854199	14.438711478252088	0.2770282235128288	0.18567821428162154	0.9031845701903655	0.8006191856227355	-0.3725330618304451	0.9692816756453796	0.19270209246752695	7.519574997933673	0.015159909784818707
0.5318594839657068	0.2907684479545838	2.7511525771194365	9.46166132010702	7.280109889280518	6.082762530298219	7.211102550927978	10.44030650891055	41.208333333333336	5.032274307170408	0.678358497740511	85.05141721401588	2.063937323697049	49.0	3.3547709136500288	5.5587076763642465	841.9072183161463	2.9336337391188727	0.758787850118043	4.369292851057922	6.554645575382795	0.635267376405151	4.057437182083327	3.7160195387996944	3.2816237362316745	3.27302183915112	0.38039356519661	4.145091068436933	1.5385585380075637	841.9072183161463	0.17201166180758015	0.7189834790833506	23.291020097801212	2284.52332199397	83.21229339365141	28.28589959158817	33.547550761624116	-0.06754855579987983	4.5314542689105215	3.051965862568277	11.620304848028686	0.31346753976713904	0.23057375484650008	0.8770926783194836	0.7831186500281603	-0.4868037199200202	0.9760930119323391	0.2430629707692595	4.949165240988409	0.038285635059027504
0.42580865795850603	0.2852049255791113	3.240861924737637	11.363274733621925	10.770329614269007	11.704699910719626	5.830951894845301	12.727922061357855	55.75	4.838580764337352	0.6956088707523606	101.45705703749078	1.8198575253361575	64.0	6.612248817293016	11.055798245941702	4917.388274036965	4.187292680182105	3.0885221472293063	2.2846216185925194	13.024753667758832	1.5244516654466884	8.584278356114783	8.296004978205278	6.51986091964172	6.504892748117112	1.1958482920409845	8.765511495733012	0.6105000532034068	4917.388274036965	0.0693359375	3.1443568865668623	129.30711033125365	32666.439126127905	82.03831553492071	119.44944982067098	95.48843859067395	0.10052804665505127	7.8427580347565415	3.677118836060075	32.610859902550615	0.2053181883750181	0.12209903194916252	0.9002143441916133	0.7952859076467974	-0.6620486414360064	0.9980471878992805	0.1539993719861893	11.091278861652183	0.020792284713669586
0.534717468257537	0.41458843319838545	4.481485597643504	10.80948053246594	10.770329614269007	11.180339887498949	7.615773105863909	12.083045973594572	134.95833333333334	5.780018063499321	0.7020493715245049	181.23814443949348	1.342919254877383	144.0	3.014660159877039	4.697587553596357	2046.1227524308092	3.1975216990648843	0.8897563186177044	3.283976368285937	5.768777668193096	0.53972940219761	3.7102202068895744	3.5549568697252347	2.9024095222613426	2.866368145931753	0.38406371016828655	3.7695073657932423	0.9850208074276579	2046.1227524308092	0.1298225308641975	0.44345179715778954	27.668080069469543	1021.3689907107239	39.93682481659292	19.87374752010765	12.889372532688675	0.21870904313641007	2.7839015306725736	2.886721684721856	5.007083630168447	0.3887982630693314	0.3040214141572613	0.9373605755720062	0.8391693228915285	-0.1963947216057891	0.8497721816129553	0.3076893270560729	5.090816209414356	0.01805908363717724
0.6613683939177013	0.5329350181169477	4.170970266934083	7.826414337852354	9.055385138137417	9.055385138137417	7.211102550927978	9.273618495495704	92.41666666666667	5.176143080759881	0.7525062376604346	131.36335155080644	1.4214249040664357	101.0	2.378908075312921	3.877539656711702	906.6422398575662	2.844114220819189	0.7175955493917119	3.437890027812348	4.63769306959519	0.4603477984557703	2.9415050791033037	2.7633717059168803	2.3257495595005233	2.3119435100946664	0.3241814603799851	2.9961067805026445	1.11438497879655	906.6422398575662	0.16851289089304974	0.32420370978339114	17.82568599474623	652.7298184322398	36.86516275334576	15.859743754447562	9.580693569202007	0.25496890347072776	2.431415362339204	2.685871395428051	3.4941121700852156	0.4187281770931397	0.33582321007365873	0.9227934235927937	0.8224778257572811	-0.20162297027662968	0.8396690703243613	0.3092186818171481	4.03118211438856	0.02637208984818399
0.5079052322658802	0.31328693765114596	2.819034913671882	8.998252320404621	9.219544457292887	9.055385138137417	5.385164807134504	9.695359714832659	74.625	4.570259434782105	0.760240112692479	112.75165015048027	1.5109098847635547	81.0	5.720736093636714	9.585785887005748	4462.728351799659	4.023751392144544	2.100332551016513	2.5553005530038044	10.913087700733556	1.1665469339102699	7.287512694866508	7.00119361705352	5.468694425272546	5.444393275461009	0.8747665395130146	7.4226283586485104	0.74571806235373	4462.728351799659	0.070568510897729	1.9875704727725665	103.2740274698208	13369.991475989344	214.8308881459358	73.22618189673219	66.57288358159842	0.05488964451041854	6.699111972345268	3.589758632585896	20.322604237166793	0.2185110153973035	0.12667989196439333	0.9016153378066927	0.7926771171554647	-0.5117420379685425	0.9913696986036892	0.13487616827593163	10.071150488759773	0.01570137715287924
0.5926945229567043	0.4406167300621988	5.520936373196392	12.530019848354463	14.142135623730951	14.142135623730951	11.40175425099138	14.2828568570857	339.125	7.426474136658485	0.7901972074935485	297.61524367974505	0.8775974749126282	351.0	18.07005033198024	29.64595831760728	209222.83174398894	5.812192113621889	7.394048937344888	1.8167267524200408	32.7369568183925	3.7170934765232553	24.03882725872506	24.31991886320294	16.329849947778	16.4071068706145	2.98344167567611	24.41467680955593	-0.05248570612449799	209222.83174398894	0.019098870950722803	18.211227740245036	1372.0262292982384	1002704.2976935693	-4817.796273470371	661.9804489881647	387.9314747901378	0.26287689124057834	15.47194520879162	5.14215611315782	139.45930093957773	0.1383975961469625	0.06923111194994884	0.9277107979358891	0.8269354763866966	-0.47457736266893613	0.9978212536158615	0.06872664990614122	36.09993799263056	0.002459087722696068
0.5900479033498764	0.2730575747763648	3.690876313168455	13.516842798414572	13.341664064126334	13.341664064126334	9.848857801796104	13.92838827718412	234.54166666666666	7.975584753114395	0.7077535675000417	259.86556143746304	1.1079718377152448	245.0	6.424644770539045	11.10104582585219	18862.341949851056	4.50440017146361	2.564426785000353	2.1309827684259224	12.305204227248991	1.3796404560967408	8.61850526338046	8.59131118732392	6.17556623548064	6.129637991768351	1.0592425937822578	8.774346175967677	0.3340551752065814	18862.341949851056	0.049062890462307364	2.7105178408018915	168.33945184990353	23839.32675143412	-72.62750233915597	102.16140848112072	76.17001573135778	0.15908413933826493	7.096773325623366	3.9761441717598243	22.418920312518928	0.22463800191917033	0.13887912302372662	0.910542062223363	0.8032385519910382	-0.32917894013108195	0.9735727687342888	0.134328016946804	12.719604449418389	0.006084155095712007
0.30284779390070843	0.1706680848108197	2.8694594403172866	16.813099200697035	15.297058540778355	15.297058540778355	7.211102550927978	17.72004514666935	148.41666666666666	5.091810001564862	0.6479713461216218	209.2104813501652	1.4096158204390694	159.0	8.65522173382379	14.517853846520127	21746.389739083603	4.799914516847198	3.420220137694235	2.2146888200448935	16.495151055713908	1.8192643491627567	11.491793864654964	11.26911739818594	8.198911755456622	8.296239300257286	1.3833388643651467	11.69485984467917	0.34291073326444726	21746.389739083603	0.04054428226731538	4.708420558967854	276.45330345631277	76320.42412521083	396.03008562690087	174.48072870387028	127.23256266104909	0.1586677978376217	9.271687532915239	4.252608349718728	38.264085361036834	0.1805586099607874	0.09947204068064514	0.9118072363268939	0.8022853333974566	-0.509887093500466	0.9959534144958826	0.1028226237992443	16.26328103846854	0.00745451766026391
0.8559361140228172	0.34929303642444925	4.309444852845639	12.337620288567518	15.033296378372908	15.033296378372908	10.816653826391969	15.524174696260024	256.2083333333333	10.56021476608555	0.6324267427409811	308.4627545760649	1.2039528557205332	269.0	6.27012155848968	9.755914203297518	16971.995896823217	4.259917315447718	2.08981858182086	2.6985912035654325	11.843457455018196	1.1351068137818814	7.826073928442563	7.5583119033505985	5.971253937723998	5.872203517294198	0.8578828769126253	7.943105283799825	0.6799664238798194	16971.995896823217	0.05990796147095811	1.845488416080289	111.34694989703053	16908.66158826103	325.4023627365402	79.38481882393899	48.42728270930357	0.24971675980070038	5.52264614742065	3.7406385857951716	16.920547659263278	0.25521433567690155	0.16290701422937148	0.9360005672613063	0.8335307423183512	-0.26711924505266943	0.948654829902255	0.1834934685863415	10.177435698195167	0.006030714706434835
0.8130206107069298	0.3648127001589574	2.80485571913212	7.68848156303215	9.486832980505138	8.06225774829855	7.0710678118654755	9.486832980505138	80.08333333333333	6.2508939757853685	0.7310724373705382	122.89997889352765	1.534651141230314	87.0	4.213805110166505	7.1421415398053885	2818.086158851509	3.8498181387962873	1.8729907642524788	1.8817752552274767	7.988245109696636	0.9632445092658933	5.583631591804384	5.475595295034448	4.005234939925268	3.983010169771368	0.7707709005834192	5.691379000675292	0.3180008004175708	2818.086158851509	0.0754392918483287	1.2148531763317383	67.70287040513334	4817.499636369602	-0.5120848555725177	47.349863790365895	30.37995987812798	0.2269107997958238	4.393624600197876	3.2506688488852142	10.420157238099595	0.29183011834601896	0.1973786435608479	0.9083563525240822	0.803985550769474	-0.4404455316891165	0.98235422946597	0.21710323519498878	7.963621798912746	0.01610958241982889
0.7415804939384523	0.31330694993540403	3.8809875590284406	12.387173536458741	11.180339887498949	13.892443989449804	11.045361017187261	13.92838827718412	196.70833333333334	9.186086269668397	0.6026913968464973	271.3965388894123	1.3796900939093188	208.0	3.5779085686549643	5.531952875094496	4311.912648526102	3.4783995623332093	1.252620587825993	2.5003021134767156	6.8072581509699965	0.6435890350503056	4.487907547301134	4.318923830196356	3.433002840063992	3.3742553109060047	0.48655597111401233	4.553059331016905	0.6117674414248219	4311.912648526102	0.10091531065088756	0.5890351186376207	41.64410050314533	1430.3090786608652	36.937796897381105	24.0489965044787	16.898278692769768	0.1863637523349374	3.217684785865676	3.0427688580197962	6.0565602154189975	0.35581007942335496	0.26567579164787136	0.937984482843306	0.8382481195384882	-0.17728455000348686	0.8424942188685939	0.2733875244036131	6.3118494371820795	0.012796780275229031
0.6824374888307855	0.5066172799455388	3.33516324526454	6.5832007262426355	6.708203932499369	7.0710678118654755	5.385164807134504	7.874007874011811	65.41666666666667	4.492622972086028	0.8482642378196181	92.5575621008791	1.4148926690580244	71.0	9.176678156091903	15.20948664848079	10169.065315731486	4.55455865519226	3.2819792231152825	2.543410102846798	17.597350242717795	1.867580028032433	11.756501060483659	11.294543217927368	8.817399529832656	8.779950712885139	1.4210881436085039	11.967717913309794	0.6520700363993333	10169.065315731486	0.04741122793096609	5.010954867402728	244.83549094230935	95607.38122372322	706.6963734781605	198.90999646228627	156.62695890324989	0.12587869965880336	10.184991553305869	4.062879955927203	50.450029098099385	0.16981973157112862	0.0882138241400132	0.9053004647335523	0.797880694259606	-0.6544316956871363	0.9986656335949416	0.08841488081176017	15.300926802210874	0.014152702070278663
0.5084889825239083	0.4443659930315845	4.475508497431007	10.071671927228008	11.40175425099138	11.180339887498949	6.4031242374328485	11.575836902790225	147.08333333333334	5.12133421059078	0.7900617245507312	170.55537522730197	1.159583287664376	155.0	6.457795248468437	10.425191878510274	11172.630388367921	4.326714395088217	2.567238021417829	2.2706347938962863	12.332561887999391	1.267883368531713	8.354388000446521	8.391054178047211	6.152744860622992	6.1798170273764	0.9775572136531272	8.490081647226205	0.39788764375830105	11172.630388367921	0.056566077003121745	2.285687514562405	142.3344070323911	20228.198490268165	90.0878967914016	92.53001703819403	56.91188741595599	0.24608073500398905	6.069768254973498	3.827036158346049	18.85749876355059	0.24947182343330862	0.16141777186410997	0.9301001967451799	0.8257377472444282	-0.3668940060715151	0.9790581047570469	0.16277014420128777	11.549114737647947	0.007858461873437377
0.5410916591121833	0.46793667021992025	4.501441109561981	9.619765656421839	13.601470508735444	8.06225774829855	7.0710678118654755	16.911534525287763	90.54166666666667	5.205174959303694	0.6906320385137624	141.18971430244707	1.5593893894425814	98.0	7.456846590845082	12.487304782409721	9081.998956741478	4.287553662876879	2.804058857982893	2.665691949590245	14.532746771053489	1.5708224591853936	9.434564260183112	9.014327739000922	7.271388665477766	7.261358105575723	1.1864448809863972	9.626705497846082	0.8473417145170711	9081.998956741478	0.06559766763848397	3.6624559627354416	144.46588162404885	61904.104205050055	1009.5235099480906	160.8829251398382	98.30569689832367	0.23983765590968106	7.790769440259975	3.958446817051164	35.288924252969366	0.20995573354451388	0.12277948427060971	0.9156075783365686	0.8128559177192863	-0.5562919456241023	0.9964180007410793	0.1342299843787324	11.339593776214404	0.012180830770968444
0.3450472024069504	0.18996655476822166	5.289529601707776	27.84453088682655	29.154759474226502	23.021728866442675	11.661903789690601	31.96873472629156	564.4166666666666	9.607677484833424	0.5107479653065224	646.6620365668083	1.145717472139628	591.0	6.793727735744184	10.974004312805972	44869.420609945606	4.38823237502095	2.4023082516775762	2.4478064233383514	13.101519309507626	1.3107583039643582	8.572330190111769	8.215894220737308	6.49994351228569	6.601575797221936	0.9942330396229293	8.713276390957708	0.663138399014089	44869.420609945606	0.05436596894763814	2.436340576919323	149.52594593377103	34029.116249259416	501.4869365794066	122.25785080296654	48.19063651544786	0.4425621451810145	5.3918030643711905	3.7834761555067655	17.87792174997494	0.27066847566975494	0.1790720387680285	0.947828807195281	0.8516851040494313	-0.18128837089006464	0.8949417412528747	0.18440743493419992	11.443354786533535	0.003986620702367278
0.7873742412530444	0.4198848026041663	4.105565472428368	9.777837747318438	9.848857801796104	7.280109889280518	8.54400374531753	12.569805089976535	54.791666666666664	7.698817577390233	0.5671544704426899	123.00585165346693	2.244973718390271	67.0	8.151276918724143	12.820795056537834	6801.873880126127	4.089291101295459	1.9857067050513457	4.358279109076422	16.009902043602942	1.5401268561517492	9.878299543203019	9.102610983917385	7.944200438951101	8.065701604651842	0.9827912047848251	10.075738467900221	1.4475321245447437	6801.873880126127	0.07863666740922254	3.9397038082793263	136.06102099860055	70277.42232543333	1224.8321007255572	156.44535022313732	148.40868875230282	0.02330844936112076	9.262698774111241	3.6096166297371193	56.646978321724006	0.20426590321485177	0.12285177552507434	0.9052197038838918	0.8097308533793678	-0.6761468884006198	0.9978370825648335	0.14017870810787295	11.516761878336812	0.023727695223953578
0.392898233731035	0.32509768803166167	6.834096750613223	21.021671338209092	22.20360331117452	21.587033144922902	11.40175425099138	23.430749027719962	578.7083333333334	8.259377538856675	0.6030089316500702	556.9294757667597	0.9623664351934791	592.0	13.405451879143934	19.493673220967995	162743.65838742096	5.08082211720555	3.5106227419522167	3.271221330368371	25.454927060140268	1.9457489868120628	16.410287109400834	16.188968952528832	12.741032635928141	12.713894424212127	1.439048384568441	16.580254170462226	0.6160504454987847	162743.65838742096	0.03319599159970781	5.607305344162727	353.3059261278373	214632.81478004178	2129.4264464867815	256.08084705795824	113.20807164703167	0.39195572921145305	8.252675773448173	4.394406253377638	43.70222749126853	0.20795426698808986	0.12275543337332759	0.9630473759891639	0.8727843254640353	-0.2600239412926607	0.9642984570119572	0.12574056137151537	17.81939379682961	0.0024009402008395007
0.47552203559441264	0.4747295557928129	3.0329101086339123	6.388711365503375	7.280109889280518	7.0	3.605551275463989	7.280109889280518	40.458333333333336	3.0379730333493247	0.8575484388566774	66.46057932631429	1.6426919709902603	45.0	7.355170908742378	12.01585864019342	4299.112046173698	4.336871575195509	2.963398962062075	2.4438238242913433	13.899206477432735	1.4782272326384243	9.609247829804001	9.423788648195044	7.111898326694285	6.78730815073845	1.079295497266114	9.774242847827365	0.4712585747314709	4299.112046173698	0.05876543209876543	3.198179393711523	172.2091557160788	31640.320878897866	-59.23257890597661	112.18413382324303	118.03841444168367	-0.010691171965713927	8.842389056812133	3.6075365620858113	37.437339095821926	0.18457892567547893	0.1006264444705071	0.8880197692132799	0.781044361291833	-0.7668113046947279	0.9992947106957225	0.10966665357542833	13.165838097088095	0.02521318301020548
0.4777194468831667	0.3105000969887031	2.5830317537771963	8.318940247774462	8.246211251235321	8.246211251235321	4.47213595499958	8.48528137423857	56.708333333333336	3.9741195338209296	0.7798846265786386	91.52751839196885	1.614004732848826	63.0	5.990739883929396	9.777757079084768	3879.5474865377355	3.92069440837867	2.6011051932326303	2.803947347839637	11.707314315913345	1.3223414509013356	7.684628580283776	7.164785211697173	5.864675581283705	5.842638734629641	0.9610680779237029	7.847300098373473	0.8592198573557144	3879.5474865377355	0.07886117409926933	2.5266024170180925	107.32725812234293	32381.930883269102	612.9749718899067	119.50021924897617	58.42267844180049	0.34388264625235887	5.959411775214193	3.4608265292804665	22.061134759780224	0.27527839550414696	0.19311764925338257	0.9195221158742825	0.8202636324253169	-0.586938078043568	0.9946928913836027	0.18203835414403	9.58719392992046	0.022043073547349412
0.680267688178416	0.5350904039889014	2.9592225880447875	5.530322663207704	5.385164807134504	6.324555320336759	4.47213595499958	6.4031242374328485	38.166666666666664	3.7620998129810053	0.8352467545609731	65.63348761681459	1.7196546973837885	43.0	8.797332468397734	14.324250005554106	5755.669264912841	4.218912499797588	4.0899510217952955	2.4004493382733005	17.20319191358669	1.9458939136173925	11.336939712683048	10.911517886743209	8.665553872432652	8.537638041154038	1.4761523670227013	11.569475943301157	0.6108465857863395	5755.669264912841	0.06760411032990803	5.326571553614203	208.7677686248727	81530.81079208321	417.12195668968855	188.2878210090083	195.71671865299635	-0.010307027909729474	11.359583804039628	3.7418075827007367	62.78863623882575	0.17301297575720964	0.10068509930719832	0.8822066644773783	0.7774293660439742	-0.7452072252117593	0.9990086453811686	0.08947214018644994	14.489735498684054	0.0271070227461365
0.5478199959313725	0.4346802179322335	4.817964008260349	11.083927470128092	8.06225774829855	9.848857801796104	10.770329614269007	11.357816691600547	158.66666666666666	6.0719971015892	0.6835589283994775	207.34741698778456	1.3068114516036842	168.0	5.472919745809092	8.4584172742494	7946.496991765152	3.9023409848131485	1.6798423251569359	3.014886186878209	10.575319122246587	0.9586782902027043	6.777959959054212	6.5225355292469605	5.291280310491215	5.284038811755371	0.6916350709341025	6.877541518008846	0.8466136623010672	7946.496991765152	0.07624716553287982	1.3598361253932527	71.26941699728151	10719.25716732084	276.9585648660835	64.67830469496947	30.434318799320177	0.3656773668076872	4.3497875357529185	3.445154000416745	11.052465969591205	0.29907967188585993	0.20520341011624918	0.9465295961922949	0.847663806115092	-0.29845152456805485	0.9527829776669633	0.2130600442472024	7.909026892949101	0.009797516170745745
0.7577871811961542	0.6755622398651343	3.873394574048114	5.733586552767333	6.324555320336759	6.324555320336759	5.385164807134504	6.4031242374328485	61.0	4.344838391965732	0.8499429749937876	88.16865704381786	1.4453878203904567	66.0	12.224316543151918	20.75490977394208	17853.388323871128	4.867898051301706	5.382208994174661	2.0555896285681334	23.651694754141158	2.7970911267168006	16.124636558027174	15.640353303186146	11.862893409708905	11.788801344432253	2.2067688558583667	16.4470630720204	0.42368263637610387	17853.388323871128	0.03810835629017447	10.501979566550723	493.40797053851804	391352.75094522565	506.7460710871304	404.86710018534126	330.8183839835002	0.11084855233200984	14.639235485826081	4.338670624268601	110.6392669024684	0.1422059733150487	0.07419837851538368	0.8922151386262045	0.7878985377195917	-0.7310408139435018	0.9995407945882016	0.07452708440397983	21.785559388685108	0.01485293035279536
0.2241290916392662	0.1502515422171526	2.6021071762647527	17.318339218801697	17.029386365926403	17.029386365926403	4.47213595499958	18.05547008526779	84.91666666666667	3.8815436378107036	0.6157145714006788	151.73996683414128	1.7869279705688865	95.0	5.121431458978658	8.12826377648834	3979.786245180898	3.8723998952897163	1.578596928977694	2.852320024824781	9.570568174302021	0.9263639040153976	6.374069080427978	6.124111430311766	4.879340809031905	4.691227365270117	0.6670180090442315	6.4724405591228	0.7574464140651306	3979.786245180898	0.07656509695290858	1.2637301493098967	70.17147582666442	6516.16357106114	69.36178536853335	51.21289404427643	47.97692734377969	0.04695048963666923	5.589059537347577	3.453099783346938	15.680193253629666	0.25191195195029464	0.16077166115729946	0.9065917576951221	0.8004304116542009	-0.47939129846126927	0.9869838449592554	0.183470820804814	8.32237634991153	0.016899616256759047
0.34356990394352516	0.14432904018566942	2.569366029251902	17.80214173077427	9.055385138137417	9.0	9.486832980505138	16.673332000533065	68.375	6.116280124431137	0.6037045473951976	133.94440278483484	1.9589674995953907	79.0	14.049294922633294	25.30009006530065	27346.500157555893	5.0075322925579995	6.362645193055361	2.1605231745569493	26.732954270481283	3.6336537646557354	18.127290819258953	16.340264250458226	13.38674564681785	13.346208623663433	2.8517826887966025	18.605327996100463	0.755192471358292	27346.500157555893	0.036692837686268236	17.559557396489573	687.2342462269189	1310810.490748932	8075.242177112034	827.0165153151763	437.442432672471	0.30650128233937585	15.742671322709686	4.132406702869829	175.8549558719255	0.16400605508494706	0.0981273027760054	0.8929762435111279	0.8019890659756387	-0.7847403712231306	0.9997232686037424	0.10520015988971061	24.14655803630868	0.017956921998506535
0.49948048196200817	0.2506458989038113	3.90242679162288	15.569481921268094	17.11724276862369	18.24828759089466	9.219544457292887	18.275666882497067	303.5416666666667	7.77665233393376	0.6831061998078694	319.74819910719054	1.0533914589667224	315.0	8.963142709376154	15.201829951385768	45439.856366817956	4.932700951539893	3.772476294532069	1.9867835203244864	16.823045456756013	1.9345386841719487	11.796064621411402	11.610260798949993	8.489013126023549	8.334032330732464	1.5183771463906872	12.010558366521208	0.32637160497829537	45439.856366817956	0.035767195767195774	5.106371723098806	317.55825987492847	101563.08778564059	413.9648989376276	215.04359144904754	117.13981209394682	0.3074561297614252	8.34176107192813	4.283716606135815	42.82515564502507	0.20731392480327224	0.12142524119665986	0.9248547198470709	0.8259895554345037	-0.34573689492160187	0.9837625524203268	0.1319446358335778	17.113474194174707	0.003640837193142157
0.6479932125909963	0.5480534344849459	3.703556940425438	6.7576566578877415	5.385164807134504	8.246211251235321	8.06225774829855	8.246211251235321	57.541666666666664	4.378915647331613	0.7559840403491686	95.34394595389986	1.656954889857782	65.0	4.843967344899265	8.485946489868171	2630.1263565400222	3.7845532464557166	1.9262304876624663	2.7395847504207094	9.287328842231007	1.0589299852785126	6.227994706412797	6.005534032721351	4.6909679887315345	4.596360853499473	0.7399571851018746	6.361091290675526	0.8024696421626467	2630.1263565400222	0.09443786982248521	1.6755643452022138	90.28374590319105	12081.877872082867	147.85214336071186	72.00727686877028	51.64572652762112	0.17529028778705188	5.7698114847950555	3.490209982141531	17.28326562627701	0.26387158632246227	0.17556529223950562	0.9002617981251398	0.7967483520517659	-0.5428403321901916	0.992668321094543	0.1624125753497978	9.22375789690312	0.019813143179502005
0.6025272940270506	0.39691260910699516	6.064652939799372	15.279567342151461	11.180339887498949	15.264337522473747	14.035668847618199	15.297058540778355	264.625	9.206356364570613	0.5623360612760177	354.4666959713213	1.3395057004112283	281.0	3.2389128415720627	4.926577361267288	4541.807604852568	3.2259590228855015	0.992232674311297	2.999050815188404	6.119847763832509	0.53616385911347	3.9673090943615503	3.803495134681321	3.084449951962406	3.0353978118701033	0.3943850303047445	4.020325408144929	0.7919181329898055	4541.807604852568	0.12209825103532122	0.4234749371718282	27.878833536376437	1044.6936108562427	46.789303199015684	19.38691440385804	11.446102986179797	0.26321597008012115	2.705940487788948	2.8346606034164568	3.975861684428187	0.3851093765463128	0.2958349820606534	0.9421504185614372	0.840806667999013	-0.11878276543816371	0.7384061738763504	0.29145514875559464	5.087477528441321	0.01537664588384052
0.4079123470425975	0.25661130500065177	5.983742702114003	23.318312893887526	26.68332812825267	22.561028345356956	10.295630140987	26.70205984563738	529.125	9.511827741619324	0.493415833421764	641.1749754515183	1.2117646594878684	553.0	14.431118329777757	21.1741540662802	165412.98832593625	5.024920129226283	3.432330593587725	3.869685543531775	27.889946897523288	2.11274315610541	17.087968324289168	16.30169117113362	13.95500886858658	13.934938028936708	1.4752449473790306	17.29506657677276	1.151245173316788	165412.98832593625	0.03816434441105396	7.120666443092336	305.84409657564123	423616.9252139354	6085.729006395162	365.2429977706055	126.91539710772742	0.48382574126956457	8.320691015185036	4.3986829785908315	55.74109236247274	0.21949618376425664	0.13508394445161082	0.9661485911708089	0.8829612307119687	-0.31767616161159357	0.9806011078648263	0.13836522700737972	15.68829142213973	0.0029584404421096637
0.31494433208457917	0.2510951063082526	2.5866448795371144	10.301454765755826	9.486832980505138	8.54400374531753	4.0	9.695359714832659	49.583333333333336	3.2443847907004733	0.7227111881562999	90.31152162540783	1.8214088395040235	56.0	8.238734956450505	13.727469806653403	6155.645871762333	4.255678975815076	2.5434684642217302	3.5839461378903468	15.746473070821537	1.5328907473608733	10.29256249532387	9.9811109909961	7.910787743051837	7.8356853277697	0.9889053636506329	10.484381131475603	1.1202876497056724	6155.645871762333	0.059948979591836704	3.985404989894124	162.5945259898611	85372.40399409429	1512.3009048389565	184.13438393925858	110.38576578593819	0.27918563089455434	8.138830728040961	3.54782205566117	38.7939190466125	0.211626032553473	0.12802886048228926	0.9161562401210313	0.8173376307868708	-0.6985725941576368	0.9983860810734793	0.155904215236747	11.985464214595194	0.023559586328197418
0.42198469440649705	0.24519805406633205	2.048526438008809	8.35457869276007	9.0	9.055385138137417	3.605551275463989	9.055385138137417	41.166666666666664	3.5255043365593894	0.7565297617699046	76.2117455198785	1.8512974620213403	47.0	6.482507356950893	10.061716721663528	3263.7577583604266	3.914299831894634	2.5055457754397095	2.9853079256480908	12.453788229956846	1.329244767245577	8.184674667742966	7.789473407350719	6.2509541254325	6.202834104524346	1.0167481491259813	8.333165930977287	0.7545122281873314	3263.7577583604266	0.08374830239927569	2.452755016407141	80.54432232576043	18182.186251541672	162.4239734395581	82.95637312440053	87.27156198502351	-0.027376678989338085	7.454235424553149	3.3090781196555166	26.45283864273718	0.23936832819512033	0.16314013367657895	0.8938234688506088	0.7928351123086078	-0.6493243621849552	0.9955208643199696	0.1691057976435945	8.947449346454363	0.03326011569831848
0.5922823773923717	0.5018932246700256	4.660431556282461	9.285703267555576	9.848857801796104	9.848857801796104	6.708203932499369	10.295630140987	151.95833333333334	5.49975840706793	0.7977166087055383	172.63088803185474	1.1360409412570642	160.0	5.686079360620313	9.485069809083296	9073.544026962352	4.2730856080094695	2.4136659750474108	2.091987102062858	10.78417489906719	1.2573854885367024	7.388455530924352	6.994261246755493	5.36721046014705	5.41696443892014	0.9870176441940871	7.530580998071444	0.4845823156138399	9073.544026962352	0.057734375	2.1203750360680447	123.72107999971334	16505.158404482845	160.3074560648393	87.36491336251358	51.500254159964435	0.2676048607047407	5.75433435697475	3.7365328634631303	16.95145048562495	0.24583464898171092	0.1523457831429938	0.9219415272578187	0.8163639356158059	-0.3484676502242721	0.9750288895251958	0.16716911558384784	10.709983205137986	0.007555946113696953
0.8146340345704396	0.520886959505784	2.531877865432463	4.860705032498225	5.385164807134504	5.0990195135927845	4.47213595499958	5.477225575051661	31.625	3.9596957514808686	0.8470262433185799	57.09625381670585	1.8054151404491967	36.0	4.454112342877178	7.421759837120865	1191.4407491268837	3.6943856825877583	1.6833494527386748	2.5515566141921893	8.310122857735475	0.9547634549781281	5.6356922830071055	5.363018434657948	4.171373578210229	4.138749279525246	0.6593903035075825	5.7528754866271585	0.8103214433282856	1191.4407491268837	0.08641975308641978	1.3345488558898104	66.67007387607234	5793.619985154622	76.69460793246843	49.37647277612891	51.4500304672042	-0.012141308341627426	5.938361217055549	3.1465696345645573	15.339847841175136	0.2389535492876682	0.14576760091164148	0.8801532810108408	0.7728883591685108	-0.6806178460917962	0.9960390204205418	0.14649131182974248	8.180453725873766	0.03646919912875647
0.7990424856547865	0.5682245035101801	5.400953284838943	9.504963709721789	10.770329614269007	11.045361017187261	8.246211251235321	11.575836902790225	220.58333333333334	7.594869828674639	0.7295768536126506	241.98858167519853	1.09703928224495	231.0	5.586116307928834	8.874052231409488	11457.878235739612	3.9659304142029774	1.8865863812105204	2.832808093149714	10.683576740558665	1.0534421013359674	6.927922716383171	6.592199025984612	5.412881943829843	5.270694796728822	0.7777899530635983	7.04281225674242	0.8684024959107813	11457.878235739612	0.07895279323850751	1.6050913195432732	82.3297003274775	15839.033860468666	372.4996987866146	79.36730562806089	35.46775133408618	0.38882866915566233	4.641900464928634	3.5758181669708327	13.148657308649792	0.2989063965976139	0.20770770714568018	0.9391155677454243	0.8406797006622692	-0.24791862110376053	0.9318575623432529	0.2024431650314196	8.44328557899376	0.008336876194767475
0.7443180325642167	0.22305320751533772	4.6831108887295585	20.995487762297863	20.615528128088304	19.026297590440446	15.231546211727817	23.021728866442675	467.7916666666667	15.627320143959633	0.4953273490740704	588.3378701062793	1.2576920711277013	499.0	6.759996148709358	9.856531256792234	34541.58081174051	4.032137499228593	1.8507113490720783	2.9916614804413095	12.944433481388606	0.9833496642055211	8.236625371400809	8.12179635015973	6.5297014620962175	6.414732019292388	0.7538361702534477	8.319952213393254	0.5718335641423241	34541.58081174051	0.06674270384456286	1.3796073243438076	81.36895969061828	10572.659266094628	163.18436707562142	60.176912384454226	30.654530033516554	0.32974704858324394	4.259379857176793	3.4999593647270757	11.926083704862794	0.31372477867120924	0.2220898162263635	0.9604827404145542	0.8698613328580355	-0.1519290903573648	0.8370456756385812	0.21647945713012515	8.599547241535701	0.006236647376183664
0.6134494462355446	0.40567026060622396	6.234203940999356	15.367663214165882	10.816653826391969	13.601470508735444	13.152946437965905	15.264337522473747	162.0	9.42728448866441	0.47395501878590907	303.2194165455079	1.8717247934907895	184.0	5.095874135704803	7.219720383977087	6635.4244199468085	3.317226738349186	0.9809778574615793	7.278856913513655	10.022707887671055	0.7216568135905994	5.918565850489873	5.576644030938373	4.977486283241787	5.045221604429268	0.40771401108334115	6.0051718742132065	2.0383694050837344	6635.4244199468085	0.13941398865784493	1.032667512256426	47.9566826909573	18411.596452382088	727.1709266944316	63.81162184410727	28.726097799738554	0.38289407008801146	3.756067751583849	3.2540321944117845	14.276021874881346	0.3621934548116671	0.27985991903856333	0.9528583913187227	0.8699099634729907	-0.30187760918829526	0.9391161987060035	0.27816837775494024	6.249899403116934	0.019425683982813316
0.5275638962773272	0.2515184323614772	2.571826208192899	10.225199736044484	10.198039027185569	10.04987562112089	5.830951894845301	11.180339887498949	83.58333333333333	5.394446212961526	0.7049681265215642	131.13776187657706	1.5689463036081004	91.0	2.799160930163194	4.661526688002605	1254.7359162528892	3.3256948515648213	1.1228940304356407	2.102325202912259	5.305676037242582	0.5985393120530371	3.6471961417038066	3.5113734745242438	2.668830736374844	2.6368453008677384	0.47146968178800136	3.713260935082501	0.42384640996860745	1254.7359162528892	0.11145996860282577	0.48626707595063895	32.983249034569454	663.4802850480204	4.096991263926414	16.34859368151677	14.723783241728551	0.05973945673079555	2.996927484525666	2.8339050352983572	5.423655388303006	0.3756560960393108	0.28762560630592393	0.9197016520042821	0.8190023425951966	-0.2971886087752598	0.9258120885811846	0.2773173391091476	5.6927309235635635	0.02206896963092763
0.6107490234407513	0.5309219131091817	2.6875756543942164	5.062092160889069	5.385164807134504	5.385164807134504	3.605551275463989	5.744562646538029	28.333333333333332	3.091667843830081	0.8804408426915951	51.04843013704668	1.8017092989545889	32.0	15.683989891380975	27.922915265474774	13365.445358997093	4.429229296672167	4.841301717619892	3.116519182348551	30.017555133874247	3.3468632386525115	19.98748177002401	18.89994194656755	15.218772775787263	14.798782358086983	2.0567757796296573	20.4369803901814	1.0534242455900837	13365.445358997093	0.052734375	18.17073996161697	596.4209561048585	1032180.1509245173	6167.813666117742	612.6242382457513	788.9392545420313	-0.11567371615985327	22.776391841939283	3.60996906433522	245.08260778272955	0.10032859632359391	0.04330157372968731	0.8538097427477583	0.7554767714344574	-0.8674597367303216	0.9996520836346648	0.045082788391787434	25.248026620595276	0.03761052162287531
0.810033268568166	0.5921262287275552	8.306852006466451	14.028853314465385	16.1245154965971	17.26267650163207	12.806248474865697	17.4928556845359	524.2083333333334	11.363837904579745	0.5288166261513093	594.5407644557032	1.1341688535837275	545.0	10.922263478812118	14.288186871473638	86148.20059607945	4.230774892916258	1.7596192724133033	8.74893017591423	21.402169524560772	1.1596014474289107	12.469732916602974	12.075484082759486	10.624047230946042	10.77812229361473	0.7315150853911105	12.57259292416815	1.988943027056046	86148.20059607945	0.0651224644390203	2.5758538254313605	112.83672794265794	148892.94928041735	3130.5338387720913	143.50346004115903	51.93321329935243	0.4739047429982269	5.18471253204069	3.789323805074013	24.26205896198434	0.2924264660000434	0.20282968125702167	0.9763354525613288	0.9025567924828249	-0.19523248373012406	0.9027148094830033	0.20338935108169445	9.483210190311242	0.005597603348538159
0.30671128118064533	0.21247966856030692	3.5338200753087348	16.631332772931874	17.029386365926403	17.11724276862369	7.280109889280518	17.146428199482248	161.41666666666666	5.10101738252759	0.6286642110832078	228.05046929077864	1.4128062114038946	173.0	3.9213454979027254	6.175450890621339	4371.945522146017	3.542908013113815	1.3286615109952864	2.7080647404583766	7.426684697970473	0.7426285471011992	4.946032443548712	4.766633538978116	3.748719324434057	3.6779653735364164	0.5498856542253304	5.027062899913623	0.7195649208331887	4371.945522146017	0.0963279762103645	0.8081244670515138	51.34157388220815	2999.0190940997677	94.89797054996447	32.58457849019255	23.37278200243573	0.16820132786081907	3.7312748336141084	3.2424145771190664	8.826938995239528	0.3458400708283186	0.2571104578650068	0.9270099719639937	0.8290214673569418	-0.2370869327675706	0.8983553759867623	0.23304633697574045	6.996773047969176	0.014856111600020528
0.4467145285781468	0.32684266345698443	4.555515061268186	13.937944982717148	10.44030650891055	9.219544457292887	9.486832980505138	15.811388300841896	123.83333333333333	6.226282522302637	0.5715491732886451	210.21106177198712	1.6975321273646335	139.0	6.3419947425879535	9.629321726589634	8607.861989724424	4.064670410385785	1.6877503089005597	3.90152542294922	12.38519808913494	1.0642495702158834	7.7541495522327475	7.401004243017132	6.195427192747685	6.189770896387255	0.7416588521864661	7.869375113328658	1.1306910739293015	8607.861989724424	0.07323637492883392	1.8002293958851234	78.24060522643059	20265.227226126783	542.5696632729515	78.75980105657624	55.182469143670005	0.17790737339788454	5.765156897838584	3.7223574117143183	21.25914789031108	0.2568392997764573	0.16556271219335297	0.9339793841155382	0.8345961791910683	-0.4048706844671097	0.9817993087843069	0.18045170685034384	8.493830469841138	0.011105363142709653
0.5410085175872801	0.40571836934580147	5.475078832243059	13.494776785855967	15.811388300841896	15.264337522473747	8.602325267042627	16.911534525287763	263.625	7.300789184087177	0.722504853795204	275.1911209632265	1.0438733844029455	277.0	7.853787983545622	13.820496790869981	33101.30292241715	4.767849456976288	4.267758710862761	1.6348867723799043	14.81819464387009	1.9766393307790109	10.701871924969787	10.48670394533934	7.441238429987545	7.376956213882544	1.6512489642527224	10.931573012544067	0.18276483396788806	33101.30292241715	0.04007611203065333	4.969225830125262	319.8823234295577	82225.69570563165	-563.5315201948591	204.5427507620705	99.94967823424493	0.34753818715436446	7.8164654826390905	4.233722462523032	37.360932617886995	0.22403144935160654	0.14105927647721705	0.9179893802538864	0.8178049532808214	-0.3291352200513126	0.9776332581402708	0.14483614663066596	17.134444643719668	0.00473119085340839
0.38943423300658786	0.22605743431606926	2.2050824589886737	9.754523073572395	10.04987562112089	10.198039027185569	4.47213595499958	11.224972160321824	46.041666666666664	3.7987452115017297	0.6834300647698632	90.89864347828123	1.974269179618778	53.0	14.653350238273065	24.923754435910748	19293.62252166294	4.5319944548414135	5.526881161168072	2.871130146695613	28.402943422192223	3.2123017442928616	18.680786976169173	17.652555032222413	14.382167829129244	14.020775593062979	2.3141825506649245	19.079586306214342	0.8917603922886569	19293.62252166294	0.05090779636881453	15.058811567270121	487.91495475990854	704710.4528790698	3730.4373435303137	532.9301423736674	596.6742312752194	-0.07278945558390719	19.751249257704266	4.017904535395346	193.74777680960298	0.11484756760564815	0.0562810409043067	0.8698504931847189	0.7674721318945159	-0.7625942830095706	0.9992530627902737	0.05305558167880702	22.400559287533635	0.026432816841923727
0.48273747113519777	0.27359820441016486	1.85287645492397	6.772253710211598	6.324555320336759	7.0710678118654755	4.0	7.3484692283495345	27.291666666666668	3.2692206299535074	0.7704145147494688	56.9001013939992	2.0848892113831767	32.0	7.405817094159299	11.659193025001134	2974.964705803598	3.84313906222956	2.2068086869956574	2.59290606333345	13.772763609483325	1.4401173155483207	9.487254663844574	9.236820526150847	6.97110964718742	6.801653962295905	1.0143550325262731	9.641973193094993	0.5947338342868566	2974.964705803598	0.087890625	2.959645999721807	178.50195275141093	24221.143470866387	107.83898539207264	99.36995774028627	103.03512480295761	0.006372223593467947	8.17161852595289	3.057512682263862	31.394641976296832	0.21456063942014889	0.12883135428919779	0.9050329001066247	0.7995336387588347	-0.78060090730606	0.9980027364040046	0.08648248475819716	13.37300655484866	0.04985624254086092
0.6542696003357268	0.4732663283820161	4.121529483911788	8.708689456108798	7.810249675906654	8.94427190999916	8.94427190999916	9.643650760992955	99.95833333333333	5.697830769896261	0.7276399917655204	143.1463356154752	1.4320600478413528	108.0	3.1671626030735487	5.112996915674996	1819.60668277513	3.359254606600989	0.9683940590206812	2.8863268603526593	6.069034427344415	0.6116827712237366	4.03436543969935	3.9350038115631545	3.0201550556621775	3.0488793716822378	0.4412279014447972	4.104657114266141	0.7913808584435965	1819.60668277513	0.11111111111111112	0.5721055246551195	30.60359228778304	1196.0966842394494	32.433037063668955	21.984199850474763	18.941393738806735	0.08065506255362348	3.4936667327500905	3.0596444279128736	6.435124411153893	0.3344849844363215	0.24051985062771483	0.9118707276283975	0.8065483110515775	-0.2736185717238768	0.92208190741251	0.24371377784591333	5.461465283522522	0.017194717247815478
0.7812616258817591	0.4976229435590628	4.910996356279997	9.868910627705235	10.44030650891055	11.180339887498949	8.54400374531753	11.575836902790225	202.75	7.710201162682764	0.7210673851813866	231.46332140233997	1.1416193410719604	212.0	2.416732703722521	3.8255657864849506	1997.7734959720901	2.9271501340641697	0.8332992790686506	3.154835341810693	4.704039818580573	0.4589434990654884	3.019364749348742	2.8676285421092564	2.3521386530424295	2.3519011655381434	0.3340370989946188	3.0697654448932745	0.9007754993965553	1997.7734959720901	0.1505873976504094	0.3068963970510099	18.24915742028116	611.2844102050317	34.047641803937644	14.152770323186596	8.29281898249292	0.2678410028828905	2.2624504014303546	2.6201884807930185	2.967293332398211	0.4301492024895958	0.35059508662592404	0.9316098684267692	0.8317391857488078	-0.1199870423336594	0.7115700657846005	0.3379524941804864	4.095999182853782	0.02222124728597893
0.8770422711883322	0.4481323242772599	3.426974829181118	7.647238646995804	8.54400374531753	6.324555320336759	7.211102550927978	8.54400374531753	32.166666666666664	6.7069515512803894	0.6176636577276055	79.18983680291865	2.4618602114896992	41.0	9.227043273008324	14.13677527942554	5213.809680677091	3.8067273966796904	1.7266744851160762	5.591876164026937	18.110230229293773	1.6931172267611323	11.018553970927215	10.226028647916648	9.100023464443188	9.010206764850585	0.8496141562287476	11.276794303906229	1.909057614026706	5213.809680677091	0.0826888756692445	5.757558162376103	138.0893952950633	196270.77908755667	3146.540828484763	273.11838262595927	252.7819998134269	0.053143382609543814	11.375726723044535	3.1290629265005525	112.52767539205348	0.23830878188733132	0.16786543207500448	0.8778118863110758	0.801621181201847	-0.7879573804774325	0.9982462938455077	0.14109991870812932	11.454361767899217	0.04781106093533744
0.5983657854054837	0.3861256827749141	4.129063776826115	10.693574556223156	11.180339887498949	11.180339887498949	7.615773105863909	11.357816691600547	159.95833333333334	6.398669138126564	0.7185866568662463	198.30921225135884	1.2397554295474373	168.0	1.990721947121347	3.1721038057490953	1101.078603072305	2.746057357518717	0.7551818080794614	2.2233677576551973	3.7254551205730237	0.39238459777229434	2.5193351982886183	2.4965016348532565	1.8673626741891598	1.858092446383864	0.3076034825744011	2.56008580012503	0.44669515734045906	1101.078603072305	0.1665249433106576	0.20698946266586266	15.872200158867425	140.18659104743963	1.879919449521426	7.485244265006513	6.491887855219027	0.07337318715576559	2.050277152310079	2.452044646694018	2.1728957203471664	0.44151025964985496	0.3615470210283167	0.9175208661899645	0.8135606819576563	-0.08321656293576912	0.5900462906866679	0.3485319513252883	3.951137628629197	0.02967711929020152
0.4946536510445707	0.40489903269337113	5.637105458614842	13.922249754752578	16.0312195418814	16.0	8.602325267042627	16.15549442140351	348.0416666666667	6.886691671942741	0.7607867538652618	314.5154675742158	0.9036718809746412	359.0	8.941740923037154	14.175037780356885	45280.03200508438	4.641285168583593	2.5203265714112604	3.495926161621178	17.074052750525063	1.5473230640807145	11.059346813888878	10.617268796757328	8.612429333617358	8.461623416907704	1.0617160369388974	11.230682207924337	1.0405120335541413	45280.03200508438	0.04724513310728501	3.8190709055141867	187.74360065488372	121549.33152364692	2405.1280952290995	202.70443647769272	60.30245284076708	0.5451683255171125	5.844259625819019	3.8913872871367396	24.639611382589383	0.26487715987344207	0.1756060296097074	0.9580881127154395	0.8687813679054774	-0.3034912562170995	0.9713785820802456	0.18331369595744335	12.332061934529225	0.00450806879014703
0.6103958393033851	0.4067509524795049	3.3687659902752083	8.282134238997147	9.219544457292887	9.055385138137417	6.082762530298219	9.433981132056603	76.20833333333333	5.055380280035966	0.7277470432525812	119.44610267901093	1.5673627470181861	83.0	6.042945989233401	9.877964953097308	4996.881672336393	4.097342673419179	1.7116628632626139	2.853203494191292	11.55226382877454	1.1437583383101693	7.631807270939707	7.242454633720413	5.801110866154344	5.751152962620196	0.7916279915314579	7.759084587927054	0.8144728809070495	4996.881672336393	0.06924081869647261	1.95891142183899	96.42195323759748	17690.587206827506	378.9069400243894	78.67492588716395	66.72245542496736	0.10666756005505677	6.4570858353424985	3.6003037842113526	22.20705630829088	0.2399743337992313	0.14832204971806873	0.9101940018857586	0.8077988931859509	-0.5471323080043696	0.9943317350802088	0.14363662521481085	9.66149945155203	0.015563542113972621
0.8026955728496241	0.41067819460209815	5.89383587488689	14.351470207950454	16.15549442140351	14.866068747318506	13.601470508735444	16.673332000533065	423.5416666666667	11.519861599805104	0.6018516477670014	453.1675093296086	1.0699478823325732	443.0	6.486072621213995	10.020734828404562	29889.216283300295	4.214078953378986	2.0246702421811573	2.9997523591782342	12.66136206635439	1.1393387668997397	8.095621000178946	7.84061657943758	6.2875889307956	6.373773135558791	0.8319244425113338	8.214013281187347	0.7944827477627356	29889.216283300295	0.061865283389979056	1.930934804983753	93.73616126421501	22063.005568583954	443.2710664473577	90.52618230390341	41.93442130232862	0.370377981299089	4.981931999050502	3.7172551426037854	16.519122431728597	0.28676680516826486	0.1948017731591047	0.9479963863518981	0.8526678345326084	-0.18359021666600125	0.8906388167773235	0.19158742539255885	9.031785452654791	0.005067515066828303
0.740344652899917	0.29588121274357715	3.47080190205105	11.73038960421928	14.317821063276353	13.038404810405298	9.219544457292887	14.317821063276353	193.33333333333334	8.684531219916517	0.6601378933870643	244.9367517498003	1.266914233188622	204.0	7.127809189101424	11.454545577602607	17929.94901596714	4.53151127770548	2.2616900626823604	2.419783480354713	13.27189064084632	1.3300707676131813	9.234132375209477	9.080675963354956	6.696084418639972	6.5758062222063485	0.9707338698189262	9.375068369938184	0.4137963451671803	17929.94901596714	0.04757785467128028	2.6227062181235974	183.74555654841495	35277.36465681247	398.8662014487994	118.79084093394118	55.168636622641465	0.37558032741588404	5.741588053431713	3.7706336409483137	21.02927935535002	0.25993832501008207	0.1692560704250499	0.9417146664646249	0.8445001622300707	-0.3785179705383449	0.9832351857993239	0.182764969435286	12.952605323165837	0.006690928566119456
0.6819022180877985	0.5249878900898856	2.4529643140709534	4.672420755554896	5.385164807134504	5.0	3.605551275463989	5.477225575051661	24.416666666666668	3.1861340770523507	0.8787670652249769	46.31637932947779	1.8969165595690562	28.0	2.665086749185001	3.5233007098554046	267.96961487612606	2.3563124048043633	0.48578149334409515	2.698500689908615	3.933972766605354	0.2871412180384375	3.0739283145660843	3.0166379192516186	2.6363735141345908	1.2975992524707634	0.20973429333041957	3.0935971600117997	0.7063104497918886	267.96961487612606	0.21173469387755098	0.12130810534198416	9.25621888794966	43.33324305752828	0.36349998491376884	4.253423297005336	5.413387573964497	-0.1174539109091193	1.8747287968441815	2.102865817212123	1.814384446628961	0.45678831674023984	0.37772254850961773	0.8875789437559493	0.7846010498963796	-0.3831574324182906	0.9059046703643324	0.35591700909489377	3.084044214332676	0.074051722918217
0.5636734003855188	0.24036226264242969	2.4628693085104896	10.246489117862607	11.045361017187261	11.180339887498949	6.4031242374328485	11.224972160321824	86.91666666666667	5.77567336307883	0.6967417861654803	136.19075950678243	1.566911902283211	94.0	4.783069432837462	7.4482224605936365	3412.0234431364315	3.7671746989540096	1.5735257021659974	2.786289872706214	8.808322810974689	0.8493532029660575	5.93533151612363	5.731959751561185	4.424937069275281	4.383385741699407	0.5983091739274616	6.024792256625448	0.7312693726473414	3412.0234431364315	0.08578542326844726	1.0699615292035396	67.74366817148564	4598.26483563011	113.69982982945811	41.98950226164985	31.092548996014468	0.14073617440981187	4.376568167406383	3.3138994650254565	11.270730169155089	0.30513837544259104	0.2119138637945316	0.9303733512341837	0.8290446887838724	-0.4040184942551231	0.973700580425567	0.20073761701011764	8.042695980350217	0.017702484011701502
0.7868174917981208	0.6909296630815338	4.864974729279704	7.0412011370043155	7.211102550927978	7.615773105863909	7.0710678118654755	8.306623862918075	116.58333333333333	5.540140217863812	0.8192020633012591	140.88045079614952	1.208409871017723	124.0	7.915786952873309	12.919264934743088	13463.785319401177	4.63288458983606	3.418106028958668	2.1454949878285308	14.95012221860376	1.6505320590606245	10.241198895512579	9.887936362735715	7.417516749401436	7.532605469202323	1.2763255543159382	10.420120626275807	0.39905448547828565	13463.785319401177	0.044875130072840795	3.696759048690468	218.48791581676778	50700.68688197615	221.5381381863854	144.44172599191643	92.05671110716769	0.2258561502963755	7.618478265817378	4.055293036012376	32.581285218995085	0.2134372374407566	0.12706902671788384	0.9234917803143111	0.8195651444451098	-0.4974714255769175	0.9948924878291101	0.13352325228712253	14.328891912599119	0.008611016879217623
0.5481925559636498	0.5159159643030422	3.946524987972638	7.649550045042804	8.246211251235321	7.615773105863909	5.385164807134504	8.774964387392123	79.75	4.193426391163867	0.8209377228755479	109.14261958064705	1.3685594931742577	86.0	12.008081655766642	20.52029037082448	22371.89721944433	5.020522278079052	5.688483992756012	2.1310941451552354	23.17002931171839	2.7828516750218104	15.794710613534827	15.364864804156497	11.642917915590388	11.527111396128003	2.1409359288114636	16.12880466001683	0.5156199006567174	22371.89721944433	0.03515413737155219	10.665456395670951	490.8687616061185	397028.71781317063	995.6193011759684	421.24213296255624	317.9710314651514	0.1486406341767193	14.679651689431257	4.493044259479501	95.5664085426603	0.13115538916782463	0.0632187129796238	0.8899131183078246	0.7819134488067713	-0.7054595027195055	0.9995810526662042	0.06937285401362746	21.562968458701	0.010859950453532493
0.6416485697720196	0.41498470203865095	6.284073215970584	15.1429033048676	16.278820596099706	16.278820596099706	10.816653826391969	16.55294535724685	324.1666666666667	9.716422247764283	0.5397834130237633	422.77583859878973	1.3041928182996083	341.0	7.359707142500487	10.615578868023752	26663.627748023715	4.1004146303886735	1.6981332484885918	5.101640425343684	14.348522553958066	1.0754159410191213	8.730566153056081	8.35758777773043	7.189309367424126	7.15921318653394	0.7209560803153902	8.842649870885564	1.445664263953522	26663.627748023715	0.0737265761388361	1.9696713861840067	88.16668471980731	41394.414102393755	1109.9487490816114	100.75579506894935	47.82401237660458	0.3581059580198843	5.11599902727223	3.739596834291508	21.138710006323944	0.2932167364532278	0.20446296720052273	0.9557520075858932	0.8673557455966056	-0.2489241763069302	0.938594007498334	0.20562507097626262	8.653141020326004	0.00685899095109296
0.6073824707313596	0.4587707519422012	7.206110088053245	15.707431342443375	23.853720883753127	16.0312195418814	13.0	23.874672772626646	437.1666666666667	9.540418457616454	0.6235451689749384	446.73251756180446	1.0218814736449968	457.0	7.322012665522512	12.268235682244256	42947.1826927489	4.637987318249394	3.1078747499436963	2.047170605989476	13.699122017290843	1.5967540368675284	9.516178761557088	9.061910779707173	6.914780833749196	6.784341183541647	1.2499820127301955	9.69413893770009	0.46329593233795235	42947.1826927489	0.04410363468343157	3.41867152152287	214.23462286732172	50174.285831792135	270.30418290655274	157.75623031379553	63.965415930431654	0.4278226325041998	6.3162759389799525	3.953753103211443	21.9912855917265	0.24342397676526548	0.15340192777627953	0.9328155089633848	0.8314183794482367	-0.22780458207975907	0.9382706901669055	0.15700398664088666	13.806012705986051	0.003561708184370357
0.525802146367809	0.33664003837873024	3.8188083710531098	11.343892394513201	12.165525060596439	12.165525060596439	7.280109889280518	12.206555615733702	174.41666666666666	5.964642969200506	0.7830409867738328	192.79315821035135	1.1053597221807054	183.0	13.555438369991608	21.00507652082292	55198.45771036039	5.313252029181593	4.360039172240931	2.6044323554299673	24.9165515775619	2.4760859707609963	17.110584642354294	16.794781626252753	12.495521851188686	12.421029726373215	1.826380627688996	17.367524764630588	0.5506065624343304	55198.45771036039	0.028397384215712626	8.858809646886316	555.0884903081871	342161.98550115054	2298.6570813432995	351.0941433485959	230.68675874277386	0.21594359252991419	11.920522139843031	4.65179521954229	81.74410167228785	0.1634189990078735	0.08745347340587123	0.9287756442535515	0.8270712019028719	-0.5559186916210697	0.9986276451722877	0.086057542210552	22.907596144233974	0.004965163646991438
0.6683253510277469	0.38220060938608963	3.6320816756662833	9.503076621202464	9.486832980505138	9.433981132056603	8.06225774829855	11.575836902790225	131.375	6.351147018708711	0.7338107774981824	170.31067016707715	1.2963704674944025	140.0	3.9112406296324966	6.359289740648809	3698.353598730527	3.6114554750410526	1.4731827161137545	2.499532923141508	7.496083280317581	0.8089296300423027	5.048526157913645	4.9718475826625586	3.7592378510480815	3.7368454292694997	0.6180027930564386	5.139728730147513	0.5857737052828339	3698.353598730527	0.09204081632653059	0.9291950523654645	50.81061694904618	3457.5998139933113	68.03175666097142	37.67400909520947	24.80633587337562	0.22222404417820027	4.044128230248524	3.2204704917712053	7.656425560049966	0.3040460517402822	0.20787336863258762	0.912320663935941	0.805077950158367	-0.25625497990260054	0.9219917795322463	0.21178212939319796	6.8968291579552226	0.012450294119661854
0.786231502748142	0.626272686716716	4.115032582552169	6.570672280353711	7.615773105863909	7.615773105863909	6.082762530298219	7.681145747868608	92.125	5.166069541048059	0.8530725363160869	115.63336511634304	1.2551789971923262	98.0	6.131019675041212	10.011260897021725	6259.952083445912	4.318890887646332	2.6231033740552583	2.1508511393042307	11.346936864737442	1.3087558922018248	7.845527990308527	7.563853773348131	5.695209977918675	5.651726886818767	1.0283781162517347	7.992312686324197	0.48965267003870216	6259.952083445912	0.056226572261557674	2.3247526292641414	147.68713813662293	20453.02534576711	151.09736106347242	96.08353110431895	60.561769739028406	0.23214081029108533	6.35233459792706	3.753036708257141	19.293900853115023	0.228424221715309	0.13492863105282585	0.9157564723464243	0.8070552716283385	-0.48480465354482055	0.9925193619648438	0.1328127217486196	11.77989530902539	0.010727108856268885
0.26630183234516763	0.1587078632539334	2.86456673289736	18.04930564980286	15.231546211727817	10.04987562112089	5.830951894845301	17.204650534085253	78.75	4.806563167100489	0.6472854709686053	137.26357544527698	1.7430295294638347	89.0	6.483608633160849	10.46025150485634	6257.760535227779	4.2278689240219585	2.520526876687268	2.6418497660803433	12.253281468202243	1.2982280245125377	8.239959943972588	8.006010061526794	6.128157366177531	6.125124102024712	0.9799350340444869	8.385220100042384	0.6683728091389406	6257.760535227779	0.06400706981441737	2.4149762478820946	133.46616181589025	21535.403189120443	173.0284787713412	97.9729976793474	84.4446801306125	0.0908609243292632	7.421405499838837	3.7305049140878594	27.48748037785922	0.20892771372653174	0.11868913772872684	0.9042038397063664	0.79694089454629	-0.5821055342528548	0.996269154692053	0.11666849743426032	11.402428757127053	0.015439724307236283
0.38078263812415175	0.1689753081473921	2.712173268809066	16.050707636190957	13.601470508735444	10.04987562112089	10.295630140987	14.866068747318506	96.0	6.11183079746826	0.6272900140468638	161.6329524049601	1.6836765875516677	107.0	3.393994914743158	5.257878025583564	1907.5899200038357	3.151458912534097	0.9826374376473197	3.9704664217982466	6.5664790596225115	0.6154954634147713	4.148701654188571	3.9191086840217473	3.2899878020877065	3.276491257534805	0.4197914969263013	4.2223149074418815	1.2515832565797007	1907.5899200038357	0.14158441785308762	0.616217762138959	25.26635462410488	2451.8129716650647	119.42600121122739	27.60495090664604	22.99893434546097	0.10044792443262177	3.7952104225761336	3.15956106832355	8.040695494370977	0.3263365016985394	0.2334141682529423	0.9094281455482165	0.8066074055111054	-0.2801273324824861	0.9154679741967379	0.231168760103836	4.902588394852362	0.022492542128785396
0.6624808238646052	0.5811059575129537	5.440810666947205	9.36285473691073	10.44030650891055	10.770329614269007	7.280109889280518	10.816653826391969	205.95833333333334	6.202711719833242	0.820680224734204	205.50847425150633	0.997815776256555	215.0	6.5479768539851575	10.587068138575587	16193.203836604549	4.357586170473403	2.433106962087143	2.1937937473184874	12.567327998455937	1.2766219218221768	8.548372280753485	8.469487982672925	6.264292994952208	6.303035003503729	0.9905619426824246	8.678549829723737	0.3092669526193162	16193.203836604549	0.05302325581395349	2.2425584966433796	135.63814066860715	20088.10114749504	136.57922340584602	91.83573894846154	48.691346195434	0.31026348856009195	5.4460767738146405	3.7747272653443065	18.289398813452795	0.26633943055657877	0.17361898520364502	0.9402503572724614	0.8413202147005336	-0.2967255765637423	0.9621693056041948	0.17612393746531682	11.172510027126979	0.006274166920436534
0.7047601176270694	0.41451359985214753	3.0018290813855346	7.241810841565281	7.615773105863909	6.708203932499369	6.082762530298219	8.602325267042627	71.45833333333333	5.103739460534533	0.802810478317875	103.73047039137941	1.4516217430863592	78.0	7.224570983544953	11.629410527075587	6825.591315727958	4.400662079237953	2.596962335117172	2.550012717299318	13.638089180521058	1.4374455159917154	9.196071746183925	8.917125145578307	6.841226666294443	6.796862514226615	1.0803589844953925	9.354548678096194	0.65641468216914	6825.591315727958	0.05391190006574621	2.93984540990895	152.01550189514379	31660.893341518888	278.58793360543865	112.64665822100883	98.88094261759252	0.07994354018273064	8.06234566892479	3.8674264490905332	31.19567231466393	0.20010020021975275	0.11517072917630225	0.9023737297711255	0.7956032421624335	-0.5918022468738224	0.9971632868880906	0.12797373122094508	12.182202823751858	0.013942352851826857
[truncated: 57 more columns]
