# Supplementary material for: Does consensus contour improve robustness and accuracy in 18F-FDG PET radiomic features?
Source: EJNMMI Phys. 2024 Jun 6;11:48. doi: 10.1186/s40658-024-00652-0 (PMC11153434; doi:10.1186/s40658-024-00652-0)
Supplement: Supplementary file 2 — Supplementary file2 [file 40658_2024_652_MOESM2_ESM.zip › 40658_2024_652_MOESM2_ESM/supple/TF_AP_RMask_static_all.csv]

Elongation	Flatness	LeastAxisLength	MajorAxisLength	Maximum2DDiameterColumn	Maximum2DDiameterRow	Maximum2DDiameterSlice	Maximum3DDiameter	MeshVolume	MinorAxisLength	Sphericity	SurfaceArea	SurfaceVolumeRatio	VoxelVolume	10Percentile	90Percentile	Energy	Entropy	InterquartileRange	Kurtosis	Maximum	MeanAbsoluteDeviation	Mean	Median	Minimum	Range	RobustMeanAbsoluteDeviation	RootMeanSquared	Skewness	TotalEnergy	Uniformity	Variance	Autocorrelation	ClusterProminence	ClusterShade	ClusterTendency	Contrast	Correlation	DifferenceAverage	DifferenceEntropy	DifferenceVariance	Id	Idm	Idmn	Idn	Imc1	Imc2	InverseVariance	JointAverage	JointEnergy
0.5967406536127307	0.4258266684947415	5.415504004719481	12.717625281344626	8.54400374531753	8.54400374531753	8.54400374531753	22.090722034374522	177.70833333333334	7.58912402279138	0.8171485728265678	187.06317177588784	1.0526415293367661	188.0	3.804887427642645	6.363817443828324	4882.521905501893	3.7507219766592947	1.650522710660649	1.9091254678029785	7.033392045604205	0.8344311190206778	5.00384001402848	4.916035689786183	3.589666461996763	3.443725583607442	0.6647196903664466	5.096161418114438	0.3015028329271373	4882.521905501893	0.07888184698958806	0.932446313485619	63.48042997313681	3470.598091311085	14.649386020975573	40.46541271264023	18.954664358358944	0.36598769871999176	3.501298243759933	3.1418988832239996	6.362210819271455	0.33517466359596904	0.2414017553044238	0.9300649691283659	0.8257963215332377	-0.2021596980037404	0.8837322947056048	0.2407419614512641	7.62141879621229	0.010179262460830259
0.4642413490564126	0.35394471040547293	3.91887811041061	11.07200643264653	5.830951894845301	6.324555320336759	6.324555320336759	18.49324200890693	65.08333333333333	5.140083203053104	0.8559491332054834	91.41469751928908	1.4045792192464392	71.0	3.2460508930786736	5.656103491841873	1346.5054385728442	3.524482205758923	1.2395359112643751	2.242974997625057	6.090059291140238	0.7282300361283104	4.266815773268963	4.163123673559422	3.0736174662651172	3.016441824875121	0.5577411531401946	4.3548668558306	0.5189735218339676	1346.5054385728442	0.09502082920055542	0.7591484889950696	47.952787294513584	1939.7810246370223	22.6677808856524	29.153565131747918	22.353163329079003	0.1372938712486465	3.8328490315261066	3.112628656012577	7.34752691388907	0.3237957058241182	0.2284175688984198	0.8978419272907281	0.7925193844026008	-0.39352898382120277	0.9689828445301948	0.20097828548983118	6.799168685947174	0.02028173084422303
0.48914961050402045	0.3608861574874647	4.780818492893328	13.247442146792201	7.280109889280518	7.280109889280518	8.06225774829855	20.83266665599966	129.5	6.479981166277949	0.806887183577425	153.40911085736005	1.184626338666873	138.0	3.7571113877813445	6.479442041676548	3575.8171185600922	3.6942438009181595	1.5416472930397296	2.025082227403299	6.986114497059657	0.8424148944907867	4.994852859572112	4.826523018817438	3.572645090356742	3.413469406702915	0.6590969831108549	5.0903554149426	0.34250700445850896	3575.8171185600922	0.08275572358748165	0.9631631616597367	63.40836319399556	3370.086817385979	8.522443536296855	39.50596765909932	22.295048504394234	0.28498271458801283	3.7839895809789414	3.2075850523808755	7.56015059744764	0.32271071717967903	0.2293811765840276	0.9105960191285738	0.8060074208697073	-0.2653005122662234	0.926971089261398	0.2320412232660068	7.686487680619665	0.013050535591432495
0.6802879019727278	0.561725851319039	2.9497322275522375	5.251195437464212	4.123105625617661	6.082762530298219	6.082762530298219	6.164414002968976	35.916666666666664	3.572324727001289	0.8665515374281282	60.751043693092754	1.6914443719654597	41.0	2.3595400894595335	4.239117583069042	425.5394164673649	3.04913242134749	1.2894001640915365	1.8927359527066034	4.5761117436252885	0.6259678179210592	3.1406312378807213	2.9043537695398136	2.3107931983755785	2.26531854524971	0.5132426192023547	3.221647118748515	0.5582109922359682	425.5394164673649	0.14098750743604999	0.515445585388412	23.753198794797107	746.8459151116268	12.444140720133994	18.44857883258772	17.518622776640832	0.03607881071636679	3.3713068180447547	2.816685646103299	5.66706608682551	0.3508412728908196	0.26088327804521894	0.87254401346269	0.7732501395716199	-0.4542126219609776	0.9685040175932359	0.2484747637239833	4.838843512432086	0.03784183442934919
0.2980727793689841	0.22027486242687916	3.926175025094081	17.823981283372202	5.385164807134504	6.324555320336759	6.324555320336759	20.248456731316587	67.5	5.312843640555504	0.7811805865401106	102.6286299127446	1.5204241468554756	75.0	3.161550855803982	5.13590517484972	1308.7717510378284	3.3589592305846017	1.208709553917104	2.419385865181668	6.029382682888341	0.6518055113880301	4.105408416467997	4.034233849965216	3.048584182061961	2.9807985008263795	0.492500150198555	4.177354427605792	0.5513694338892035	1308.7717510378284	0.10791111111111111	0.5959117478314475	37.04321195236891	1496.1684605121673	31.84287616182394	25.416639620623876	18.605253143768184	0.15948188533304378	3.509270036299334	2.9758730755559246	5.888230794677446	0.3294466912442061	0.2358842194774068	0.9118508590709714	0.8049207531644484	-0.34327697155150944	0.9498683846272769	0.24979433831151468	5.942205812477355	0.020814608797374543
0.27210588495969307	0.23522334963034616	4.901801680442166	20.838924741720387	6.324555320336759	7.0710678118654755	15.620499351813308	19.849433241279208	117.0	5.67039405845427	0.7725263424558351	149.74812786165668	1.2798985287321085	127.0	3.458180438309072	5.535078655228745	2540.5163872028147	3.5408239992452115	1.2963239449092212	2.1295723102248982	6.357986550254416	0.6705957638835218	4.401889203782439	4.2778425931901625	3.2434789057142273	3.1145076445401885	0.515489122759255	4.472590529096873	0.4069844835308634	2540.5163872028147	0.09343418686837371	0.6274374785906424	53.44626081506681	1662.5459113199986	14.046292167043207	27.571484844965124	14.731888541709633	0.30835531091793766	3.0897677146767957	2.9504651001181097	5.011680191657731	0.35164995723809783	0.25786003823789394	0.9367057293982395	0.8328894600310865	-0.2231544584562211	0.8935788721231847	0.271219383540213	7.086959879866056	0.013434592530244628
0.5811429549193307	0.5205746277726034	8.07015196353644	15.502392035636491	10.44030650891055	10.770329614269007	20.248456731316587	26.19160170741759	443.75	9.00910591590769	0.8044377948624135	349.7442380714197	0.7881560294567205	460.0	3.870314983127835	6.414361177287844	12449.339850206567	3.7792511041067987	1.638177720526727	1.867873831893821	7.266548027469647	0.8268457306239465	5.1151750346156994	5.055835755907868	3.63511966921673	3.631428358252917	0.6642985382901625	5.202286255393656	0.17944811677465466	12449.339850206567	0.07738185255198489	0.8987666483020297	70.07353428437918	3297.1129641857387	-17.94477005783482	40.22366614747242	12.871343471752153	0.5152513990766406	2.771164931417216	2.954029893857331	5.036972094050059	0.39095515485525784	0.30500834280470673	0.9564098066687939	0.8638617714903749	-0.13212011182496103	0.7887217463936287	0.29766604809765435	7.951387393759402	0.009353379366072596
0.604014751734011	0.4628213615666845	4.96718177248905	10.732395228419822	7.211102550927978	7.0710678118654755	7.615773105863909	19.261360284258224	115.875	6.482525039405283	0.8619033770306566	133.35788738934895	1.1508771295736695	124.0	3.6208365721229985	6.176200362195097	3026.9901295611326	3.7531643542685433	1.4501923630799824	2.1957018784968607	6.869896229629144	0.8044945614595558	4.848358623522906	4.618285975921937	3.4420975508011824	3.4277986788279615	0.5947761999392125	4.940770255968921	0.4462798565775509	3026.9901295611326	0.08077523413111341	0.9046293799782688	69.42705535285023	3444.329380876773	32.613354973849695	38.8184432675837	22.569197131200404	0.27118421403972903	3.836689147068092	3.2095716870972635	7.364293929440692	0.3195914092746144	0.2264622352512783	0.9187135708475664	0.8131712954256731	-0.27949276405781665	0.9370515605571931	0.22825147025981413	8.082767015268658	0.012520860789305869
0.5204260312519503	0.41642955867228315	5.63437602862863	13.530201954426355	8.246211251235321	9.219544457292887	16.278820596099706	22.090722034374522	194.58333333333334	7.041469305179489	0.8162249029207818	198.950350903208	1.0224429168473217	204.0	3.9649064576267885	6.687437482901397	5548.469759222987	3.7185589188532533	1.4044762026031163	2.312746603219635	7.473406852663673	0.83303274624474	5.120671606221554	4.933468710987936	3.812887171340832	3.6605196813228407	0.6336786402936428	5.215206723866437	0.6046993175041547	5548.469759222987	0.08410226835832373	0.9771034738980723	57.16847086424052	5120.715478561168	108.82722892152024	49.113468995803636	16.692479404397076	0.49745076204035044	3.171319710743747	3.079194769934879	6.384342982773668	0.3635884618164052	0.2749926597271625	0.9388346256184149	0.8406266134301662	-0.20598111579509454	0.8884463788122875	0.2755274660795265	7.003696401686404	0.010235442997760314
0.27387071010769504	0.2527753350806973	4.368951997356402	17.283933165241912	5.385164807134504	5.830951894845301	5.830951894845301	19.849433241279208	69.70833333333333	4.733563049418743	0.7962022839941031	102.87673476132136	1.4758168764325839	77.0	3.2379387625400096	5.356352535512448	1377.6899064104489	3.4164191322419994	1.1947008797420033	2.3009696978965106	6.093222119372685	0.6405171334073025	4.161178742883889	4.040621434251753	3.1247601937733136	2.9684619255993714	0.48146363494307354	4.229902682879265	0.5047281152816003	1377.6899064104489	0.10102884128858154	0.5766681764004609	40.86718253589359	1320.6359787557872	19.91061062466537	24.011678498598414	16.27974519420997	0.1976210020117158	3.3028771209380325	2.9168023201989546	5.079597465413922	0.34063668771164984	0.24359368536726575	0.9207057600602753	0.8130088682922617	-0.34952062891486213	0.9531744185416477	0.23084196618753733	6.237448315568864	0.02096580185864111
0.9882000145649411	0.6592411346001806	5.540687869637232	8.40464524865787	8.246211251235321	8.94427190999916	7.280109889280518	19.1049731745428	151.45833333333334	8.305470557136871	0.8323999598619832	165.07482905666166	1.0899025852434332	160.0	3.6208450566604027	6.134088371058969	3822.861380616737	3.709932091737591	1.4800028168129096	1.9491644252579599	6.706459028788225	0.7846337262321551	4.800145061967067	4.709517922805959	3.3633455738165465	3.3431134549716783	0.6178822498966882	4.888034740962323	0.2599084192887252	3822.861380616737	0.08078125000000001	0.8514910129277911	64.25263269626113	2546.89299515064	-5.468438706071397	34.13276135249883	20.85422496542414	0.2506961330796272	3.6959581511407675	3.1707414795389273	6.719149398884881	0.32005777265873314	0.2244943415124263	0.9149198770211918	0.8083875585233014	-0.21887518122237917	0.8957916058324593	0.2322392007604663	7.805053876820594	0.0115235565488614
0.6638921884163715	0.6163784671846145	8.088959821017689	13.12336535370066	10.198039027185569	10.770329614269007	18.027756377319946	26.38181191654584	376.0833333333333	8.71249974405592	0.8098360444796648	311.13085339494825	0.82729232012838	392.0	4.167588741777336	7.167247604883956	13401.66769761292	3.9373266229014336	1.9800333105063048	1.761716579169329	7.871488806837634	0.9755401016470592	5.74022442267687	5.807568966975458	3.941066395572257	3.9304224112653774	0.7882745736689417	5.847044364465944	-0.02224793400986334	13401.66769761292	0.06977561432736361	1.2377513773369462	102.36246272626975	5555.658020700384	-85.53499815779058	50.709722602244256	19.218788016621097	0.45174675805599473	3.4011271754840795	3.2157646271271805	7.4229669501251845	0.3526347512052718	0.26521456112755126	0.9439685014864903	0.8474177159000849	-0.14048014850406113	0.8102484343326684	0.273988996942925	9.719847098316517	0.007961017850394242
0.5159361920688984	0.47539888630793475	6.525607657712218	13.726594330903254	8.246211251235321	8.54400374531753	18.027756377319946	20.396078054371138	204.66666666666666	7.082046809160753	0.8165583406666516	205.6813825420066	1.004957895156384	215.0	3.788307068354347	6.344252959201735	5786.650792648792	3.735244265478513	1.6650434558228255	1.7982528223493928	7.192011697576707	0.8336990921470754	5.099755455840334	5.0363595453116154	3.630252042148477	3.5617596554282303	0.6705801886783852	5.187933581834801	0.1396940166248206	5786.650792648792	0.07937263385613845	0.9071491401560128	70.23971411032367	3062.124565597216	-43.07423342548093	37.524110797940516	17.918414788610374	0.35579503985096816	3.2927328878607836	3.147495621281245	6.816526212338701	0.36299218005434025	0.2775996525238996	0.9342541079927208	0.8361840984277383	-0.17742779782162177	0.8540201552922825	0.2780165220319721	8.081817254230405	0.011229382280591761
[truncated: 57 more columns]
