# Supplementary material for: Does consensus contour improve robustness and accuracy in 18F-FDG PET radiomic features?
Source: EJNMMI Phys. 2024 Jun 6;11:48. doi: 10.1186/s40658-024-00652-0 (PMC11153434; doi:10.1186/s40658-024-00652-0)
Supplement: Supplementary file 2 — Supplementary file2 [file 40658_2024_652_MOESM2_ESM.zip › 40658_2024_652_MOESM2_ESM/supple/TF_ComSeg_CMask_NPC_all.csv]

Elongation	Flatness	LeastAxisLength	MajorAxisLength	Maximum2DDiameterColumn	Maximum2DDiameterRow	Maximum2DDiameterSlice	Maximum3DDiameter	MeshVolume	MinorAxisLength	Sphericity	SurfaceArea	SurfaceVolumeRatio	VoxelVolume	10Percentile	90Percentile	Energy	Entropy	InterquartileRange	Kurtosis	Maximum	MeanAbsoluteDeviation	Mean	Median	Minimum	Range	RobustMeanAbsoluteDeviation	RootMeanSquared	Skewness	TotalEnergy	Uniformity	Variance	Autocorrelation	ClusterProminence	ClusterShade	ClusterTendency	Contrast	Correlation	DifferenceAverage	DifferenceEntropy	DifferenceVariance	Id	Idm	Idmn	Idn	Imc1	Imc2	InverseVariance	JointAverage	JointEnergy
0.6556669577992982	0.47005907953412884	8.70814615139873	18.52564184065818	24.186773244895647	22.090722034374522	14.560219778561036	24.186773244895647	1320.6666666666667	12.14665122694374	0.7650636975256105	760.8785489047059	0.5761321672675713	1338.0	5.348733351536845	9.189403824173324	70932.65947124093	4.452679024387111	1.8968446450058378	3.0476553556903188	11.847810281899656	1.1663809056226402	7.134812997177859	6.986310307392111	4.7037991389888	7.144011142910856	0.8296777786687076	7.281067627288917	0.6512857129438142	70932.65947124093	0.051392994474496204	2.10838928845657	163.39295619360203	34460.74078261199	701.5789794715882	103.68723797792329	28.34360067401295	0.5724573547442083	4.009409176544971	3.4553605824675753	11.669226402797275	0.3254643644028202	0.2359472438043643	0.9717538904578261	0.8905181570827014	-0.13548439990941719	0.823164259538784	0.24856106315086446	12.022375214928887	0.004163141703269405
0.6009689772157986	0.4110556387898696	8.915707142929925	21.689781872783424	21.587033144922902	21.540659228538015	15.524174696260024	22.40535650240808	1318.25	13.034886028120422	0.6071420882304398	957.6180081841965	0.7264312597642302	1334.0	6.9506539208089535	11.102632253218848	109482.4426649445	4.596497430445854	2.5277873683408556	3.8596178024234105	16.650011957235158	1.3588533398670615	8.90432674917776	8.63861674649631	6.412755427841294	10.237256529393864	1.002307584255256	9.05929338306295	0.839891389038011	109482.4426649445	0.04670603229120071	2.7837617442856004	171.08668159286785	66849.4258632196	1099.198985580593	135.4342695338848	45.50580566290746	0.49925683547185035	5.06574619685184	3.778825134216039	19.10900314088799	0.28411231363449735	0.192215372425299	0.9766882150526316	0.8994764228869296	-0.12923538484917513	0.8281196699165275	0.19771582046968814	12.189395632751287	0.002967768040042121
0.5729138260657705	0.31949677512893404	4.557280526759899	14.26393278905802	16.76305461424021	13.152946437965905	10.44030650891055	16.792855623746664	293.7916666666667	8.172004308924226	0.6679312178704058	319.9720406547909	1.089112037401075	307.0	3.953522568793102	7.397288999198592	9530.046331646865	4.06287799967803	1.9532811277328852	2.6638142454869023	9.183723514058752	1.1246467630085883	5.408019426228978	5.012129635143626	3.749445929856596	5.434277584202156	0.8419457128995839	5.571579326751928	0.8036300924291988	9530.046331646865	0.07152330528705875	1.795822079819467	104.91169607616824	17285.146666368695	335.10276951266434	84.54941154023051	42.91700039729471	0.33956283376289503	5.179080050163635	3.649555922081505	14.48040063206287	0.2771826204558455	0.1871933329319758	0.9327914287712882	0.8317328672603748	-0.22211655686117768	0.919249025058986	0.1929053760873965	9.71569702099386	0.006458583605735577
0.3273371042236469	0.2028076830951245	2.7747935282792056	13.681895507763983	13.341664064126334	13.038404810405298	5.830951894845301	13.490737563232042	103.0	4.478592055801986	0.6708833197699942	158.3903117178409	1.5377700166780668	112.0	5.4687296027863965	9.49710480268651	6316.487636339649	4.311265829103972	2.53002243769072	4.060968800056962	13.28991514323692	1.3661223767407829	7.313050047463631	7.0257193657035995	5.32053197554582	7.9693831676911	0.969556865265742	7.509807656574625	1.091190242447738	6316.487636339649	0.06042729591836735	2.916510042039063	120.44581972406266	51952.101630642326	1062.3879710630958	130.00005931943025	96.78783966594405	0.16555480310769605	7.732296317714094	3.9556592567204865	35.05412134007681	0.21002362088565313	0.12174869296389626	0.9287190651321038	0.8265798888528101	-0.5205833673206104	0.9946020981419292	0.12976227054243844	10.58171460144018	0.011180414333118723
0.5495641799591254	0.26697524743407297	3.2082741975318894	12.017122292673005	13.341664064126334	11.045361017187261	6.708203932499369	13.379088160259652	134.04166666666666	6.604179958241365	0.6567615142050144	192.8574004099478	1.4387869474164585	144.0	6.278621721599659	11.17378100169137	10530.979433221786	4.509156834733808	2.6393612792779457	3.7334118010460133	15.152873688346473	1.545092590689239	8.334884526996397	8.007580975993996	5.991260413094657	9.161613275251817	1.1129403655538261	8.551713373330267	1.001979313862546	10530.979433221786	0.05208333333333332	3.6615015412317713	159.61446149451154	66160.55678471123	1116.69522249892	140.9810509290948	102.45516945885386	0.15773083510773842	7.684394656085531	4.06510509851356	41.821739438754555	0.22240706075528724	0.1362006084690966	0.9427360824587662	0.8469282713177352	-0.47163316724787274	0.992998082701586	0.13970892915628397	12.220797261773205	0.008888056831200572
0.685971224403177	0.497809199965908	3.5562194874801145	7.143739986572484	8.246211251235321	8.246211251235321	6.324555320336759	8.306623862918075	73.29166666666667	4.900400065407062	0.7915466101014016	106.99841958381056	1.4598988459417017	79.0	9.153136213644324	16.70535429496048	13045.223591775835	4.800386368803569	4.60139735910921	2.6928910960155696	20.52068011533346	2.531915829143527	12.488974735541891	11.537082094633766	8.479865491079606	12.040814624253853	1.9112964699172887	12.85026896816267	0.7182745726753448	13045.223591775835	0.04214068258291941	9.154922609120865	467.4277135953596	347761.3515939633	2387.1113431199256	379.9516597105349	285.4385555293762	0.15122920833021436	13.766264786691426	4.352885539919229	92.11454669693822	0.13333581837598094	0.06194597700737441	0.9101373731506386	0.8014410299264748	-0.6824336524898722	0.9992492870678764	0.06685899062574042	21.056585311146844	0.012485680227627386
0.31259688035012834	0.16754770661112778	3.449070629059895	20.585603341411677	16.492422502470642	13.038404810405298	7.810249675906654	20.85665361461421	217.54166666666666	6.434995384650469	0.5794949873867192	301.8534021808994	1.3875659169395875	231.0	4.258252078447717	7.721218208671328	7883.551302592786	4.0817304773232035	1.8358053913570904	3.5487170570041893	10.14214510533078	1.0911245084785295	5.682603606823878	5.2751714479739045	4.031738178094342	6.110406927236438	0.7821287131930408	5.841911306828604	1.0584442715855882	7883.551302592786	0.0700699012387324	1.8359439645641382	81.20415944129091	16626.67058848061	369.67335620106	77.53669725159912	58.13217947341992	0.1501200452074348	5.975559703841483	3.8325906108987207	20.92161105943672	0.25262795813904415	0.16381606997266246	0.9258758407487667	0.8243222801685307	-0.2912121626508304	0.9555176897503272	0.17889281225770745	8.733959229425434	0.007301733771498174
0.4957150481656666	0.28469394619845073	6.017507097076743	21.13675818340773	22.090722034374522	24.515301344262525	12.36931687685298	25.88435821108957	719.2916666666666	10.477809100954008	0.6139778932638682	632.3168320220528	0.8790826605184076	737.0	5.770363338148042	10.067796254021367	44433.08819923968	4.471069477740801	2.208584406345622	3.844613264604761	13.556573538914849	1.3454236654872318	7.575139809106852	7.128920721865575	5.454232271508503	8.102341267406345	0.9244489014341291	7.764607470522162	1.1414612481574327	44433.08819923968	0.05499393374805999	2.9063860437731965	151.40793683248725	77448.89538375103	1726.5185411746809	151.46821670941878	52.87659372137515	0.4894510572770772	5.605450127411233	3.859212537929986	20.324733656005712	0.260735705801898	0.16824424506604194	0.9601223170205159	0.8690721830887006	-0.18054579924218309	0.8991460873482305	0.18036531129675426	11.257076214623849	0.003733419714251289
0.9087674224320195	0.43508154877546207	4.6557448628879845	10.700855680944384	10.63014581273465	11.661903789690601	10.44030650891055	11.832159566199232	294.0	9.72458903498886	0.7496424444583628	285.2297644466003	0.9701692668251711	304.0	2.1186993316475666	3.442460819661671	2301.630534143892	2.977808313810484	0.6656937479476461	3.5548135974436343	4.42470904026528	0.4213568849584851	2.699651466095526	2.5563039075919756	1.822241010925473	2.602468029339807	0.2880396560072631	2.7515728361869236	0.9553554301078777	2301.630534143892	0.14997403047091415	0.2830350344500296	25.24801276361018	679.0900084977063	41.15208026710486	14.600264625398378	5.693484663506831	0.4443328731280083	1.829611911020645	2.413216231936386	2.219032360360671	0.4777907438713171	0.40960025569807096	0.9587814196090341	0.8686973235583492	-0.1208882511780598	0.7131599919997812	0.39367394170538206	4.797419243389617	0.023871451697102457
0.6895810247444416	0.35668209915932564	4.177905488394996	11.7132468891543	12.649110640673518	10.816653826391969	9.486832980505138	13.74772708486752	236.83333333333334	8.077232792907665	0.7125429938291568	259.7974807025669	1.096963324571007	247.0	4.6998831139878545	8.342018966742938	10415.650793381004	4.229621694859977	2.018266699756693	2.9121560672519498	11.003864670288385	1.151682060092174	6.342651995332272	6.145036319112181	4.302332305887409	6.701532364400976	0.8668758056203116	6.493737498070755	0.6898942800429491	10415.650793381004	0.061351603861725314	1.9393923599577576	114.30384829730306	18248.25321070782	291.06319853742446	80.32294163481639	47.970522431825984	0.25758092811368505	5.483850740224924	3.7177635794989903	16.55333075221892	0.2609973175683908	0.1687999641024141	0.9478832185154763	0.8484716793127777	-0.26644110323552966	0.9480209829360304	0.17426690149229557	10.303011229367037	0.006367608515845733
0.6111671174718399	0.3014651388765494	3.496352685493007	11.597867330606245	11.045361017187261	11.180339887498949	8.54400374531753	11.789826122551595	138.66666666666666	7.088235145267442	0.6951072111606956	186.3861829716298	1.3441311271992535	148.0	6.004508443875962	11.226755646464518	11017.936756454965	4.643279485811152	2.866792714461236	2.976187008379583	14.516349194318721	1.5720014966673694	8.406151327268546	8.125343705902257	5.746219579138417	8.770129615180304	1.1494049454455266	8.628181652277362	0.6988751124290535	11017.936756454965	0.04611029948867786	3.7821384877569377	213.81289481548754	64151.526828128925	744.051063821156	158.19434404467586	107.963045620436	0.19988807711765502	8.40183084805528	4.137809937730636	35.33666967267096	0.19312698626926064	0.10777858460750057	0.9339330877167364	0.828852885687003	-0.4847738922039602	0.9945467934452134	0.11788552076847719	14.183092825320196	0.007538635185471528
0.49529091352694943	0.35886734530811604	5.614138270169902	15.644048820741046	17.46424919657298	16.15549442140351	9.055385138137417	18.05547008526779	425.9166666666667	7.748355231685029	0.7203660808799915	380.02656744624846	0.8922556856495757	439.0	5.793364962048608	10.049704504130938	27423.56883330996	4.496982157501456	2.3972969427352293	3.3050668456206767	13.481410489426072	1.3574489239676406	7.726621781496684	7.360631201267872	5.34635701665095	8.135053472775121	0.9914378165767243	7.903686869752775	0.8576534031623593	27423.56883330996	0.0505860803960129	2.7675819808034445	154.50586325440457	56637.64183519388	1093.35125083427	132.14467621322427	52.39278656400593	0.43239803159301105	5.529428017306639	3.8593729849199216	20.848083856248817	0.2719525717108756	0.18159733591382182	0.9584170676297289	0.8678237094861431	-0.21634503231200947	0.9273259340551218	0.1825907366395077	11.598104410774182	0.004208596048621102
0.7142141083052992	0.5290636417731255	5.674781509464513	10.726084843868346	12.36931687685298	12.36931687685298	8.94427190999916	12.529964086141668	299.5416666666667	7.660721122370415	0.8075438935684455	268.09547360390815	0.8950189687708715	309.0	7.205924854747583	12.93910461713738	30930.555025527072	4.907801632805669	3.022932519325794	2.9385705820669052	16.558080300476682	1.7592026079408178	9.76879345750366	9.348806017086003	6.682737873049722	9.875342427426961	1.2689795899312981	10.00494295724656	0.767165455914217	30930.555025527072	0.03781904253202208	4.6695579623912	284.28200461707024	151668.87772276526	2158.7745423897513	235.70694245042216	75.97711051797772	0.5157712712905208	6.897816838575158	4.0969428706706115	27.222505618235154	0.22685500132992864	0.13787823016156095	0.9600460877656593	0.8657634920723731	-0.3547318647666716	0.9853107503766068	0.1425235181203895	15.629466008493806	0.003771404426845655
0.4743936884285216	0.4491433399048158	7.353166805332107	16.371536995050217	19.026297590440446	19.924858845171276	9.848857801796104	19.949937343260004	572.4166666666666	7.766553820325868	0.7098576393674839	469.6644740201861	0.8204940585590673	587.0	5.536296280081141	10.311827051189496	36346.92828065546	4.648198647871842	2.740826893701568	2.4979001687600917	12.568060448518787	1.48380176160521	7.660532706691434	7.414208272692394	5.10798411923135	7.460076329287437	1.1100035175588783	7.868914135853618	0.5958727011866215	36346.92828065546	0.044580330790059464	3.2360483271477105	194.23654503166225	65406.687386446916	1009.5926213247434	161.66207467511578	48.11515148755074	0.5455094363975383	5.537468918322539	3.7957831455983593	16.301617732057238	0.2595041968597771	0.1680040813396156	0.9557732993952223	0.8588637791779937	-0.20263237309677887	0.9215813163752103	0.17512479759519475	12.875083112182669	0.0032329323449473177
0.8586794679154319	0.6032226004244546	4.202362326874214	6.966520027461243	7.615773105863909	7.615773105863909	7.280109889280518	7.874007874011811	113.08333333333333	5.982007710402621	0.8398508524866989	134.65248050233842	1.19073674725723	120.0	1.628524840624898	2.993533281590968	620.139580400489	2.817065121699805	0.6949944728009501	3.692284659733707	3.800266230268748	0.44390825301492204	2.2011181947305087	2.051259654921482	1.5602938464800458	2.2399723837887024	0.29962551893747263	2.2732861317200572	1.170975209209529	620.139580400489	0.17055555555555554	0.32290852949704724	17.09140158090704	749.3326586853073	48.418236863561866	15.950470292893453	8.887341314482876	0.297539874381884	2.2932818889157374	2.6461115399813577	3.366964122846144	0.4294362099594561	0.3521857608035423	0.929137119039902	0.8312492677778234	-0.1701637042911751	0.7934174829900326	0.3544220763890662	3.9136678271169263	0.02732280446646233
0.7433732680757005	0.48016200084268373	5.022140496981052	10.459262682526317	11.180339887498949	10.816653826391969	8.54400374531753	12.24744871391589	255.29166666666666	7.775136281971806	0.7679911186730491	253.40724023025916	0.9926185352580741	265.0	2.4664503686604884	4.002524006507422	2813.134024774119	3.1915037850410135	0.8693249538240089	2.762004655106237	5.0750057512688285	0.47310424626558045	3.2058492313948403	3.1520326302230663	2.1526801588773226	2.922325592391506	0.34355863212832916	3.2581590037147117	0.5092461569505748	2813.134024774119	0.12270558917764328	0.33813079905235194	36.96458150664212	675.6686954300411	22.496795990227433	15.72862522882184	6.850301632531473	0.3986191034471008	2.091425134021978	2.4938737302167557	2.3169129631191243	0.4325788867016482	0.35326443701261734	0.9633836617284867	0.8702958281142433	-0.12992621213980546	0.7477741754998626	0.3683317991907352	5.893607143034493	0.018218059119422588
0.4807821158361387	0.27640115675258387	4.055908394124455	14.673992112685108	15.033296378372908	15.132745950421556	8.06225774829855	15.329709716755891	263.5833333333333	7.054992975699557	0.7089635582059598	280.417755841792	1.0638675529881454	274.0	5.461335469315945	9.480502806013751	14726.058028749587	4.404429916581051	2.2094077588732324	3.4716775642648097	12.349901367262483	1.3119387289092794	7.14828820070549	6.755838580962928	4.949051186577799	7.400850180684683	0.9265841516057992	7.331080229488889	0.9983940361560273	14726.058028749587	0.05567691406041879	2.6467131308575453	149.38412193911682	43002.03225536613	909.374546925401	120.69653572084813	65.2750929005225	0.3048993764210342	6.2707145240376185	3.937795311214988	24.174432829114544	0.24540199258296327	0.15512240705379848	0.9435117014074053	0.845802610750829	-0.2915554981946766	0.9627250077875397	0.16344462745273874	11.637717027646659	0.005407106570338409
0.7203644959817906	0.638761882398698	7.62958403634953	11.944332068937307	14.035668847618199	14.317821063276353	10.44030650891055	14.45683229480096	515.375	8.604272750679161	0.8223380218504068	378.02105121366134	0.7334873659251251	526.0	4.334299031626172	8.441288481796953	20926.939114319444	4.320124139037132	2.482356357545653	2.0657245979681003	9.805965401073758	1.2740513601364658	6.130377176552926	5.8633249721786385	4.02536475586051	5.780600645213248	0.9987054736653668	6.307539563920087	0.4423915013261279	20926.939114319444	0.05529933929939713	2.2035310236161596	129.9187331889045	24286.783481583414	312.9065785505864	107.98563917966848	29.585440285679343	0.5726432325124349	4.36451057760531	3.467759404157199	9.887755225633708	0.294474388661716	0.19972418061343472	0.9546811001684856	0.8565592312751051	-0.17598014002124782	0.8831684586080635	0.20616108257710536	10.500959442310204	0.004587840180404377
0.4596233109062944	0.4171483622784385	7.829197510280548	18.768376477658826	21.095023109728988	21.213203435596427	11.40175425099138	21.307275752662516	799.375	8.626383336997366	0.6896010914368257	604.0226516204472	0.7556186415893006	816.0	8.191419603909445	14.177327838649546	97905.54434856526	4.953534972820729	3.3087079713831997	3.3570647543990906	19.074770057780057	1.9307604260177318	10.691604437742612	10.063493174057509	7.587652656863101	11.487117400916956	1.3746594773309073	10.953642533006489	0.9889645451547712	97905.54434856526	0.03864799596309112	5.671879287731235	276.222337990428	269560.47847733245	4009.633650645708	297.6966583416534	88.11715138316873	0.5461903867113059	7.175978445896363	4.2213422887466	34.67272270134503	0.2304430386539916	0.14279996297226327	0.9648405413340924	0.877304581237862	-0.21634494514569497	0.941368374320781	0.14903421961087474	14.95929377853028	0.002355022109860123
0.6055231119762632	0.3951021042743527	3.3641832200472916	8.514718559208825	9.219544457292887	9.486832980505138	6.324555320336759	10.488088481701515	89.33333333333333	5.155858879574171	0.7680158110961999	125.83158191215516	1.4085624840912891	96.0	7.939066639201375	14.928990195480937	12147.236965256663	4.976453162572678	4.050051055635917	2.7606935997353075	18.173508318274788	2.2953300625078437	10.906217224437915	10.159580655882905	7.442584521546561	10.730923796728227	1.6843718829073484	11.248720744515362	0.8117651915355235	12147.236965256663	0.03667534722222224	7.5881442414640095	340.9331480663081	250568.1960503294	2675.773300904053	302.7437070453457	260.4728384555297	0.08734021232685776	13.08946408409665	4.385525675761832	80.4463758929579	0.1383067894543038	0.06392175452891877	0.8978591471602364	0.790443564054285	-0.6798042297612111	0.9994144302779323	0.07079017572847762	18.16917697977806	0.010439500478235303
0.469967971978744	0.35310397202817384	6.949970409590124	19.682504191812352	21.840329667841555	21.213203435596427	11.180339887498949	23.727621035409346	544.875	9.250146578489181	0.6292641661262618	512.683150659235	0.9409188358049737	562.0	4.924738585896036	8.505516372071359	24157.810926684615	4.199622433261653	1.831633125100609	3.9404050998782365	11.664873876100668	1.101781349389661	6.407741031195529	6.084198932978909	4.597600226136445	7.067273649964223	0.774295076071173	6.556327378583863	1.082329829656001	24157.810926684615	0.06532971973505908	1.9262835723016116	102.96903098536282	32494.975871563827	851.2701164163487	97.5821737766655	37.6329541501938	0.44889347365665	4.7049491520400615	3.645669635140343	14.872177979966514	0.29465317754051845	0.20317044418579025	0.9610094340952073	0.8709902849059549	-0.1688209248695576	0.8754066696762763	0.20970147461323382	9.378724870267325	0.005095787898814634
0.42344102341965706	0.18736189918751842	2.900533192573391	15.480912635660438	15.297058540778355	14.035668847618199	8.06225774829855	16.61324772583615	134.125	6.555253489914357	0.6146324412703932	206.16192871264673	1.5370880053133027	148.0	6.908712916035763	12.523010185378826	13355.9760781776	4.608256155312468	2.9165448877330746	3.52995609010023	16.464552902204495	1.765112939109806	9.230275858673377	8.742415089414376	6.601154723821404	9.863398178383092	1.2391283299506768	9.499635867195547	1.0718593929243212	13355.9760781776	0.04957998539079621	5.045089182099546	206.34383884045684	145231.2570748176	2389.606277686683	221.3720258888996	157.9907663717452	0.1737527814083567	10.056953235291918	4.342211285544417	52.553323741288395	0.1866485325455285	0.10958464631675807	0.9204089411752661	0.8161942862162722	-0.5222810137795453	0.9960040262243772	0.1051674723065214	13.790393447826501	0.00850549853502607
0.6868729361678945	0.41607421586186905	4.982955884838151	11.976122756168154	14.035668847618199	14.317821063276353	8.54400374531753	14.317821063276353	308.125	8.226074601436357	0.7613125328350844	289.78268780878767	0.9404711977567145	319.0	15.20456845184193	27.748972971118356	166036.2932086002	5.885925887662549	7.661974816176581	2.0123772575952947	34.169559370524254	3.971330120565266	22.33670268313546	22.720095282518745	13.704696637023229	20.464862733501025	3.1097480428998314	22.814248779269132	-0.18103793626804418	166036.2932086002	0.01893652774638615	21.56166060759223	1699.7108452310506	1424424.3877641272	-8383.408225770576	764.3851075685855	475.0575833434549	0.24124839831842387	16.801727758507834	5.230644300564801	180.49972023710595	0.13997540728001276	0.07467957297534643	0.9424287562735412	0.8463921152313183	-0.5134091063707742	0.9986528798913219	0.07636059385293867	40.337393789058076	0.002750166704117258
0.3018971080432327	0.19746188790424912	2.7685005389288526	14.020429807048746	16.0312195418814	15.132745950421556	5.0	16.06237840420901	103.95833333333333	4.232727212271156	0.6697002574226938	159.65279674881452	1.5357383254394985	113.0	5.742403569535176	10.277283675425789	7178.8230141113745	4.404838183729349	2.312064484335159	3.704253941903161	13.730126834095788	1.4395136961451955	7.765320937923141	7.4640703055789865	5.469326436709026	8.260800397386763	1.0161438042474322	7.970533683795925	0.9741702943192374	7178.8230141113745	0.05583835852455166	3.2291979355779095	164.41828706939148	50518.161747766586	931.5562882634074	131.4968079153213	111.0260243743264	0.10053620144659582	8.199666514525822	4.00826630917735	39.90427936253228	0.20496551318690873	0.1193381180509452	0.9253855327091347	0.8232164352829977	-0.5430103488454741	0.9956494228542135	0.12522291186499915	12.614758183979328	0.011331381206335827
0.5144728465220029	0.46188616120059384	4.352734676020156	9.423825699185205	9.219544457292887	10.44030650891055	7.0710678118654755	10.862780491200215	101.5	4.848302432587016	0.708959912410941	148.4248004194384	1.462313304625009	110.0	4.083675076935638	6.061606860248384	2896.0990723288833	3.527017589838453	1.1284007343607376	7.469605601156311	9.60314505589751	0.7416594110108254	5.030809273389619	4.764691644274211	3.959188895425801	5.643956160471709	0.4598635986030418	5.131098652804098	1.8852396190718483	2896.0990723288833	0.10677685950413222	1.0191314395850426	45.82408068900884	12149.145407723943	487.6435256768789	51.136527759256865	29.242111278092782	0.27244346306055073	3.950425534579185	3.251295261794002	13.25305145713774	0.33769627134177516	0.24725139669731805	0.9578673207086786	0.8715262101918382	-0.33584200924096685	0.9528059205986205	0.23380141870434945	6.348224682751655	0.017642679518267295
0.6423729426822553	0.42455065197118036	6.251296086159319	14.72450002640362	15.811388300841896	15.524174696260024	10.295630140987	16.0312195418814	522.125	9.458620411485839	0.717573078801471	436.9861237651171	0.8369377520040547	534.0	3.910350859489006	6.7584010608137595	14223.408352161987	3.83569924189126	1.2396148207803943	4.267551855220414	9.066705604382946	0.8514509186724194	5.039092619395505	4.734998305173318	3.718506224216727	5.3481993801662195	0.5415622069344461	5.160968529752662	1.314403647387759	14223.408352161987	0.08804303609252481	1.243141738251104	66.17527479684992	16308.673071161982	612.2025365481709	65.50714632603353	21.58456888766595	0.5074213934102498	3.2520483047699926	3.159646226379076	10.55346716411245	0.38141336838665174	0.29925661742541987	0.9659510176920632	0.8878537104690303	-0.17796995055658474	0.8623335140192625	0.30230845180949106	7.427690954077472	0.010533535475037187
0.39944550884473956	0.2177296348476729	4.359801707395091	20.023924214291167	21.37755832643195	17.029386365926403	9.486832980505138	22.045407685048602	381.0416666666667	7.998466596846037	0.6162341409121609	412.46459998379436	1.0824658720187057	399.0	4.098301895279998	8.080001546109235	14070.80710441573	4.259144371766199	2.1652494394572592	2.381095287262764	9.377891242665974	1.20636669292097	5.761089641014726	5.474838092620127	3.847327965604454	5.53056327706152	0.9083491658539816	5.938449352551673	0.6342390843987384	14070.80710441573	0.05918932670020916	2.075026861014188	109.1919295676287	17642.43695168353	261.632153670571	86.35072460912505	55.07059503526943	0.23523982246672176	5.941346998292475	3.8230296702077355	17.779681776898784	0.24856938773207754	0.15773464665935694	0.917087565553045	0.8123135155289354	-0.19621033166009766	0.9019405300830796	0.16366838294920844	10.065131684621678	0.004998364986299956
0.8584012592157233	0.5373844431613028	5.096314591882721	9.483554384087364	10.295630140987	10.816653826391969	10.198039027185569	11.575836902790225	223.33333333333334	8.140695025141387	0.7296972617647133	243.95540235328235	1.0923376224773835	233.0	4.904426269457545	9.731270300967056	11783.64496304115	4.487589544094699	2.957976518880991	2.2433135294749222	11.361251572842653	1.506975095193453	6.888684296312097	6.450926942425373	4.633613940435627	6.727637632407026	1.1618338747342638	7.111510636451685	0.5953257242321599	11783.64496304115	0.05111532723019396	3.1196121981085514	168.18150525754947	47617.51681775034	524.015415037114	148.76032866475427	61.20228988491145	0.42473188114465504	6.259707724914708	3.9012959875630333	20.006019272086156	0.24024408930145225	0.14919356392330088	0.9349053347359892	0.8316139299344848	-0.3304353991654242	0.9753057644738418	0.14927630855283094	12.09040519699305	0.005430143997620023
0.5068775726514428	0.3591805746622523	2.9409007421472655	8.187805659904292	8.246211251235321	8.246211251235321	5.0	8.774964387392123	60.708333333333336	4.150215058234033	0.7582988180490174	98.50900946336094	1.622660416692287	67.0	3.490411185063608	6.911829335829802	1704.2334142616533	3.8326314988690524	1.8726713831331958	2.663289050056499	8.145816300605421	1.109323030215224	4.867772776006093	4.394084816820582	3.3777664664038873	4.768049834201534	0.8309936278595732	5.043443230159885	0.8485053641168768	1704.2334142616533	0.07952773446201826	1.7411078170195142	75.18303555933029	10935.10740637064	191.5608245110786	67.66767007481397	59.74967228306285	0.0731953026352841	6.092444960335272	3.5527544247004452	21.63839963833035	0.2505484746073937	0.1600558327912816	0.8908476141870031	0.790207039261001	-0.5018881590229808	0.9891933382817849	0.16246297440347796	8.541718990065734	0.018849844506163414
0.46347488508880985	0.3815702537191039	7.927954064865473	20.777180578394095	18.439088914585774	19.4164878389476	13.92838827718412	21.2602916254693	550.375	9.629701381040656	0.5344878905590944	607.6479726308879	1.1040617263336596	573.0	5.1176982948063365	8.007173216163384	24077.01793014115	3.947216326162445	1.5550778138449308	5.636620138426678	12.23749873589358	1.0013400784970918	6.346428564343503	5.98192006345571	4.863710580240101	7.373788155653479	0.6521901727185728	6.482224039585005	1.5762160070523548	24077.01793014115	0.08552092565688682	1.7420729770585954	86.36012372586113	46552.6165942567	1314.416432528594	102.10992633233036	30.334330946805157	0.5476213787296623	4.085121306226315	3.481521759103435	13.105185046312915	0.3308235408608422	0.24370822735073203	0.9702188907945695	0.8893235851226371	-0.19354392274079976	0.8938457340063436	0.24823347605360768	8.268887679094574	0.007509525383914173
0.5019692852410701	0.3607430531827295	3.1348294193253103	8.689923178471867	9.219544457292887	9.219544457292887	5.385164807134504	9.433981132056603	77.375	4.362074526697331	0.7799460805391796	112.58658664101915	1.4550770486722993	84.0	5.888673349953419	11.243980647691656	6265.886600249312	4.4738805611345605	3.1061882891696424	2.437641169804065	13.610345608582389	1.815004778031235	8.365453885081486	7.800694632523948	5.59426590215134	8.016079706431048	1.3449831250632107	8.636775329844241	0.6734049875084214	6265.886600249312	0.05215419501133787	4.613069394781163	223.78871180608695	77160.09946367772	401.0625357302239	184.23228573631607	142.3309800214083	0.14020852910667472	9.74824703395743	4.034808317992002	44.30406656323412	0.16906275946647234	0.0869205745791274	0.8988964638018258	0.7910286382336177	-0.5995208934091653	0.9976369158607896	0.10283744753326779	14.600222489505247	0.012756352604133245
0.6992595670062317	0.5679040394102611	3.2531112545511065	5.728276308668791	7.0710678118654755	7.0	4.47213595499958	7.0710678118654755	48.791666666666664	4.005552011291794	0.8655127492963363	74.60611473839722	1.5290749391302592	54.0	8.620096776862491	16.391285211453614	7862.647101861867	4.604165919063133	4.323196639230597	2.688535262662935	19.322627922020903	2.503391791108572	11.686913182174088	10.696616682744931	8.014592762569038	11.308035159451865	1.8018365898673487	12.06667211622181	0.8643440327014531	7862.647101861867	0.04663923182441702	9.02063623273045	365.99135948513435	317980.3813020305	2409.5918950721916	365.73812394589817	300.00346925117384	0.10476959579474966	13.910590070846085	4.118482630913553	102.27420397772029	0.14714743501573022	0.07680867122900129	0.8928087881328579	0.7896518729851222	-0.742730103592276	0.9994407415218785	0.0838680927709652	18.689131636316628	0.018426415769120075
0.7694169530544749	0.5292022216735002	5.880384960538079	11.111791900537554	11.704699910719626	11.704699910719626	10.770329614269007	12.449899597988733	286.4583333333333	8.549601067086998	0.7287831378293891	288.35453281096517	1.006619459994642	298.0	1.8148433868942435	2.920429946803406	1688.1566294429203	2.7094203997781485	0.5369549537675873	2.605394298993235	3.4900338417371715	0.32764825202616704	2.3463172693046097	2.315310629077646	1.4491276862498026	2.040906155487369	0.23903233702064514	2.380116621587857	0.3067138268539445	1688.1566294429203	0.17048781586415024	0.15975040412175215	28.42384228931052	118.32052035013301	1.4624984401533376	6.76331826899367	4.011552557968963	0.26355128087762025	1.5696724125206591	2.1258435905153164	1.3876404406633571	0.5002557263811861	0.4374598655639582	0.9564278464602575	0.8626041168433788	-0.09318891719806163	0.5927224463111487	0.4319656358733615	5.2661875158026055	0.0328898194096892
0.31697493266848126	0.242260928358222	6.150978609402679	25.38989118504269	26.076809620810597	26.1725046566048	9.486832980505138	26.77685567799177	832.625	8.04795904883897	0.6909462712955164	619.4498395206252	0.7439721837809641	850.0	8.254795965042694	14.77450132665091	119170.49589415698	5.1768248256859435	3.7755847728755345	2.185431315040339	17.749158605868093	2.0486633517840294	11.588986661192667	11.725246345970334	7.285950955667166	10.463207650200927	1.5627414071655534	11.840632728232498	0.1040832872072637	119170.49589415698	0.029890657439446366	5.895971571589017	429.278107738279	140005.8648752967	35.24367219560984	231.83567864601767	111.13451868508531	0.35208868675367333	7.926156290092495	4.376470291725534	46.41575636331243	0.22828434903232553	0.14533275793168834	0.9475215558270789	0.8558798834677888	-0.2060930249029768	0.9362791132159919	0.15657111862408943	19.97445727759714	0.0020518670242890592
0.41800258009892866	0.3072345682142619	6.092130408334935	19.828922388988314	24.186773244895647	24.186773244895647	9.433981132056603	26.343879744638983	607.3333333333334	8.288540719178528	0.6926247363954687	500.73068412798256	0.8244742329220349	624.0	7.231352376948457	12.257575269579215	56767.06996523637	4.738949476515654	2.529908677073731	3.8011380057296535	16.951778833895816	1.5645272504819414	9.331262803197301	8.872996600740056	6.623564417823783	10.328214416072033	1.0914872288785542	9.537969832937858	1.0575033911696614	56767.06996523637	0.04463551939513478	3.9004030316990863	198.6458600547777	117410.78872154391	2223.490429659383	186.72760395065265	76.7811351759548	0.4187770209598288	6.7087004558048955	4.116869176565332	30.419040065147517	0.23548957759862268	0.1450182732519571	0.9620894637497892	0.8726051611966442	-0.21164209612343338	0.9321118450205623	0.15263844378127736	13.081507321286777	0.00309197651300673
0.6531283835125216	0.6063048734543255	6.854456259076798	11.305296327282715	13.601470508735444	13.0	9.219544457292887	13.638181696985855	359.25	7.383809915368207	0.7878195188136357	310.20960385627063	0.8634922863083385	369.0	4.419625349952221	7.822421526713807	12979.807918247156	4.1017900278821084	1.7942726624552714	3.8067686689044624	10.208603324668267	1.0778576996562816	5.773338403132726	5.376674212834832	4.13559660769081	6.073006716977457	0.7399281570527544	5.93090475515852	1.1737623010484886	12979.807918247156	0.07242161852512835	1.8441948976748133	95.24577448291248	30158.369265600475	854.2187089242175	97.66334323531954	31.94858181133549	0.5133461535015995	4.317877721390085	3.491718058889799	12.46198887492725	0.30810308568521105	0.2164434147019203	0.9562770908345654	0.864534718341716	-0.21421516411355906	0.9147174293582071	0.2276189554315194	8.87496046467508	0.006499247223272033
0.597064890926903	0.31195544306580475	4.5718700463198925	14.65552260088467	16.0312195418814	16.1245154965971	11.40175425099138	16.1245154965971	353.0	8.750298003173967	0.6990626454461236	345.52899629828374	0.9788356835645432	366.0	5.574146283796841	10.528174520501647	23259.13168578403	4.6711555576049575	2.9140291414062967	2.326467398430503	12.759571657263798	1.546046771107448	7.756469267641013	7.489885760232709	5.151849632429707	7.607722024834091	1.1747224995225207	7.971796543132105	0.5579937730684974	23259.13168578403	0.04399952223118038	3.3867246252334615	207.48403614358224	57878.982490345166	553.9995825800738	161.83402789893947	59.825373628479305	0.46495361743128616	6.141564889754419	3.913540078303922	20.683400048871928	0.24287660566162284	0.15103509273708376	0.9495370378160182	0.8508303007383312	-0.2749830537060566	0.9621754918968162	0.15501872712334774	13.485868029670398	0.0038455328869219404
0.8265617539344854	0.4808937546202757	3.5518056286794257	7.3858427034137915	7.615773105863909	7.0710678118654755	7.615773105863909	8.602325267042627	94.66666666666667	6.104855099217924	0.7811756001528163	128.58792205626565	1.3583231203126653	101.0	4.386393382124437	8.39213443047542	3746.7866582565557	3.9681715439191505	1.6743327923499187	3.6994931358835994	9.97155772128426	1.117811335818617	5.915474176073148	5.639948179447132	4.212389834762959	5.7591678865213005	0.7576545125138191	6.090722256555503	1.1431272615612416	3746.7866582565557	0.0755808254092736	2.104062878712254	102.13048380979691	20570.760682740034	348.83482057680646	90.00603504012552	69.38633709254061	0.14977425530201222	6.517854461891422	3.7739918673579664	24.41071438684823	0.25132516043868425	0.16371806948696796	0.9073122007621964	0.8077506817879254	-0.43551408886042053	0.9847092585952045	0.1533019856803629	9.837587436801503	0.013153972417948594
0.6805886953682224	0.38822838503234175	7.113242741327253	18.32231494545325	20.09975124224178	21.587033144922902	14.317821063276353	21.61018278497431	1015.4166666666666	12.469960424851712	0.6971864981256706	700.7525415900003	0.6901132949593766	1032.0	6.136685226450922	10.76000134262734	68661.79287987229	4.516056375931212	2.218611747339141	3.5774446174135472	14.28218903490087	1.4293490713408359	7.956836327027156	7.428449207868516	5.679418465864142	8.602770569036728	0.9843943885814372	8.156760695192421	1.1238067122069118	68661.79287987229	0.05401568415359653	3.221500703536929	162.97768994655064	89245.54172209135	2013.3356678154946	172.49189854386535	47.83323401027852	0.5691658831861244	5.112550305285378	3.7914868540750155	20.606122475312702	0.2970167744202004	0.21058126735890742	0.9675038953529227	0.8856872740027739	-0.16682125969542355	0.8798914752327575	0.21897268898786837	11.47900201345229	0.004126124145261211
0.8729877843839565	0.5342144470392377	4.304389176031286	8.057418139639214	9.486832980505138	8.06225774829855	8.602325267042627	9.899494936611665	154.79166666666666	7.034027609578738	0.8016111104915268	173.9210361521568	1.123581391023355	162.0	5.293981998836351	9.982620855211092	9477.56315029343	4.536284900397729	2.8895032178206765	2.31995267707408	12.471366386535477	1.5158301862392056	7.437677488596686	7.219407478472499	4.9741027823737936	7.497263604161684	1.1608778980623025	7.648756515694509	0.5304900159350474	9477.56315029343	0.048468221307727474	3.184429812001305	186.6251041284163	40708.801693358444	348.2891639945104	131.4189823819076	82.78420422907578	0.23804449987136106	7.330927889000033	4.005781238939222	26.59104270210312	0.20930997850151944	0.11928476162321736	0.9292172612059642	0.8236311052746856	-0.41303910376975617	0.9883954215521781	0.1280083181769292	13.205489697727312	0.006736490131446175
0.3895146604209835	0.23274517345602508	4.913495296062101	21.111051297441655	22.02271554554524	23.021728866442675	9.848857801796104	23.53720459187964	541.625	8.223063977252949	0.6747304548359624	476.2331390155817	0.8792672772039357	560.0	5.600854271244843	9.927450775550133	33730.27364742502	4.575173029925452	2.4160600705160897	2.683743991979487	12.95362338120746	1.3548824209488888	7.585622367374942	7.416966124139124	5.118070634624162	7.835552746583299	1.001619945027797	7.760968464905586	0.5885076012689808	33730.27364742502	0.04691326530612246	2.6909648128399226	161.72126004464928	37396.47869317195	564.7878228733268	119.00114108936424	55.07093083919936	0.3709752508569639	5.756971724635471	3.895107081850199	20.556756153102313	0.26198362523673535	0.17192072733462654	0.9536704198839068	0.8594346404600857	-0.18629933184630332	0.9027473641150898	0.1764817764315662	12.07010911963359	0.0035752121257792307
0.6441055647634155	0.4964321176646624	3.1061992085697816	6.25704723373278	7.280109889280518	6.708203932499369	4.47213595499958	7.3484692283495345	53.083333333333336	4.030198942234819	0.8603789994685885	79.39011797183629	1.4955752208195219	58.0	5.333755160138922	10.415867997647192	3176.9369645192237	4.101046180696969	2.4785759070084454	2.6375091492602154	11.682291001698058	1.5787145709871329	7.150238990359715	6.390440563317263	4.839053532189186	6.843237469508872	1.1467543471180608	7.400998260392408	0.9316839731986729	3176.9369645192237	0.0778834720570749	3.6488576310711394	157.30809094981973	51025.71720471399	669.4772667509222	145.2501137957186	129.9422669364969	0.06123202837380307	9.073118926890999	3.8462231042615134	45.723251356745564	0.19618282876011975	0.11400220103361106	0.8798631555619415	0.7802626454429256	-0.6383033403905988	0.9976054533317188	0.1215555181716777	12.381830929200138	0.019500658237040055
0.495429812901032	0.2732382381585439	3.549759304984577	12.991444129151729	14.035668847618199	14.142135623730951	7.615773105863909	14.177446878757825	185.04166666666666	6.436348734219852	0.7196674092735232	218.20530739961868	1.1792225574399569	195.0	4.49889025500282	8.98388349900548	8289.503162141256	4.304946126455484	2.5472319344720233	2.3133748355674038	10.152442214041388	1.3951792181919707	6.304244752929502	5.825451978446152	4.180824146119365	5.971618067922023	1.0593818198869072	6.519990232075921	0.7011661831807989	8289.503162141256	0.058777120315581854	2.766770721526267	144.92383270963876	31515.299510532634	427.7419041628574	118.17274724612065	77.3647639465511	0.2228668464748276	6.949025431730931	3.961774110373761	26.144819242947513	0.2361172860759182	0.15140891245064633	0.9048152548154416	0.8035310047981328	-0.33708688981595014	0.9739617191529175	0.16267469483883268	11.602202543106973	0.006879745871471674
0.4577551397263072	0.2496656398899965	2.348040996880247	9.40474227016101	10.198039027185569	9.055385138137417	5.0990195135927845	10.246950765959598	57.375	4.305069111967461	0.7121148582121509	101.02197996249313	1.7607316769061985	64.0	3.939759384699562	7.023149602522582	2038.8670955003454	3.873485055808155	2.2305274073375516	3.528544867175275	9.7220680335918	1.1151081808301915	5.478985631455318	5.2361275836679315	3.8305560506697165	5.891511982922083	0.8249836718900505	5.64422699465506	0.8779783548253496	2038.8670955003454	0.078125	1.8380148174990718	84.11307807435317	14802.43297835411	275.5258409339122	77.36922309349004	45.330782817419575	0.26603413545784366	5.305190067719366	3.3295233774630577	16.218059231030708	0.2764798596809283	0.18760751215557006	0.9345700293738154	0.8343313029576916	-0.562466646744915	0.9930629960627646	0.19050170722647636	8.686591770182384	0.023210434258220638
0.38574424048694056	0.2790812534786524	2.5027773115292606	8.967916262138704	10.04987562112089	10.04987562112089	4.47213595499958	10.099504938362077	46.458333333333336	3.4593220472891772	0.7281704144192729	85.82757566641574	1.8474097004430292	53.0	3.0924752481141202	5.709597486644574	1008.3026611241692	3.537924978411991	1.7237394819901857	3.216984287500592	7.320904639970793	0.8999307537191639	4.2252754636710375	3.8857395246946758	2.9875399638994247	4.333364676071369	0.6604636347303544	4.3617173810067955	0.9145523679263537	1008.3026611241692	0.10430758276966892	1.1716257678762814	57.71239632783572	4750.019701699902	137.3212512250477	42.37560680986443	45.65314258863701	-0.03492461618047317	5.4087461083774	3.0837589551485767	15.219059913921596	0.2582352367782279	0.16665148923610199	0.9035398261782492	0.7983417517944567	-0.5459916235630712	0.9885213497681197	0.18955684513003135	7.636226311214015	0.02903951604460407
0.3004071085932726	0.25901782012784985	2.5843784195655926	9.977608561024708	10.04987562112089	10.04987562112089	3.605551275463989	11.090536506409418	50.875	2.997344538492915	0.7357573090042474	90.24416984837052	1.7738411763807473	57.0	8.463657205574771	17.074068933210885	8310.225057522024	4.640360743093906	4.295112638766442	2.6060235917760637	19.230583379262985	2.564124227268884	11.65658696174792	10.739560362011433	7.964743072528241	11.265840306734745	1.886252005434146	12.074494691778613	0.8634912503036518	8310.225057522024	0.048938134810710965	9.917402464998323	343.9952136137723	255656.39000812912	1308.3512120994392	318.2597793458001	411.14616521830004	-0.1171480078646928	16.797792171544753	3.9070087702771064	108.34311542486851	0.12464404530373487	0.062123140611634216	0.860543459693726	0.7561739359750977	-0.783013079971287	0.9995728026232793	0.053004433685126875	19.086317897941527	0.021836792694642546
0.6595637964117709	0.4148994110716901	5.8231342741466605	14.035050710497359	16.0312195418814	16.1245154965971	10.295630140987	17.378147196982766	480.625	9.25701132944736	0.7437874621206659	398.9387072179839	0.8300415234704477	493.0	6.172626461058865	10.787243680562785	35031.24846637091	4.612571560222113	2.672698424598839	2.9942376834790156	14.009273260159695	1.486856979081928	8.230864961975422	7.909625779595813	5.592906105148502	8.416367155011194	1.0952655749180509	8.429549164719772	0.7862558313825695	35031.24846637091	0.047212701965447294	3.310161098153146	196.49354664896128	77111.52137812825	1361.924022433481	166.07391183039533	53.92885824530246	0.5136881367403323	5.608434353473211	3.86055565339222	21.12216859699922	0.2698580784759422	0.18057490113128447	0.9615494643826588	0.8724981005460558	-0.23234805447589701	0.9411530941523389	0.1875808204967824	12.976948789376989	0.003808950593038834
0.36570138294483606	0.33190927448417434	9.33979684221595	28.139607899571597	31.064449134018133	31.144823004794873	13.0	31.32091952673165	1683.5833333333333	10.290693524398765	0.6672020103090178	1025.7696774439673	0.6092776384362525	1701.0	3.6504019997517534	6.278618990091011	43376.57954654525	3.945806918714776	1.5678494759678214	2.59245014819049	8.133029733144364	0.8416021442183231	4.946920778220571	4.884536320246354	3.19118467157841	4.941845061565953	0.6319083881500976	5.049815308905232	0.43977880881892	43376.57954654525	0.07093831791721922	1.0286094680632296	90.15122197783695	6402.871748558422	119.3514414429963	48.24613578325696	15.761453244269136	0.5100079704954366	3.0617365853815763	3.0837585278657307	6.045824585854011	0.37138208058603134	0.28363978899390035	0.9679201730733878	0.8815890449983832	-0.095164767166999	0.6944356767553751	0.28280863617534524	9.056171603634024	0.006718142231448213
0.6966474090352593	0.49429025376165325	4.56985353840547	9.245283522440344	8.06225774829855	9.219544457292887	9.219544457292887	11.357816691600547	172.41666666666666	6.440702811704441	0.7845535068282564	190.94768007271514	1.1074780864536404	180.0	2.6343276743117987	4.575457361411547	2300.5167915017964	3.394586964395509	1.1586385066770966	3.552763779185769	6.185319886639113	0.6502201854753203	3.485554228455721	3.2675201113153234	2.4618525634207633	3.7234673232183497	0.47450795847016153	3.5750033344986756	0.978488282105005	2300.5167915017964	0.11320987654320987	0.6315605621710932	43.876165134352284	2725.8155089296242	118.45998982465592	29.832794424457656	15.598369983227684	0.3218033193207338	3.1417604374170454	3.0068379198696715	5.433699697279607	0.35361065348467474	0.2619544805576054	0.9476828761976035	0.8480207832834535	-0.1925324255966389	0.8617235600579597	0.27524936517567034	6.346949423029293	0.014204624978158971
0.6965512838736148	0.4327359679628101	2.9826043807826927	6.89243465206715	6.324555320336759	7.615773105863909	7.0710678118654755	7.615773105863909	67.08333333333333	4.800934205912364	0.8391677435606015	95.14334853850602	1.4182859409466737	73.0	6.662008691665672	13.207332415849804	7280.6622176026995	4.711558764383637	4.064003753608726	2.3222669729456733	15.706743846168258	2.0396545977639526	9.686218471180268	9.496650600758525	6.418044941327186	9.288698904841073	1.513364864134112	9.98674616035022	0.47342330523896475	7280.6622176026995	0.0425971101519985	5.91227059983602	293.5865165619797	109664.58215944594	-44.0448804487667	218.61849002632445	183.56224255678364	0.0965598884061967	11.051519615972442	4.073519799755565	57.631280396711844	0.16144715394825962	0.08618904011399338	0.9016001915419782	0.7934461907628634	-0.67965018318176	0.9991047859990717	0.09959460284477939	16.869959454313957	0.013734987879399196
0.48953112240204577	0.37469949894113536	4.946026910362484	13.19998271772308	14.560219778561036	14.035668847618199	7.615773105863909	14.594519519326424	285.0833333333333	6.461802355494586	0.7918165797362393	264.54978856537303	0.9279735348683066	295.0	8.440415221000512	17.53762724512546	52482.76020066135	5.34335317825433	5.922510153194219	1.6804458648591785	18.852342574615083	2.9162523928386004	12.92439965176263	13.166857146527034	7.863943595331794	10.98839897928329	2.401390765635132	13.338203091014813	0.05928678398676805	52482.76020066135	0.026693478885377767	10.867555338675096	669.5551307883832	372649.6461475354	-1545.339778062235	426.75920902723385	232.26831394497302	0.29966754862547595	12.064810400806637	4.714521138233583	77.20455743412357	0.16390316655392695	0.08857921372068608	0.9105704557534277	0.8082735838992927	-0.4323396052256217	0.9949285253105137	0.0894552600155005	24.90881263435506	0.0033295480789126922
0.5514262086090143	0.3461358899184645	3.463555975006329	10.00634743719353	11.045361017187261	11.0	6.082762530298219	11.224972160321824	118.0	5.517762229316154	0.7626254277369693	152.55537522730188	1.2928421629432363	126.0	3.265547937649867	6.168638214087434	2737.7582653784193	3.854439015633334	1.9134402707791338	2.3649267322063166	7.463503656808539	1.0062685242984826	4.513076849476635	4.207829459463907	3.075173600990602	4.388330055817937	0.7834696952834943	4.661356047484039	0.6663274341510732	2737.7582653784193	0.0803728898966994	1.3603775521340746	66.4270386652758	7207.410086137199	100.33666892562226	55.859542982303765	41.362234628319776	0.1672297604676774	5.128952573940721	3.4736741229436703	13.325262366608762	0.2790489160974284	0.19003001494164645	0.9020367515801914	0.7990258000816431	-0.346716760438065	0.9668489533332504	0.19388304216409663	7.921399954892674	0.012027600179698323
0.8552946773012944	0.5614158795196079	5.734268833492309	10.213941291434445	11.661903789690601	10.63014581273465	10.198039027185569	11.874342087037917	297.9166666666667	8.73592962083179	0.7464728109155065	288.9792529428769	0.9700002895984678	307.0	3.1932625333392037	5.443460007213797	5657.355252689257	3.685928108375478	1.2715395132588205	3.0209203672759566	7.160321078521661	0.7517281660395934	4.192842695637113	3.950753309505597	2.826351061108171	4.33397001741349	0.5369159074271456	4.29276918464101	0.8678148384528854	5657.355252689257	0.09140680537724538	0.8479374022459548	55.504717021568936	3871.19305723002	124.1647336704781	37.91841209351125	20.856085835461133	0.2985971624431544	3.583858884155916	3.222798120867054	7.534523855272444	0.3403554828508407	0.25025554980395665	0.9452506995820564	0.8472861704537553	-0.15530390697594618	0.829121268660686	0.2511226949251208	7.157271651531262	0.009571415063653043
0.698816177125922	0.33454272710536576	5.202759094699394	15.551852343993001	19.4164878389476	17.11724276862369	11.704699910719626	19.44222209522358	482.0416666666667	10.867886002255998	0.6679120209812216	445.1310787553771	0.9234286360211815	497.0	4.2721998527138085	8.006794165056867	18445.666345205715	4.229064694876101	2.195614886286428	2.3211336263850186	9.833449612364834	1.1494334097748649	5.9378810150827706	5.69581572427777	4.007687423656228	5.825762188708606	0.8782277687527233	6.0921274437718695	0.5106038108303472	18445.666345205715	0.059426984441862445	1.8555858418779865	103.6628742361582	17158.723465714214	285.96959889005404	83.51941391906813	38.252286256478655	0.37770506163395806	4.889249162218748	3.6132944190688194	12.98395153323628	0.28104537442907274	0.18776507894322617	0.94374086412676	0.8439817927034147	-0.1631481410821706	0.8630430511811624	0.19149144954140165	9.60642941464887	0.004890190665763022
0.47167782605243935	0.3353152984131361	3.236581729106394	9.65235330574944	11.0	11.045361017187261	5.0	11.090536506409418	96.125	4.552801023545973	0.799395077387643	126.94440278483495	1.3206179743545898	103.0	6.172756670255954	11.976802648394493	8367.39437285072	4.599841518915364	3.34447260893481	2.359882640213275	13.664236205134715	1.7755527621647706	8.75323214123176	8.573590961151053	5.670429756726705	7.9938064484080105	1.3069544428321738	9.013148094387788	0.5954632114431028	8367.39437285072	0.048543689320388335	4.617765653073495	266.58460243709885	86661.05323572397	513.2505813108095	191.5045608498667	137.9357316051616	0.1826514763709199	9.502717590967869	4.11239964452805	41.2303280724151	0.18124837323159265	0.09861768069017499	0.9020749869142771	0.7958373252055571	-0.5697162431614081	0.9972722178623485	0.09851038651728278	15.90829450444554	0.010253974792258723
0.4426805944854853	0.2987740999278187	4.349053285621251	14.556326290237154	13.416407864998739	8.94427190999916	10.04987562112089	15.297058540778355	195.70833333333334	6.443803175686882	0.6448890778070824	252.77763635871216	1.2916038476919505	206.0	2.248959906173136	3.3614382862274246	1642.0074772536766	2.8879554063287993	0.5690748333581785	4.23562589700084	4.44037313420838	0.3780622695646618	2.7792598854756494	2.6991561576688037	1.8770929035115649	2.5632802306968148	0.24112055630223872	2.8232800222003682	0.9868816215506357	1642.0074772536766	0.16325761146196627	0.24662457274159175	27.312887491619104	502.84387937585376	33.11702215277297	11.374420904030156	6.4998026633801	0.276551760691066	1.960393611137217	2.4569234323823883	2.533573269300712	0.4591279535214276	0.3862509697308992	0.9539439356613807	0.8609867780867699	-0.1342469838419425	0.735447627729257	0.3800538600486869	5.1074077456112	0.028303827913069173
0.8092377858347468	0.5639125088979093	5.276752300317383	9.357395370835238	10.295630140987	10.198039027185569	9.433981132056603	11.916375287812984	205.125	7.572357911075018	0.7363256522978243	228.4335679043409	1.1136310440187247	214.0	14.897840174478395	27.67337025701123	97096.32046515937	5.827313074360694	7.373740866295371	2.3908699574083596	33.82869322864704	3.990027954957313	20.75858147476652	20.173812703234255	13.768227271270918	20.060465957376124	2.998368975263082	21.30073059002834	0.534436820514499	97096.32046515937	0.020351122368765833	22.802418824449326	1169.5620838857874	2199799.1082354817	8626.788848471884	942.1615949304546	540.5881647078578	0.27294797652429525	18.2084449148877	5.202424980890958	201.02197257432167	0.1183087483571614	0.054435152848749176	0.9333534441170174	0.83211592420123	-0.6268989087163906	0.9996622089165632	0.0579070621012611	32.69530460699624	0.003932695874730937
0.49802277138396867	0.3241560510325448	2.4667138782065585	7.609649335094177	8.246211251235321	8.246211251235321	4.47213595499958	8.246211251235321	47.75	3.7897786511237768	0.7925412108319595	80.31152162540782	1.681916683254614	53.0	3.062825646930084	5.9526213106069825	1049.9242422030493	3.788846870918534	1.291773357765114	3.0170386932827493	7.1270242787029225	0.889014933461607	4.310073890166681	4.043608575118887	2.9232827633218568	4.203741515381066	0.5895150700366054	4.450830412667021	0.9142721915502079	1049.9242422030493	0.08009967960128159	1.2331544236251377	59.48776040377034	5298.386928086654	87.83105238933965	44.83628814044305	51.73466681919717	-0.0641471285680879	5.750230543454555	3.365578402489864	17.044783659735593	0.2530562077501683	0.16465850336576432	0.8833104317900593	0.7817393980890033	-0.5696816834330648	0.9930468150197154	0.19497893977711211	7.81010797647776	0.024148927651510763
0.5487799963161211	0.23345330479452922	3.1170527132763794	13.351932267653318	13.341664064126334	13.038404810405298	8.54400374531753	14.45683229480096	147.91666666666666	7.327273340655885	0.6331845346052567	213.6150759693045	1.4441582600741714	159.0	6.929422264932407	13.359232778232975	14215.326032833498	4.582978812984753	3.2184077436892133	3.641316498918132	16.06799429846244	1.9502392706620273	9.135733876339472	8.080066697923534	6.5881992980013795	9.479795000461062	1.3136913627743356	9.455398788218075	1.23964311161365	14215.326032833498	0.05233179067283732	5.942932784939255	199.12038045491616	248332.25948210625	4003.3123731350643	267.04799358756486	194.66590262636785	0.16557627939354733	10.634107140731675	4.45589734691501	76.49827831830859	0.20287673689103164	0.129557042141358	0.9049024836798641	0.8096241633790299	-0.4970131000034772	0.9950171752076058	0.13160444239835736	13.445119849337328	0.00809469501449567
0.8245971760615579	0.4826004918826058	4.817131292205668	9.981612893543117	9.486832980505138	9.848857801796104	10.770329614269007	11.180339887498949	197.41666666666666	8.23080980455529	0.7087210726895228	231.34741698778458	1.1718737880343668	208.0	6.2948296518840925	11.933491656209954	16986.6903646079	4.7342002968960974	3.2828343033171254	2.6051854820554228	14.608313922016087	1.837053429147222	8.769172735828048	8.132325046096124	6.0202232374845535	8.588090684531533	1.3898220811341513	9.036967444838808	0.7206761591332582	16986.6903646079	0.04447115384615385	4.768390128286444	229.95159885517404	128412.30313782813	1582.4878930819116	232.39207126014296	106.05785472674789	0.3821158344231718	8.35152915456341	4.233334346462823	33.762891459013304	0.1989440836212419	0.11437063692803137	0.928218730818	0.8221566528070271	-0.4268552838954778	0.9919778079670684	0.11235235033147119	14.076999706814517	0.005337223758785172
0.9649220106409583	0.7111418215058901	4.011912287445637	5.64150801727586	6.324555320336759	7.211102550927978	6.324555320336759	7.280109889280518	74.125	5.443615259076908	0.8172167101849462	104.42152313155802	1.4087220658557573	80.0	6.436273139739	11.703046734449083	6640.68655189383	4.431198332810086	3.422101205868959	2.9099483446938668	15.380998921826913	1.755640298962523	8.863327473866814	8.293651603397628	6.171207751937701	9.209791169889211	1.298458891590972	9.110904559848757	0.7867876496473241	6640.68655189383	0.0565625	4.450007989670583	207.74993136422458	77135.32505747018	934.9539998803097	168.02842954479334	132.08830453743056	0.123737448732894	9.212122527001034	4.156495059388757	44.66476343287364	0.19695689880734538	0.11588890295522468	0.9254472394444891	0.8209010464811436	-0.5843833890646385	0.9970854722944872	0.09718315495896146	14.090410290497674	0.013704579635453426
0.44499105360123314	0.3042248894260747	5.701069619160453	18.739655489449323	19.924858845171276	17.46424919657298	11.180339887498949	21.283796653792763	497.5416666666667	8.338979040374188	0.6830457005547504	444.5500535569137	0.8934931149288945	512.0	6.4256573660928	11.805441560227498	42622.341458787036	4.84201809956723	3.3725054028592947	2.294720597193572	14.549081316082422	1.7649349839963544	8.88464624543794	8.600739983375759	5.8191677401596085	8.729913575922813	1.364348897600116	9.123966279074766	0.48404605990039884	42622.341458787036	0.038787841796875	4.309821755118954	250.5306436645779	80328.21696986878	650.8143847647939	183.21650256000683	92.49431850134161	0.33614142399753805	7.692607590241857	4.206144692574619	30.372007635375745	0.21211639620567516	0.12528594549300748	0.939584439722801	0.8374312298131822	-0.23990600619975938	0.9507238582209487	0.1263462777081585	15.09149214268293	0.0028862189588683114
0.4715396244927466	0.3003682972763394	3.8876236967478275	12.942856260130561	14.142135623730951	14.142135623730951	7.211102550927978	14.2828568570857	202.91666666666666	6.10306958076556	0.7488679967532538	222.99271042140967	1.098937381953559	212.0	4.504423081352441	9.040488706990326	9294.003966199389	4.369939536974823	2.4826750458498497	2.245509220306094	10.421408807617793	1.3945898219645247	6.412578840028296	5.990944038967588	4.288687840124741	6.132720967493052	1.0679608276324584	6.621151059294533	0.6156334473449643	9294.003966199389	0.05509077963688145	2.7184739704184593	134.59125369269861	29917.81058446985	324.7029689019239	116.04096779284585	69.68609151912577	0.2604611116081814	6.688676340211062	3.915517487698118	22.32746554134533	0.23570599394391425	0.14881759571022402	0.9118348093437907	0.8075373158286996	-0.326856660461489	0.9722999905959315	0.1544307763803659	11.084907762233932	0.006125174020990571
0.7609941808053656	0.4983034024526941	3.79143345655151	7.608684664583332	6.324555320336759	8.602325267042627	7.615773105863909	8.831760866327848	101.33333333333333	5.790164753330941	0.780834993442469	134.61488222330019	1.3284363377299362	110.0	8.328366646181678	16.2098717944154	16206.231540342085	5.098570146268776	4.087418088170153	2.455527486161161	18.877161763609205	2.304830938028263	11.812072968984697	11.530000137150221	7.704157740581	11.173004023028206	1.696628138869226	12.137931357503778	0.5242331799132286	16206.231540342085	0.03239669421487603	7.8043098148545775	456.47236903960004	209744.92139946978	674.1710141496621	301.106942564336	234.50558346153764	0.1373530425700749	12.533690330838542	4.4809868969775986	72.17102275116764	0.15092887747391584	0.07912560483200365	0.911185663124471	0.8029487787693649	-0.6456462886909691	0.9992665615679611	0.08494928226240642	20.967560874437716	0.008725654297983085
0.6295859121659624	0.45552750730557756	7.3321890282118245	16.096040108711232	17.46424919657298	14.560219778561036	12.206555615733702	19.72308292331602	661.7083333333334	10.133840094102876	0.6690115376006318	548.9021345027639	0.8295227774111412	677.0	4.922388800508761	8.365185603907339	30107.7574745819	4.283961640411104	1.9798252740764548	3.3824368143129346	11.462393301769682	1.1196537881427173	6.526143265454371	6.312512746827176	4.473478814481806	6.988914487287876	0.8245601052192112	6.668756655055385	0.78369933879523	30107.7574745819	0.05871982789655465	1.8817694031100531	126.11557540269877	22620.859726067385	446.8567112098386	85.42774793891239	37.97755027902634	0.38762016762615165	4.646216850262112	3.6412856107746303	15.717109366161594	0.3014027970715224	0.21057933036545892	0.9613437448921499	0.8728901917052276	-0.14155271417405843	0.8361055109184091	0.21175808384105282	10.687982249149028	0.0044567964544490225
0.6162342859551447	0.40876779740589814	3.090000140286227	7.559304230655722	8.246211251235321	8.06225774829855	5.0	8.306623862918075	73.08333333333333	4.658302444895834	0.8246569246491303	102.50767404811444	1.4026135559605168	79.0	4.251140968629126	7.229079236660034	2654.0595619884048	3.9113066063345494	1.8634746585995519	4.199161360322775	9.954078172859404	1.0612059328802548	5.643729366689159	5.253911545007056	4.003445264024012	5.950632908835392	0.7652072683387416	5.796178970501263	1.1561916760350037	2654.0595619884048	0.07546867489184425	1.7440094936514692	76.87271228823093	15595.314720262893	351.50563381517793	73.73967880958246	64.11818915617324	0.10431013318682772	6.226440578102279	3.614917183084633	23.378974969358346	0.2454669776459684	0.1566639460850429	0.9151220398756647	0.813832822979961	-0.4726468894810417	0.9876957261312841	0.17762406298181352	8.62640017165273	0.015296675513631055
0.4580640465442491	0.3198152170649692	5.0149050503631365	15.68063301173183	17.029386365926403	18.439088914585774	9.219544457292887	18.466185312619388	347.4583333333333	7.182734209729219	0.7177632679802712	332.9952587514322	0.9583746504418242	359.0	6.008497420302247	10.266214661676242	24303.931546157648	4.548640872359105	2.2824408459464163	3.23973462769666	13.876822344692936	1.3103048926345557	8.061015472700438	8.020049095711379	5.54149707955015	8.335325265142785	0.9361401646955321	8.227938603695174	0.678976588460089	24303.931546157648	0.04848658840325572	2.7190032150614174	164.05319167866497	42700.52275859801	743.8371086258952	114.08291704641925	61.2912015806012	0.3083895230223075	6.01146256159717	3.9100283372987557	23.629037426222087	0.2568251938985723	0.16736443514722468	0.9548628736301681	0.8617027065887404	-0.25435730273030666	0.9497064360202011	0.17039777810673687	12.280410359954585	0.004597970166611903
0.4537899806342706	0.2618717679443298	5.89116529990749	22.49637426039705	24.08318915758459	24.186773244895647	11.40175425099138	24.20743687382041	788.7916666666666	10.208629239966882	0.648528730203488	636.594838904665	0.8070506647145931	805.0	5.401719836073346	10.153660813522393	46463.249772187344	4.542603390752628	2.7423422003928533	2.234791240891663	12.397614664234855	1.4866154735101762	7.393600191117036	7.019711710872633	4.991060273344811	7.406554390890044	1.1539244412373342	7.5972575774663165	0.5774958941265927	46463.249772187344	0.04776204621735272	3.0529989122835004	181.21410395679553	49028.440542409306	689.0413220215698	151.63413126717887	51.815074153770496	0.4954863824461052	5.507303547927118	3.821824614227852	19.541268170380988	0.2705026734826181	0.18055587440455534	0.9538694199223947	0.8615264862976681	-0.15804298310112863	0.8669189757471869	0.19395615569555377	12.498203787582716	0.0033011907313236577
0.5220775470357596	0.35436827494486584	5.285626080102507	14.915630020562274	15.524174696260024	16.278820596099706	9.219544457292887	17.72004514666935	251.0	7.787115533628089	0.6207159031269106	310.00859372949344	1.2350939989222847	264.0	4.978629446896802	8.418107836282589	11435.997537252057	4.129945277765714	1.8319055612121353	4.184100526017092	11.558816048148007	1.112209485029908	6.426597110607407	6.0170594805706905	4.6833127374280075	6.875503310719999	0.7447522020804935	6.581654236557183	1.2302332900735091	11435.997537252057	0.06938705234159781	2.017022067523651	95.57760806004693	30413.339939717727	836.5183278569565	88.5484624590288	55.074631392393	0.23762996350375667	5.563712387688729	3.8013828426420013	23.298609609533816	0.2754164940306135	0.18484474515631621	0.946728018534561	0.853805876351534	-0.2576206781887351	0.9417904664101514	0.17921531316965167	9.33751918118475	0.007085714753459416
0.3877801059663115	0.3265143484064319	7.182109264624909	21.996305215000564	20.615528128088304	20.8806130178211	11.661903789690601	22.11334438749598	664.625	8.529729567140249	0.607670975098189	606.0848294469371	0.9119199991678572	686.0	5.173375553744191	9.058847714754908	34706.378000735844	4.475763548804932	2.034732983730578	2.5741922584066756	10.793029081192417	1.1891730539903484	6.9635584800147114	6.764984713705821	4.4291934614068325	6.3638356197855845	0.8567915098772482	7.112832611286076	0.4843530868976474	34706.378000735844	0.05034891924283248	2.101241051589912	179.0887392589408	29461.623135870395	417.85137256716695	107.7471460496434	32.548783254311665	0.5405492916389415	4.476316307549697	3.548120861714637	11.78541293802189	0.29890059191186574	0.20612885642864454	0.9604945400795356	0.8678004153468035	-0.16798711814078798	0.8791139323604173	0.2066623061283883	12.65975052150041	0.00392828747911546
0.8458043202268827	0.5464199470515978	4.6507983409010105	8.511399274488493	9.486832980505138	10.0	8.06225774829855	10.198039027185569	175.0	7.198978277538322	0.7913621342571951	191.19104971769332	1.0925202841011046	183.0	3.0128306188383136	5.845187951565837	3407.0223862724174	3.8215880992184896	1.5178128303091576	2.779259995982024	6.87270635136871	0.86952078406481	4.183187271577184	3.9508730848442313	2.855522521642478	4.017183829726232	0.6233835998791564	4.314812703716731	0.8251112719663163	3407.0223862724174	0.08023530114365911	1.118552919069921	64.01272019786448	6984.519389774721	179.4696749844548	53.88303702162481	25.85197537378972	0.3628302157846501	4.098512544779881	3.2763590184971987	8.164483639279657	0.3019608359406924	0.2088098435593123	0.9263459580806435	0.821275471956606	-0.24495759425240296	0.9251926846628772	0.2354175354739042	7.545579002189578	0.009235732076010385
0.38593002881580507	0.22264538581671425	2.808098893636108	12.612427979746169	12.041594578792296	13.038404810405298	5.830951894845301	13.19090595827292	112.75	4.867514693660706	0.7205033347567003	156.64835175612734	1.389342365908003	121.0	3.7295149173209583	7.00023020340007	3416.422733368131	4.057760603554302	2.0747148055642537	2.300707374001957	8.173139179852855	1.1011388849994943	5.1518265325593875	4.803364665875455	3.438678102860424	4.734461076992432	0.8472243993231774	5.313652098404365	0.6476947623945695	3416.422733368131	0.06891605764633563	1.6935820012942382	89.46828129511294	9088.869265604913	88.9316383744903	62.201573060970546	55.991042625856906	0.052370512374868824	6.0913689383219	3.684508401536806	16.95931817585632	0.2439930321850747	0.15368362478956496	0.8929472050789994	0.787105892136305	-0.41015987531915804	0.9816481891286604	0.15167635017575287	9.36753577848567	0.0115110333417688
0.5026912224820573	0.32689423252535793	4.958994342078446	15.170027026077205	17.26267650163207	16.492422502470642	9.219544457292887	17.72004514666935	379.1666666666667	7.625839430824599	0.7372064107506177	343.6490294590495	0.9063271106612293	391.0	3.1581794477962513	5.729772152985343	7358.766737977711	3.7089242836420104	1.5260526521421989	2.6107796634469933	7.17831509584996	0.822875461531934	4.224643661126859	3.9478426831827464	2.879073902427126	4.2992411934228345	0.6208345503684113	4.338245646450366	0.771079620948234	7358.766737977711	0.09146329498106369	0.9727612254461958	61.70146843930198	5113.65462637527	151.74120269364033	47.41707850737317	17.898793787399907	0.45985327200246634	3.2968801993659693	3.0855787076242183	6.390316754250895	0.354122538210382	0.26509154262966617	0.952260436339201	0.8572923121593393	-0.1594049427307957	0.8273070514375795	0.2746443177536878	7.368055546121141	0.009589920667778253
0.8475130550723984	0.4692338111686941	4.347555493247454	9.265222133970363	10.44030650891055	10.63014581273465	9.219544457292887	10.954451150103322	201.29166666666666	7.852396716685629	0.7726415507042881	214.97597565499603	1.0679824913516673	209.0	2.851480292789042	5.252107350311426	3322.733102376751	3.6518231670530397	1.3654747898587516	3.1023104062023843	6.486182275667549	0.773021850299552	3.871912584925502	3.6765300695684817	2.6829669982553	3.8032152774122485	0.5558234053793141	3.987260276051674	0.8964637894576448	3322.733102376751	0.09086330441152904	0.9065374436751903	54.00041099153506	5031.757637679044	175.1537666730507	43.643844700722184	21.3919424374898	0.35383334462775906	3.6875571368637727	3.1890386038896312	7.043135598174795	0.32643824619010425	0.23249932983632424	0.9311300862408163	0.8279724473928082	-0.19051985931687287	0.8705272227196558	0.23596819938339214	6.957605420708381	0.010348190606635247
0.5559404806401254	0.45890686943477155	8.44590621680786	18.404401370610447	20.024984394500787	20.396078054371138	12.529964086141668	20.493901531919196	1007.5416666666666	10.231751743870953	0.7564110392516857	642.5421314853709	0.637732565057231	1023.0	5.814100362424401	10.136626120444777	66763.714309128	4.608376929050448	2.4577383916968607	2.5274011491311215	12.904539587783686	1.3474503150415822	7.914620921935333	7.7579327140646495	5.292650738630201	7.611888849153486	1.0027357704561428	8.078531601346077	0.40885059235299087	66763.714309128	0.04437812998970885	2.6214484960107063	173.60707299212046	40146.5233012689	476.26443034962733	119.45094114664047	42.36799943395257	0.4787372128249983	5.064120004169556	3.737690925631325	15.867019511048145	0.27675831785839533	0.1844231921791133	0.9611826725860889	0.8696764606864724	-0.13067394126790133	0.8300170116885128	0.19657409522813352	12.422084557923549	0.0030154327335028454
0.5355410185730756	0.3841739574890491	6.916115934987066	18.00256316224717	20.396078054371138	19.026297590440446	11.661903789690601	21.470910553583888	743.5	9.64111101283598	0.729838556885684	543.8068033899228	0.7314146649494591	758.0	8.509612927953153	15.604426737642214	115003.56808795765	5.2300714333104175	4.276957439758906	2.020457047753053	18.874997234814515	2.2162582623822966	12.041089990571125	11.844300469764004	7.531633653804971	11.343363581009545	1.7330677662175096	12.317456994765035	0.15763174956461035	115003.56808795765	0.02843547455113791	6.73189865685395	481.5209047761646	182204.2787715189	126.00268703557865	291.88580928349796	110.91097014122309	0.4525525524474207	8.039359644213167	4.376814386969626	44.17487794694259	0.21656485014324053	0.1313849693021352	0.9553043683098537	0.8633010421369419	-0.23059200550499748	0.9530681931398826	0.13508651654216064	20.884877440779476	0.0019432699093794327
0.184826749438992	0.11090412427567278	3.0656628872362814	27.642460614142784	21.840329667841555	19.026297590440446	6.708203932499369	24.372115213907882	183.83333333333334	5.109066141807373	0.5684791316033978	275.0336120238935	1.4961030572469274	199.0	2.8087553568337986	4.9569673885468974	2967.5591615078174	3.540219937408809	1.334653968990347	3.0395889281090938	6.531934553376894	0.7289224638627629	3.7566027228259116	3.5373110151974325	2.6553873282629126	3.8765472251139816	0.5322459024074223	3.861652184689433	0.8929143625736901	2967.5591615078174	0.1038105098356102	0.8002935783736196	43.27560765711279	3377.108818508585	121.92196166267516	34.61709958429927	25.814819187366417	0.15860491349707112	3.9839104051285386	3.3387122913783744	9.349263785986942	0.32650379743371144	0.23626851693367668	0.9275008391081626	0.8272252649862583	-0.22323884779871633	0.8931189832145434	0.22616868556592593	6.406966410763785	0.012653794613008952
0.547618817340556	0.2767434078532531	4.05021941642758	14.6352877846155	14.035668847618199	13.038404810405298	10.295630140987	17.4928556845359	207.83333333333334	8.014558988049826	0.5808680136028775	292.11249300237733	1.4055131980868194	224.0	7.682226848224183	14.167885019610715	26047.800135220517	4.900803809989675	3.0758735448067007	3.0169068057638366	17.825571723433665	1.9915565855740849	10.504039755865033	9.978978317648911	7.240623851230796	10.584947872202868	1.4369550372311668	10.783544038591138	0.8259395543745074	26047.800135220517	0.03974011479591838	5.9499708394413195	294.297625430791	128344.86135383876	1039.295800117071	226.9149475965532	196.26723748277976	0.08026135186689434	11.418132614089195	4.568166734435305	60.55718603268254	0.15540374598682213	0.07899455973022773	0.9180629073042745	0.8100957468549849	-0.4666615666594653	0.9949830184507864	0.08822034290378976	16.925611049434686	0.005225044942720846
0.7405194835867144	0.46658447291978056	7.55761777123359	16.19774812466373	18.973665961010276	17.11724276862369	14.866068747318506	19.544820285692065	840.5833333333334	11.994748076543656	0.6914785445145407	622.9109019876666	0.7410459823388519	856.0	4.26890895453237	7.030090488265179	28125.984083848587	4.0342226564456825	1.568551159459516	3.0549159089305626	9.586782666937987	0.8825897704328661	5.62938055278189	5.56383484374774	3.7933080557925147	5.793474611145472	0.6508491156457563	5.732142535028172	0.5567671164203358	28125.984083848587	0.0679207791073456	1.1675326338402598	84.65017056756788	7653.746937727002	152.2767507623297	48.69430731380255	23.785248228684118	0.34518302616178137	3.732130413205506	3.344705098911984	9.385212556897642	0.33389867125921024	0.2435278793630415	0.963782089114065	0.8754069540078105	-0.10153428866811387	0.7309757520724471	0.25302161598139006	8.85492843204131	0.006080323272385767
0.7142126198301791	0.525143546303044	6.367995361770116	12.126199410808988	13.152946437965905	13.341664064126334	11.0	14.247806848775006	428.2916666666667	8.660684649777064	0.7858411671333495	349.65716445099974	0.816399644598112	439.0	5.947943168125226	10.73576776220333	29570.57995161115	4.641449179410084	2.646163508318004	2.6422024582693227	13.344516203995438	1.4779285971961789	8.00656971983255	7.657758228071591	5.4180760025715635	7.926440201423874	1.0835264697448457	8.20724996900813	0.7123008450253316	29570.57995161115	0.045293455305856656	3.2537933752444808	201.78140288493782	63628.68829909129	1110.829327762392	161.8600938325355	53.849271587554426	0.5057333484483922	5.7414725042788355	3.8686762006996855	19.837825281451437	0.2564577984220134	0.16519826268617827	0.9569167925616051	0.8626445213084768	-0.23898512582117232	0.9459767634239193	0.17449300952294514	13.218093153645851	0.0036542157805542017
0.7586676402868084	0.5644661829131749	4.154971993724404	7.360887364909713	6.708203932499369	8.06225774829855	8.246211251235321	8.48528137423857	102.75	5.584467047553036	0.8048951089533057	131.80525423807313	1.2827761969642153	110.0	3.4907299913312144	5.927450819030046	2478.637748284179	3.7489341946105705	1.4677538226191182	3.592315590120071	8.214270801410926	0.8794728024617894	4.621466912289302	4.327780584241003	3.2664561233735636	4.947814678037362	0.6355405593937712	4.746901140633443	1.032417949895495	2478.637748284179	0.08644628099173554	1.1751140175622747	58.31734751605	8020.337294013784	244.1817222305131	53.645021907136204	31.756745049376807	0.2647269864368066	4.473644330607862	3.3907101539278743	11.233025932113678	0.2923750961314683	0.1975960285592694	0.9345959696532702	0.8319585044546997	-0.3543629869720882	0.966650612041928	0.20217046202853917	7.268335625477017	0.0128795351772229
0.4743264124765909	0.36386582799596284	5.138392607020589	14.121668515345167	14.560219778561036	14.560219778561036	7.615773105863909	16.0312195418814	280.2916666666667	6.6982803650672995	0.7083476318491873	292.4002921175192	1.043200090801317	291.0	3.283348090999803	6.106707512698957	6186.768687711798	3.83534172982224	1.6522917821621212	2.4299367593161496	7.347197518686885	0.8997605990120174	4.485820794074897	4.193117891113165	3.012894421265653	4.334303097421232	0.6752237537326847	4.610897255121979	0.6788184110999208	6186.768687711798	0.07960463386119673	1.137785300736654	66.07073214570696	6760.190752107864	132.56976115710083	56.11968972441119	22.62594557409858	0.43297400759372573	3.689099434976539	3.264573416455959	8.352346381257917	0.3362291518336488	0.24733277294749706	0.9416698004177324	0.8445213701308643	-0.18507043719906674	0.8734247768816361	0.26053061010476314	7.59391607399246	0.008427838097088405
0.6446381578783804	0.49041701088786954	6.154589089432779	12.549705562395312	14.560219778561036	14.142135623730951	9.486832980505138	14.594519519326424	405.5416666666667	8.090019075658578	0.787436983757547	336.4795209569007	0.8297039456452909	416.0	5.764243590833862	10.085939343894376	25615.1274821946	4.526578546519777	2.4048886242219343	2.991233817571271	13.223611636430531	1.3545401557583479	7.672674183693174	7.280250729701869	5.425376405443479	7.798235230987053	0.9953716851913403	7.8469628314624	0.770372085040606	25615.1274821946	0.04931351701183432	2.704896549240691	160.89993339687226	50577.851188869565	943.7593439275794	132.91292583525438	45.96386797782747	0.4909465367162034	5.410756971518442	3.7258144761294694	15.255521453085919	0.2584388969313171	0.1642667246944099	0.9600506731865754	0.8648720896334041	-0.2232837142836674	0.9327287864879994	0.1714346811250574	11.793388291466645	0.003954551771738276
0.7589990312180469	0.40026625644885766	5.050123547503497	12.616910534272716	15.524174696260024	15.297058540778355	10.198039027185569	15.524174696260024	287.1666666666667	9.576222872477762	0.6254599943865149	336.5430341986389	1.1719432415506867	299.0	4.441483240048736	8.330860603535177	11544.945770737018	4.21988910772805	2.048441644340225	3.0280106786920706	10.312080812703458	1.2173548323844368	6.0303967613967435	5.605485446271282	4.240775117956365	6.071305694747093	0.8704974006832146	6.21384412139593	0.9472435107551653	11544.945770737018	0.06544669522712272	2.2461736651424133	121.62720346472355	33533.00676265832	794.659388982245	113.27385365524854	50.412851976236716	0.39187545648308864	5.56679597810248	3.7832798350369043	18.074154566611437	0.2641485188231542	0.17349064378853882	0.9383021067116063	0.8383562172767411	-0.2681495323150504	0.9509782889222949	0.17875280243344005	10.287536469851924	0.006137593706256604
0.4794753330392136	0.35293536641002704	4.429233776913672	12.549702292424714	12.649110640673518	12.36931687685298	7.211102550927978	12.806248474865697	184.375	6.017272686203322	0.6834888723759207	229.2032114120919	1.2431360618960916	195.0	2.485287051321329	4.389878237374069	2143.4029945308826	3.2838969288469313	0.963466029615947	4.337558336225596	5.907327382662042	0.6041319841280622	3.2210107964149035	2.9959643770385846	2.428455555942781	3.478871826719261	0.39807446684911996	3.315389905933162	1.3667960121391802	2143.4029945308826	0.12704799474030246	0.6168996777421347	31.283286348508287	3228.5070584749774	159.8297158872296	31.362054727076522	14.983574467379144	0.36057483840188725	2.9196123941974026	2.9731398273382847	6.02116062584348	0.3931454779275174	0.31085355145696236	0.9448806198858257	0.852255264450341	-0.21582636877001984	0.8763064544378167	0.29900541092350996	5.2111560822129155	0.017925635970526658
0.7707723068426102	0.4299765916064306	4.548729158959684	10.579015806337805	9.219544457292887	12.206555615733702	10.44030650891055	12.84523257866513	209.33333333333334	8.154012417175426	0.6904860622488069	246.91916552505592	1.1795501537821143	219.0	3.122389430577037	5.572911617716074	3888.07149449448	3.532800785129504	1.1880033247321293	3.485179030067035	7.29541450906674	0.76594192585848	4.104798134710994	3.82645140783644	2.9821889471714713	4.313225561895269	0.5451348606392273	4.213520038686555	1.0666570806581024	3888.07149449448	0.10702445737161442	0.9043833896862965	55.48629925641326	6390.674094373038	245.29929109467017	46.65832565901754	20.88429997904999	0.3929508020753069	3.5914763453246725	3.217024135606384	7.480418307181842	0.34082903414581495	0.2492282922584025	0.9502684465654141	0.853206397693805	-0.21164739172674196	0.8907662410208802	0.23617594687596577	7.001029254966535	0.011847053656267094
0.20650749878374564	0.11674479011978808	2.655115594158461	22.742904342319104	18.439088914585774	15.132745950421556	5.830951894845301	22.20360331117452	149.375	4.696580290810306	0.5832713348879877	233.41679594464924	1.5626229017215012	162.0	5.039929500415872	8.760851061395307	7619.70515732622	4.3417875641153705	2.2851200513658982	3.3795741900210663	11.71578425109646	1.3039559498488549	6.670115278580803	6.198390921577165	4.709624479607929	7.006159771488531	0.9342007576934306	6.858222584644816	0.9883259863583097	7619.70515732622	0.058375247675659186	2.5447791909751625	118.67401913371037	29584.894510602313	559.5978660651756	103.82412183020159	80.28163787552184	0.12870754225241404	6.9586900854523	3.9318509664860692	30.276489572216363	0.2369490541062562	0.15155662811617168	0.9246509872764448	0.8245527041788677	-0.4317449407373485	0.9884263076299807	0.1602615237866075	10.609222356197384	0.009085950564866522
0.31271488913354567	0.23705631536012692	3.9692206857558294	16.743787988630213	16.278820596099706	15.033296378372908	7.280109889280518	16.278820596099706	170.75	5.236031804540091	0.667112366712633	223.11337607512877	1.3066669169846488	182.0	7.446841719037403	13.092329539884803	18219.351302564082	4.755386277642724	2.854835361497651	3.634199408924145	17.368121190607734	1.7296170021482766	9.763527305157425	9.251053617533836	6.977750750337176	10.390370440270559	1.188330722547327	10.005314879515996	1.0466679092148408	18219.351302564082	0.044137181499818864	4.7798603997095706	238.7738199350895	140727.69159102192	2266.680158082506	216.99461818487998	139.970377071905	0.22585614501695964	9.200805078548676	4.334034645889368	52.73583187165098	0.1916548837461945	0.10878415614992744	0.9378125262896719	0.8389259381953335	-0.4748731599609571	0.9948192976646245	0.12184695677219197	14.81135792543334	0.0060344193340137
0.48131314624861044	0.3151991508212067	3.1788565429765483	10.08523193890113	11.180339887498949	10.44030650891055	5.385164807134504	11.224972160321824	101.20833333333333	4.854154715159477	0.7488772447740742	140.24401573347734	1.3856963267202373	109.0	4.80203685814172	8.959596240242625	4907.637866981133	4.180144901174135	2.3278230683376657	3.1576202285515125	11.67896704336883	1.3496698406314624	6.508522142504526	6.0614874500564815	4.543185400447956	7.1357816429208745	1.008080542460622	6.710007497350939	0.9329770077870231	4907.637866981133	0.06725023146199816	2.6633401350340966	112.07613150323947	32638.28810973349	525.4436312586784	115.38399540049524	81.28057426910627	0.18734280674672507	7.116791954304187	3.898256863294748	28.507759779643134	0.23176910237038684	0.1454094631221587	0.9227455866918235	0.8204525291644187	-0.4715636851346837	0.9912880080858565	0.14161076625080538	10.16893221230314	0.011107203124857386
0.5407505742965745	0.4868872821125043	7.298573896055798	14.990274267154359	16.76305461424021	15.264337522473747	10.04987562112089	17.029386365926403	538.9166666666666	8.105999418826881	0.7361410408393605	435.04832762717245	0.807264563402825	552.0	6.230619880371486	10.027825668988767	38443.476142267165	4.529738074601366	2.173878303787488	2.600416158983438	12.829099494088759	1.2166059377701677	8.213630940489098	8.2573891507292	5.28682521437589	7.542274279712869	0.8941955523707598	8.345296790324472	0.1385653143092825	38443.476142267165	0.047915353917244274	2.180245292040123	199.37036493568763	22650.525659441348	78.05602513353698	85.88670885774887	44.03638091052312	0.3262858053124844	5.168749943871802	3.738296381546349	16.33676897222587	0.2729273012037477	0.180181120759372	0.9597969446347911	0.8674594753581564	-0.17214753967234347	0.8839764166225291	0.19028723240876697	13.74365964002872	0.004214976155160477
0.5521423105181508	0.275927590825467	2.87920554510565	10.434641698904404	11.40175425099138	10.04987562112089	6.708203932499369	12.529964086141668	95.58333333333333	5.761407177062121	0.6637903671228765	152.30282538603802	1.593403578581043	104.0	6.283236445578547	11.285018033584887	7583.146946616504	4.3652084374835525	2.7238524441772896	4.111014128056918	15.025053629239157	1.5992780766874835	8.289954056595036	7.7175023558130045	6.170541861055805	8.85451176818335	1.0753966985237555	8.539020698341066	1.2644166476506136	7583.146946616504	0.058616863905325445	4.191536226240643	149.99769100246115	110465.2327815096	2100.4008834725228	189.16847198829058	145.0133538734641	0.14120514418986463	9.446757978040383	4.128821748952867	52.48295128222224	0.1836918705887314	0.09959362026077184	0.9179883883067913	0.8152008524527061	-0.5560991212320872	0.9963542433508412	0.10473297446309218	11.771547828333533	0.011681917721245928
0.9558810078590235	0.5667733767777176	4.283580002704471	7.557835597462168	8.54400374531753	8.54400374531753	8.94427190999916	9.055385138137417	143.58333333333334	7.224391508134942	0.7668160803933615	172.92678494566894	1.2043653043227087	151.0	2.3608301640407974	4.107902348893407	1475.707791973787	3.036473288064404	0.8298039750694368	4.566749630450825	5.6208379343287	0.5720421799855896	3.037078390075992	2.7880344796711998	2.3142577123177275	3.306580222010972	0.3740067729541335	3.1261636688750984	1.4488836015832411	1475.707791973787	0.16003684048945221	0.5490541371280373	24.46834700336393	2742.2940017783376	142.57549185648006	29.479407632067623	12.816995291109027	0.40202758633886587	2.715193544415956	2.8810370658161735	5.208065589692885	0.4052734435221007	0.323990951580354	0.9455515809349564	0.852358436781278	-0.23657655104503508	0.8880660100296147	0.3097481833717063	4.50267130813187	0.02329253755813389
0.5699579929507879	0.4373025290356243	7.081724849145818	16.194109063954016	19.235384061671343	18.24828759089466	10.63014581273465	19.261360284258224	668.8333333333334	9.229961899717393	0.7470316716805498	495.0971000462611	0.7402398704902982	683.0	6.381674237089508	11.183479315028183	54625.799058050885	4.752801121338897	2.9218957532105616	2.6209972810247826	14.469518367771643	1.5461667152897602	8.74872599698092	8.614988221903646	5.758237379780686	8.711280987990957	1.1676045218915392	8.943109525846685	0.4511522906649984	54625.799058050885	0.040097408513384024	3.439001421039912	221.3262898911191	60415.144589593096	473.033679162769	149.81538511632328	60.24759899688179	0.4274653729709585	5.950159999211966	3.9654567433054635	23.67092840351967	0.2598279524904678	0.17052720067507948	0.9576707169231202	0.8660767359989463	-0.1821136512995076	0.9036984133724757	0.17306167338737086	14.102156160647557	0.0029735789157876924
0.9614263333341462	0.5731161947171814	3.906109086893017	6.815562224376829	7.280109889280518	8.06225774829855	7.615773105863909	8.306623862918075	109.70833333333333	6.552660998993332	0.8056565985652414	137.56054917784832	1.2538751159393695	117.0	3.5754640014336587	6.753163575057675	2964.897564610555	3.893590031033585	1.9902141604962371	2.874693736262151	8.405843100474282	1.059810817915888	4.869113985611613	4.4766688031086455	3.4345590161554855	4.971284084318796	0.7824261228395574	5.033984984654924	0.8989528983532409	2964.897564610555	0.08758857476806192	1.632733820852633	80.53643402057592	14238.778470647427	311.8454988955666	77.54167271884845	42.137187232304214	0.30664761874259355	5.204479747638355	3.5816761400042956	13.971335234128826	0.2704987976103572	0.17971826880799574	0.9223685763913596	0.8180244316062999	-0.38045190809553564	0.9767601180815835	0.18964125060734033	8.463363886046613	0.011588562704826543
0.5682515022585743	0.466565473016793	3.126194481223185	6.700441121391476	7.280109889280518	7.0710678118654755	4.47213595499958	7.3484692283495345	54.041666666666664	3.8075357330258326	0.8513809004916292	81.1919011760242	1.5023944704892682	59.0	3.3230479428100796	6.2696622072560135	1229.0503384481694	3.5765250270900464	1.6604307496426474	2.631840428617937	7.403032265360847	0.9733215935692126	4.416137549040534	4.017254492978797	3.0878075099386133	4.315224755422234	0.7342672688593117	4.564138655717313	0.9344429857332774	1229.0503384481694	0.10887675955185291	1.3290908165673099	56.64804879016466	6331.331590017695	133.3570872094432	52.00506080030629	48.55760337143748	0.04338886724475539	5.540462697027471	3.439943318975424	16.959626439316082	0.2680299238283512	0.1809007450201151	0.8884931124860913	0.7882713994328863	-0.5005961135752329	0.9873811958705393	0.1968390988544999	7.4658520530600265	0.02237350026258012
0.40661359551815157	0.2842108539741436	5.834544491892422	20.528929174616344	18.973665961010276	18.24828759089466	10.44030650891055	19.078784028338912	331.2083333333333	8.347341703828231	0.5709179783493115	405.48790896648575	1.2242684381929372	348.0	3.6825054751043917	6.338728220341517	8149.018137067996	3.6719488919764163	1.2350564168374527	4.2527450273497776	8.755157493646864	0.848370132963113	4.716034271876687	4.354790663500307	3.5013239294278735	5.253833564218991	0.5588051680642352	4.839082432101994	1.3290181619848431	8149.018137067996	0.10080591887964065	1.1757395311626733	47.95979379549077	10853.569279579997	394.8374582886051	59.91468496996332	30.632212944954922	0.33721540420152746	4.087948422935323	3.4400885333268096	13.111874138045648	0.33837392491284474	0.2533273759172121	0.9480409383173257	0.8585196131194223	-0.19262821501865757	0.8792160763527282	0.24980362453295235	6.371940357304281	0.010416667375160034
0.43478842185672173	0.2216498956192	4.670628422767233	21.072098453822363	21.18962010041709	20.09975124224178	11.180339887498949	21.283796653792763	532.25	9.16190443194689	0.6450828528655906	492.35581697127634	0.9250461568271984	547.0	2.4536139105469066	4.119115981755823	5895.562570346729	3.3146910391860636	0.9039773349117479	3.0109800746572697	5.3279874357958255	0.5302309746846683	3.2175915340102788	3.1183056049966393	2.1037590395654657	3.2242283962303597	0.3786276315727537	3.2829854903832802	0.690326830036253	5895.562570346729	0.1150600416431324	0.4250984503325263	38.82745799013264	1130.8626639210393	51.25280054893954	19.353165037012193	9.167250422706509	0.36969751928607636	2.3669100274505275	2.6625505607321047	3.2041807117152086	0.4153465047062763	0.3344433200713572	0.958856494552583	0.8659209948484781	-0.10240396606627125	0.6690031170913182	0.3462680825729215	6.022678963520952	0.015131479758648017
0.4656827669835406	0.28308357030913195	3.15511622944062	11.145529307812463	11.045361017187261	10.198039027185569	7.810249675906654	12.083045973594572	99.0	5.190280927558254	0.6965115771206289	148.58646414054743	1.5008733751570449	108.0	1.6819777235389894	3.034682082051457	561.5733098143212	2.8269808601858593	0.7431986490026077	3.9857647765348343	3.927458630211997	0.44547979219702455	2.2085383429423975	2.036313627303987	1.6140365954008626	2.3134220348111345	0.2979395728217447	2.2802966624216072	1.2898093079260504	561.5733098143212	0.1712962962962963	0.32211125640437294	16.81720277625843	659.4103152890143	40.13043635272421	14.981531856719819	10.505216371183106	0.178359506235886	2.4871150091506604	2.7357678674420454	4.061141017256968	0.4181840994331345	0.33845201008040093	0.9188470944936432	0.8210602786185129	-0.2016897957315763	0.834538973312921	0.32729268103495435	3.960015607273678	0.02878977023289277
0.37813304081473315	0.3335461122883253	6.223640781030473	18.659011608117943	21.213203435596427	21.095023109728988	9.219544457292887	21.213203435596427	517.9166666666666	7.055588797975041	0.7148458696970358	436.2930587229623	0.8424001133830327	532.0	5.624496561959265	9.574907314717324	30511.31499911353	4.448187909339816	2.1131755780698205	3.3383240896582786	12.812958479234842	1.2314651979593356	7.415770172238744	7.170414694649537	5.104101137554086	7.708857341680756	0.8678567695097792	7.573116654521793	0.8463920786324006	30511.31499911353	0.052603312793261345	2.3584486155294946	148.5915149808871	42888.14549173848	917.865072391428	111.68227692697012	45.9043136094246	0.4215437446415003	5.233506087058694	3.752656228491939	17.311864634970597	0.2762317262466344	0.1857235438872402	0.9606678309991958	0.869906504263452	-0.18853432785397486	0.900190187060117	0.19663590072490958	11.493528006836103	0.00411384346021139
0.48048546150358945	0.2737243861567909	5.926271162208477	21.65050489441549	23.345235059857504	22.360679774997898	12.083045973594572	23.68543856465402	795.7916666666666	10.402752835978948	0.6551604981685681	633.873619955104	0.7965321157611653	814.0	6.53512553574555	11.42043333086532	65752.39145099802	4.754024127109	2.6099848413355176	2.746630225252744	14.466785328485338	1.4850939457482248	8.802189168518957	8.6207909746013	5.8601707276557695	8.60661460082957	1.0810112429651364	8.987596657307488	0.5530529531170154	65752.39145099802	0.04089369691335293	3.2983595160522894	227.12735330586682	66812.58459376529	996.3191519793744	149.15642247224892	60.80883818680768	0.42553387131189474	6.060873841379573	3.9652320976876356	22.607891566850412	0.24901716153898243	0.15698000730414272	0.9570030209469086	0.8634192100750705	-0.16868259127520335	0.8905900621188858	0.15820509007685585	14.317612573810068	0.0027756913655370735
0.555614943514924	0.3745381105156155	4.852126841937508	12.95496160659787	13.92838827718412	13.341664064126334	8.54400374531753	14.491376746189438	283.1666666666667	7.1979702612878835	0.7719593644542968	270.1372266647225	0.9539866745075544	293.0	6.643684710621871	12.129675832314684	26826.68933587795	4.869314996298368	3.864285805832548	1.8721325568360008	14.507774275818903	1.8641517553174691	9.327128227442593	9.149694144824617	5.953080533102199	8.554693742716704	1.4959406104635495	9.56862929971432	0.19547815835690396	26826.68933587795	0.03772903586529838	4.563345704194979	306.9884988079664	67641.41711057123	-82.66566806419188	176.21966910195096	103.48259496463096	0.2647399902499546	7.980217503778482	4.256197287742743	37.38916265706876	0.21265965033193712	0.12662607407687074	0.9343512539460809	0.834074265191502	-0.3382331391065544	0.9809821128535199	0.1284708643354233	16.990036796567757	0.004091519251785513
0.38523491654746334	0.31330197286833106	4.378806227591503	13.976312333761616	15.132745950421556	15.033296378372908	6.708203932499369	15.165750888103101	218.625	5.384163515537939	0.7578722805939649	231.57303269757915	1.0592248493885839	229.0	10.487315010403812	19.342967732453005	52690.63428840341	5.3624236969701595	5.778684075065357	2.092733993824356	23.363323511500024	2.954426863522412	14.771327303962368	14.713067586543772	9.507573310992989	13.855750200507035	2.3294504687292834	15.168721306125212	0.3192485090913698	52690.63428840341	0.02717339486279819	11.89799574211286	681.5507352016411	503488.08109884796	959.3367855903028	461.58084306358353	295.41720700296656	0.2261653205731142	13.759976374642187	4.880403606760614	98.57989044016193	0.14309808528277604	0.07211167878282049	0.923832309331471	0.8190544590671269	-0.5039592543696325	0.9976965208209256	0.07345990401454085	25.292390793646668	0.003973101249119959
0.8318802085178392	0.635131099046373	4.289969396824523	6.754462823920543	6.708203932499369	7.280109889280518	7.280109889280518	8.306623862918075	102.16666666666667	5.6189039423890135	0.8328457082815801	126.89924993566873	1.2420807497781605	109.0	8.96757443359347	17.377133917905887	18546.01365385965	5.091053535897866	4.5868227811238125	2.2048179077503334	20.3986821327158	2.5518992716590825	12.68052247193171	12.418680405312648	8.402284832999399	11.9963972997164	1.9802386279169952	13.044037498243906	0.4841633025271623	18546.01365385965	0.03593973571248212	9.35126409442804	515.672266555652	340504.63219976984	1047.330557565249	391.24425223160546	230.18336864556315	0.26618221597957425	12.34746165382914	4.496175795339884	73.81201364505465	0.1523640203772796	0.07937564131357086	0.9215973788286094	0.8144437565605605	-0.6495152483409774	0.9993255483216064	0.08352405985926944	21.796445312166075	0.00859874964113836
0.7383205984376372	0.5893762804489057	6.603686449854332	11.204533790916312	12.649110640673518	13.0	9.433981132056603	14.247806848775006	392.125	8.272538093724059	0.7909853475611784	327.5407760795282	0.8352968468716052	404.0	12.604628143767663	24.556693959237837	148516.59660531918	5.878252688282567	7.937032591606535	1.8127242005344548	27.84619937531584	3.9357827788408457	18.63219747339409	18.494767373586313	11.484135360122533	16.362064015193308	3.1665325838058846	19.17329752890666	0.10473825538897626	148516.59660531918	0.01868689344181943	20.456555444425067	1307.2762038922244	1500160.0601060821	-3583.8735232058757	853.3868203217614	386.6043628068897	0.379828157926254	15.204434357429314	5.134765548290963	147.29806480737554	0.14604548570026601	0.07812487322483595	0.9311442712010661	0.8319516722691064	-0.4743724175932323	0.998095216016873	0.07803625785229708	34.49703432836171	0.0021218182409983347
0.506206757701214	0.30228353941447356	3.4701418268239097	11.479757824543181	12.36931687685298	11.045361017187261	6.708203932499369	12.529964086141668	144.04166666666666	5.811130987557147	0.7217231750633756	184.12194981402683	1.2782547860968019	153.0	3.2860781356279136	6.189201022454944	3311.0359681808814	3.884914935212915	1.5426811499495225	2.840847081162554	7.663522751671145	0.9283890081852001	4.513073862929211	4.225424931741767	3.129645667763699	4.533877083907447	0.6823586315388132	4.651962807457358	0.8310058876182953	3311.0359681808814	0.07864496561151695	1.2729222697117617	67.16463200069637	7691.577224178554	170.4691452657325	54.227744343684705	36.035627919635395	0.21653350270634777	4.860794636411169	3.4736579030037897	11.130995247197315	0.2736611994402957	0.17832934707657963	0.9195618582346472	0.8126201840155642	-0.3230438019798536	0.9605975468545294	0.1817137346778351	7.909903169566527	0.010563073755492732
0.6521772398528445	0.4576502035488552	4.35809146198844	9.52275652494756	10.198039027185569	10.04987562112089	7.615773105863909	11.180339887498949	125.20833333333333	6.210525066230965	0.6958324781400183	173.94084888158966	1.389211438654959	135.0	5.221391495833181	10.370498870621487	7548.366638636526	4.465483261335754	2.753998444739599	2.4121066610857604	11.793471659049196	1.5677445714501932	7.245457006204156	6.794933889850004	4.898724185432555	6.894747473616641	1.1747276396823008	7.477554877957309	0.6929716478663848	7548.366638636526	0.05371742112482854	3.4171797241102513	179.82745913113735	49240.755866700136	298.9443215442767	154.09960571785803	94.25141646653216	0.25077666976668495	7.857712605913756	4.0589972251649975	30.038078753579292	0.20629926608695442	0.12162894350833177	0.9110979838922874	0.8047202989957646	-0.4943836389811244	0.9943888184163239	0.13353632019606593	12.820140501078253	0.0091170023474601
0.2340098620839098	0.13080707702953884	3.579100258550051	27.361671400560535	23.53720459187964	19.026297590440446	8.06225774829855	24.55605831561735	268.75	6.402900950830429	0.5718537817287871	352.1800701398413	1.3104374702877815	284.0	4.500487039195244	8.385836874891513	11396.500304889087	4.308775100550751	2.3539658925812494	2.482367164483899	10.227411142260108	1.2940713762119223	6.148509569782262	5.67466722147741	4.198603807744682	6.028807334515426	0.9831116339500766	6.334707743875299	0.7227426802968117	11396.500304889087	0.05956159492164253	2.324352270609631	118.62142220856461	21176.28888451815	361.46649486304864	92.44875159290049	71.73618575203876	0.1372312672930177	6.754829128348154	3.9753525710464355	23.96735159420327	0.23038182611326244	0.1409642786019108	0.9103329982340559	0.8064100530727223	-0.2797013692477751	0.9563319460371889	0.1472200942630038	10.64800007058312	0.005688350957565428
0.5728750541801195	0.37205156700590497	6.974654925790315	18.74647372652947	22.090722034374522	23.194827009486403	12.36931687685298	23.2163735324878	847.2916666666666	10.739387151771757	0.7029939027881393	615.9628544135367	0.7269785348377124	865.0	5.066502273294535	8.981461157680926	41974.22963206657	4.388969728782468	2.3217229592889277	2.7685886780853384	11.628538191960576	1.2874919935144085	6.794706989363584	6.390909960001718	4.617084240486996	7.01145395147358	0.9630918568904513	6.965997485064624	0.7450840591248378	41974.22963206657	0.05542316816465635	2.357077890620337	136.98772128664604	35669.44964927707	719.0389374551376	117.15871656607526	39.03724974744332	0.5045244621961517	4.796541948350685	3.6523320305731817	14.745215633192727	0.29556491903151216	0.20573632837181663	0.959401034244753	0.8690801452588508	-0.14462098050684455	0.8393871903078634	0.21071817348226257	10.836201901118695	0.004114118221112671
0.5567770885928561	0.28669441711120164	3.924960864889831	13.690398663631584	10.44030650891055	11.40175425099138	12.041594578792296	14.7648230602334	191.375	7.622500309612322	0.6452712515880735	248.8849354199479	1.3005091334811125	203.0	6.139901190677362	10.97801857367553	14686.344590010785	4.656953820212999	2.8164151208598884	2.8364230466099243	14.053883104783763	1.5682043040586622	8.289310863043733	7.826810252971807	5.713395072717812	8.34048803206595	1.141436435398926	8.505676050376287	0.7654338876765087	14686.344590010785	0.04520857094324055	3.6338504897698862	196.66624385122097	63071.61135574872	946.4476589263411	151.68108346990266	104.81785817314406	0.1942462719658661	8.220434516509144	4.193678959125593	34.85015730829287	0.19750832666853596	0.11144933250757122	0.9297198575182587	0.8248305902605015	-0.4117418005249972	0.989662299676646	0.12062953742117058	13.596621275080858	0.005667927444317293
0.5031256331248047	0.350426173743271	4.674999913729367	13.340898209145653	14.560219778561036	14.560219778561036	8.54400374531753	14.696938456699069	268.7083333333333	6.712147857929982	0.7439013744018201	270.7007881389135	1.007414934925403	279.0	3.4465099916024315	6.291268116802233	6386.126988217925	3.8299069911008456	1.5630107679977367	3.034971216838068	8.029941988837729	0.9285976423896724	4.6475903936070715	4.31065858871851	3.295241672542299	4.73470031629543	0.6734585206138386	4.7842809327830915	0.9301663937215272	6386.126988217925	0.08426150743181612	1.2892475770431202	64.31979363820176	11214.559002088497	350.2653678593188	65.17053621921276	24.758424115909698	0.45625848269816943	3.9919752312471206	3.283691745382912	7.99366731520731	0.3100343724202022	0.21494010954213236	0.9465168757933847	0.8456479739649452	-0.21002736123613924	0.8983971002506373	0.21941648864190677	7.359320523033121	0.008302399831650226
0.7579443214142486	0.6900107526249855	5.573490729833057	8.077396922627665	8.54400374531753	8.602325267042627	8.602325267042627	10.63014581273465	159.95833333333334	6.122217129314566	0.7707957667191343	184.87692850732586	1.1557817880114145	168.0	6.9623855333630456	12.873964631530491	16490.19486558622	4.811387345046183	3.66171628645645	3.0223102650830547	16.297879838054943	1.9586682187202709	9.61783786714842	9.039084965149499	6.608323092786938	9.689556745268005	1.4372494655292276	9.90736704775621	0.843507190681984	16490.19486558622	0.04216269841269841	5.653116580211572	274.2957986057603	191876.78249661528	2394.8869441024062	262.32927520161786	133.8354940865268	0.3280730766536119	9.239385686427216	4.315765728312316	46.48531248599871	0.18356115882263452	0.0997955168548737	0.9314580585128327	0.8273210374578974	-0.4884439569988206	0.9958726797877672	0.10322950803250666	15.558279552765136	0.006039931631573505
0.2900712510313933	0.12868337369403576	2.3047748574599116	17.910432337124327	15.811388300841896	11.180339887498949	5.830951894845301	15.937377450509228	79.41666666666667	5.195301514542775	0.5706414496002787	156.57722071541866	1.9715914465740019	89.0	4.872111528642212	8.089562609933054	3570.9120151853485	3.829126119877774	1.6887457901783627	5.1021115056748005	11.547224954520845	1.0565266113066143	6.186740382236581	5.692443255916434	4.679339851294879	6.867885103225966	0.7240262455236263	6.334240831559447	1.4304422100495822	3570.9120151853485	0.08824643353111981	1.846850354998078	71.27910609394611	18694.188052244543	470.8063190771469	74.00007269653631	82.51527956090719	-0.03936069618318771	6.768611719415326	3.620089461308567	34.645000542865525	0.24467503502993376	0.1567707672478327	0.9258744246130031	0.8309030427138752	-0.5046127889445976	0.9881675456900573	0.17067893759320396	8.555420538622737	0.02006533313710371
0.5781486745476105	0.43548181945232517	6.148197859500394	14.118150482682722	16.76305461424021	16.0312195418814	10.295630140987	17.4928556845359	462.7916666666667	8.162389988626723	0.770015073074198	375.75830200734134	0.8119383495251816	474.0	6.3315698486083445	12.07127882289317	40198.6194070821	4.912311073989104	3.705689562696354	1.9650960122606886	13.874704720043946	1.83968662206765	8.959412074006346	8.636857081137912	5.699966994456645	8.1747377255873	1.4509381182310839	9.209083230104492	0.32019130137953794	40198.6194070821	0.03563353451191939	4.536149227141073	300.49370605174823	86503.86579691622	368.6253761652455	201.99048253045063	79.78187483345171	0.4373696967875121	7.088841450191451	4.1149015743730235	26.956694118300373	0.22812299600424527	0.14111864835190377	0.9415761310372707	0.8409872400246132	-0.256306363291553	0.9588379213741528	0.14215353751886	16.425989508936173	0.0029337529294148315
0.45553380315494063	0.336181201943312	3.7951852492993003	11.2891060754172	12.165525060596439	11.180339887498949	5.830951894845301	12.529964086141668	102.75	5.142569424754343	0.696695514943647	152.27513626114444	1.4819964599624762	112.0	5.494207464345709	10.672890061074694	6852.727137139277	4.423854276156184	2.866269029787019	2.781369953522342	13.038109473491673	1.6653951272963048	7.561670394483307	7.077803925268491	5.347850468763099	7.690259004728574	1.2272896155523056	7.82208819462283	0.8645197021463285	6852.727137139277	0.058035714285714295	4.0062045696524935	183.4323444441893	87581.13922551172	898.9648927531375	198.7329668003752	95.35268136307242	0.35795845625693684	7.6705786976136485	4.0111873242912415	34.006519675608054	0.22180350811169702	0.1374573602215335	0.9253189411877655	0.8239331605619891	-0.5461133422891016	0.9964085800642888	0.1402763930961204	12.538431098130149	0.010354548639176935
0.5226104634072529	0.253327485886763	3.270034231550777	12.908327811741982	11.40175425099138	11.180339887498949	8.54400374531753	13.638181696985855	162.70833333333334	6.746027179507207	0.6950080990146328	207.38028006322452	1.2745522974436334	172.0	7.40879094483198	14.523939032467558	18921.403445200034	4.908165651730053	4.105219735481695	2.435462734840289	16.412343578311425	2.2281810719196584	10.146504696422955	9.481496252223476	6.764794688607335	9.64754888970409	1.6621755413218244	10.488477466492288	0.7711839947222658	18921.403445200034	0.040292049756625196	7.056602010583382	305.31600809859003	204980.66215976354	1597.1798149113868	310.84923168522675	184.0625764200699	0.25924474086385524	10.67016073739816	4.505622842924674	64.9001285382725	0.17860189759695488	0.09956031256175651	0.9075261172217775	0.8058586896909641	-0.5207129430868055	0.9971276825884821	0.09536311656314662	16.522159536981153	0.006400510529103888
0.5997179147577766	0.49816346186268584	4.420340657662492	8.873273525790854	10.44030650891055	10.198039027185569	6.708203932499369	11.224972160321824	134.54166666666666	5.3214610959626745	0.7976060511084619	159.19651387915079	1.183250645122211	142.0	10.826189110766716	22.07919065422954	39515.54277739939	5.402102736236306	7.4680801766781055	1.8391004900588463	24.54802741538195	3.579712170888172	16.15881559370819	15.637474309880801	10.154335717313007	14.393691698068942	2.836039212778487	16.681680678617965	0.2502373755614484	39515.54277739939	0.02648284070620908	17.1711488719089	973.4016251963666	973184.5432384653	-1052.6370953046828	682.8801466098738	417.91658536042655	0.2504923895193911	16.365270438896786	4.928982068382405	138.86268576498617	0.1314697713364762	0.0672433625135669	0.906975817836712	0.8022642006911954	-0.6370983110924711	0.9994663562508178	0.0707178909980418	30.114921774390247	0.006240889662769043
0.6911806938590078	0.3120911945330175	4.49143646842264	14.39142323493998	16.278820596099706	15.297058540778355	11.180339887498949	17.578395831246947	296.5	9.947073897144463	0.6182463235658826	347.80758360271807	1.1730441268219833	310.0	3.7984655117960044	6.750426772753091	8599.018961456226	4.011500501043131	1.6341230096932087	2.8821452003230164	8.830372870572928	0.919995655159641	5.145965453290669	4.978230867383804	3.4994030058431838	5.330969864729744	0.6802769890645487	5.266760944205384	0.6635093510185378	8599.018961456226	0.06869927159209156	1.2578103969461418	89.91953117390896	8332.217793034513	202.76798184167396	53.54399570536381	33.833165810799386	0.23704723514293743	4.663996847228786	3.5166087808733115	11.120353063631361	0.2824972806248392	0.18759058769659823	0.9449912153888349	0.8437454968787682	-0.18678580454436766	0.8825032465402765	0.1968178109597745	9.217334386933095	0.006564210577627068
0.45530496483573585	0.3733522411682348	5.083844625765736	13.616751328070707	15.297058540778355	14.035668847618199	7.615773105863909	15.652475842498529	257.3333333333333	6.199774484604193	0.7032519763469484	278.20858468749964	1.0811214430861387	268.0	4.055281269706242	7.194177697927687	7742.702959040564	3.8017185469800574	1.3607806563806921	4.395772570927235	9.623275033523555	0.9638947793222454	5.227929063970841	4.807186122359784	3.947600608843872	5.675674424679682	0.6306402478736164	5.375005365856594	1.404500284129992	7742.702959040564	0.09364557807975049	1.5594403850761416	71.86146071289456	24862.878521553954	813.1480097878454	86.72263461570388	29.518702368129958	0.4996096756325873	4.044473832788782	3.4291477034948086	12.5504688186049	0.33627437204520005	0.24914022147131626	0.9564920887155905	0.8685183009770706	-0.25158766953392586	0.9301563477571833	0.24133209029237704	7.584225658841392	0.010552278497556635
0.510930450532732	0.2766075915726582	4.983377722921491	18.01605550515947	19.4164878389476	18.24828759089466	12.083045973594572	19.87460691435179	499.6666666666667	9.204951356073837	0.696845365207326	436.98644001159295	0.8745559173013868	514.0	3.0090226216773934	5.405513283740683	8829.834404675657	3.715316195463624	1.3984016931435823	2.42467680347932	6.476585014369518	0.751123247349299	4.0472752363746585	3.8739846373353064	2.657893486788084	3.818691527581434	0.5647848953753534	4.1447154494556715	0.5606042683106475	8829.834404675657	0.08535329830883132	0.7982293179849852	61.751830311812505	3027.716796752124	75.21260748760275	34.78975591844557	17.036325677167333	0.35000717648271534	3.2900506064981485	3.0634375303708103	5.545009927922191	0.3476617215464791	0.25662373298037094	0.9432320589873595	0.8424408385350556	-0.11746943346546378	0.744502640203798	0.26774191030580546	7.569068234418089	0.008881757022539493
0.6665718270580868	0.5653700470169002	6.352838137267841	11.236601887184765	13.341664064126334	13.152946437965905	9.219544457292887	13.379088160259652	344.1666666666667	7.490002249865095	0.7877586144214258	301.4880946957987	0.8759944640071632	354.0	3.420283121873032	6.628162006501563	8392.28131666677	3.8757310647279977	1.8216632450898058	2.5922002354717084	7.999387672138161	1.0200766437611988	4.7140811971314225	4.415349139128803	3.293568951125773	4.705818721012388	0.7717988957698061	4.868984428925109	0.7813167638192962	8392.28131666677	0.08409141689808167	1.4844478359671456	70.73578788799131	13197.765345182826	324.00082222032154	74.9748573237496	24.23184885407792	0.5160488636841951	3.9039617946873477	3.3327741794120582	8.369596391885644	0.3257703550770304	0.2333868125653501	0.9428274072546811	0.8429181107876226	-0.17803834801037255	0.8695688421459411	0.21729054816880639	7.616012825965943	0.007747358293207571
0.4836922537142438	0.4099654965079879	5.227382313841812	12.75078600118232	13.601470508735444	13.341664064126334	7.0710678118654755	13.74772708486752	239.41666666666666	6.167456417539906	0.735193371576995	253.6211465881491	1.059329536741312	251.0	3.556071319350415	5.486204214223818	5178.119846286646	3.5503820757576516	1.0745238768133323	2.3343555129060456	6.157800852482793	0.6077071787869182	4.482202017260214	4.470655706226288	2.7580790872444174	3.3997217652383753	0.44955175511125256	4.54202152647461	0.15774091969365103	5178.119846286646	0.09420485389120808	0.539824623427222	71.5417185722994	1576.4277814645152	0.1330123395864198	25.15171501775911	9.224223595680302	0.46808644075421457	2.3291357544266997	2.690548463618059	3.6273293747416995	0.42423386114342065	0.3447769444638996	0.9590759341850829	0.8684668903489288	-0.16872199683903652	0.8260634570278	0.34617136743567206	8.218924830916631	0.013943977847114507
0.4589110095960692	0.33249975254884806	4.206343754991881	12.650667324553634	14.142135623730951	13.152946437965905	7.280109889280518	14.177446878757825	207.29166666666666	5.805530513974912	0.7609278216168206	222.60174099124293	1.0738576449828805	217.0	9.85037861089786	19.755631383740017	51232.71583355694	5.513711734138403	6.380275737725192	1.820845312602384	22.301057352709034	3.140836306092635	14.932510079097655	15.062132401332102	9.163553888463198	13.137503464245835	2.504402596788293	15.365398291966574	0.052223223382664365	51232.71583355694	0.024145766527214424	13.115607408416235	846.6844480853887	546995.7064960587	-1446.2933678071606	495.47296165472045	305.82569934932934	0.2439327639792843	14.046288727175591	4.829909811931619	97.72286059552447	0.14775532208856104	0.07807484437462972	0.9157974778609412	0.8113222802173874	-0.5482928178807044	0.9987516852249071	0.07552105041366727	28.265576003889002	0.00418629717727049
0.5683660906749457	0.28769727984130766	3.153587582057223	10.961478620154926	12.36931687685298	12.36931687685298	7.211102550927978	12.409673645990857	123.79166666666667	6.230132751354453	0.6963904160785392	172.48802345026465	1.3933734644248912	132.0	6.955624550485988	13.12836066201424	12811.791037093462	4.831030689800617	3.3914984418227796	2.6252829363805437	15.657865355396895	1.960879392331017	9.566262548688707	8.940731873251348	6.4244888986700985	9.233376456726797	1.4185682610731023	9.85185378536871	0.7649631501824029	12811.791037093462	0.04109274563820018	5.545643857839644	278.01198505040907	120879.23399923857	1050.5237295708682	224.7623196280088	178.22902188806842	0.1271771566065256	10.651379596111173	4.3112574119086595	59.89782737515494	0.16817288759506274	0.08891427039038079	0.9056321949568777	0.8008420539183506	-0.5608914406187424	0.997692800134234	0.09527478489305492	16.310141393798496	0.008129664825908664
0.7170917960244191	0.6081739056281664	6.525126137769671	10.729046539788722	12.165525060596439	12.36931687685298	8.94427190999916	13.0	314.5416666666667	7.693711252846675	0.7734162436902249	289.194230540668	0.9194146950557731	327.0	4.231511463738118	7.451174210631668	11351.119956601417	4.1871529357042325	2.0317017696031083	2.8215248386576453	9.79328091641236	1.0811434193738876	5.746525240398638	5.5643096959199765	3.837571758873468	5.955709157538893	0.8154926259794733	5.891765869928928	0.6510208837006222	11351.119956601417	0.061601623507187016	1.6903527275207493	106.98739140420844	17972.21260239725	354.72353705121986	78.43938086475005	33.738091092663346	0.4030541442901485	4.607174862301551	3.54741645769485	11.944175391989344	0.2871322708256825	0.1931528182040435	0.953080676941471	0.8555477942887573	-0.194868059709806	0.898330442913296	0.20351118906485344	9.786549086631728	0.005597137838170179
0.5510833871606101	0.37992599657246784	3.9943076129595956	10.513383261462902	11.704699910719626	10.44030650891055	6.708203932499369	12.083045973594572	136.08333333333334	5.793750858244638	0.7404411446525574	172.79461612606926	1.2697706022736257	145.0	3.870986510907955	7.084420994194683	4224.9296224871	3.999246507838732	1.828145447952009	2.6231878075172994	8.758304528276247	0.9895128009546327	5.26470716966143	4.911438093128673	3.535527125539596	5.22277740273665	0.7156997837431545	5.397911232349493	0.6732825686311128	4224.9296224871	0.07139120095124853	1.4203040900403443	86.34504498764475	9711.435976448684	210.0742260624373	61.48940976595988	38.73095672220322	0.2381463438276819	5.013741144045814	3.5367170685977527	12.58975254954054	0.2715828057018408	0.17630063529121948	0.933201166464159	0.8286810621565617	-0.33947719208371774	0.9661834961932817	0.17321486585498627	8.978274371647048	0.010296853824519236
0.37977796749056847	0.3657608359711549	2.973529183695604	8.129709064668985	9.0	9.055385138137417	3.605551275463989	9.055385138137417	51.708333333333336	3.087484384869638	0.8120440497648682	82.65673174902088	1.5985185833815478	57.0	4.83892937679851	8.991436158581582	2779.23213278015	4.203173295049277	2.241397068565173	3.131331684423785	11.226537768944084	1.3630235611991783	6.781159932604341	6.305618053868076	4.661929157947885	6.564608610996199	0.9604316448129828	6.982725719217904	0.8863981003785367	2779.23213278015	0.062480763311788236	2.7743284382686975	132.0235134004955	23622.25806640752	204.22114218063513	92.60638276007661	119.77981017277688	-0.10210083466842017	8.859665696622217	3.564958135119587	38.06843807739996	0.19156401227334585	0.10847611307481382	0.8801273400202075	0.775948805336175	-0.6666258882144006	0.9978659112542972	0.10962759381372576	11.768975525753017	0.021416775135143375
0.32711893076910753	0.22274327681825262	3.554315004000579	15.957002405512435	17.26267650163207	17.029386365926403	7.211102550927978	18.35755975068582	153.70833333333334	5.2198375651713045	0.6336706289321055	218.98724625995223	1.4246933885169024	165.0	4.498038775316083	7.874826156444848	5756.171074125843	3.918435714812143	1.6731824957623678	4.50271327815939	10.816442324474647	1.0597419851752723	5.749723508715965	5.320935603568366	4.288634506140395	6.527807818334251	0.7127311195847306	5.906427456401405	1.3613553598403576	5756.171074125843	0.08532598714416893	1.8265648710513627	77.40674326453158	30308.281726360387	865.2852803641249	101.58007824173484	46.73332623107258	0.3810874935757005	5.18587207464339	3.6362834536710014	19.11362050823029	0.29086196218294386	0.2020562606859485	0.9465330061349488	0.8533727288387873	-0.3664808006418661	0.9739345831559425	0.19390640112458402	7.976214238496163	0.010911025009797045
0.832239778012917	0.3338545344338601	4.524991666363396	13.553782260398927	16.64331697709324	15.132745950421556	12.165525060596439	17.320508075688775	401.0416666666667	11.279996739629816	0.6638843181882044	396.1424458252386	0.9877837610187767	414.0	5.141947261506828	9.916309450085643	23503.78576370963	4.595076920603177	3.011878761427088	2.095763714401566	11.74637579907547	1.5374296606100382	7.3212906252747105	6.934468935566967	4.78411093145456	6.96226486762091	1.199805994296705	7.534748129894001	0.4447207066943147	23503.78576370963	0.04531027561903428	3.171132961205782	173.2164701197667	39271.69395067609	337.40943750184266	131.94563727982398	76.55026976840182	0.27823518564838795	6.945543686883274	4.01824932930791	24.84614377489905	0.22973460433035636	0.1420827005424844	0.921367894667263	0.8187044666245663	-0.23137645502244167	0.9401210222809054	0.15024313358683694	12.620581904442265	0.003678262585841478
0.4721495050576024	0.41614429308481626	4.657669335042722	11.192438325937635	12.649110640673518	12.165525060596439	6.324555320336759	13.490737563232042	168.79166666666666	5.284504215979195	0.7535147451517301	196.01668351147515	1.1612936075723042	178.0	4.600185672160678	8.835095599668474	7653.278198211605	4.285642877586881	2.3946765452945318	2.840144902824493	10.806087548633775	1.3581621822590588	6.350162601387285	5.908307279446362	4.433079262115356	6.373008286518418	0.9989252132933333	6.557129321110959	0.8508817571226969	7653.278198211605	0.06293397298320919	2.67137986971533	136.48036491935542	39395.165462914316	665.214377936417	130.34779313650014	59.990933946155714	0.3801923470332833	6.212760459462566	3.8235170148628437	19.824490209275606	0.24112940563992424	0.15208812471255423	0.9316501113914438	0.8277820266788058	-0.36555559603657584	0.9801106510020927	0.1648952643327704	10.897870832383857	0.007234627239531605
0.40474150657301183	0.35239624535366015	4.908302501083843	13.928362080469777	15.033296378372908	15.132745950421556	7.0	15.264337522473747	240.16666666666666	5.637386252543746	0.7372326133937588	253.44753537535541	1.0552985511812163	251.0	4.931483933429323	9.716439248658663	12932.407064110015	4.519279753008549	2.736379958794296	2.2950555604419685	11.268564011248117	1.4873418811149102	6.9582762968229135	6.579592682261441	4.65369465148369	6.614869359764427	1.1422287705482155	7.177989559755588	0.6198054446614872	12932.407064110015	0.051538864462468845	3.1059250970326198	172.522642350025	46851.8156734134	628.5454627414997	145.65827236389538	65.90102568671333	0.38410665298166574	6.520976850760868	3.924084107130144	21.390115901175307	0.23625718065705298	0.14742731693582314	0.9301434632245692	0.8261912032130984	-0.3249347308605398	0.9750969143688258	0.1506645299794207	12.3469193406278	0.005211386294449537
0.5188589922927401	0.4723481899134256	4.986315452348624	10.556440267639305	7.0710678118654755	10.770329614269007	10.04987562112089	10.816653826391969	143.04166666666666	5.477303959465833	0.7243673557254511	182.5997991186091	1.276549717112327	152.0	6.572328603976461	11.503345068300305	12622.07537562307	4.6140136534444025	2.755304124561727	3.6942061099187136	15.761090870310024	1.5287951010203085	8.909607563079502	8.76170723041092	6.157170425916235	9.60392044439379	1.1129298323367158	9.112626930609393	0.7978467701589815	12622.07537562307	0.04605263157894738	3.658862648384074	197.22937240592861	71136.87613447398	1128.161070266252	146.35920523152842	96.4103045094833	0.20174206497847968	7.715469095470343	4.114700235268191	35.541745303340605	0.21566414228403008	0.1297488348641755	0.9488861388851502	0.8506406006856004	-0.4445501071585784	0.991410889503417	0.1287053661243363	13.580216648781077	0.00771974714284864
0.5735108184697424	0.4532125043429506	7.334782817516236	16.183981569859622	16.76305461424021	19.6468827043885	10.816653826391969	19.672315572906	719.4166666666666	9.281688516229417	0.7729106498280474	502.35241718292485	0.698277424556365	733.0	6.545892997850351	10.96859542141784	60221.222400240935	4.584440620787331	2.802064564003932	2.2326717284267805	14.545223582196058	1.4271620279764108	8.910029197621993	9.007584204524322	5.806494482057871	8.738729100138187	1.1240822238989778	9.06406050874524	0.026099500319354468	60221.222400240935	0.04459983360910049	2.7685726037185705	231.49042443819656	32179.433558822944	-134.04566612738753	112.32555646267407	48.14167274288419	0.4007998015282508	5.269100719901628	3.827361084575497	19.56891752331982	0.2877129169466723	0.19968092783050712	0.9668943431403088	0.8818436696247177	-0.14921565220274433	0.8548508318310388	0.19546235490396732	14.676083259888337	0.0039740476339960714
0.5794738580783856	0.3737211284672409	4.6687403512970835	12.492578009825658	13.0	12.649110640673518	9.219544457292887	13.341664064126334	251.95833333333334	7.239122376698874	0.7491531973349759	257.513086954633	1.0220463183249864	262.0	1.6911515595436029	2.8239151890493637	1310.9104293495052	2.776577932194396	0.6045051482176484	3.0872993996848006	3.5980498610338936	0.3486030913857555	2.194074713365242	2.135672842706116	1.448697360605234	2.1493525004286598	0.2443385652423499	2.2368448585410023	0.7125577022782528	1310.9104293495052	0.1718139968533302	0.18951107335254816	23.590856626018763	242.0925099111466	15.498363436932182	9.060765139060317	4.635915338769068	0.33657000178028296	1.7150505257107205	2.159006369807719	1.4364937516395702	0.47524125727761846	0.4059176657570918	0.9586199856688373	0.8636326556118815	-0.1256400003288988	0.6913004810188517	0.41486377223971055	4.741336348308139	0.03096653801420346
0.5265982843569087	0.27960407793057235	2.9858668920182985	10.678910386849617	11.045361017187261	11.704699910719626	6.082762530298219	11.74734012447073	100.875	5.623495888516181	0.6879899078872077	152.32028911031068	1.5099904744516548	109.0	7.517218686985203	11.817325365451367	10008.14220270016	4.343611059093934	2.5503636029332846	6.6868036565606745	17.63803871068424	1.5375079781848666	9.36079092543551	8.657460746078517	7.237510622017375	10.400528088666864	1.0132517635649279	9.582161466673162	1.7714553109962927	10008.14220270016	0.060685127514519	4.193411623680223	151.5109556894702	146862.231601302	2850.0402230184677	202.6552552961652	141.48330518341942	0.1968503942682968	8.191252074977076	3.965803138789205	71.81767588098252	0.2362277941013295	0.15220934614701132	0.9427844446869931	0.8594587049336071	-0.5339816156929483	0.9953248618113123	0.1712176945802023	11.664725876912474	0.01173658194639897
0.8018524125819138	0.5532157397012681	5.607439806089738	10.136081466369175	9.433981132056603	10.295630140987	10.816653826391969	11.916375287812984	191.08333333333334	8.127641377934944	0.6807662920733645	235.66836381042108	1.2333276780309868	203.0	9.1830643928675	16.619569962191125	33537.888875051285	5.13997965904113	4.403951847813829	2.5747930336416456	20.850929648842456	2.301342816762529	12.550739767110647	12.161614327120887	8.56821888364238	12.282710765200076	1.697301806508076	12.853453825589371	0.572518772470856	33537.888875051285	0.032201703511368876	7.69020654482541	400.843857012023	228783.10111825162	1276.4866408996884	303.21866784497416	197.50489191813702	0.21940361960325397	11.123823543877233	4.588014550944485	69.58278265059108	0.16388990371231632	0.08580416890702945	0.9352619713689824	0.8326972663561029	-0.5088568575806046	0.9973604712384626	0.08958487707390082	19.348190307199058	0.004887299952938088
0.39779274409231585	0.3876302665789371	2.8429486384062175	7.334176104195617	8.06225774829855	8.06225774829855	4.0	8.06225774829855	39.5	2.917482038144265	0.7927738885677365	70.75104369309275	1.7911656631162722	45.0	11.827632782929406	24.34430119353936	13862.745550504238	4.836080318455733	7.104766231670679	2.6834213214367515	27.530969147723884	3.594204640492502	16.96960706393406	16.07064992281316	11.407584189534337	16.123384958189547	2.42812553841469	17.551666936032813	0.7853792325363039	13862.745550504238	0.03802469135802469	20.093448329106742	753.2553382550185	1096675.8372646293	5301.6695783196255	677.4661274557785	790.8389384054346	-0.0718623412341344	23.572623376331816	3.924495297988639	211.68227255220302	0.08692282688304212	0.03464356323467968	0.8669276895931527	0.7580139330898269	-0.8404072005242967	0.9997630441529265	0.041012041153535364	27.825825470007057	0.025800259288542963
0.8557286235568292	0.49813541902618613	4.143530256650213	8.318079980641558	9.486832980505138	9.219544457292887	7.615773105863909	9.899494936611665	159.5	7.118019132470018	0.8007948714371065	177.6110436880002	1.11354886324765	167.0	8.467068317401814	13.705912579172724	19647.350218659674	4.627318893149631	2.882551301476399	2.8221058990237897	16.521805290082774	1.6458114003173105	10.655019388527107	10.246241142018029	8.05744403279415	8.464361257288624	1.2036644699014378	10.846603325675229	0.8118557788479646	19647.350218659674	0.04779662232421385	4.119365534660392	195.69511635710217	87631.48602300572	1289.476292431955	182.72101876997414	98.88635656626624	0.3037213938094626	7.823553459649726	4.145430589553085	35.56995537775194	0.21244082039313367	0.12627449973048088	0.9339955593685898	0.8326564245356483	-0.4331618191478818	0.9915868945033781	0.12940891092810097	13.216540046318297	0.0061821022852171625
0.4261494771131732	0.3617473444088694	7.146998752185872	19.75687966380173	21.840329667841555	20.024984394500787	11.180339887498949	21.863211109075447	277.75	8.419383938116992	0.4826397004868687	426.5439569025034	1.5357118160306154	300.0	8.254773606483694	14.480500843350363	35197.6319384923	4.6828158418540955	2.5903191025684027	4.761361787434976	19.62860211190872	1.9910378434800047	10.508982928376605	9.538392248660337	7.988589141791096	11.640012970117624	1.2323761217277052	10.831686839775896	1.5556596714957678	35197.6319384923	0.05282222222222223	6.886717606063392	229.46475847872733	472678.3527368367	8118.465535015635	360.12916573736305	144.24119856161187	0.41942902332132015	8.141379081974076	4.241953081701589	75.47643359306893	0.24184820598326276	0.15704743817887326	0.9518109101338647	0.8721977922741064	-0.4083194168753795	0.9900396538196008	0.16533153530253378	13.23626071817206	0.005660083227137157
0.5391390998158272	0.3934959092987591	7.246519413412849	18.415742685423897	20.223748416156685	20.223748416156685	13.038404810405298	20.248456731316587	845.9166666666666	9.928646933859344	0.731043890179912	591.6874991870146	0.6994631061219757	861.0	4.963779635627971	7.7960584752731235	35308.06526975583	4.068536695418841	1.4556328354008707	3.3054589267426007	10.589921718295692	0.8600140431246838	6.31198093433686	6.2036720633024425	4.383920167768215	6.206001550527477	0.6054613095690373	6.4037649775907735	0.6117648764574574	35308.06526975583	0.06800697673477482	1.167102572786139	99.9590489398796	8941.482203716427	222.13461898157726	50.69887208943314	22.354507512454834	0.391807538608196	3.641077241740045	3.2989731008944365	8.57891821621277	0.3385023564188045	0.2483342075041182	0.9702104960453293	0.8854506490704156	-0.11062541789070215	0.75118983131323	0.2536482343581658	9.636087162206632	0.006440621665520475
0.5838382252612981	0.4944784681003369	3.5370213695478783	7.15303415159053	8.246211251235321	8.06225774829855	5.0990195135927845	8.306623862918075	58.041666666666664	4.17621476429807	0.770425681205759	94.09790547842856	1.6212130161394727	64.0	8.085809304157912	16.513030091148874	9382.64647259626	4.8785244138934685	4.365808342500928	2.5849484069991213	18.602100702377623	2.5121291253831606	11.705128332857477	11.09459803497747	7.775334757831129	10.826765944546494	1.7626673560026318	12.1080077277113	0.7218023905006299	9382.64647259626	0.03955078125	9.593821845653688	447.4733363326834	384383.9689425403	2460.6187182470353	404.43735545152424	282.8446668691485	0.19093270138232452	13.396200458299212	4.049063456719496	95.99509039944506	0.15347639898796522	0.08411846749026833	0.89203223012301	0.7890890130490618	-0.7609451926626357	0.9996361509181265	0.08863530056523213	20.412541463357137	0.01710098371727308
0.608658421288111	0.4441069799018195	6.479077009785798	14.58900063047456	15.132745950421556	17.08800749063506	10.198039027185569	17.233687939614086	539.2083333333334	8.879718091915901	0.7779699476414497	411.8057129756183	0.763722827556977	552.0	6.595696619511996	12.191058251311548	50931.052830580025	4.86679155828658	3.8009312066999517	1.7781894469762023	14.103080958945885	1.8364684694368232	9.373322087739684	9.300261157437737	5.8351830341560955	8.26789792478979	1.4883820563815802	9.605540070990209	0.07972769335648663	50931.052830580025	0.03673729258559126	4.4072330948900005	312.234978602463	65808.13298844172	-383.8815993650344	178.7483538361628	83.1016112861628	0.36705041495253493	7.08581898551301	4.163963436021862	31.323705554688637	0.23347481658028815	0.14668994566892474	0.9401105920901448	0.8423696035831161	-0.21246985460474552	0.9319982128188424	0.1511273642688703	16.977574573204308	0.00302122215205886
0.461902150877222	0.3381565324599079	3.7911064670397066	11.211099307948997	11.40175425099138	11.180339887498949	6.324555320336759	11.789826122551595	145.625	5.178430884039777	0.7696397367419412	173.92176511001577	1.1943125501116962	154.0	5.564021217348424	10.577359093322034	9852.180906589374	4.530894872724453	2.780049339353922	2.465187363600459	12.756181314572821	1.579521261384722	7.775389999595592	7.370471873261604	5.282679322798046	7.473501991774775	1.1954643238517406	7.998449893081708	0.6251767629966232	9852.180906589374	0.04992410187215383	3.518511046327669	170.99687851988512	56066.79155278343	626.952640956969	151.00171922268666	90.33384673631673	0.26469020564326917	7.479262115799061	4.036169519188724	30.866726010066735	0.2195953056139519	0.13209651425512242	0.9251225963959517	0.8227179219431454	-0.43984378875021196	0.9911419502185369	0.12992293476662722	12.481107089028395	0.007198026679657078
0.512451186196102	0.3095576404787658	3.8684982546301994	12.49685922352661	10.44030650891055	10.44030650891055	9.219544457292887	13.114877048604	159.125	6.404030332821909	0.6954849822823946	204.18412764051786	1.2831681234282348	170.0	4.185292237087663	7.5733435221981775	5531.723534000838	3.9494338863159233	1.5644589281677126	3.707264859726121	9.747496565241947	1.0763616073979567	5.53917213581269	5.0759963992236345	4.00053595610668	5.746960609135267	0.7389493628830289	5.704344852829721	1.1926601054758519	5531.723534000838	0.08110726643598618	1.857122249841211	75.69201216118867	22178.17765860496	642.926572351999	89.80733405602506	48.94471467703032	0.3024795365908471	5.42291637347573	3.710345110552176	18.40570309075769	0.278057190302841	0.18866067970948697	0.9262114727521367	0.8271581473174575	-0.34065081368141736	0.9693017391953755	0.18193864418801112	8.089497899500174	0.010081405789359194
0.551490380063034	0.3653218991437169	6.302899557158292	17.253002275340588	18.027756377319946	20.09975124224178	11.661903789690601	20.322401432901575	421.7916666666667	9.51486478205597	0.5557873268014991	489.3739131885022	1.160226604418063	445.0	7.2895095110536285	13.036343606472231	44102.41103423669	4.854276646050298	3.233717282903074	2.968732509052513	17.2809210029498	1.8158494152982885	9.711723930250965	9.091490624066992	6.743506012613113	10.537414990336686	1.3448887170781387	9.955226850753833	0.8067855351610782	44102.41103423669	0.04030299204645878	4.788959952560885	262.7975949955502	141618.57588521	1903.9140028879833	226.47962781121592	114.11286383245617	0.33800561815025165	8.256688414752743	4.352633460664421	43.450644954335225	0.21202618920980718	0.1275302643084869	0.9497839173869338	0.8549355150299517	-0.2887581298592375	0.9709106537710995	0.1329776748410843	15.318256869918473	0.0030938237356848333
0.627831715766494	0.35347519543742745	4.6002665289451015	13.014397016606065	14.317821063276353	14.0	8.54400374531753	14.317821063276353	326.4166666666667	8.170851208602127	0.7494725380291947	305.8979857659566	0.9371396040825833	337.0	8.8260625348585	15.906946150954537	53026.44160659374	5.255426466569997	4.10520803459811	2.603698819189301	19.67253273345375	2.282047303466062	12.236699607017473	12.034174577069795	7.992705994560587	11.679826738893162	1.6932079361104662	12.543862699114047	0.5392733601285681	53026.44160659374	0.028766652871822417	7.611674141843152	474.77568065447315	260360.81597358236	1706.990035793397	311.82745133388704	185.9215625449054	0.26034408460169317	10.907929739333706	4.632974196880269	60.92187379987102	0.16600235403767705	0.08816193539196776	0.9333258760779757	0.829391397667512	-0.3895274589396008	0.9916733188695652	0.09371771654549264	21.05066419477975	0.0029742009296004836
0.5405564637753778	0.5214790872234887	3.966009218331923	7.605308276978368	8.246211251235321	8.06225774829855	5.0990195135927845	8.306623862918075	81.875	4.111098548125039	0.8362053529318207	109.04490784822322	1.3318462027263904	88.0	11.614537415652086	21.284611708009905	23710.186801742584	5.206717630483559	6.214712113196661	2.3934107730802214	25.71919137833209	3.2469888566524405	15.94961347212771	15.40453695008634	10.489738754457417	15.229452623874675	2.4592238268116247	16.414443058748382	0.579315449604405	23710.186801742584	0.032541322314049596	15.043771018615189	829.7298230984942	873458.8634059528	3781.3389447743384	627.7822356181886	395.59830350571644	0.23192436943610456	16.427526877479373	4.642929449655045	118.47639702141932	0.11864063081774706	0.055143876552407455	0.9162970629351181	0.806000071127207	-0.7361236436359525	0.9997538817819147	0.05836365252201911	27.77144642863381	0.010605176204256947
0.7230829879522949	0.4287165976915441	3.1044932275427355	7.2413646783425385	7.280109889280518	7.0710678118654755	6.4031242374328485	8.48528137423857	78.0	5.2361076084681315	0.8228597105786686	107.28888395058897	1.375498512187038	84.0	2.7903609820814226	5.354142502257371	1283.656334888758	3.534052988664243	1.3366468470617248	2.948074617150918	6.41459335148953	0.8165756504752744	3.777794356694836	3.432275335834966	2.634486116631707	3.780107234857823	0.5700306556863509	3.909171655784634	0.9737734933123374	1283.656334888758	0.10317460317460314	1.009892832914626	47.87679932945835	4499.660879028119	135.87028369748833	42.115561608795446	31.145293820877516	0.16180933478804602	4.453898544415003	3.311759621651297	10.484544595753594	0.2953930101007598	0.20206475094540308	0.9060320829815229	0.8021248332114814	-0.3625905230643148	0.9637658134679364	0.2070145186386011	6.716085773152434	0.017206411643222456
0.541151197727228	0.3459337437590845	5.394943322192344	15.595308117584207	14.866068747318506	14.866068747318506	10.198039027185569	17.11724276862369	397.0	8.439419666755853	0.6830997303641796	382.4080404336531	0.9632444343416955	409.0	2.942029393770393	5.234702819119169	6658.755300192371	3.6014059111259047	1.2478071115711344	3.0408658869563965	6.8196755249143495	0.7120695104667407	3.9405237220647096	3.763121075090571	2.714056950083683	4.105618574830666	0.5227435577711949	4.03491949189743	0.7779734512798563	6658.755300192371	0.09435022507039055	0.7528481019391068	54.61973911484604	3204.6188320769206	111.85884440368862	33.15249750438869	18.37040936700483	0.29469817749121685	3.412756300454482	3.0868572595990504	6.019110876348048	0.3407208979180567	0.2467541973904737	0.9508751515644162	0.8520965262774965	-0.13819711742717694	0.7826077362929612	0.24443098610822359	7.134090788305935	0.010465411828073494
0.36928411006709	0.22556674788358053	3.9614391879765902	17.562159427954192	16.76305461424021	13.038404810405298	8.246211251235321	18.920887928424502	186.33333333333334	6.485426415208418	0.6231027173294125	253.19289512542062	1.3588169684727402	200.0	7.3607211320382735	12.962748879883959	19854.796594890257	4.736630663802544	3.0282422978420165	2.9428412654760123	16.91973463444568	1.8531805274555364	9.709286832768788	9.053791561045278	6.768430888871166	10.151303745574513	1.3512437421768613	9.963633020863991	0.8635906799169317	19854.796594890257	0.0455	5.003732173473909	245.3299909673822	153147.93257719226	2181.713227526342	232.12897426310045	135.42526774605338	0.26867645373543164	9.265670934441854	4.355857306050968	47.328860183665675	0.19666727716260013	0.11503524332414891	0.9328830386119562	0.8307636032069473	-0.4549813143093344	0.9936391258955944	0.10244120543169447	14.866968417768108	0.0059394011694744
0.508298319778264	0.44599929967143465	7.104300812160975	15.928950600134746	18.027756377319946	18.24828759089466	10.295630140987	18.920887928424502	439.625	8.096658825879462	0.6675082504992687	418.8730387170908	0.9527962211364022	453.0	10.805077559617105	19.7168731000777	109075.45111978777	5.536083076073389	5.503893859611004	2.278507604609305	25.43009241860083	2.7964715927117454	15.154134164971886	14.95294459653219	9.864648419292035	15.565443999308794	2.1488601376321155	15.517237521820123	0.32408627289895964	109075.45111978777	0.02331769074455798	11.136878018614151	665.6634379765068	462608.9253295276	294.911025011588	432.74301821043923	270.4128634078956	0.23481612277216918	12.949879464645768	4.936274192762212	97.04405201977512	0.15219741958111482	0.07890235443563234	0.9426653118612929	0.8430926544875652	-0.3843056487457857	0.9929358137578521	0.08667512096936712	24.998846834636463	0.002116027701490721
0.4285736723668064	0.2803153249096597	5.2727434830718245	18.810043599190053	21.02379604162864	21.095023109728988	10.0	21.18962010041709	502.625	8.061489462684621	0.6977350382877846	438.15016810580806	0.871723786333366	518.0	5.521700947456495	9.80819009234257	30475.766527089476	4.527870926923958	2.3689138388657227	2.9688178031811665	12.717695006038324	1.3426735449694864	7.490652379477506	7.265830683106408	5.169875399714063	7.5478196063242615	0.9810264149363617	7.670301566044998	0.7297326838544576	30475.766527089476	0.04947749735394522	2.7236530439003093	164.6856077034751	49974.294429787835	907.1530785332691	130.64802197364602	48.78561281427021	0.462172324533208	5.548719477572811	3.7760360701088453	16.290593210114885	0.2566172536740756	0.16326991041227829	0.9554607504766225	0.8587988629928763	-0.20387634184818412	0.9182790060587188	0.17056150310933627	12.006927247821684	0.003801233613084272
0.354850322421139	0.25700393948288364	2.9699300220152445	11.555970807260877	8.06225774829855	11.704699910719626	5.830951894845301	12.806248474865697	74.125	4.100639966845792	0.6483421138903444	131.62034638475762	1.7756539141282648	85.0	9.014925834646924	12.354795992379408	8881.534897312546	3.592082520895668	1.1243593382076806	5.8741250111160435	15.143252582948517	1.027080363203018	10.121049339603879	9.624876928971414	8.79767817388013	6.345574409068387	0.5407390922972273	10.221968785451061	1.863759360996735	8881.534897312546	0.10698961937716263	2.0530061160397257	54.580912192980186	33822.88948687272	1139.4422531785397	88.30406026355755	58.913578948602044	0.19110261534788658	5.045268895279481	3.298760767740537	32.70881757675856	0.33314905696229197	0.25226787742256473	0.9377223591078588	0.8608124374193292	-0.4509886969350912	0.9807454134372099	0.2604320699581875	6.85482965007066	0.022401414482371103
0.5279731635214401	0.42451752696824413	3.5900034013240867	8.456667094436918	8.246211251235321	7.0710678118654755	6.324555320336759	9.433981132056603	87.58333333333333	4.464893278697525	0.8112646244167392	117.56261355095381	1.3422943507244964	94.0	4.836318782724124	9.006793602700501	4175.938280222251	4.228434900800618	2.4257281049277273	2.923000173990184	10.929229128770167	1.3027279408709487	6.473036507193854	6.0921925067796305	4.44002354401747	6.489205584752697	0.9096423965419387	6.665198820853981	0.8928413881671914	4175.938280222251	0.06269805341783613	2.524673698048883	132.20408835433955	26875.021990000234	423.7578559254667	104.82726784087504	79.56598052548497	0.1478695233304412	7.139542644347474	3.828603277823113	26.875661082218162	0.2213128617161792	0.1330847020203504	0.9137851515722164	0.809091408535171	-0.506702712607587	0.9932478725987575	0.1395469997694586	11.216933712265886	0.012025382803911303
0.6775280070486409	0.3464251001347752	5.315704878843623	15.344456498029647	17.26267650163207	14.866068747318506	11.704699910719626	17.916472867168917	335.625	10.396299030354594	0.5451683011778504	428.40684111442556	1.2764449642143034	352.0	7.5288664379833214	13.80674455358784	38456.121889974704	4.912379060340735	3.55627497331729	3.097344428071722	17.424675125544173	2.0452673088392403	10.153238987839957	9.34853549769719	7.044823943038769	10.379851182505405	1.489750152919687	10.4522890449096	0.9308451538996623	38456.121889974704	0.04004713326446281	6.162084334143851	266.8345353162986	223128.28083684001	2739.0321846808033	278.25534214661525	170.8294593585482	0.24819155969344858	10.199640658712555	4.57366380357002	62.828509272721426	0.1837036010196849	0.10402294298809746	0.9232087371654936	0.8227029686761645	-0.3661190061706097	0.9871263068720795	0.11074635897641229	15.487956970975251	0.0035198690148445207
0.5735023350297029	0.3904118801817019	3.985808042999243	10.209238615239384	10.770329614269007	10.198039027185569	7.211102550927978	11.575836902790225	147.25	5.855022184715198	0.7514067594654795	179.46477931805828	1.2187760904452174	155.0	4.200467080173033	8.323964540357029	5908.109744352156	4.243086312163972	2.3635195996000258	2.3585882734777153	9.55631343195954	1.268311035198992	5.98500419854365	5.739090985668341	3.9624397412901766	5.593873690669363	0.9553052214529989	6.173883466695536	0.6085958809412376	5908.109744352156	0.06039542143600416	2.2965618037513806	133.78086859300387	21567.523673890566	201.66570500692765	98.83357037464314	61.285065811524085	0.24627804783410745	6.343382163791191	3.761296978723528	18.624471563304738	0.2393864279297326	0.14830595526566312	0.9149576477762662	0.808080166802937	-0.37831930185891527	0.9800674415182519	0.131989137830314	11.14951587934447	0.008470296993811738
0.7332803351362176	0.36597392941734236	6.152418268865239	16.81108345247528	21.095023109728988	19.4164878389476	13.45362404707371	21.400934559032695	773.6666666666666	12.327236908033994	0.6720113558688318	606.4710897090696	0.7838919729113352	790.0	10.505916248910102	20.364418721663	182604.89737143484	5.577964106006333	6.267883672383467	2.099442312780433	23.616960809288166	3.1548248945423714	14.748225920852871	13.942913067091725	9.773835318574193	13.843125490713973	2.4692735531557397	15.20346801590601	0.5218555767911359	182604.89737143484	0.02337125460663355	13.635271898160484	699.0735090184318	981520.316248562	5477.424672335559	695.9217033256023	190.89112017858375	0.5746264308403333	10.720066441586338	4.722252092078295	69.52288626087254	0.17896476556380242	0.10039923269367111	0.9482580763768913	0.8524410885535664	-0.3093969932441304	0.9848355111853204	0.10379640324932339	23.926161498190837	0.001462430555659013
0.4542487107340299	0.2896815070039767	3.5826729745312003	12.367627507827132	13.038404810405298	13.038404810405298	6.324555320336759	13.076696830622021	159.54166666666666	5.617978850269198	0.741493672751953	191.84894917152113	1.2025005954861603	168.0	9.216130351371696	16.733394434971302	29017.51563790581	5.230623710100518	4.3637993929528776	2.8826892423885733	21.367007434153575	2.3530720801331646	12.819509783933105	12.480009515016578	8.490789275385204	12.87621815876837	1.7126744339390736	13.142423953308118	0.623740493379717	29017.51563790581	0.029195011337868473	8.383476268130366	489.91470735281325	272453.84632627346	1353.532718511584	325.7966453662536	236.49396842872468	0.17242515072029463	12.115033599183745	4.624692102886131	82.22850629372388	0.16103050452434833	0.08568714202890738	0.9312693578896974	0.8298505277042091	-0.567144254229561	0.9985940492668021	0.0927708058450659	21.615201380368962	0.005679575746580399
0.4425432051913768	0.40753514408498137	6.634013485789369	16.278383796038973	19.1049731745428	19.1049731745428	8.602325267042627	19.209372712298546	508.5	7.203888140434459	0.7478549017221912	411.9654087885279	0.810158129377636	519.0	7.226676316148762	11.472748694050145	45952.717246121	4.572208812152266	2.3710589163939595	5.226110844203518	16.94071212424316	1.3599093054367402	9.241740844628046	8.979691962432446	6.766490394351011	10.17422172989215	0.9351626525341942	9.409616411614271	1.2181764012770675	45952.717246121	0.048748705269136945	3.131107174454295	153.69943004820422	106276.46298878497	2055.145099052929	146.0023012574385	63.620378656644036	0.3958010886655047	5.967052657782291	3.961080738930249	26.696992238000526	0.2605123264883225	0.17008562777735986	0.9670856629157107	0.8826682761300936	-0.20655097632571368	0.9221701815685373	0.17285203654098374	11.53655520337352	0.0038060756871042007
0.6777991131585084	0.56238217699393	8.553400250934622	15.209230663486945	18.24828759089466	21.93171219946131	13.341664064126334	22.15851980616034	636.1666666666666	10.308803055534643	0.6021111527577923	594.0933976069787	0.9338643923609831	657.0	9.612927984060788	17.292556659667362	109506.27069987822	5.126250990788674	3.6242495466757045	3.7191860732893907	22.439754793765857	2.2967240498299533	12.57724067538396	11.802960984985877	9.085739408126702	13.354015385639155	1.553837903143126	12.910314136802626	1.1617733318921126	109506.27069987822	0.03564238536403421	8.489228104392954	382.4016504925948	781352.3492344965	10857.717206548754	488.05554611319525	107.56349263800706	0.6412535024256972	7.627465947402926	4.315296704438573	47.96124209805787	0.2260066112762105	0.13867565239762938	0.9681243113133328	0.886082309605807	-0.30011312146204694	0.9784300527136565	0.1451670065260276	16.947110479197445	0.002454470955816135
0.21859114635194113	0.12312282953266993	3.541700709132991	28.765588986023275	24.331050121192877	21.0	7.615773105863909	25.88435821108957	293.0416666666667	6.2879030719435995	0.5896057415418591	361.86118769031054	1.2348455146548347	310.0	7.353359626342323	13.863773729427285	33331.385452746676	4.955539735238856	3.7764328187186695	2.539082391513671	17.42575388599843	2.073308128518888	10.073994122896522	9.41819280140729	6.936200657115028	10.489553228883402	1.5740751702383966	10.369213964166555	0.7036912341528788	33331.385452746676	0.037023933402705524	6.035240646512993	294.57598698318213	168224.34519267135	1661.7159119249623	259.62771339063215	163.8566144505399	0.23721084734347464	10.074057133392422	4.518558177484056	58.139653889722084	0.18117383483889857	0.10076529962887269	0.9281399173194976	0.8267916375773167	-0.3883077453683436	0.9898644745086951	0.10981994931576677	16.447340298413614	0.003758230757082765
0.8886450646479128	0.43582585693838993	3.6800533916734812	8.443861999206044	8.54400374531753	8.54400374531753	8.94427190999916	9.797958971132712	146.25	7.50359629216251	0.7752835644141922	173.14932269244431	1.18392699276885	154.0	3.758197315935946	6.985449130438244	4223.0837280758515	3.945904950898502	1.6072969968665163	3.2636517831032834	8.74550998355914	0.9842092181726871	5.087158648362427	4.862289920851573	3.5944972326243763	5.151012750934764	0.6838152023434175	5.2366613038158345	0.9963817136788663	4223.0837280758515	0.07522347782088042	1.543438497273511	72.20403553330813	11817.961905880431	279.4562989091349	70.0977536285705	41.296162414182966	0.2689765538302443	4.989929910866797	3.5977632623263798	15.414656775243627	0.28461930582074835	0.19309793081257365	0.9257550851617087	0.8258526911296619	-0.3214265648172795	0.9612171941425119	0.19643877942503218	8.060025112302565	0.010261355434830092
0.428506056569712	0.28858975335943077	3.959261789293307	13.71934291915816	11.40175425099138	9.055385138137417	8.602325267042627	13.92838827718412	108.95833333333333	5.878821533016065	0.6116455619922524	180.36735221768913	1.6553791408124434	120.0	2.765166985319201	4.22891960241539	1475.926275758066	3.0413141960533077	0.6947017419160701	7.773013275932725	6.554645575382795	0.5323454456997935	3.421664933798452	3.181889652648868	2.698965521926604	3.8556800534561906	0.2901945058989344	3.5070479938713723	2.1374185439332156	1475.926275758066	0.16125000000000003	0.5915947121312503	28.69833991501696	4135.753643680193	226.22119906237015	33.118063068377175	19.812138656371037	0.26681035400381126	3.082130756050407	2.907599398033544	9.900872921873221	0.408100465122548	0.3379248178449231	0.945980929112873	0.8649639905152783	-0.3098564684365178	0.9295637353695623	0.35467325495667296	5.034815747941204	0.031067891073503648
0.6642755410195618	0.3936339396842741	3.0837105368408526	7.833954915864814	9.055385138137417	9.055385138137417	5.830951894845301	9.1104335791443	81.54166666666667	5.203904640058955	0.7985790647465081	113.87260601511042	1.396495934779075	88.0	5.562061448267513	10.790264109855801	5629.060185956405	4.490879920714349	3.221856816099857	2.4252878990680524	13.024753667758832	1.7365417745263676	7.7376848635804745	6.993055120339497	5.3385471509904585	7.686206516768373	1.34376010971403	7.997911791351032	0.7292893211268997	5629.060185956405	0.053977272727272735	4.094825974149489	173.18184108617896	62065.61439099516	597.6365864588681	164.05627102871864	129.00684267978062	0.1354373385570747	9.13809186917692	3.9866769143499496	42.33359576908253	0.1866107192345881	0.10560897336264173	0.9028798625637111	0.7976167227183093	-0.5977052810716654	0.997848885566061	0.12531006385023036	12.81397334885433	0.0117776841468866
0.5473246837794848	0.46882576145931043	5.511138980102973	11.755196563747887	11.704699910719626	11.180339887498949	9.219544457292887	13.19090595827292	212.29166666666666	6.433909242018999	0.7100123478152947	242.38562172421	1.1417575900649737	224.0	2.474223083191348	4.49188822035416	2580.6934662665053	3.3911392431951644	1.0504274221856482	3.318492739862662	5.768777668193096	0.6147745872111955	3.3071092732511858	3.1382429987445284	2.345239851380883	3.4235378168122126	0.4366124148286784	3.394252933180443	0.9482951158836261	2580.6934662665053	0.1118861607142857	0.583981229180059	34.38941296021618	2034.2811719883077	81.63898888420418	27.534219702315873	14.373308425325549	0.3224239989483142	2.993584009946702	2.958815287876049	5.129610220952076	0.36648780441623063	0.2761618922682014	0.9456870989274864	0.8465234099113216	-0.1699394363170374	0.8325852334459136	0.2815362630736438	5.575092653501997	0.013544623814635547
0.723152176724891	0.6249605605965797	5.098553492686644	8.158200395589168	9.219544457292887	9.486832980505138	7.211102550927978	9.695359714832659	148.95833333333334	5.899620374228173	0.7979629667822128	170.29867060426187	1.1432638026579818	156.0	2.026137962866808	3.4693933091050235	1144.7489964746392	3.0635998551925896	0.7893164652790041	3.811766616545513	4.63769306959519	0.4887253265952526	2.637301552000074	2.4683813680927207	1.9110711896008783	2.7266218799943114	0.3271143197844408	2.7088991477694675	1.1667942529415622	1144.7489964746392	0.14776462853385933	0.38277511660414815	25.177840867648953	1153.8745801162725	68.7037631192554	19.61803700003168	9.662580587825694	0.34804061741399916	2.452101125190488	2.7036726252172825	3.3989983431704616	0.4115808185580747	0.3280173254992232	0.9429154993438652	0.8439898472039531	-0.177310689731895	0.8208812523151146	0.3177548998044497	4.762241213036402	0.021255238861557432
0.4749715323739338	0.32445581773133547	3.371571286263723	10.391465037793038	10.44030650891055	9.219544457292887	6.082762530298219	12.529964086141668	106.29166666666667	4.935650072610716	0.7405108810959747	146.53864046088833	1.3786465586285064	114.0	4.789388519406533	9.139813181943772	5267.111073115294	4.240783402343673	2.10757337911853	2.7047838470825067	10.913087700733556	1.3174778004038374	6.605007521002783	6.291014161133024	4.517096055918018	6.395991644815537	0.9537416049173981	6.797258911615598	0.7583764321730672	5267.111073115294	0.06048014773776546	2.5766043590343446	122.20655853617083	27518.633967313763	338.4571889808643	104.89139638147178	77.3688086377115	0.16263767105554006	7.088454081614764	3.844127556278043	25.218947315096326	0.22175781391733101	0.13292713451707316	0.91018588012633	0.804083487082077	-0.46727340500798714	0.9907749597800639	0.12984877431088204	10.734707391432504	0.01076347299933161
0.6567129727376259	0.4927406238795304	6.424670948199461	13.038646778533572	15.033296378372908	15.033296378372908	12.206555615733702	15.264337522473747	431.0833333333333	8.562648486406651	0.7552797449803222	365.38477026588214	0.8475966060681589	444.0	14.773411429747611	29.31965603142157	229906.92166055148	6.048940485717385	9.560325650806025	1.726319872835297	32.7369568183925	4.64716797259042	22.123384844487315	21.85844688408871	13.655831687851961	19.08112513054054	3.7825301733254144	22.755403360924173	0.021987855337191095	229906.92166055148	0.01618172226280334	28.364225141068218	1827.279968310887	2909427.1233079624	-11971.468154210823	1157.233495489225	503.320980348918	0.39659558234447556	17.51085764873592	5.328412596179878	183.6999792553417	0.12984997132430776	0.06434742009021963	0.9308843971988021	0.8312927753556647	-0.48104613973922855	0.9984535180644047	0.0649353875391831	40.78110368663794	0.0018818202157370183
0.5702143796076974	0.30556481529255614	4.426213805294228	14.485351662809903	15.132745950421556	15.132745950421556	9.848857801796104	15.394804318340652	323.7083333333333	8.259755811808477	0.715052236052063	318.8469560439501	0.9849822300237873	335.0	5.39832933075008	10.899440364042507	21633.084947804404	4.688276718984509	3.075767648408023	2.0839505672021597	12.305204227248991	1.6909951325809522	7.791391656446972	7.544555666011157	5.0465052140363325	7.2586990132126585	1.3211675530794176	8.035942569389144	0.4179345520829687	21633.084947804404	0.04331476943640009	3.8705890343691025	207.23277427098245	54888.52526484789	155.3552243895904	162.60464026366907	90.5378940210035	0.2976806336094253	7.692769143184066	4.125528832304156	26.92035607800761	0.21498478349511513	0.13050249878931916	0.9187837672550047	0.8125699869038627	-0.3033217547134891	0.9714444895952047	0.12447104285161349	13.752355837882552	0.00428719934265032
0.3045091225415713	0.18998260999201935	3.3700508446402906	17.738733270281198	16.278820596099706	16.278820596099706	7.211102550927978	18.681541692269406	201.91666666666666	5.4016061031323055	0.6687353391786371	248.89220535802127	1.2326481486984133	213.0	7.284602223577225	14.088600699359137	24722.191392048455	5.005877613921677	4.304210977357304	2.109692729246993	16.495151055713908	2.208602270096254	10.457855591697674	10.28107494961709	6.778700057877955	9.716450997835953	1.7263790021043988	10.773422216443047	0.3949862372952796	24722.191392048455	0.035244329828737694	6.699882676946305	334.9777436210856	154270.65888512362	549.4620293121695	245.70593096245628	198.1686538668305	0.11650253294353637	11.354345469673813	4.541272504721028	62.47869073189725	0.1625747833008764	0.08670503708081927	0.9002799565370097	0.7944565094103433	-0.47544758312940405	0.9957317621181966	0.09260483482859883	17.97010035003817	0.0051306321564837856
0.852083840808737	0.36378244691854206	4.694305027210513	12.904154851269276	16.0312195418814	16.0312195418814	11.661903789690601	16.06237840420901	342.625	10.995421828060222	0.682462798030445	346.9640733732805	1.0126642053944706	355.0	5.223046727933036	9.551563865031767	19446.79254400979	4.525155485752141	2.32716599691914	2.5746834597595676	11.843457455018196	1.3252747646753578	7.227193909093503	6.930897563568848	4.811103899201414	7.0323535558167825	0.9803797177472102	7.401330779465935	0.547156910392217	19446.79254400979	0.048284070620908545	2.5473655074316146	155.6544393602056	32319.718950626862	430.171856159452	110.1113389164876	62.01175062009221	0.2895160654774103	6.302244631175976	3.9141427328592804	20.51012164790425	0.23446864760103267	0.14388934619155397	0.9381332841812952	0.8351415821883827	-0.24983978472125468	0.9477263273641134	0.16082726790385743	11.982703075015282	0.004245708582683801
0.8612964747171452	0.43236967338028587	3.5266276499727245	8.156510197399804	9.486832980505138	9.055385138137417	8.246211251235321	9.539392014169456	129.91666666666666	7.025173479014898	0.7737951709469977	160.31273454018265	1.2339658848506683	137.0	3.500931957101544	6.928741469067855	3478.0893820256433	3.937046480612005	2.245032394564278	2.1650312703286154	7.988245109696636	1.110175657643565	4.8699569567130165	4.516465527071999	3.3086286399674525	4.679616469729183	0.8675274790671458	5.038602359525254	0.6506204999872527	3478.0893820256433	0.08061164686451061	1.6710329771759544	76.37092578225564	10631.966099692858	170.2926674101242	68.02374759761517	49.966742698128996	0.16571141081659757	5.592895776070751	3.6348216784730454	16.49013060936014	0.26462656970663495	0.17608757970261738	0.8959989039813416	0.7951442096204695	-0.3456516841568158	0.969644211636738	0.19181333300642223	8.470633352645832	0.010320367588045767
0.8278179484547125	0.3521828757545203	4.510968342218378	12.808596478616492	13.038404810405298	15.264337522473747	11.180339887498949	15.362291495737216	322.5416666666667	10.60318605951256	0.6504322641493469	349.68145378754184	1.0841435074151924	335.0	2.872475852370737	5.399692838653939	5491.502414808738	3.710837570900573	1.37708435662869	2.55570269023426	6.8072581509699965	0.7819881450242148	3.9392301369122698	3.764707440747227	2.705973329693796	4.1012848212762005	0.5886714903575162	4.048770742066921	0.6819631080295612	5491.502414808738	0.08809979950991312	0.8750104502592733	56.91131143024426	3635.0058536604793	93.38093856220384	38.05310466189038	23.278270849751493	0.2542356844395829	3.8267624374185187	3.252903748179145	7.765144038282221	0.3239186100878816	0.23119639435423872	0.9393544823017108	0.8387002870962896	-0.14715440837196014	0.813664608003167	0.23259091461861972	7.293333579156148	0.008695177189588474
0.6827805583113915	0.49373751878716277	3.6614533616837472	7.415789204510714	8.54400374531753	7.615773105863909	5.830951894845301	8.602325267042627	93.04166666666667	5.063356693375415	0.8492016375885905	116.92973239152671	1.2567458922510708	99.0	7.851820675389515	14.787085761854398	11997.535663317833	4.879110222128235	3.890718304182421	2.638126029264016	17.597350242717795	2.114446344237383	10.712948025359912	10.139892448069096	7.1250900615301624	10.472260181187632	1.568692287028235	11.008507115971828	0.709928257781528	11997.535663317833	0.037853280277522716	6.419973528339487	367.59110160318806	184223.63536842962	1551.5904965386771	276.14782967511866	179.32453139213706	0.22330073017714872	10.833688503473802	4.356991468683527	57.8834879482627	0.16402819158996634	0.08484446203440785	0.9212334573896486	0.814894251802567	-0.623941959601506	0.9987817716363867	0.08866461441584918	18.52219481913087	0.00945284290688716
0.5076193641387898	0.47384437838260374	5.100026840958875	10.763083986280574	12.165525060596439	12.165525060596439	6.708203932499369	13.490737563232042	194.375	5.463549849288137	0.8026942228955913	202.15954809306527	1.0400491220222008	203.0	5.422830688674697	10.240959762701372	12636.602370666647	4.557006629004779	2.7459716586838763	2.1796322963394323	12.332561887999391	1.5395273438891655	7.6824523313416	7.460627222647309	5.050951714752772	7.281610173246619	1.1927495068369531	7.889820832053455	0.3819674490519433	12636.602370666647	0.04768375840229076	3.2291989385686852	189.8858746697664	43251.19536018326	215.63332832977903	140.2298905664262	66.51303936314918	0.361443271973343	6.588284694104406	3.944273025665488	21.369833803170938	0.23453626695968394	0.14690801951602422	0.9372467321474282	0.833410119983379	-0.3522767242233259	0.9802471677100926	0.1503203649288371	13.090988784568095	0.00571049779994484
0.6440246717245102	0.5256278588362866	4.903771395568174	9.329359761152833	8.94427190999916	8.94427190999916	7.615773105863909	11.532562594670797	150.29166666666666	6.008337857576308	0.7320316086275642	186.7429539111103	1.2425369819425138	159.0	6.209789484963366	11.837418317744536	11682.395308294208	4.5332013460764555	2.7751992814195106	3.287272965208181	14.532746771053489	1.676599800918512	8.31604969226212	7.652391898014165	5.973152360064814	8.559594410988675	1.1705959576217242	8.5717083669998	1.0707069763438823	11682.395308294208	0.05383489577152802	4.317501844721534	190.02941585966107	115730.02040127208	1992.5231835452237	200.96134343749537	119.84136392983184	0.25930681723527704	8.440731568603145	4.230187087113281	46.0768869155847	0.20888412365290968	0.12497195695546301	0.9270311032203732	0.8280210228988124	-0.4650623814193461	0.9935712748136053	0.1323325683350425	13.02492392121626	0.007214219421360397
0.3289884406802737	0.19868444332932983	5.992418521101941	30.160481720097202	30.463092423455635	24.331050121192877	12.529964086141668	32.93933818400121	841.7916666666666	9.922449851260678	0.5580905220213417	772.5309581615073	0.9177222687658356	865.0	5.692509633175184	10.507708388726064	54449.78224312888	4.621186386897025	2.65855446518985	2.613300976390436	13.101519309507626	1.490537973161564	7.726996609648685	7.324547112138526	5.266291609072464	7.835227700435162	1.104928108387733	7.933960242940796	0.7271879515786058	54449.78224312888	0.046038290621136686	3.2412485310429004	171.26120189109568	66615.09680571734	1162.8503938717356	164.07741320345252	59.43349341383484	0.47650302197689204	5.975829442225428	3.9365248770331656	22.0141742229774	0.2574917063127915	0.16731767867878336	0.9503335310019307	0.8553524570597713	-0.16109983113406928	0.8795693143862191	0.168454479158398	12.042762085271416	0.0028846261614791525
0.6656724449342152	0.5146925520299392	4.222477187548154	8.203882436018885	8.246211251235321	8.06225774829855	7.280109889280518	10.04987562112089	87.79166666666667	5.461098479137557	0.7055408963031563	135.3933896808602	1.542212317200116	96.0	6.966207415163738	12.36026804189854	8272.200118983084	4.497526991596684	2.0036528681159984	4.749566599382055	16.009902043602942	1.5567065932245192	9.04556494030193	8.548175351803517	6.606433301389225	9.403468742213718	0.9621003142058058	9.282712493630681	1.43321343421383	8272.200118983084	0.05230034722222224	4.346506150187672	162.9320048909671	116857.6918318313	2177.430240236656	191.3535194286561	137.32940977393082	0.16247798904452032	8.7970219350852	4.013363271623477	57.00457267736924	0.20835382678594197	0.1248336485354795	0.9294742101466631	0.8349276090873328	-0.5782833968014246	0.997188445257678	0.1422523051840303	12.200055075106388	0.011884970939141646
0.406230861686503	0.34018326430349777	7.28290071165928	21.408756619966375	23.345235059857504	22.561028345356956	11.40175425099138	23.68543856465402	760.125	8.696897649365567	0.6772540462386929	594.7336712049495	0.7824156174378549	776.0	11.303832674165356	19.061719164936278	187134.22955150052	5.456863880371689	4.645116065848699	2.6228967270988592	25.454927060140268	2.4638732012740068	15.243234786567278	15.154945223606418	9.754012500793161	15.700914559347106	1.8503296615990947	15.529081031067467	0.3193551801523152	187134.22955150052	0.025155436284408545	8.796150911044752	662.625171921401	397446.3602165866	2389.497406023756	372.63292831129036	172.759637702474	0.3704413485936629	10.157291527680274	4.692041196170651	66.56574078766882	0.1849073036227043	0.10471477899192615	0.9616540104019654	0.8713802094462563	-0.26367701483421174	0.9713667334358896	0.10596999318367167	24.750766222388805	0.0016132237764300537
0.6335470724400281	0.47546876499647067	3.2541525044648	6.844093122476626	7.280109889280518	7.280109889280518	5.0990195135927845	7.54983443527075	65.04166666666667	4.336055161251997	0.851344148598874	91.86993518461746	1.4124781834918763	71.0	5.909038196660312	11.30914468504392	5313.109109417316	4.602585550040387	3.450707768384552	2.3951142128677967	13.899206477432735	1.86663594324758	8.37208298095019	7.929787756694098	5.653515955008971	8.245690522423764	1.4588471279978499	8.650579325562509	0.6227908768541824	5313.109109417316	0.04979170799444556	4.740749227933699	224.23598509161974	84013.0687587279	611.2790731435167	197.14823431414263	140.98551449238755	0.17599156261021257	9.778017379936886	4.043226491565859	42.21485673525506	0.17729333725730226	0.09790955116547145	0.9032712970634166	0.7945578303840892	-0.6858570410300213	0.9991559214349041	0.09842350951626036	14.489865679556083	0.01476538573560385
0.5288898689556902	0.3375968655879055	3.3698735974301055	9.981945749293805	11.180339887498949	11.180339887498949	6.324555320336759	11.224972160321824	105.95833333333333	5.279349979266809	0.743004694376519	145.74130224938767	1.3754586134429039	116.0	5.007275076218984	9.409317979950584	5357.872875338861	4.022493025160316	2.121409294541965	3.7450336218836506	11.707314315913345	1.353886701981878	6.58288389219574	5.9465791442543185	4.81060791050196	6.896706405411385	0.9325325140809042	6.796216540852903	1.2359002050354038	5357.872875338861	0.07832936979785969	2.854198932032495	107.29100732559003	58306.24289007325	1360.6025785949446	141.32087828767942	73.57186390272126	0.32439086924666616	6.3393151692217184	3.8372889853366456	31.92746774252085	0.2752055875108998	0.19402421660943744	0.9281191239396602	0.8356663234489216	-0.43448053563034617	0.9862664489608346	0.19256336305439462	9.500094112580962	0.011911394403721253
0.6486734998323048	0.5254770400968617	3.300439294363888	6.280843961813279	6.324555320336759	7.615773105863909	5.0990195135927845	7.615773105863909	55.708333333333336	4.074217034610019	0.8483842690047585	83.14541291161149	1.4925130215996079	61.0	7.283899976637519	13.939850822595057	6789.046798452433	4.538348862652263	3.8458515610198916	2.5635373182908414	17.20319191358669	2.2058763943457866	10.22476915375569	9.141429922344008	7.129113381302353	10.074078532284336	1.7210677325658368	10.549684789364937	0.7383281537335186	6789.046798452433	0.05294275732330017	6.749944907364024	283.48324741093256	164089.95723790783	1239.4751605385698	261.77604754989983	227.34280682050382	0.07924238044656051	12.261431095975123	4.125553795659413	72.0204235531221	0.16085469403775796	0.0887063983374242	0.8959462786921553	0.7899497084899578	-0.7087844722681615	0.9991826950057775	0.08232156460126074	16.57424066783241	0.017407208933294713
0.6712763852848981	0.47445957412980877	5.432117338992314	11.449062544380492	9.848857801796104	11.704699910719626	10.816653826391969	12.449899597988733	264.4166666666667	7.685485319692455	0.7310970991821465	272.5011134273831	1.0305746489532293	275.0	4.583024699171378	7.990524858788739	10420.354360501971	4.1441681241673205	1.8053793338186193	3.1791654827493327	10.575319122246587	1.0878477869201644	6.008330509467292	5.710038768512705	4.248611540551605	6.326707581694982	0.7784005558584587	6.155663869523142	0.9234224860201052	10420.354360501971	0.06631404958677686	1.7921621635571332	110.6595434773262	22035.23382633719	567.0694167099577	87.91687840231715	37.00884690271919	0.41371214725851146	4.769444148621642	3.6065747506614154	13.562314071539394	0.2853889500461128	0.1928769264122139	0.9558112833704576	0.8608973985113338	-0.24558830734796244	0.9360245822473577	0.2044860220454332	9.893422254153496	0.0064726436905107685
0.7277524966414023	0.6867239506711481	4.48984925430029	6.53806999146058	8.0	8.06225774829855	6.082762530298219	8.12403840463596	87.41666666666667	4.75809675950167	0.8350369855417457	114.07082281092251	1.304909317188818	94.0	10.241358561119595	20.292675302806106	21000.25725853402	5.158497900430619	5.774986943141297	2.225696677549429	23.651694754141158	3.207651917968585	14.473144353910312	13.223356749177025	9.655272176955592	13.996422577185566	2.4590851222133976	14.946805414939476	0.5905716100511721	21000.25725853402	0.03146220009053871	13.935084622938087	671.1413163759589	761277.8580158998	3068.227298793499	581.5584652392589	388.2174488465755	0.20647399650512882	15.950781216542786	4.697342272649649	127.95508300902151	0.1339527166163651	0.06846610388351757	0.9059495129689175	0.8002214376362953	-0.6919711406456768	0.9995882698673035	0.06789547987722261	24.95223557824464	0.009547110467269406
0.2428864310911489	0.15503117396003288	3.0699519034012623	19.80215865612098	21.02379604162864	21.02379604162864	5.385164807134504	22.045407685048602	158.0	4.809675643885926	0.6024099493427635	234.61910825060917	1.4849310648772733	172.0	4.067924321770254	7.243607813219386	5410.110262207765	4.035311648071784	1.9271708120715614	3.0311132343100153	9.570568174302021	1.1075823728692278	5.4458996032933955	5.100045187886366	3.8352670648404796	5.735301109461542	0.8140658529083675	5.608398116346636	0.9090730095395535	5410.110262207765	0.07314764737696053	1.7963069422893299	85.16870674218288	16521.018451434615	388.8931992341303	81.33418909547187	50.17441659165906	0.24262198070026147	5.6327525753721766	3.690017224984408	17.301862974935652	0.26487541164459866	0.17668159410189757	0.9284874317428569	0.8259399407846234	-0.35724158241257253	0.9729035607021892	0.18029872705965258	8.78575401528919	0.009834477138123628
0.5080060251246795	0.29550934308578963	3.350068249464894	11.336589951717134	12.649110640673518	10.04987562112089	7.615773105863909	12.649110640673518	88.0	5.759055999840203	0.6249283847929451	153.10016359753877	1.7397745863356677	98.0	11.459775691337043	24.647443137862783	27463.78997207536	5.037388136103307	7.7772513905704965	2.346462366324663	26.732954270481283	4.302552028244785	15.976703043929723	13.7701296778256	10.965899356197824	15.76705491428346	3.277652887047481	16.740452646720623	0.9050122128720532	27463.78997207536	0.03852561432736359	24.98771466318212	882.6721331041467	2571628.128097565	11233.327424204213	1121.8373222219257	710.2263455785001	0.22869462105496904	20.088511944340105	4.5573209753510415	291.1353133719284	0.148600123459413	0.08782479604124525	0.8794580427840261	0.7921009709035339	-0.730981447883613	0.9996806202990284	0.10020747634625357	27.75515087729318	0.012072755583727455
0.4984849558564062	0.2658047459693646	4.462319536550812	16.787960351411925	19.1049731745428	19.1049731745428	9.486832980505138	19.131126469708992	416.9166666666667	8.36854567469267	0.7065700589170325	381.9692473238276	0.9161764876845754	430.0	7.424712461964788	14.717829503499637	52223.97191106589	5.165196101547203	4.424616557073238	2.042003973702998	16.823045456756013	2.3012367216619642	10.691918693844588	10.192424320950382	6.920076355968624	9.902969100787388	1.8104267271996475	11.02048535535505	0.43294578076114654	52223.97191106589	0.030481341265548946	7.133972111811717	407.334154439872	211449.01172073226	1400.8952546665694	311.08580915974403	150.65056386465233	0.35654547219893573	9.622524627681562	4.449996239523477	50.27558142632154	0.18801641863698618	0.10617375659309203	0.927388594937836	0.8269466184514194	-0.3310188414317228	0.9840665989300159	0.11679213721722904	19.150446594372735	0.002608939253386074
0.6467458842441407	0.5191291303362275	4.198046611801726	8.086709773120903	7.0710678118654755	8.602325267042627	8.246211251235321	9.16515138991168	102.25	5.230046262842813	0.7862814257107931	134.48741699287734	1.3152803617885314	109.0	4.021878371693599	7.355928113847577	3427.044542927829	3.9598545871930373	1.7499514038088693	3.353015112242564	9.287328842231007	1.1564619459922607	5.429005226644604	4.906291509884576	3.808194385877703	5.479134456353304	0.8147084798905486	5.607207471031466	1.0825878665974806	3427.044542927829	0.07852874337177007	1.9666778722566736	89.95955028700186	25009.923060690304	622.0676324161273	99.82791713899672	49.11006041419244	0.3480296068613387	5.453427740603221	3.6123247815035806	18.43259623743612	0.2756186392326202	0.18820767773103986	0.9255369153945158	0.8262642622267834	-0.4266280105905312	0.9844319541938347	0.19766369054496452	8.785702240489233	0.012443964279992678
0.507187002453343	0.4332077248367632	7.011536151257262	16.185159564962227	10.295630140987	16.401219466856727	14.142135623730951	16.522711641858304	358.6666666666667	8.208902563982246	0.6283420487437661	388.52175797463127	1.0832391021597525	372.0	2.674144111740762	4.765911365509438	5129.782895092419	3.5217575672350234	1.2252845032595499	2.6967671061048235	6.119847763832509	0.6542600284984238	3.6284258675030188	3.487157885048466	2.467461621364077	3.652386142468432	0.47957040952081625	3.7134537785331596	0.6290350363907583	5129.782895092419	0.09813273210775811	0.6242646893371647	50.00822675992712	2072.5234549466013	70.30172400548162	27.632339255474623	14.656929711952651	0.31045191095952546	3.0873816383128676	2.985717372325756	4.902142387276881	0.3547058054280611	0.2610834635802689	0.9499199308583848	0.8494328323502001	-0.12303779427140472	0.761820740871902	0.2637612222522179	6.837251391657389	0.01092326334674245
0.42377971633461947	0.274867189152881	6.57848956554898	23.933338809275003	27.65863337187866	23.53720459187964	11.40175425099138	27.730849247724095	873.6666666666666	10.1424635315349	0.6191760605285301	713.7845532071099	0.8169987255327469	894.0	12.052047912699155	19.73216478624669	220458.36311007827	5.389946898338218	3.8683154614561435	3.807518170773407	27.889946897523288	2.39124643508439	15.406347036686876	14.752580882113023	10.887724295481256	17.002222602042032	1.6291481770345229	15.703430249459515	1.026849287104798	220458.36311007827	0.0282669949802061	9.242192584809613	505.8684552124222	718374.1331643907	8983.310740409082	444.00362631457546	163.17753452061768	0.46234469605999884	9.436407557360452	4.611365498345033	71.33563463722848	0.20118741801074996	0.1185289407103609	0.9699169736246791	0.8889905834440454	-0.2609456302240927	0.9699095321626365	0.11843043381612604	20.871436469708616	0.0017032725311488671
0.35994372562968524	0.269324541460707	3.0372407269901833	11.277252011708336	11.40175425099138	10.198039027185569	5.0990195135927845	11.445523142259598	83.5	4.059176103959161	0.7353978198337647	125.62790095488562	1.5045257599387498	91.0	6.772099970062028	11.615840230303963	7936.079172080092	4.503467070133317	2.8764225053058716	3.847327161800923	15.746473070821537	1.7631771348871794	9.07311170984664	8.421484166970373	6.468821369634794	9.277651701186743	1.2326258670752879	9.338611311734168	1.145712678016804	7936.079172080092	0.05252988769472287	4.888305132293184	199.30214412154712	151995.72682737652	2964.442801746709	217.94870214884784	107.74863595739053	0.34238590119687917	7.961296429694806	3.9288598780871	42.256238217681954	0.21225162146292534	0.12692119223512713	0.9391654202822477	0.8423588880677504	-0.591096229349472	0.9974777848724202	0.1523065647542511	13.092525397933686	0.012715691106351179
0.39969041559894153	0.2599961014188432	2.5975357751042347	9.990672017499636	10.04987562112089	10.198039027185569	4.47213595499958	10.198039027185569	65.54166666666667	3.9931758507871447	0.7337344849010825	107.14128416540052	1.634704907800135	72.0	5.221704536043006	9.60709977227345	4026.6539424665893	4.2415612529470925	2.9345313225566274	2.9566934481026275	12.453788229956846	1.5034315388565038	7.257068728075783	6.663296799571997	5.005467318477386	7.44832091147946	1.1034318340609237	7.478352037777097	0.8175571460290335	4026.6539424665893	0.06481481481481483	3.2607026769093945	128.42070373958978	33797.8199177747	468.30663726694354	111.17799020772425	119.55701166437345	-0.02761365328279148	8.874046863371223	3.8041211904835177	36.347920008920994	0.20397607931667341	0.12736098404609553	0.8971864225418457	0.7920033492643281	-0.6209301523425311	0.997430776439245	0.13238861981762365	11.379515405778003	0.017804324938141904
0.6148215332172392	0.5489824456097158	5.490945279021461	10.002041637092892	10.0	11.704699910719626	8.06225774829855	11.74734012447073	208.16666666666666	6.149470574620118	0.7989517447825816	212.60380536434852	1.0213153180032755	217.0	4.785424885782044	9.276437980785754	10442.630619770194	4.464500272006523	2.7072862103549484	2.23417765424633	10.78417489906719	1.4069966622890013	6.733450726559218	6.36850928295548	4.445836747561467	6.338338151505724	1.076044593606873	6.93705425595714	0.5735408474554322	10442.630619770194	0.05132833570472934	2.783363063092212	167.6812850626197	34611.90543059798	376.07131912475114	125.8644850038786	58.05497452511976	0.37546660488470684	6.088686917872242	3.856869448082613	19.330681839855938	0.24113271134529446	0.14858161958476693	0.9339681851711833	0.8305210656085756	-0.32304725121872213	0.9729378028345927	0.15395784797093198	12.274582160862709	0.005594506344919552
0.8637220714414774	0.4562718077795794	2.8205190854968363	6.181664169045926	7.0710678118654755	7.0710678118654755	6.4031242374328485	7.14142842854285	57.75	5.339239781043907	0.8006503492074044	90.24210547526505	1.5626338610435506	64.0	3.5510666865030447	6.897837988516544	1582.9695438736708	3.7797516059707	1.6489922996508404	3.2664287629894155	8.310122857735475	1.0356925343581849	4.803871561313222	4.454112342877178	3.4324599312412287	4.877662926494247	0.7165478110812059	4.973318723249708	1.0842820082129916	1582.9695438736708	0.091796875	1.6567171454321732	72.20915344165024	12717.24917916134	317.26329089923235	71.17582287420562	52.82953613070512	0.15188164725322426	5.853737942325778	3.526572447874362	17.82622940498056	0.2519729902590489	0.16120163127599352	0.9064046390805163	0.8011538669634706	-0.5343553086806305	0.9915597545731651	0.16094774534044815	8.215609947004246	0.01968567985090141
0.7078863276226834	0.560087420754523	6.3707074627825	11.374487672299777	13.341664064126334	13.038404810405298	9.486832980505138	13.379088160259652	366.0833333333333	8.051844306933774	0.7800786027045542	317.2481248391729	0.8666008418097142	376.0	4.592510529186352	8.255517601915978	14885.71309427583	4.187238855100837	1.89772602259037	3.207569819509266	10.683576740558665	1.1465691717103859	6.127784717134664	5.826654998250265	4.381446537253839	6.302130203304826	0.8034171238744485	6.292031665906978	0.9743442242852941	14885.71309427583	0.06548494794024445	2.0399169452269916	102.18076485776496	31231.776694389082	802.2775763808406	105.31564519664971	35.66917432132508	0.4988026357289882	4.5884310043078465	3.5999717163318987	13.955583221698078	0.3012396014044142	0.20958034934616698	0.9546191710386972	0.8620563849764291	-0.21058378212633186	0.9133924695641652	0.2084205145543802	9.205649646894491	0.006081980267297966
0.676570989732248	0.2627647346550893	5.605776642848647	21.333824153408223	21.587033144922902	19.1049731745428	16.15549442140351	24.859605789312106	748.625	14.433846522245139	0.5781203065329081	689.6712427986587	0.9212506165285138	769.0	5.588558788045617	9.506919981795312	43513.75996576123	4.458762520498089	2.5202601123452038	2.4770588959781192	12.944433481388606	1.2889993788828586	7.367896768936824	7.122533371356808	4.919497488227134	8.02493599316147	0.9958143715927661	7.52229110142076	0.5056691250061394	43513.75996576123	0.05020791022742454	2.298960616804264	165.72514772279374	26658.7981332127	335.20326110372633	102.7538718595552	48.79445129598314	0.3603908374208809	5.42226136516804	3.8066507194912997	18.085058497935275	0.27348350707979246	0.18278418545184685	0.9603673518857446	0.8693118403612399	-0.14064660768047374	0.8366312748600613	0.1816615151855265	12.336451528662575	0.003595082284823971
0.8333471559204912	0.5567991826359897	7.144409288297485	12.831213678286195	14.560219778561036	14.035668847618199	13.601470508735444	15.297058540778355	341.2083333333333	10.692855425807908	0.5547003519512814	425.7017504738911	1.2476299928408092	359.0	4.273127140401501	6.291285351960721	9971.62763631478	3.527027293908231	1.0499398785178808	9.016211141878223	10.022707887671055	0.7063169823451664	5.175553724893641	4.923313627276479	4.112449104248062	5.910258783422993	0.44444119615004585	5.270305641006349	2.1233658891109206	9971.62763631478	0.10841784281624132	0.9897651903629034	41.01648379880294	21188.60357507505	722.7562745009384	51.471979593905985	19.479287378142555	0.45052836235663674	3.1247781441995666	3.096605118003943	9.482308309525127	0.37904756788756233	0.2950610545067796	0.9734116187501372	0.8980030710532563	-0.17757934386220225	0.8477856271704941	0.30630984824726554	5.740421291447766	0.013949871947759044
0.5290601809962192	0.26694243798020556	3.11139903624614	11.655692739559298	12.165525060596439	12.041594578792296	7.211102550927978	13.0	142.625	6.16656291042756	0.7121728265608345	185.3656096699163	1.2996712334437601	151.0	2.256245155383144	4.483511015192559	1594.6666599390628	3.404345293141518	1.3240710630076746	2.3807199816305684	5.305676037242582	0.7061812257459784	3.1422539753331105	2.904680894473086	2.164028643603168	3.1416473936394143	0.5484195577177802	3.249724043240031	0.7260333063147224	1594.6666599390628	0.1168808385597123	0.6869463117155976	37.56417914858611	1709.9293714501155	38.30918620390465	26.987087631002606	20.805541354844447	0.14115977997206308	3.5676986458641906	3.081763059649046	7.499188681863243	0.34580607636817295	0.257226619761865	0.9166145006624992	0.8163640235339789	-0.2320024935432719	0.8924477890361862	0.253314853260788	5.999561130913845	0.01575168038346871
0.5770972864262262	0.5209823570228054	3.0762924093857245	5.904791914577375	6.324555320336759	5.830951894845301	4.47213595499958	6.6332495807108	38.791666666666664	3.407639390814124	0.8456526222907618	65.53164713817979	1.6893228048510367	44.0	12.860780029244323	24.382780543632922	15523.203714990968	4.782739857027802	5.57683664178235	3.3155445902542984	30.017555133874247	3.697741215215443	18.188031642159082	17.400281555846657	12.44740438421286	17.570150749661387	2.3847233636385914	18.78297325855555	0.9957616138743975	15523.203714990968	0.041322314049586764	21.995589415432796	894.1888386502014	1868796.4361688788	8793.833305886386	885.207862842649	810.452361247769	0.0499872884912399	22.840294851860378	4.091695520013908	278.2373432102681	0.09591192104773841	0.03872371343453402	0.8859775422699541	0.781905621921234	-0.845021066962468	0.9997957786480642	0.03510314254634454	29.56853738513844	0.0245993333455003
0.6712331752341062	0.548366944226535	8.89561929657742	16.222019562328992	20.223748416156685	21.37755832643195	13.601470508735444	21.400934559032695	976.2916666666666	10.888757699531874	0.6832212276334817	696.5877422558898	0.7135037264368297	988.0	9.079126640239075	13.551550414373521	127085.03889484398	4.715573408008797	2.4595856032726076	5.837426936917483	21.402169524560772	1.4763732286686255	11.180817564572568	10.90650430985796	8.429387111557183	12.97278241300359	1.0410926104472027	11.341454134165181	1.2619357965814124	127085.03889484398	0.044038584471143595	3.6179004651180127	206.8707640518689	195563.69211212525	3112.218222201996	183.97101346126416	58.89119913736689	0.5171805580614642	5.731321921607634	3.9406255135336172	25.056066785974163	0.265511372227048	0.17443744496904043	0.9807569286187514	0.9085036816128109	-0.1613310083629871	0.8822325609230517	0.18089400381882415	13.251108675554507	0.0028964406551813303
0.3393235207841701	0.2522220698301058	4.4247095787097575	17.542912012775872	17.11724276862369	17.26267650163207	8.246211251235321	17.291616465790582	249.25	5.9527226689820205	0.6663034163982698	287.45433495205975	1.1532771713222056	261.0	3.2506871561634245	6.062240589666545	5377.856728219329	3.778637355167105	1.5412780515673195	2.762496001949901	7.426684697970473	0.8692784543353905	4.416584421993047	4.172663157413074	3.0074974946611466	4.419187203309327	0.6476563085344668	4.539252697377485	0.7625528723029104	5377.856728219329	0.08136991529777896	1.0985970940571141	55.40996184097386	5766.161335132649	149.25519699678196	45.55439166774849	31.22143351871417	0.2002349196488274	4.3191823432351715	3.449118288441606	11.491199009104069	0.3160473712459444	0.22605692898467303	0.9239136173926581	0.8250931471633192	-0.1885362103489734	0.8701172557136678	0.2158242790685683	7.196749683128569	0.009062279391604559
0.6334141542476455	0.490784461444917	5.12736082239231	10.447276197980806	9.219544457292887	9.433981132056603	10.44030650891055	11.532562594670797	186.58333333333334	6.617452617135569	0.7068999881865414	223.37850590103017	1.1972050338599205	195.0	5.3073548422838	9.06104070573253	9786.890001321375	4.303626132063787	2.000040323387182	4.011071159999693	12.38519808913494	1.2041871322828341	6.917751847154532	6.568932274759797	4.958290001743037	7.426908087391904	0.818346244382971	7.084432192769987	1.1304952120490248	9786.890001321375	0.06172255095332018	2.3338888751458278	120.15799041152377	35407.4951636178	834.5714159525771	101.30727617036061	65.16525291716752	0.21905597694406756	6.2488408476816355	3.9121210411757965	25.357192140869607	0.242559988200369	0.15080336644166512	0.9439497499686832	0.8462485043256446	-0.345062439791147	0.9754584429450721	0.16147491114422843	10.537358215015647	0.007081289289067329
0.5443588726473796	0.4295919905221013	5.528794989456934	12.869874465623894	14.142135623730951	16.278820596099706	9.219544457292887	16.522711641858304	319.2083333333333	7.005830355220319	0.7604715496903661	297.01881913011454	0.9304857928629094	331.0	6.752762109160872	13.726605735248967	35308.78873772918	4.936089777380971	4.475726016744986	1.7030343204387448	14.81819464387009	2.2567732608586755	10.00739829441445	9.682668857942055	6.291078261146422	8.527116382723667	1.8708434718926124	10.328265960822755	0.24558780954776496	35308.78873772918	0.03600733837770739	6.525057134440689	383.621060281104	154119.02662497622	-311.8204781820922	286.3310889890403	118.30601247257185	0.41941778539700114	8.547145898892042	4.358566120492131	43.29244038396121	0.2109637830787488	0.12953241382200675	0.9225769476034056	0.8216397778542657	-0.3257156114903123	0.9798714059885563	0.13056401584149097	18.477200453126628	0.003663448183962834
0.5463839993694313	0.27025854265420485	3.0309918762433576	11.215156592187743	13.152946437965905	11.045361017187261	7.280109889280518	13.19090595827292	81.375	6.127782112393981	0.64048056706274	141.78779051380042	1.7423998834261187	91.0	12.25674957698334	22.50206398252993	25612.714737346447	4.994995157531122	5.9523745824318315	3.627996680848137	28.402943422192223	3.338919686160874	16.25602617172006	14.718214830875494	11.62297409839702	16.779969323795203	2.2902278936063074	16.776722078734682	1.1776633027554846	25612.714737346447	0.036589783842531094	17.200016811456347	639.7806563710066	1526137.0567680849	11227.497644620344	779.3585507921439	565.164672423452	0.16043060738254428	18.30020612660567	4.587029561717618	220.8811839988912	0.1329697792119772	0.06906981176124848	0.9078271850703461	0.8103183423762317	-0.716785200443667	0.99956029864371	0.07585182744261544	24.13680074863344	0.0126001699298658
0.49943079689046765	0.24788805721899768	1.950827117453988	7.869790660106397	8.246211251235321	8.06225774829855	4.123105625617661	8.602325267042627	42.875	3.930415820738097	0.7679362012801078	77.14274208111848	1.7992476287141337	48.0	5.879042607713088	11.534592317751644	3594.8284150605623	4.204986855772659	3.2378531070578553	2.473714607976578	13.772763609483325	1.7417900132478383	8.395409789481487	8.290007377036726	5.641371770706467	8.131391838776858	1.3258257139020064	8.6540313523291	0.5981418994206098	3594.8284150605623	0.06597222222222222	4.409353113773459	215.62254269304316	71650.33088493557	577.4276889271188	176.15327653768549	122.56078150624882	0.19288915041841026	9.060972509053332	3.548592641159159	33.27725754123868	0.1885831463555377	0.10461403785429574	0.9142189106304823	0.8061915161071045	-0.7408872753054484	0.9987180615818383	0.08936473615684068	14.206247428608561	0.02800317438507925
0.7994100031210529	0.5209534425399841	4.747775896658706	9.113628030770343	10.0	9.433981132056603	9.433981132056603	11.045361017187261	164.625	7.285525412522236	0.7543785386751095	192.55671064254835	1.1696687054976362	173.0	2.6434061106723297	4.84024229220752	2317.5352237618913	3.49033250500924	1.2195294605122808	3.0680180383653304	6.069034427344415	0.7115413819238291	3.5567889187234254	3.318424282494596	2.4826274588348864	3.586406968509529	0.5156853598712573	3.66007614166502	0.906471446989548	2317.5352237618913	0.11002706405158877	0.7454099504317512	47.08183418267724	2753.9900955044163	88.1183400481761	33.24446116882216	20.960359131932403	0.23568600762774197	3.613936824173913	3.202305300014552	7.480821749008092	0.33840356470365307	0.2483175401534069	0.9325599297745898	0.831379044297775	-0.21863793926714206	0.8938977722757419	0.24823459865699618	6.632492547915096	0.013190871806741694
0.7579146460061722	0.543234163790825	5.689263369145574	10.47294840487288	10.816653826391969	12.206555615733702	9.486832980505138	12.36931687685298	273.125	7.937600982920135	0.7664071473079977	265.6229207503436	0.9725324329532031	283.0	2.140621425814689	3.641520347835805	2328.1306219383646	3.118117869926768	0.8957751862512251	3.172666186248772	4.704039818580573	0.49848103584609577	2.8026893822628143	2.652798468978293	1.9394595160383343	2.764580302542239	0.3573290426544276	2.868206751877147	0.8836923376096011	2328.1306219383646	0.13728477069260447	0.37154219806494176	30.17767141925047	887.8742484059803	46.64567396015813	16.893286361604645	9.051698250844153	0.3114019818050967	2.3671336303539086	2.6642013249227032	3.138598464464846	0.4194778276137713	0.33831955417118736	0.9460565867479114	0.8483895117006596	-0.12253286042965342	0.7258119363878369	0.33193161290420714	5.310585909831021	0.018937478563181728
0.6107186932196726	0.4328010536207472	4.193584657949933	9.68940491911248	10.0	6.324555320336759	9.0	10.04987562112089	65.25	5.9175007102766415	0.5854886850389927	133.8708318529161	2.051660258282239	76.0	7.575245980497478	11.677499485527772	7465.4182310754795	4.227767699923209	2.2960169570271356	7.432465646418547	18.110230229293773	1.5996051769081718	9.63174060258641	9.177486780452394	7.425605807656773	10.684624421637	0.9196765476009745	9.9110638808855	2.0500869028274837	7465.4182310754795	0.06440443213296398	5.458760215481533	174.02675399116896	305144.9761402098	5635.155161902475	290.6296123067755	201.08719415244155	0.19084626886499007	10.049027261810382	3.8887321775148815	96.27875313634023	0.21758842852207663	0.13937868912893575	0.9246286700758783	0.837606162346425	-0.6408857854994712	0.9975571998409182	0.1331144932979374	12.295916308753572	0.019738981841761885
0.5905151020153235	0.38727696494875724	4.370367146382549	11.284862106272744	11.40175425099138	11.40175425099138	7.615773105863909	12.083045973594572	196.375	6.663881497914509	0.7442655912398886	219.52314464481444	1.1178772483504236	205.0	1.6968025822907657	3.0783254039681625	1206.3447388185991	2.94120760338275	0.7937094786796863	2.2092319833476837	3.7254551205730237	0.4490221025970132	2.3686447882264474	2.2490894367900047	1.5218565134828583	2.203598607090165	0.3426945512502246	2.425821197459109	0.3708681407697699	1206.3447388185991	0.142558001189768	0.27413034924963503	20.567213118133207	231.9968866023617	2.764741450267867	9.791882369511638	7.875031218775833	0.11034618586732235	2.2661822315101414	2.5715344968903455	2.580050516682871	0.4175891759956278	0.3339219464803724	0.9204207389596545	0.8155468444736582	-0.08587093565550409	0.6125976370625954	0.3354863764411297	4.480821091481262	0.023052019707903347
0.4846560065618711	0.40272358530217445	6.215813908965104	15.434442222451933	17.46424919657298	17.0	9.433981132056603	17.72004514666935	480.5416666666667	7.480395131043483	0.7895649738096788	375.76554033099256	0.7819624527827816	492.0	7.613835830305451	13.292805778227933	53449.608290446435	4.936457387213908	2.856073353356866	3.343936622660467	17.074052750525063	1.7621845757739825	10.184325258112088	9.847544857009009	6.898724533862284	10.175328216662779	1.2143151691941276	10.42292738267348	0.867432117072473	53449.608290446435	0.03737028223940776	4.916934261464795	304.3376236010441	192084.4228228317	3106.32334056117	247.08653132715997	72.14102831248397	0.5513245118617532	6.509556448318254	4.044299712018866	28.064618179391445	0.24171447584233613	0.1519378839999254	0.9641126778811787	0.8756375145228676	-0.28158011715363257	0.9692813638385527	0.15821749695939683	16.14035404032081	0.0030922071827998105
0.6749237692854082	0.40369179953876005	3.6724814860509825	9.097240742187463	11.180339887498949	10.04987562112089	7.0710678118654755	11.180339887498949	124.08333333333333	6.139944011813947	0.7471158590982785	161.02938599658432	1.2977519354996723	132.0	4.798406921162715	9.002144788690234	6250.510817094625	4.3225922803617	2.398431377928003	2.8456016544650913	11.55226382877454	1.3735036856079406	6.672969788038971	6.490041208135451	4.671499598106787	6.8807642306677534	1.016116697818656	6.881304721850303	0.7899796891146885	6250.510817094625	0.06290174471992654	2.823828882878409	132.9748966645165	40366.655303763764	647.5679580486863	121.40315066175776	83.98984234889545	0.19346528465755636	7.327805913686963	3.980750546885657	27.87523574833613	0.22338687961213555	0.1366201110746485	0.9196570558029937	0.8155813987820609	-0.4562537601960193	0.9913017954200009	0.13201169612632885	11.11484339954409	0.009291169795145948
0.7951565248388535	0.4222000537558493	6.29956579754146	14.92080766333674	16.55294535724685	15.652475842498529	13.92838827718412	17.11724276862369	581.2083333333334	11.864377569367775	0.6631174859242213	507.903882629393	0.8738757748301264	597.0	5.604634457775843	9.75642708376927	34878.500626602865	4.533068695008287	2.2846985966006352	2.8570337140960302	12.66136206635439	1.3142417421143098	7.473779556068114	7.175429337341563	5.01498355513118	7.646378511223211	0.9603529751971319	7.643490637352013	0.6886305408932899	34878.500626602865	0.04857060287478711	2.5655682705861937	154.5214730491666	37194.027285300865	649.5511344343515	116.71257578542424	52.596218035914085	0.3832222461281878	5.641312602992518	3.8731859893059655	19.73619786492613	0.26277164962968425	0.17120052729444984	0.9529132728640257	0.8579995402173454	-0.16995908674539525	0.8876275743382418	0.17394642381953554	11.766909126039117	0.003430058880124934
0.7480004596901962	0.32694297880426804	4.098896226569993	12.537037013490636	14.317821063276353	13.038404810405298	10.198039027185569	14.352700094407323	270.0416666666667	9.377709449244	0.6635063883550995	304.50390675834876	1.1276182320938697	281.0	5.822170821997573	11.238479100988414	20655.71343195906	4.764542807041252	3.36867990012093	2.1748305858117165	13.27189064084632	1.717354617935149	8.331853870538675	8.249709380086362	5.379998242194066	7.891892398652255	1.343654249274142	8.573673482356364	0.36609220452591695	20655.71343195906	0.041349526981674496	4.088088062050431	242.8269280268792	74360.50877239628	597.7960407348046	173.84937453227298	94.31678620583486	0.31039762424223566	7.48166558052401	4.14589713991984	35.407923969691815	0.2266260872552682	0.14110672025540294	0.9305436872442451	0.8325096537410258	-0.35416345212994865	0.9830309365876744	0.15310834351463215	14.929096662162014	0.004521527761229964
0.8663394511535519	0.6339892591680045	4.416839609263468	6.966742015566266	7.211102550927978	7.211102550927978	7.615773105863909	8.366600265340756	125.375	6.035563454094069	0.8627550157241712	140.41190418832454	1.1199354272249216	132.0	1.6822067772265312	3.044745594031888	682.347457268635	2.826837349329548	0.6288920699091174	3.653078778439802	3.933972766605354	0.4194755342902506	2.211390476291206	2.0605641050821824	1.5936247418819496	2.3403480247234043	0.28141751854470287	2.273609227352357	1.1420094653470636	682.347457268635	0.1682736455463728	0.2790510800703364	17.101786310388047	542.7306427490248	35.09358315649131	13.743471146834763	7.177049537653736	0.3267336810452785	2.107524711275802	2.4862371679291146	2.4575917565768512	0.44585618567311236	0.3671017544009846	0.9393041209948491	0.8405835227943188	-0.18111195855786258	0.8076824848641524	0.3363517532575019	3.9305275440376573	0.029399707910981468
0.585755610352377	0.28352336115109955	3.2596052786612955	11.49677848565056	12.36931687685298	12.165525060596439	7.211102550927978	12.529964086141668	156.08333333333334	6.734302498948321	0.7212889469304065	194.36252612804074	1.245248432213822	165.0	3.7262359769797126	6.923882088768381	4526.083586431787	3.9190256110118975	1.8436758699535414	2.8351114077285713	8.808322810974689	1.0522855067024617	5.082506177651961	4.847219812298382	3.567765611435763	5.240557199538926	0.789227334097917	5.2374430416700575	0.8243244546967974	4526.083586431787	0.07922865013774102	1.598940568867756	70.79022539798446	12359.888362991956	264.55554608373325	67.74138731210108	49.845725499362445	0.171335033570315	5.509945983143205	3.6558298408252847	17.23772420884847	0.2714353626509392	0.18156907878420675	0.9195527748344569	0.8185257638565028	-0.3136473992407414	0.9584555693458878	0.1767312130391816	8.137779740592372	0.010137208528470987
0.7605671481690692	0.6908475047322147	5.478562470880078	7.93020519485508	8.94427190999916	8.602325267042627	7.615773105863909	9.16515138991168	164.45833333333334	6.031453549446466	0.8149836248638302	178.1171885748634	1.0830535915370463	172.0	6.551825343946522	12.37402404393459	15642.865698409405	4.860437294710629	3.8481437358421653	2.164406278399487	14.95012221860376	1.945754472852117	9.2603661587682	8.821810325398262	6.099374183223841	8.850748035379919	1.5094303759071352	9.53660807600918	0.48225422371056903	15642.865698409405	0.03799351000540833	5.192512200944188	280.7993605156749	102227.73528069303	605.8542033579536	211.17458804110512	121.64362995920968	0.27180277810259523	8.755687386272013	4.299722674697045	42.837998991811894	0.19453772958600624	0.11063345314880445	0.9246112485680638	0.82103653422514	-0.4644710453827475	0.9946251640249409	0.11742067534798942	16.07331652079404	0.005789893846465162
0.5906011267327176	0.5085479750064253	4.0696208201315685	8.002432455030718	8.54400374531753	8.54400374531753	5.830951894845301	9.0	102.625	4.726245624543609	0.8507405771657875	124.60125703432736	1.2141413596523982	109.0	10.528695282081278	19.91269185762384	24921.641589497936	5.326363081693687	5.3502127920019955	2.26525596732818	23.17002931171839	3.0828077595406564	14.679035745221293	13.860501836939545	9.533561287073322	13.636468024645069	2.3329597746127306	15.120810615344624	0.563381701505	24921.641589497936	0.027859607777123138	13.164823255634142	696.0273534621573	675044.4001182133	2562.3535935373507	547.6397250353822	366.803687974293	0.20878762317459762	15.724803211667366	4.699114706010753	111.04135425062265	0.12245684297412597	0.05562531363028304	0.9043600515196152	0.7954941240980037	-0.6928446558810288	0.9996786887578667	0.058536208708058535	25.504860504167066	0.008027602601629163
0.6121255559021709	0.4335721782506165	6.93405617097377	15.992853136821193	17.26267650163207	17.26267650163207	11.661903789690601	17.52141546793523	575.0833333333334	9.789634116838451	0.6709232427136814	498.4617157667803	0.8667643224462198	590.0	6.1350758250042805	9.872041094758531	37142.89752278122	4.37504004420341	2.032649308362859	4.827494827629522	14.348522553958066	1.2094896200826746	7.779074761371885	7.434557041191669	5.727114417055659	8.621408136902406	0.8229013444236312	7.934359684179579	1.281189374327173	37142.89752278122	0.05828784831944844	2.440059454921207	132.89230146142788	63167.91859845606	1480.4366437025456	120.72082255261209	48.34283112638036	0.430770659870312	5.240831863129766	3.80617461567488	20.22208242898099	0.2805759788021333	0.18933116079691323	0.9673095545153428	0.882408713399466	-0.18645329717111905	0.9002183570997625	0.19042879178631636	10.71381548529022	0.004530373618136533
0.657028876867611	0.44695934445611124	7.193170113285048	16.093566903804547	18.027756377319946	17.11724276862369	13.92838827718412	23.790754506740637	609.9166666666666	10.573938187600458	0.6542979954641752	531.5639689567982	0.8715354047658942	628.0	6.050369372658584	11.864445054700132	49220.71158234842	4.824809430916014	3.612674740625245	2.192207903410986	13.699122017290843	1.832333004285845	8.583950921903478	8.119748509680711	5.693573246245935	8.005548771044907	1.4127164765614755	8.853074566005612	0.5628830744977517	49220.71158234842	0.039925554789240945	4.692715841607879	270.4534375362217	110702.91330748946	1080.0762466007704	232.26234507755922	75.36254661456529	0.5151501757347946	6.8729997366473805	4.077393639286263	25.57191591318883	0.23047336435031857	0.1420531382855122	0.9415785091378518	0.841227357069934	-0.21734036107972926	0.9376586518847978	0.14577045561704194	15.19779168502153	0.0026539995094065423
0.5361888213661165	0.3745629037165643	4.49028711602368	11.988072154154185	13.341664064126334	13.038404810405298	7.615773105863909	13.341664064126334	238.66666666666666	6.427870278787894	0.8029944890980691	231.72136144062645	0.9708995591087701	248.0	10.896415037116563	20.56706282690798	63397.50635167769	5.582097526181357	5.843907191773349	2.35988595459603	24.9165515775619	3.0664496103989793	15.56401841376273	15.041024173454339	10.05856519651128	14.85798638105062	2.3279229290453913	15.988593004287928	0.41826298691264946	63397.50635167769	0.023315556711758584	13.396437072819577	769.9210993376802	758478.5256923655	2831.659364159827	547.6777951271488	305.3117161970514	0.2893506667619812	13.880109247861128	4.890814347424091	101.84128932113649	0.14643530872877314	0.07573409160986436	0.9306313550771824	0.827640487075806	-0.5339571990985396	0.9987338217155132	0.07546267310142128	26.627057158636553	0.003448807708690236
0.6804660171369988	0.4071659751580135	4.287894644116179	10.53107308991653	10.770329614269007	10.816653826391969	9.486832980505138	11.832159566199232	206.91666666666666	7.166037361674129	0.7718675135035645	219.18206326741247	1.0592769871965162	216.0	3.227102598666867	6.046524423844499	4564.523172350853	3.832983909172997	1.7763669784801204	2.6081186106883423	7.496083280317581	0.9487713869968708	4.457769635129699	4.1641636836387725	3.0257603628162526	4.470322917501329	0.7169296063270687	4.596961140127959	0.7339459376690465	4564.523172350853	0.08011831275720165	1.2603416039621742	64.78022889581266	7934.368962452121	186.22300130583426	56.87122050181824	30.30158297642227	0.3190618909345391	4.441805568381796	3.387788556082045	9.417716969301004	0.2916522254596491	0.19720756940949252	0.9235078790495425	0.8180633641515394	-0.21895176430582286	0.9066064239276392	0.2026396269547564	7.622285983698354	0.008592397771885153
0.7845448100482921	0.6382711814527778	4.561191949846856	7.14616621020718	8.06225774829855	7.615773105863909	6.708203932499369	8.306623862918075	124.875	5.606487611960516	0.8860638592829914	136.35448760099706	1.0919278286366132	132.0	5.182600860038028	9.792778573673601	7181.140911215826	4.546980875158841	2.7501661610306476	2.2547331532692905	11.346936864737442	1.4966761802037922	7.163222249448798	6.690776036732948	4.669613880185549	6.677322984551893	1.1353476327281182	7.3758106443106275	0.5446730914807552	7181.140911215826	0.04809458218549128	3.0908296657276537	190.3445335380631	41297.07370632601	402.6795270110967	135.6006299652388	75.83994248758462	0.2901244182010239	7.071707976098835	3.9628700819136	24.495248969918258	0.21534240024923285	0.12359388993353569	0.9215206856885771	0.8141191461533358	-0.4543157783263259	0.9922555763594954	0.11646249642974302	13.240693886998924	0.007616362510766566
0.38932875589901184	0.2920332640916034	3.1462958029476784	10.773758300221461	11.180339887498949	11.045361017187261	5.0990195135927845	11.224972160321824	95.58333333333333	4.194533915381874	0.7602808351308964	132.97342732497498	1.3911779667826503	103.0	5.419760478786197	10.363501601048089	6199.935163605026	4.403977859704047	3.2205462342449955	2.3292765189983102	12.253281468202243	1.6464982509072714	7.51818979128719	7.113762768546881	5.021780721476006	7.231500746726237	1.2688899848319033	7.7584499275124985	0.6126011391926014	6199.935163605026	0.05646149495711187	3.6703675399038	173.706958504381	50328.40791550548	308.00367591945036	150.86821562936245	112.22632119530354	0.158683922496956	8.632123188680652	4.042376727896426	34.52774890782661	0.19144391104053976	0.10627992420434514	0.9026849109558596	0.7953175701644976	-0.5383719551816911	0.9959010292159197	0.10404619121901337	12.803901976789858	0.01099564522841498
0.32185819844287994	0.21764638471279735	3.54036321110248	16.26658405456303	13.92838827718412	11.180339887498949	7.211102550927978	15.588457268119896	155.54166666666666	5.235533438621333	0.6513946888698435	214.7192970675211	1.3804615937906528	167.0	2.810873016903666	4.896289912053654	2418.976098980229	3.4980103602291104	1.1385550996448002	4.109123569979299	6.5664790596225115	0.6733774172077549	3.7061332650491776	3.5165019888376654	2.6902504423321347	3.876228617290377	0.45441535845662434	3.805901577844715	1.1946946595692587	2418.976098980229	0.10602746602603177	0.7494630419368098	41.10765276119884	4216.131147044079	167.23534419671586	35.44297158650211	23.361672020410236	0.21998440155203583	3.777074821186464	3.2335126461756962	8.453056763342177	0.3273096584440434	0.23515584161613937	0.9341730058227016	0.8339259240845208	-0.23568733631126612	0.9037504941746286	0.24185696160651993	6.168551493472115	0.013889421494983536
0.6608334612017253	0.5965731530612334	6.040508460873756	10.125344108895472	11.180339887498949	11.180339887498949	8.246211251235321	11.357816691600547	270.875	6.691166193339893	0.8280356120366943	244.5012359278545	0.9026349272832653	280.0	5.618609891305401	10.403883454959074	18299.82822736314	4.626340250869217	2.9456510801687603	2.077098590067821	12.567327998455937	1.5380799494355029	7.883793690731009	7.682126601789518	5.018853312411798	7.548474686044139	1.2113596711744599	8.084338524792228	0.3247312228267999	18299.82822736314	0.04441326530612245	3.2023264254297055	211.27939690549854	41359.780558552295	215.06359626238043	135.0550552688271	63.88256705881568	0.36082745067755895	6.266908908917234	3.96011138167129	23.42367500026987	0.24531906146576865	0.1549574828254005	0.9438217188287104	0.8454359552937405	-0.2970961371040731	0.9679827663022316	0.15927422086082899	13.907820729445241	0.004603002928958966
0.7532359592163543	0.4387134328463879	3.3851859419605344	7.716166610165845	8.54400374531753	8.246211251235321	6.324555320336759	9.055385138137417	102.0	5.812094158081476	0.8166817898647001	129.27008481106986	1.2673537726575477	108.0	6.065470877108822	11.302521713886144	7996.706197360864	4.618837453216438	3.0647702252853257	2.582240167529919	13.638089180521058	1.6498551998278776	8.373322276967137	8.041206135679372	5.559058842345321	8.079030338175738	1.2186122258744914	8.604857692111445	0.6419699914477707	7996.706197360864	0.04715363511659808	3.931049947535347	216.34264055306537	61917.65255682438	569.446225793808	158.1192123848003	120.20563988581307	0.15443480690167785	8.929416674189513	4.123408416667555	36.45344304925854	0.18318459123854222	0.09894431921122257	0.9122013593091007	0.8041706205541695	-0.5487284540155342	0.9968074847135161	0.10580361654121004	14.378289887277278	0.00952032781884658
[truncated: 57 more columns]
