# Supplementary material for: Does consensus contour improve robustness and accuracy in 18F-FDG PET radiomic features?
Source: EJNMMI Phys. 2024 Jun 6;11:48. doi: 10.1186/s40658-024-00652-0 (PMC11153434; doi:10.1186/s40658-024-00652-0)
Supplement: Supplementary file 2 — Supplementary file2 [file 40658_2024_652_MOESM2_ESM.zip › 40658_2024_652_MOESM2_ESM/supple/TF_ComSeg_CMask_static_all.csv]

Elongation	Flatness	LeastAxisLength	MajorAxisLength	Maximum2DDiameterColumn	Maximum2DDiameterRow	Maximum2DDiameterSlice	Maximum3DDiameter	MeshVolume	MinorAxisLength	Sphericity	SurfaceArea	SurfaceVolumeRatio	VoxelVolume	10Percentile	90Percentile	Energy	Entropy	InterquartileRange	Kurtosis	Maximum	MeanAbsoluteDeviation	Mean	Median	Minimum	Range	RobustMeanAbsoluteDeviation	RootMeanSquared	Skewness	TotalEnergy	Uniformity	Variance	Autocorrelation	ClusterProminence	ClusterShade	ClusterTendency	Contrast	Correlation	DifferenceAverage	DifferenceEntropy	DifferenceVariance	Id	Idm	Idmn	Idn	Imc1	Imc2	InverseVariance	JointAverage	JointEnergy
0.8841995287742315	0.6669796618088558	5.567739612175605	8.34769023852367	8.94427190999916	9.219544457292887	9.433981132056603	9.899494936611665	232.54166666666666	7.381023775255882	0.8632190513411573	211.85089104415488	0.911023362311363	241.0	3.187382453862516	6.256783162265791	5396.3678010341955	4.0243552916773595	1.8657273522513962	1.9362199159502875	7.033392045604205	0.9975767129123029	4.590633021396235	4.37481271501442	2.909400271772836	4.123991773831369	0.7961188416432878	4.731972911920147	0.340214574167868	5396.3678010341955	0.06499543740638074	1.3176561020125153	91.59557544035907	7186.77985120606	59.2779497557735	58.64846265939041	24.60684198299795	0.41428177647659403	3.987552205933553	3.3167105825023246	8.214826792678663	0.31022524435243376	0.2152106454578157	0.9360886506684178	0.8325544519916813	-0.20464249486351258	0.8977112390254424	0.21886681001593405	9.113774222525022	0.007342920665514179
0.8469103190209925	0.6709160314916631	4.040655894136899	6.022595532787039	5.830951894845301	6.324555320336759	6.708203932499369	7.0	85.5	5.100598304007075	0.8864749603065472	105.87539934607486	1.2383087642815773	91.0	2.6881053308445084	5.385067175561564	1491.0395566008415	3.7055996215881257	1.5080611446663688	2.2466611411548594	6.090059291140238	0.8538903462548942	3.919722677752346	3.798599640861162	2.5050736835147496	3.5849856076254887	0.6518735002158726	4.047845114692103	0.4860273469016032	1491.0395566008415	0.08561767902427245	1.0208242020506944	59.54799591287689	4069.374218705854	46.64191761020509	42.404152505437665	27.47152284041283	0.22365785636951113	4.274949065376255	3.281375287018853	8.598415992314257	0.2983397166175012	0.20190218613517535	0.9039544234406767	0.7968158025197145	-0.36066531896405807	0.9661299502231279	0.1886855791975782	7.469293281506822	0.01463257078356615
0.9139058304037609	0.651042467522813	4.799294191660268	7.371706810342747	7.615773105863909	8.06225774829855	8.06225774829855	8.602325267042627	166.08333333333334	6.737045833999348	0.8798528838092782	166.07009385306324	0.9999202841127741	173.0	3.1459216988596648	6.406704585803249	3896.001306068255	3.9614524950348917	1.8470433900795675	1.9909378643480018	6.986114497059657	0.9975498749103475	4.60036027145452	4.4859818873659405	2.877375349558975	4.108739147500682	0.7727454590689288	4.74554936370915	0.3356797790705518	3896.001306068255	0.06926392462160447	1.3569241362232054	92.00421852806122	6863.604677847559	47.0830213309523	56.546037315180016	29.760046048986112	0.3165878637353614	4.403623247480314	3.4077080302127394	9.59238124718883	0.29557593847608304	0.20146792887107465	0.916952331732532	0.8114299605143291	-0.2655561760370145	0.9375901584046484	0.20061415287522538	9.234057282707509	0.009464249838260434
0.6756695924309861	0.583504467128478	3.448345598632886	5.909715851196077	4.47213595499958	7.0	7.280109889280518	7.280109889280518	55.166666666666664	3.9930153005605913	0.8808155124664867	79.56407146667182	1.4422490296073442	60.0	2.006491896379267	4.138061138970639	505.24385327062373	3.247593723986223	1.1219743345742246	2.4161317384953747	4.5761117436252885	0.6521702657271805	2.7939747405991002	2.5194815102149555	1.8765407374370264	2.699571006188262	0.49524408061635966	2.9018495632688692	0.8239760571568661	505.24385327062373	0.12722222222222224	0.614436036737919	32.91286262500311	1372.1690342708025	36.91353164366412	24.216724161625216	21.116919605894246	0.07728187662900479	3.6746042634796634	3.0372685036000666	7.174091649973243	0.3362722813011787	0.24892034838464283	0.8893790393700225	0.788661240154933	-0.3959030776271376	0.9639431380061821	0.25794630060855755	5.667512719023504	0.026172089648193002
0.819278517474168	0.5522044899125957	3.7451334231929407	6.7821495326590515	6.324555320336759	8.06225774829855	7.615773105863909	8.306623862918075	97.58333333333333	5.556469414405029	0.8724982595621108	117.48163658494364	1.203910878752625	104.0	2.6454031432035414	5.019473005528799	1493.195686153387	3.5959507310396392	1.4298282517104237	2.421404588561745	6.029382682888341	0.7710949844420512	3.67596831145803	3.5185905998324145	2.483183366557635	3.5461993163307057	0.5833120584274115	3.7891490902837215	0.6337505890783366	1493.195686153387	0.09615384615384615	0.844907801554354	57.068518880722564	3318.671401770326	74.70426507738695	37.341858512184714	23.237467529882572	0.24249278053221587	3.907497270560417	3.2015820054087274	7.540669848367147	0.3121584768010549	0.21713564554269027	0.9251580405477235	0.8191437385842802	-0.3025671938328514	0.9446619057388291	0.2214315114071435	7.3152617884959215	0.014159998540419237
0.8799933185464756	0.7707118351479322	5.331165197320351	6.917196485372609	7.280109889280518	7.615773105863909	8.06225774829855	8.18535277187245	154.45833333333334	6.08708669020106	0.885728700038937	157.1777147396317	1.017605922242018	161.0	2.7713276819729176	5.4481604842307325	2738.236709214571	3.7911334592693926	1.6202782095387813	1.9971743893198588	6.357986550254416	0.8534894953062873	4.002949734948671	3.893081150117806	2.61765230006742	3.740334250186996	0.6797486473958242	4.124037029864425	0.3714084974902655	2738.236709214571	0.0774275683808495	0.9840748431673552	63.648903070497596	4073.4023280660917	34.79924248173099	43.52185885532007	20.052943055651255	0.37277128078643657	3.6105196728295605	3.173327722622803	6.772910026799545	0.3271462555007857	0.2321717298799562	0.9341554673809332	0.8300217178299902	-0.22045708215615212	0.9025748906454959	0.23409207803863488	7.600624675957871	0.009706802431996878
0.9072065222323304	0.8526678589157535	8.489610927718296	9.956527432045611	10.770329614269007	11.704699910719626	11.40175425099138	12.083045973594572	543.0416666666666	9.032626625136894	0.9077630596101026	354.59590932837256	0.6529810345953304	554.0	3.3207115873529887	6.358635125687366	13387.977196840679	3.9909407474245113	1.959405859137874	1.854101029023491	7.266548027469647	0.9766921175847744	4.78556511093985	4.720878268616872	2.9922253826463523	4.274322644823295	0.7785078150800091	4.915895017289532	0.15981207339861148	13387.977196840679	0.06622007324479662	1.2643903899673101	103.86786586500057	6890.740088574025	-9.298027868493108	59.25699087586934	16.02708455500853	0.5754787906792413	3.0930395125862655	3.0945890636603908	6.270351273688075	0.3700737753453028	0.2815587018878755	0.9609324772665531	0.8704357367066871	-0.14330170132271589	0.8201878274066997	0.27506212643235606	9.646294496513093	0.007063808568600383
0.8879814361057354	0.7066519239840123	4.923740018960628	6.967701992801799	7.615773105863909	7.615773105863909	8.06225774829855	8.12403840463596	145.16666666666666	6.187190021924937	0.8798084840510091	151.82405337759224	1.0458602988123462	152.0	3.0311920768872893	6.083469238563078	3267.9558391450414	3.953688938665832	1.8417118990062473	2.148173633212258	6.869896229629144	0.9280987971984963	4.499094781116617	4.423833031343497	2.8179697628162566	4.051926466812887	0.6914924090989292	4.636777918777163	0.3510095141163716	3267.9558391450414	0.06881925207756232	1.257855618588699	85.10827076397132	6521.217876667231	51.33371806319615	54.35178761365921	27.10797907025762	0.3434228925342868	4.2184833258928185	3.3374738268402755	8.682560790568518	0.30049885204845117	0.20547980018208956	0.9232680528506592	0.8169431081753611	-0.27523328158577787	0.9422848311956886	0.20368058370135692	8.846375110350507	0.00962758182574424
0.763046124714312	0.6559331567708013	6.105552407814765	9.308192983981431	8.54400374531753	10.44030650891055	10.198039027185569	10.63014581273465	279.8333333333333	7.1025805845199805	0.8839293676268536	234.06304927541603	0.8364373410675976	289.0	3.269842676085893	6.402069190258281	6506.900554706215	3.9608636156403767	1.7801691151234613	2.4284695948059745	7.473406852663673	0.9710238074193525	4.602159424104513	4.326477438674075	3.0697830903768493	4.4036237622868235	0.7319594355592381	4.745021267907393	0.6506221188840551	6506.900554706215	0.07117970330815006	1.3353554680194946	75.25880282617128	10583.985251944283	261.059474599117	68.05276005883744	20.440435232229472	0.5423617241317282	3.51226735250143	3.216619222382092	7.718204266715749	0.3438543945329081	0.2533624316558207	0.9467250840375705	0.8501258684689776	-0.19397537305766682	0.8876000346880233	0.25585869690403934	7.958881803957767	0.007398171326867602
0.9378181188568372	0.8008885035915624	4.772636419284259	5.959177086300406	6.708203932499369	7.0710678118654755	7.280109889280518	7.3484692283495345	108.75	5.588624245009014	0.8965084813877258	122.89924993566862	1.1301080453854586	115.0	2.546137615862625	4.965563666093306	1636.8246113768255	3.532139756270616	1.3445849582337646	2.383539713387588	6.093222119372685	0.7832138604376964	3.65724371363791	3.4584058551405192	2.4945531634092464	3.5986689559634386	0.5880553557781476	3.7726989662883605	0.6287474235524749	1636.8246113768255	0.10472589792060492	0.8578259092892536	58.11582796231576	3374.7361924573033	77.41408624490566	38.35668764962887	19.79971240961699	0.3259304949700049	3.618778191315534	3.1114244758593723	6.387254530870875	0.33021040786810446	0.2327539783160361	0.9343477780282414	0.8292442366014162	-0.2904799208250807	0.9378624581898969	0.20330347981898805	7.311620171690044	0.015207931821940354
0.6616796837554256	0.5453345149696027	5.115337962898047	9.380183763324018	9.055385138137417	10.0	8.06225774829855	10.44030650891055	202.20833333333334	6.206677026084015	0.8522711681036766	195.48151408447185	0.9667332244029104	210.0	2.971892624489765	6.072101650501511	4273.238066925722	3.8749399477198807	1.906230320710271	1.936361070501255	6.706459028788225	0.9583464001203048	4.371220853642833	4.246815119064297	2.7567593686089835	3.9496996601792413	0.7600610774887971	4.5109591773420314	0.30189187465644274	4273.238066925722	0.07333333333333333	1.2411809483243241	75.29779682704266	5841.260568278793	21.17527453062828	52.94785702145461	25.7010874883272	0.35325543743785204	4.106365435149088	3.313288066325579	8.223778058159276	0.302129671008301	0.20659844551504356	0.918702221401799	0.8123313027612933	-0.21077632835022675	0.8992169789690773	0.21433966572138072	8.273422550453517	0.008622397031898902
0.8851423244483012	0.782895598987053	7.641908559387976	9.761082536771742	10.44030650891055	11.40175425099138	10.770329614269007	11.575836902790225	447.1666666666667	8.63994728572986	0.8855567283746618	319.335611170975	0.7141310723167537	457.0	3.696847555297414	7.0983506698956464	14213.451018651425	4.145781842173854	2.3666839758628733	1.7244804051293368	7.871488806837634	1.1323898092128328	5.426886494002468	5.46398568222392	3.3061449490651413	4.565343857772493	0.9231409511650205	5.57688473673718	0.02411035214369765	14213.451018651425	0.05896604723987188	1.6505463480657354	122.17107140983563	10228.7232642472	-92.69637545435704	71.51940792891602	24.307543034532817	0.4944245801957673	3.839970579678121	3.3614134433124523	9.2529700605463	0.3293161420019684	0.24007853066851176	0.9432202813690677	0.845983267382866	-0.1460310580744565	0.8296112770343782	0.25083568426125386	10.504672980021446	0.006138546539456045
0.8510385246801512	0.7076251472848659	5.986185137288928	8.459542683379357	8.54400374531753	9.848857801796104	9.486832980505138	10.04987562112089	250.58333333333334	7.199396724731936	0.8761473982936504	219.3857442246818	0.8755001432311876	259.0	3.230088728588411	6.298113272365448	6209.7242270844	3.968927291771023	2.1168312365090816	1.8008203395185591	7.192011697576707	0.986737128703264	4.762825078197488	4.6462510106253845	2.958850692501679	4.233161005075028	0.7973068890925911	4.8965058170640505	0.13028931604891414	6209.7242270844	0.06864835050163237	1.2912664910351834	104.53190530750936	6355.530409368352	-46.25286157686288	56.08537699169319	22.59852358600846	0.4286288667950904	3.740956798423158	3.3071931152562937	8.262730686391565	0.33821532236196306	0.24988755491231307	0.9408052569276837	0.8421717284849131	-0.18890028248742421	0.878481215453944	0.24353635556027126	9.805156250605789	0.00847069744935879
[truncated: 57 more columns]
