# Supplementary material for: Does consensus contour improve robustness and accuracy in 18F-FDG PET radiomic features?
Source: EJNMMI Phys. 2024 Jun 6;11:48. doi: 10.1186/s40658-024-00652-0 (PMC11153434; doi:10.1186/s40658-024-00652-0)
Supplement: Supplementary file 2 — Supplementary file2 [file 40658_2024_652_MOESM2_ESM.zip › 40658_2024_652_MOESM2_ESM/supple/TF_ComSeg_RMask_NPC_all.csv]

Elongation	Flatness	LeastAxisLength	MajorAxisLength	Maximum2DDiameterColumn	Maximum2DDiameterRow	Maximum2DDiameterSlice	Maximum3DDiameter	MeshVolume	MinorAxisLength	Sphericity	SurfaceArea	SurfaceVolumeRatio	VoxelVolume	10Percentile	90Percentile	Energy	Entropy	InterquartileRange	Kurtosis	Maximum	MeanAbsoluteDeviation	Mean	Median	Minimum	Range	RobustMeanAbsoluteDeviation	RootMeanSquared	Skewness	TotalEnergy	Uniformity	Variance	Autocorrelation	ClusterProminence	ClusterShade	ClusterTendency	Contrast	Correlation	DifferenceAverage	DifferenceEntropy	DifferenceVariance	Id	Idm	Idmn	Idn	Imc1	Imc2	InverseVariance	JointAverage	JointEnergy
0.6749941804455546	0.4645744469506401	8.085121278155023	17.40328451386834	22.090722034374522	20.024984394500787	13.601470508735444	22.293496809607955	1128.2916666666667	11.747115767499373	0.786984451420494	665.9867050031294	0.5902611219053548	1144.0	5.9222765561603135	9.32599372124024	65439.23054238459	4.35585269884289	1.7712075283523054	3.2565844055767226	11.847810281899656	1.0612031733613887	7.443936203699405	7.257161779219924	4.911409681966151	6.936400599933505	0.7347587633689419	7.5632086180394715	0.7351072958355843	65439.23054238459	0.05726288571568292	1.7899383952398171	161.09260692358674	27581.89201671271	639.3192296403925	91.48045628958681	25.505070264300173	0.5657315211342627	3.782218560032687	3.3720723873071536	10.608990647178526	0.33732198286279585	0.24893025994699425	0.9727697549198326	0.8928892842360512	-0.14300862307497872	0.8308381181226433	0.2617971233162094	12.024352315227333	0.004943496118237739
0.5498385580128262	0.37042524380351816	8.781707004547068	23.707096509883332	22.561028345356956	25.298221281347036	15.524174696260024	26.77685567799177	1427.5416666666667	13.035075759665157	0.5926098161960371	1034.6047760660897	0.7247457641512551	1447.0	6.95576191403251	11.179579334962652	119371.37125373387	4.598326169528513	2.5478883811371045	3.746083669732396	16.650011957235158	1.378477633490145	8.923303058016307	8.636053600766791	6.461744276313012	10.188267680922145	1.0142080275962084	9.082717903544372	0.8536233158107224	119371.37125373387	0.04692643884900675	2.870427050162316	175.75946629151545	68828.3160009059	1173.9852815629768	139.18532968120414	48.93758184565549	0.4820809682156214	5.265714382098961	3.8377400967820017	20.444525270111583	0.2784949421678848	0.18700640691714077	0.9750011718331344	0.8961191105757795	-0.1208200475479062	0.8142106602642081	0.19180993610535527	12.37644865266816	0.0028349436518616176
0.4538171886805919	0.3475914938393322	4.591540194098506	13.209587333057298	14.560219778561036	13.038404810405298	7.280109889280518	14.594519519326424	240.25	5.9947377871188205	0.7703761654574698	242.59967661813718	1.0097801316051496	250.0	4.178908380951911	7.675285116107841	8493.403756351134	4.1570000495317725	2.061400364149508	2.4098354000763247	9.183723514058752	1.1196101830039293	5.675788448197202	5.368025573758384	3.785097740612241	5.398625773446511	0.8542993898280692	5.828688962828994	0.6286364291148993	8493.403756351134	0.06339199999999999	1.7590405167157392	100.4432908596994	14015.002270416659	225.1823301296204	75.94283518503515	45.70552907145774	0.2614450179537807	5.40308923949424	3.660925164263241	14.693599080566024	0.26727574082761907	0.17678788414133673	0.9231285380260066	0.8195675153160286	-0.24219059131836979	0.933320691822108	0.1809157945689995	9.634455494200948	0.006377322360697901
0.3111317075627806	0.18884859529896017	2.595444871234564	13.743522249269573	13.341664064126334	13.038404810405298	5.385164807134504	13.490737563232042	92.5	4.276045545342309	0.6712105791656653	147.36233238203616	1.5931062960220126	101.0	5.737605316001963	9.640587140685403	5997.665349157525	4.370945175779875	2.348670966350144	4.103225193811737	13.28991514323692	1.3306493286501122	7.523202003263741	7.214955821558271	5.467766822667842	7.822148320569077	0.9510909708515751	7.706025255550582	1.086132964821744	5997.665349157525	0.05597490442113519	2.7842568572718784	137.777197349019	47544.29982652147	943.3443962237772	125.96905385849111	90.40449720117573	0.17891569108896302	7.456632835616485	3.871903018728879	33.025106484693055	0.2124229015507506	0.12198781636384638	0.9327856659794247	0.8313843264322223	-0.5659255709026543	0.9961308305120066	0.1305641654305939	11.347348277634824	0.012414733839377854
0.5466896741624709	0.2621325732748985	3.1100609718238386	11.864458250910758	13.341664064126334	11.045361017187261	6.708203932499369	13.379088160259652	124.0	6.486176815304643	0.6589865146182737	182.4828494997184	1.4716358830622454	133.0	6.445559002999042	11.401065823602341	10123.917347959356	4.4828684054457755	2.483589860578305	3.7681954170381364	15.152873688346473	1.5025871135408613	8.521134788791912	8.139738078098235	6.226904873786678	8.925968814559795	1.07753576537018	8.72465926600948	1.0005664279086282	10123.917347959356	0.053083837413081585	3.5099412192053117	149.5666772495972	59188.8509797268	1037.6346668803185	132.21903073896297	103.86170387557748	0.12213871622304975	7.70448044729652	4.024035517133225	42.89012081896314	0.22237729139664417	0.1363926394732034	0.9397076473775408	0.843672633868987	-0.4851200353196679	0.9934451610058109	0.1429426671651656	11.910878210626537	0.009727053867678593
0.7102022387619141	0.5097497082408112	3.539331578728196	6.943273378110846	8.246211251235321	8.0	6.324555320336759	8.306623862918075	72.33333333333333	4.9311282974703206	0.7977179726760963	105.24312464403533	1.4549740734198433	78.0	9.15117000680207	16.738134934122353	12960.30709221274	4.809010994553629	4.55714396414697	2.6824904809576844	20.52068011533346	2.5256312016520384	12.530948579617997	11.65260698338854	8.479865491079606	12.040814624253853	1.8958668949141537	12.890220449375436	0.704721677407207	12960.30709221274	0.041748849441157136	9.133110928466408	471.07022359516975	342643.74911118543	2347.8816983738416	376.09376904345925	287.5136676510358	0.14252920955132986	13.83721297100111	4.355679833934371	92.05711100047031	0.13239264296245382	0.06117361306926706	0.9095230826746512	0.8005473008552482	-0.6859623396200051	0.9992754853714814	0.06519419888017366	21.17946053927832	0.012607602399855724
0.5298002043606659	0.3026933387808089	3.5386781492098582	11.690637671324316	12.165525060596439	12.0	7.615773105863909	13.92838827718412	149.08333333333334	6.193702227374122	0.7116800168999643	191.05221741740786	1.2815129172771906	158.0	4.430337698758408	7.642521116228163	5423.408149579096	4.023287664546016	1.7550112722031015	3.219200620724889	9.828846175893881	1.026689580046273	5.721778823838513	5.400169526867328	4.169602992530349	5.659243183363532	0.7509249454136515	5.858785542696603	0.9420960203357918	5423.408149579096	0.07250440634513701	1.5866151263838886	85.54913133844093	14833.620685747697	356.8035868731926	73.18083494581067	45.117137814521406	0.252841741724935	5.388714264279546	3.6397419537469085	14.734566548198716	0.2608818814152087	0.16962307269533616	0.934434891616077	0.830961664152868	-0.341480174933282	0.9691601762579789	0.18744618495395982	8.859559081402544	0.009166419495097078
0.47995600118324605	0.2916292808221906	6.883002339294765	23.601890454516475	26.570660511172846	23.53720459187964	12.165525060596439	26.589471600616662	714.625	11.327868962914753	0.57200188756155	675.780204679334	0.9456431060756817	736.0	5.988412099318161	10.07084703059745	45624.0185580034	4.439968522939057	2.02313612237615	4.057688710521517	13.556573538914849	1.2748478821925895	7.702366739121952	7.274735398485172	5.5668422142352485	7.9897313246796005	0.8446210757343675	7.873319226950038	1.1836451020539334	45624.0185580034	0.056142190453686194	2.66270226552901	136.55353633780007	71188.16503862294	1636.2219491166454	143.5514039477274	50.08004843992952	0.49000165916398725	5.397379777485349	3.8120785599150087	19.83469193818147	0.27051405662841016	0.1787538843942954	0.9601418640736594	0.8703817114297158	-0.1807890857233209	0.8980644492864183	0.19162060078827972	10.637568962598307	0.003991830998466856
0.9090208487633976	0.4652823371386027	4.992801824948636	10.730692799673875	10.63014581273465	11.180339887498949	10.816653826391969	12.206555615733702	315.4166666666667	9.754423476578824	0.7589179868466521	295.265272316968	0.9361118276891983	325.0	2.0935622669392577	3.4082135630476644	2405.586375758584	2.95664996981323	0.6384083899111994	3.679629555488961	4.42470904026528	0.41845805996124114	2.6686237052176036	2.523715362522884	1.8597818297696238	2.5649272104956564	0.28577098544963214	2.7206257061755728	1.0203686115482977	2405.586375758584	0.15368520710059172	0.28025175305400307	23.862979200050557	693.0036132290219	46.13839584133352	14.509908932862702	5.495622704323342	0.45702145965050384	1.7925260648876284	2.382814977043839	2.137470531010813	0.4813790255373626	0.4143180539156987	0.9602302031194374	0.8708991488322125	-0.12188878648278688	0.7112983036149964	0.4011970186729496	4.648184763408065	0.0254233628704138
0.7069992559476701	0.3789382590533056	4.010351963396836	10.583127640412515	10.770329614269007	10.295630140987	9.219544457292887	12.449899597988733	199.375	7.48226336737087	0.7521450278813138	219.4301681159891	1.1005901849077824	209.0	4.9292645151332275	8.454468452536693	9509.297943931	4.263479471648725	1.9186546895923957	2.9327271866156783	11.003864670288385	1.086939004014837	6.6096523027010585	6.540468928718562	4.513228409838814	6.490636260449571	0.7939775925376353	6.745297119071201	0.5668835861650429	9509.297943931	0.05734758819624093	1.8115296619488348	109.3326200191262	15802.619014326183	219.24651681724578	73.11349893294849	45.83600593529899	0.23665564768178804	5.378379627892489	3.6567047089332947	15.271374647656039	0.2609515637030018	0.16785427485414509	0.9465163671585236	0.8462588882308576	-0.2957587795334644	0.9591222930152655	0.1782127873779487	10.122057992453183	0.007020305786961082
0.5900298551506514	0.2746376183242952	3.169732293610932	11.541508089645886	11.045361017187261	11.180339887498949	8.54400374531753	11.575836902790225	121.625	6.809834346353834	0.693536603751607	171.17091516292783	1.407366208944936	130.0	6.609018463697195	11.259179610817904	10384.861700673386	4.602385459723548	2.5434690644180584	3.1020334753153946	14.516349194318721	1.4829002884520857	8.749535547763914	8.403757253497785	6.028894097737366	8.487455096581355	1.0739776214924417	8.937759872789234	0.7481361623667071	10384.861700673386	0.04603550295857988	3.329179242057044	190.16085213833364	51488.574840343725	540.2566324621577	140.31110333403888	100.42628619502058	0.17708932135650532	8.031824779686467	4.048081747868667	34.21098119325874	0.20095631663480018	0.11472020613418063	0.9321142316246962	0.8280819910692615	-0.5125765561827612	0.9953557629322266	0.12825524689601658	13.420086061353475	0.008706143562916855
0.49209239493729334	0.35344935792437693	5.265107808850586	14.896356976766933	16.15549442140351	16.15549442140351	8.54400374531753	17.233687939614086	367.25	7.330383980538099	0.7363194560680731	336.8157446302328	0.9171293250653038	380.0	6.1131742296283305	10.303030459706116	25302.10015534346	4.51381494094174	2.3348064980616012	3.2724008592728255	13.481410489426072	1.3173113234002436	7.997275716277538	7.724139275172494	5.5410059371600875	7.940404552265984	0.951488151661247	8.159931010309407	0.7870280080132509	25302.10015534346	0.04868421052631578	2.628055210846718	150.7134857792634	52658.587106510735	964.1855716749765	128.7268777565732	47.45300471516974	0.45941789137398725	5.297903111237911	3.775031548879695	18.326078189953815	0.2757556245338244	0.18484003857747122	0.9596891583620839	0.8687657900382691	-0.23563218508594724	0.938920834411599	0.18919243197002922	11.417342235834711	0.004453339578569221
0.8718755655771978	0.59042259153411	5.459697992946839	9.24710211166	11.180339887498949	11.40175425099138	9.848857801796104	11.445523142259598	262.3333333333333	8.062322383553663	0.8144737439935406	243.31899890503198	0.9275184202224853	271.0	7.859988368685262	13.09840254517202	28961.647945239187	4.875732103302864	2.8027288528003567	2.9533723325005745	16.558080300476682	1.674950801982139	10.129252732556065	9.771217081142924	6.796046738252004	9.762033562224678	1.1919089046413123	10.337772952305961	0.7467176620264829	28961.647945239187	0.039310466905407064	4.2677886934342455	290.8938331691142	120627.57750444899	1772.9955802458962	208.29944738357239	78.27045276721626	0.4571647423876034	7.041966442086652	4.10197781735083	27.412156033412845	0.2218722849250467	0.13267548154096362	0.956915374286595	0.8605384333041458	-0.3743349374774833	0.9875865562011209	0.13743224297511827	16.07241003087514	0.004230643667407789
0.4931619200781144	0.4551734482988589	6.678022721955452	14.67138021102404	17.029386365926403	18.027756377319946	9.486832980505138	18.05547008526779	443.375	7.235366035064668	0.7451467508984664	377.36050696490497	0.8511091219958387	456.0	6.38571686914255	10.639093853685239	32215.026974119373	4.578197447297436	2.317993249844772	2.539417772348029	12.568060448518787	1.3255968448983433	8.250139180500916	7.9341598726722	5.275440807081318	7.2926196414374695	0.9686865987119204	8.405176320478468	0.5621535602502878	32215.026974119373	0.047216451215758695	2.5821924806956402	216.11999228794772	42143.006025902025	681.8516260052234	130.88866109427096	42.65158051586617	0.5138957833434384	5.203259207339154	3.7054407808312906	14.549105240446805	0.26806996507184494	0.1753029121138706	0.9580066540560812	0.8622080999447751	-0.22036480305423128	0.9314106298446074	0.18323216422876573	13.92856037098838	0.003893391684392194
0.7780843973702138	0.5890378415611913	4.208053376500285	7.143944038208515	7.615773105863909	7.615773105863909	7.0710678118654755	7.874007874011811	108.125	5.558591391816004	0.8353794960994194	131.38659568301276	1.2151361450452047	115.0	1.6689621795044294	3.017898175655027	608.3381216541194	2.8473859735109572	0.6860829293691417	3.6579290046713675	3.800266230268748	0.4419278822694054	2.2299122291208264	2.0904697709480726	1.575095016346826	2.2251712139219224	0.29119909346055717	2.2999775455503517	1.1676285895904304	608.3381216541194	0.16521739130434782	0.3173881604532096	17.863780753878743	726.2457965080532	46.836784707303465	15.816969242677182	8.58539061295937	0.30791046999008176	2.259012762745764	2.6200188879357995	3.22482180398766	0.43177475548603483	0.35576308300847514	0.9308724754797614	0.8330465489739325	-0.18164090331901722	0.8104917525568447	0.3634183084916574	4.005461588025994	0.02742892589449735
0.7569908313555923	0.5331445116458862	5.395835078548776	10.12077393780372	11.661903789690601	10.816653826391969	8.602325267042627	11.704699910719626	267.4166666666667	7.661333077140051	0.793332937910579	253.01967058844414	0.9461626821630817	276.0	2.4271510117194506	3.9960218593338217	2876.2123725889587	3.1950901258904842	0.9203510603789153	2.7228768329802913	5.0750057512688285	0.4830400966689521	3.173339270435659	3.1111570999941947	2.1595896751894514	2.915416076079377	0.35485293423419284	3.2281665571922535	0.5138129266481677	2876.2123725889587	0.12226948120142825	0.3509771956853677	35.44549495547048	725.4651712538263	24.49717842022348	16.308857075783585	7.166466500998131	0.39433174898868184	2.1281633578127166	2.522759555011546	2.4318303276950406	0.43371589560462565	0.3536136761451805	0.9619081278019628	0.8687026343673311	-0.13416069385062823	0.7534789951920462	0.35260020657906066	5.757453399844016	0.01819911487630977
0.4283873030477397	0.2665918402624092	4.019631049896937	15.077847266219292	15.132745950421556	16.278820596099706	7.615773105863909	16.61324772583615	247.625	6.459158326141417	0.7071190125635396	269.68364066111695	1.089080830534546	258.0	5.6201434672747865	9.561287565434764	14356.217900079235	4.402973761079012	2.0758029726716423	3.4781868323020197	12.349901367262483	1.2789047404987188	7.287511125253569	6.896911571514172	5.065076354672685	7.284825012589797	0.9039833507099047	7.459507720128969	0.9881311072635692	14356.217900079235	0.05537527792800913	2.5364370259691627	135.54460655847654	40028.86156696927	849.312349670609	117.13204783158679	63.18977075454052	0.3055223980488732	6.180949666399615	3.915077678367277	23.33588158806132	0.24715309560141002	0.15686879059213094	0.9418590583942138	0.8434798183054834	-0.29731662587445007	0.9643495095321997	0.16577177349503794	11.04537868909094	0.005611862000956018
0.7307898678377512	0.6456861684018901	6.862538015409281	10.62828716370749	12.041594578792296	13.601470508735444	9.848857801796104	13.638181696985855	372.0833333333333	7.767044571707465	0.8244648262242553	303.43951602271505	0.8155149366791894	382.0	5.211178948483574	8.553671666675577	18062.680208033948	4.1407852567524	2.043161549706709	2.015894342316615	9.805965401073758	1.0679693806065649	6.7625112957697855	6.638650309231247	4.742274306076294	5.063691094997464	0.8400822392927687	6.876372820200526	0.3518138824377243	18062.680208033948	0.06270387324908856	1.5529441369785748	129.59157961593453	10934.603212971586	115.01055462425596	72.78289901059377	24.76237676656609	0.4953675393009936	3.992234605751174	3.345694338461487	8.276469276430463	0.3098920092403077	0.21524182243381554	0.9548528897479205	0.8568154995644737	-0.1800897089317323	0.8797472745550343	0.22175553483283614	10.842144770512224	0.006132219430423385
0.49315734930988747	0.36001750526013576	6.761202959554388	18.78020613100184	21.02379604162864	21.095023109728988	11.704699910719626	21.118712081942874	696.5833333333334	9.261596675058165	0.6792643051482797	559.4492774570189	0.8031333089465518	714.0	8.617140598558427	14.611343587517249	92194.79241251144	4.986455848060853	3.2087277724167063	3.2904353960971586	19.074770057780057	1.846850834494429	11.128782183142116	10.550012459798594	7.862045181376951	11.212724876403106	1.2997536326630006	11.363289977870162	0.9035189613091777	92194.79241251144	0.036791187063060504	5.274566241343093	288.6002386629967	225660.72218561004	3376.6281965080925	273.1114068825605	85.61289182343636	0.5252192681514536	7.169044422094057	4.1989405137110705	32.270705092982936	0.22589749899852554	0.13744246065491672	0.9641754738054189	0.874690473519309	-0.2275022440852307	0.9477672091375944	0.14354877080731124	15.545862129434441	0.0023853592429836025
0.6244640986887259	0.4010417468105359	3.332451737930695	8.30948838726519	9.055385138137417	8.94427190999916	6.324555320336759	9.899494936611665	87.54166666666667	5.188977176317991	0.7723887336287953	123.4406124819884	1.4100783910365167	94.0	7.985192913286454	14.963345978952985	12023.640027291767	4.97568569782387	4.041047090243522	2.7382957168670115	18.173508318274788	2.2883357224195606	10.971230264136913	10.17780089679647	7.473708730198075	10.699799588076713	1.6717459181846392	11.30977736828295	0.7963019320596207	12023.640027291767	0.03689452240832958	7.543170611411418	348.21851424956947	243688.57928068895	2626.9308894411784	298.9978331750199	256.1701521148412	0.08806978131227569	13.02076313183466	4.369954772681113	78.55885088252279	0.13856945320296452	0.06433395623131602	0.8988825186048751	0.7909610775588709	-0.6825945763806367	0.9994274298016972	0.07112797343897116	18.36618156048469	0.010662264093623586
0.46542812990088755	0.4019840607800813	7.754352034395602	19.290197773881083	22.135943621178654	20.223748416156685	10.44030650891055	23.49468024894146	516.125	8.978200675315737	0.6102900153162798	509.86021373151044	0.9878618817757528	535.0	5.0648016825466105	8.547698713001717	23701.009541262276	4.151749797617682	1.6551777610023306	4.037716060082129	11.664873876100668	1.0662594465319617	6.516881549744992	6.2372570446435605	4.7839555758733745	6.880918300227293	0.739287956046504	6.655896063910129	1.1048254698085815	23701.009541262276	0.06623111188750111	1.8312072801676538	91.23268907018547	30841.956604102037	814.1620477922941	95.72439836504704	35.91958113028543	0.45967071688991396	4.56048147655841	3.6094783009986884	14.53872171045656	0.30246186600632874	0.21145486979796427	0.9603134928215303	0.8709412348120983	-0.17301292478395466	0.8780350681840555	0.21718907845901178	8.732668876021881	0.005387445297694998
0.4081727627883625	0.18282883065079145	2.8334065828484705	15.497591778948484	15.297058540778355	14.035668847618199	8.06225774829855	16.61324772583615	126.75	6.325694852979617	0.6234047974933872	195.7398703692346	1.5442987800334091	140.0	7.0396994380818105	12.625232909296665	12999.276646647344	4.550874537467543	2.8854720918915984	3.489228444395093	16.464552902204495	1.755098828095722	9.376165618800009	8.928196086104549	6.761106058870632	9.703446843333865	1.2279877067974982	9.635973020275692	1.0591432814166988	12999.276646647344	0.052142857142857144	4.939494336313667	191.57320680218345	137719.00785856837	2270.882293560847	217.13392828239577	155.41564466504113	0.17051974720210472	9.980475759756366	4.30844155355257	51.515782136629895	0.18952459457720525	0.11307119445733366	0.9179545164851649	0.8137936939658446	-0.5286374014856984	0.9960250317291924	0.10876615783182908	13.259709421534673	0.009171766083996743
0.6990968872970679	0.4154056627785847	4.703135344745021	11.321789195858504	12.041594578792296	13.341664064126334	8.54400374531753	13.379088160259652	267.6666666666667	7.915027585458253	0.7721919295913952	260.10880858197	0.9717639174917931	278.0	17.7362409490217	28.0394674211897	156486.90256712356	5.741813947430471	5.882746385883905	2.40766745520709	34.169559370524254	3.362895046110396	23.384509962205517	23.796778236153898	14.59007740247241	19.579481968051844	2.500723700332368	23.725566952548657	-0.26045584640807845	156486.90256712356	0.02140158376895606	16.067221047379885	1604.934726876404	988251.8423744336	-7361.736146538693	585.7557137639341	361.0988730254979	0.24344560160345852	14.652711104091168	5.045840265955319	138.67023686146325	0.15158328711155358	0.082621036352211	0.9505801069099964	0.8564278134388896	-0.5129402120855041	0.9983851657682317	0.08533679103158363	39.35093404152065	0.0032520187583980416
0.2969235761129068	0.19455053185822815	2.713287021676011	13.9464384690206	15.033296378372908	15.132745950421556	5.0	15.132745950421556	97.08333333333333	4.1410263842602095	0.6651689021699732	153.5731551980509	1.5818694097653312	106.0	6.067547345671901	10.392950406791845	6963.992308733302	4.402548750214839	2.4731103384451023	3.760029416617198	13.730126834095788	1.4023205151097926	7.91229240910533	7.62796888595245	5.631388315301803	8.098738518793986	0.988588417693611	8.105432786003927	0.990109369754178	6963.992308733302	0.05482378070487717	3.0936694812415566	151.68418294332574	46992.0395023643	858.3436298760051	127.21703558921239	102.86007273833282	0.11980670599816527	7.902056236826563	3.952914698222553	37.02443915971108	0.20999954059738285	0.1239208312266346	0.9261277034451518	0.8241444371431508	-0.552818251439674	0.9958544345876994	0.1328656238551399	12.058187902647422	0.011850860170363686
0.5305641747838397	0.4429755691428942	4.260706826418679	9.618378807351943	9.433981132056603	9.486832980505138	7.0710678118654755	10.44030650891055	96.95833333333333	5.103167214681056	0.6661204835986764	153.22210701651747	1.5802881686275976	106.0	4.170022456309411	6.093027153252292	2857.512497871619	3.391207123852557	1.0842430802052023	7.645627536839473	9.60314505589751	0.7284415262785052	5.096100915824506	4.783372504878154	4.027197483827848	5.575947572069662	0.4442133459325183	5.19207714448279	1.9287445706227073	2857.512497871619	0.11819152723389105	0.9874205299931773	37.62653258986563	11484.025846098628	472.6809704937094	50.426259507197905	29.23094932906637	0.2699257666898326	3.8843964496710752	3.2184016860247584	13.679440121103646	0.34821045595721123	0.25959226964206905	0.9551268232507873	0.869697772357153	-0.33585778871048855	0.9496121617287113	0.23806972258033415	5.678042526667396	0.02021474218230015
0.6572810558684191	0.4171278851259696	5.675035648729692	13.605025823233733	14.866068747318506	13.601470508735444	9.848857801796104	15.588457268119896	426.5833333333333	8.942325738212176	0.742440963007688	369.11196336938093	0.8652751632022996	438.0	4.152225626786982	7.040283411245498	12629.851148722146	3.8946993511272474	1.2411752653446513	3.8581083118049238	9.066705604382946	0.8650409605463908	5.252310084733958	4.942415386610415	3.718506224216727	5.3481993801662195	0.5553466001065086	5.369848842868488	1.1860159911549828	12629.851148722146	0.08502741811054815	1.248515369057996	77.93486602085069	14734.553044085762	548.4472694013706	65.65680748223349	23.091043839049345	0.4816746012979159	3.363280957300921	3.196005786243039	11.224035204693775	0.37888954308427003	0.2975087623094424	0.9637605963645869	0.8848691030477523	-0.20113877138226416	0.8881001609743877	0.2979952925699028	8.201150945387296	0.01062023890655821
0.388049561222981	0.20488035858482642	3.9291911973800233	19.17797891667211	19.4164878389476	15.033296378372908	9.486832980505138	20.639767440550294	314.0	7.442006303758193	0.6267495379420879	356.4592322872425	1.1352204849912182	327.0	4.455263499727591	8.290385172716613	12777.922416096124	4.308490578674399	1.9769438681557885	2.291481142696478	9.377891242665974	1.14790779374951	6.098113151009924	5.8675344296243805	3.8626201010561436	5.515271141609831	0.8517417044724109	6.251097130883786	0.46776781021421376	12777.922416096124	0.05548541555611667	1.8892313372233074	131.7859100342295	13551.217060267893	128.7036261745968	75.09167167630491	53.08846998958949	0.18138335206577746	5.853893758949965	3.7967378172072777	16.99833927430648	0.2498005003433987	0.15912569600508825	0.9192210691443693	0.8141315199362483	-0.23035918716375312	0.9270890561796497	0.1684989013609536	11.235776837090564	0.005462224606649154
0.7569711093159144	0.5537408473630445	4.920358324648033	8.8856698003753	10.295630140987	8.602325267042627	7.615773105863909	10.488088481701515	191.20833333333334	6.72619532580501	0.8225047842618943	195.14176812231614	1.0205714610886003	199.0	5.156491348098271	9.798850920260966	10939.064304889267	4.54656080416365	2.6526970787889805	2.1564378808497024	11.361251572842653	1.4477456980130101	7.2153459678404035	6.9638896980089635	4.670085678719983	6.69116589412267	1.1226935675939504	7.414187237073139	0.44711668528414455	10939.064304889267	0.04744829676018282	2.90895495074746	188.85749932594334	37340.41493523089	367.7197463038861	131.42723335723753	63.22182998280396	0.3592067761441716	6.420981845335432	3.9004361605968425	19.74298241657893	0.2325289121899864	0.1410038206652344	0.9326723484692336	0.8276837733135991	-0.35214185369018025	0.9797998137555523	0.14195196081957062	13.105326503397292	0.0057780545126307325
0.5129095151736229	0.36755522603058277	2.943729955059802	8.00894599391403	8.246211251235321	8.246211251235321	5.0	8.48528137423857	58.541666666666664	4.107864606790175	0.7562410282215651	96.4126331461836	1.6469061889739547	65.0	3.5151362727655626	6.914070153854692	1681.274063896372	3.8508071924012066	1.93244185408807	2.6245759000423394	8.145816300605421	1.1042329372944024	4.9132995992254465	4.431233440799894	3.4038363471297313	4.74197995347569	0.8229027548812039	5.085838655440709	0.8266712598198281	1681.274063896372	0.0778698224852071	1.7252418774260245	77.67746655130883	10471.954177997048	172.8604512486178	66.29123524944868	60.29547392103	0.05871845981898268	6.1103373948426345	3.5485991929915177	21.967825764006783	0.25066050671313866	0.16036090282827417	0.8901901081772017	0.7899607025377523	-0.5102925931462632	0.9898593499764421	0.16365494155465188	8.71489877044652	0.01917098310886522
0.7278968192008285	0.4770367274428829	4.968630832839662	10.415614871990275	12.165525060596439	12.649110640673518	8.94427190999916	12.649110640673518	252.45833333333334	7.581492935342565	0.7924501735139762	243.7653465849859	0.9655666476381682	262.0	5.272603590453195	9.26520979376781	13338.415125995485	4.301662383594007	2.1413576018239606	3.4104866670226754	12.23749873589358	1.2763158985791203	6.95930347715274	6.498823735986517	5.039480108698008	7.198018627195571	0.9073345185413932	7.135123082114935	0.9945796175682139	13338.415125995485	0.06001981236524678	2.478076509819124	118.8941488999191	46833.87815552474	1006.965008460457	127.2328535265054	45.98697928253636	0.4782162255347183	5.275031522594773	3.714351960783198	17.01854535868504	0.2710944357421742	0.17922254790490386	0.9531447418438245	0.857967635503569	-0.28801677757972605	0.9605915638499174	0.1889667166109916	9.926495730334208	0.00588709069157468
0.5111372836612271	0.3685457601933413	3.15344456656727	8.556453247251994	9.055385138137417	9.219544457292887	5.385164807134504	9.433981132056603	76.58333333333333	4.373522270574671	0.7817216088768294	111.56334250881284	1.4567574647505486	83.0	5.895502575709594	11.256921457984244	6232.132656091415	4.483388986430821	3.1117850071321396	2.4291128259945625	13.610345608582389	1.8109041302467825	8.396244721426354	7.867472983019782	5.59426590215134	8.016079706431048	1.3344438176681763	8.665214112505197	0.6642184954636405	6232.132656091415	0.05153142691246914	4.589010193479294	226.43540424120707	75851.26215302802	375.24955481873724	182.46957583502748	142.4153762621408	0.13574286355120319	9.754673019432081	4.025605581407228	44.177854054397216	0.16897168155005524	0.08682275590131285	0.8988320119241595	0.7908894046963331	-0.6018266858302289	0.9976760075329428	0.10205505578009469	14.706175285441358	0.012862202372322551
0.7338096294613965	0.5720666114611932	3.1758977347719597	5.551622260666405	6.324555320336759	6.082762530298219	4.47213595499958	6.4031242374328485	46.958333333333336	4.073833874009256	0.8751978206096311	71.92055219524103	1.5315823005197733	52.0	8.810191948288633	16.419902890231587	7734.100383875705	4.596899756886195	4.320298624806949	2.648212097919129	19.322627922020903	2.4856719732264483	11.828061137223791	10.80945787443016	8.196982717131645	11.125645204889258	1.7952590438927136	12.195601653461686	0.8567068912855903	7734.100383875705	0.04733727810650889	8.829669424013629	383.96405575031656	302062.3308119141	2187.7150722666684	355.5074041203151	297.2166001335017	0.09356883465464261	13.844069116131935	4.07045488156533	101.53319234664475	0.14900673452625168	0.0789918753959549	0.8935245466795865	0.7904173973770645	-0.7497686362312741	0.9994488212872805	0.08645112669857304	19.2086976766386	0.019480118988073083
0.9114707110913276	0.7732240457105682	9.234489807296026	11.942838377212938	14.212670403551895	13.601470508735444	12.806248474865697	15.427248620541512	739.0833333333334	10.885547388127074	0.7284944992949692	542.6503909098598	0.7342208468731894	750.0	1.5632763890902845	2.610422731332835	3224.520396588001	2.6542479950696727	0.5427945060568669	3.2306728800504416	3.4900338417371715	0.3298992612299465	2.032683572230509	1.9593871877908164	1.4338288017972125	2.056205039939959	0.2358428428218696	2.0734899393978266	0.8364963124706946	3224.520396588001	0.18582755555555558	0.16755802396821762	16.779698597597356	226.79552645615578	16.15751947356652	8.934162935121709	2.738043946760596	0.5363653188851795	1.234365925775864	1.9705392312053358	1.1320887213080997	0.5682759608993958	0.5223661587804131	0.969586377575454	0.8888490461159732	-0.12347210086702437	0.6597595329475466	0.45868208989775083	3.902160517057158	0.03994969447374586
0.3091190455424014	0.24324478502249836	5.902336482872953	24.265007294306557	25.079872407968907	24.186773244895647	8.94427190999916	25.25866188063018	712.25	7.50077589489545	0.6964500140707127	553.7951461091484	0.777529162666407	729.0	9.436218195589602	14.91283973864958	111293.40988996912	5.041744668643832	3.185756460540569	2.4296364733659215	17.749158605868093	1.7297956429988928	12.175447212028866	12.269040085495991	7.3812880042331255	10.367870601634968	1.2743185774602248	12.355802571580945	0.15400017361262588	111293.40988996912	0.03416183546245021	4.424342374984813	495.9364925315924	83983.2417787239	327.0885428853431	173.88520328375625	90.77644556095154	0.3141859699421508	7.095077647172003	4.2243285312843	38.80317559577557	0.24335765943506987	0.15837931340407563	0.9562945349961536	0.8682476051365913	-0.2128731042130532	0.9367054567987996	0.171229036548942	21.796475002027748	0.0025321806617674076
0.4432777319510506	0.3397332332665666	6.082563666588379	17.90394071284685	20.223748416156685	19.1049731745428	9.433981132056603	21.18962010041709	546.7083333333334	7.936418232176829	0.732352361892532	441.5038555034125	0.8075674515724335	560.0	7.46065808358582	12.522090150259523	53369.55687944657	4.712035289651835	2.567372337760496	3.740202317066737	16.951778833895816	1.541692655930089	9.567026913708096	9.177006129056402	6.955270340716237	9.99650849317958	1.0768758713871591	9.762314282068001	1.0318582191450159	53369.55687944657	0.0449107142857143	3.7747761742538284	189.95987367897553	109327.14137496057	2072.5425656498373	182.23815377238802	74.68821937623096	0.4197220821480363	6.634538757160519	4.096147950351743	29.42272352878783	0.23603697436451926	0.14531108079031507	0.9613503535225795	0.8711438621421823	-0.21855443428123825	0.9357145079051808	0.15386261298335968	12.768893582233519	0.003257053141598449
0.6310457817014198	0.6145480043026299	6.305406256064952	10.260233882331343	12.165525060596439	12.0	8.54400374531753	12.409673645990857	274.25	6.474677310715176	0.814123536240242	250.74074100196776	0.914277998184021	284.0	4.744993868165203	8.057134171020635	11215.700775489964	4.1910462383118245	1.6802847831666892	3.411275938256979	10.208603324668267	1.077998629068007	6.1397917806489	5.7541141705665915	4.236464817634489	5.972138507033779	0.7463264334981718	6.2842584398677594	1.0031444374273903	11215.700775489964	0.06625669510017852	1.7948610293253755	119.8996412786393	24427.973971138068	647.0183331068803	92.11020358482286	34.763573879783095	0.45909105654208116	4.537982836065526	3.521805585848042	13.226830791830995	0.29590429276556174	0.20371298312759376	0.9527533021926037	0.8587106163102065	-0.24783238800486224	0.938408651699095	0.22129651761921568	10.272987186278131	0.006447413624274855
0.5845282423094654	0.3240169893279803	4.455895583118278	13.752043040582294	14.142135623730951	14.317821063276353	11.180339887498949	14.45683229480096	320.5833333333333	8.038457546675684	0.7454800263533954	303.8613101907818	0.9478387632673205	331.0	5.8122521352773475	10.62814457839032	22174.6210173722	4.683616743590619	2.7962606613701366	2.299976474840407	12.759571657263798	1.4967283564540146	7.989023397082239	7.691890093623406	5.235410088786496	7.524161568477302	1.133150666106536	8.184913728397248	0.4994323860417393	22174.6210173722	0.042907603983169194	3.1683179021783276	225.05129358358377	49123.33052658123	422.5817804743892	148.04294739585535	59.562161487903154	0.43114810360075584	6.16608206048014	3.901303209078288	20.08752693766946	0.23906979619037588	0.14669799649662724	0.9495823549071917	0.8500113656494356	-0.2836347156061461	0.9648637543846541	0.15283045285167876	14.242713552105913	0.003972472926350074
0.7983972211349062	0.5058914950989479	3.5571037881524954	7.031357163766425	7.615773105863909	7.0710678118654755	7.615773105863909	7.874007874011811	83.5	5.613816020358129	0.7948817234299992	116.22670612409793	1.391936600288598	90.0	4.6067674731723125	8.490096760829806	3535.80275062777	4.0024627824276875	1.5496403266247656	3.579492581525057	9.97155772128426	1.0850464300376366	6.103571635697389	5.844357665677866	4.342723566896064	5.628834154388196	0.7197262205880021	6.267910116553798	1.1111214426148037	3535.80275062777	0.06962962962962964	2.0331105171077555	93.43471118904941	17313.873666255276	295.11478553162056	81.0404200476794	73.85700815212068	0.07291836606148745	6.812301435105391	3.7541919989091332	24.125749989160585	0.23855930691910388	0.15058429674428303	0.8949908950862102	0.7941177596955973	-0.45655490672985943	0.9871636633280615	0.14477879969077467	9.563372691996177	0.013829948068041074
0.6779027920721646	0.3926916858467367	6.982638599623651	17.781478068646706	20.024984394500787	21.213203435596427	14.142135623730951	21.400934559032695	952.875	12.054113629905565	0.7172188374401284	652.9146180224936	0.6852048988823232	967.0	6.25205489906119	10.884572124131063	66174.94629796119	4.531625425510912	2.2509284474064515	3.4667841021420394	14.28218903490087	1.4313376976486532	8.076487695397017	7.5501418787322025	5.856370544982161	8.42581848991871	0.9933411710845296	8.272438777517658	1.0810576282722861	66174.94629796119	0.052612104302371204	3.203589833878438	149.24293885768242	85466.21389858796	1912.4449913924786	171.42089315914453	47.91911529397276	0.5660000706778929	5.131065942308642	3.7913757705322073	20.48793292184951	0.2954833107824394	0.20884628843459677	0.965727358597044	0.8825937009566908	-0.17094351975783917	0.8848314558427428	0.21775929128515809	10.87783624247552	0.004163983018239474
0.9273852490162178	0.5631708058435889	4.269658948602761	7.581463570731658	8.94427190999916	8.06225774829855	8.06225774829855	9.1104335791443	144.66666666666666	7.030937481450362	0.8084539769415757	164.84450417883394	1.1394781394850273	152.0	5.525298598599159	10.017611650083037	9215.751144659902	4.530878073933145	2.7829784151601054	2.320590980483921	12.471366386535477	1.4750689849116454	7.590419466847071	7.354176798256732	5.114547406761483	7.356818979773994	1.123223720070248	7.786523084225948	0.506911180479794	9215.751144659902	0.04795706371191136	3.0154740584926003	172.072504226553	35846.20029455877	295.20260920870396	123.08456714703426	80.22821622990529	0.222607335790944	7.236788493533044	3.9767747446856316	25.56883705919858	0.2097334575170201	0.11935096206303628	0.927026971239877	0.8207597474635124	-0.4213648553478009	0.9890318043147134	0.13000144200410577	12.700541886710122	0.007058371209937896
0.3824921522224076	0.23020265968824166	4.796490805113274	20.835948688034513	21.02379604162864	21.213203435596427	9.486832980505138	22.715633383201094	505.875	7.96958685728197	0.671061741928977	457.52741588209483	0.9044278050547958	520.0	5.898547906251563	9.993092018275147	32565.65164115789	4.517595778384273	2.31732778368643	2.7321189576759637	12.95362338120746	1.2980662564710375	7.7544398427365735	7.56096494080686	5.314000165737787	7.6396232154696735	0.9525089372480127	7.913675072687333	0.6009868198856225	32565.65164115789	0.04925295857988166	2.494915881452447	150.41318986385147	32522.900338394767	513.0099794989933	110.80501372339018	52.11683209496826	0.3638626804703567	5.58544497710551	3.8546735125968756	19.645762054340754	0.267345021074229	0.1770143990421017	0.9534331539911676	0.8593882363837764	-0.19021647708447945	0.9046607818246947	0.1808581336411802	11.649271392351949	0.00386713502701261
0.6546207207853009	0.5105364844633689	3.1333272221590103	6.1373228310068555	7.280109889280518	6.324555320336759	4.47213595499958	7.3484692283495345	51.916666666666664	4.017618695325791	0.8620354480481819	78.07228072664053	1.5037999497908288	57.0	5.355160321675011	10.429053345890292	3153.520525431831	4.04513178193711	2.4784835856653737	2.6103828051268905	11.682291001698058	1.5779572032491964	7.190786103660952	6.398658951897873	5.120669490321229	6.561621511376829	1.1440789947534507	7.438072431672339	0.9278896313340875	3153.520525431831	0.08033240997229915	3.6175167102006047	136.1584249346678	48969.62222407191	650.8230456170518	142.39567277172335	131.18540235902216	0.04713142048404736	9.12154985145567	3.826679805719422	46.02865788124275	0.19615269738766944	0.11428488954956205	0.8722156058233919	0.7737968161369554	-0.6354881843874056	0.9974522967573675	0.12078341316555409	11.539317723739972	0.01991988452235841
0.46480341235561523	0.2847323590147585	3.4487921798580636	12.112399840298105	13.152946437965905	13.152946437965905	6.708203932499369	14.071247279470288	151.125	5.6298847775861685	0.7383470201672458	185.82942107414294	1.2296405033855613	160.0	4.8044878240441555	9.05281146726335	7560.298015482443	4.356986822893922	2.684663986078519	2.1239884869279475	10.152442214041388	1.3569623608086587	6.685883987186147	6.303881154563764	4.371982197619512	5.780460016421876	1.0411140583151435	6.873999025077416	0.5323200872697993	7560.298015482443	0.05359375	2.550817906653141	149.13566548922137	24134.66105238467	232.21280830390089	104.56439986603688	73.70686777813731	0.1866105963080113	6.8185992625920795	3.8681004804110795	23.898135997386117	0.2361389736671968	0.15079222993055935	0.9017437206484141	0.7999698726895096	-0.381245008799894	0.9819291279947286	0.16597246627742612	11.887743349553185	0.007757455372456772
0.5396247941775819	0.2752690281011154	2.179837201920093	7.91893376802045	8.246211251235321	8.06225774829855	4.47213595499958	8.306623862918075	46.125	4.273253004673939	0.731114426221203	85.07259697311676	1.8443923463006344	52.0	4.249886606178902	7.0894752615073315	1841.1450441622965	3.8312020359095884	1.832964372871107	3.651846957971488	9.7220680335918	1.0465044990169914	5.80866622830222	5.579548016158636	4.006494612176013	5.715573421415787	0.7394709188395729	5.950347507890572	0.8121975509505398	1841.1450441622965	0.07988165680473373	1.6660321128408218	86.24494135397073	10194.822346896499	169.58819264154275	63.77334776369199	43.957439162108656	0.20842164199018867	5.184709347161708	3.14821561711608	15.681886890583096	0.2830275999918708	0.1938467832401898	0.9319139398485166	0.8323496430165203	-0.6068937686048022	0.9940821579853161	0.1908597175151964	8.966718167017216	0.03034668065511167
0.36808986465183197	0.2784288703787259	2.5099362339076614	9.014640724913273	10.04987562112089	10.04987562112089	4.47213595499958	10.099504938362077	45.791666666666664	3.318197884318219	0.733703576583181	84.36347405127798	1.8423324633582088	52.0	3.0986440075588475	5.73522421082347	999.3772660882731	3.468328944371592	1.661070577498875	3.205217743745689	7.320904639970793	0.8970964479512074	4.249078069435876	3.958955481684507	3.0204187456254026	4.300485894345391	0.655363395063146	4.383924449465415	0.9039969876703322	999.3772660882731	0.10798816568047338	1.1641291384597268	44.42672931872562	4726.85269091518	134.31712373122326	42.42424066634656	44.905436105996884	-0.02749425015608239	5.35338620046987	3.0790615265606123	15.186333614757082	0.25946384459736915	0.1671956281495712	0.8968399904087074	0.7919777864467428	-0.5430989159745275	0.9879392353029784	0.18865432399868437	6.69676655960317	0.029798049777248294
0.3037199236386524	0.2605828871252408	2.511237206774475	9.636999706613619	10.0	10.04987562112089	3.1622776601683795	10.099504938362077	47.041666666666664	2.9269488149984038	0.742316701624779	84.89524368992922	1.8046818853483626	53.0	8.629797033931919	17.15642122893964	8048.213068699773	4.544353361106577	4.483976290122683	2.5072994077692172	19.230583379262985	2.538596306775782	11.925577807388054	11.255028855300747	8.40045031489209	10.830133064370894	1.8120651181658955	12.322868041487755	0.8240250281477717	8048.213068699773	0.05233179067283732	9.633670727853756	300.2468295328707	225279.02854521957	1131.7934017566188	299.61345700005506	403.43323040308616	-0.13316452482009505	16.681584454225714	3.7883289390772443	103.11413670400641	0.12559000908766085	0.06290367777327943	0.852844615698044	0.7495471464979523	-0.780758798397236	0.9994916645275335	0.04993420975579448	17.958140007163067	0.02414910920792115
0.6849947617039279	0.4332275992252971	5.499172380721552	12.693495037147308	14.142135623730951	14.317821063276353	9.848857801796104	15.165750888103101	395.7083333333333	8.694977608160713	0.7757175414636953	336.019109341027	0.8491585368205379	407.0	6.552567854442576	11.014061126879993	31605.735165436243	4.654260177871084	2.413603222682209	2.9699812015536486	14.009273260159695	1.4055162295313264	8.638424091177628	8.392735157383807	5.821661353161522	8.187611906998173	1.0049308965004078	8.812228376344192	0.6847454567802862	31605.735165436243	0.04482369347234212	3.032998177807794	203.37009423493075	66290.11806561745	1030.4370927629607	156.16466729664754	48.527573133938404	0.5273241286105512	5.350613652231167	3.7792286198938645	18.59147490280915	0.2767759703817512	0.18727107121328113	0.9628940707512766	0.8741749071963716	-0.2626064124525148	0.955689632698792	0.19477734872625121	13.282645827725343	0.00418120611848266
0.35874656106666886	0.322215897558607	8.712834167074284	27.040360929086464	30.01666203960727	31.064449134018133	12.165525060596439	31.20897306865447	1401.5416666666667	9.700636493311285	0.6535696654964427	926.6795518960923	0.6611858740525676	1421.0	4.0904588531644865	6.387347072789302	39617.914061135714	3.855710093451396	1.3239997865557704	2.8646081008434225	8.133029733144364	0.741692883617399	5.2007777256719505	5.130316242753492	3.3580163468376054	4.7750133863067585	0.5348872791300046	5.280180438369719	0.4604841668615332	39617.914061135714	0.07830714610093595	0.83221650989673	86.24480880040916	4758.823149901529	90.46892021293132	39.750942693353366	13.701510783240915	0.4900532956032725	2.844427664849573	2.993254331821811	5.332023978965159	0.38623740239869486	0.3005944735924783	0.9691647629596127	0.8841173153038546	-0.09554835155358744	0.6926211038792278	0.29984984455802155	8.928772290904687	0.007978059286498041
0.6698811479209396	0.5058343796512524	4.4574074739301075	8.811989958063482	7.280109889280518	9.055385138137417	9.219544457292887	10.04987562112089	148.875	5.902985948575357	0.8070543454064834	168.317469743781	1.1305959344670429	156.0	2.777692552509359	4.629223053693577	2134.465726415624	3.406529866229305	1.0865883524551005	3.528093438941767	6.185319886639113	0.6318444845030619	3.6174665289109034	3.434464141737123	2.5684486346566446	3.6168712519824684	0.45538533635584566	3.6989826446238374	0.933268834986357	2134.465726415624	0.10889217619986852	0.5964085174376617	36.68337094115269	2394.9610724054555	102.10520169663602	28.21422027551489	14.785802879787648	0.3182536514865838	3.0917105271076455	2.967784043406801	5.017061021509089	0.3507646475394353	0.2579950856822314	0.9438149171250927	0.8415051810974489	-0.2027611487914869	0.8704971946496903	0.28002981549214706	5.771959444634458	0.014723228820890276
0.6827308874476398	0.43248929747768333	2.991528805066906	6.917000773230164	6.324555320336759	7.615773105863909	7.0710678118654755	7.615773105863909	66.08333333333333	4.722450076383441	0.8368071050139984	94.4611857837018	1.4294252577609352	72.0	6.744203032770745	13.248742768822261	7239.470916733804	4.709390063996864	3.8717656251679573	2.3263300407111327	15.706743846168258	2.0263744430704147	9.731609770206008	9.527313009725539	6.4438253990147825	9.262918447153476	1.4910161777532969	10.027372895073684	0.46641822766977453	7239.470916733804	0.04282407407407408	5.843978457289381	298.6377764712206	105943.94977816146	-67.86903140942627	214.7657859317265	181.54830428108627	0.0926554826855651	11.005723388079172	4.065097804648461	56.833240378050974	0.16145997229413803	0.08580173740865346	0.9023444501195951	0.7939413179362437	-0.6815895882557161	0.9991101749538692	0.09764252003552826	17.033087290584923	0.013895148285840516
0.5008055074639068	0.38952156067445753	4.856239315313854	12.467190023846854	14.317821063276353	14.0	7.615773105863909	14.45683229480096	255.58333333333334	6.24363742654158	0.7960885247275279	244.6495646709019	0.9572203378059415	265.0	9.379892783305154	17.59438723351563	50379.387737862446	5.339742561105531	5.4831032516973455	1.7675898563957702	18.852342574615083	2.678889589422837	13.440431548104634	13.649287761475554	7.973214526404831	10.879128048210251	2.1522873137923315	13.788070826769394	-0.052266738692236865	50379.387737862446	0.02675685297258811	9.465696924722875	745.5488462431457	292441.79982352845	-1951.7818327677437	364.54270383099004	209.05379443183148	0.2763275377950948	11.438842591042809	4.6338783129271075	69.43226563796973	0.16938986031541498	0.09264544891800788	0.917854860268225	0.8156838704736902	-0.4495072259844551	0.9955722301904006	0.09515513978085086	26.57875290457429	0.0037328177591214088
0.5506438177302438	0.3531707824723191	3.4808792194460154	9.856079246076481	11.045361017187261	11.0	6.082762530298219	11.224972160321824	114.83333333333333	5.427189103911377	0.7625763685247369	149.82332441973304	1.3047023897219134	123.0	3.274067446464148	6.177587826565529	2706.3470509861622	3.8691347280876736	1.944506810107745	2.3406359029841743	7.463503656808539	1.0038971641232841	4.544307819990266	4.2239857289486835	3.075173600990602	4.388330055817937	0.777592452213038	4.690716528712114	0.6420440035166693	2706.3470509861622	0.07898737523960604	1.3520879899083393	68.24475910193945	6903.718875145374	91.70569976355817	54.41653460747201	41.90746755557972	0.14852106075319668	5.172994114033366	3.4639880111744668	13.246059328345506	0.2757689944860788	0.18631604549172426	0.9009414526893742	0.7975586807398618	-0.3560369573400157	0.96920791303809	0.19228782619578205	8.06631490494399	0.012274956049471679
0.8452182705179359	0.6282868200205306	6.367900203939612	10.135339467620103	11.661903789690601	10.770329614269007	10.198039027185569	11.704699910719626	319.375	8.56657409593404	0.740180657350564	305.2673366900739	0.955827277307472	330.0	3.094644662428562	5.413985418375723	5868.548106064037	3.683636595862255	1.3381320028224732	3.0609442987794897	7.160321078521661	0.7626124035015476	4.111849870550237	3.8523577920432652	2.9360787476254413	4.224242330896219	0.5485193996347497	4.2170462541078395	0.8964211616773498	5868.548106064037	0.09142332415059687	0.8761697513409553	51.75022226426051	4389.2721075934705	140.35243832312264	40.50196946336776	19.924015222253004	0.34695801406635957	3.4880702217091937	3.1915064837202456	7.258986533029463	0.34689576549205836	0.25809665911138374	0.9474721273328897	0.8507285837045664	-0.15522761003817193	0.8269157013569143	0.2609002970516864	6.825538952116749	0.00970417796580218
0.6666841072889774	0.3229766159915067	4.75681652550308	14.728052403732443	18.439088914585774	16.1245154965971	10.44030650891055	18.466185312619388	375.9583333333333	9.818958468887642	0.677500744043058	371.82120879169133	0.9889957897595691	395.0	4.838095623540666	8.10812372347214	16456.38032158267	4.248539434431505	1.8027549054798504	2.383256843847671	9.833449612364834	1.0387494769005694	6.3328334840562714	6.2042026440950435	4.04350147187872	5.789948140486114	0.7682684913150784	6.454589245887044	0.3714902587070729	16456.38032158267	0.05918923249479249	1.5569423963363889	128.55253946537923	12095.855897484962	167.08381672367943	69.51753885566612	34.73645315493863	0.34120640013433184	4.656871819855549	3.530847890058941	11.694427519455399	0.2877227055545415	0.1933550851555717	0.9482423234474362	0.8498236065352842	-0.19045916464204934	0.8933967498367676	0.19729314436861237	10.946158206207965	0.005557559451555934
0.48248159052992595	0.3420043247857696	3.217034210337776	9.406413829278083	11.0	11.045361017187261	5.0	11.090536506409418	93.33333333333333	4.538421505532781	0.7991869767776868	124.50694509025548	1.3340029831098803	100.0	6.342414357061565	12.031768523030223	8261.090089322428	4.586790220747569	3.34045281408412	2.3494989145088736	13.664236205134715	1.7545044001897956	8.837354237730747	8.602694168312972	5.9036502803429896	7.760585924791726	1.3084508935100592	9.089053905287628	0.5862703547653587	8261.090089322428	0.047799999999999995	4.512070970086705	243.7787766906085	80968.80715908267	458.2079154951188	183.8469777375218	138.58959978938333	0.16157014904782085	9.531017253753609	4.100912038792398	41.46956657330937	0.1800779368633837	0.09766481018574867	0.8967594588878635	0.7907614668603281	-0.5716933737010771	0.997272604247756	0.10092096721772079	15.243264507561396	0.010540603077582618
0.506076971248151	0.42338094868438636	6.226442982815577	14.70647888659993	15.0	11.180339887498949	11.40175425099138	15.905973720586866	360.375	7.442610292655372	0.6894598374112317	355.2043334408183	0.9856519831864538	373.0	1.9674816875317978	3.1993367576058405	2468.941980636414	2.879658552601678	0.6733652815703821	4.441378952377558	4.44037313420838	0.39496989000924254	2.5219742851351397	2.4302127899425683	1.8236701776784423	2.616702956529937	0.27016345133950864	2.5727703747458714	1.1382821675610784	2468.941980636414	0.15767381351120183	0.25879310628711016	17.64466716628219	651.7654175783593	42.33793424333083	12.51188553304969	5.967572003492316	0.3606120827568481	1.8620399107186	2.424273182319653	2.3605548710374142	0.4710702402252099	0.40186184541283543	0.9575919536940153	0.8669083039733484	-0.10010566706586066	0.6558725132863363	0.397992397124391	4.00073175346274	0.02610062493041909
0.7827796971713923	0.5356247868270285	4.87284907825349	9.097504816981331	10.295630140987	8.246211251235321	9.433981132056603	11.045361017187261	167.875	7.121342065651929	0.7480621700152876	196.72993517952483	1.1718834560209967	177.0	16.916612209449053	27.98453698089189	88844.36787501571	5.699114028280494	7.002588430441609	2.4041320742386545	33.82869322864704	3.6229352329857343	21.980632070384186	21.285750843383944	15.356236013069545	18.472457215577496	2.6993381740172806	22.40414205486963	0.535396418256271	88844.36787501571	0.02237543490057136	18.79739500117636	1013.546877812066	1455074.0613306174	7178.31313440747	760.5036183792558	473.52159525365823	0.23483129275077141	17.191003130133662	5.061414224265911	169.85418496955583	0.12012436664949037	0.054369410382494904	0.931629143672142	0.8290653012088669	-0.6451978719622045	0.9996691212685919	0.06131631914783023	30.680211503676997	0.004867847700243232
0.5365249426234626	0.33298240896254805	2.336465951068618	7.016784935721366	8.06225774829855	8.0	4.123105625617661	8.06225774829855	39.666666666666664	3.764680135039083	0.7740415738469523	72.66695714964185	1.8319400962094583	45.0	3.3510289112338434	6.3522256834442725	970.4483009587395	3.716868585642398	1.3562785554194603	2.8561404970939286	7.1270242787029225	0.8625043573554987	4.517060297298391	4.261965553810893	3.055441257781795	4.0715830209211274	0.56837558907974	4.643868839565035	0.8373350814005739	970.4483009587395	0.08345679012345682	1.1616840696536717	55.18994764784592	3935.281397062494	65.6541678528161	38.316276809706736	47.03071674184331	-0.10498173759989377	5.546050420662285	3.232938675841259	14.67394007817647	0.2568810325807004	0.16780327786020088	0.8799738077085136	0.7774155338944234	-0.602168703834153	0.9937517252217503	0.1938955825307151	7.540689048966641	0.029622084339108887
0.5514364319135712	0.23180549555573418	3.065349370295679	13.223799388132544	13.341664064126334	13.038404810405298	8.54400374531753	14.45683229480096	137.45833333333334	7.292084750932675	0.6167301419336734	208.85089104415496	1.519375988196338	148.0	7.0551573210503	13.49976304528287	13725.797757150822	4.5373353583192735	3.119958924159338	3.4954870016147845	16.06799429846244	1.9560222744871754	9.318940473716994	8.422663759625276	6.770269976926981	9.29772432153546	1.3384825350954044	9.630258394119316	1.1977076884353581	13725.797757150822	0.054510591672753836	5.899225184824828	192.5019637279912	239660.68811020625	3833.70685133337	267.2963929166756	189.38614384422146	0.1793628958713772	10.462607517065987	4.4064264397700565	75.13122343398325	0.2077246463714318	0.13459460071840185	0.903198000182432	0.8085818027881386	-0.5067992562063769	0.9950791874770879	0.13369802181377372	13.141988158372945	0.008891473183042346
0.8304767309783596	0.5371207358348979	4.750389103444248	8.844173733230138	9.486832980505138	8.54400374531753	9.848857801796104	10.295630140987	161.41666666666666	7.34488049017764	0.744954013239629	192.45103162861386	1.1922624571726208	171.0	6.620024076643531	12.305548515530822	15395.487443173246	4.829456005717906	3.1562785152490385	2.483079765716881	14.608313922016087	1.7533724652626332	9.250583120490976	9.005277128880394	6.08148289615477	8.526831025861316	1.3037084071474625	9.488524137659907	0.5533915437564662	15395.487443173246	0.039909715809992814	4.4588022418421085	276.1320221263488	101746.57389486254	932.8637406662722	207.3855041772389	111.43382125696264	0.3117018981677629	8.6226699522344	4.204929810220072	33.86147724644836	0.18963441706840933	0.10467858057323955	0.9249358158124795	0.8172067926598572	-0.47778167655785936	0.9952794131916414	0.1040425619302591	15.875601461456856	0.00596324833877602
0.9298815786478002	0.7308956216463042	4.064055179370551	5.560376966298525	6.082762530298219	6.708203932499369	6.324555320336759	6.782329983125268	71.29166666666667	5.170492111298538	0.8278186482717138	100.44032227107719	1.4088648360642038	77.0	6.444371935487127	11.938214340224063	6504.837024093049	4.386680618999979	3.145698705942264	2.869610038819796	15.380998921826913	1.7535813645712608	8.94691799408179	8.345815309465811	6.31511783483262	9.065881086994294	1.2855098447762272	9.191213353540398	0.749040360013896	6504.837024093049	0.058525889694720855	4.431061317474842	186.63576554047947	74519.59644121706	886.8157834637851	165.29038700543	131.52236259672543	0.11655869876363541	9.201558687582422	4.141704016038812	44.32363646265207	0.19706116459249515	0.11536552525588689	0.9223635081525463	0.8173429514727991	-0.5863660052777466	0.9970277551521002	0.09137943013044805	13.341199270987318	0.014280011305107594
0.4441876449475032	0.3117461246625864	5.5191864238556745	17.704105960673225	18.027756377319946	16.492422502470642	10.770329614269007	19.209372712298546	445.9583333333333	7.863945132572494	0.7019204794619756	402.15400664110666	0.9017748443788246	459.0	6.648414740739456	11.949169448622007	40420.680094431365	4.844375713540631	3.230698913439216	2.3006090287724446	14.549081316082422	1.6912283000178	9.167943916537656	8.976924322780024	5.993944823280888	8.555136492801534	1.295144211150786	9.384161329914546	0.40497229639855203	40420.680094431365	0.038233158187022075	4.011288209083716	275.95242167098434	67163.52257859377	486.32471969122787	165.21340535986553	91.70091448635895	0.29413929469359545	7.683738947059745	4.195944720470328	29.4869037052009	0.21164622138769754	0.12452771529458481	0.9399132351986743	0.8373778600511573	-0.25130263359743715	0.9552629219316089	0.12289870144686031	16.046988419951635	0.0030842014869810076
0.48415244575927907	0.32458326351929273	3.910604666271234	12.048078585046309	13.152946437965905	13.152946437965905	6.708203932499369	13.19090595827292	184.25	5.833106713650165	0.7754971938972256	201.9182428211922	1.0958927697215315	193.0	4.7118188103383565	9.086112710249916	8905.708200800102	4.4277860473658865	2.58737415656224	2.178349926675335	10.421408807617793	1.3680376860441072	6.599168537078325	6.268451786505849	4.341987355882857	6.079421451734936	1.0412755202950645	6.792905549708049	0.5407011385427696	8905.708200800102	0.051196005261886224	2.59454042648992	146.3900136024659	25252.661446959242	247.25148600353864	106.42956828330438	70.75703812968911	0.21487402322252996	6.76449701206463	3.9010534759734625	22.045956079614204	0.23223129365725567	0.14544238396643105	0.9104719283906975	0.8056337967868039	-0.34685808058171425	0.9771609909766263	0.15396427164645785	11.722005064660097	0.00638447752775469
0.7745367141287138	0.49690661130911856	3.603432897736428	7.251730638566174	6.324555320336759	7.810249675906654	7.615773105863909	8.306623862918075	92.79166666666667	5.616731620541565	0.8030178419779717	123.43308394742553	1.3302173393525876	100.0	9.206992844909418	16.231068562222024	15513.358747881724	4.987885415836524	3.991275605753291	2.4882664462919153	18.877161763609205	2.2027843612233102	12.161937835151484	11.7034336481986	7.829333169793426	11.04782859381578	1.5963919702851663	12.455263444777763	0.4853135378896981	15513.358747881724	0.035600000000000014	7.220855572728115	455.67671596779394	170172.4925382223	510.24780224843795	270.99614009750724	225.60668735978587	0.10315189258694954	12.308171117364335	4.4145717773998765	69.6818804650513	0.14987731714873204	0.07678586916695364	0.910703293056221	0.8022862009674806	-0.6458623266827529	0.9991445409447527	0.08575821374034118	21.073566859703593	0.009677307852856552
0.6197082318263296	0.4391428146993039	6.6958207143964374	15.247478702301654	16.15549442140351	13.92838827718412	11.40175425099138	18.81488772222678	538.25	9.448988066412978	0.6869034393669355	465.8482402042604	0.8654867444575205	553.0	5.355259052036224	8.596919797928038	26947.277355952858	4.284516597375515	1.7269698079216314	3.5758258472919002	11.462393301769682	1.025868674766162	6.85964789963416	6.747945792346953	4.699707352661783	6.762685949107898	0.7203527809517719	6.98063419813938	0.7370546663813752	26947.277355952858	0.058248776196907215	1.674484501277667	125.64584281083748	19272.929285622242	360.6321454095673	77.79336598410971	31.248801798608646	0.4264215610430237	4.25632803237567	3.5128763449768337	12.6577406134394	0.3128817722450049	0.2207012769473831	0.9651057491979711	0.877828409009556	-0.16317493634490549	0.8644634350571845	0.21989179333656197	10.676568393871118	0.005077815217536164
0.6036592161801426	0.4149308641954638	3.095947579389481	7.46135765386461	8.246211251235321	8.06225774829855	5.0	8.306623862918075	69.20833333333333	4.504117312971618	0.825641474266463	98.73357996882011	1.4266140392845772	75.0	4.406925716143344	7.2792515549487655	2587.7918290626376	3.922079261088392	1.9147432015639696	4.22718512792627	9.954078172859404	1.0450927302258095	5.727661907096214	5.294058682539888	4.109412809310987	5.844665363548417	0.7424895265806678	5.874001281423805	1.1686241307655207	2587.7918290626376	0.0752	1.6977801321674582	81.1923226885047	14750.410029273438	320.00546730033506	72.06978043722957	64.22600614396264	0.09366361649448729	6.214247117383427	3.590585646597823	23.634663391284725	0.24753035418849167	0.1593884833880312	0.9151628487480639	0.8143498693952584	-0.4900277849416924	0.9893645913993194	0.18068307256025548	8.898673705925395	0.016115247274447606
0.4644562565235668	0.32449416183644497	4.835953232869086	14.903051584966741	15.033296378372908	17.46424919657298	8.602325267042627	17.4928556845359	312.2916666666667	6.921815549931262	0.7383530162732987	301.48126908352907	0.9653836501674046	323.0	6.3079435545865055	10.522418545906632	23011.09939830869	4.531348279965822	2.007503295124099	3.417048004298554	13.876822344692936	1.226870310449378	8.292527331171435	8.152459493889598	5.712585620339726	8.16423672435321	0.830784352167879	8.440485400900428	0.6984166648719355	23011.09939830869	0.05015863278666526	2.475784264588039	180.06160456374616	37949.96693788905	690.178348996667	106.42841135985023	55.25079803118071	0.32227223340904404	5.704429985257502	3.842060827008643	21.387026979312257	0.26631044505748414	0.17661342024724974	0.9586847980330623	0.8674379835965235	-0.2696334475562981	0.9553713662646998	0.17837968972091073	12.931718212836186	0.005122305346273583
0.4590051775378216	0.2478095322662162	5.1623282291872	20.831838799652903	22.090722034374522	22.20360331117452	11.180339887498949	23.2163735324878	571.25	9.561921866673961	0.6238242050543147	533.7108658196929	0.9342859795530729	588.0	6.231935193046541	10.32615474881193	39651.250220369424	4.552444216002396	2.6329292880951094	2.156806491795861	12.397614664234855	1.336970007532973	8.0582793801672	7.860978731925102	5.132569943134502	7.265044721100352	1.0299221594085806	8.211826776925687	0.33605756272708187	39651.250220369424	0.046629876440372066	2.4982324454058786	215.86050743107782	29767.823126052015	155.84087344300977	117.5518044869089	47.53874537218611	0.42996120855929126	5.35994017891843	3.748517234080995	16.839663304061844	0.27033649770241874	0.179141673171896	0.9543109903110853	0.8601121709092288	-0.18360061139536837	0.8973530965520483	0.1899307887961317	14.080863402886608	0.0036920723023155322
0.5300799043119486	0.35655531727442835	5.255733395855231	14.740302952234684	15.524174696260024	15.297058540778355	9.219544457292887	17.72004514666935	248.04166666666666	7.813538378449695	0.6218938114483741	306.9853495972871	1.237636215409859	261.0	4.980061550704192	8.43286393409898	11361.174812181944	4.109167387578875	1.8010785072668707	4.1690148180698126	11.558816048148007	1.111732514427888	6.44324436543626	6.032461587949577	4.747140029508573	6.811676018639433	0.7527452573506738	6.59768182096248	1.226769596640575	11361.174812181944	0.07024265644955299	2.014007457932686	96.55339109429353	30207.388877788468	835.9599872196502	88.30013313152047	54.626780773723304	0.24003658623186855	5.545776363338659	3.796022150858367	23.045291198963795	0.27583278705899344	0.18516563929417865	0.9470530463873484	0.8541293578773073	-0.25729807073890615	0.9411774301631414	0.17889302799371165	9.386642818574106	0.007203424322281553
0.4663611383938245	0.3590544515956449	7.65484912749503	21.319465873425976	20.396078054371138	21.93171219946131	12.206555615733702	22.9128784747792	765.2083333333334	9.94257037467923	0.5590342773117627	723.7115119081877	0.9457705573534715	791.0	5.540066803146202	8.958916323274206	39638.9156684466	4.194840535986071	1.876960214421742	2.9518610094090834	10.793029081192417	1.066443218872922	6.95820161894342	6.669974656324447	4.667255818894017	6.1257732622984	0.7738491581488599	7.079011879417476	0.8364438204643982	39638.9156684466	0.06467992475398805	1.6958394190669077	148.4457539391131	23804.75639170198	583.5963878683737	92.82440292439969	26.95749737098401	0.5545072739880464	4.037443764061456	3.431084549238398	9.998044141119895	0.32134153246636	0.23024608707615649	0.9643576319740206	0.8750425543411465	-0.14797006806996985	0.8429718160296438	0.2283235963427327	11.486536092452335	0.0049542376481073605
0.8640048204478386	0.5995694202371026	4.468950277914009	7.453599411635672	8.54400374531753	8.246211251235321	7.280109889280518	8.774964387392123	138.20833333333334	6.439945821340394	0.8377209317751027	154.31479891328817	1.1165375863487839	146.0	3.4336857575293207	5.987625769634019	3056.9052911031804	3.8152660379737884	1.4272752724823636	2.61272240997175	6.87270635136871	0.8299001308521675	4.464743363160333	4.185224751916781	2.869420704524552	4.003285646844159	0.6047737024813288	4.575773975330234	0.7169302496270428	3056.9052911031804	0.08247325952336272	1.0037741744252164	78.14545496966629	4897.93145030994	114.10482472080952	45.45000417544051	26.18998101996171	0.28073674469939064	4.149931473827001	3.2517714739768024	8.025900910532435	0.29727817517146715	0.20364656314409357	0.9252365513194507	0.8191443889295158	-0.2724223074989637	0.9386084590752402	0.23271061925763403	8.561342882257165	0.0103896019954652
0.4018321693828347	0.23038401301544306	2.8013411488087705	12.159442454980551	12.041594578792296	13.038404810405298	5.830951894845301	13.076696830622021	108.875	4.886055140170577	0.7212766539018723	152.874257676833	1.40412636212935	117.0	3.7953857398362194	7.016621644321393	3363.3109217548813	4.074006867690229	2.202243205361369	2.272194240721052	8.173139179852855	1.0962084445408136	5.203394135107872	4.847849564564695	3.438678102860424	4.734461076992432	0.8385874048211185	5.361552685042474	0.6182935292748961	3363.3109217548813	0.0678647088903499	1.670936669211176	92.47899459382947	8452.613672702853	77.65001147462375	59.64441732123498	56.94442498154588	0.023799149091969913	6.162977771519351	3.6819980953867324	16.952007122678996	0.23900116994605336	0.1483335434580736	0.891340322627661	0.7849396976446534	-0.42213683712812194	0.9832916566990969	0.15131684437185539	9.57244171031174	0.011785192703962274
0.5562462803783303	0.33818493791521165	4.974856116260571	14.710460338443124	17.11724276862369	16.0312195418814	9.486832980505138	17.578395831246947	397.7916666666667	8.182638845911942	0.7378007723928766	354.5265840642801	0.8912368301605449	410.0	3.096219413130949	5.663848245056963	7543.323159326899	3.712369335941128	1.4347857441279892	2.668697265113763	7.17831509584996	0.8268839085895872	4.173070870243597	3.8766919458001823	2.955585570780668	4.222729525069292	0.6210845122478287	4.289329687619033	0.8092481587557585	7543.323159326899	0.09169541939321832	0.9838286810143386	58.54237183033816	5788.550721246444	172.91265442267917	50.6752471241705	16.380123898266007	0.5176294688227026	3.1184876266553903	3.0451701177777624	6.117986955852104	0.37042499878067886	0.28388985702158975	0.956051886305261	0.8640233441423107	-0.16895939761648046	0.8402003426419575	0.2851018809436152	7.066391705748466	0.010245999278516096
0.7587282216597998	0.4385051831887904	4.304144670399358	9.815493260763322	10.198039027185569	10.0	9.486832980505138	11.532562594670797	193.91666666666666	7.447291746452705	0.7486380389514282	216.41581396915726	1.1160248249376394	203.0	2.9239824931423697	5.261639845053615	3350.2193687890026	3.6252302791130453	1.2463860912662352	3.216659559018283	6.486182275667549	0.7303680479926815	3.958394829413509	3.747511070495634	2.684378792622421	3.8018034830451275	0.5067677943954181	4.062455376815329	0.8934193274138655	3350.2193687890026	0.0920430003154651	0.8346540630881738	56.91702637335949	4641.284088773178	163.8345610884615	42.031026332734285	19.52855799671231	0.37548137765602624	3.520125759756282	3.1273651768017325	6.5140176737988345	0.33550904877958215	0.24259205484912963	0.9360683078507136	0.834095035632405	-0.19666093858378508	0.8748186260068607	0.2481463411342291	7.160648908620141	0.010792090643451619
0.5418470394261863	0.4658025375822702	8.156060656304621	17.509695629049883	19.235384061671343	19.4164878389476	12.165525060596439	19.44222209522358	827.625	9.487576737854313	0.7512160325165345	567.4683928430127	0.6856588344274432	843.0	6.677073587672945	10.377550940096771	60662.946378815686	4.46639644493459	2.0644075245879314	2.7823398922893428	12.904539587783686	1.167185308862166	8.363364861079711	8.238362120546737	5.340885653586334	7.563653934197353	0.8545867624527318	8.482970616768242	0.49755752300134665	60662.946378815686	0.051402309719706905	2.014918685410501	207.96844929420328	29151.861595921284	382.76127550016474	97.39265363491207	33.945738724837696	0.48546951218744133	4.550179763202099	3.5902577867856147	12.588241804423252	0.29350454820680744	0.20082447869354	0.9680948734023034	0.8804436920600901	-0.1427007794177909	0.8450693525280527	0.21435196006754964	13.859712351531519	0.003765573544739469
0.5648702683241785	0.39122941675246714	6.490530830094553	16.590088966140154	19.235384061671343	18.027756377319946	11.40175425099138	19.6468827043885	629.1666666666666	9.371248005825583	0.7377972042073204	481.2723629207784	0.7649362059668001	643.0	9.70172268713308	15.692966715013414	106703.30990003143	5.123342176044181	3.6261635472338245	2.172477013864957	18.874997234814515	1.9355340421159704	12.677709743521675	12.6285777812114	7.801004339428221	11.073992895386294	1.4811989088612567	12.882004875455	0.12861521758970676	106703.30990003143	0.031600028056664786	5.221725270261967	516.6054210999762	114299.99967007671	8.829324040922128	227.90403549142607	90.61836791251602	0.43415717348233385	7.273091662035144	4.22768560151213	35.98876458093062	0.22935863787374366	0.14206620123789698	0.9610910259761192	0.8715317616735644	-0.238942062112665	0.95408980541108	0.1454072989317037	21.958822332279382	0.0023703370909050852
0.25228532760712374	0.1053746048587268	3.25387198817725	30.879090768972638	23.53720459187964	22.20360331117452	8.06225774829855	24.372115213907882	204.83333333333334	7.790341530860373	0.5165309223544404	325.32808263641226	1.5882575230418825	223.0	2.9506272041683546	5.445338701586426	3758.089886273321	3.634414676121482	1.3628764659796522	3.1041505260609767	6.8974240145493075	0.7711573517840676	3.9935945303292755	3.799323139997689	2.8345310845237317	4.062892930025576	0.5423074752336402	4.105170034807154	0.9165985016251291	3758.089886273321	0.09501498119809366	0.9036237420026605	43.94044276682425	4336.140886416711	137.55727676856569	39.61226127390749	29.968107941842952	0.15454948812900549	4.291753602427732	3.4540405070955873	10.810877476510756	0.31851193785592236	0.22834633420496583	0.9179794456314317	0.81747969769681	-0.2258581870508423	0.9018834079422622	0.2037315427485219	6.441635969040752	0.011005613462831224
0.5182596073611424	0.2770650787496879	3.977590373940238	14.356159180687502	12.165525060596439	12.041594578792296	9.848857801796104	16.431676725154983	195.79166666666666	7.440217420197165	0.596941737206267	273.1586650203131	1.3951495978905117	208.0	8.103961866251282	14.279938877898225	25120.4493401046	4.891363014575392	3.421848072922927	3.000533235516032	17.825571723433665	1.937518768121208	10.727236474512722	10.302298288805705	7.322483000095726	10.503088723337939	1.403733993569622	10.989603771665072	0.8135732601832976	25120.4493401046	0.0402181952662722	5.697788678079045	280.4444542713899	113868.55470705834	896.851169977128	212.68665182017187	197.33064950795585	0.04587594645000713	11.470880198314196	4.550813074970204	60.297872840486534	0.15411258404766465	0.07797591820328485	0.9144615562381428	0.805990247652994	-0.4775652025770418	0.9953680529194524	0.08803661764538549	16.6265510091217	0.00551999198735973
0.6387055503381495	0.4042211148316579	7.2412041381673165	17.913968054793454	20.12461179749811	17.46424919657298	13.601470508735444	23.958297101421877	842.5	11.441750825176882	0.6604593552908588	653.1575749560893	0.7752612165650912	860.0	4.364394899727055	7.042510783327765	28783.276737199078	4.017644271093995	1.5161240818182105	3.145061189062498	9.586782666937987	0.8545316718953877	5.688725863341252	5.609117855335492	3.9326272863416367	5.65415538059635	0.6190530547770414	5.785233481770946	0.5613916977849792	28783.276737199078	0.0691914548404543	1.1073244903558976	87.00792135141384	7366.077907660898	143.03962754669567	47.70971323094132	21.568793202579194	0.37790540490241714	3.5762164890945596	3.2884154319417247	8.396214985358855	0.34023395489695346	0.2501189895189745	0.9666547819272634	0.8794573794085747	-0.10364826612324224	0.7359151374311572	0.26025936371287134	8.970180515950139	0.006326717652490377
0.7046267975123	0.5450604904176445	5.9876683859414035	10.985328218072533	12.041594578792296	12.083045973594572	9.486832980505138	13.152946437965905	327.25	7.74055664192195	0.8016087279988147	286.4891138645684	0.875444198211057	337.0	6.749630725188393	11.299610560073463	25776.703734162315	4.577391206738246	2.4211595627890494	2.551389788585866	13.344516203995438	1.3671165821533255	8.587076498023796	8.210580643146761	5.513166631933156	7.831349572062282	0.9933911677529053	8.74578384801549	0.6160231996352388	25776.703734162315	0.04817335716612808	2.7508523332959895	226.75731839190036	42741.704437216125	665.2022604601807	136.6124880579971	48.609432062034685	0.47989390204188653	5.465258075976383	3.7932648492227092	17.79170701943732	0.2642560459119033	0.17300218637403553	0.9582633240696588	0.8646468154566341	-0.2698359916066975	0.9581740930920515	0.1857673859145515	14.307542090017083	0.004455697987829782
0.7593660491190082	0.5930444661671604	4.125065545567937	6.9557440982936525	6.324555320336759	7.280109889280518	8.246211251235321	8.246211251235321	93.08333333333333	5.281955914604109	0.8141379067684251	122.00213561863875	1.3106764793407923	100.0	3.6263207376396376	6.04932887940672	2359.5253768672674	3.778125303566137	1.5565683633876413	3.535781781788315	8.214270801410926	0.8642091194351279	4.73881631942514	4.435297570576836	3.3691345083912	4.845136293019726	0.6213080815636274	4.857494597904631	0.998314293458551	2359.5253768672674	0.08460000000000001	1.1388736594226467	64.08662507929674	7239.954416391994	212.7527052016999	51.37057227394625	31.709237741009684	0.24501714501236546	4.4678738142756504	3.3616958057700406	11.246724186200472	0.29174887259477417	0.19744739382850732	0.9347674086223665	0.8321316994008348	-0.37108226771541847	0.9706194274468911	0.20790443185116494	7.691209427244676	0.013237306657364611
0.585605026476989	0.4400330137259659	5.124957301045766	11.646756359597541	13.038404810405298	13.0	7.615773105863909	14.628738838327793	227.375	6.820399066333159	0.7208200042972907	249.93041009444698	1.0991991647914106	239.0	3.662064520882955	6.330426084025968	5618.070576990451	3.83369696824477	1.577814218400646	2.3158964444016967	7.347197518686885	0.8563335685589597	4.742588305540146	4.482691273116533	3.0836006786195864	4.263596840067299	0.6497537329967548	4.848357603543997	0.5606408829190811	5618.070576990451	0.08187881864813291	1.014427615996742	79.90484469759755	4652.575743035443	67.16502316934982	45.97712330853478	23.824080168893996	0.32367774355300843	3.8554266951674374	3.2703594912407854	8.177624852844657	0.3223363169627641	0.2313093209628277	0.9382884874952298	0.8380326932578996	-0.2054864660758813	0.8910255733564572	0.24639029235551194	8.62120640215329	0.00900001654427578
0.6594509905542381	0.48611918468861515	5.58019411270278	11.479065810326304	13.341664064126334	13.152946437965905	9.219544457292887	13.379088160259652	315.0416666666667	7.569881319256969	0.7883114715159512	284.0304764108878	0.9015647974952131	326.0	6.468793318654637	10.26202952532785	22472.163803967524	4.45756181268859	2.1879213275262455	3.0305688706227545	13.223611636430531	1.245606181697878	8.162207571784306	7.881893929480023	5.577857100308729	7.645754536121802	0.9059200302419836	8.30259102952695	0.7313432281013128	22472.163803967524	0.052843539463284274	2.311385358688289	175.52986803177149	35899.67576810055	703.1778603265589	111.8509575349367	43.350773181037816	0.44617597744152504	5.262733055199053	3.6657685734869667	14.112049082400299	0.26222545363777905	0.16775213527299243	0.9597847115748954	0.8643925126416563	-0.24994631565824899	0.9453490224120653	0.1769531611743472	12.583763475260414	0.004732195122448416
0.7817854422492981	0.4095258741392136	5.115390207014721	12.491006136710675	15.297058540778355	15.297058540778355	10.198039027185569	15.297058540778355	304.3333333333333	9.76528675672705	0.6339645409783268	345.13222042461786	1.1340598699604092	316.0	4.392179629083178	8.24400277169105	11883.018999581893	4.14153555448161	2.0133223826075133	3.1224876370615573	10.312080812703458	1.2169061188733097	5.945674407242032	5.5003476068133565	4.244423667192376	6.067657145511082	0.8682170158369464	6.13225003608023	0.9969114060487899	11883.018999581893	0.0722039737221599	2.253446348073113	114.26742611435543	35364.24635793307	872.2383638670581	114.58819216026474	50.273643368791255	0.3978902388652212	5.535961480477216	3.787812965101464	18.220338612431426	0.26854205564087963	0.17865989033692717	0.9385188268969293	0.8393537111607501	-0.2518699515719993	0.9419986133900099	0.1802915256386438	9.904262752627861	0.00650575026913673
0.4723888216860635	0.36101890006480847	4.563703441085368	12.641175961330868	12.649110640673518	12.36931687685298	7.211102550927978	12.806248474865697	184.0	5.97155021709928	0.6761876092461409	231.36382992886567	1.2574121191786178	196.0	2.481165479051151	4.389660873626923	2149.533299363758	3.2821356707309084	0.9626325967301659	4.350628905312224	5.907327382662042	0.6039579697392957	3.217210628655369	2.9880106752096887	2.4328115300341584	3.4745158526278836	0.39883090221136913	3.3116471172827167	1.371130966376964	2149.533299363758	0.12708246563931694	0.6165624002738488	31.17299360225649	3284.4553268747845	159.30723363493487	31.766810586353305	14.824188499157355	0.3710466932695582	2.887488743354078	2.9672147923451835	6.0689150522696504	0.3977901101850242	0.31689738775686693	0.9455125454546002	0.8538638455276767	-0.21618311249711722	0.876708346445529	0.3044770649916014	5.1874677024021505	0.017953554443759387
0.7711463749335477	0.4328732764216693	4.053636027124493	9.36448667063424	7.615773105863909	10.816653826391969	9.848857801796104	10.816653826391969	160.95833333333334	7.221389949173121	0.7389854870186965	193.63797224061324	1.2030316680752569	170.0	3.3274005982603665	5.702980332402549	3371.7800027806716	3.664981402905002	1.265338357928647	3.1433536414046594	7.29541450906674	0.7505299872795439	4.35383772185908	4.152939948437756	3.011460749415288	4.283953759651451	0.5322758248458914	4.4535379212887465	0.8752356759035556	3371.7800027806716	0.09079584775086506	0.878097108073827	53.40705563232113	5257.011211116507	171.50203726513408	43.74298275424992	22.329385583746816	0.3368271718895697	3.7497719375106007	3.227859908782999	7.691151191302984	0.3293287761079488	0.23597534992705047	0.9418789439840138	0.8410365287015432	-0.2465677350888198	0.9196130570473463	0.22328370790090535	6.929287242853876	0.011380424679072623
0.20752526199879734	0.11454184386254697	2.571093892421216	22.44676535421057	18.439088914585774	14.142135623730951	5.830951894845301	21.470910553583888	141.0	4.658270861158075	0.5811348882869704	225.43425966892198	1.5988245366590212	153.0	5.154098730516138	8.76609022310903	7416.082526803047	4.28798882618044	2.2716577563493336	3.3656416921187575	11.71578425109646	1.2818478762819352	6.782685240165312	6.353073345514597	4.804077529337272	6.911706721759188	0.9251815745518287	6.962120914359625	0.9879300272971036	7416.082526803047	0.060703148361741205	2.466308559007327	105.98509054369933	27006.28213888443	524.0035335427485	99.01829577055982	79.2806127565823	0.10875273944575875	6.917746818419417	3.9042590746710477	29.92973572361329	0.24000939348379394	0.15516245270321383	0.9209648415530629	0.820718901185687	-0.4408145190122848	0.9887425664923193	0.16041485316398896	10.043796516843145	0.009885887740913108
0.29254905974889	0.22986770698785824	3.8075856826595116	16.564247899600055	15.297058540778355	14.142135623730951	6.324555320336759	15.329709716755891	158.20833333333334	4.845855148475522	0.6862354960443491	206.1407489535461	1.3029702330484874	169.0	7.608391103106448	13.230182752513524	17524.467775239384	4.745732825963864	2.8423385380181205	3.6027624295332896	17.368121190607734	1.7062609930533703	9.952512503927231	9.43278936219012	7.15092841181	10.217192778797735	1.183858160222188	10.183077903715185	1.0313085885377542	17524.467775239384	0.043941038479044854	4.642570452304554	224.6948682329198	131028.85531529985	2144.734211236086	211.05807402772604	138.1299938992086	0.2189468868862114	9.13762507174563	4.309349117696406	52.036319205675184	0.19163979757028526	0.1080758377194319	0.9360462471593584	0.8368760524433472	-0.4860816838180041	0.9952192322758658	0.12142147779847219	14.362197213986295	0.006455969190958323
0.47879708584031877	0.30720301468224537	3.0503137183909357	9.92930919491796	11.180339887498949	10.44030650891055	5.385164807134504	11.224972160321824	89.75	4.754124306934201	0.7295462905555331	132.87835480862256	1.4805387722409198	98.0	4.980653861621745	9.018891858172033	4655.704656164122	4.127990251824182	2.562456561883513	3.062777477682915	11.67896704336883	1.3317275866898908	6.7026283922104914	6.2253306048614245	4.794084585133205	6.884882458235626	1.005142659074544	6.892546000500951	0.8706504457415079	4655.704656164122	0.06955435235318619	2.581963004955457	107.28951258763566	27980.788057100206	382.13944133170867	107.0615111733329	82.08989130695639	0.1487151635044404	7.165383959820404	3.8589874981174814	28.580325687103617	0.23148876350020586	0.14480298924159304	0.9175637028220585	0.8145913675439823	-0.4952052785303644	0.9924373848701321	0.1331981115108279	10.044898389980473	0.012504457489040973
0.501226388680513	0.4837916169217872	7.426937913079682	15.351522542566851	16.492422502470642	15.811388300841896	9.486832980505138	17.549928774784245	492.4583333333333	7.6945882047582685	0.7149520397064327	421.8132415101811	0.8565460526477999	506.0	6.693061755855165	10.16267523638746	37663.94858395639	4.408549169473456	1.9363508676976542	3.407744597582247	14.214130529335515	1.0945229923516095	8.518560233609705	8.511736066897182	5.835096084012618	8.379034445322898	0.7735648029125122	8.627553592760885	0.4004130801446	37663.94858395639	0.05369557405989782	1.8688125423246247	167.36417671067719	19076.028339808898	150.12875177909947	75.06602948764653	37.581668884562326	0.3343587353338525	4.736252765624889	3.6210104754615804	14.47271384637818	0.286556458093207	0.1929534664607331	0.9708313216826883	0.8857259336919435	-0.17501117181730536	0.882882347177792	0.2032664669799837	12.568886643352426	0.0048901249271108
0.5639374068514261	0.2579320479904615	2.605643127801936	10.102052645657643	10.198039027185569	9.055385138137417	6.708203932499369	11.575836902790225	82.0	5.696925372868759	0.6525945231355237	139.86743206456407	1.7057003910312691	90.0	6.578471138827232	11.527333155086398	7038.675111919259	4.378197409223355	2.586221895468208	3.9234222188162167	15.025053629239157	1.5785779588112294	8.609444549235604	8.080757523874246	6.3183073937316685	8.706746235507488	1.0652127223186498	8.843500508483466	1.2039543146074176	7038.675111919259	0.05530864197530864	4.084965797184663	154.76733371102438	97009.06262219124	1791.5404623738125	183.0380325063002	139.97096636451383	0.1384795708386644	9.272118741869152	3.9899447586854415	51.1203368008463	0.1846581373983804	0.09916653625859516	0.9165552204204924	0.8141477002088057	-0.6003928284736569	0.9972517447001453	0.10554068998900161	11.97615323415446	0.014122977635426017
0.9154981021407275	0.5648767564734469	4.205347933247295	7.444717604423109	7.810249675906654	8.246211251235321	8.54400374531753	9.055385138137417	131.95833333333334	6.8156248378230195	0.7778384733653437	161.1458968685272	1.2211877249272662	139.0	2.4045796954396264	4.167325871157377	1410.0309574226076	3.121002469775881	0.8398152395983649	4.370065786710544	5.6208379343287	0.5777647345827055	3.0973097730201213	2.834964845998119	2.351298740602411	3.2695391937262888	0.37627446218020205	3.184981570960323	1.3944154282352244	1410.0309574226076	0.14538584959370635	0.5507797773109331	26.51568609394569	2583.6671111821565	131.01949669508923	29.10342595872473	13.273686788484708	0.3814545468483338	2.798439955841613	2.890535020954229	5.218231680317237	0.3912518829825628	0.3078339805417547	0.943603705785998	0.848048815181124	-0.24539390566455388	0.8968104623700325	0.3114885636608439	4.74738501833343	0.020935009597745576
0.5635047765261472	0.44735031022843513	7.108160752929269	15.889473172153508	18.110770276274835	19.313207915827967	10.295630140987	19.4164878389476	633.6666666666666	8.953794028992572	0.7449217424220012	478.9395650713629	0.7558225645523876	648.0	6.603180760785182	11.25562339156808	53247.22867273935	4.735035320696141	2.8088201134133275	2.678006380194958	14.469518367771643	1.4984753199798735	8.883049096194664	8.720588065668007	5.941411809384509	8.528106558387133	1.124789950159959	9.064857924221768	0.44360741310443946	53247.22867273935	0.040880772748056696	3.263087940921322	232.61132611523465	57744.72040272008	391.1841611257945	145.02417700895876	54.60860150606869	0.45285654811585563	5.676633936170552	3.902446572720262	21.319775487602232	0.2681008274380031	0.1786281021357323	0.9610495079679704	0.870991423529648	-0.18743491983901706	0.9075319737532929	0.17885449860286834	14.48995157552085	0.0031670946647770364
0.9548408969656237	0.5645065710431956	3.8506485749714527	6.821264397074316	7.280109889280518	8.06225774829855	7.615773105863909	8.306623862918075	107.625	6.513222215342114	0.8114292402497892	134.84729750979855	1.2529365622280935	115.0	3.5926243883432023	6.761271070061206	2941.233498431306	3.8822477591530546	1.9842636680295795	2.85369260768122	8.405843100474282	1.0571464644034445	4.893972171460197	4.485595302455687	3.45032551040913	4.955517590065153	0.7780028545093665	5.057266402377875	0.8871502796221737	2941.233498431306	0.08914933837429112	1.6249798495932206	81.7907992519686	14005.684724271347	299.77033228718744	77.05687281903691	42.15335823221575	0.3037176991659591	5.203496754440655	3.5840239002927756	14.033535913879042	0.2709330124131381	0.1800247986985557	0.9223770680243898	0.8180752926481195	-0.3842605145963357	0.9773940107443513	0.18794340829995124	8.544915144561513	0.011788846758304699
0.5682515022585743	0.466565473016793	3.126194481223185	6.700441121391476	7.280109889280518	7.0710678118654755	4.47213595499958	7.3484692283495345	54.041666666666664	3.8075357330258326	0.8513809004916292	81.1919011760242	1.5023944704892682	59.0	3.3230479428100796	6.2696622072560135	1229.0503384481694	3.5765250270900464	1.6604307496426474	2.631840428617937	7.403032265360847	0.9733215935692126	4.416137549040534	4.017254492978797	3.0878075099386133	4.315224755422234	0.7342672688593117	4.564138655717313	0.9344429857332774	1229.0503384481694	0.10887675955185291	1.3290908165673099	56.64804879016466	6331.331590017695	133.3570872094432	52.00506080030629	48.55760337143748	0.04338886724475539	5.540462697027471	3.439943318975424	16.959626439316082	0.2680299238283512	0.1809007450201151	0.8884931124860913	0.7882713994328863	-0.5005961135752329	0.9873811958705393	0.1968390988544999	7.4658520530600265	0.02237350026258012
0.4249624558660932	0.30509941334768614	6.514742341318982	21.352851091506004	18.973665961010276	18.24828759089466	11.180339887498949	19.209372712298546	332.0416666666667	9.07416003958938	0.5297831699005608	437.7045121904348	1.318221645447413	352.0	3.744611844048805	6.3328259591242	8284.162085425047	3.660504294155715	1.2084663975462622	4.423021256166487	8.755157493646864	0.8271335062986527	4.733574465395169	4.372529406122885	3.593371486413295	5.1617860072335695	0.5374414598360511	4.851242251119648	1.3909745373802065	8284.162085425047	0.10233729338842974	1.1278241596072767	49.435952154575936	10624.685153257367	389.5017717615084	59.55702674814361	29.775535749185046	0.345915085396969	4.014213442562484	3.412459409812909	12.905641174530627	0.340888842137462	0.25571937806024764	0.9494368121278305	0.860690028286855	-0.19899943280835375	0.8854781766452581	0.2548210977487628	6.476907544490039	0.010747623378494676
0.44044014353775923	0.20948787237963348	4.735195613003196	22.603674185119818	21.540659228538015	20.223748416156685	11.704699910719626	22.293496809607955	613.0416666666666	9.955565502574915	0.6252722268570411	558.1380720780858	0.9104406803421504	629.0	2.3605887863749526	4.043864302584154	6389.864736831187	3.2683800324482615	0.9520427849954967	3.0833124652622614	5.3279874357958255	0.543479282808798	3.1177131789142707	2.9651710646056406	2.192908472969146	3.1350789628266793	0.39606167851148955	3.187282144263385	0.8088942138150471	6389.864736831187	0.12083429169373243	0.438632001164472	34.71350466148757	1387.8302586494904	60.349696476155415	21.754702482086717	8.30422224449376	0.456752236844963	2.219998683289811	2.6129259284505753	3.058516595548099	0.43538344709285237	0.35945771787388503	0.9624965700050455	0.8733476221112231	-0.11043591412594922	0.6823125488178378	0.36284991104098385	5.597965578068921	0.01583255165136988
0.3872143263031737	0.21238619614431026	2.9850845194167017	14.054983674119873	12.36931687685298	11.045361017187261	7.810249675906654	14.352700094407323	130.66666666666666	5.442291034576432	0.6491981764743013	191.8153571382221	1.4679746719761897	141.0	1.6742696949405278	3.09558532198006	775.9501103308478	2.976383142626464	0.8804977584213523	3.046500306418258	3.927458630211997	0.4780793782643368	2.271930983315006	2.138867610288697	1.6140365954008626	2.3134220348111345	0.35220652182059314	2.345888375829077	0.943550532596306	775.9501103308478	0.14833257884412257	0.3415218789032947	17.902800408596132	580.4844612186876	29.98094332775225	14.827217346141712	10.010113563846287	0.19601727330800925	2.4392239215921045	2.739807644718011	3.886039852551868	0.4197627776945166	0.3395767922632975	0.921745889506304	0.8232052416911301	-0.17013125897744422	0.7956429938516562	0.32852796949147167	4.0844938797626265	0.023926633079656662
0.38935031460366093	0.32641374362430514	5.933898477385352	18.179070560874223	21.095023109728988	21.095023109728988	9.055385138137417	21.118712081942874	476.3333333333333	7.078026842078531	0.7121113805419451	414.20008219413666	0.8695593048162421	490.0	5.839106383953682	9.638283527010378	29197.451689826557	4.442021744606823	2.011457385033464	3.374897426701199	12.812958479234842	1.1965402244695538	7.572388078072952	7.291653857934682	5.254404081868823	7.558554397366019	0.8345014659137506	7.719238051886135	0.8370299404679118	29197.451689826557	0.05271970012494792	2.2455748967454845	136.97173048182523	40702.598604865685	858.1372253499329	109.51208019693425	42.570815399184646	0.44407649750248346	5.0033456025907235	3.6992636651898496	16.484935397884854	0.28562845159896283	0.19555482613927028	0.9612354145617357	0.8715934851617619	-0.2019356200274163	0.9115013701935486	0.2075721804001174	10.963670525331066	0.004429253157129894
0.4734426050193493	0.26982532836412043	5.626167456045936	20.851146518215693	23.345235059857504	21.02379604162864	11.661903789690601	23.430749027719962	688.7916666666666	9.871821125224173	0.6621296551964766	569.6389465494964	0.82701196038884	705.0	7.220892210905262	11.632286724796037	61257.102867937676	4.668921181102288	2.386166346802174	2.915423992412364	14.466785328485338	1.3526822532728473	9.170244342763645	8.961768792250234	5.97210440257824	8.494680925907097	0.9651778873524032	9.321454157699645	0.6025980391037327	61257.102867937676	0.04465570142346964	2.796126308107367	258.914414533267	53936.41317749167	895.8486486024236	132.45328419868645	51.306591569277316	0.4458342932321341	5.58653926070599	3.8468365197729737	18.855767042885166	0.2612920316826713	0.16844620193038254	0.9629102541212387	0.871970475659025	-0.18159902363614086	0.9008646795930708	0.16936257248540182	15.446136249431602	0.0032539813731095528
0.5564178556910663	0.3744097052921715	4.508020855020087	12.04034188029993	12.649110640673518	12.36931687685298	8.06225774829855	13.341664064126334	227.375	6.699461210823829	0.774428408255841	232.62943011613635	1.0231090934189615	237.0	7.403409226518773	12.371304587757772	24348.80753870061	4.774034231344263	3.178711869414231	2.0474978376483315	14.507774275818903	1.6092756201011926	9.96171834458349	10.121705905916965	6.280911409156458	8.226862866662445	1.254978575417564	10.135955038943266	0.04256887240986728	24348.80753870061	0.040538375260374945	3.501752174668124	301.8384715288288	40710.45762381298	-216.74684885809071	131.8126865127773	83.84120427592067	0.22454355855922972	7.146452375419354	4.09347947419777	30.766544945227526	0.22570275496036027	0.1368196154667238	0.9400169992757366	0.8408531447292724	-0.3582876167976385	0.9825868969225365	0.14066411191335096	17.0223695725593	0.005102087744235712
0.3837051089184454	0.3097316243966664	4.145934174428205	13.385569466805881	14.035668847618199	14.142135623730951	6.324555320336759	14.177446878757825	186.04166666666666	5.1361113901961675	0.7484995184078774	210.5552527268302	1.131763956426411	195.0	11.72526842854769	19.511714764722306	48988.387852600325	5.330061087727036	5.4210772298579535	2.202100405396043	23.363323511500024	2.66984397878159	15.530322950196298	15.349616218435097	9.607055658260185	13.756267853239839	2.040552938624638	15.850000057041225	0.22868177338934056	48988.387852600325	0.027692307692307693	10.031570870812997	804.7529024881928	357357.83530679654	397.457996683652	378.0802504143622	253.17306748374884	0.202577482993493	12.774054981013204	4.72889262728925	84.01873852086479	0.1498323156054155	0.07712469461257514	0.9329329381080935	0.8287389245330966	-0.5292316292292145	0.9980387845690597	0.08094006063491423	27.808693769716644	0.0047880039611762175
0.8245385414295173	0.6319027398124157	4.192223262207032	6.634285623530482	6.708203932499369	7.211102550927978	7.280109889280518	7.874007874011811	97.04166666666667	5.4702241914526395	0.8376047231526147	121.92249406787509	1.2563932407166174	104.0	9.029390505008601	17.380140134416493	18155.096683646563	5.104964569783016	4.390713984887094	2.200275411525957	20.3986821327158	2.5015961856461013	12.865308583848902	12.604626864233161	8.402284832999399	11.9963972997164	1.892814416591704	13.212427382686174	0.4503584215893805	18155.096683646563	0.03513313609467456	9.05207238509916	539.3131374020466	317598.3140506772	782.8946835233633	376.20527058213133	225.02792421045496	0.2587699628113226	12.22719927505503	4.459688524286465	71.72158776587933	0.15139804109471286	0.07811086874176246	0.9230292844021897	0.8156579038515402	-0.6583812449838402	0.9993687613921314	0.08644157303864704	22.390195576160636	0.009016321064243273
0.7880128795572185	0.6320991527972308	6.36051155166029	10.062521874160236	11.40175425099138	12.083045973594572	8.94427190999916	13.0	330.5833333333333	7.929396837664508	0.8214576947356076	281.461863486623	0.851409720655275	341.0	14.102300969553461	24.856783651006047	138371.70396739856	5.834252581322022	6.514142089602565	2.014914280276917	27.84619937531584	3.4509030074602705	19.733625730449937	19.99736855618466	11.484135360122533	16.362064015193308	2.6676810106133826	20.144034428871244	-0.04808636541032443	138371.70396739856	0.019564675226391243	16.366138602074273	1524.5993226102112	1037504.7050872184	-4744.771128369742	676.9762293306786	324.94236475671636	0.35428978364443914	13.99787033384134	5.011691356860453	121.65189355127562	0.15157010101135854	0.08131582887289339	0.9403095712295317	0.8419160729496983	-0.49293111990915567	0.9983160251203971	0.08289326564039688	37.89944451720627	0.0025330218499074815
0.5188008163321345	0.344119955361207	3.571596176602087	10.378927815601818	10.44030650891055	10.04987562112089	6.708203932499369	11.575836902790225	127.83333333333333	5.38459622338652	0.7657423324147522	160.2621175295589	1.25368018927947	136.0	3.3736477169884322	6.267614467565892	3117.2693467083955	3.948967895679833	1.6271391062586362	2.716642641036929	7.663522751671145	0.9132449313841094	4.655865868127971	4.4749597815074145	3.1432962492865455	4.5202265023846	0.6687501664102457	4.78759836844756	0.7265216070405911	3117.2693467083955	0.07277249134948098	1.2440111555627034	73.48017323915677	6614.501274419596	140.61290259214346	50.091738638714574	37.4161403035558	0.16211576944355516	4.993634216364577	3.472486114431367	11.091023973814432	0.26312484854794144	0.16630899438398	0.9166829080497892	0.8080817770388088	-0.3425754205775137	0.967005523760183	0.17510498009165082	8.383425773275754	0.01075433110824453
0.6075091852892676	0.4546949037600338	4.254304008474141	9.356392546504896	10.198039027185569	10.04987562112089	7.615773105863909	10.295630140987	116.54166666666667	5.6840944131737645	0.7216110046421134	159.8950895750359	1.3719993385058498	126.0	5.430555043492587	10.38912748273551	7303.935017177884	4.4891354258259355	2.7529463653450605	2.3473456765768845	11.793471659049196	1.5502196981852063	7.3911519631188	6.891756092030207	4.898724185432555	6.894747473616641	1.1749881443049695	7.613654722376797	0.6326670425937359	7303.935017177884	0.05240614764424287	3.3386108896556217	189.6476961950716	45044.455838439986	203.02214418273712	146.06019510961104	96.24222697075346	0.21533414059787795	7.989896743895447	4.044227904041211	29.617361577168058	0.20207728304648426	0.1176159040590077	0.9092308468815742	0.8017390343666633	-0.5078974067601469	0.9950337262995117	0.12813772917073024	13.296791492152893	0.009490073284033314
0.22277339753819084	0.12988355810052699	3.5951702117342905	27.679948596355118	23.53720459187964	19.026297590440446	8.06225774829855	24.55605831561735	261.6666666666667	6.166356192492506	0.5777147803026179	342.45452869806496	1.3087434217760443	277.0	4.52043383515961	8.398490578112973	11246.505120660093	4.3282671129965795	2.3787555579357456	2.448506086211209	10.227411142260108	1.2928768283824612	6.187095726770065	5.733669940196998	4.198603807744682	6.028807334515426	0.9870189894415513	6.371899365073848	0.6942871318634711	11246.505120660093	0.05816575219278239	2.3209479864120848	120.75768488068276	20772.9544285309	339.67165994984765	91.62585853719717	72.50161892168212	0.1279163521345383	6.79797627725243	3.979515617236552	24.122079891783503	0.2295642289756391	0.14057452336189527	0.9094641196983955	0.8054307327692208	-0.2851715900621323	0.9587009218944791	0.14760814071345008	10.766494093029904	0.005698631235804956
0.5990411290039912	0.33986975797508157	6.263326755204805	18.428608630909775	22.47220505424423	20.396078054371138	12.36931687685298	22.67156809750927	768.5416666666666	11.039494520232887	0.6791855922222315	597.4119954244549	0.7773319539271845	785.0	5.314467602624968	9.07002304598904	40036.52929276095	4.391898749236206	2.26228312671366	2.759789110163283	11.628538191960576	1.2461386464018471	6.984770433509467	6.622038923878995	4.776920058445536	6.85161813351504	0.9305291938922174	7.14156482457763	0.7073163506711252	40036.52929276095	0.05476733336037973	2.214930134816472	129.43572451311724	31957.280844117868	583.8341253545543	111.69542505743651	38.350301838924025	0.4930459897624366	4.742007409116322	3.629826698206176	14.47473403500634	0.29848923092510676	0.20898353584970264	0.9575527240850611	0.8666925623487965	-0.15018132592196998	0.8467435472548777	0.21371714964910465	10.53835364415363	0.004182711084281079
0.5510945549988729	0.29732900954402247	3.8488421998852287	12.944724787492927	10.44030650891055	10.198039027185569	10.44030650891055	13.96424004376894	167.83333333333334	7.133767346346295	0.6590608069248339	223.25993065598183	1.3302478489929404	179.0	6.381739689776075	11.202884439372445	13782.290568558321	4.6694800716637745	2.6228378513055297	2.8019397123328305	14.053883104783763	1.5175603507755577	8.578164624113542	8.18379228091811	5.775687885613471	8.278195219170293	1.099216708579668	8.774738554273657	0.6998495878942904	13782.290568558321	0.04422458724758903	3.4111283774635104	192.44787200773595	55583.84717603753	756.8487146029549	141.96942197468303	102.81942573585177	0.1731592990910024	8.124672645768875	4.1534881541608675	34.31794909928592	0.20077088101126636	0.11443168215218148	0.9273434397389875	0.8227536341111806	-0.43989429982201955	0.9919220405386888	0.12255817301150719	13.51351770969549	0.006295259587719217
0.616306298196594	0.38410284449446014	4.5988468668382385	11.972957068024439	14.142135623730951	13.152946437965905	8.54400374531753	15.066519173319364	241.83333333333334	7.379008849060888	0.7006350145412743	267.9187211992519	1.1078651462408762	255.0	3.6360738129969272	6.372842004053119	6165.325902340653	3.8840217017655054	1.4545456609291727	3.0334954874077806	8.029941988837729	0.8944570710178557	4.793054090801589	4.512190342867089	3.304165529654476	4.725776459183253	0.6302503855707804	4.917087413970796	0.8984743971586431	6165.325902340653	0.07989234909650135	1.2043811192801719	72.01695674654107	9948.353205865664	287.61166652584757	62.64041324107737	24.684775642710484	0.44278900082470984	3.9868942240978615	3.2679359740176936	7.940626058851683	0.3095909758600134	0.21460709183636356	0.9465984867967079	0.8458073846205101	-0.22655041725023414	0.9122402770799162	0.2224344419535946	7.904870245559788	0.008273698429881807
0.7690716891830667	0.7234075143276026	5.423944280936245	7.497771551319489	7.810249675906654	7.615773105863909	7.810249675906654	9.055385138137417	145.70833333333334	5.766323832082021	0.8139976243469741	164.50682258978378	1.129014510195828	153.0	7.231484665250965	12.956454141579222	15723.931015362783	4.837107200934141	3.463006599259068	2.946820599049749	16.297879838054943	1.934841401028195	9.861061487409806	9.410916499067453	6.683490730093052	9.614389107961891	1.3952231644814979	10.13759295642134	0.7691042539981825	15723.931015362783	0.040454526036994315	5.530257291606675	295.2814851375593	174591.37511194192	2117.164989484414	249.80222573347936	137.13095711711327	0.2960083262577491	9.384189538689956	4.317949136936885	47.28098151275093	0.1791710679535192	0.09573698903897879	0.9299632163582394	0.824995908870508	-0.5016375956703971	0.9963553220465869	0.1023244404771207	16.340882983570843	0.006302937835509716
0.28807436353640936	0.12591174084251136	2.269586440607956	18.02521691322434	15.811388300841896	11.180339887498949	5.830951894845301	15.937377450509228	75.54166666666667	5.192602889882823	0.5603022332447612	154.23613933801653	2.0417359868242673	87.0	4.970578676998629	8.131640879056523	3526.7303539875397	3.7584831431258836	1.6649569133316344	5.092413095076059	11.547224954520845	1.0524387189400557	6.220917338965768	5.7197816064804154	4.76407735657607	6.783147597944774	0.7162779424941098	6.366877610383594	1.4294205431750455	3526.7303539875397	0.09182190513938432	1.8373179673589721	57.15115209415491	17836.712027176934	470.6253596310268	71.59255692186107	83.92768710995185	-0.0646395658483473	6.843585422337245	3.6072289120865055	34.80445378754406	0.2439209043941388	0.15629612625685604	0.9204331920451139	0.8248761257149876	-0.50025306874421	0.9870992182110135	0.1667670177253104	7.741230829869709	0.020980243262160823
0.5578643632293674	0.41485982971088325	5.642225645795237	13.60031808750275	16.278820596099706	15.033296378372908	9.486832980505138	16.30950643030009	377.3333333333333	7.5871327896015694	0.7690033631192739	328.37695152040754	0.8702569386583239	389.0	7.112902867950294	12.26895563936213	36816.8711004478	4.799783882244589	3.1581162249690067	1.994656471143561	13.874704720043946	1.6398114723070218	9.540894946705965	9.321780363261983	5.711727834886616	8.162976885157331	1.288716301829075	9.728561705340702	0.23063421476484244	36816.8711004478	0.03911552263069898	3.616236470542193	362.4913136632112	56338.31467319568	46.84643082967416	158.99325496301856	67.864998433024	0.4072269257355559	6.569680483011127	4.000633744186752	22.580377297232037	0.23922120175122702	0.15100550244697516	0.9489211641174197	0.8499524784716317	-0.2696924203299487	0.9616341446927391	0.14966203217705795	18.43000554371739	0.0035994699112407475
0.5181775576950133	0.39708335152821983	3.8703851982984316	9.747034680257482	11.180339887498949	10.198039027185569	5.830951894845301	11.575836902790225	95.79166666666667	5.050694625384417	0.7328569656269854	138.1497354038271	1.4421894952987604	104.0	5.5467088884524705	10.70072886736346	6608.535305830824	4.4971132526078765	2.9324823561882116	2.6792737518678726	13.038109473491673	1.6597926959269802	7.718530730573911	7.303231766671994	5.347850468763099	7.690259004728574	1.2225470217782006	7.971424509453236	0.7918478705639249	6608.535305830824	0.05251479289940828	3.9678920710979346	193.27859975313038	81548.38376436515	716.8670217416268	191.63577691092328	96.96747515513933	0.33600009375982903	7.8039671744785055	4.017485727459254	33.81166699262595	0.21475588124344924	0.1298285595252731	0.9239295467338462	0.8209208087278169	-0.5595627033559243	0.9969736139055697	0.13344770712847887	13.014976858239415	0.010397020973984782
0.5104903721416474	0.25787089504053506	3.202321415706971	12.418312718864973	11.40175425099138	11.180339887498949	8.246211251235321	12.884098726725126	147.33333333333334	6.339429081224734	0.6965502905336167	193.67147338786202	1.314512262813543	157.0	7.541850667769501	14.877778767354828	18088.904667908027	4.918741671427242	3.947258640517804	2.3075432523323327	16.412343578311425	2.213210733309523	10.405017164116632	9.69335774497675	6.986689815841886	9.42565376246954	1.682116964060324	10.733869446698952	0.6780648425137697	18088.904667908027	0.03979877479816626	6.951571113215503	333.70278730952174	192647.11596918607	1105.834556463155	304.33926331001567	177.04982404715682	0.2701813971084706	10.521818905365258	4.446602662291176	60.463053669945914	0.17772722411046932	0.09771819000352124	0.9100301490024277	0.8073039240936419	-0.5383703800829727	0.9975444644498539	0.09052063741581423	17.353444657321397	0.0069886255461011635
0.6334535478857687	0.5132248802396132	4.302783676740189	8.383817391571734	9.219544457292887	9.219544457292887	6.708203932499369	10.099504938362077	125.66666666666667	5.310758871517526	0.8158989474651731	148.70576834345488	1.1833350266057416	133.0	11.312932964031226	22.236531777690715	38463.87087579214	5.372568341910895	7.221503780812846	1.8482509934151257	24.54802741538195	3.4759913831708182	16.52254511071677	16.12227587426039	10.396514324542506	14.151513090839442	2.731313443194707	17.005941216530513	0.1896320592574838	38463.87087579214	0.027078975634575154	16.207539724420524	974.7684759876622	850045.8344723867	-1553.1937223651946	633.4939066866381	395.94566295314485	0.2396047441605497	16.009340162210073	4.879434900486698	129.5550271315283	0.1328861327761974	0.06856215228377519	0.9081644800179638	0.8024888423118016	-0.6444024792786325	0.999476739766116	0.0707357632525497	30.252861487470206	0.006671776658284074
0.7621589931947595	0.2529480558270208	3.7418112025953643	14.792804753376762	15.297058540778355	13.601470508735444	11.180339887498949	18.16590212458495	227.33333333333334	11.274469177360286	0.554013567482773	325.14154915693945	1.4302414185789125	243.0	4.621400937021074	7.028276934861309	8348.75304681504	3.8108610374918017	1.373444639134326	6.503700244026296	10.779758980972948	0.7987982289233619	5.766991296803622	5.576461657069523	4.430106452297858	6.34965252867509	0.5425006273518214	5.861485172130623	1.4605031488043503	8348.75304681504	0.08232146183677966	1.098819805698435	58.761964149429055	8462.667487149425	260.572332123403	46.46820687898849	34.93538880986341	0.16260955927448484	4.4175483749174	3.4712475970899437	14.58695424482618	0.3029147282714702	0.20896935582776446	0.9599215396072676	0.8708826067593475	-0.2212084134046809	0.9051740886211803	0.21702005163068752	7.47382110233394	0.00934570615493296
0.4720729732928107	0.3493166885190762	4.615064320701859	13.211691489082206	13.601470508735444	12.041594578792296	7.615773105863909	14.45683229480096	219.75	6.236882483478359	0.6988756409041399	251.98236252031705	1.1466774176123642	230.0	4.250210459077949	7.355309415133371	7251.48129166217	3.9158629908401097	1.3860494008607747	3.956718530547161	9.623275033523555	0.9659534526782841	5.4769258103207035	5.0936510061270805	3.973589804334026	5.649685229189529	0.6486808818642037	5.6149959509305045	1.2315383791609882	7251.48129166217	0.08120982986767489	1.5314631972088566	84.31893507005822	22537.053281797722	697.4194036234089	86.76307436027774	29.973589851364345	0.4925116955154163	4.100194848197183	3.434846531187383	12.57325859092748	0.3302814341111319	0.24235852496682056	0.955785824737714	0.8667861364125891	-0.2760198862112277	0.9442823367733596	0.24017102941255472	8.37018441072779	0.01016325562134283
0.5511180233967226	0.3069759491861017	5.332114795278152	17.369812877573672	19.4164878389476	19.1049731745428	12.083045973594572	19.87460691435179	557.3333333333334	9.57281693985934	0.7210758633391942	454.1993532362781	0.8149509926488243	571.0	2.9164772273746036	5.332823335190469	9324.225030082676	3.6916270046806057	1.4526608881989724	2.483574184387514	6.476585014369518	0.7675556488315152	3.9367598400168684	3.7560408452482315	2.6625995740163138	3.8139854403532043	0.5789623099620445	4.040995054862075	0.6490607422265168	9324.225030082676	0.08825577151339861	0.8315629954501121	55.61635999865813	3646.026053641499	101.25002301788457	38.6711784870344	15.568567834321613	0.4315118568617955	3.1472698433726927	3.009247601646523	5.064331338101545	0.3561216747863283	0.2655299492538628	0.9474074529799409	0.8477969329478258	-0.12042939978681313	0.7512555194860854	0.2742891273729773	7.0579793644817235	0.009256506146499137
0.6963523535476986	0.5695750724821814	5.401374812253624	9.483165737423667	11.180339887498949	11.045361017187261	7.615773105863909	11.224972160321824	219.20833333333334	6.603624780337867	0.821618805582793	213.98588480914037	0.9761758668350824	228.0	4.1273543270278275	6.93944825704919	6790.0679094334055	3.946979437327034	1.6443585187318615	2.3715185158163905	7.999387672138161	0.8929263721670799	5.351292063223514	5.150290021093788	3.5796364585179217	4.4197512136202395	0.6652967392563345	5.457197046357964	0.538775267095698	6790.0679094334055	0.07263773468759617	1.1446728568591207	89.14765621449374	6339.717292495626	105.11550387852868	52.361403856047716	23.01330333990077	0.3962209136037582	3.854051982701147	3.277170755835897	7.644804920479069	0.3158483744245513	0.2202289032622383	0.9397629439572607	0.8368800963614837	-0.20407203511510724	0.8959687619683769	0.22113519756666478	9.043474598649805	0.00785366166782756
0.633321201472701	0.4478040302438266	5.6671399221368	12.655401781558501	13.92838827718412	13.341664064126334	8.94427190999916	14.071247279470288	352.3333333333333	8.014934261416391	0.7680276523080946	314.10613775147806	0.8915027561536748	363.0	3.1452522788816433	5.289270846505869	6475.512207851123	3.6777743089003367	1.2753411532856007	2.320683345462996	6.157800852482793	0.689565957071565	4.142460895663299	4.018572964070177	2.5806995796316277	3.577101272851165	0.5124977467802717	4.223609428634527	0.37841278089368285	6475.512207851123	0.08632531171975198	0.6788943335508931	67.96453453450172	2606.392881713079	43.32111853764089	33.14187619228454	11.816246625680296	0.4786744994140323	2.658634692844254	2.8491609424507924	4.484675373058147	0.3977250745814385	0.31313806903711616	0.9546167130527807	0.8613008504369873	-0.15052091523751715	0.8081432950894457	0.31099580818560774	7.91197378235621	0.010366352223885229
0.4489124341398214	0.33327569172121907	4.014829886721033	12.046572811795071	13.341664064126334	12.041594578792296	6.324555320336759	13.490737563232042	178.29166666666666	5.407856323985518	0.7830963123110749	195.62437866606194	1.097215491466578	187.0	11.370340593499595	19.94070212655404	48293.578279885725	5.470972736855852	5.346831071365866	1.9766316914634565	22.301057352709034	2.7621608734401253	15.742885281759886	16.029825007329304	9.403489568122842	12.897567784586192	2.1460755852702396	16.070296490861697	-0.04463530459826208	48293.578279885725	0.024964968972518518	10.415992309549662	922.2515541608684	372096.97806357656	-1607.1778289240901	394.13574961836764	250.7277696080399	0.23387637414047946	12.746826009928835	4.677420886006396	77.75754979704439	0.15504425992694532	0.08216989636734241	0.9261614168534175	0.8218565653237341	-0.5657913622550474	0.9988337526087884	0.08132059741082401	29.768999816631183	0.004881187223724595
0.5288148402152824	0.27583446381573085	2.968895326212397	10.763322628878404	12.36931687685298	11.40175425099138	6.708203932499369	12.409673645990857	110.08333333333333	5.6918047361758655	0.7137803348402649	155.6206626312338	1.413662340329149	119.0	7.428017239120651	13.307613788815102	12178.15704498462	4.786584484429878	3.404420710580034	2.5351440140881554	15.657865355396895	1.9247137542954817	9.849564633483714	9.195949457674025	6.4806142376672	9.177251117729696	1.4231067179906745	10.116197613705193	0.695290754545989	12178.15704498462	0.04328790339665279	5.32353069036147	304.6669385864753	104399.11182407227	801.2417460686326	206.94362315906466	182.72646544747724	0.07898994555900712	10.810514452576117	4.284285120265835	60.349697362740585	0.16754119140973717	0.08909904598724475	0.9034423430435456	0.7985336976985526	-0.5759932611513451	0.9978246825572707	0.0936326711250876	17.272265443743013	0.009031798426109898
0.6987678950723097	0.5932668849676236	6.090377641724509	10.265831105771023	11.40175425099138	12.165525060596439	8.94427190999916	12.206555615733702	272.375	7.173433192947459	0.7923648503387141	256.45061891723094	0.9415350855153041	282.0	4.451510175097188	7.526851560463571	10538.922372707242	4.15425180603405	1.8960597592228599	2.8886673179835833	9.79328091641236	1.0226812157358744	5.986926835196585	5.787857565368916	4.0428293480947675	5.750451568317593	0.7541241408137177	6.113269595841829	0.6020461185515934	10538.922372707242	0.061516020320909415	1.5287722214471289	102.01275468762573	14733.789053374736	295.9121997741334	70.02027854578789	32.61928801803901	0.36887768461229753	4.502769873495324	3.517742921574812	11.83498471442627	0.29116804590863343	0.197101583060531	0.9513552426640709	0.8537401012269251	-0.20605923243510824	0.9063388628166068	0.20965597612008122	9.624770710470399	0.006113443083393343
0.534853143142333	0.373964894537077	3.9521373561369533	10.56820416533808	11.704699910719626	10.44030650891055	6.708203932499369	12.083045973594572	132.375	5.652437215200969	0.7435006965614315	168.94294486911673	1.2762450981614106	141.0	3.972470995614322	7.089043781140323	4173.333750535214	3.9991697136403377	1.812608198763213	2.624274982902617	8.758304528276247	0.978528512813034	5.312179892349224	4.98724965189527	3.6193111685783017	5.138993359697945	0.721020823843395	5.440414663049454	0.684728856998724	4173.333750535214	0.07187767214928825	1.3788564972440942	88.8303468998194	9298.19103850033	201.16850621067428	60.24399261161099	37.772441407058324	0.24040763497945766	4.950227675340686	3.5254738627533846	12.317233413700281	0.27464632584115806	0.1796993992419424	0.9345707849078507	0.8303808991153784	-0.3436387716172338	0.9671463867530548	0.1759209944720742	9.119879985642468	0.010547725092378227
0.37977796749056847	0.3657608359711549	2.973529183695604	8.129709064668985	9.0	9.055385138137417	3.605551275463989	9.055385138137417	51.708333333333336	3.087484384869638	0.8120440497648682	82.65673174902088	1.5985185833815478	57.0	4.83892937679851	8.991436158581582	2779.23213278015	4.203173295049277	2.241397068565173	3.131331684423785	11.226537768944084	1.3630235611991783	6.781159932604341	6.305618053868076	4.661929157947885	6.564608610996199	0.9604316448129828	6.982725719217904	0.8863981003785367	2779.23213278015	0.062480763311788236	2.7743284382686975	132.0235134004955	23622.25806640752	204.22114218063513	92.60638276007661	119.77981017277688	-0.10210083466842017	8.859665696622217	3.564958135119587	38.06843807739996	0.19156401227334585	0.10847611307481382	0.8801273400202075	0.775948805336175	-0.6666258882144006	0.9978659112542972	0.10962759381372576	11.768975525753017	0.021416775135143375
0.3493506758424883	0.24359268394337927	3.4398413562370926	14.121283531802005	16.1245154965971	16.0312195418814	6.708203932499369	17.378147196982766	129.41666666666666	4.93327994559843	0.6549325145311802	188.92135239863308	1.4597915188561474	140.0	4.625997087190717	8.140702290017312	5231.041862970478	4.01985112909618	1.7568830764354653	4.134082626042542	10.816442324474647	1.0737009785669585	5.959198356644953	5.585621127428746	4.441064133153454	6.375378191321192	0.7495645543093151	6.112657747289915	1.2340438313928792	5231.041862970478	0.07724489795918367	1.8525396816635007	90.29488246486508	28283.354069900113	722.172858756931	102.97050602706531	48.99643642130745	0.36848893193230187	5.3347146658408	3.626920326322699	19.599151651291344	0.28339429761664847	0.19329645219110406	0.94419229997695	0.8498448378008406	-0.40891358530433214	0.9822056171758402	0.18455489363873367	8.756763895848866	0.011385376998784296
0.8476543220732032	0.3382314101976937	4.189485683329645	12.386447730803363	15.264337522473747	14.035668847618199	12.041594578792296	15.937377450509228	322.9166666666667	10.499425954149292	0.6711818099820761	339.1336783403353	1.0502204232474899	338.0	5.776576147362392	10.100243276115387	21378.451951537063	4.5963957903123	2.6073252147238497	2.106572247782746	11.74637579907547	1.41462124501064	7.78053690025394	7.577863343741184	4.8481123158387485	6.898263483236721	1.0976967960022008	7.952977923066567	0.2889254495870147	21378.451951537063	0.04546409439445397	2.713103388571021	210.77788549270764	25877.8961472535	180.54954991925143	105.69128678416294	72.98335092588326	0.19883829148278448	6.780198734428104	3.949830869470036	23.1323416490506	0.2331285415509145	0.1449694757928906	0.9243336720553026	0.8219818926872912	-0.2639114286700526	0.9551601666604704	0.1538646281274451	14.229910517037792	0.004324097106285906
0.4926050776446805	0.4176148066699324	4.334122840354026	10.378278670036618	11.704699910719626	10.04987562112089	6.082762530298219	11.74734012447073	147.91666666666666	5.11239277007152	0.7838358985222319	172.55877501565377	1.166594535317096	156.0	4.812953134536518	9.10521237164048	7179.632419454736	4.288572844681646	2.25611754398808	2.7136960439423343	10.806087548633775	1.3323550294624584	6.5919153904856005	6.1997023542051455	4.510578494963402	6.295509053670373	0.9830535201273329	6.784046339766148	0.7518463107174882	7179.632419454736	0.06040433925049311	2.5699362247735373	131.69830785828233	33073.16107878368	479.77578061788165	119.8684349725336	61.096387196292056	0.3370015223242907	6.28885816554454	3.8123757720988727	20.006396911476443	0.23616606333962972	0.14639188879936688	0.9260763109758674	0.8208570877498492	-0.3822961806301934	0.9824649012646393	0.1607022172784974	10.81262805800309	0.007647422591404958
0.42292720037809317	0.3656417314383993	4.663467393641641	12.754198967650686	13.152946437965905	14.317821063276353	6.324555320336759	14.45683229480096	196.0	5.39409766245367	0.7389519514355182	220.82011837738565	1.1266332570274777	206.0	5.3787641860954905	9.827628027923351	11808.035942660255	4.5437805884344185	2.5717695317965674	2.199137075994046	11.268564011248117	1.4020509621497597	7.386674602008784	7.060976676183888	4.880175483545961	6.388388527702156	1.064884733936939	7.57103446224146	0.4795638180923943	11808.035942660255	0.04778961259308134	2.757601152486179	182.95480411986316	33678.235097064404	311.52846033589526	124.01927156551973	64.94597663518532	0.31960167784316024	6.483993596479615	3.9022562168081985	21.01750336621279	0.23586314025827532	0.14754231665923712	0.9265616853284844	0.8220054471264351	-0.35635608770646887	0.9810024863071543	0.15732302952113755	12.964833013344103	0.005683550924676032
0.4937214431343302	0.4615223874065041	4.703733100173662	10.191776668962893	7.0710678118654755	9.848857801796104	9.486832980505138	10.04987562112089	126.58333333333333	5.0318986851031555	0.7507013191711391	162.405711069008	1.282994425824948	135.0	6.8893602501109035	11.617044785027373	11847.306453631028	4.5553133477237076	2.455719009761479	3.864510837313142	15.761090870310024	1.4546637620109806	9.184004862218984	8.98806017973992	6.476965864017104	9.284125006292921	1.0330095338277725	9.367914686975542	0.7884452561341316	11847.306453631028	0.048340192043895766	3.4118802731901376	189.68494781261305	65924.5637200341	1034.5487573415764	141.68638597625164	82.95431099921672	0.2617536653966224	7.194448663060551	4.005744495721701	29.93152712788412	0.22484013949170165	0.1377742344461183	0.9526906494793406	0.8556669259782997	-0.4511066837002235	0.9912184370879363	0.13954891203482395	13.211809291233134	0.008601003822949496
0.571279390768052	0.43970547985157893	6.740288859238017	15.329099063111924	15.811388300841896	17.72004514666935	10.198039027185569	17.74823934929885	596.7916666666666	8.757198373797696	0.7819695578113525	438.37197131586754	0.7345477422035064	610.0	7.4818126540778636	11.067298148998004	54891.54204168322	4.409815315888595	2.1019217646092887	2.7468346630186495	14.545223582196058	1.1757921883009037	9.381873169455908	9.484921276818326	6.154152239912176	8.391071342283883	0.8954935318059098	9.486102176055383	0.025911928470518635	54891.54204168322	0.052378392905133034	1.966590326806006	240.57214661670133	20113.083089856642	-84.76424165917754	81.07978683935107	36.98372391198792	0.37522034943347443	4.5816627719862675	3.6466260923977583	15.478274602949275	0.3102846920657863	0.22150039289622736	0.9728057205584021	0.8924047388432174	-0.15458768509893372	0.8555256047640978	0.2157559938960515	15.150076270119463	0.005194947828196133
0.761139307691662	0.4683132291501812	6.136461699391686	13.103327682045498	15.0	12.649110640673518	11.661903789690601	16.15549442140351	391.1666666666667	9.9734577603691	0.643724253252018	401.8143831794218	1.0272204086393397	406.0	1.6027036833729436	2.6524038570565773	1749.5520039883115	2.566757605900549	0.5788474151827134	3.767946550542109	3.5980498610338936	0.3422240776429619	2.031996951969523	1.9079927230935743	1.4788211779855194	2.119228683048374	0.24029874546857916	2.0758712361641734	1.1069551461946174	1749.5520039883115	0.20773374748234613	0.18022977632034004	18.011265377875098	324.8620056633001	26.04415791362938	10.165320141512597	3.6992795357661468	0.47783854247471147	1.4520519317433054	2.10211195191647	1.3873247018450636	0.5340768983393348	0.47746033852700887	0.9667800295286789	0.8831007728523537	-0.13586849176386562	0.6878422208092914	0.41881619777085466	4.048049061823777	0.042121355025342075
0.5269946402934406	0.2716499454820068	2.859695990340487	10.527136257164841	11.045361017187261	11.704699910719626	5.830951894845301	11.704699910719626	90.08333333333333	5.547744385164622	0.676557090570482	143.64019072861197	1.5945257065155816	98.0	7.724344726580045	12.142918946709694	9398.484596132645	4.253478768596143	2.4689821547632427	6.527668156720611	17.63803871068424	1.543917819104138	9.576280261148154	8.882523642219418	7.506786557432314	10.131252153251925	1.0150302399639812	9.793002810280912	1.7466447462252854	9398.484596132645	0.06497292794668888	4.197760402114052	126.31190576821511	135129.3540403397	2563.3252928483703	197.7722148862461	150.60092084885707	0.15472436440375567	8.462797832940218	3.9506427954587418	76.16927337169201	0.23524721764159076	0.1517614046518513	0.9349311927193291	0.8507788923868007	-0.5537951194652047	0.9957108754904284	0.16452196151492088	10.69153371646427	0.013409236629518066
0.5540558298375484	0.4282292818147928	5.610170983679685	13.100857932704516	9.433981132056603	8.94427190999916	10.295630140987	14.352700094407323	201.0	7.2586067134884305	0.6481714667077755	256.01078060306975	1.273685475637163	214.0	9.658543892290966	17.482852308368546	38426.21122183374	5.23540517482613	4.402198845073844	2.483462693915666	21.32335033742577	2.4112546454151462	13.08287972771308	12.67800759650899	8.775281984345604	12.548068353080165	1.787288033783003	13.40006472676405	0.5361115540377287	38426.21122183374	0.029915276443357498	8.399992711660179	423.925440805498	259967.0274197515	1245.130621881015	318.9201128069918	218.14588104172674	0.1913314225972214	11.58951474180151	4.657199537182435	79.38624511971959	0.16129585423641762	0.08373406183260888	0.9321610234437571	0.830628224888916	-0.514165333903511	0.9976705641146663	0.08703056868586542	19.96717924363062	0.004676166434151058
0.4124661763320618	0.2933816886312849	2.1820669806503403	7.437638629835244	8.06225774829855	8.0	3.1622776601683795	8.06225774829855	33.875	3.067774366587779	0.787219806243513	64.31431495637233	1.898577563287744	39.0	13.205625037028417	24.525173863236947	13049.035400744891	4.701943564960613	6.242555114003469	2.5999054144910843	27.530969147723884	3.500295306522981	17.78891399090905	16.558296059819593	12.119318120099553	15.41165102762433	2.4634042502298388	18.29181924525691	0.7735516381321063	13049.035400744891	0.041420118343195256	18.14519032519119	753.4093552505747	985065.066993709	3174.6646349213893	619.3239441707165	710.2773607219953	-0.03767798837787121	22.342148777971037	3.6295007659265126	163.39943788288187	0.09217923546769326	0.037925753036517074	0.8671864557304174	0.7596422925116618	-0.8591310034754394	0.9996910151872543	0.049204280886633575	27.823034698620535	0.0329906285525908
0.8537405272994506	0.4960692680049244	4.101979281610535	8.268964731695121	9.433981132056603	9.219544457292887	7.615773105863909	9.695359714832659	156.875	7.059550310257953	0.809555961412542	173.7559726426957	1.1076077937382993	164.0	8.558271461072529	13.756059471885802	19451.706775633134	4.636438505336573	2.8807408058063366	2.8148450198631143	16.521805290082774	1.6359741975870623	10.70220503074403	10.323379423864647	8.092024093539358	8.429781196543416	1.187943583363601	10.890728540557078	0.8096083207186161	19451.706775633134	0.04744199881023201	4.070775624021636	199.0944763208921	85896.4938363079	1254.9590696148998	180.6365251757322	98.93486109650243	0.29808323521367847	7.8175206621958955	4.144860703255163	35.66353562645451	0.2135601113512539	0.1277328969775708	0.9339866395756437	0.832837776917201	-0.43734289798850845	0.9919171662941082	0.1308782088352116	13.364622405426363	0.0062422025133833945
0.34717129758200266	0.26951417561775426	5.559380272598494	20.627413232924837	21.840329667841555	20.0	10.04987562112089	21.863211109075447	234.875	7.161245817834689	0.5175401553650338	355.71152353201666	1.5144716275977292	254.0	8.3851041922273	15.138471838098274	31675.572711967157	4.766080092652812	3.1154136646479547	4.1269462293154096	19.62860211190872	2.1120816712271613	10.833184177401163	9.85770066077212	8.130294113138328	11.498307998770391	1.3678822535899482	11.167227909421973	1.382076748178085	31675.572711967157	0.04839109678219356	7.3490997594781415	235.0525425085308	450289.5426099962	7534.0572132840625	369.79627124615575	151.38241222920345	0.4096809972941893	8.537421182353421	4.282632226905663	75.5711137241887	0.2298918010764184	0.14501323527133975	0.947156434802132	0.8641044131454071	-0.44569715893714784	0.9933680164258275	0.15320429372464237	13.41700316156852	0.005903945814789467
0.5369180572694401	0.3844073568158501	7.713346659049307	20.06555421556195	21.18962010041709	20.8806130178211	13.152946437965905	21.563858652847824	983.8333333333334	10.773558387454147	0.6516650119612031	734.0755211713218	0.7461380869096952	1004.0	4.7411119549744125	7.650796837864446	38952.61155641536	4.085931236652479	1.5829449190353309	3.216750629907059	10.589921718295692	0.9005195191425571	6.127433659364053	6.039275447262133	4.343077836836823	6.246843881458869	0.6460561680347854	6.228757650522262	0.6423969434978545	38952.61155641536	0.0658501452357899	1.251978619032055	89.5975428306138	11072.219405909109	232.12769779306186	58.33344799509181	21.70713129223615	0.46092998649199896	3.5954196944794914	3.2818541972166955	8.241864291378931	0.33983749109970973	0.24937625582911876	0.9709780912010041	0.8865659852620958	-0.11123659382075644	0.7535457633738074	0.25436074869920733	8.967270497441943	0.005842074671640649
0.6582426148637156	0.5519968407163878	3.447459361283933	6.245433138366844	7.280109889280518	7.0710678118654755	4.47213595499958	7.3484692283495345	50.583333333333336	4.111010239955093	0.8122459457501839	81.43320644789696	1.609882170304388	56.0	8.842486867588779	16.680700703513985	8879.430569174054	4.851823225551755	3.9404647697222863	2.526414896456035	18.602100702377623	2.4103588282690964	12.244545717521092	11.578855949168481	8.277914846936477	10.324185855441145	1.6927689980021858	12.59211102888719	0.7146148126756687	8879.430569174054	0.038265306122448974	8.632360335358278	426.65428428690063	324673.5817837032	1983.6788921772293	373.89604671501854	245.89220650975207	0.2223571948009716	12.583038892618852	3.906618035276009	80.42191338249714	0.15547303093858814	0.08422381707539986	0.8949605582244662	0.7908399141529117	-0.7698226762310203	0.9996012963090232	0.0965966377042628	19.849718915531167	0.019515255273118166
0.611814687280949	0.4397572194380303	6.159787149007601	14.007245081454824	15.132745950421556	16.76305461424021	10.198039027185569	17.029386365926403	468.5833333333333	8.569838269177893	0.7658151783605294	380.9646798306685	0.8130137218509732	481.0	7.272310407451038	12.260080959159131	47957.39648975088	4.796789387333629	3.301015433568205	1.8592131107080412	14.103080958945885	1.6502300978570101	9.80311890306963	9.78689636614651	5.975817783723109	8.127263175222776	1.323137664337265	9.985165346939382	-0.009596548028475784	47957.39648975088	0.0388181240572093	3.602386777998028	357.37913933950574	44262.465910321436	-423.2363852257527	140.8291907052207	72.80910629928755	0.3202417573286638	6.6044473556562355	4.076422752892298	27.87072896893921	0.24553561242913402	0.15806920578679232	0.9466485717493163	0.8509592256304139	-0.22048022629451236	0.9343400697741837	0.16066387042579697	18.447590239136236	0.003559568113780525
0.4438536288700944	0.3453223474260043	3.787793177842191	10.968862009875684	11.40175425099138	11.180339887498949	5.830951894845301	11.575836902790225	135.75	4.8685692076586395	0.7848445817492541	162.7522566078675	1.198911650886685	143.0	5.641585263791559	10.60019990942019	9499.504314600132	4.567971794004339	2.5906498978954797	2.432666229622826	12.756181314572821	1.5503514717697127	7.938445376757824	7.556589188039003	5.3030049195923725	7.453176394980448	1.1596561701927286	8.150466250595656	0.5617977860546095	9499.504314600132	0.04777739742774708	3.4111851023311432	183.41743381017432	50820.70025816729	531.9094981701617	143.62435687487417	90.66816951344002	0.24028462295552153	7.4906582325385695	4.016884894161411	30.54112900429447	0.2175388638542251	0.12974609924522917	0.9250124273178912	0.8224923127275703	-0.4604513287356941	0.9926636008379136	0.13121778032873901	13.042667287357592	0.007606491223195965
0.5225725663796473	0.30467972802420606	3.756090590111519	12.327996399593433	10.44030650891055	10.44030650891055	9.219544457292887	13.114877048604	162.91666666666666	6.442272716854593	0.6946887615897483	207.6526742483428	1.2745944199386772	172.0	4.185535270030786	7.561717035336982	5566.326870665622	3.9379161641168663	1.5759095550019815	3.7313638362899275	9.747496565241947	1.0754676503301532	5.52315397809722	5.060994480693058	4.001377866243987	5.74611869899796	0.7289050502474568	5.688792976293452	1.2023402414555533	5566.326870665622	0.08220659816116822	1.8571356613545726	74.99145700111949	22709.690591149356	653.5499198912761	91.17579952607777	47.690878097046166	0.32072870286310756	5.3348798550878955	3.687472234297736	18.191683354469102	0.2801084685009211	0.19056970228184056	0.9279636268601587	0.8294876087370456	-0.3384260656280096	0.9681624071454908	0.18802125182774668	8.003946265538625	0.010096381834132643
0.5347014991206294	0.33215749106563797	5.792741764089167	17.43974445828307	18.973665961010276	19.235384061671343	11.661903789690601	20.493901531919196	390.4166666666667	9.325057506124644	0.5488176404271753	470.69721459515546	1.2056278708947419	409.0	7.621253764337367	13.179015021842764	43292.30918548261	4.829057829171033	3.0282624956665014	2.896561450862979	17.2809210029498	1.749643555500368	10.071303978369146	9.62209740117851	7.100678223196361	10.180242779753438	1.310893747220201	10.288302421326437	0.7159542241510836	43292.30918548261	0.04004638901010874	4.418002887957228	236.10112777821874	117614.51758657879	1514.2569159985212	206.99280599008353	105.36206911820997	0.3320438637207064	7.979931680645626	4.290071114786151	39.272651901035246	0.21386829798055712	0.12856037096376416	0.94906265451079	0.8531943612300815	-0.30087245083952696	0.9734487006351716	0.13747637187975717	14.51302611871286	0.003402617781163291
0.6428546626378197	0.35690905024543224	4.409396003562082	12.35439673084758	13.341664064126334	13.038404810405298	8.54400374531753	13.379088160259652	294.7083333333333	7.942081542502802	0.7733193172747598	276.94075799553997	0.9397113236099194	305.0	9.416947145353147	16.11833469570177	50551.49126615678	5.225094624067346	3.8128301344116906	2.6616625626097092	19.67253273345375	2.165212285684824	12.599614466628715	12.328588634001164	8.16139865982789	11.51113407362586	1.5709364865246325	12.874105573408512	0.514386374715128	50551.49126615678	0.02959419510884171	6.992309607588541	473.46959984123583	222716.8991142904	1505.8063360883139	284.7060570690261	177.06396531875086	0.23870217088287213	10.676135794149026	4.585846202913446	57.17816016257404	0.16809932603944985	0.0897686812863888	0.9335010887094158	0.8292801224916099	-0.40300004798839484	0.9924898089186887	0.09548488143531428	21.128176780036526	0.0032866081860299786
0.5464087373793227	0.5179958940032632	3.918167619050591	7.56409011038591	8.246211251235321	8.06225774829855	5.0990195135927845	8.306623862918075	80.95833333333333	4.133084926639388	0.8353218627267597	108.34394595389986	1.338267989137209	87.0	11.657953079088418	21.28578182590701	23600.152182605816	5.175830496336904	6.184927446011873	2.392255200033641	25.71919137833209	3.22948820293145	16.012370652790587	15.477186254126797	10.836050703767254	14.883140674564837	2.4427057829623995	16.470158379367398	0.5800674242573278	23600.152182605816	0.03316158012947548	14.870103119096875	731.2697509939904	850681.3633191128	3643.939452366809	620.42050669514	394.25077180550113	0.22889882505046114	16.38770801397804	4.6298132031061545	118.45868257671552	0.11906019551743709	0.05552338265316119	0.9119754396179551	0.801636409010993	-0.7348639932266636	0.9997429721631051	0.0586938446782053	25.968366439094588	0.010724280938110379
0.759939114063909	0.4363118670920829	2.9869351388662793	6.8458718731936115	7.280109889280518	6.324555320336759	6.4031242374328485	7.681145747868608	70.375	5.202445806309786	0.8181712761240713	100.75165015048019	1.43163978899439	76.0	2.8342974511826884	5.4292151857323	1225.3875230466044	3.418373737846955	1.2431839992904723	2.806105637769364	6.41459335148953	0.812166441484288	3.891531195804248	3.587446608743829	2.7796215565722564	3.6349717949172735	0.5799594609384309	4.015410320264531	0.9201737294064186	1225.3875230466044	0.11218836565096951	0.9795049921692592	39.98132673784887	3833.643234953906	115.22778227418544	39.284240344398796	30.353588553250578	0.13591330650228012	4.420859765177285	3.275775777521803	10.174959938111739	0.2976173460596955	0.2033906677935626	0.8974189813370111	0.7933913860157639	-0.3687830640529856	0.9631573595469736	0.1963330732313617	6.138243071624887	0.019439832855637194
0.4981757462527206	0.32386106175437435	5.073343442861477	15.665184988213397	14.866068747318506	14.866068747318506	9.219544457292887	16.881943016134134	351.7916666666667	7.8040152216901255	0.6808034668497912	353.98598209024084	1.0062375423624044	364.0	3.0979627118265256	5.290999932556904	6267.216222051811	3.6022345478673508	1.2284763721858427	3.0526226969031596	6.8196755249143495	0.6913312891748282	4.063427674844858	3.8681321213069912	2.802593690946888	4.017081833967461	0.5015855618825382	4.149412848061617	0.7371499546181268	6267.216222051811	0.09275751720806666	0.7061825149637344	46.40004603320002	2769.6946264930853	97.23432478664647	30.872302366978115	17.371371643154447	0.2873987646822398	3.3354540692508214	3.050122489916083	5.587230044687825	0.3441852583624758	0.2502581365198836	0.948064862984143	0.8478209775957429	-0.1446980668149445	0.7936804618053664	0.24706380487150634	6.5572463709456486	0.010899287175102995
0.4308834564143959	0.27814533317838214	4.008396280548198	14.411157774045789	14.560219778561036	12.165525060596439	7.280109889280518	16.97056274847714	150.58333333333334	6.209529472614041	0.6396740198982339	213.9817244485081	1.421018646033258	162.0	7.782442696735404	13.240894468090703	17685.003377293564	4.781155435014278	3.3923803412922897	2.72919847979466	16.91973463444568	1.8261612590577472	10.21828439613277	9.630684983906294	6.947273420446219	9.972461213999459	1.336152433145719	10.448286343422916	0.7074510917890365	17685.003377293564	0.044276787075140975	4.753351513907355	296.96955028909883	126034.11660682513	1691.7379193577578	214.53973242622052	134.44765836518212	0.23645659208391606	9.322368835664447	4.3162587713559075	45.2158268794301	0.19300399782015812	0.11125395369957046	0.9329809465450474	0.8292626004066845	-0.505022379854714	0.996023444238002	0.09491147993871542	16.640545573059736	0.006936954042290476
0.4876483511136355	0.4467635990341581	6.903063968107873	15.451267701825653	17.029386365926403	17.46424919657298	9.486832980505138	17.832554500127006	381.3333333333333	7.534785217410652	0.6648228480969393	382.51461611588667	1.003097769534668	395.0	11.62755757298628	19.83835758097827	102127.71499265567	5.469514355100887	4.693384782278319	2.41916185871974	25.43009241860083	2.5733316500120256	15.776180559998538	15.547172260371672	10.459841150229895	14.970251268370934	1.917091789684587	16.079526647155898	0.2589212184103565	102127.71499265567	0.024707578913635644	9.663304134920834	656.5176558713391	369256.37473452464	-192.93106502794038	373.93014865174246	230.9995831565319	0.2387246687990663	12.000373645065022	4.816626446950999	82.22488830212845	0.15803961279909967	0.08208083238198276	0.9470670828568745	0.8481757433056364	-0.39924257954746	0.9935370049792941	0.08854224523578455	24.91251098287006	0.0024736283537385665
0.4067628206907516	0.27467313081066563	4.921899088163791	17.91911379768884	20.024984394500787	20.024984394500787	8.602325267042627	20.049937655763422	406.25	7.2888292726264785	0.7052635724051172	376.12158231261384	0.9258377410772033	419.0	6.12623211626959	10.003150785521004	27305.80633438396	4.532790405554398	2.1002994016017613	3.073967656302298	12.717695006038324	1.2220474384770936	7.925376155504215	7.722311199955946	5.236034250135231	7.481660755903094	0.8505641707123591	8.072731189930591	0.6860455910041328	27305.80633438396	0.04961808146456217	2.357401658643415	200.4703118889878	38299.93407859129	697.5396744770302	114.05607125139616	44.718085766659414	0.44511174261191466	5.297851562690975	3.6993539092006062	15.018379597322935	0.2624605578583274	0.1684310685836648	0.9588725383542228	0.8640376911987231	-0.22926716685235485	0.9355142199294887	0.180906466030402	13.53162497959359	0.004266562991989741
0.3378153497378314	0.25417159276708573	2.9584019533825057	11.639388655417074	8.06225774829855	11.704699910719626	5.830951894845301	12.806248474865697	71.41666666666667	3.9319641493642656	0.6565135704602126	126.79636425269865	1.7754450070389542	81.0	9.037720737613201	12.415387044229817	8568.796459279685	3.5673238504977953	1.1359293623695965	5.7010952153711125	15.143252582948517	1.0417155323763765	10.184205605896873	9.644280141009466	8.915937343008407	6.2273152399401095	0.5761725257108511	10.285310428392094	1.8353564192065583	8568.796459279685	0.11172077427221458	2.06956678520993	57.68049252062727	34029.57300013181	1157.9808259621534	89.1133042280084	54.97703392169972	0.23046652018885513	4.863010691473074	3.234780855319746	30.515581411516788	0.33791854999963217	0.2567953374109295	0.9412183203690847	0.8646085117071588	-0.46011517179498623	0.9811007567417289	0.26444660240674234	6.989986511867869	0.024411573819090652
0.5197414268430373	0.42462285566794805	3.5958989936955486	8.468453701200472	8.246211251235321	7.0710678118654755	6.082762530298219	9.433981132056603	86.79166666666667	4.401406209816133	0.8134486563666324	116.53936941874747	1.342748375444042	93.0	4.841733512769037	9.02172778838872	4156.224471150821	4.187992452157066	2.3890852368586453	2.916759611722254	10.929229128770167	1.3007518531157174	6.49489686163661	6.10273215812347	4.509108545738494	6.420120583031673	0.9075409812899321	6.685101772695697	0.893396426900656	4156.224471150821	0.0639380275176321	2.506900468002043	112.18870944286704	26616.0770608693	411.75156129361363	104.38342015945646	78.97963371112596	0.14898524965057716	7.105709485069406	3.80811747119657	26.737382353334468	0.22251483273177886	0.1343283228775	0.9090255144632765	0.8045102979591944	-0.5032911912900485	0.9928666584524801	0.14076491112957984	10.285042298984633	0.01221544811736124
0.6603410106915097	0.3474745431276208	5.278539087224468	15.191153399936294	15.811388300841896	13.601470508735444	11.704699910719626	17.46424919657298	322.3333333333333	10.031341589683697	0.5560813465520643	408.8361377814893	1.2683644398598428	338.0	7.555094370491263	13.874828546977943	37662.37876666713	4.931661933186379	3.5927312594759186	3.0478467108672116	17.424675125544173	2.0350494403678208	10.262315119489553	9.423869097042429	7.145432087091383	10.27924303845279	1.4920149760139167	10.555906219477311	0.9020870547481169	37662.37876666713	0.03919680683449459	6.112044502695932	275.9153456371512	215367.71718249557	2627.7982392191616	273.74523198970536	171.07324881893481	0.2397168435751317	10.238144257774131	4.572638542065156	62.20492834807472	0.18207702597044184	0.10216164246391735	0.922983736599858	0.8219541953931462	-0.375553206328748	0.9883658979347463	0.10692565577219579	15.816868420672588	0.0036268694521544302
0.576208902042361	0.38707041258440794	3.780583833385815	9.767173388798836	10.770329614269007	9.219544457292887	6.708203932499369	11.224972160321824	131.54166666666666	5.627932254417143	0.76793142199722	162.88105725353674	1.238246871740539	139.0	4.441680487363951	8.343722238237747	5624.567044796791	4.255394721737716	2.1952217480563814	2.3167502919909757	9.55631343195954	1.2226088596785283	6.1897550408956015	5.933857511873412	4.001154785342774	5.555158646616766	0.9174156009716935	6.361172149348419	0.537861625190443	5624.567044796791	0.05729517105739869	2.1514436473534695	125.03229482586919	17937.040793405184	123.49562373482051	89.39778221436865	60.97626813359038	0.20161459410908789	6.355731144923003	3.7376484838008293	18.058893756664947	0.2386497290808534	0.1472324211214072	0.9088849498250203	0.8013295250281065	-0.39457314870752813	0.9822832936714293	0.1265167862230664	10.856283657557462	0.009067580149188693
0.7540440353881358	0.37446122465811943	5.680218696250781	15.169043741275967	18.110770276274835	17.4928556845359	12.36931687685298	19.519221295943137	615.5	11.438126955650874	0.7051944422854334	496.2044046863537	0.8061809986780727	633.0	11.523303692261095	20.82860338814193	164724.40439458442	5.61033679668013	5.670573591740112	2.0133235559935243	23.616960809288166	2.9430731457264847	15.763603084329143	15.111571672290138	9.841280914046505	13.77567989524166	2.289737474779773	16.131587863743068	0.35136364024430944	164724.40439458442	0.02216432195543177	11.736944805391332	863.1554383168561	665161.3029097759	1989.2260205921204	570.482933966235	190.68521044161207	0.5050686685896695	10.774678226596649	4.707968007242594	67.88584735059212	0.17559470380687542	0.0969442454595547	0.9481512887110741	0.8515353862328718	-0.3365026679966778	0.9886009053091122	0.10230329181667373	27.711114549399927	0.0016526510215714566
0.46449179271132107	0.31130896996885227	3.610567579043724	11.598019740340202	12.041594578792296	12.165525060596439	6.082762530298219	12.165525060596439	144.20833333333334	5.387184981091911	0.7489732948530581	177.55982021998915	1.231272951539942	152.0	9.741965199038242	16.768811665972454	27634.915527106717	5.18965095263117	3.8188355049517693	2.955571126338517	21.367007434153575	2.2499682725586125	13.19293342137277	12.787527330144261	8.768308447812114	12.59869898634146	1.5817003766331545	13.483643972739596	0.6099580530756218	27634.915527106717	0.02977839335180055	7.75516252282224	452.04292811041483	220970.3851797323	1139.4686752173347	287.02873967938865	235.7542480117571	0.11265575075726267	12.082803342658146	4.574087486058061	81.5611381449772	0.16095254279260243	0.08489915635443052	0.926991635487763	0.8252710965706366	-0.5815362137669333	0.9987214279303731	0.09078397995160378	20.94784067708734	0.006324798778408302
0.4524700508662763	0.4126090721884505	6.499461921588919	15.752106193681623	18.110770276274835	18.110770276274835	8.602325267042627	18.2208671582886	473.2083333333333	7.1273562907061105	0.7508026427639393	391.13491729067607	0.8265596561571037	483.0	7.442659336553647	11.578355554574031	44086.878517212834	4.560043977511404	2.2692065754612383	5.3967956681486555	16.94071212424316	1.328972140897494	9.394895072718283	9.101669198320673	6.94639996619577	9.99431215804739	0.8962496318375368	9.553909210111724	1.2586832731797024	44086.878517212834	0.04988233478646656	3.013127767671366	164.6948813838162	102906.94168928474	2024.4600850503323	143.0934114050538	61.36017472329031	0.4017214130109653	5.822705905542632	3.927647131786328	26.158656576878595	0.26548832805806016	0.1749006314985377	0.9682487173778465	0.885211118567865	-0.2179385904562448	0.9295551005272321	0.17764412254170156	12.01032841563642	0.004057176012153196
0.7322646796824833	0.5860644300270421	7.766818890487622	13.252500053840917	13.0	15.264337522473747	12.649110640673518	15.7797338380595	528.5	9.704337706917913	0.6714409469406641	470.80344241649095	0.8908295977606262	543.0	10.003669583776588	17.74884345452876	98154.79922425281	5.224239563771527	3.6995796491949626	3.3735654324043303	22.439754793765857	2.311200666967854	13.12625916540022	12.245957866654432	9.22576776876193	13.213987025003927	1.5799819429400503	13.444846700765888	1.0120202869688983	98154.79922425281	0.032141876011110786	8.465223129842084	445.0692374832542	726300.2270707331	9601.958878263873	494.0914863221593	100.22778320858482	0.6646345759186503	7.442732147499798	4.262416124095876	43.401208998149805	0.22644957640352656	0.1386953529530618	0.9698879071489627	0.88798819113704	-0.3323516997901107	0.985043668210358	0.14791842429635527	18.614280637091273	0.0025668189631985468
0.2102964629240716	0.12037416316093064	3.435875614239956	28.54329803021322	22.80350850198276	19.1049731745428	7.615773105863909	24.372115213907882	259.7916666666667	6.00255461594146	0.5959725850718974	330.3756161051601	1.271694432481771	276.0	7.667817223629893	14.224188094789096	31494.38800661377	4.947918290286306	3.744898530909772	2.462699985899217	17.42575388599843	2.021000424810023	10.411085078917578	9.878882743212078	7.14753643669974	10.278217449298689	1.5354281985406188	10.682232981602597	0.6285297219519907	31494.38800661377	0.03659945389624028	5.719408952778076	297.60617643068304	145494.41617256173	1284.2957845844094	242.6302162989152	156.17038663748966	0.22605636746115793	9.850803103056144	4.471808364507345	54.98140985165314	0.18265682982550102	0.10153325688613873	0.9281912630639042	0.8265000702912021	-0.4110458621889799	0.9916106419167173	0.11145220294193772	16.607227967567688	0.004232581429051265
0.854648044515687	0.4351911812920628	3.614463643009434	8.305461595702045	8.246211251235321	8.54400374531753	8.94427190999916	9.433981132056603	135.70833333333334	7.098246511566891	0.7846974429210565	162.7494632769031	1.1992591706004525	143.0	3.882649095906284	7.13743152496772	4068.081007014493	3.9789605220830886	1.560864309682465	3.1830794884105664	8.74550998355914	0.972854378900242	5.190011466295235	4.934459033018935	3.6503801798230295	5.095129803736111	0.6655242994191191	5.333677805245765	0.9586480035473564	4068.081007014493	0.07291310088512887	1.5118999098952777	77.61936821161635	10941.058134824807	231.35658216229814	67.81816157510187	42.22517687512693	0.24465192713830647	5.0485995278861635	3.5963677352533945	15.642371143283063	0.28203843343729046	0.19076888264964317	0.9243138969955381	0.8243042369224125	-0.33713865152906336	0.9660265096297393	0.19794270760671034	8.437035582959972	0.010456542071878443
0.4582340157599135	0.30102812846900123	2.7614277188268557	9.173321220416176	9.433981132056603	9.055385138137417	5.0990195135927845	9.899494936611665	64.375	4.203527820686935	0.7328252162931816	105.9974004150403	1.6465615598452863	71.0	2.913589683898599	4.845416404448766	1026.9736912167639	3.175191271561435	0.8306997472995823	5.235287798905846	6.554645575382795	0.6399277491256462	3.703292678860223	3.413875412560621	2.8439346017664655	3.710710973616329	0.3755576492626247	3.8032115621079514	1.6741057904846817	1026.9736912167639	0.1414401904384051	0.7500415208518695	30.862908939103274	3539.849039732927	143.0042773797249	35.746010290666405	27.98349664051347	0.1378721885414404	3.9025890901310643	3.087666626800584	12.055337971383024	0.3539934220996568	0.27780994929696157	0.9170881873614658	0.827308359308468	-0.4061670807461994	0.9644129519080333	0.30466122507488586	5.367659559489481	0.027291967591552793
0.6992643627553065	0.41297695054037964	3.1060673624510273	7.521163973889447	8.06225774829855	8.246211251235321	5.830951894845301	8.48528137423857	78.20833333333333	5.259281933379973	0.8013056477370627	110.37090612093441	1.4112422732564869	86.0	5.593554663870957	10.807751690668137	5568.871605105413	4.500230785239472	3.2394055443235104	2.398852875429517	13.024753667758832	1.7330453187415824	7.790098457282478	7.114631404202403	5.358895065359328	7.665858602399504	1.3346043532151755	8.04700695846585	0.7083262011347208	5568.871605105413	0.05354245538128718	4.068687015442985	177.11004413900358	58317.67988300788	582.8513124018093	159.3508255386227	130.55655325419008	0.11580231099466912	9.226291051737253	3.983804404961191	42.220144506187474	0.1818676356299826	0.10019640639733508	0.9017632264971878	0.7958168490437983	-0.6048266699526211	0.9979976832350721	0.12172205822537217	13.02284304345337	0.01202612826866148
0.538680697719741	0.4414409762381177	5.047817030254207	11.434862874015039	11.40175425099138	11.704699910719626	8.54400374531753	13.152946437965905	193.58333333333334	6.159739911303984	0.734537670304293	220.31734724330894	1.138100803667545	203.0	2.585399946694226	4.520447530299375	2460.300447648678	3.4040230683828283	0.9872348190933113	3.310019548166625	5.768777668193096	0.5968512187481047	3.400974891895739	3.2388701528002626	2.3738519919337655	3.39492567625933	0.4194740508385124	3.4813369039297877	0.9300726429253452	2460.300447648678	0.11106797058894902	0.5530764233582011	37.58739603141932	1806.80278445951	69.59218265795049	25.96172765064728	14.133236762636033	0.30189340799287384	2.943966875407947	2.967368234159607	5.239516659499298	0.3754725316836425	0.2873112663205461	0.9465272606467499	0.8490777874381117	-0.17281194582095913	0.8368224466583877	0.28550407716547604	5.88412041580205	0.013851669057867666
0.7791392712586719	0.6271695834184245	5.078567640069966	8.097598758519085	9.486832980505138	9.219544457292887	7.810249675906654	9.643650760992955	154.375	6.309157195657686	0.7841183242022054	177.48180429538294	1.1496797039377034	162.0	2.02766055149379	3.436516084302146	1175.3205656163225	3.0412526135572624	0.7258546822333445	3.9499185553675846	4.63769306959519	0.48140496386270504	2.6229863618615594	2.433313508341066	1.9077132229416127	2.7299798466535767	0.3156860236140507	2.6935228270526763	1.2131998103347603	1175.3205656163225	0.1510440481633897	0.3750077653421036	24.487972612360124	1169.2054778761938	71.12104261053759	19.599740624518056	9.407078993306301	0.35873562100548184	2.4043598737820537	2.695285241609769	3.405991715294315	0.4188316650280762	0.33663138491068556	0.9443751202809106	0.8467463013360779	-0.17206776091058051	0.8136210396144473	0.31987018636833786	4.683218422696419	0.021697746422605232
0.47677531280835345	0.33926041306374594	3.394636968069793	10.005991967686343	10.198039027185569	9.219544457292887	5.830951894845301	11.357816691600547	102.0	4.7706099503515285	0.7651828738457259	137.97031774753412	1.3526501739954326	109.0	4.8938184542550065	9.215144087114641	5153.954481146183	4.250397537997279	2.052221441738033	2.6731040872637255	10.913087700733556	1.30453775572458	6.690216473465087	6.316989352734272	4.522671670938169	6.390416029795387	0.9564444591670698	6.876335220563444	0.7353372797049378	5153.954481146183	0.060348455517212365	2.524989603737706	126.40453972899243	25391.531602734292	322.07979663984986	100.45739838495098	78.688311636524	0.1341886675695439	7.184517639399274	3.839098630955885	25.08181931711694	0.21603356305259672	0.1265319269667731	0.9086923227627126	0.8016561403566649	-0.4721608023140502	0.9910893034856565	0.12585901454690904	10.993071470920986	0.010992575919881314
0.5938630308950752	0.4651671549281346	5.80947171754624	12.48899810745186	14.142135623730951	14.142135623730951	8.246211251235321	14.45683229480096	373.2916666666667	7.416754268934219	0.8275965418932217	302.94537069866783	0.8115513893032735	383.0	16.511559092522067	29.59756234147503	216531.50751861653	5.98595448948854	8.060236523025992	1.8912888207697316	32.7369568183925	4.129142207664727	23.29197366883311	23.308085669283013	14.082191731371298	18.654765087021204	3.2542540307667216	23.77722474339033	-0.11632026619579551	216531.50751861653	0.01699513937650403	22.840379108078217	1895.2903509467812	1836226.2066532462	-9253.922766640335	887.7837055565358	454.0861722381426	0.3241158293425905	16.728952713676396	5.243402101904706	161.28779456098047	0.13224264873311556	0.06570481102203102	0.9334638090197149	0.8333484931949446	-0.4873318031865131	0.9984077144144747	0.06604472154879107	42.265455143774375	0.0021651663444811485
0.5568692037416021	0.3092269203589407	4.248662331865082	13.739626313690186	13.341664064126334	13.341664064126334	9.848857801796104	13.92838827718412	274.4583333333333	7.6511747650118185	0.7452369862895124	274.0568561561001	0.9985372017225448	285.0	5.835843038354719	10.988437736670846	20126.821363158975	4.7280831591466965	3.0557894337050495	2.1148745336752737	12.305204227248991	1.569410462280273	8.196835370329053	8.073803852114253	5.0594240251485765	7.2457802021004145	1.1979183126409532	8.403596006213382	0.2788020240223095	20126.821363158975	0.04164973838104032	3.432315747368075	240.12753599731815	41702.94822080849	-56.79339359395499	137.74589554927553	87.2416084012773	0.2365105622240709	7.595005957793932	4.06355439218087	24.840518888832683	0.21674823383864547	0.13273297787393284	0.9206197264000952	0.8140170735949803	-0.334332793259308	0.9782393469067651	0.12837153659147463	15.081109132980712	0.004883601903297504
0.30920019806348825	0.19020270427669125	3.331564018882828	17.515860416139734	16.278820596099706	16.278820596099706	7.211102550927978	17.97220075561143	198.25	5.415907509922819	0.6680821338173105	246.11026649768772	1.2414137023843013	209.0	7.3030551862314494	14.097149424939975	24526.020545080723	5.0173033075156575	4.239590053042797	2.1104862188144153	16.495151055713908	2.18757386046446	10.524152014169943	10.31743598300803	6.827632413353643	9.667518642360264	1.7184364002116308	10.832791911528272	0.3834777353890533	24526.020545080723	0.03477484489823952	6.5916049811151085	342.5175569085764	147876.8457284345	517.5935955753521	239.23395299823454	197.225399484465	0.10532741236166727	11.326165373884484	4.537753603829234	62.38872804847476	0.16310026023229365	0.08720420875211593	0.9006941230654895	0.7948222155556193	-0.4817788059132661	0.995977492601933	0.09229682220943272	18.21664914193195	0.005243449342167004
0.8602789126791861	0.3649363718336533	4.4766791196161915	12.267012731898285	16.0312195418814	16.0	11.180339887498949	16.0312195418814	304.4583333333333	10.553052374819188	0.6913413315827792	316.57516831621894	1.0397980073339612	317.0	5.637382934553677	9.645251384159579	18413.22889651527	4.506439057027593	2.178668027092341	2.6324215077725315	11.843457455018196	1.2554394804344187	7.469395333949096	7.199602780882165	4.881986934428323	6.961470520589874	0.920849519220807	7.621410340127565	0.5356953395079501	18413.22889651527	0.05006518126362088	2.2940289177828412	173.57363781773586	25981.440411311745	374.4567203737807	97.4072043601603	60.966841317238035	0.24214702901258242	6.218986067263651	3.891037351811014	20.491817323708958	0.23666910626250678	0.14577445670398204	0.9392401609894467	0.8371029439654809	-0.2667592080272117	0.9543050371914746	0.1649339551932665	12.822363605235264	0.004621353784931156
0.85954201754434	0.4288262925601651	3.502540096475235	8.167736347425159	9.486832980505138	9.055385138137417	8.246211251235321	9.539392014169456	128.91666666666666	7.020512578836059	0.7702824098142397	160.21635822300533	1.2427901090343012	136.0	3.5139992489538314	6.933462563426643	3467.1423585484304	3.941449790156404	2.2393602350893986	2.156899097584688	7.988245109696636	1.1090531324812336	4.881437311983204	4.5469384434932945	3.3283336507835513	4.659911458913085	0.8658289557996002	5.049128025001555	0.6451468215549366	3467.1423585484304	0.08034169550173012	1.6652635820342985	77.14604501134531	10458.97444224553	168.25629015054963	67.57738713045167	49.60084338346901	0.16506004846328517	5.581380086953436	3.6283114063536	16.329046524785323	0.26346994326332396	0.17446981014250953	0.8965145852400583	0.7952550954811991	-0.34779753899858606	0.9701981386064152	0.1911956122872977	8.517434799881613	0.010359793221322881
0.8190122953058208	0.3434388410962463	4.231105888174025	12.319823449987384	12.165525060596439	14.422205101855956	11.180339887498949	14.45683229480096	289.6666666666667	10.090086881536642	0.6598166185836968	320.86810976748586	1.1077149934435644	301.0	2.9543328271633693	5.445898645958405	5196.1727221424435	3.683317685424492	1.4144828627355013	2.4821962434506673	6.8072581509699965	0.7666050724469327	4.052108910008226	3.8844215226548626	2.79320337074512	4.0140547802248765	0.5813419941607121	4.154880539735957	0.5947837049274067	5196.1727221424435	0.08612487720886083	0.8434456809085082	48.06083641731139	3214.3335687024496	71.23059719363127	35.724897894824046	22.970094979717718	0.2305928066849239	3.8058394196525445	3.2339449061858043	7.622586270192382	0.32440563908669257	0.23166521351242503	0.9338515950407801	0.8321209039813174	-0.14873827915856613	0.8138383813841639	0.2339438730506731	6.696967802389638	0.008920645015119622
0.6764327232298168	0.4975858987498626	3.6769469463505673	7.389572243885022	8.54400374531753	7.615773105863909	5.830951894845301	8.602325267042627	91.95833333333333	4.998548476434613	0.8520630233760674	115.63069428585005	1.257424858568374	98.0	7.916239267631579	14.807631344372158	11946.768754932917	4.846603789041882	3.844414600836533	2.637039975869358	17.597350242717795	2.1038944863496183	10.749558820909197	10.157107885162592	7.260715100234892	10.336635142482903	1.5588529823050759	11.041096124106721	0.7144330247072839	11946.768754932917	0.038525614327363594	6.352788777577746	335.40355959543444	177409.68715229683	1555.098811168027	270.68316086075043	180.27054812375934	0.2117704117522258	10.863084081018737	4.361931474034335	58.21225296355836	0.16434702317506047	0.08547568746699062	0.9177444315774559	0.8112463037915252	-0.622491669280203	0.9987356308800728	0.08922885256608713	17.677617512118488	0.009574100827266702
0.5282083763892512	0.49798018760687196	4.895720433963637	9.83115504552671	11.40175425099138	11.180339887498949	6.4031242374328485	11.575836902790225	162.08333333333334	5.192898444628659	0.8197166818736803	175.37967360583718	1.0820339759743167	170.0	6.2213727989771	10.360446123308094	11654.472301619993	4.52154982384564	2.65534705627803	2.270175105297136	12.332561887999391	1.3765441048799256	8.116549709124566	8.016411330250556	5.075442988077371	7.257118899922021	1.0551527913807819	8.279838127722913	0.31425601986682056	11654.472301619993	0.050034602076124556	2.677340240604019	225.48581782239248	29350.065979922194	73.49088724221085	112.2563184448966	62.19244830030549	0.29389343673116536	6.3604076245283485	3.88568607690821	20.099896564210272	0.2413795118003505	0.15370956068018485	0.9407897989664887	0.8380002239989176	-0.3806215867791188	0.9838594399292183	0.15613067451882418	14.59215997668345	0.006784114514812343
0.6937273225054352	0.5552525988287098	4.706882554878035	8.4770113004551	8.54400374531753	8.94427190999916	7.615773105863909	10.44030650891055	133.33333333333334	5.880734352313035	0.7591823400736258	166.25084134574638	1.2468813100930978	142.0	6.413221903228639	12.01962364437174	11002.366550254099	4.572448168664144	2.6546910495534854	3.0832287789344206	14.532746771053489	1.6856746533706146	8.555641985669677	7.881784356027024	6.0963905518760235	8.436356219177465	1.1719106652504878	8.802355058690498	0.9826403544624531	11002.366550254099	0.05028764134100377	4.282444792300468	182.94631671323924	105344.6853755675	1774.380386636869	194.03916882246924	120.51092228318579	0.238104782292041	8.568495555136352	4.218065225370829	44.557818725119446	0.2025016695250044	0.11838104942642308	0.9226306607466431	0.8214390066973853	-0.4877681246480695	0.9949073876745272	0.12522286356303347	12.823601624811886	0.007577830917349529
0.3427302023415873	0.19056734974645811	5.423249975956932	28.458442556777644	28.442925306655784	23.345235059857504	12.529964086141668	32.17141588429082	712.9583333333334	9.753567775810842	0.5742197090466837	672.1230602189258	0.9427241800744679	732.0	6.0451274082758	10.742970866399258	49927.8938724656	4.67335017637505	2.54550579219541	2.5033877827235433	13.101519309507626	1.4405869987208697	8.073449463199536	7.746698732824543	5.376835854551208	7.724683454956418	1.0599753185713263	8.25878352363431	0.609605174859758	49927.8938724656	0.04368971901221297	3.0269190554166827	200.31537467677222	54935.18672171789	833.7989903994674	151.3812936503496	59.086670858130944	0.4473871594021594	5.971652184999484	3.91558429650894	21.621513697429677	0.2549608196006249	0.1644032053764519	0.9505496581524456	0.8552978214547433	-0.17915282227498316	0.9007448658091597	0.1705910474817465	13.310295001340629	0.0029547859826627816
0.6837981586873009	0.5134776492854753	4.125063977910566	8.033580397609821	8.246211251235321	8.0	7.280109889280518	9.695359714832659	83.20833333333333	5.49334748355199	0.7035656780226152	131.00585165346695	1.574431867643068	91.0	7.2254921626264395	12.538823769675684	8051.051361363536	4.433243339083172	2.0440218726014994	4.73752936484052	16.009902043602942	1.5441791283259196	9.177165054242332	8.588387035596059	6.765643322684549	9.244258720918392	0.9784831523315647	9.40601360211199	1.4566822384800961	8051.051361363536	0.05518657167008816	4.252733450309137	149.1434006301145	108086.62802677645	2050.821446745793	185.13873107468797	141.95023603778822	0.1315931699138828	8.925088513404331	3.9940079657965217	59.12774253501852	0.21018863906517857	0.12789592574128614	0.924403330613628	0.8301454628603108	-0.5857779917841297	0.9972292108482941	0.14406333928332293	11.73689347477796	0.012816389092774116
0.4024482519213609	0.3335291880309745	6.8992411526184165	20.685569360057606	22.20360331117452	22.360679774997898	11.40175425099138	23.430749027719962	664.625	8.324871228953247	0.6810524690940593	540.7808884272239	0.8136631761176962	681.0	12.394348340317999	19.30322233785029	175105.44157605304	5.363550442945379	4.0815793286872815	2.905662321381808	25.454927060140268	2.22671802550274	15.803295008281026	15.64632678666509	10.485701023029787	14.96922603711048	1.632112472538146	16.035269569163198	0.3403955424104689	175105.44157605304	0.027490453056639087	7.385737036971341	641.0865094092783	327345.9583451729	2035.5533059522468	332.68776155512387	143.13603554962307	0.40348161977860314	9.229644127709332	4.555150727985095	55.496657221892825	0.19505126933730926	0.11220975432053984	0.9658175920789248	0.8778489428222525	-0.2743302218727824	0.9731722839990774	0.11376325799114098	24.364775849406087	0.0018805584193146894
0.6290357784579818	0.47641589387649075	3.2544356626811974	6.831081213938045	7.280109889280518	7.280109889280518	5.0990195135927845	7.54983443527075	64.04166666666667	4.296994489119213	0.8434803473989514	91.77355886744012	1.4330288957830597	70.0	5.923167951934532	11.329281546342372	5281.1468667637755	4.599374675090657	3.434889981798431	2.3889584583633123	13.899206477432735	1.8599403590873362	8.41091965274935	7.9447749472523626	5.71667629136705	8.182530186065684	1.4486977907954353	8.685905550918829	0.6140548020652478	5281.1468667637755	0.050204081632653066	4.701385834477244	228.84452680403805	80759.24964556286	575.9662883109793	193.48132909756598	141.01957470489833	0.16643398353982444	9.785016220301856	4.0461725312202415	42.20351564308354	0.1777822176973227	0.09882400119736333	0.9032108966793241	0.7943993434584289	-0.6896343038441339	0.999173517977501	0.0991165824952765	14.67839096153199	0.015116726331332077
0.5363483552742744	0.3266703740725079	3.243619168186864	9.929333743215139	10.44030650891055	11.180339887498949	6.324555320336759	11.224972160321824	102.95833333333333	5.3255818221427935	0.7319167540341869	145.1432260380344	1.4097278125911883	111.0	5.040567633155284	9.437588579370917	5239.900726740132	4.034302067111201	2.0462233991211134	3.6605405222891	11.707314315913345	1.3535350497983825	6.660612111922352	6.063630234218666	4.906626068884961	6.8006882470283845	0.9602251010968276	6.870685035243189	1.2094433634507304	5239.900726740132	0.07864621378134895	2.842559148027991	114.47337679320364	55954.703224750396	1281.1353238215922	140.13516229319976	72.83703758192965	0.32316701079694526	6.327697868111092	3.8320961601331125	31.55922296441273	0.27666768006072534	0.19576298789824517	0.928369486833687	0.8357338937344172	-0.45432464209934	0.9883888510882209	0.19060085107700966	9.87772772717865	0.012543089049612157
0.6486734998323048	0.5254770400968617	3.300439294363888	6.280843961813279	6.324555320336759	7.615773105863909	5.0990195135927845	7.615773105863909	55.708333333333336	4.074217034610019	0.8483842690047585	83.14541291161149	1.4925130215996079	61.0	7.283899976637519	13.939850822595057	6789.046798452433	4.538348862652263	3.8458515610198916	2.5635373182908414	17.20319191358669	2.2058763943457866	10.22476915375569	9.141429922344008	7.129113381302353	10.074078532284336	1.7210677325658368	10.549684789364937	0.7383281537335186	6789.046798452433	0.05294275732330017	6.749944907364024	283.48324741093256	164089.95723790783	1239.4751605385698	261.77604754989983	227.34280682050382	0.07924238044656051	12.261431095975123	4.125553795659413	72.0204235531221	0.16085469403775796	0.0887063983374242	0.8959462786921553	0.7899497084899578	-0.7087844722681615	0.9991826950057775	0.08232156460126074	16.57424066783241	0.017407208933294713
0.614186715682513	0.47761810187255405	5.237169849844776	10.965182913528356	9.219544457292887	10.44030650891055	10.770329614269007	11.789826122551595	227.0	6.73466968051799	0.7551962502111212	238.2913097801382	1.0497414527759392	236.0	4.6875585751053706	8.10643098185436	9531.503807143767	4.205821447921473	1.8246310738895017	2.9786724571266525	10.575319122246587	1.0880949999239702	6.2135754765479785	5.933994875381561	4.337433497378283	6.237885624868303	0.7742941718017979	6.35513398728712	0.7749870985972523	9531.503807143767	0.0607943119793163	1.779207793613442	104.9313585328383	19910.431608205774	445.58658534158326	85.0195879311225	38.41828764549327	0.38466679880795485	4.882210423998978	3.6202578640835927	13.754083183077784	0.2809306293718933	0.1878953421042914	0.9510737573268124	0.8537565990935486	-0.27038218015952464	0.948958664804934	0.19517850902948755	9.654480496864677	0.00655381177701472
0.739893119884056	0.6817069843553456	4.288253857609229	6.290464900641154	7.280109889280518	7.280109889280518	5.830951894845301	7.3484692283495345	79.33333333333333	4.654271700856531	0.850785545204799	104.9464671579404	1.3228546280412656	85.0	10.807178493740746	20.53614269785626	20128.740437096832	5.081531860365713	5.607865894147693	2.1658249046096345	23.651694754141158	3.095651082440951	14.963862829868884	14.048273622551726	10.050138072039934	13.601556682101224	2.4043168994253783	15.388590287114301	0.5503032701458483	20128.740437096832	0.03335640138408303	12.891520233537026	649.8081434311646	608717.2026430984	2290.4029749732363	515.7002640423447	380.63772918074386	0.15645371026048308	15.779340770220076	4.620253347401151	125.47031119792186	0.1351497776039639	0.06948618976865203	0.9020517650952815	0.7966739827851443	-0.6985187309225692	0.9995527495853336	0.07032444242078101	24.813730562973685	0.010748215789974255
0.24884163912866986	0.1598906164235953	3.0293940809398827	18.94666584381765	18.110770276274835	19.026297590440446	5.385164807134504	19.131126469708992	149.29166666666666	4.714719384598767	0.6205124924229826	219.326263264249	1.46911256442701	162.0	4.114239325210051	7.2671678591716455	5247.923836498927	4.060459082034564	1.9510423389995344	2.9631572369251287	9.570568174302021	1.0983012176242697	5.53374403284784	5.194101376954973	3.930238060679474	5.640330113622547	0.806626418763349	5.6916246874971215	0.8658131893587389	5247.923836498927	0.07125438195397042	1.7722685622476206	89.26765893881422	15755.00053955236	357.5871808138123	79.98497229177998	49.70735601366767	0.23968035083783068	5.617442093233307	3.6786022930957127	16.98779354610323	0.26400750764417596	0.17534094062412964	0.9289912069835738	0.8261369751461292	-0.3687589866964673	0.9753901861218441	0.17901643641381126	9.029198108225126	0.01010086396445377
0.4960078876312404	0.28500938803956505	2.72194602051008	9.550373197293482	11.704699910719626	9.055385138137417	5.0990195135927845	11.704699910719626	64.75	4.737060435679555	0.67821006889944	114.97755607118593	1.7757151516785472	73.0	12.471206469987164	25.396011382612084	24147.289820337744	5.02053351180752	8.588605551570367	1.8012065824259926	26.732954270481283	4.439671993367012	17.50507651832787	15.247435686647457	11.872915095351578	14.860039175129705	3.6300739339849835	18.18748998788511	0.5603925182826639	24147.289820337744	0.03659223118784013	24.357088146907408	925.1835209480319	1768865.5416914574	2239.2637278219004	926.5805262741954	715.9763949310556	0.13038788417705774	21.041594349005155	4.369716149555384	257.3861762832636	0.12740654348127303	0.06912322597533577	0.8630335690068751	0.7701014179798192	-0.7698942244617802	0.9997153920003048	0.07759472520916934	29.45967292385034	0.01613418128110948
0.5042767882088273	0.2706525029959573	4.142837329833952	15.306850237759797	17.11724276862369	18.24828759089466	9.219544457292887	18.275666882497067	321.5416666666667	7.718889275491034	0.7110508129818507	319.2089009339764	0.9927450592737376	333.0	8.659598790565246	15.164796270659382	46520.63430854304	5.097653880484091	3.8394744482297547	2.0557100134998496	16.823045456756013	2.0336583392705667	11.576444464377396	11.403643116736331	6.921495730402344	9.901549726353668	1.5747768036370864	11.819543330017419	0.2606141364643216	46520.63430854304	0.03261820378937496	5.687538093345216	521.9791764936145	128687.26732510669	429.8569450666637	239.59392695060322	132.27885542068992	0.30036259735362075	8.896749551224326	4.346122282147694	46.65303413527316	0.19976004164339223	0.11556308678624022	0.935518174676977	0.8377404586838021	-0.36338281736793865	0.9877017916479505	0.1258770547771238	22.245417998120903	0.0032991265285055513
0.65957720111202	0.5391467491209924	4.264465216440328	7.909655809652894	7.0710678118654755	8.602325267042627	8.246211251235321	8.774964387392123	100.625	5.217028640690285	0.775278812951276	134.94707361532784	1.3410889303386617	108.0	4.032663351508176	7.36930845462508	3412.188744239502	3.963980229378736	1.7582342748610795	3.340851683627657	9.287328842231007	1.1560861070905952	5.443603428441825	4.922569674292999	3.8516829066102045	5.435645935620803	0.8134022410003973	5.620884292034469	1.0790920634387053	3412.188744239502	0.07836076817558298	1.9615219382962517	91.29034389355046	24368.29733863201	611.7967685539172	98.9064174857343	49.298313068913984	0.34211466109919464	5.477479878856958	3.619960275886814	18.39526660894722	0.2716079131071342	0.1833799427765615	0.9252567458390342	0.8254605979007084	-0.428010932756511	0.9846271391675132	0.1973170572056602	8.876501959307411	0.012494388266954936
0.628690098466734	0.42385623268095546	6.226089106761723	14.689153129542907	11.180339887498949	15.264337522473747	14.035668847618199	15.297058540778355	308.5416666666667	9.234925127405262	0.6054061376515466	364.73702578333393	1.1821321564888607	325.0	2.953521745125256	4.853693679262562	4895.525635646538	3.472231675868911	0.9904519944969561	2.8746172591525214	6.119847763832509	0.5901558244272188	3.8135162990187816	3.689673444865541	2.536280147507779	3.5835676163247303	0.41843977954525147	3.881128160984812	0.5951034277620191	4895.525635646538	0.10278816568047337	0.5202492391074413	44.083375246906904	1586.3299675752583	49.72033215202245	23.864229301459694	13.573697315699441	0.2812289433170841	2.944194567684057	2.9504141294018345	4.700536695644058	0.3686385156695389	0.2770621841246256	0.9478082122309479	0.8479231678336727	-0.12296644446880094	0.7618478561622328	0.27210078672460286	6.4418982817545185	0.011839153773216211
0.4140540381859226	0.26088772488256035	6.0957869739703705	23.36555687591056	26.92582403567252	22.561028345356956	11.045361017187261	26.92582403567252	767.2083333333334	9.674603178933618	0.6310570147936767	642.2307071410632	0.8371007967949556	785.0	12.510203454692203	20.148059217734435	203875.33463498106	5.375725985756836	3.616118164427009	3.7395325232259977	27.889946897523288	2.3502433957354536	15.836982505831815	15.183561092337808	11.43960905581735	16.450337841705938	1.5912818134579458	16.11563843236682	0.991389139404561	203875.33463498106	0.028504198953304395	8.903787192755436	478.3783753135621	680374.547783612	8502.218050190333	441.3632113537252	145.33698236787328	0.503145906759502	8.929631249342895	4.525746278237826	62.91102902554428	0.20786116772946928	0.12421267562238646	0.9713578546437888	0.8912453700603339	-0.27895287755640585	0.9746920841698697	0.12513614886276678	20.107962892114458	0.001880453697210589
0.35994372562968524	0.269324541460707	3.0372407269901833	11.277252011708336	11.40175425099138	10.198039027185569	5.0990195135927845	11.445523142259598	83.5	4.059176103959161	0.7353978198337647	125.62790095488562	1.5045257599387498	91.0	6.772099970062028	11.615840230303963	7936.079172080092	4.503467070133317	2.8764225053058716	3.847327161800923	15.746473070821537	1.7631771348871794	9.07311170984664	8.421484166970373	6.468821369634794	9.277651701186743	1.2326258670752879	9.338611311734168	1.145712678016804	7936.079172080092	0.05252988769472287	4.888305132293184	199.30214412154712	151995.72682737652	2964.442801746709	217.94870214884784	107.74863595739053	0.34238590119687917	7.961296429694806	3.9288598780871	42.256238217681954	0.21225162146292534	0.12692119223512713	0.9391654202822477	0.8423588880677504	-0.591096229349472	0.9974777848724202	0.1523065647542511	13.092525397933686	0.012715691106351179
0.3858776477839404	0.2505986019476894	2.5345127689910325	10.113834432005703	10.04987562112089	10.198039027185569	4.47213595499958	10.198039027185569	63.541666666666664	3.9027026406985854	0.7334229450682793	104.99501979545853	1.6523806394039375	70.0	5.284453791592309	9.635705065414067	3975.738107137521	4.272649455043848	2.8491628676497482	2.949818360515633	12.453788229956846	1.4934615242386802	7.3202585274788134	6.695796100450484	5.120721342483065	7.333066887473781	1.1250198200291166	7.536329257230815	0.8088319012987495	3975.738107137521	0.062040816326530614	3.2100737642668804	132.6427168707027	33182.892048219095	434.34093511747784	110.43533508139674	118.82476018207419	-0.026966707625479838	8.816142839745758	3.7803680292244652	36.603454399432714	0.2056931127807084	0.1291771068729876	0.8980791745650374	0.7932734225911834	-0.6316369764762844	0.997631797589473	0.13510378136470386	11.571790607387356	0.018537137102479194
0.6054250620968354	0.5288802124683359	4.882259391099277	9.231314153942899	9.848857801796104	9.848857801796104	6.708203932499369	10.295630140987	166.125	5.588868944886275	0.8310476899703607	175.85234895987315	1.0585543955447594	174.0	5.4131372097837485	9.443687894046064	9432.346456875133	4.423453902611277	2.4066057229247297	2.1476255759324263	10.78417489906719	1.312527451850158	7.200857784525946	6.88494601454731	4.595545385522112	6.188629513545079	1.0043704559736641	7.362668516454508	0.45783783386868715	9432.346456875133	0.052913198573127235	2.356534850222506	178.48504026761668	21782.296479386736	193.42426347437407	99.51310219607583	56.74459060374838	0.2846241050255668	6.038910480042096	3.7986645990376595	18.54829267192399	0.2382568917579836	0.1448983578257422	0.9309718863145059	0.8263789332454141	-0.3544165603472088	0.9784770898956834	0.1571939889037401	12.951733418891374	0.006629559982475839
0.8099559210540809	0.45761505615772613	2.737823466620912	5.982808978376942	6.324555320336759	6.324555320336759	5.830951894845301	6.6332495807108	49.625	4.84581155657192	0.8106847852020619	80.55622668563261	1.6232992782999014	55.0	3.776066124341267	7.121278356274757	1472.5899555797569	3.679729535502868	1.5440437115618062	3.029216288821573	8.310122857735475	1.0241383620682227	5.016945449196702	4.681902350789763	3.6441242154117717	4.665998642323704	0.7152219977653905	5.1743949239232645	0.9926720151105551	1472.5899555797569	0.1028099173553719	1.6046211885073614	68.5886097893185	10083.918652242293	236.59522180773286	64.44239970673496	54.32177812760158	0.08844304879052738	5.979351412375033	3.461588568435897	17.70703650564043	0.24805638238652067	0.15659806385549857	0.8958937524439778	0.7901936275708317	-0.5649367585695193	0.9923401157348586	0.1474595768033295	8.118878574266095	0.023798234821198416
0.7976873976059436	0.5745604727608545	5.528002224834249	9.621271366391284	11.180339887498949	11.180339887498949	8.54400374531753	11.74734012447073	252.66666666666666	7.674766917917245	0.7827026208010631	246.93688784581792	0.9773227751153744	262.0	5.284162338110429	8.734342376695958	12242.697681315583	4.18430454069571	1.8364269308566419	2.878844022656495	10.683576740558665	1.1029868481842016	6.702951314178375	6.214488805984274	4.4866887030936375	6.196888037465028	0.7843371011988782	6.835777479224973	0.801878630379658	12242.697681315583	0.06806130178894004	1.7982974252337038	144.14481831459318	20897.573589936055	460.9320103426475	90.56850647858603	36.36938565755625	0.43247192557071096	4.702602895876904	3.5991251333178798	13.528399600822043	0.29148150065095624	0.1980776576669578	0.9535105360592255	0.8585795741303218	-0.25642641998764526	0.9412409047065456	0.19657086101124618	11.426876685862869	0.007111211475574262
0.726720555280937	0.25653977255520505	5.29980004425614	20.658785152371145	21.37755832643195	19.026297590440446	16.15549442140351	24.55605831561735	677.5833333333334	15.013163817360738	0.5515414281893727	676.416918795201	0.9982785666636836	703.0	5.8105233270976315	9.589345430126082	41794.79239822963	4.386394297471534	2.3267715339872117	2.5340377588862775	12.944433481388606	1.2214450394713172	7.574173481384803	7.367864773506229	5.326838026873966	7.61759545451464	0.9386643470799865	7.710515662105587	0.4729567137568927	41794.79239822963	0.05181815790485402	2.0839478494627675	134.33231225691594	22258.005471624474	274.74199164786666	93.07813306948165	45.09505790816327	0.35265911858604115	5.185716660956668	3.753571508276215	16.98272757236284	0.28235189132007815	0.19161308234804686	0.958835890183817	0.8676407721779973	-0.14155347860827466	0.8338153257902372	0.18866891329779098	11.058942687379625	0.00393929635901735
0.7800278212610551	0.5224749860411304	7.087918513595139	13.566043739818697	14.560219778561036	14.422205101855956	13.601470508735444	15.7797338380595	360.5833333333333	10.581891541502955	0.5499216279813539	445.5062045085728	1.2355152424550206	379.0	4.275413513905903	6.370089578049089	10638.464264814333	3.564514823593829	1.0575350268601884	8.33308150697713	10.022707887671055	0.7189047724209597	5.201259061597045	4.950172581512381	4.112449104248062	5.910258783422993	0.4500130861091032	5.2980965031073515	2.026536447373867	10638.464264814333	0.10638327497023833	1.0167307303929645	44.049169341186264	21663.044724522173	751.0314487852264	56.04552384938901	22.157506521660252	0.43292735418925743	3.3197721957335435	3.1893091810350067	10.904431302692016	0.3699101530809886	0.28531959642294047	0.9701589344890789	0.8929740357745539	-0.18171488517478035	0.8574867275518534	0.2971386349322414	5.959228391136173	0.012992267228294082
0.5495824135156931	0.27562247949570035	3.1098374710475265	11.282960216951532	12.165525060596439	12.041594578792296	7.211102550927978	12.806248474865697	138.66666666666666	6.200916507633771	0.7137654605319479	181.5139384129638	1.308994748170412	147.0	2.2724369618869216	4.484222899490935	1574.9931274689707	3.4017346978305283	1.3140740365042802	2.348713317868698	5.305676037242582	0.7038117498600404	3.167436815477688	2.9377826710482777	2.1775870673973095	3.128088969845273	0.5441355103017264	3.2732612120596105	0.7019607080537071	1574.9931274689707	0.11740478504326901	0.6815829823305108	38.4799568459568	1658.8996361698155	35.369724899395116	26.535740595222425	20.597765702158124	0.1390298872364847	3.5528322085000545	3.074592854226026	7.378089348265381	0.34697144916223777	0.2586065648568177	0.9171722119990354	0.8168881466942336	-0.2345778530848882	0.8939456567115897	0.2536211314634646	6.08050476741124	0.015930643319784228
0.6031049992137645	0.5198704847945006	2.8400179607849547	5.4629336418427075	6.324555320336759	5.385164807134504	4.123105625617661	6.4031242374328485	33.083333333333336	3.2947225897683934	0.8482245924798194	58.755172439303756	1.7759749855708942	38.0	14.118936072302482	25.706999870554323	14553.285722920979	4.642149881636895	5.001717116125894	3.267349096789563	30.017555133874247	3.507311234279227	19.052476098211994	17.754487279739465	13.675844050050525	16.34171108382372	2.3050308263019796	19.569905549970407	1.0348254048730539	14553.285722920979	0.04570637119113573	19.98435776182341	760.0812552134804	1380666.1769248608	6696.537957572816	757.1391452934068	795.95044705342	-0.016706276050080387	22.748370300959817	3.8679187411762417	267.45922385952946	0.09739404327641285	0.040185299008443365	0.8733448570902514	0.7710604285521288	-0.858582325554615	0.9997445501436011	0.038280621697943794	27.740397169729004	0.029858924155864237
0.698377464843365	0.5768173492338937	8.786588633723916	15.232878562674859	18.110770276274835	18.24828759089466	12.806248474865697	18.35755975068582	858.8333333333334	10.638299112867712	0.6770088014031784	645.4001635720813	0.7514847625523943	870.0	9.320038366738187	13.721733415623321	117133.6398778287	4.650956310271551	2.4013781370421476	6.163429972882504	21.402169524560772	1.4145492391584675	11.454247671904497	11.229694640788313	8.780460979603578	12.621708544957194	0.9776743975981624	11.603291243249268	1.317533878714941	117133.6398778287	0.045736557008851896	3.4365779463355843	179.18912929446813	188670.59127654773	3108.298216105989	178.24425568188656	54.64367342066059	0.5325934128410484	5.5016303157052695	3.8793728716282874	23.451457173756054	0.27265619129027774	0.18144429024541797	0.9807915770543107	0.908748507669257	-0.1690181598349777	0.8881398831964508	0.18633406789919638	12.176922251375888	0.0032281937437603223
0.34474084854316644	0.25883586751155574	4.486941663832345	17.335084611610192	17.11724276862369	17.11724276862369	8.06225774829855	17.146428199482248	248.33333333333334	5.976111778574086	0.6643741688582826	287.58180018248265	1.1580475175133529	260.0	3.2684378772911917	6.063120222647336	5369.2801411470255	3.7767395656196863	1.5458692532764977	2.7623300655685785	7.426684697970473	0.8677908359703415	4.422393286452575	4.1729501847163375	3.059408214399583	4.36727648357089	0.647502140052443	4.5443456587225075	0.7671077119714282	5369.2801411470255	0.0817751479289941	1.0935150858892817	55.66952700962221	5801.926996682182	146.59592824088392	45.847852207389806	30.96643982836915	0.207029900174639	4.280156562840396	3.4431967711309195	11.585645944106538	0.31974047786663196	0.23071089707987594	0.9246189055801821	0.8266730048169789	-0.1892317973858703	0.8708171714682946	0.2216548048257797	7.20502016240862	0.009170245151609385
0.6110984893683976	0.4859498891438844	5.011288930972569	10.312357391008236	8.54400374531753	9.433981132056603	10.198039027185569	11.045361017187261	169.41666666666666	6.301866023472163	0.7135472809239377	207.50670008931218	1.2248304973299293	177.0	5.472652506236905	9.253197857078721	9281.445368598153	4.312804190620242	1.7647435831950409	3.9605668256245457	12.38519808913494	1.1847624281977371	7.082939370985761	6.699856472626037	5.1239024758281415	7.261295613306799	0.8079830599971889	7.241377248518185	1.104631836433522	9281.445368598153	0.06016789556002426	2.269514322296639	110.81204943888126	32729.26353572342	777.0591999505863	97.83772567497181	63.952034715599105	0.2106792219650101	6.175310670787515	3.8884155704039896	25.080041804876796	0.24559810402300628	0.1539749177151402	0.9418385218636964	0.8438647287602609	-0.36162472615151076	0.9784993840124253	0.16363952515855446	10.109059088047674	0.007550289543844613
0.536472120727189	0.45983731941588235	5.4536065686082855	11.85986073408709	14.035668847618199	14.560219778561036	8.06225774829855	15.329709716755891	271.3333333333333	6.3624846395448165	0.7944823674755668	255.11458898990327	0.9402257579480465	282.0	7.654624092907575	13.804793499122544	33072.35402826383	4.919344271717271	4.314412176379394	1.6908283905686958	14.81819464387009	2.063928246911156	10.57336209603387	10.440327634245012	6.3414378777689	8.47675676610119	1.6935767166150908	10.82948988475709	0.11280491115358242	33072.35402826383	0.036416679241486845	5.481865150210364	446.6617169551765	102521.73626069579	-615.0534972827717	227.9516093315713	109.26416669378634	0.35653597257874825	8.223473626016228	4.290983328335331	39.88384969542868	0.21571825653297325	0.13355749798556718	0.927347868176082	0.8266591550896586	-0.3446964883979303	0.9823442748248529	0.13576351096716574	20.417482061193468	0.004322607734072259
0.5534775465109091	0.27694587732042975	3.0541213686274427	11.027863632336318	12.165525060596439	11.045361017187261	7.280109889280518	13.19090595827292	78.54166666666667	6.103674906482387	0.6369735888830497	139.23960235521173	1.7728119132759053	88.0	12.294994906535342	22.52378759191065	25204.80760152208	4.949092238857914	6.012744897301644	3.5833367885145213	28.402943422192223	3.3375461399449504	16.41269032517385	15.040767590573473	11.85446254269599	16.548480879496232	2.278731174614567	16.92389636576384	1.167931026301613	25204.80760152208	0.03796487603305785	17.04186448905928	618.9772108270543	1429451.1736115108	10449.337118028987	755.701075845258	576.6761602151435	0.13558124094901708	18.554832667243158	4.565757288896215	223.06061591166323	0.13346856021558567	0.07076246256701868	0.9038171200573918	0.8060839918885911	-0.7201786140553994	0.9995524862842182	0.07767928580251192	23.882468755366606	0.013171473108289998
0.5159106434774842	0.2510554829011704	1.9318470057893125	7.694900678786594	7.615773105863909	8.06225774829855	4.123105625617661	8.602325267042627	41.708333333333336	3.9698811606881206	0.7670449371642998	75.82490483592272	1.8179797363258194	47.0	5.9053011133056925	11.539671093070448	3563.003339605238	4.187805214283427	3.324727952053655	2.473455549011317	13.772763609483325	1.723409960915352	8.454006343072447	8.329484016900782	5.667870736950785	8.104892872532542	1.2951581658070062	8.70681237271876	0.5906882775744801	3563.003339605238	0.06745133544590311	4.338358445019344	221.97478723199876	68192.51161439312	562.561731891177	171.21356318580803	121.97191152864231	0.1796942317697257	9.036034798534798	3.5154961675453484	32.78916752008052	0.18909723406235748	0.10465999475942914	0.9145585178396186	0.8066212756856359	-0.7465296858068007	0.9987234961979821	0.08702841814185566	14.463780236857161	0.029027065524185193
0.8050923024716024	0.5243801436326684	4.67761990380304	8.920284188105612	9.433981132056603	9.433981132056603	9.486832980505138	10.816653826391969	157.79166666666666	7.181652135702975	0.7593263146701223	185.97092420492146	1.1785852075305294	166.0	2.7177825885180917	4.8514717243979515	2270.9398260125836	3.4941968811391226	1.1938689579024135	3.034289346780478	6.069034427344415	0.7061734657734691	3.597994063015794	3.363402924877806	2.4896039084164077	3.5794305189280076	0.5137563920371694	3.6986971216451567	0.8838133655796478	2270.9398260125836	0.10894179126143128	0.7347991201692683	48.86557478004066	2600.0053806315586	81.71376968820981	32.319760640082976	20.97826922781981	0.22136530698934542	3.63568258484356	3.196014315182871	7.340630805909214	0.3338062722927242	0.24226414129956583	0.932320910969005	0.8301907920114048	-0.2235705252899289	0.8980480034626074	0.24384308534403937	6.783418076252689	0.01320347143416495
0.7662515801023573	0.530700592017168	5.359233163372182	10.09841188042016	10.770329614269007	11.180339887498949	9.219544457292887	11.832159566199232	251.83333333333334	7.737924059896365	0.7848354905133105	245.7240322711193	0.9757406973042461	261.0	2.23095491544702	3.6669396979116637	2237.9176380497943	3.070111988582061	0.8498719156237744	3.186091552190306	4.704039818580573	0.4850394971001026	2.86774542063777	2.6897232618160385	1.942025203584636	2.762014614995937	0.3506378603865009	2.9282071444231113	0.8875009012819217	2237.9176380497943	0.1434653043848446	0.35043328306165195	32.04992752641617	810.0952460156833	43.82879865858991	16.212349860111622	8.54762744028868	0.31677142692173177	2.3099296990897584	2.642743462314939	2.986354744312586	0.42391539677142337	0.3427612523911264	0.9484720935665224	0.8510728071521615	-0.12356880316409755	0.7303753215605467	0.331668689835139	5.488585726645961	0.020096821222803356
0.6368118058275125	0.39094143925212127	2.7716666410739625	7.089723326276732	5.385164807134504	6.324555320336759	6.324555320336759	7.0	36.333333333333336	4.514819514223724	0.6885445473308269	77.04697222132863	2.1205588684769348	43.0	8.576112232997382	13.927662816951706	5199.809965336371	4.04059477969107	1.9925937247507406	5.3215679294400005	18.110230229293773	1.7999118800913607	10.703068650296075	9.884308955254799	8.23451641622417	9.875713813069602	0.8687658756021515	10.996627353300532	1.774758324735548	5199.809965336371	0.07193077339102216	6.3701346144068625	200.40708217035646	212582.71236821896	3567.704432146434	283.7344773518162	268.7506492740109	0.028011986666622253	11.92983469045647	3.493341559450815	121.07123398028324	0.2190644478016274	0.14763262213264722	0.8897854197020807	0.8062483218352163	-0.759429238365578	0.9987072053104409	0.11421495459812256	13.985691160835488	0.03522558708084493
0.5985306943305864	0.3984581036888002	4.277287901469351	10.734598849594375	11.40175425099138	11.180339887498949	7.615773105863909	11.575836902790225	177.95833333333334	6.424986902808034	0.7481675351734388	204.50196488571362	1.1491564404722845	186.0	1.8682535669863851	3.1101782531545283	1153.7635792769406	2.910165742785684	0.7519211388288665	2.249206191195659	3.7254551205730237	0.42567090220705783	2.4408683814473404	2.371887865091259	1.5457153025864423	2.1797398179865812	0.32476518372822494	2.490588283139665	0.35206717130827486	1153.7635792769406	0.14926581107642503	0.2451915405632234	22.286472670579315	199.33342074427688	1.2786528537744337	8.952656173542879	7.373356731310211	0.09997866468602781	2.187508121933736	2.5324802363897017	2.437385714055532	0.42607948312773686	0.3436328496658779	0.9247921852482887	0.8205493580409005	-0.09312149719397336	0.6325985813348455	0.3400161761399113	4.677885191614526	0.02509365227083348
0.5065961766140994	0.40787082182586265	5.687740083680051	13.944954577085165	16.1245154965971	16.0312195418814	8.602325267042627	16.15549442140351	373.0416666666667	7.0644606718086305	0.7911954670648434	316.74168974139815	0.8490785830217307	384.0	8.745798392619625	14.026513204660516	46978.7195742888	4.777611047437448	2.6537997728408644	3.465900104657532	17.074052750525063	1.590438192273788	10.875590471709222	10.44146741119646	7.507842151422064	9.566210599102998	1.0806325868750595	11.060760170894392	0.9752192511073533	46978.7195742888	0.04355197482638889	4.061947449711338	280.23881976541855	134698.72290670243	2553.4241150691587	210.29616899028966	66.20354235696988	0.5248492147410604	6.148449038140959	3.954050739139446	26.66937155000449	0.2558776444103582	0.1668344499262873	0.9622142811775242	0.8745521495273109	-0.3064436761380485	0.9740116411068508	0.17568233770778227	15.625311792836278	0.004006962155310444
0.6719410363896439	0.4145002715598964	3.676850586926129	8.870562552562319	10.198039027185569	9.486832980505138	7.0710678118654755	10.246950765959598	116.58333333333333	5.960494994927889	0.7389419903580401	156.18215973231906	1.3396611270820793	124.0	4.848066075800223	9.070455602817287	6066.223825544482	4.297993938307292	2.335074469548143	2.806853156602453	11.55226382877454	1.34888771017887	6.794062098908462	6.657893155572744	4.739977433579997	6.812286395194543	0.9830757179943351	6.9943662960573665	0.7459090169582842	6066.223825544482	0.06451612903225805	2.7618800795987686	143.02857875163616	37697.717340330644	585.3574130310328	117.40188421882625	80.41801637826681	0.20334563623704713	7.185435962343466	3.92795905425034	26.19438295444578	0.22519247347794646	0.13716709037642097	0.9223695677664069	0.8180858305898367	-0.46564360055090825	0.9916150519713262	0.1284060356446781	11.564570196094486	0.009923839750105783
0.8283839007883278	0.42518174889663707	6.111059221350534	14.372816418411576	16.55294535724685	15.811388300841896	13.892443989449804	17.029386365926403	545.2083333333334	11.906209729998304	0.6638644227944778	486.1605556380118	0.8916968540551992	561.0	5.856288014557402	9.818951328950776	33910.360869900804	4.498983113181868	2.2518450284026548	2.9088366370981684	12.66136206635439	1.2678463256118906	7.6189050049101175	7.329405415771886	5.2139608370162085	7.447401229338182	0.9222090293203474	7.774720320399265	0.7082900653190706	33910.360869900804	0.05079101807632792	2.3985625865848306	163.84918463268772	34757.88288270629	605.2370849796256	113.54914738195619	47.69725010435597	0.41266574904877396	5.333447460713652	3.807726776624325	18.418653996973507	0.2732479518353745	0.18121443980203844	0.9570046120503195	0.8645063346975743	-0.17967552541592755	0.8961971953415145	0.18235682614555554	12.139621342742087	0.003769576657400916
0.7524656389032696	0.3275380284944585	3.9126498045253078	11.94563520611624	14.317821063276353	13.038404810405298	10.04987562112089	14.352700094407323	243.83333333333334	8.988680027475647	0.6818988636938026	276.79582904084447	1.1351845346856233	254.0	5.986839264344412	11.301513742078464	19727.977563436372	4.786673884287333	2.956478783292236	2.231177919001458	13.27189064084632	1.6307439448166878	8.595498398409953	8.517493065980862	5.456084435474735	7.815806205371586	1.2330343274488726	8.813013276153338	0.27800297157086035	19727.977563436372	0.03980407960815922	3.786610288586946	266.61789734310264	64698.93588079019	429.70341026031053	160.24745567243602	89.89597598929203	0.29631972601417017	7.264216285849803	4.106289213622581	34.34043146987914	0.23137210644875006	0.14511038217920508	0.9335200410989593	0.836546498069384	-0.3734504069522316	0.985781344126373	0.15719379789885168	15.779139864767046	0.004883783995532234
0.8775306354422945	0.664700688129279	4.934761854665395	7.42403602522768	7.810249675906654	7.810249675906654	8.06225774829855	9.486832980505138	137.0	6.514819050764531	0.7799949202334093	164.76794616994593	1.2026857384667586	146.0	1.6724896245306238	2.949193920809315	725.3098434579881	2.753594487963032	0.6149834845883762	3.956103767266442	3.933972766605354	0.41126464956179465	2.167310402589802	2.0019436405084408	1.6142537698509727	2.319718996754381	0.2738404976264162	2.2288731772183015	1.2696950281883708	725.3098434579881	0.18202289360105087	0.27064125894923496	16.212136112082366	581.4795593664454	39.22797958556438	14.237333478699323	6.285197024647766	0.395187359225171	1.9369261607612185	2.430177612803175	2.3277697512387667	0.46901930114683876	0.39725410319016424	0.9463123412047987	0.8517363293477409	-0.1859985190326062	0.8062553328710399	0.36568136197285034	3.768865426657598	0.03363223705683696
0.5895660004357216	0.2728684744994893	3.159336136437834	11.57823798528894	12.36931687685298	12.165525060596439	7.211102550927978	12.529964086141668	150.91666666666666	6.826135461079748	0.6991283615059768	196.07339717650873	1.2992163258520735	160.0	3.7482903428276173	6.935290745098666	4461.480354025308	3.9480489413233193	1.91899069549455	2.8140189023584434	8.808322810974689	1.044885352984745	5.129006940901828	4.885064171837244	3.62428650564777	5.184036305326918	0.7896028611111436	5.280554157724185	0.8083112574209875	4461.480354025308	0.07625000000000003	1.5775400128390484	74.29173147824719	11926.349423771446	237.88649632158072	67.15282982913669	47.678007719619636	0.18493113307145848	5.3910799098558195	3.6439271270267133	16.89785593541199	0.2734100006434831	0.1826400215687996	0.9225307277498236	0.8213327051751657	-0.3210677323497069	0.9615238135481271	0.17707671718480794	8.326762695749252	0.009783935253406921
0.7805707590945441	0.6916865221545391	5.166527782864923	7.469464298323568	8.06225774829855	8.06225774829855	7.280109889280518	8.602325267042627	147.79166666666666	5.830445417372024	0.8594668234926316	157.28536166176542	1.0642370115259008	155.0	6.940029887615796	12.521112800350435	14945.19392752436	4.829500332154523	3.625785085027111	2.1462831187129647	14.95012221860376	1.8568905317351678	9.57411069207999	9.306370004221655	6.268008316673788	8.682113901929972	1.435514715936941	9.819399471659564	0.4304913347416518	14945.19392752436	0.03875130072840791	4.757010439827735	273.77709241292564	87919.62554519955	408.6021620490685	194.26395990687817	115.69667705329417	0.2565057744213528	8.527458881793349	4.259968606985199	41.07445419185576	0.19857970417635512	0.11416197475296155	0.9242528568141223	0.820921305903146	-0.47495165467323586	0.9949437497078589	0.12123117251441255	15.939462312883725	0.006315165076304986
0.5865293096209763	0.4942594189884517	3.9809329099277924	8.05433899079788	8.54400374531753	8.54400374531753	5.830951894845301	9.0	99.625	4.724105887725991	0.8399772212783992	123.72634164516846	1.24192061877208	106.0	10.863280542948544	19.915025193909006	24648.88436182091	5.320764647996472	5.597843725892632	2.2524483561066173	23.17002931171839	3.0429852245318427	14.82461743355915	13.990988783514336	9.611322798387134	13.558706513331257	2.301658035001937	15.249152268989866	0.5687288625309427	24648.88436182091	0.02812388750444998	12.767362871452963	723.4763576544482	621310.7386905876	2349.4539896488086	526.135187702922	359.2359134582781	0.19914309571451744	15.573386047064812	4.6726153257547125	108.90583177816335	0.12308825136552021	0.056041962367561614	0.9058627421937864	0.7968793090440877	-0.6987250887432411	0.9996909984991553	0.06025851682764739	26.104759539531646	0.008341423343935275
0.6231043442378869	0.5085621523994334	7.733971017625031	15.207523763094814	17.26267650163207	17.26267650163207	11.40175425099138	17.378147196982766	572.625	9.475874121885274	0.6450990668975137	516.937352162221	0.9027502329835775	589.0	6.158139792232562	9.872472769747908	37195.14362397148	4.346847399672452	2.0057165924860456	4.8932941069436335	14.348522553958066	1.1995719801806644	7.793833035201407	7.43898928746838	5.886422810518417	8.462099743439648	0.8135713444857443	7.946675381330887	1.3049743714229822	37195.14362397148	0.059653350474603725	2.405816235653582	113.5339586653835	64319.436841941446	1500.6440800809119	122.82791804030663	44.44638676013182	0.4705169117115252	5.000669365792457	3.746946703518164	18.88866023485843	0.2894332413596841	0.19863825384397887	0.9681697910985888	0.8843816840790267	-0.18792293523541861	0.9002242102949028	0.202410414858145	9.691088157707055	0.004789220305340363
0.7300262812847398	0.49594347253449506	6.336800564570055	12.777263771990269	17.46424919657298	16.0312195418814	11.704699910719626	18.138357147217054	460.5833333333333	9.327738356460285	0.7501816457949065	384.46472806312215	0.8347343471607501	473.0	6.9150380059688645	12.21404776392646	42718.4522083308	4.872142429917811	3.2702746864430035	2.066141399116758	13.699122017290843	1.7250197288912634	9.28632398412572	8.976957358346628	5.740788340693628	7.958333676597215	1.3228739967734822	9.50336006099434	0.3243266183720254	42718.4522083308	0.037201256877740486	4.078039310753723	340.9402213228014	71067.47528611188	336.1497124473452	185.41677752728822	74.77303519088704	0.4281673190032166	6.84559815557509	4.034986111120033	24.93897023730397	0.2318634544364176	0.1435760895300859	0.9417696364413638	0.8418078656793321	-0.2466020668437826	0.9526176261726407	0.14887553730390973	17.695535900993093	0.003038783753827429
0.5282126442442449	0.37590835418210816	4.364287629082166	11.60997775263035	12.36931687685298	12.165525060596439	7.280109889280518	12.409673645990857	214.66666666666666	6.132537048333732	0.8141967670621271	212.94355132650406	0.9919730651855779	223.0	11.636357141738273	20.627608394851464	60499.601344784634	5.566070615590443	5.162990210494986	2.443434199639454	24.9165515775619	2.87961841541992	16.103421607591198	15.75614857168282	10.360790388619744	14.555761188942157	2.126497988092228	16.471146309196108	0.39122749358116604	60499.601344784634	0.02354762814454343	11.978473267109477	801.8290035397674	617022.1015645457	2211.3251022035042	484.92662068259864	285.705130379013	0.2632715185395501	13.341429969359616	4.80139232181604	96.41956331947334	0.15134287154362006	0.0792913580407957	0.9329368988942708	0.8309705693838774	-0.5525438844530945	0.9989212509895797	0.07846987983635555	27.417062471255413	0.0038747081524899813
0.6594974224443312	0.4106788534284728	4.200203462321554	10.227464665533589	10.198039027185569	10.295630140987	9.219544457292887	11.575836902790225	188.375	6.744986585059876	0.7825561386444387	203.07235197217355	1.0780217755656194	197.0	3.2756299232175605	6.237383152146317	4363.27511083999	3.888490817129618	1.7428583399503457	2.5313930650738152	7.496083280317581	0.9331972806486029	4.574370542447037	4.277229674613392	3.1093350035729315	4.386748276744649	0.7156290704376272	4.706230404851982	0.6588932977098008	4363.27511083999	0.07500837434615681	1.2237387639460524	70.6072479661636	7192.73296391039	146.52873982495768	54.38896053978818	30.372014353108828	0.29860442505942514	4.460698283393339	3.3819984506372354	9.298364530638333	0.2887504629799387	0.1935041183296678	0.9232939219224117	0.8172024654237453	-0.2322967665843144	0.9172528690637367	0.1995741992029845	8.03607643997328	0.008522963217177203
0.7881850693487394	0.6593419915404194	4.5725048745448875	6.9349517143025485	8.06225774829855	7.615773105863909	6.324555320336759	8.06225774829855	120.66666666666667	5.466025397867714	0.904530319962835	130.5527043968092	1.0819284894763193	127.0	5.237499811097	9.822771340313256	7059.652846067073	4.524876334550234	2.6176126553551704	2.2352947022009695	11.346936864737442	1.4758461660529085	7.251736317965629	6.821580965721601	4.686641520831179	6.660295343906263	1.1377114982375212	7.455723820365633	0.5312634310738658	7059.652846067073	0.04953809907619815	3.000138060265816	196.14614668151947	39158.24410942325	354.68733591641285	132.3111556717096	75.00730194229274	0.28522260366373753	7.018691203263858	3.952632720427049	24.41625834863502	0.21717694768141754	0.12542602641637862	0.9223459140660337	0.8153179748265174	-0.4573955491612069	0.9923659597952804	0.11823265910941569	13.482387577663463	0.007842270564080324
0.3848011046310658	0.28907999407324647	3.129543690411821	10.825874341269234	11.180339887498949	11.045361017187261	5.0990195135927845	11.224972160321824	94.58333333333333	4.165808405117513	0.7555163844251978	132.87705100779763	1.4048674996419133	102.0	5.4452961734197185	10.381844836778932	6174.716881990438	4.402913633384066	3.2306919740096527	2.3245574748273756	12.253281468202243	1.6405652623615112	7.54266439001083	7.147463131866334	5.047375934123692	7.205905534078551	1.2635192342141446	7.780516693608086	0.6086241848843028	6174.716881990438	0.056708958093041134	3.644653919176688	176.36823456926166	48795.30202251507	306.44251237880906	148.81659894203045	111.35721212516181	0.15538925851125288	8.617742681878099	4.032276863276494	33.92273051988997	0.18935883814341975	0.1038167963464029	0.903263131458891	0.795295038934554	-0.541252092518694	0.995985351380762	0.10360796235824422	12.918732319007894	0.011138203663376247
0.3216436968288272	0.2242340518506387	3.6770783994705822	16.398394307747104	13.92838827718412	11.180339887498949	7.211102550927978	15.937377450509228	157.5	5.2744401672005745	0.6450175858337078	218.65845465627646	1.388307648611279	169.0	2.804428009267702	4.893864253055164	2434.800259784746	3.4878297804783394	1.1430094315869264	4.126754556524033	6.5664790596225115	0.6735681569326906	3.695562965458462	3.5042571276677825	2.693693966374474	3.8727850932480377	0.45750117540917745	3.79566886449593	1.2031524051256237	2434.800259784746	0.10731416967193026	0.7499164972356853	40.93872960740317	4288.671123773811	167.50210680347604	35.929369902348775	22.914816552511727	0.23479318044293312	3.7145962659763545	3.2285195105112843	8.518844797607459	0.33519786544999997	0.24411012879987254	0.9354443821339977	0.8365312404794518	-0.2377454931878727	0.9050111791201332	0.24232225581713163	6.134679656378811	0.014313770454744218
0.6586539271623719	0.5720866438811247	5.434757627753171	9.499885525875817	10.44030650891055	10.770329614269007	7.280109889280518	10.816653826391969	216.08333333333334	6.257136909211082	0.8373393797286963	207.9681308739568	0.9624441073997229	225.0	6.421874140767464	10.556584926994008	16543.685528598486	4.50829086449652	2.432422492413931	2.193979724290992	12.567327998455937	1.3306131391493643	8.431359688563132	8.343252821256556	5.479427193770737	7.087900804685201	1.0304057807889726	8.57481727141841	0.26769154038029774	16543.685528598486	0.0490074074074074	2.4396650402881046	228.81497496877216	24799.80027626671	109.11533152430239	101.69135055788327	52.08300132903743	0.32566293977011423	5.64254580816158	3.8192954004320145	19.39293146035018	0.2604414481080276	0.16837437091188656	0.9502944774949194	0.8540333049716572	-0.3131277957964112	0.9696222151256951	0.174006840417832	14.709900453231135	0.00576702901265052
0.7635866052150447	0.44560027580821504	3.38665193327607	7.600201609241539	8.54400374531753	8.06225774829855	6.324555320336759	9.055385138137417	100.0	5.803412145750667	0.8180170874705586	127.3664611282472	1.2736646112824719	106.0	6.132772481525657	11.323005082660753	7934.155898905277	4.616235055374465	3.029098318441699	2.5842967438429194	13.638089180521058	1.6354430320130997	8.425794018141293	8.044419450420301	5.615495454523544	8.022593725997513	1.2045962939905566	8.651619926242889	0.6465636662636666	7934.155898905277	0.047525809896760404	3.856522512017413	220.8075791083743	58870.379764925296	558.5069911794446	153.94479356325476	120.26804138184427	0.14192261986779148	8.925601012619582	4.115228583614149	36.557271055933136	0.18312507796981606	0.09889887621895534	0.9122079186656248	0.8042897267123211	-0.5516649357547844	0.996876790662636	0.10699507111204588	14.569037825272165	0.009678143858749471
[truncated: 57 more columns]
