# Supplementary material for: Does consensus contour improve robustness and accuracy in 18F-FDG PET radiomic features?
Source: EJNMMI Phys. 2024 Jun 6;11:48. doi: 10.1186/s40658-024-00652-0 (PMC11153434; doi:10.1186/s40658-024-00652-0)
Supplement: Supplementary file 2 — Supplementary file2 [file 40658_2024_652_MOESM2_ESM.zip › 40658_2024_652_MOESM2_ESM/supple/TF_ComSeg_RMask_static_all.csv]

Elongation	Flatness	LeastAxisLength	MajorAxisLength	Maximum2DDiameterColumn	Maximum2DDiameterRow	Maximum2DDiameterSlice	Maximum3DDiameter	MeshVolume	MinorAxisLength	Sphericity	SurfaceArea	SurfaceVolumeRatio	VoxelVolume	10Percentile	90Percentile	Energy	Entropy	InterquartileRange	Kurtosis	Maximum	MeanAbsoluteDeviation	Mean	Median	Minimum	Range	RobustMeanAbsoluteDeviation	RootMeanSquared	Skewness	TotalEnergy	Uniformity	Variance	Autocorrelation	ClusterProminence	ClusterShade	ClusterTendency	Contrast	Correlation	DifferenceAverage	DifferenceEntropy	DifferenceVariance	Id	Idm	Idmn	Idn	Imc1	Imc2	InverseVariance	JointAverage	JointEnergy
0.8637977995635759	0.6755110010855992	5.582439526397681	8.264024593864885	8.94427190999916	9.219544457292887	9.219544457292887	9.643650760992955	223.66666666666666	7.138446259719761	0.8715567321296301	204.45103162861363	0.9140880698745767	233.0	3.248489213531535	6.271623253161967	5324.961177271018	4.016166302033962	1.876206809533834	1.9315258363498924	7.033392045604205	0.9795663750692714	4.645697533161066	4.432451870787464	2.9256967940199075	4.107695251584298	0.7763423339117607	4.780576391196406	0.32394485353092917	5324.961177271018	0.06563023816979499	1.2714050624456406	94.38594381511479	6645.2329849496855	51.76476322933868	56.365045583902024	24.256368747685126	0.4042225090729741	3.9556139772688104	3.3037574972735206	8.09856189717339	0.3117169215443244	0.21657248381545205	0.9369305324384052	0.8336281731189634	-0.20791962008707185	0.9000120363003591	0.21943978456593383	9.292000461431819	0.007565989526412028
0.8596936011257934	0.6833435558481035	4.0555648280981815	5.934884134620668	5.830951894845301	6.324555320336759	6.708203932499369	6.782329983125268	84.5	5.10218191395638	0.885253079248355	105.19323659127063	1.244890373861191	90.0	2.7028382588247015	5.388436500860004	1484.7641624410032	3.7162698283231217	1.4957689787867934	2.246648316844027	6.090059291140238	0.8493011705091695	3.9354409999105417	3.8083894344684426	2.525885586406634	3.564173704733604	0.6462020572132343	4.061696638435447	0.4836558325647443	1484.7641624410032	0.08419753086419751	1.009683718900928	60.20249289699986	3993.9373150607626	44.105062745957184	41.99807087353294	27.359496021529818	0.22119301464345936	4.266361099271366	3.278246061218277	8.555729502645812	0.29852331205048793	0.20208617385854816	0.9042648815341298	0.7971090400720897	-0.36381648500185587	0.9671283400892491	0.18944284791966615	7.518115124757876	0.014674357578037684
0.9150164282006108	0.6321484646856853	4.675719870393287	7.396553391485547	7.615773105863909	8.06225774829855	8.06225774829855	8.602325267042627	163.08333333333334	6.76796786527222	0.8735832078008153	165.24166672831703	1.0132345430453777	170.0	3.206460330052601	6.429786457975414	3871.0660892724504	3.9478083348756203	1.8221967393604954	1.9894225760449975	6.986114497059657	0.9868030234072114	4.63066658293254	4.501094089559219	2.9321644668441973	4.05395003021546	0.7735347079895093	4.771894487069082	0.3323599579901992	3871.0660892724504	0.07038062283737025	1.3279039934321744	94.07766360265353	6453.955306945946	44.05083646692314	54.8219334120492	29.341131665960617	0.3090732168100318	4.368704555236477	3.3995611274763298	9.53475564585749	0.29682804730895695	0.20247378709618274	0.9180261422741521	0.8125842559219714	-0.26743481140575975	0.9378679429847009	0.20095107805556042	9.362873874346013	0.00973901195820276
0.6527580645736973	0.6022801906463937	3.4671677849769638	5.756735550700823	4.47213595499958	6.324555320336759	6.324555320336759	6.4031242374328485	50.458333333333336	3.757755556338067	0.8725374517272176	75.68131129647372	1.4998773502191323	55.0	2.0687854766425544	4.158259796747122	486.8022238195276	3.091392953108281	1.0478565789684806	2.2846718791123894	4.5761117436252885	0.648091987669382	2.8734023078311246	2.623653822349235	2.005238633165018	2.5708731104602704	0.48255708345005965	2.975054541347337	0.7670505787719157	486.8022238195276	0.14314049586776859	0.59450870134218	25.220192433167046	1157.5682480201215	31.075596964418203	22.43790880155677	20.38434894183949	0.05299404003786979	3.6128523321013493	2.9923926335609323	6.926405311067374	0.342295449040355	0.25449164907307736	0.8766948730546271	0.7781352261206607	-0.3874564467030108	0.9573649506997854	0.24883451586094724	4.968146575946533	0.029734893096511807
0.819278517474168	0.5522044899125957	3.7451334231929407	6.7821495326590515	6.324555320336759	8.06225774829855	7.615773105863909	8.306623862918075	97.58333333333333	5.556469414405029	0.8724982595621108	117.48163658494364	1.203910878752625	104.0	2.6454031432035414	5.019473005528799	1493.195686153387	3.5959507310396392	1.4298282517104237	2.421404588561745	6.029382682888341	0.7710949844420512	3.67596831145803	3.5185905998324145	2.483183366557635	3.5461993163307057	0.5833120584274115	3.7891490902837215	0.6337505890783366	1493.195686153387	0.09615384615384615	0.844907801554354	57.068518880722564	3318.671401770326	74.70426507738695	37.341858512184714	23.237467529882572	0.24249278053221587	3.907497270560417	3.2015820054087274	7.540669848367147	0.3121584768010549	0.21713564554269027	0.9251580405477235	0.8191437385842802	-0.3025671938328514	0.9446619057388291	0.2214315114071435	7.3152617884959215	0.014159998540419237
0.8799933185464756	0.7707118351479322	5.331165197320351	6.917196485372609	7.280109889280518	7.615773105863909	8.06225774829855	8.18535277187245	154.45833333333334	6.08708669020106	0.885728700038937	157.1777147396317	1.017605922242018	161.0	2.7713276819729176	5.4481604842307325	2738.236709214571	3.7911334592693926	1.6202782095387813	1.9971743893198588	6.357986550254416	0.8534894953062873	4.002949734948671	3.893081150117806	2.61765230006742	3.740334250186996	0.6797486473958242	4.124037029864425	0.3714084974902655	2738.236709214571	0.0774275683808495	0.9840748431673552	63.648903070497596	4073.4023280660917	34.79924248173099	43.52185885532007	20.052943055651255	0.37277128078643657	3.6105196728295605	3.173327722622803	6.772910026799545	0.3271462555007857	0.2321717298799562	0.9341554673809332	0.8300217178299902	-0.22045708215615212	0.9025748906454959	0.23409207803863488	7.600624675957871	0.009706802431996878
0.9241415626055596	0.8653651903148876	8.200503309910118	9.476349871348688	10.44030650891055	11.180339887498949	10.770329614269007	11.575836902790225	484.875	8.757488777905172	0.914836156806436	326.2576212819344	0.6728695463406742	495.0	3.619115670736746	6.393126994836004	12775.180392041244	3.9564643167339004	1.781470136438383	1.8991831766368663	7.266548027469647	0.9020224793501911	4.972411922630282	4.9135658484859785	3.0343991273768554	4.232148900092792	0.7144390823362172	5.080201298811589	0.10337962379922493	12775.180392041244	0.06833996530966228	1.08356490813118	95.67811204965038	4970.813087972375	-24.92869856726186	49.407272295781155	14.840342161821972	0.5389337620793899	2.9823250104984584	3.047131394377421	5.7762574972452025	0.37695190816784735	0.28926033804669493	0.9597528504717622	0.868523161964463	-0.1399915633929782	0.8115187627047112	0.2819722644900236	9.328815712727728	0.007879026421999223
0.8448520557209638	0.6659744516380771	4.715158432423513	7.080089064716795	7.615773105863909	7.280109889280518	8.06225774829855	8.12403840463596	135.83333333333334	5.9816278010135	0.8807342560104875	145.0920025700234	1.0681619821106016	143.0	3.2353853795322096	6.094548322459993	3194.871707900649	3.9387626162861915	1.7039597274466907	2.1630445022454614	6.869896229629144	0.8905699183979774	4.602912064277369	4.490371988143421	2.919344090211712	3.950552139417432	0.6600487002788914	4.726707119666865	0.36105897204593945	3194.871707900649	0.07027238495769965	1.154960723639277	90.6233427863693	5655.96440048139	37.21771310645592	50.295732540868485	25.534271958250105	0.3340653010726938	4.091198581715128	3.3000736016399808	8.311549616042788	0.30620408411965294	0.21162130313258848	0.9269529406631614	0.8212063628546326	-0.2806763708631672	0.9434069283836659	0.21165868715399144	9.187186662552811	0.010230381196304365
0.8205489875906966	0.6902291273633491	5.948484352006998	8.618130003771356	8.54400374531753	10.198039027185569	9.219544457292887	10.246950765959598	254.375	7.071597849519592	0.896932591229569	216.45814745179368	0.8509411202036116	263.0	3.3433813671797377	6.464884231836968	6210.590606289198	4.007140330394222	1.649138581010484	2.3588398048384076	7.473406852663673	0.955130349451533	4.723955711371479	4.46916409913945	3.070006982642366	4.403399870021307	0.711708507416717	4.859466323750989	0.55798146381156	6210.590606289198	0.0674145932426376	1.298655388670738	81.95735746257259	9713.38208510571	204.00835782980172	65.94115527174401	20.030950029312894	0.5383358322108543	3.4841975846551176	3.189613621378013	7.473102265063887	0.3445347377421234	0.25355455259032633	0.9475780351106102	0.8509452625774502	-0.20814957563365294	0.9012633005844044	0.25429464884532704	8.394690434144804	0.007533370389174594
0.9359495146415105	0.7992965219581838	4.75380864797885	5.94749072138156	6.708203932499369	7.0710678118654755	7.280109889280518	7.3484692283495345	107.95833333333333	5.566551054011958	0.8996426286560762	121.87600580346228	1.1289170742119239	114.0	2.5713372284470313	4.971445948306147	1630.6018158917507	3.4904752432219146	1.3445522560094099	2.3792371023967047	6.093222119372685	0.7814954922681014	3.667442753552196	3.461894405386156	2.502510739578002	3.590711379794683	0.5846152319325417	3.7820000926500295	0.6235828299912746	1630.6018158917507	0.1064943059402893	0.8533883502223106	44.9065025873399	3329.185731050798	76.21226000962021	38.12552319831322	19.590841933220425	0.32796245754700803	3.6012200201508073	3.1035736084506595	6.288497704037365	0.3313063207074871	0.23388293553185283	0.9273301562713535	0.8213081177475637	-0.28606626329774665	0.9348377785807178	0.20346128792573712	6.344941880215473	0.015429038490737911
0.6679254573859157	0.5698092284858551	4.965210087558582	8.713811288652789	8.54400374531753	8.94427190999916	7.615773105863909	9.486832980505138	172.375	5.82017639054797	0.8580685200099291	174.5601104309003	1.0126764927100815	180.0	3.237287157098248	6.1108004473845865	4009.2576722531307	3.9032848573791514	1.7100134291448623	1.9796780188686236	6.706459028788225	0.8739383172846638	4.6061501200102475	4.544250487883595	2.841056542138785	3.86540248664944	0.6807117952059814	4.719497190881632	0.1982057402683272	4009.2576722531307	0.0702469135802469	1.0570348066691968	87.38995874257611	4238.985191307398	-14.299478673942634	44.26061706128318	23.31853602631086	0.318498425366573	3.9172108925487965	3.2403352682790914	7.391168580119536	0.30812712267571596	0.21175087885296184	0.9250333464423464	0.8186715600478197	-0.23244972262761665	0.9139399901101565	0.22098180567930673	9.062755742780267	0.009718797845835552
0.8981963058240838	0.7841303251722529	7.394180746697845	9.429785469747694	10.44030650891055	10.816653826391969	10.295630140987	11.180339887498949	413.2916666666667	8.469798473641003	0.8966823597528498	299.23789943855087	0.7240356473964331	423.0	3.944603678991464	7.132573059350304	13776.04699239886	4.114480436672829	2.1074074730363055	1.7847846383035761	7.871488806837634	1.0665356148262104	5.575252445527702	5.625992491233666	3.3325475888654474	4.538941217972187	0.8565894804442961	5.706793055619446	-0.04706090396854181	13776.04699239886	0.06101302751370655	1.484047148303713	131.4745429719184	8524.459247302175	-113.10867039597625	63.59332977108694	22.525104619045027	0.47839453789319725	3.680749466929971	3.3118232997259005	8.6983645316731	0.33736682830427356	0.2487468933204269	0.9470068238217879	0.8511793253478436	-0.14904286932403432	0.8317729113077905	0.26062381890382585	11.008654324672618	0.006723547518612344
0.8868215792376045	0.7168256085885297	5.70898153298179	7.964254435919356	8.54400374531753	9.219544457292887	9.219544457292887	9.695359714832659	221.08333333333334	7.0628726963121	0.8909510716668038	198.45754099440643	0.8976594391002175	229.0	3.6306600721524225	6.332677987887902	5898.783654966086	3.8930972681934617	1.7498839914395719	1.8829599450582144	7.192011697576707	0.9091041086383205	4.965594430578321	4.898651531641473	3.0003841014843	4.191627596092408	0.7263217944168593	5.075320737586104	0.0349818697521274	5898.783654966086	0.0723289029576095	1.1017525403811252	97.05553454273438	4766.186645588511	-68.5407622456813	46.75301727678746	20.071187291801387	0.4022782532359138	3.5111119486510467	3.227256645113319	7.436042075662372	0.3505014563916526	0.26332005048375284	0.9411448496166627	0.8431923777718359	-0.194256580315835	0.8788542422396763	0.25822161235255464	9.506268973377528	0.009820540589983405
[truncated: 57 more columns]
