# Supplementary material for: Does consensus contour improve robustness and accuracy in 18F-FDG PET radiomic features?
Source: EJNMMI Phys. 2024 Jun 6;11:48. doi: 10.1186/s40658-024-00652-0 (PMC11153434; doi:10.1186/s40658-024-00652-0)
Supplement: Supplementary file 2 — Supplementary file2 [file 40658_2024_652_MOESM2_ESM.zip › 40658_2024_652_MOESM2_ESM/supple/TF_GT_CMask_static_all.csv]

Elongation	Flatness	LeastAxisLength	MajorAxisLength	Maximum2DDiameterColumn	Maximum2DDiameterRow	Maximum2DDiameterSlice	Maximum3DDiameter	MeshVolume	MinorAxisLength	Sphericity	SurfaceArea	SurfaceVolumeRatio	VoxelVolume	10Percentile	90Percentile	Energy	Entropy	InterquartileRange	Kurtosis	Maximum	MeanAbsoluteDeviation	Mean	Median	Minimum	Range	RobustMeanAbsoluteDeviation	RootMeanSquared	Skewness	TotalEnergy	Uniformity	Variance	Autocorrelation	ClusterProminence	ClusterShade	ClusterTendency	Contrast	Correlation	DifferenceAverage	DifferenceEntropy	DifferenceVariance	Id	Idm	Idmn	Idn	Imc1	Imc2	InverseVariance	JointAverage	JointEnergy
0.8689783625365484	0.6553509793454882	5.866116194444643	8.951106169557033	10.198039027185569	9.486832980505138	10.44030650891055	10.63014581273465	276.4166666666667	7.778317582112467	0.8588446758256605	238.934564876223	0.8643999935226637	286.0	2.6546648180707653	6.191967813080829	5673.499809239944	4.308538287720559	2.0581714582775197	2.0770914705143726	7.033392045604205	1.1188333110166269	4.254949464132732	4.034844652624142	1.4147332864980222	5.618658759106182	0.8552772746837454	4.453920960279761	0.24607158560112846	5673.499809239944	0.055137170521785905	1.7328169780959586	206.1587932982159	14268.824614506007	29.159158080409796	80.18993880644547	27.60428345500545	0.4920617950378234	4.23754606205401	3.3837831328730763	8.9682889371273	0.2980672875193034	0.20229670436140568	0.9572307433152308	0.8596912839954687	-0.23132613954653738	0.9273512461890393	0.20569899252587995	13.891552948070215	0.005930052052242929
0.900334772737893	0.6989209709226536	4.03327410186402	5.770715531027275	6.4031242374328485	6.324555320336759	6.082762530298219	7.0	80.08333333333333	5.195575856162471	0.868252157275198	103.48236554280258	1.2921835447592416	86.0	2.546312913580546	5.401913802053762	1423.006026023231	3.93882758829187	1.5296084344467893	2.182687641405716	6.090059291140238	0.9000967854196672	3.923328750473127	3.8378913349597816	1.9093540820703387	4.1807052090699	0.6686439886982091	4.067748971844814	0.2536190219849977	1423.006026023231	0.07247160627366142	1.1540732136555178	115.1797544421373	5450.733062651654	-15.884347107430795	48.379239938811764	28.717436133122	0.25719993236332006	4.377167518982184	3.2858845032981447	8.814005051871455	0.2934919535365986	0.1977787001696764	0.9261495826145656	0.8192113612942273	-0.41364857352338064	0.9799345087890285	0.1901532382460029	10.497937381657351	0.014543103912818819
0.9800914564206492	0.6258437441798029	4.748012041625267	7.586577457681159	8.246211251235321	8.94427190999916	8.94427190999916	9.797958971132712	180.875	7.435539749746793	0.8571319759865885	180.4494060024563	0.9976470269658952	189.0	2.751195426648792	6.277939160124434	3980.6941313617094	4.203743461087286	2.037101761521805	2.0892714723801524	6.986114497059657	1.0899157804406179	4.405903087619724	4.40152677109756	1.8667623013355392	5.119352195724118	0.8311742364409335	4.589321704882816	0.2033360619355757	3980.6941313617094	0.059712773998488275	1.6498916934114916	168.2819801202841	11113.580337359062	-12.44753051258704	70.12829422875708	31.383513151561008	0.38459063937603183	4.535602970879876	3.4403889515096178	10.039019242222828	0.28722733900688485	0.19219563015854968	0.9391113297122804	0.8354087891238613	-0.2908630700668339	0.9538423378040346	0.1954683514550012	12.591108758599221	0.008344974330528231
0.9061778142025432	0.7028450059840319	3.2075035686623115	4.563600141359165	5.0	5.0990195135927845	5.385164807134504	5.477225575051661	38.25	4.135433200991265	0.8647959805542395	63.48309450066164	1.659688745115337	43.0	2.1130070541575674	4.2261778110488954	422.0746463805137	3.5241612676830036	1.3434831484689034	2.0062165788578303	4.5761117436252885	0.6917514715888774	3.0249241320548044	2.8554648469561803	1.5806120484312902	2.995499695193998	0.509123852642089	3.133000071929399	0.2852226193778564	422.0746463805137	0.09680908599242834	0.66552344602211	57.01230247156556	1380.412364459234	-10.79077294270533	24.272354262528754	20.652219698251443	0.080796991360938	3.7007461945378823	2.9163596593380987	6.463663276528741	0.32469429066011113	0.23174524221336928	0.9032283544966344	0.7974372790268742	-0.5398223999335373	0.9871187601571643	0.23467012146727587	7.483872461542509	0.032072032656220016
0.9764960296902631	0.6532254496648596	4.310059589567677	6.598119518734265	7.280109889280518	7.615773105863909	7.810249675906654	8.12403840463596	120.0	6.443037513465839	0.8395172140239198	140.14427124236977	1.167868927019748	127.0	2.1127497042817227	4.953577034757687	1582.7892624178487	3.956081383465724	1.5578514818511255	2.4221332300718017	6.029382682888341	0.8834962097701083	3.367097915349156	3.1589266634874877	1.5277904441425736	4.501592238745767	0.6528399926230933	3.5302843480509183	0.46733940518848655	1582.7892624178487	0.07148614297228593	1.1255592065446622	91.94597170170465	6329.3061499919	71.15538461066947	51.598732305661386	24.965131635764727	0.35400022406500775	4.093465559410101	3.229092623226149	7.544418439477879	0.2976956270916697	0.20137877885154096	0.9403047974896348	0.8349294930918025	-0.31831892525167105	0.9587226239423116	0.214866268242019	9.23317640624941	0.010592496763297786
0.9124751111764777	0.806838343857312	5.5441496984455725	6.8714504468642925	7.615773105863909	7.615773105863909	7.615773105863909	8.246211251235321	163.58333333333334	6.270027510446154	0.9028860197812075	160.20542990009048	0.9793505648502728	171.0	2.5216546427329276	5.446049222138802	2762.5169059475206	4.015888421947873	1.764051971699974	2.0382207744236105	6.357986550254416	0.923276492712973	3.870235037044124	3.837084815158912	1.7336472787632669	4.624339271491149	0.720605658247375	4.0193369634087786	0.2342420432435508	2762.5169059475206	0.06624260456208748	1.1763503834601718	131.9731597222372	5845.161690762928	11.759122969274902	51.75816957959043	21.58618732280979	0.4135167536148599	3.749638698230191	3.2112399258981887	7.086051073601526	0.318149835534413	0.2224189863844213	0.9524152131001753	0.8527871088716943	-0.24980098358499866	0.9287243341860637	0.22894474196709516	11.153450504756117	0.008668503295452344
0.9345104793574945	0.8883150139802922	9.167445284424891	10.320038657624533	11.40175425099138	12.083045973594572	12.206555615733702	12.24744871391589	647.7083333333334	9.644184272924576	0.9047167541904021	400.15152955661836	0.6177958642237916	659.0	2.7559161467041804	6.277641202532542	14115.394207653131	4.277366360458732	2.2435194245583285	1.8984336577251948	7.266548027469647	1.125356191447921	4.440527422316122	4.347774972717615	1.9739369014253796	5.292611126044267	0.8902152139207465	4.6281113404000775	0.1385599027755511	14115.394207653131	0.05464894849187507	1.7011307907983342	169.57151755550225	13076.686218013754	-8.980244711062467	81.40006046051711	19.11448728712899	0.6199657073449412	3.383928112152551	3.205326273353287	7.407394263255975	0.3518465564890005	0.2616854512693906	0.9675077968166581	0.880581540099834	-0.16090742460606722	0.8569755103568666	0.26010034336655113	12.408750848649305	0.005480502015463642
0.7873602135222366	0.7322767765278806	5.4755577927456205	7.4774429126486766	8.246211251235321	7.280109889280518	8.54400374531753	8.602325267042627	162.29166666666666	5.887441048303397	0.8764716384343102	164.16367683927618	1.0115348508710214	170.0	2.529196531703999	6.028564910366851	3338.149273659179	4.176785670493595	2.0667788488503698	2.069425439645435	6.869896229629144	1.0657234557055524	4.243199693151848	4.245331666503458	2.1720956749326548	4.697800554696489	0.8199781731966006	4.431272074471976	0.2283919478086647	3338.149273659179	0.05944636678200692	1.6314285620312419	129.08454747446234	11877.460031845074	5.925278410084724	73.58484627067145	30.583499053550323	0.4177449444584966	4.503986794412642	3.4262467336682003	9.4682492575639	0.2921161705080342	0.19846322182804463	0.9349193177623009	0.82971201965191	-0.2997061568815362	0.9575377197280596	0.1915849467535976	10.87712087539242	0.008416886694502563
0.7247888957938146	0.6417515128418209	6.7941923560219655	10.586951834263305	9.486832980505138	11.704699910719626	11.180339887498949	11.874342087037917	369.625	7.673305129777999	0.847012387431413	294.05952698659286	0.7955617909681241	380.0	2.4517296108114652	6.159126813909878	7100.569638964455	4.333801108122646	1.9542498595665085	2.4821059800384178	7.473406852663673	1.1129165985800273	4.106549405104864	3.9018582091786733	1.6735399767409114	5.799866875922762	0.8096032463098982	4.322697025726213	0.5304185748630912	7100.569638964455	0.05509695290858726	1.8219615596551424	165.06775725028731	21699.414471271997	341.04221824994306	95.6756098973583	21.515925041122877	0.6347639489224288	3.631217163496385	3.259237568388188	7.974380940229631	0.3326170134553986	0.24019753146417092	0.9663667022864882	0.8773596336533692	-0.22019287141126193	0.9215464023837588	0.24850272629695225	12.103550110035966	0.005606822413780933
0.8920971201016711	0.7728878656524991	4.934090171748728	6.383966408352388	7.280109889280518	7.615773105863909	6.708203932499369	7.681145747868608	125.41666666666667	5.695118047716974	0.9137154233769204	132.61012098413667	1.0573564463851428	131.0	2.1774029059587745	4.885171929283376	1691.326771406246	3.9044600590510714	1.5117823921363938	2.3757973768995675	6.093222119372685	0.8655213448650129	3.438876769803048	3.233158827089093	1.6208010853421715	4.472421034030513	0.6413716611538667	3.593172885456599	0.4474013808857791	1691.326771406246	0.07616106287512382	1.0850179468894572	97.32741215164532	5757.165723021787	66.32168997138359	49.89590067415129	22.106054351866526	0.3909008770609606	3.8412381316697317	3.1708607594619798	6.823093296076388	0.3141846493114979	0.2162226217669695	0.9463483614513233	0.8431276066344364	-0.31639268092445544	0.9573928140913078	0.20263441941839766	9.50507659072581	0.011357268979583576
0.671801190993635	0.5452355914702622	5.153350552864627	9.451603368313302	9.219544457292887	10.0	8.94427190999916	10.246950765959598	194.875	6.349598399632329	0.7932282383958006	204.92268781387946	1.0515596552347888	204.0	2.7691025113006513	6.082620204763004	4144.472819772663	4.176315058319535	1.892412979232465	2.274223770418117	6.706459028788225	1.0165871474401615	4.340430426316351	4.312419571491683	1.1891599001426736	5.5172991286455515	0.7620423264718136	4.507332163728309	-0.05187071298103099	4144.472819772663	0.05964052287581699	1.4767069484869804	243.7020433897131	9037.12122991302	-119.12623682869148	59.75378189363873	26.820121784403113	0.38314871524883143	4.193350204422141	3.3485888194106486	8.611870575149522	0.2975955981590428	0.2014534328105788	0.954898951304435	0.8558598922293091	-0.2564797667002207	0.9356074624919934	0.20895682328878998	15.343560180445262	0.008297612246259637
0.8894390438811518	0.8326096389283939	8.449833816066151	10.14861397345996	11.180339887498949	11.40175425099138	11.180339887498949	12.449899597988733	528.875	9.026573509273124	0.862943885811456	366.49686218070235	0.6929744498807892	540.0	2.9197946697208037	7.018825256952489	14834.651427820014	4.49368721697885	2.6190236223953094	1.905761386102974	7.871488806837634	1.3466487839155206	5.008283954209581	4.884678107388217	1.1657285029815811	6.705760303856053	1.073767043350949	5.241333486641087	-0.05997159404990339	14834.651427820014	0.04781893004115227	2.388668552192061	346.52860894455256	23739.956950030522	-241.18682718470353	105.659358495523	29.73518560188629	0.561512649783753	4.258322403999686	3.4888138109880957	11.126910297300451	0.31059217036593983	0.22011512343414255	0.9657515088353494	0.8770409802279588	-0.17937833754416488	0.8860331983953428	0.2283840624992302	18.097008941533147	0.004798586375633601
0.843823732224942	0.7943017387462706	6.9501401163138485	8.749999876978716	9.433981132056603	9.486832980505138	9.486832980505138	10.295630140987	291.8333333333333	7.383457553159964	0.8380699909891172	253.87918662643597	0.8699458136828189	301.0	2.706314013796249	6.283533675442052	6461.22698352404	4.255295763298678	2.2754981665848044	1.8944613302927877	7.192011697576707	1.134967930539653	4.438911309400261	4.398029074171351	1.6810642455850904	5.510947451991617	0.899722539421866	4.633127494161615	0.055602425171524764	6461.22698352404	0.05592653502720721	1.7619367644347388	201.48657351505815	13189.82663436132	-124.4959894024594	79.22237677894057	25.81018356394632	0.5086035471810351	4.014709948984848	3.382076800982988	9.144754132042817	0.32374254512719325	0.23464922214359324	0.9566217523880542	0.8621397993237406	-0.21789723876711092	0.9142629113762115	0.23222656112120552	13.714148425914205	0.006871955527616427
[truncated: 57 more columns]
