# Supplementary material for: Does consensus contour improve robustness and accuracy in 18F-FDG PET radiomic features?
Source: EJNMMI Phys. 2024 Jun 6;11:48. doi: 10.1186/s40658-024-00652-0 (PMC11153434; doi:10.1186/s40658-024-00652-0)
Supplement: Supplementary file 2 — Supplementary file2 [file 40658_2024_652_MOESM2_ESM.zip › 40658_2024_652_MOESM2_ESM/supple/TF_MASAC_CMask_NPC_all.csv]

Elongation	Flatness	LeastAxisLength	MajorAxisLength	Maximum2DDiameterColumn	Maximum2DDiameterRow	Maximum2DDiameterSlice	Maximum3DDiameter	MeshVolume	MinorAxisLength	Sphericity	SurfaceArea	SurfaceVolumeRatio	VoxelVolume	10Percentile	90Percentile	Energy	Entropy	InterquartileRange	Kurtosis	Maximum	MeanAbsoluteDeviation	Mean	Median	Minimum	Range	RobustMeanAbsoluteDeviation	RootMeanSquared	Skewness	TotalEnergy	Uniformity	Variance	Autocorrelation	ClusterProminence	ClusterShade	ClusterTendency	Contrast	Correlation	DifferenceAverage	DifferenceEntropy	DifferenceVariance	Id	Idm	Idmn	Idn	Imc1	Imc2	InverseVariance	JointAverage	JointEnergy
0.6730385745798391	0.46721647667999444	7.973171470933269	17.065261755300313	20.396078054371138	19.1049731745428	13.601470508735444	20.493901531919196	1086.75	11.485579446619166	0.8257072579267688	619.0766944549862	0.5696587940694605	1101.0	5.858753095664714	9.356194759902893	63559.20192883737	4.410631540016262	1.7837886698134167	3.1997457300360583	11.847810281899656	1.0734650951301208	7.475074096923029	7.31135585106314	4.32007759666535	7.527732685234306	0.7387368171285214	7.597934726366062	0.6264835374765457	63559.20192883737	0.055351381495313066	1.8518793516296754	215.6604248293588	28569.182382137693	607.1761092733683	93.99686485232277	25.922982111872393	0.568934918454316	3.7989494262551293	3.3750048464219278	10.84706055371066	0.337658648129353	0.24957649913597488	0.9755640175515162	0.8984165485845649	-0.15164076753364966	0.8448855272563928	0.2622934919103455	14.093390436741686	0.004897624492633481
0.55487261607013	0.37920512505797527	8.596538124371529	22.669889081950664	22.561028345356956	25.709920264364882	15.297058540778355	26.038433132583073	1465.875	12.578900660921645	0.6916928602921333	902.198547804101	0.6154675861203043	1489.0	6.432815931413296	11.090024887177485	117206.27276655138	4.859620921513963	2.644527799657647	3.3836549933531934	16.650011957235158	1.4981041800110113	8.677117915039693	8.470204045434286	4.355995823496009	12.294016133739149	1.0845240522465969	8.872133718955801	0.5581823662151669	117206.27276655138	0.03936952471245366	3.4223814155296965	388.8934433535958	102332.586346908	882.4370622462684	180.15159947214917	47.80977202499776	0.5819375084686043	5.231202506456108	3.8153635806950086	19.5456320476552	0.27646749392918313	0.18401817730598202	0.9822578549152143	0.9107656230404415	-0.15252919894411038	0.8728592909799142	0.18910140698451716	18.862348455263046	0.0023556996314436822
0.4627830748165088	0.37378212380003506	4.851648486964442	12.979883675656904	14.560219778561036	13.038404810405298	7.280109889280518	14.594519519326424	256.25	6.006870478181111	0.7896011234419124	247.0883577807277	0.9642472498760105	266.0	3.969377051161435	7.631544002766407	8690.68702828183	4.313055325076907	2.0988543362962595	2.43456648430892	9.183723514058752	1.1636739367802298	5.545326412716447	5.208939375834547	3.16792960894631	6.015793905112442	0.8693745179834423	5.715921250806419	0.5655756120990763	8690.68702828183	0.05777601899485555	1.9211107218497596	155.58259712754307	17434.98123818806	235.80385596703874	84.88223966186737	47.135103823155156	0.29776577426923545	5.507663014236849	3.6755066811298462	14.698364138885957	0.2622875300110248	0.17117028061387135	0.9362459850109887	0.8335375060997096	-0.25709468094758064	0.9450157349901815	0.17442185918934136	12.08670794868734	0.0057545651426239115
0.3881440444588395	0.26715851192056655	3.767401125890271	14.101744686354674	15.132745950421556	13.152946437965905	6.708203932499369	15.165750888103101	191.04166666666666	5.4735082164876525	0.7452899783702424	215.2340156932824	1.1266338880346298	201.0	3.849046598285865	8.718483646356335	8051.099115225807	4.678747300967685	2.6549814508814924	3.890871273266099	13.28991514323692	1.5787377431380976	6.015215288934116	5.467766822667842	3.3128532647015825	9.977061878535338	1.1150268869338902	6.3289192978529405	1.0502932837327164	8051.099115225807	0.046508749783421205	3.872404506508609	200.82220696617284	103624.81239607028	1771.561636113615	172.45665350826525	114.64347584209798	0.2243226863609092	8.518311747657911	4.217309490018929	36.98111483756701	0.20161915624213422	0.11698712100921795	0.9421539856635808	0.841236154648596	-0.4229876658991905	0.9911351763586307	0.11352210849792559	13.64715973412289	0.005654492357611119
0.5929011951393859	0.3289282481458566	4.300615304155939	13.074630495854885	13.341664064126334	12.165525060596439	9.486832980505138	13.74772708486752	248.375	7.751964046998223	0.6990206814711375	273.35856509226954	1.10058808290798	260.0	4.141575577728193	10.126520054304887	13125.501678444563	5.042491727069187	3.356142680557637	3.322870654165074	15.152873688346473	1.9102869757200205	6.698194050888702	6.2588045847471525	2.7051984087444114	12.44767527960206	1.355424114682924	7.10511778672587	0.8149990979364926	13125.501678444563	0.03476331360946747	5.616895219887523	400.74156939810433	179929.09625852958	1721.1495131303186	252.27852682804317	126.25010864336869	0.34008823729784066	8.603625697160993	4.322712968272581	49.2584174444656	0.20163520370137947	0.11605282740241078	0.9581756504590575	0.8669212611190127	-0.4230418924366605	0.9929900354842564	0.12483355355433745	19.211916293401323	0.004177073559774315
0.7757120479214957	0.5966923770358631	4.23994599122167	7.105748547156042	9.055385138137417	8.246211251235321	6.324555320336759	9.055385138137417	113.04166666666667	5.512014757529607	0.881482051504191	128.26151107217166	1.134639242805794	120.0	6.108562881752098	15.653991332137545	14886.100938009884	5.335353616764403	5.3273402102456515	2.609357317555752	20.52068011533346	3.1059741127667904	10.481909579537604	9.904572331021287	4.679409337587298	15.84127077774616	2.2630283195237566	11.137811326741101	0.566455462553066	14886.100938009884	0.02847222222222222	14.180412716480193	857.5650220920036	946641.1290401998	4837.688782042371	612.5995037208181	398.15225181712265	0.22334708798227065	16.308032756204803	4.794549144799548	120.8595791159343	0.11465972932425947	0.04794309596280639	0.9227618523741751	0.8145444493711478	-0.6576486253789228	0.9995389259585262	0.05487366437617247	28.34992422934815	0.007005522824373982
0.33372159347146163	0.22743115740479874	4.564554720871779	20.070050088816323	16.76305461424021	14.142135623730951	8.602325267042627	20.54263858417414	349.8333333333333	6.697809096691833	0.6743028905164891	356.07096530199067	1.0178302962419934	364.0	3.203343651168996	7.264563099495935	9410.861389945516	4.418569497351781	2.046255727020808	3.5143164376989744	10.14214510533078	1.2436340601884193	4.8407228839161665	4.4867299906091915	2.4289951472814924	7.7131499580492875	0.8729362040299172	5.084684337059935	0.9860115237077594	9410.861389945516	0.05500543412631324	2.421416768672978	161.74872613145928	35823.281178721336	752.8770938768185	112.43371090068867	62.95431931680628	0.2988458936757051	6.218672872468757	3.90670774553635	21.72391205991108	0.24439646021019848	0.15445562685742834	0.9479487790520097	0.8499532111314311	-0.24706878294625295	0.9433235002391747	0.1632829698134639	12.219842169850127	0.004742558447791622
0.4848488486646095	0.2964404613568175	5.730249377405313	19.330186409701895	20.09975124224178	21.587033144922902	11.704699910719626	21.587033144922902	642.0833333333334	9.372218625216245	0.7255123006871808	496.09739025717306	0.7726370776231118	656.0	5.676172486037574	10.21436469436701	40447.759557268044	4.7365047041062125	2.35565845596906	3.3834319636483077	13.556573538914849	1.4435251146449468	7.639916499480799	7.249946237001053	4.424395929271013	9.132177609643836	0.988628048931307	7.852271649453491	0.8864334993392191	40447.759557268044	0.04471854550862582	3.2898459377720792	262.2924532561029	89845.4592925573	1576.4132039071214	171.12573391051725	55.96520936089857	0.5129715124352578	5.799019722823819	3.881779437539061	20.85402965398301	0.2529534321758175	0.1600687714476562	0.9654911921156443	0.8767985870286412	-0.2097585838782991	0.9296948814595635	0.17245401499644267	15.279216461465792	0.0031458632901835474
0.8851403673795722	0.42830586962640366	4.2710120428128295	9.971873713844467	9.219544457292887	10.44030650891055	10.198039027185569	10.770329614269007	229.29166666666666	8.826507962534992	0.7520215884791297	240.90510158913514	1.050649180108894	239.0	2.3031199148727723	3.5502723083035868	1990.4038330532985	2.891959810751388	0.6892864622143158	3.431884933598474	4.42470904026528	0.4064875589494483	2.8408760440812295	2.7068820607762794	2.0506290600121826	2.3740799802530974	0.28127575544406386	2.885836015903062	0.9400967153639288	1990.4038330532985	0.1576828136762312	0.25747281284864254	20.71469277264966	516.6834493181814	33.69534469755961	12.93468511412052	5.68921312625565	0.3973783742060248	1.8378246365865711	2.398081683257822	2.1590007242321523	0.47517003607684	0.40642621476756957	0.9511934816689054	0.8576528836793079	-0.12044292641306369	0.7052917844938302	0.39416101356197236	4.347258246697856	0.025862784216779136
0.7334485771985235	0.4224444464867729	4.17547843172952	9.884088822695077	10.44030650891055	10.295630140987	9.055385138137417	11.874342087037917	197.91666666666666	7.249470883909533	0.8019544776018871	204.79655799870315	1.0347615562039738	207.0	4.687795286133552	8.456033845772172	9177.97608798495	4.416668742424472	2.146079640841174	2.762035860924434	11.003864670288385	1.1727585060037866	6.501874004578907	6.485998200314529	3.79916367211884	7.204700998169544	0.8631800659905979	6.658682207030668	0.46043034954782447	9177.97608798495	0.0522532614530094	2.063683162807844	168.9857210865753	19542.951793613658	229.08317122164743	82.53411831929338	47.733601937824645	0.2759454635662343	5.502834993839783	3.667656758854957	15.441057188709692	0.2557022994195203	0.16239560721725688	0.9538654253372116	0.8557969886091754	-0.3188178621018445	0.9689078890098567	0.173424190112309	12.658103340373696	0.006588155387154345
0.564706451351476	0.36626151208175234	4.201031979219855	11.47003395290454	11.045361017187261	11.180339887498949	8.54400374531753	11.832159566199232	182.91666666666666	6.477202170425666	0.761807380699085	204.5539173115837	1.1182902085371318	192.0	4.835118624714235	11.08054431568487	12044.562730596537	5.013352363896103	3.296685277165813	2.705127824461396	14.516349194318721	1.877491324496467	7.582270345946623	7.459335700353238	3.446707263751834	11.069641930566887	1.369436235212052	7.920359685973251	0.5248417264041811	12044.562730596537	0.03521050347222223	5.241273956168768	422.26606074229556	127581.52226737373	1036.9019643468264	220.20630774791428	137.3428179031751	0.23690712294456343	9.507507662540789	4.328095118276271	42.339618765974976	0.17989509089753247	0.09924717553855128	0.943791900305923	0.8407672896988547	-0.4751942733423418	0.9957121269177768	0.1133569410208922	20.03548420893258	0.0051674923390366756
0.5100915552642746	0.36264906288634896	5.212442837033453	14.37324226222249	15.524174696260024	15.231546211727817	8.54400374531753	16.186414056238647	363.5833333333333	7.33166949972727	0.7721807656603409	319.0321541081762	0.877466387645683	375.0	5.986045054019053	10.303424471637394	24828.966748540803	4.619825567843955	2.434503967914946	3.1534357713772487	13.481410489426072	1.360951831353586	7.962581934770053	7.7299828752126905	4.792395548769903	8.689014940656168	0.977252273939927	8.136988263240204	0.6789548252199082	24828.966748540803	0.045845333333333335	2.807866928182427	224.30252850687506	57615.89552715235	938.708008614134	135.97698798356583	49.43981173860416	0.4659096904067012	5.412621600879676	3.796241534371522	18.906330895762665	0.27081487108186003	0.17961442990290047	0.9643518425904302	0.8757459199434685	-0.2527498203775917	0.9500388346848045	0.18546799985526038	14.234613950349663	0.00430144266225534
0.8315189308628126	0.6265521587415107	5.546908506145106	8.853067424245408	10.198039027185569	10.44030650891055	9.055385138137417	10.488088481701515	250.16666666666666	7.361493159464936	0.8691293146061237	220.91202366631063	0.883059388406305	258.0	7.33346035174509	13.117769211781592	27517.86895273618	5.087543108563587	2.954278785261728	2.7534567756792385	16.558080300476682	1.8014750998043736	10.081182520034288	9.869160893055756	5.392684356704124	11.165395943772559	1.259785333292148	10.327555702757119	0.4314940422238073	27517.86895273618	0.033862147707469495	5.028165791306237	516.2433090895017	155299.070830672	1239.9803428972457	238.84487016727297	87.88201334280205	0.46577915898670913	7.463632770800967	4.168242730391435	30.496223329886412	0.21284625664397405	0.12483041121601059	0.9628664442327288	0.8693792833195391	-0.41410224987064237	0.9925797345302837	0.13024054815723365	21.872584888255254	0.004063547883064498
0.4933427427205859	0.47827964057434813	6.361979299921001	13.301798279101192	14.142135623730951	15.524174696260024	8.246211251235321	15.556349186104045	380.7083333333333	6.562345646127752	0.8282702556510984	306.6952014769854	0.8055909856022382	391.0	6.341410906246064	10.856160719461625	28793.539865254745	4.666233036659423	2.480682345033914	2.3690575749066745	12.568060448518787	1.3773108269881609	8.41933560685543	8.191424867455511	5.10798411923135	7.460076329287437	1.0197149882798684	8.581419866129968	0.34689917344913385	28793.539865254745	0.04359599950288133	2.7555548579464055	263.1558279812907	43937.01166537851	448.12592780031684	136.8849002772816	44.00604677084445	0.5181584351400943	5.290847228371171	3.7098966588788898	14.833737863393582	0.2645841557439392	0.1719732836592226	0.9592686658713817	0.8639241472376035	-0.2472478954675658	0.9481659119045935	0.18177970721825737	15.488293350555411	0.003989301316470677
0.7858298920079384	0.6159122852885411	4.3701349869959785	7.095385319272643	7.615773105863909	7.615773105863909	7.0710678118654755	8.18535277187245	116.91666666666667	5.575765879198733	0.8727626741003044	132.48668803501835	1.133171957534013	124.0	1.56473419744008	2.953238422065696	623.9811440319318	3.0389482613037564	0.7016188552249298	3.579925108217999	3.800266230268748	0.4576994378323823	2.164974484785743	2.041314402544957	1.2468242223603332	2.553442007908415	0.3009911946417056	2.2432356096178383	1.0653620545674924	623.9811440319318	0.14854318418314258	0.3449914804842198	34.721555245408084	874.8981902089605	51.44661456970319	17.25328681119076	8.76449853826244	0.33551995006666174	2.308436470357589	2.6182201158671394	3.122905960424668	0.4222844160173935	0.343473755563822	0.9479664313701155	0.8517201382034794	-0.19523627830743975	0.8363115362207518	0.3558511389637215	5.708941366643884	0.024047310612019653
0.8854945309286465	0.6378060316438346	4.755526198346872	7.4560696550490855	8.54400374531753	8.06225774829855	7.615773105863909	8.831760866327848	156.08333333333334	6.602308901769005	0.8591449856564319	163.1756503665262	1.0454392975965374	163.0	2.914593226334273	4.148352417503929	2040.464809493606	3.0433626097091433	0.7151724156657804	2.9272761093649566	5.0750057512688285	0.4150049443839041	3.501053025834495	3.459840472367384	2.3553695741728293	2.719636177095999	0.29196879486529353	3.5381052860674167	0.3741399217066584	2040.464809493606	0.14095374308404532	0.260816725593321	36.56346237275291	384.9760013604797	10.568832377716744	11.327019912772686	6.306689684528109	0.29184510847632683	1.9999307533797803	2.4318233238400477	2.160449220567544	0.4429225269058966	0.3668132683733	0.9607418926310256	0.8667023491990382	-0.15241128299848128	0.7773914186648097	0.38485816484460283	5.941737542502652	0.02415881311486488
0.4554114953749585	0.2959902289314427	4.192240960586288	14.163443758669798	14.035668847618199	15.132745950421556	7.615773105863909	15.329709716755891	255.04166666666666	6.450195101794936	0.7555192785427339	257.42220083447825	1.0093339029615223	265.0	5.245233061735065	9.522943748481833	14219.50867973243	4.6040619320004295	2.2747450289605844	3.2262359178600453	12.349901367262483	1.3770078707085223	7.123089938295089	6.776626110193308	4.005228891136436	8.344672476126046	0.961894430221789	7.325197834853678	0.8045121748930538	14219.50867973243	0.04780348878604486	2.92011305070429	223.03936179101856	50386.47492011543	854.8285705500602	132.66049960498324	67.61947572168171	0.33285615571803634	6.4371745339574336	3.94416356542926	24.03723489084031	0.23688472508695302	0.14577243044594257	0.9501613345429829	0.8530494385919904	-0.31865277457532337	0.9731868142838376	0.1542370053450473	14.377323620639036	0.004967252862028924
0.6999118215009005	0.6507281121263296	6.483660861074169	9.963701798417858	11.180339887498949	11.40175425099138	8.246211251235321	11.575836902790225	304.4583333333333	6.973712674622442	0.8694598013710332	251.72123894015465	0.8267838695174096	314.0	5.561729436821075	8.624545972703963	16102.355647171291	4.1330298082536165	1.901199781014066	2.0712355925142805	9.805965401073758	0.9780719510940141	7.066290541399339	7.043108428599772	4.742274306076294	5.063691094997464	0.7448155053036019	7.161102387996805	0.16371557811143914	16102.355647171291	0.06255831879589435	1.348925395903769	151.0646020764912	8226.337933048324	10.903962783039683	61.62823048025847	23.42905415849264	0.45283967325683544	3.8838085668832343	3.3001702404817768	7.8177480034367814	0.31542715644393593	0.22162642864978205	0.9570029560084199	0.8599457506927798	-0.19452836993997363	0.8918015052886215	0.22979347187033855	11.895235929567985	0.006911465609146406
0.42981954988306176	0.3723639986215304	6.741047949035849	18.103382641691493	20.09975124224178	21.02379604162864	9.486832980505138	21.047565179849187	642.4583333333334	7.781187778412671	0.7691412973289087	468.13880103594533	0.728667956732777	656.0	8.428693505047466	14.851449999971656	85521.10247618385	5.123485042023907	3.3964471205817404	2.9950073931341157	19.074770057780057	1.9618718121686305	11.159168997997241	10.717711960015496	7.102771757965477	11.97199829981458	1.4044572431321976	11.417860318924705	0.7445009457411887	85521.10247618385	0.033136897679952426	5.840481536612623	394.84437716593226	261085.72072438663	3095.106360538661	304.8080063319613	89.13894444004012	0.5490751256598762	7.341730223929635	4.212718538213865	32.81522910247312	0.22125121587565413	0.13284270885133728	0.9667804816398247	0.8785165389702669	-0.2549956879422553	0.9628524055336402	0.13804510872253914	18.462431451601436	0.002255710582533015
0.6883321687575852	0.4873663232802635	4.161387258063567	8.53852032708163	9.486832980505138	9.486832980505138	7.0710678118654755	9.899494936611665	142.91666666666666	5.877338214720823	0.8406948844286493	157.2416667283172	1.1002332365829774	150.0	5.249970913332411	13.932455169424696	14041.77931986405	5.364750818609265	4.691691959689582	2.821906890210048	18.173508318274788	2.685134015477814	9.091143467640475	8.571102396231776	4.254642270183313	13.918866048091475	1.9370307701820741	9.675322327055932	0.7316056086148763	14041.77931986405	0.027822222222222227	10.962972583204952	587.1539547861229	597133.400821229	4662.448176114646	472.4378396319762	307.92547140972766	0.2252307026458214	14.256597656212943	4.762910975994476	92.5272168551963	0.13461352973656254	0.0640851592195241	0.920286398562351	0.813062095086364	-0.6256287393552514	0.9994062346488314	0.0638438766099379	23.36054137782418	0.005943127582295229
0.5116682656029146	0.3955435165538303	6.957679356704212	17.59017419201542	19.924858845171276	17.11724276862369	10.44030650891055	20.024984394500787	545.0416666666666	9.00033392048168	0.7141780602692822	451.81858317116735	0.8289615469847884	560.0	4.669957388231285	8.507800825242075	23537.52074661581	4.4552536445039985	1.9234719859237224	3.5797808977266263	11.664873876100668	1.1805622068254706	6.310736813814023	6.052189317577746	3.464341067041442	8.200532809059226	0.8238811886298419	6.483154097160442	0.859117371588551	23537.52074661581	0.05376913265306122	2.205887914300672	209.9471500842504	39708.78146376934	833.0873604039522	111.06067265740184	40.22998253841234	0.4725351550387004	4.891133346105054	3.6865779248195993	15.598755591123055	0.28490586127303097	0.19233074184400467	0.968754803722777	0.88282673858083	-0.18750888015894063	0.9019691060526847	0.20057686747634515	13.864354621587719	0.004223661359826653
0.4309001901046928	0.24157224608431874	4.031768630675941	16.689701304795946	18.110770276274835	16.1245154965971	8.94427190999916	18.681541692269406	271.9166666666667	7.191595465027113	0.6895475173712645	294.3588813387466	1.082533428153527	284.0	4.094677421561246	11.379157816996784	16730.494719963124	5.22725543214791	3.8060172177668523	3.388999312207812	16.464552902204495	2.2275591207578858	7.1438795087879345	6.723407305691085	2.3837991352046712	14.080753766999823	1.517721759073153	7.675297562695957	0.8238878050120747	16730.494719963124	0.031690140845070415	7.875178239846355	554.9674886535995	406208.3016204365	4156.799170991863	364.09511050672177	196.5103455328596	0.31365820904639796	11.087799557157325	4.604304623543248	64.70357388700087	0.16958645646777665	0.09256263200010552	0.94828489302226	0.8493695015623821	-0.4511117506836904	0.9955548756802053	0.09035863988928	22.6430751756533	0.0036984383875365537
0.7008008224553958	0.43449734685150193	4.691337659719284	10.797160658664831	12.0	13.341664064126334	8.54400374531753	13.341664064126334	250.5	7.566659069775357	0.7974701530553373	240.9765821123833	0.9619823637220891	260.0	17.239834601533413	28.268626469872892	148920.287252476	5.750507740142362	5.6877671909089855	2.6624403839029775	34.169559370524254	3.3807877871657532	23.576594190851953	24.408891311523245	13.113025887933661	21.056533482590595	2.4323463022846132	23.932620742126137	-0.46360126357888587	148920.287252476	0.021923076923076924	16.91454194633219	2154.4705977899807	1216826.5115417675	-10407.770095966885	621.4429599061606	349.5025956480879	0.2856465064110966	14.399346086693214	4.993502586664835	132.75385585084513	0.15392778245817965	0.08451832567763157	0.9577095087283548	0.8664512549384248	-0.5257689541684614	0.9985884513860496	0.08772852787835338	45.67610206687661	0.0034714270856240296
0.2129648846482799	0.1590392285420496	4.327385587449841	27.209548405887105	24.515301344262525	21.37755832643195	7.0710678118654755	25.88435821108957	317.2916666666667	5.794678337591535	0.614521713424971	366.08842902626344	1.1537915031687882	333.0	3.704848592528276	8.912937686331379	13419.638348249964	4.855068852375176	2.8479189030870646	3.4804086857108354	13.730126834095788	1.689815206813801	5.99699019610647	5.5321568031378945	2.511797651648932	11.218329182446857	1.1937178502121786	6.348166212301699	0.8617373487462803	13419.638348249964	0.04113122131140149	4.335322846811777	298.40965081279217	120717.50346377931	1657.0635048045244	197.54144080253178	114.43735990879136	0.2816540940996805	8.502280203731532	4.299281466306148	37.691922398996375	0.20108581434967382	0.11714018444255066	0.9509864184002714	0.8526124819877853	-0.3483398873920257	0.9837376370412105	0.11821863758540317	16.658902828009374	0.0037935238070255137
0.6504428407418319	0.6027572902093594	5.2709717001271565	8.744766402238549	9.219544457292887	9.486832980505138	7.280109889280518	10.295630140987	162.70833333333334	5.68797070029577	0.815636681982828	176.7097745891942	1.0860523918413985	171.0	3.2815879268008175	5.837298991409684	3601.6211074256926	3.934594965672034	1.3020599977773246	5.982831795635322	9.60314505589751	0.8540298208050855	4.446347391819188	4.267710731316088	2.56376548876303	7.03937956713448	0.5787342147914485	4.589347637663934	1.3742178250695412	3601.6211074256926	0.07814370233576146	1.2921066105942425	88.7846070373435	17982.502139741704	561.1231824080091	61.765398526553255	28.351470978731065	0.37449346378630616	3.989068965480594	3.3566095402152745	11.968147296819009	0.32625345894776187	0.2331035476400509	0.9703511970470953	0.8879026930408713	-0.2786449019201165	0.9422340290204935	0.22284415063138477	8.966610002623637	0.010292676664917056
0.6533658911572578	0.4185198879474679	5.578180178315671	13.328351504805518	14.866068747318506	13.152946437965905	9.848857801796104	15.556349186104045	419.75	8.708290258594436	0.7794949625471508	347.80136444783636	0.8285916961234934	431.0	3.9839189222706586	7.05902420230167	12293.740501093082	4.039582956802427	1.3241021860926159	3.600815037332684	9.066705604382946	0.9071424058253598	5.211014757582097	4.942745893878842	3.2411394020863424	5.825566202296604	0.5905818814013001	5.340763977496573	1.029315077068376	12293.740501093082	0.076060098729012	1.3690850595866093	112.62106777888775	15964.381393675334	550.4385816742389	69.10369955901571	26.354564156284233	0.4503711862022809	3.5936639034843507	3.266228502617227	12.678524802840657	0.3662471557852035	0.2833437721162413	0.9647257673091978	0.8864657198956597	-0.2151415106341616	0.9053630745285796	0.2866626981766067	10.095075333401077	0.009442632053752589
0.37589941656975245	0.2081064729227048	3.759656399145118	18.06602335017967	17.08800749063506	13.038404810405298	8.94427190999916	19.390719429665317	274.6666666666667	6.791007637068063	0.6608988803885038	309.1859470126811	1.1256769915510232	287.0	4.380975304432314	8.365944557678183	11634.789098226674	4.416308664355192	1.994922475053892	2.186918202735577	9.377891242665974	1.1924307778662575	6.205365632806271	6.025472366102737	3.4396214411791513	5.938269801486824	0.8930309914163852	6.36705071732798	0.2598718565754009	11634.789098226674	0.05136641212106496	2.032772200213557	189.4088252292853	15266.376381465418	23.471138382936186	79.08960356751413	56.142790240177796	0.17904298701641833	6.019795199593929	3.7969643866661156	17.64768439217094	0.2436633782279652	0.15257886501442722	0.9264794981067843	0.8215992608555465	-0.26774678644649347	0.9490250579517158	0.16265059767277762	13.551113238837114	0.005627301673871327
0.7398056064829618	0.5522553558503996	4.9253500951993505	8.918609920251416	10.295630140987	8.246211251235321	7.615773105863909	10.488088481701515	197.29166666666666	6.598037621036559	0.8565556204862137	191.33792054502266	0.9698226173348562	205.0	4.947435549003235	9.797464444103333	10935.255498776849	4.7197769481416545	2.874816719726846	2.1645820312802053	11.361251572842653	1.5340424236307981	7.074196976358582	6.812403410908438	3.6163667728182016	7.744884800024451	1.1668139137953546	7.303609364562906	0.3242204205696213	10935.255498776849	0.042617489589530044	3.298446889810072	293.80578447118813	48189.17435483895	288.91602815626794	146.70672204364467	70.94195283695339	0.3563185184881746	6.812864328850845	3.9721253351019303	22.00139059491223	0.22233085972799438	0.13147040715337172	0.9409000023190361	0.8371034201851217	-0.3719570083351125	0.9848137705723256	0.13258891078016458	16.577206500835004	0.00526292861667023
0.5337302044993871	0.45704241639444954	3.9624658430325956	8.66979890902029	8.94427190999916	8.54400374531753	5.830951894845301	9.433981132056603	102.70833333333333	4.627333544679963	0.8131022128658563	130.43959331321818	1.2700000971672358	109.0	2.724838704249915	6.417649509181269	2064.9963298128573	4.0742693486692465	1.814090345032421	3.3613844952443683	8.145816300605421	1.1323136617337277	4.115868114169384	3.5913138219941443	2.171329692864825	5.974486607740596	0.7731505793387847	4.3525763011116405	1.0873297944879836	2064.9963298128573	0.07162696742698427	2.004550123762449	119.54619624369812	20989.39897569664	504.42564356350647	87.05256480361865	65.00950867563321	0.16251102155462657	6.387913130799598	3.773084611620286	21.84548918216597	0.2387538404211646	0.1486859266270559	0.9175113869960525	0.8147490561309163	-0.4247486613111748	0.9847669645924871	0.16129729806162288	10.675690039982896	0.011212561739508336
0.7379776669854407	0.5037633967953351	5.3274846593772835	10.575370686452812	12.165525060596439	12.649110640673518	9.219544457292887	12.68857754044952	300.0416666666667	7.804387386694665	0.8368458519808112	258.9959877092898	0.8632000701323365	309.0	4.801100393437244	9.084573463996009	14331.178449637617	4.496319518801161	2.2240734216505285	3.387200967698399	12.23749873589358	1.3481004693355079	6.602366767208414	6.219876783028486	4.053190256384475	8.184308479509104	0.95241773615354	6.810228945022104	0.9546962204774657	14331.178449637617	0.052670164744818344	2.7879713548788043	178.6996142763822	61804.86208440909	1267.5004697040883	144.95063123289177	47.184979213053694	0.5170205360079685	5.351898714941532	3.735775958276283	17.201708484786465	0.26686490366862975	0.17468381633540145	0.9618585918718914	0.8703258101456979	-0.28504406034918106	0.9625539214267907	0.1860629089540981	12.417756844359085	0.004937187971438675
0.5939392702264911	0.455467332060305	3.930328149168336	8.629220742110109	10.04987562112089	10.198039027185569	6.082762530298219	10.246950765959598	118.04166666666667	5.125233070192177	0.8310863691699354	140.02154121554528	1.1862043731638146	125.0	4.640929691499035	10.88888455689649	7196.207685005799	4.819927334721006	3.60391488745309	2.677851400151509	13.610345608582389	2.0283511148335363	7.172607403785581	6.766302384330716	3.3175553437781087	10.29279026480428	1.4537576900393772	7.587467395649644	0.7305299838867296	7196.207685005799	0.0432	6.123364511206675	383.2946281243998	179273.18830769492	1538.3915039472993	274.52095702009854	160.69517480592341	0.27004266141016886	10.308981572956423	4.312087616911369	49.32516937537967	0.16568758811436554	0.08563634899422919	0.924819734648299	0.8181264508734482	-0.5469229985877606	0.9974929895222792	0.10022911548885347	18.833381391348645	0.007830851512500006
0.7520218864317946	0.6671766853953361	4.077161287123737	6.111066792910803	7.0710678118654755	7.0710678118654755	5.385164807134504	7.14142842854285	78.20833333333333	4.595655977715479	0.888991679354437	99.48442991590804	1.2720438561437364	84.0	6.152246707226685	15.863627245723771	9144.829132836554	5.058327988870282	4.258811448223327	2.9495948280458126	19.322627922020903	2.8046123997308037	9.825707347993992	9.233568164949787	4.545131699274632	14.777496222746272	1.910828898561976	10.433935666187972	0.8116731320176049	9144.829132836554	0.0348639455782313	12.322488597726343	717.148167218828	724403.6034716909	5230.607883482238	533.6324140818416	371.55926940443817	0.19394127115434065	15.483498365381385	4.513228774991588	121.56842573167856	0.12978159687030846	0.0626371713640338	0.9177337836634946	0.8120512535112506	-0.7032024084195881	0.999590610161625	0.07134104036422467	26.0023619730462	0.010591043139228902
0.751288608592632	0.48852592552151125	5.218624173061122	10.682389409508074	11.40175425099138	11.180339887498949	10.44030650891055	12.083045973594572	234.45833333333334	8.025557475913988	0.7293733473267011	252.10300213847077	1.0752571621331612	244.0	1.9781516105658967	2.9536404786901147	1487.2330869528664	2.639711061048303	0.49797067821939445	2.7945081141306356	3.4900338417371715	0.29846969556496294	2.4406946811743655	2.431190682351788	1.5785782940270996	1.9114555477100719	0.21031658386741045	2.46884944244864	0.21172965735547938	1487.2330869528664	0.18103332437516798	0.13822704276612294	21.598154313758	85.37888738483859	0.29039800040121777	5.591323928571598	3.789043574741688	0.19810260689107803	1.5209080924773026	2.1052151265657644	1.3603097549811003	0.5062239042669769	0.44627341376877994	0.9492067246266676	0.853038761988672	-0.087776091750242	0.5738336394981505	0.4482134881424888	4.598511223675606	0.0371535746286257
0.30374773949132744	0.24874692987552544	5.897385475738866	23.708374928245167	24.186773244895647	24.186773244895647	8.54400374531753	24.515301344262525	675.5833333333334	7.201365291467331	0.7165888795430324	519.5970518138075	0.7691087482133576	691.0	9.531701409774715	14.991971715555575	107620.54929186798	5.0449571245676665	3.0332403219916326	2.5477413768525934	17.749158605868093	1.6856701916450643	12.305394834143812	12.403432076780025	6.931826920946516	10.817331684921577	1.2138791450461497	12.479827386410403	0.06994714499322972	107620.54929186798	0.03453749992146284	4.3233495704259095	604.2351833422524	82321.49491673631	209.7741986792665	169.21299308271338	89.99601549597718	0.30558039870348047	7.03099482247027	4.20830463475062	38.86456939206671	0.2451996796364226	0.1600784533776363	0.9600811855008252	0.8741576206781674	-0.22116219653024208	0.9418137564305403	0.17429938313707077	24.17370418140939	0.0026406901383634013
0.45211713877993376	0.3432906445310096	6.1614225492125465	17.948122523496217	20.223748416156685	19.1049731745428	9.433981132056603	21.18962010041709	585.6666666666666	8.114653801794793	0.7529650277068216	449.5827680963171	0.7676427457535295	599.0	7.137121417049675	12.334879467212994	54959.11401399689	4.8872087323368145	2.556655838670242	3.606917727029231	16.951778833895816	1.6050286867653871	9.360953247932489	8.993238902464219	5.626118873240701	11.325659960655114	1.1118519649175174	9.578697324134101	0.9130598132728202	54959.11401399689	0.040247936878659775	4.12399671739593	319.72706334494757	123852.92450894884	2154.479471464021	194.13646591284189	78.25023511090437	0.42576109952802255	6.833291948880292	4.130514442686581	30.138850540816243	0.22975530232810887	0.13915311757507254	0.9670512800711392	0.8795800931301738	-0.22852670248758172	0.944915685220905	0.14789917360842722	17.05067196150495	0.0028973826186317036
0.6528401505620469	0.614527434946511	6.148818109432884	10.005766642408867	11.40175425099138	11.180339887498949	8.246211251235321	11.874342087037917	273.625	6.532166201318912	0.8563755575250079	238.0073547791523	0.8698304423175964	282.0	4.612492121215224	8.05722735593801	11054.37330423082	4.2836841674144726	1.76835149154995	3.2588511882652953	10.208603324668267	1.1128516602041523	6.106398444122433	5.7541141705665915	3.9516446045507965	6.256958720117471	0.7693488307176619	6.26098277702086	0.8974761135802081	11054.37330423082	0.06083698003118556	1.9118033757709705	138.7344097420648	26813.110690258003	637.3687838578439	97.70953036058253	35.5147343613614	0.47357528928088527	4.604651913363241	3.531538406667109	13.290138671951802	0.29144522812656326	0.1981995831820054	0.9549705564577102	0.8612307706766071	-0.25510374739429637	0.9439584592276227	0.21393985507026697	11.097468691774793	0.006021092573487855
0.5956478162743802	0.339725249535266	4.66648487368613	13.736055474445136	15.033296378372908	15.132745950421556	10.44030650891055	15.165750888103101	350.4583333333333	8.18185144757699	0.7700649788094927	312.1627028804753	0.8907270085758421	361.0	5.461094955862893	10.530943193537414	22828.754758965035	4.888888039068984	2.9537117851276316	2.3266862060352804	12.759571657263798	1.6061087515822905	7.713203138948162	7.511966384475485	3.9141981768327474	8.84537348043105	1.190207854433133	7.9522039592032225	0.3660328779464029	22828.754758965035	0.03759179257372181	3.744045146087627	357.0034539304954	69438.24579684834	411.98835298420573	174.65302495038713	68.45125525490434	0.44265183717861323	6.584150182168509	3.98866602872705	23.099677337494107	0.22961442950804714	0.13820383331437675	0.9560641017777383	0.8593435053169642	-0.299706873714427	0.9726413829410928	0.14439542078473713	18.175939229347616	0.003453007547649658
0.8871461349847818	0.5584015680334631	3.690674572992108	6.609355675682734	7.280109889280518	7.0710678118654755	7.280109889280518	7.54983443527075	88.41666666666667	5.863464342421668	0.812112639805461	118.1836176480372	1.3366667405998551	95.0	4.284539383891014	8.44329327723054	3565.73224909899	4.200554558513384	1.6942915879918026	3.3513496862696175	9.97155772128426	1.1740081327681542	5.931021588626622	5.743554322649827	3.453890888031345	6.517666833252915	0.7536712013899958	6.126501748528781	0.8610439901746775	3565.73224909899	0.06127423822714681	2.357006589971155	169.17768295723116	24633.574529028436	288.6987110586396	100.6335839843017	69.06557436989905	0.20579260671672792	6.658194960250257	3.7626110772068038	21.656844520615348	0.23831829255248763	0.14930517706605684	0.9224115404196174	0.8189691310855581	-0.4728096966444269	0.9901851581185246	0.14077442705152	12.697365014188115	0.012455316360962615
0.6950113303174924	0.4057846142078622	6.517694469722505	16.06195563241299	19.1049731745428	19.1049731745428	13.152946437965905	19.209372712298546	768.7083333333334	11.163241151583891	0.7768938383754086	522.3522946824528	0.6795194900741973	782.0	6.39384390099648	11.139143959851278	57380.943481351256	4.7545199255623265	2.552674375044302	2.993092099404619	14.28218903490087	1.511360430952032	8.36032564453231	7.837062015248062	4.805995585789992	9.476193449110879	1.065309244091164	8.566047255133228	0.7890363279350696	57380.943481351256	0.04481263204714778	3.482120694550942	285.38651819097964	83492.62630888588	1498.9578519919212	178.14249593340722	56.21626289501475	0.5230928688357493	5.668147908996399	3.8936700916114186	22.53449954263168	0.2748760288505413	0.1880451847197365	0.9670794611046994	0.8827002550273135	-0.19917570278140564	0.9180395848022225	0.19834928784290987	15.964320835496483	0.0034324317501485332
0.8631358169689305	0.5695193201914093	4.666007998287802	8.192887989681557	8.94427190999916	8.54400374531753	8.94427190999916	9.433981132056603	180.66666666666666	7.0715750683087295	0.8497562421102993	181.8758833029905	1.0066930810128627	188.0	4.582173057084383	9.930292316146149	9977.612919565789	4.788000764314541	3.0564776249374566	2.3204976039025884	12.471366386535477	1.6645244023904846	7.014882703392529	6.599094042933064	3.6165487078384175	8.85481767869706	1.2635203870602403	7.285081272479157	0.4684579030429568	9977.612919565789	0.040289723856948845	3.863829804270866	291.71958380198225	62501.09978335384	466.6169141441866	162.28903465135292	96.36865640250662	0.26598688899920697	7.9242438293584465	4.11906802081856	30.37441899256266	0.19855751145476824	0.11038610473931712	0.9372821746817586	0.8329655583239967	-0.4145530320358069	0.9905246861891437	0.11996704186703432	16.588746336822993	0.005325955741847111
0.38646502421521867	0.2423107078446463	5.050842007823921	20.84448538304873	21.095023109728988	21.37755832643195	9.848857801796104	22.715633383201094	569.8333333333334	8.055664548313699	0.7131458237387145	466.0913196383269	0.8179432342292955	584.0	5.250772183921239	9.879220068664425	34043.90015052854	4.77081716062961	2.5118241801476824	2.6570373983107287	12.95362338120746	1.4420740840656292	7.4292881523063174	7.285871692044708	3.7861570970075626	9.167466284199898	1.0404474505102734	7.6350736455402215	0.38929286634593896	34043.90015052854	0.04194619065490711	3.100027122823813	289.7220264229933	48162.961403912464	488.334633671815	133.9932268329847	62.9161023558972	0.3646579243161211	6.128214884336984	3.9694145276926305	23.466627256576338	0.2536194192324637	0.16446061443652168	0.9597532223245183	0.868587171974754	-0.2068658635715538	0.9246422558577053	0.16951865186417236	16.48914301693791	0.0031830544088917475
0.6934566067516161	0.5632396837720471	3.3029664739939553	5.8642289759730835	6.324555320336759	6.324555320336759	5.0990195135927845	6.4031242374328485	52.958333333333336	4.0665883268927985	0.8735510313602751	78.07021635353502	1.4741818980997956	58.0	5.261727301926468	10.415867997647192	3137.502907091151	4.343352177335076	2.4785759070084454	2.5733790967656827	11.682291001698058	1.6279578593136204	7.079100796223076	6.390440563317263	3.9925043967777847	7.689786604920274	1.1519255806701718	7.354922005600612	0.7700141088410234	3137.502907091151	0.061831153388822835	3.9812096253819322	262.61507128320375	65224.69681285086	538.2871198071173	165.94492319256554	128.12491762285268	0.13440740963463	9.090133842071449	3.8453437493070677	43.27077940909884	0.1871125772823946	0.10369627603497225	0.9029313879013879	0.798769731233014	-0.6632110064978913	0.9984090450188662	0.11849650916719895	15.899235450257306	0.018228320290205238
0.5100253828740484	0.30544719822811156	3.6237324054166837	11.863695023027967	12.165525060596439	13.152946437965905	7.280109889280518	13.19090595827292	166.58333333333334	6.0507855964207815	0.745646313628607	196.35363614266606	1.1787111724422175	176.0	4.500617833230059	9.023129128584372	7810.596463528767	4.502551563892482	2.4353523150759395	2.179302154824929	10.152442214041388	1.42424573697807	6.442031608338629	6.045982243150116	3.7147682962979913	6.437673917743396	1.0773199124536914	6.661710665986818	0.5145663175648452	7810.596463528767	0.049005681818181816	2.8786177544885527	206.30384938725277	32342.01973428351	295.1482052259504	120.94664909843232	77.99161758695678	0.2323719341673161	7.018164529796973	3.922309729692316	24.95486900080235	0.23144902522842686	0.14681345864995518	0.9149740687060288	0.8123708816788994	-0.38622087716310877	0.9843709979685331	0.16329842671384664	13.980086880309452	0.006802320882667036
0.4858326281558918	0.35344485948403925	3.5467929847775284	10.03492592863044	11.180339887498949	11.045361017187261	6.082762530298219	11.445523142259598	110.58333333333333	4.87529443725623	0.7620679341863845	146.20095887183814	1.322088550461234	118.0	2.61739360864375	6.652343072673685	2542.929413711614	4.3978779722097245	2.2002011395855536	3.370607492201866	9.7220680335918	1.3157509654832404	4.349286872022944	3.896839305412186	1.7144017499871116	8.007666283604689	0.9452906655866614	4.642224603435565	0.8703866259240303	2542.929413711614	0.056018385521401905	2.6339529735913714	196.13898066216782	40258.92674821221	655.2773936737686	118.44234591975987	76.94608116989683	0.2247254736031701	6.944881233403862	3.8395838840738277	24.992553602525543	0.2326906462075276	0.1460534309177479	0.9403930979079196	0.8400243862746437	-0.4865465826493635	0.9931924707875361	0.1487151507390292	13.626244965008365	0.010105055264197386
0.5412529639481763	0.4095873021095809	3.308848754268704	8.07849446803274	8.54400374531753	8.246211251235321	5.385164807134504	8.602325267042627	71.375	4.372509075061666	0.7888531785505711	105.48370095804916	1.4778802235803734	78.0	2.551707002292557	5.3840033147996955	1170.4397812950722	3.7883126721923523	1.5300414249464578	3.4668676648378898	7.320904639970793	0.9591622370800582	3.6911947053947367	3.308040966469723	2.238916001394256	5.081988638576537	0.6903170408163423	3.8737111691156962	1.0631371360170285	1170.4397812950722	0.08579881656804732	1.3807198685975546	74.8290475791025	9289.406744612588	242.68648352818244	58.472630118386554	49.2939527167731	0.09887734880769171	5.537235473473436	3.4327629906563146	17.393683636363114	0.2629661043040494	0.17217560864036147	0.9192691417636519	0.8171523425403519	-0.4601361485167521	0.9850823888147133	0.1846443991649549	8.511891807189205	0.0172962267304171
0.5757682859458537	0.24571218872700118	3.4344020378788453	13.977336882113901	14.035668847618199	14.035668847618199	9.433981132056603	16.30950643030009	222.5	8.047707298702484	0.6503916150841436	273.0208835032196	1.2270601505762677	234.0	3.8795336128247193	11.944236166956303	14869.911189554528	5.2660759480077335	3.947884269406501	4.721559387376538	19.230583379262985	2.5696563955783094	7.226686125066563	6.275522118585499	2.8436127424427293	16.386970636820255	1.6685871337334943	7.971613952970269	1.366719615558994	14869.911189554528	0.03159471108189056	11.3216366649607	517.8885705388162	1067868.4893095905	11849.54535109247	568.3324699424418	307.21411966023453	0.30795329853869285	13.35464517713413	4.784180488279025	119.59409011406193	0.16772940885403273	0.09754673168189128	0.9419557740440914	0.8470660771477273	-0.5413922987067946	0.9984055360740514	0.09746057614847628	21.270689719660215	0.004715070976088133
0.6720330796970062	0.4530383413001459	5.567845972788522	12.290010502885286	14.142135623730951	14.317821063276353	9.433981132056603	14.317821063276353	386.4583333333333	8.259293607762551	0.8268355441988943	310.31309599662825	0.8029665017702511	396.0	6.450882651007888	11.067127272995911	30763.766982498175	4.755897881274005	2.538752206522518	2.868475516501601	14.009273260159695	1.4554772190974126	8.626147156632872	8.454336528558029	4.884751788404268	9.124521471755427	1.0380467870035217	8.81398208863813	0.531267797346398	30763.766982498175	0.0424191409039894	3.275865490948408	323.4662039939575	72619.79060676183	956.5865121133914	164.7320721437785	51.36402204573649	0.5247373172830186	5.512023678221437	3.808772860512282	19.45644977037808	0.2721089222773257	0.18288605586055498	0.967968920844728	0.8822298580903032	-0.27968215639008576	0.9637738258031587	0.19082247501731123	17.17784925808059	0.004025673458433436
0.3597464077825927	0.32461481579952334	8.445349570899877	26.016525308923615	28.160255680657446	29.154759474226502	11.704699910719626	30.331501776206203	1295.0416666666667	9.359351522870178	0.6996443273828211	821.2258946469559	0.6341308668166064	1314.0	4.0446939776247905	6.433136392216541	37369.08456133918	3.93464625674314	1.2970175440876073	2.9170040102239776	8.133029733144364	0.7519787010302916	5.249691453019177	5.214509013466541	2.725786584765549	5.407243148378814	0.5276252341644989	5.3328399144855805	0.2507394361119864	37369.08456133918	0.0755915106950323	0.879921201627981	151.5281358839572	6007.6373809840625	29.797169273854927	43.73965602170577	13.621852043520867	0.527405443982392	2.8345017525558722	2.9861085935958593	5.291553524375	0.38703099907964095	0.30146378322715245	0.9762628671861896	0.8971629698405023	-0.11205550818693508	0.7403848618397103	0.300406123696609	11.999636298192188	0.007865305088712764
0.6998643449304336	0.5294104566222844	4.5205396862462575	8.538818283053867	7.280109889280518	8.602325267042627	9.219544457292887	10.04987562112089	149.875	5.976014464149504	0.823764255449873	165.64079718599942	1.1051929753861514	158.0	2.7173411849104077	4.622535140165497	2138.113482999922	3.496563192585194	1.103016263337652	3.434488791708044	6.185319886639113	0.6443678488790004	3.5929030399684456	3.4088843243362015	2.383963442770163	3.80135644386895	0.46259816354482086	3.678636135370717	0.863174283758529	2138.113482999922	0.10214709181220959	0.623411561840705	48.11685585880352	2514.133486981257	103.37742723898242	28.941219283065685	15.585845344520429	0.30666701337878155	3.1870682361717746	2.9838638855159947	5.135002280406862	0.34194110186181587	0.24777919441671606	0.9473271002633612	0.8454333889067883	-0.2167700370891031	0.8868688522100705	0.27430922081734654	6.6900939150189345	0.013850430438292956
0.6957284557615956	0.5769275286871371	3.977201058390156	6.893761972913166	6.324555320336759	8.06225774829855	7.0710678118654755	8.06225774829855	89.625	4.796186371802888	0.8706719834931277	111.23693152471893	1.241137311293935	96.0	5.66079006803305	12.353437364034548	8008.822763520595	5.044466964791228	4.290354101142459	2.3368573917935334	15.706743846168258	2.344453024457977	8.707315805631579	8.308519164447349	4.434349139987585	11.272394706180673	1.775489047190024	9.133741682355934	0.5349863488236529	8008.822763520595	0.03385416666666668	7.607888581004703	472.76660427804916	201229.24448159875	660.2207643461229	297.0369846575755	231.94396917770442	0.13237540920085897	12.416210442331176	4.364325405671355	70.56841352761315	0.1522282870485198	0.08076138023356591	0.9121584562587978	0.8046842386530446	-0.6561618066403412	0.9993026433527562	0.09641586121891974	21.362777280275814	0.009386031686403321
0.5247016850551349	0.4198851291801242	4.948510966512354	11.785392295685519	13.341664064126334	12.36931687685298	7.615773105863909	13.379088160259652	246.875	6.183815196581996	0.8159633383819712	233.23741548163432	0.9447591513180125	256.0	9.098060677874951	17.62129323281443	49355.97016300318	5.3853818147968955	5.364374863957549	1.8517644917481157	18.852342574615083	2.673301483462516	13.53456433916171	13.811080971728263	7.359798199424621	11.492544375190462	2.115855001189743	13.88512723921647	-0.1522580517442296	49355.97016300318	0.02606201171875	9.612326598323289	868.9180093036921	316225.83129663917	-2550.2493913715516	368.83132552610635	211.92943468568703	0.27341717210831906	11.486748431669675	4.6224979741686045	70.02613522775825	0.16932750648579933	0.09255779464397719	0.9227274232408551	0.8212006575177568	-0.46086097510402657	0.9961266810641393	0.09618092707155489	28.800318291116596	0.0038331964577925435
0.6551917222654279	0.4176472377804115	3.5166015569014126	8.420028288922513	9.486832980505138	9.055385138137417	6.324555320336759	9.539392014169456	104.375	5.516732836142765	0.815687977675568	131.42895520121454	1.2591995707900794	112.0	3.2723716935279614	6.184792293320527	2560.9600286773093	4.074689191712092	1.9530857914355595	2.2400581653469773	7.463503656808539	1.0222340594096921	4.631133326787156	4.43593627223941	2.690112192912133	4.773391463896406	0.7766305680533079	4.781810801543877	0.43593611559820006	2560.9600286773093	0.06552933673469387	1.41831865128303	108.70157965531794	7200.572985308321	46.05283633581348	54.902466049786426	44.879961181314314	0.12225770667797221	5.378890811798231	3.4718563241909375	13.490261303281487	0.2690728671266664	0.1794619296146438	0.911185390301688	0.8066647281930428	-0.413287866679398	0.9820562881533472	0.18054382359232307	10.300838331662536	0.012618677028379781
0.7705322945134029	0.5584680160995923	5.4702984665817835	9.795186669394258	11.180339887498949	10.0	9.055385138137417	11.575836902790225	243.16666666666666	7.547507659555454	0.7897629048390696	238.55585918421752	0.9810384887630604	252.0	3.355071225056837	5.723570154745609	5039.396807486565	3.7462280091172957	1.3621805750246372	2.8556526182681123	7.160321078521661	0.7485018717016032	4.377810224777464	4.1632919532731005	2.3241366573574593	4.8361844211642016	0.5315525577702807	4.471868332019061	0.6656582280473575	5039.396807486565	0.08834089191232046	0.8323840147488288	98.65544776695258	3654.901347515904	77.5698829968249	37.1336066296144	20.719986571188905	0.28951602561290585	3.5816183626696674	3.2116364287780126	7.462265889703602	0.3391839768967691	0.24879571687567134	0.954616510373272	0.8593694164987605	-0.18779574906994412	0.8721015362376426	0.25138143389418066	9.723253948895842	0.009768252308435255
0.7471632734333196	0.3605826360391504	4.582514845801183	12.70863981731953	14.560219778561036	13.152946437965905	10.44030650891055	14.696938456699069	346.9166666666667	9.495428926793483	0.7490857058022085	318.73962536829276	0.9187786462694002	358.0	4.745691328367403	8.141793994724962	15039.867228460898	4.307837010042273	1.8263074421702008	2.35300366579465	9.833449612364834	1.0662850353431952	6.352924572625771	6.232863281279346	3.766097759432531	6.067351852932303	0.7868619834250671	6.481574061455796	0.2529040296363675	15039.867228460898	0.05636528198245997	1.6511516886642623	153.74016457115067	13396.611171370845	127.56861330125379	73.61957701325244	35.575978963389154	0.35379609988080607	4.716607020972737	3.5354102141397323	11.893627801067915	0.2853757040658086	0.19110632127129273	0.9507476672118548	0.8530674261324698	-0.20698627717552026	0.9094980007356581	0.19577482019892695	12.007857050891177	0.005486913999954038
0.6401185736878594	0.4781624034853917	4.2055906023992655	8.795318435209744	10.04987562112089	10.04987562112089	6.324555320336759	10.246950765959598	142.29166666666666	5.630046691876997	0.8427190492158778	156.40631752639558	1.0991952036994126	150.0	4.064762341431713	11.282570534835422	9222.009503206822	5.0490993390718995	4.3179700942849575	2.2714897631995887	13.664236205134715	2.306116839339395	7.3433389164402785	7.003065149251844	3.3578219847224333	10.306414220412282	1.7474002426673971	7.8409223535699	0.4686511044526605	9222.009503206822	0.03386666666666667	7.55543691300587	421.88157223187625	246717.2533655308	1275.4670530802284	325.60709817589344	189.8007715246155	0.2776771714905937	11.162763343166137	4.431231006855271	55.312558289755216	0.16700755139323217	0.0913541543071357	0.9138119709402258	0.8074429809427663	-0.5428406916010755	0.9979456431762512	0.09591614115024748	19.68897779817909	0.006141611144275034
0.42760964224896336	0.2885380147806665	4.208938586142114	14.587119791967648	13.416407864998739	8.06225774829855	10.04987562112089	15.297058540778355	188.20833333333334	6.237593075686059	0.6527361828476199	243.31693453192622	1.2928063822816536	198.0	2.3085002407832467	3.396773405824239	1606.2416014968749	2.8345162218452806	0.5404102083605404	4.332359748865579	4.44037313420838	0.36992034646661925	2.8064969933486155	2.722460001210674	1.9686962274018625	2.4716769068065174	0.23725048328296558	2.848215462476687	1.06456968912322	1606.2416014968749	0.16865625956535046	0.2359059470164678	28.02515072942125	473.5115763231031	33.77419962833461	11.007887050545081	6.383590656570959	0.2698503857864373	1.9411968654346405	2.443265994802941	2.503357267017579	0.4612259227904711	0.38898482883800045	0.9546880161052156	0.8621034562377589	-0.13234327835320114	0.7303826407608562	0.38342104052703796	5.1828362115165865	0.029462778351487674
0.8103963271471835	0.6059956484541749	4.865367315701146	8.028716589157263	9.486832980505138	8.246211251235321	8.246211251235321	9.695359714832659	161.91666666666666	6.506442435558708	0.8442574302429324	170.1650122545227	1.0509419181957143	170.0	15.316291397151588	28.018908516656758	81217.0229009918	5.898801637122883	7.4956782835214035	2.402898803321736	33.82869322864704	4.223104947227086	21.247531237461114	21.149930781468232	9.537188597615168	24.29150463103187	3.085986005505834	21.857428795154426	0.17050216443312594	81217.0229009918	0.019653979238754324	26.289609848359945	2699.0760229127127	2785598.127974137	2505.466909845273	1038.5224431583613	596.9589423780088	0.27093703227288307	19.296991095864712	5.164993513015919	212.76940886829746	0.10802452491244541	0.045543115105897584	0.9472229396795626	0.8479279641860917	-0.6742035035329661	0.9998106608635068	0.052215792373477316	50.87433236557438	0.004678755336121233
0.6131739586582825	0.43719311200623595	2.8476456939653145	6.513473373122807	7.280109889280518	7.0710678118654755	4.47213595499958	7.280109889280518	48.958333333333336	3.993892252813028	0.8271043493631162	78.24829859458153	1.5982631202297504	54.0	2.826761028596279	5.936534319993261	1026.8555831502001	4.002495085809931	1.6477547976245277	2.7338820478344	7.1270242787029225	0.9757562000862774	4.1875352840325055	4.004763296034945	2.4209178994281295	4.706106379274793	0.6667351467087174	4.360716011437928	0.6762719818916852	1026.8555831502001	0.06790123456790123	1.4803923773939172	88.15328371115848	6482.27439892229	71.04140204096369	49.10235740725003	63.44946190396855	-0.10983706191040968	6.5072824339902136	3.4682163777875683	18.578591894453886	0.22803164993396646	0.13860368283996619	0.8818194992161607	0.7764841576625449	-0.5898854624456791	0.995213641754182	0.15478292852520042	9.567753264551177	0.021215725526675663
0.5375475774944573	0.27621297821821084	3.7001932671843853	13.396160061172788	13.92838827718412	13.038404810405298	9.486832980505138	15.165750888103101	210.66666666666666	7.201073388611431	0.715029534916055	239.45506390991804	1.1366537843825224	221.0	4.828289528353259	11.561090631075226	15855.958094987613	5.126347262562647	2.986744232418137	3.6094977931778383	16.06799429846244	2.120680028520288	8.001063806408352	7.491078859183581	3.4902803341048436	12.577713964357597	1.3422607925874661	8.47032565604186	0.9330146307391799	15855.958094987613	0.03429495710571037	7.72939468518326	514.1787512005128	418757.53975934867	4537.239415432507	348.1663102037263	216.06248066480526	0.24827920458504993	11.427013548467983	4.637007082526022	77.4709850023485	0.17815676701403316	0.10347605596017034	0.9346267118854202	0.8358391936388767	-0.4915239708116791	0.9967381127616033	0.10538988450024736	21.927292492500207	0.004782683521748544
0.7500628102607931	0.5274869676525273	4.399945537184875	8.341335060401455	9.486832980505138	9.219544457292887	8.246211251235321	9.539392014169456	156.625	6.256525216731599	0.8534045809590894	164.65308695972584	1.0512567403653685	164.0	6.302974402206801	12.323810051547824	14467.447285065122	5.0273775646738805	3.555781441919189	2.319518589444924	14.608313922016087	1.9472640568286448	9.100601911799034	8.925236676930844	4.4450731222724755	10.163240799743612	1.4455936225881287	9.392344860688645	0.3560466614000923	14467.447285065122	0.03428019036287923	5.395186825064143	528.1011701812769	130602.05975157316	680.7709048988194	233.73552059429156	129.29314717319528	0.29755738093419787	9.340889703717588	4.286024439066429	37.367830386471695	0.17751791298822345	0.09453156548155975	0.937279460230999	0.8305509024268426	-0.5058562995554678	0.9968834105933484	0.09443104093276625	22.402503323555436	0.00566210277286023
0.9595581061968507	0.7279668354939705	4.207839736676497	5.780262961871356	6.324555320336759	7.0710678118654755	7.0710678118654755	7.14142842854285	89.04166666666667	5.546498181013077	0.870296403073536	110.80153820324487	1.2443785291894605	95.0	5.6860328336892225	11.457121431549814	7024.552256258169	4.806455150723866	3.454147620776653	2.7911303200019204	15.380998921826913	1.9268102966577478	8.26219317768856	7.9263349487028245	4.058199135630838	11.322799786196075	1.3570437958674302	8.598991529768671	0.5758731406548722	7024.552256258169	0.04354570637119114	5.678819223589975	407.1773275900842	131735.49582036232	1019.2940746711465	222.87113830546306	155.63808983791444	0.18377510612584247	10.024089139843882	4.315015707309626	52.13871934865911	0.18329098944055616	0.10395140384623322	0.9380900103240136	0.8345797731260567	-0.5999759565726112	0.9982868660754618	0.08830755956849284	19.753065069532884	0.010366178884682739
0.450247863419394	0.3223144740047393	5.652404262831984	17.53692346670374	17.72004514666935	16.492422502470642	10.770329614269007	19.209372712298546	479.4583333333333	7.895962321832791	0.7329401612429488	404.1874761739341	0.843008553765049	492.0	6.245373648388733	11.839250611621772	41298.907729565166	5.0290157535124145	3.453112534358114	2.289191638428518	14.549081316082422	1.8196364247813877	8.902718639432962	8.683050737021706	4.731848280060536	9.817233036021886	1.3701213064629114	9.161924981631037	0.2918592086999361	41298.907729565166	0.03399101064181373	4.682470196127782	425.6334926160593	95223.61634734583	330.1661436345326	195.33757546921504	103.31481300136254	0.3164442927244998	8.11638312673958	4.273155011195358	33.5384682835723	0.2048053827429141	0.11899681949557793	0.9470967268869577	0.846847431080398	-0.26895239267046595	0.9655356517411533	0.11870422636102569	20.062947213280527	0.00271084064860419
0.4971407098557538	0.35885509489692874	4.242299271990086	11.821761296738922	13.152946437965905	13.152946437965905	7.280109889280518	13.19090595827292	194.16666666666666	5.877078802806064	0.776786594507164	208.75274056478315	1.0751214106340763	203.0	4.420826412856172	9.075107755835312	8960.910037698937	4.64309787204742	2.684004973229997	2.267959639771284	10.421408807617793	1.4599575076742795	6.40863196199863	6.143790095068479	2.7690244065979814	7.652384401019811	1.085417224061294	6.643975765971192	0.3397267144607061	8960.910037698937	0.04506297168094348	3.071850354462081	304.07055698378923	36773.80247969924	119.63083751950691	126.30285344295145	74.57638624159216	0.2744362079073538	6.9696136184593875	3.918377721189167	22.346032252404765	0.2264631876136171	0.14001143768468974	0.9345162627047991	0.830491939849111	-0.36826531555366554	0.9831584546894218	0.14808566890702346	17.061212674389854	0.00578901772032534
0.8401482416263303	0.586471205419863	3.944189306001311	6.725290635842233	6.324555320336759	7.615773105863909	7.280109889280518	7.681145747868608	102.58333333333333	5.650241102128877	0.8790731963248202	120.55270439680923	1.175168523770683	109.0	7.681381726865784	16.210718369890845	15729.688432661105	5.209582751847812	4.3085948119905915	2.371436157532912	18.877161763609205	2.504828179452104	11.616010959109586	11.480747529181718	5.693634970060511	13.183526793548694	1.823919299879924	12.012870938687032	0.2645653729242758	15729.688432661105	0.030552983755576132	9.377357587397496	798.7378974620001	324355.39976612583	-143.93408459789163	366.86031734864264	267.32849673418366	0.1631667394155481	13.448130290879458	4.5769535016363525	77.77960355682272	0.14277746652704895	0.07301810992151846	0.9237008521737546	0.8153655520452402	-0.6545715782447417	0.9994173484204452	0.0784001838259272	27.813726694871928	0.00820245063952376
0.6229890626113869	0.4414537957435483	6.538998955302965	14.812419823662895	15.811388300841896	13.0	11.40175425099138	17.916472867168917	541.5833333333334	9.227975540950071	0.7479432870130728	429.59476765913166	0.7932200664578519	554.0	5.043342485555629	8.59655985969436	26479.192869216506	4.409208223821873	1.8272226532292946	3.318301488355588	11.462393301769682	1.0947751010488507	6.775869956483636	6.698820067844403	4.07261557019172	7.389777731577961	0.7726376877703927	6.913492389541367	0.5842918167159681	26479.192869216506	0.05333055298518162	1.8839633530688331	163.74312444039518	23522.486824268843	337.7995775361217	87.9287100670143	32.141277814310236	0.4625667789949829	4.341783253867016	3.5265345982842047	12.670857436836659	0.30763678165270825	0.21532431132989138	0.9682235375024952	0.8824525117882782	-0.1750179295402271	0.8812671855822589	0.21823396604466982	12.238574693289694	0.004635637933314988
0.5999316629902809	0.40889367091659323	3.4403030740429874	8.413686292407167	9.219544457292887	9.055385138137417	5.830951894845301	9.273618495495704	96.625	5.047636809282362	0.810562316271715	125.62923637013209	1.3001732095227125	103.0	3.4431280120229344	7.1379502196271485	2950.1076065159687	4.229195540446911	2.015524678289307	3.792154979279759	9.954078172859404	1.1744961521387287	5.145683885311915	4.830433426561607	3.1008563638194775	6.853221809039926	0.8148850062595464	5.35180543578381	0.9613028450658013	2950.1076065159687	0.059477801866339886	2.163758774926411	122.43159216513935	26904.99221365637	519.4476717002835	99.70313390186158	57.327709075349084	0.28502622263521	5.977817777927326	3.638209246423072	19.876408228391348	0.24552816084646725	0.1550677243042315	0.9391862154182414	0.8381984010747543	-0.4669517222955643	0.9903946348656271	0.17736335890714922	10.5721855108381	0.011378128533684464
0.47573248576666555	0.33957547385606274	4.939866712592909	14.547183447903517	15.033296378372908	17.26267650163207	8.94427190999916	17.291616465790582	319.9166666666667	6.920567742574833	0.7568195637377828	298.8934182727969	0.9342852355492479	331.0	6.042379663966032	10.500683872190082	23097.880809729315	4.645280549502124	2.120791573089722	3.2548955120466356	13.876822344692936	1.293264103649268	8.188376901166958	8.126428556181548	4.79079150701211	9.086030837680827	0.890559849192858	8.353569132409064	0.5573325312935237	23097.880809729315	0.04674108487509241	2.732600974372901	256.5725371385118	43283.31122509267	653.8382194576128	115.04638577321576	59.843804414914786	0.3216622377394787	5.945635406137237	3.8890739959771348	22.963018603792364	0.2593148786701898	0.1699538002335512	0.9617769049965106	0.8718932425664445	-0.2808258233021748	0.961600281865284	0.17223405474137896	15.57983869956369	0.004792935082270866
0.46116632424011456	0.24200579604065697	4.921598348202657	20.336696181341992	21.095023109728988	21.095023109728988	11.045361017187261	21.18962010041709	602.0	9.37859942513746	0.7090078317370234	486.29232976510366	0.807794567716119	616.0	5.715032170712105	10.304049324428451	40012.84657399243	4.676446552593618	2.7236046968960004	2.1038820337793003	12.397614664234855	1.4404011026192196	7.877132730680179	7.744798030208692	4.599177757691199	7.798436906543656	1.1120043359056564	8.05952354441469	0.25158993036385985	40012.84657399243	0.04183884297520661	2.906699706221749	253.01705978121748	42286.58891937654	120.13757416439931	140.3394241485553	51.864168946025266	0.461980508397241	5.604684278704143	3.793531958518806	18.161080511358517	0.2609138680035368	0.16885070793929924	0.9560536468672111	0.8621929100742377	-0.1921827851011909	0.9073250012446946	0.17822462664899097	15.19280329256221	0.003319938708490554
0.5795369095487362	0.4297987110641136	6.298795249708214	14.655221357256735	16.278820596099706	16.278820596099706	10.44030650891055	18.35755975068582	416.4583333333333	8.493241694137204	0.7294553212496654	369.714484573421	0.887758642297359	429.0	3.215532807379353	7.620788405649998	13710.753620264404	4.691735591735858	2.3880915713239883	3.442011625731804	11.558816048148007	1.4095153821789952	5.365675634004415	5.140634882390784	2.250697720245438	9.30811832790257	0.9813291832611747	5.653299801764893	0.7582320501638199	13710.753620264404	0.044245575714107185	3.169323639286293	223.40786048375597	66792.90547512851	1000.4604842371537	141.4964825609632	66.79605977578949	0.36221751744753017	6.329007935019121	3.987258928168907	24.847938844618625	0.2445770345001159	0.15382673569979904	0.9597408106368395	0.8677511878606303	-0.24519145234208775	0.9488741048639049	0.15281800208522112	14.306753339505605	0.0037512923091860767
0.38743371977339497	0.3270811642579973	5.512475148445989	16.853538970828115	17.26267650163207	17.72004514666935	8.246211251235321	17.832554500127006	381.4583333333333	6.529629294813811	0.7308386775327836	348.038540973498	0.9123894028797327	394.0	6.177841927189845	9.616404961963356	24323.83182243612	4.2392415361941636	1.8062905699051424	2.375209555806124	10.793029081192417	1.0325448090092677	7.757536782338812	7.657010224724982	5.3482413780565565	5.4447877031358605	0.760182638579116	7.857201395059708	0.40848361453727167	24323.83182243612	0.0582854492514623	1.5562368331886245	147.6324215085654	13263.351620353318	201.5945592889225	74.73291359012491	28.00552977235316	0.45933154331156295	4.195574852643659	3.428538015467392	9.783151349582388	0.3070833071851253	0.21400554820267487	0.9536270687941035	0.8568620382389339	-0.18596441508904393	0.8883130092995889	0.21798334117160062	11.658621403003565	0.0055130677356154826
0.8839213234991876	0.6210002552303444	4.460082344685119	7.1820942215728465	8.246211251235321	8.246211251235321	7.280109889280518	8.602325267042627	133.875	6.348406229828539	0.8493691021296277	149.0003614564443	1.1129812246979967	141.0	3.4294377565228378	5.989515708515003	2993.173914297081	3.848310808118335	1.3828883352831038	2.559933053247416	6.87270635136871	0.8314237610909502	4.496474563084466	4.265450024123327	2.869420704524552	4.003285646844159	0.612320353454075	4.60740532071371	0.6660652857521692	2993.173914297081	0.07861777576580656	1.0099002928753638	79.86167443014364	4831.64001646159	101.99640018039858	45.271379594416054	26.504036021371647	0.2734232920836409	4.183099535861064	3.2575280573887073	8.056295998003195	0.2950371526873322	0.2008962079505866	0.924398622232476	0.8179001387329384	-0.2785346423509401	0.9420072283552602	0.22881934591803096	8.668356363206	0.010286474708974893
0.44103978062865173	0.2515473431128273	3.070883082131566	12.207972638988174	13.038404810405298	13.038404810405298	5.830951894845301	13.038404810405298	123.29166666666667	5.384201574619927	0.7030251125915277	170.3998081606027	1.3820869874465918	132.0	3.157896831622987	6.986914427568666	3460.1289048661824	4.427733012680339	2.108133587275069	2.425308455427331	8.173139179852855	1.2138955946717724	4.8997577221649244	4.67667156825409	1.8390260240972973	6.334113155755558	0.8560860342308106	5.119872826949684	0.3027609324262981	3460.1289048661824	0.0540633608815427	2.2054720282229305	218.13809250666984	15850.41932862996	-17.525471501056344	80.72081514596317	60.04604052418745	0.15214615662379127	6.380914083764954	3.729413223405508	16.948092364437915	0.2303713409678192	0.13964754480535174	0.9256243703950134	0.8173121291519696	-0.44637663293012264	0.9891510937214536	0.14248486481477285	14.5858847216968	0.009796148876306865
0.5860200990733346	0.3762429552301751	4.866919559192739	12.935576577680482	15.033296378372908	14.142135623730951	9.219544457292887	16.55294535724685	318.625	7.580507867623024	0.774874155840875	291.1428845721855	0.9137477742555842	330.0	3.3174684880413636	5.7989813359476745	6692.990210280783	3.786866548671106	1.5598300972658246	2.4267423980124594	7.17831509584996	0.8183539434949594	4.396231620513603	4.213922950146118	2.637358248080534	4.540956847769426	0.6193531282880014	4.50353067226175	0.5874694404649078	6692.990210280783	0.08530762167125804	0.9549360547987094	87.06870126488171	4420.389584361179	103.21552013879946	45.13399359232182	17.485483984139435	0.44724294383275554	3.2901537858989913	3.065493430522979	6.03401872506084	0.35150418882167334	0.26090190998947727	0.9572752070635643	0.8630538891228896	-0.1801995702030657	0.8551756280202909	0.26737651340060664	8.951756507306957	0.009762418339000122
0.8174343400244624	0.4599789213699353	4.107638017684397	8.930057067508217	10.198039027185569	9.848857801796104	9.219544457292887	10.392304845413264	175.04166666666666	7.299735305359365	0.7963278950303657	190.0289732852015	1.0856213660663736	183.0	2.9239824931423697	5.294212808232594	3091.1638851016187	3.7204042381861804	1.292078104559705	2.940435446624784	6.486182275667549	0.7670070264362361	3.9987606793983614	3.8119692303943222	2.4734671326238664	4.012715143043682	0.5389101723361861	4.10993989366232	0.7591232557895791	3091.1638851016187	0.08561020036429871	0.9015189584145955	75.68690852867232	4726.994626798701	139.19436258552668	43.23425590733447	20.852882703703095	0.35782060308248664	3.6658458961027427	3.1489595714932124	6.654315863144376	0.3266002740216483	0.23224985289616518	0.9386811423788284	0.8361619629555876	-0.2198365019603014	0.8988541319980918	0.2334743580209546	8.370757908729557	0.010470226568354536
0.538601264043688	0.44709497578217305	7.602268801058667	17.00369991355602	19.1049731745428	19.1049731745428	11.40175425099138	19.131126469708992	738.9166666666666	9.158214266860822	0.7746360413361624	510.2504542038187	0.6905385643899656	753.0	6.745392662651121	10.449756015098362	56154.97488409742	4.501109227254305	1.9580462211564527	2.7886135349703904	12.904539587783686	1.1484730217378587	8.518831783614099	8.462149574020481	5.340885653586334	7.563653934197353	0.820878626492064	8.635681782353894	0.3509983666069304	56154.97488409742	0.05018438860758824	2.004504888565133	221.3224751142354	29415.54865893488	286.3072908232728	97.76445219765361	32.553489502260895	0.5021051317852657	4.449355241329512	3.5554779349688013	12.09507232289105	0.2972886830833341	0.2045482026950997	0.9693245836418203	0.8826737943177068	-0.15599209026692448	0.8640455846979106	0.2183518089534407	14.318219654543936	0.003939732735424758
0.5513222902915038	0.3904062697633728	6.292071105624468	16.116726581871045	18.24828759089466	17.26267650163207	10.44030650891055	18.35755975068582	586.9166666666666	8.885510611119106	0.7700232805186596	440.248512331184	0.7501039539932143	600.0	9.683428978612316	15.710905585199223	101383.49836082468	5.144614633084853	3.643915092311657	2.234051575192633	18.874997234814515	1.937499195676628	12.79304557949649	12.808304197758826	7.531633653804971	11.343363581009545	1.466893151918419	12.998942159577492	-0.008282251181254049	101383.49836082468	0.03146111111111111	5.310482068966469	576.5019636618179	120178.80410425179	-284.1592046231954	230.7160825561718	87.5806715999562	0.45450153141351757	7.157799750453104	4.197226366653921	34.42778074818461	0.2316846652904316	0.14426500355798055	0.9636587580362375	0.8753756324559314	-0.2508283396824703	0.9591722585693658	0.1475169325953081	23.252051609399636	0.0024936628624267045
0.16587828822913356	0.11480328865370039	3.324445995535238	28.957759263877	21.840329667841555	18.027756377319946	6.324555320336759	24.677925358506133	174.04166666666666	4.803463537643252	0.577168920318718	261.18606951315144	1.5007099995967523	189.0	2.737912648051926	5.104395221514807	2839.347480820523	3.7419769527982285	1.4003312776038506	2.8171714374934926	6.531934553376894	0.7642374589520913	3.7602185496891147	3.6911053138391714	2.0439591030361677	4.487975450340727	0.5498577416595264	3.8759518242650968	0.6873275236097828	2839.347480820523	0.0866997004563142	0.8837590025978183	73.43293898566219	3839.218054359736	95.91005632602284	37.42751033720819	29.77891136668664	0.13374759289038105	4.263988468963545	3.4054924426317084	10.614881931336157	0.31732623196663073	0.22837608799499937	0.9321053548355286	0.8330868809978351	-0.2640581340971456	0.9271033740720424	0.2219524368891701	8.455977187931792	0.011547009384055375
0.5257065098247168	0.3095790205711349	4.416575133798293	14.266390292372717	12.165525060596439	11.704699910719626	10.44030650891055	15.165750888103101	279.125	7.499934248400483	0.704793436805065	293.0587980287342	1.0499195630227827	290.0	5.628989095210548	13.743778552524068	27974.209753288913	5.358565347588799	4.224306867040992	2.6975447335245266	17.825571723433665	2.4273392766181265	9.356912487655238	8.952167950978406	4.269410413419465	13.5561613100142	1.734922851819192	9.821547345134594	0.5037363234252967	27974.209753288913	0.027895362663495838	8.910980951081845	570.7618029860906	315703.4340456037	1390.7194233032246	358.6996223576443	252.8495980919962	0.18412635611896486	12.890397796432543	4.772238509094634	78.40661267730637	0.14122452861658014	0.06855151619014752	0.931050084958702	0.8242610010135458	-0.45983495748956993	0.9963297804504522	0.07892756583694241	23.325753999088143	0.0033220224980526425
0.7303151243953077	0.4633812831076332	6.917434904159857	14.928170723186268	18.439088914585774	16.1245154965971	13.152946437965905	18.681541692269406	685.625	10.902268858698168	0.7352331904942824	511.4267622826717	0.7459278210139241	700.0	4.600149705472774	7.1529445092573845	24743.32284400621	4.0204412386240564	1.3969112787204212	3.3029624068870067	9.586782666937987	0.8120682667329652	5.857149239373788	5.82803733680838	3.5466366284109005	6.040146038527086	0.570235105890808	5.945385106354845	0.45573224026082754	24743.32284400621	0.0712204081632653	1.0414068505690528	115.5151750769712	6867.898256044247	121.18952793668807	44.830633524838	19.506291869649424	0.39452939423447325	3.4024721069154755	3.211374935878083	7.551095571925334	0.34990364108279615	0.2606704270522122	0.9716649120084127	0.8881465856639885	-0.118264668906613	0.7674316392263832	0.2700807548616506	10.448618257672804	0.007079127767370777
0.7261977889200836	0.5647441297841203	5.822998388328968	10.310861293157442	11.40175425099138	11.40175425099138	9.219544457292887	11.874342087037917	295.2916666666667	7.4877246729526075	0.8366792080578098	256.3062964199228	0.8679767340310633	305.0	6.7055374272184265	11.368272836747268	24071.441036127748	4.636186030432646	2.4527696919194373	2.4268090001923777	13.344516203995438	1.390287004126677	8.723550990640543	8.354996156835613	5.4180760025715635	7.926440201423874	1.017726819769108	8.883848124292806	0.4744963933920675	24071.441036127748	0.04552539639881752	2.822415609195212	270.99123727018616	42249.40371484014	500.1773953878994	137.80527699261071	48.429348282049176	0.4825725074795154	5.503779101404041	3.786351585573186	17.18259976388777	0.26037884019734775	0.1686467256006705	0.9604125976634976	0.8668306424011234	-0.28876865855794936	0.9655117513376484	0.1819175575350131	15.7672079263416	0.004543230706745129
0.7597851847963911	0.6009636435397887	4.291257466395454	7.140627411533818	6.708203932499369	8.06225774829855	8.54400374531753	8.54400374531753	107.33333333333333	5.425342917434398	0.8489635383287234	128.65248050233848	1.198625594742284	114.0	3.3426708338686826	5.9122182034209105	2499.4512146915495	3.9426025303103307	1.5015722636497197	3.4428498568224772	8.214270801410926	0.9128883103739023	4.544754233461751	4.291161964788309	2.9306122390450438	5.283658562365883	0.6410134371052061	4.6824150451651585	0.9193213525834801	2499.4512146915495	0.07463835026161894	1.2702196126205239	85.3888545727879	9331.611432531878	251.9266708762414	57.63514556343388	33.83156365598133	0.2680409651528014	4.651945335385128	3.43007930485434	11.540137029770134	0.2815357503785169	0.18620419286142703	0.9409375605362056	0.8386239429926228	-0.3652253587574502	0.9723783719389233	0.19794163924948954	8.911772127462351	0.011234444097987375
0.5734661086960557	0.4720912240898808	4.824876071467231	10.220219790717035	10.295630140987	9.848857801796104	7.615773105863909	11.789826122551595	189.83333333333334	5.860949673400915	0.8161657091694843	195.7134906240224	1.030975367641909	198.0	3.677705497837262	6.4087049354071315	4996.661804428328	3.9237912252081744	1.6135915310065743	2.163484281505778	7.347197518686885	0.8592862210269543	4.920214562777707	4.7951970077346795	2.9482635553243246	4.398933963362561	0.6544988063268499	5.023511289818203	0.29389280720584626	4996.661804428328	0.07295173961840629	1.0271543351611276	108.03914296552179	4278.474199798823	16.415949731924208	43.46883433590918	24.20935881734798	0.2891902566549171	3.9393131443088674	3.2565749479417594	7.878025741410496	0.3127134559393289	0.2196802994125685	0.9425684370010603	0.8411948617214909	-0.23118565403034225	0.9126261666720664	0.23667394151632257	10.158858484886663	0.009383484226585278
0.6742044777575283	0.4924294016161982	5.315164262892368	10.793758953968862	12.165525060596439	12.165525060596439	9.055385138137417	12.328828005937952	285.6666666666667	7.2772006186012215	0.8289841144649844	253.03326974185165	0.885764071441721	295.0	6.4095073759031225	10.34260379146369	20941.57813867361	4.518511589334581	2.207307925509838	2.86457809738526	13.223611636430531	1.264816000831605	8.282329128346722	8.06549305136165	5.577857100308729	7.645754536121802	0.9218319012368809	8.42546143959368	0.5866765231403277	20941.57813867361	0.049261706406205114	2.3914246798194463	186.56970963189494	35706.31146675706	576.2243850772376	113.0468933983675	45.35432247849402	0.43153875965993393	5.407614532010911	3.6810964459730773	14.391530122957342	0.25594077626993234	0.16156584669977975	0.9580312104946007	0.8611796923865876	-0.26585377030477864	0.9538635906619249	0.1732264690017738	13.022510838216432	0.004706123228575456
0.8245205549115006	0.46749612910410593	5.041258965929877	10.783530925894036	11.40175425099138	12.806248474865697	10.44030650891055	12.84523257866513	259.9583333333333	8.891242902923478	0.7123193433973019	276.53188609415275	1.0637546507869315	270.0	4.354445327425887	8.421412724397705	10739.834575265104	4.437411654783	2.2318397706039503	2.7265342588114407	10.312080812703458	1.2802206916503165	6.110278300756369	5.73505177090108	3.659725352313672	6.652355460389787	0.9274028120282222	6.306914070571634	0.753767736638791	10739.834575265104	0.05363511659807956	2.441664180880329	171.49578146858565	33992.374661111906	698.3289416001782	115.04402755317862	57.29342942641005	0.34212465059311153	6.017567957307914	3.8625598402785357	19.450059130668457	0.24855895416154056	0.1584090130327217	0.9387655731396998	0.837029765845801	-0.2963285639183647	0.9651470906994248	0.16328239156082158	12.529704967002719	0.005368986498558489
0.5345588585035181	0.40108319626286526	4.977806263818731	12.41090703923765	12.649110640673518	12.36931687685298	7.810249675906654	13.152946437965905	249.41666666666666	6.634360299888156	0.7534165259834333	254.33099846784734	1.0197033015750645	260.0	2.2583141325910363	4.111778720047553	2475.0580586786555	3.3351921244251534	0.8756844659813723	4.775215080298302	5.907327382662042	0.6142303677388935	2.9795570722809033	2.7306335105793673	1.8519075528355382	4.055419829826504	0.39689538530896995	3.0853612546735887	1.43515947513071	2475.0580586786555	0.1314792899408284	0.6416937248618343	42.3849334523732	4064.545565938067	203.9568646776332	32.58517138811413	14.755747541863531	0.3808144374461655	2.8907630987202566	2.9809912990678122	5.863759221268863	0.3976285248773308	0.3152886536881692	0.9562861926137002	0.8671497830764392	-0.20014920924158802	0.8600800220004439	0.2920824700402217	6.1571760071647645	0.017957487151142888
0.928221259598287	0.5533505402024422	4.156335636403937	7.51121637088011	7.615773105863909	8.54400374531753	8.54400374531753	8.774964387392123	148.125	6.972070720893609	0.8626366440038953	156.94294486911687	1.0595304294961476	155.0	3.215610964950661	5.734792560488597	3083.15759918437	3.8457948675283546	1.3787888229899008	2.7942506693744713	7.29541450906674	0.8198422700394522	4.344011185558463	4.218830935568028	2.4785124033202846	4.816902105746456	0.5898961393436176	4.459970779004789	0.6716069388354166	3083.15759918437	0.0816233090530697	1.0209061693195454	103.79553988903807	5918.515222620728	153.8000873227896	47.43691476322259	25.201130729423614	0.31870522795968886	4.0180687980104075	3.283546009615738	8.299659727768981	0.3123627542784003	0.21741384297449226	0.9504632443164104	0.8507267396609219	-0.27588766985535174	0.9404222174350193	0.2089527262680451	9.909743236758343	0.010528773115479378
0.2161921860157539	0.14621982747924928	3.5774199209835045	24.466038448111235	20.396078054371138	18.110770276274835	6.324555320336759	22.494443758403985	245.95833333333334	5.289366335242651	0.6141925820143477	309.0916350686092	1.2566829140516045	260.0	3.2035640990862433	8.33134771237447	8988.748362311817	4.8535446727619	2.6289555457355798	3.1320386831230698	11.71578425109646	1.5619948775736947	5.5414185327938705	5.308954489915813	2.08623636212443	9.62954788897203	1.0919779300521555	5.879805191144914	0.697139750542464	8988.748362311817	0.03949704142011834	3.864789730223316	287.62294785574045	76486.92527538257	837.9247974974938	164.6454097128929	108.90638883099243	0.22484412843650434	8.195223755802683	4.174011639211672	36.87873046630172	0.20851442223904157	0.12466931680015797	0.940199018625892	0.840610118953722	-0.40338561960546193	0.9898490260992893	0.13399950987699263	16.54141572936343	0.004797968283939774
0.3045245592672985	0.2966376079111698	4.779667767232844	16.11281792922275	15.297058540778355	15.033296378372908	6.708203932499369	15.427248620541512	222.70833333333334	4.906748778450782	0.7312291852069821	242.98991709044515	1.0910679158411007	233.0	6.091069100686999	12.651125437991732	19895.570046086406	5.18833860959886	3.5161368409846236	3.2574925077615666	17.368121190607734	2.0246877256312086	8.880378946031412	8.617787180735375	3.961316225705	13.406804964902735	1.3960013005823326	9.240601313991837	0.7008278135023587	19895.570046086406	0.032253310983808875	6.527582419029704	576.804765378613	261457.5725033106	2564.058061395326	295.2618122851673	160.03533573951967	0.3016010182194146	10.091075917698179	4.466737201011554	53.33953693894385	0.17557165363523144	0.09533153287893698	0.9535956177102173	0.8558326346228102	-0.4761395246171393	0.9964847008721028	0.10485955520642917	23.299291205384534	0.00419526999348782
0.5428544223185063	0.35829005585606855	3.620386887171187	10.104625646170767	11.40175425099138	11.180339887498949	6.708203932499369	11.40175425099138	135.25	5.485340717896796	0.7829395840474097	162.7473989037976	1.2033079401389841	143.0	4.05494698325291	8.611482732111602	5453.633421479226	4.4850839782393885	2.3670999399084565	3.220704548618041	11.67896704336883	1.4527528322107905	5.910463265877384	5.3493236469777194	2.868922761532808	8.810044281836023	1.0309661806876196	6.175540191246502	0.8756899646660695	5453.633421479226	0.055112719448383786	3.2037206364149236	236.47991601354562	50658.01686503367	892.4598073518117	139.47473029939283	88.05193756001687	0.23543408107573133	7.416841177630031	4.0224352261178495	30.25467448978505	0.22069514484700722	0.1331502338214265	0.9424760976768594	0.8426881450488269	-0.4508069216337064	0.9917002058623118	0.1342222767896719	14.950047993866283	0.008054340454111823
0.5254345646293226	0.44325558916915775	6.425510091174867	14.49617387390174	16.492422502470642	14.560219778561036	9.486832980505138	16.522711641858304	448.75	7.61679080822452	0.7621352982502778	371.92470093204895	0.8288015619655686	460.0	6.862478654801222	10.15576796935649	34677.47525629924	4.374409873432384	1.8007776782048905	3.01635228103693	12.829099494088759	1.0446847963842876	8.584804398340106	8.636703890911813	5.6347917164691355	7.194307777619623	0.7404014892845355	8.682500548491982	0.1820924121303952	34677.47525629924	0.05559546313799621	1.6869492168039546	199.6529703000389	16086.146807725727	114.9328141446416	68.74312906191852	33.49475192095622	0.3476061004296899	4.538115936536517	3.5515638051194456	12.195149088444238	0.2911531800691796	0.19709363385684525	0.9665807460995866	0.8772472972382576	-0.18170243622915383	0.887884696808861	0.20838009364142762	13.8139099273542	0.005314172991581074
0.559026618103108	0.2938082864402082	3.4965530363747996	11.900797893548758	12.165525060596439	11.180339887498949	8.54400374531753	12.806248474865697	180.66666666666666	6.652862799159155	0.7212680890563329	214.27562021805986	1.1860274181811432	190.0	4.38896524904729	9.972236554728907	9695.085222765454	4.86809409566644	2.8791028320633316	4.244575980497586	15.025053629239157	1.796422192183932	6.7548384223635125	6.2448430383491145	2.6196781219124294	12.405375507326728	1.1896312965192615	7.143302060696055	1.1180201348477834	9695.085222765454	0.04149584487534626	5.3989222181061	413.5936236302623	223930.76979700167	3377.1416421087056	252.89744783939813	145.1182306889575	0.28511764744045004	9.373307007124446	4.348229861601561	52.87222096753275	0.19139387990375997	0.10830662383483389	0.9521053496110444	0.8568588068364039	-0.4678251944797157	0.9947674309635146	0.10924257461814944	19.660716814893565	0.005687430069368264
0.8854291009463775	0.5946536928950188	4.921372835784331	8.276031738447742	8.602325267042627	9.219544457292887	10.198039027185569	10.198039027185569	192.625	7.327839341577469	0.8357723360444627	192.9913750061632	1.0019020117127226	201.0	2.195068392741377	3.8690253506617673	1716.2912358794465	3.118142861668356	0.7620164927585438	5.2067290308566205	5.6208379343287	0.5586527698899417	2.826795980840185	2.5570500046477753	1.9009085574229023	3.7199293769057973	0.3545537243421009	2.9221160770166943	1.5834007092557147	1716.2912358794465	0.15724858295586744	0.5479868502652142	35.305594195912086	3424.338890098311	183.1317038941688	30.63010954260824	11.268774115834864	0.471423167538798	2.488103719373469	2.8057890688450824	4.853191355958217	0.42731111620355705	0.35193662303536194	0.9618536981121522	0.8769501892782946	-0.21566855036853078	0.8718868031682502	0.343514394234127	5.518280785161455	0.024131552497242824
0.5835720600867796	0.45190111071527617	6.759727832472176	14.95842269954321	16.278820596099706	16.1245154965971	10.04987562112089	16.30950643030009	571.0833333333334	8.729317550421278	0.7822384446598121	425.5441506485092	0.7451524599127549	583.0	6.71644438171696	11.343223203824763	49797.92368269655	4.818189752498058	2.6659451339274645	2.758921462800398	14.469518367771643	1.482133308251026	9.061805111500963	9.017118671881617	4.941340644018692	9.52817772375295	1.0769752068182405	9.242114406401992	0.25186312879114076	49797.92368269655	0.03966294878622139	3.300366822198264	383.36021933840243	57646.27096933608	237.67990299336662	142.05813799541843	53.39842072336653	0.4518661933872346	5.616338158274774	3.8666444928654258	20.68848761019285	0.2683005916977466	0.1786461487603222	0.9685983336026314	0.8828422482254064	-0.21077505750577014	0.9264779784830319	0.1819131692094391	19.003534652071284	0.0033609247795411065
0.8945221958305987	0.5919634848484164	4.437536723411273	7.496301439180136	8.246211251235321	8.94427190999916	8.246211251235321	9.0	147.66666666666666	6.705608023983492	0.8389338881270402	161.04405638989243	1.0905918039947569	155.0	3.0953527692529548	6.562596484310092	3327.0194261983083	4.093841818716238	1.78000904909472	3.166672064849046	8.405843100474282	1.1020508600551968	4.430648575802148	3.9526501346900287	2.470729776579088	5.9351133238951945	0.7782714702841298	4.63299486934142	0.9887817330661428	3327.0194261983083	0.07329864724245577	1.8339946570863248	126.12963246382485	20702.240531949767	529.861362018627	88.96021031929095	43.6165800646168	0.35160304876302895	5.299210098939124	3.6366593385734065	14.495210306246518	0.2606133095473179	0.16783067093995635	0.9406237655816305	0.8382427422348084	-0.3477990661140965	0.9734376201082671	0.1881968559426243	10.712721841801375	0.008882633279699662
0.7066358134093862	0.5537085771250759	4.3517392799215795	7.859259292164757	8.54400374531753	8.246211251235321	6.708203932499369	9.0	129.29166666666666	5.55363408271412	0.8575193463528361	144.1962236682398	1.1152785588262184	136.0	2.0187433150830483	5.258108200992196	1670.6197128519411	3.8827919173650267	1.4291415552912898	3.933890287948717	7.403032265360847	1.0089429511559405	3.257544861578859	2.8192520154894583	1.72195483936265	5.681077425998197	0.6689505275287303	3.5048492801905917	1.2603530214172645	1670.6197128519411	0.08553200692041524	1.6723699516536805	89.13427153634656	19509.904940089877	579.9667215675116	81.62474682065967	43.29394885420475	0.3192123726890933	5.116413202340356	3.6156616884119757	15.578656901055293	0.2891169021494343	0.20036601816144725	0.9375947309435078	0.839706024692383	-0.36061868955985776	0.9719497045647789	0.19058942415667815	8.915848968947877	0.011738569461912587
0.42819333629372164	0.29286321881566996	5.828938323303159	19.903278898849813	18.973665961010276	18.24828759089466	11.180339887498949	19.078784028338912	390.9166666666667	8.522451394882932	0.61955148531615	417.3138962000221	1.0675264878278117	407.0	3.179745773323884	6.199949018240702	8690.089679536526	4.035328625681841	1.2700323006491478	4.050846827405127	8.755157493646864	0.8925131194312236	4.470632439587344	4.194259077004794	2.221578819233595	6.53357867441327	0.5705559066921683	4.620776092194139	1.087826484941122	8690.089679536526	0.07854559943012031	1.3650172843022608	137.7969708547205	14271.961452139163	438.2056009153376	66.25744479930799	35.471563060438655	0.3140013010211841	4.470500540816577	3.5428239058311783	14.2676860090674	0.31767034055707033	0.23067594490814436	0.9606423306340924	0.8737649606127273	-0.205700469100815	0.9032210724672295	0.23014037018282504	11.405231618130305	0.007567492776348965
0.42250264778414537	0.21301929851110912	4.442618139887016	20.855472583651057	21.18962010041709	20.024984394500787	10.816653826391969	21.213203435596427	486.9583333333333	8.811492387382224	0.6528114273783961	458.51925485457963	0.9415985382484736	501.0	2.5483993911148963	4.176738316875395	5614.028945301081	3.313293423683828	0.8680918764249301	3.053597975439047	5.3279874357958255	0.5147365685157259	3.2862091569301026	3.198095147892115	1.9300103355902078	3.3979771002056176	0.36446797177109996	3.34748362167873	0.6420066983964876	5614.028945301081	0.11704734244086676	0.40647597431609145	54.97932462072757	1038.3506970096407	46.68799846572027	18.449406874071713	8.751018872502204	0.3667116409020487	2.3190555743344605	2.627910937531969	3.041604571948904	0.41883043610747855	0.33883370685630304	0.9650223311055443	0.8751912087658249	-0.11218093037832694	0.6940499324919015	0.3528947141698827	7.248857625793162	0.015982930366890673
0.46991435924111674	0.3619239938672891	3.799760211626591	10.498779511755426	10.44030650891055	9.055385138137417	6.708203932499369	11.874342087037917	117.45833333333333	4.933527247080316	0.7619764398472649	152.21769363825172	1.2959292824824553	125.0	1.4475569044080496	2.885850800953401	585.2957367410985	3.0543939469593444	0.6876602589747822	3.8264262073226676	3.927458630211997	0.4817851209997515	2.0758778861368157	1.8764159524257185	1.2183141648373983	2.7091444653745986	0.31924495473901265	2.163877513615035	1.1493604755516738	585.2957367410985	0.14521599999999996	0.3730968957769367	30.928475458726307	895.7460681924242	48.81546515325926	17.31018370833434	11.637276761141667	0.21007054521472757	2.6131796086826706	2.771014312458745	4.405899683066379	0.4058175343147602	0.324440310860917	0.93478138820282	0.8379243169371686	-0.2058393843010906	0.8505748921009801	0.3238747796385759	5.431531785200061	0.023079382658699726
0.38087666522213864	0.3375641271390356	5.924571839464598	17.550952139604544	20.09975124224178	20.09975124224178	9.055385138137417	20.12461179749811	442.9583333333333	6.684748122405938	0.7280873409072798	385.9602348379812	0.8713240180708822	456.0	5.915289742677305	9.840264856877795	27791.924989908774	4.5002264621511685	1.9867887193301694	3.2788149640124367	12.812958479234842	1.2059481462228958	7.659651829363259	7.403392180366594	4.918153124895707	7.894805354339135	0.8368636392495631	7.806869021908754	0.7623383158721498	27791.924989908774	0.05131386580486304	2.2769377781706166	192.31433716260378	40478.33121580386	829.2474660686964	110.23662892938636	41.81278627317988	0.4526805756920075	5.005814172249392	3.683838485298125	15.661320854295619	0.28235770408977456	0.19168771346433572	0.9656790215037566	0.8775385602120577	-0.21691780575376124	0.9240595275732185	0.20578906829981328	13.235315252582469	0.004471654913767163
0.48612484229183267	0.2719806770292481	5.365467163080454	19.72738365712453	20.396078054371138	19.235384061671343	10.816653826391969	20.615528128088304	623.7916666666666	9.589971269150139	0.6921585757133547	510.0799265329	0.8177087861057779	638.0	7.1278787701226936	11.725406737091877	56828.81328042611	4.719272198666752	2.354863393950202	2.814402623671811	14.466785328485338	1.374209929437367	9.282610573001701	9.119661770437475	5.452253731634461	9.014531596850876	0.9783258745462338	9.437869200602954	0.47033257092078373	56828.81328042611	0.042968327748351534	2.906515997686856	337.911639568163	55592.783198250465	812.79558765236	136.47194260336371	49.61715619571869	0.46973703488512525	5.509850903681572	3.8178818052593395	18.008720375759403	0.2624996321075004	0.16924117209033382	0.9673977579014783	0.8789105722865108	-0.1979605790351878	0.9162249437798504	0.16965706084722632	17.78112695705451	0.0033791652235342245
0.5332722705599554	0.3729130340828206	4.408038066566097	11.820552417556721	12.36931687685298	12.36931687685298	7.615773105863909	13.152946437965905	207.25	6.3035728269834435	0.7812663069633428	216.77775885918396	1.045972298476159	216.0	7.602626460985599	12.47834785633112	23000.658095321713	4.76196321957783	2.761121579224355	2.184726905178249	14.507774275818903	1.5529803331518421	10.153847827009473	10.285794184572303	6.280911409156458	8.226862866662445	1.1700192406811079	10.319134082813441	-0.10927449170505973	23000.658095321713	0.04158093278463649	3.383902525016973	320.6574100675201	40913.65546972344	-397.8972292087005	128.7256719856759	78.54515093475021	0.24409656850810316	6.861653957293303	4.0383046462569645	29.656255778538327	0.2320677780219906	0.14228357573082898	0.9437858975924303	0.8461352066956146	-0.3765233053098548	0.9850398653640557	0.1457512537362991	17.551440092277293	0.005591287747004101
0.415476509107136	0.33376717801066486	4.176655569572821	12.513679728686096	13.0	13.341664064126334	6.324555320336759	13.379088160259652	178.0	5.199139969759232	0.7641451424692827	200.2572598254889	1.1250407855364544	187.0	10.702908700901256	19.597275032018562	46993.10465267254	5.484311726744308	5.644088595642078	2.37520971213716	23.363323511500024	2.843154429182434	15.470896717806793	15.491102684441245	7.695827172414125	15.667496339085899	2.07988333687011	15.852445391188132	-0.10235005857001919	46993.10465267254	0.02519374302954045	11.951379627556822	1302.5490370804487	536622.3584668534	-1813.9865137384236	443.80059427056483	275.13170251226757	0.23389002224072125	13.188951863133829	4.744950127427652	93.02378220025457	0.14834248978886738	0.07630731299049899	0.9431137892607917	0.8421562378285449	-0.5643329427637839	0.9987910045965174	0.07925940249501154	35.49828546023353	0.004921027162704674
0.8235735934104769	0.6372318288457247	4.401477767584463	6.907184431696162	7.0710678118654755	7.615773105863909	7.615773105863909	7.874007874011811	115.16666666666667	5.688574702760912	0.8610531316289284	132.94500924222245	1.154370557819587	122.0	8.07638093353303	17.358103280092703	19198.935733366612	5.3061957151388635	5.193517630105166	2.2246291518191583	20.3986821327158	2.8150427357359527	12.086775369227711	11.718453808599993	5.892447407395907	14.506234725319892	2.1122965291653313	12.54465327074977	0.3858151778628101	19198.935733366612	0.030233808116097827	11.278186857163202	922.9854144254538	510760.85620516876	1194.4649335991048	475.0683191687665	275.21361498126856	0.27156462457555597	13.426151381770826	4.637515332590963	89.92239947832849	0.14080253211717067	0.06953184424696811	0.9339060754123076	0.8284526851857043	-0.6511994098188738	0.9994898610587328	0.077744092461719	29.544353637594625	0.007248654222274533
0.768760996252425	0.625390722243367	6.097196234514718	9.749419071397787	10.770329614269007	10.770329614269007	8.54400374531753	11.575836902790225	308.4583333333333	7.494973118210154	0.8840923383123446	249.71856810966204	0.8095698547388747	317.0	13.788428747048536	25.09013890629783	131266.88583959173	5.865528414104589	6.481133658657232	2.171339508988925	27.84619937531584	3.5012458458627407	19.920789996586187	20.31310137392261	10.595045068720042	17.2511543065958	2.6340339796073153	20.349229039999805	-0.22852602234901834	131266.88583959173	0.019395157678949934	17.253248434283062	1800.835806407085	1270000.04115496	-8131.65695524302	711.4068219017136	331.3802782386111	0.3654689001159719	14.151525017244207	5.007000718688035	122.62628055954711	0.14932080580136392	0.07919154655093129	0.9436090140753584	0.8458095916142625	-0.5064944489229333	0.9985734440185637	0.08145740797864362	41.29810154508092	0.0026526978529025106
0.5398914166393143	0.37792905079754546	3.900040604974249	10.319504670900463	10.44030650891055	10.04987562112089	6.708203932499369	11.575836902790225	151.83333333333334	5.571411995788472	0.8033018529168279	171.33658512977638	1.1284517132586809	160.0	3.039019128171182	6.180373599955427	3319.4919369021354	4.11940866306199	1.7108468854216161	2.707245147028252	7.663522751671145	0.9914306542084897	4.392006546406622	4.147164697804572	2.474817434248756	5.188705317422389	0.7285942681600173	4.554868231424302	0.6732205330364274	3319.4919369021354	0.06523437500000001	1.457103101959731	112.17863191547843	9652.610926528174	179.06944706512954	60.85566767305387	41.35906495501076	0.20923164497218036	5.238527347306976	3.540389658777284	12.166627016806443	0.25803945498356656	0.16193106366520504	0.9290939303047595	0.8219848126220252	-0.3344789412780355	0.9683064251911394	0.16422981285741461	10.357219402251689	0.008734486910747475
0.5939517581562866	0.5105153873228244	4.588416908850793	8.987813144894117	10.198039027185569	10.04987562112089	6.324555320336759	10.246950765959598	145.33333333333334	5.338327419390045	0.8349026419664008	160.11245337126508	1.1016911929215487	153.0	4.115727089517116	9.902306435395346	7660.691003492142	4.759679836719241	3.0397171094622966	2.3150157383342784	11.793471659049196	1.7769416440517554	6.749956334278293	6.383236389879848	3.430317313343078	8.363154345706118	1.314983304449926	7.0760070548168565	0.5075977284048476	7660.691003492142	0.043786577811952665	4.507965325154272	297.031941051274	88514.78622039975	585.362809751626	200.70961507593594	118.09843964801836	0.26294298425320667	8.903085266000872	4.148896509520825	32.9535722900943	0.1917623293568466	0.11141558418848621	0.9203907311362036	0.8128238216895451	-0.49538377575362336	0.9957522711284911	0.1176884887932185	16.619305731626	0.007084228405289966
0.20516711622983333	0.13510823678846368	3.8475440375681855	28.47749425960025	23.345235059857504	19.1049731745428	7.810249675906654	24.859605789312106	280.5833333333333	5.842645374693816	0.6002945588466322	345.2716852178551	1.2305495166659524	296.0	4.096347640878404	8.349023273980873	11358.850870440652	4.550335846293396	2.4865930033355	2.396386714081718	10.227411142260108	1.3889740789946168	5.9728327836470285	5.5337654632101785	3.250125355878168	6.977285786381939	1.0423290778146816	6.19471518182403	0.582765999452466	11358.850870440652	0.04864408327246166	2.699764722512412	175.2181429019797	28477.114313532293	325.4652901816639	107.55108198020487	80.58631159345123	0.15664416379709634	7.209009447594216	4.029230065708317	25.90603116770135	0.21767647987163924	0.12883463337319426	0.9176322027298354	0.8125538919645318	-0.29866592477455106	0.9671514870661517	0.13607656352456235	12.977710326892272	0.004799090246124146
0.6373854876143867	0.3660163459934129	6.111038681743541	16.696081332535684	20.223748416156685	19.1049731745428	12.36931687685298	20.248456731316587	718.9583333333334	10.641839941387715	0.7615924356519495	509.6014447353654	0.7088052549202416	732.0	5.274047529414199	9.147366327308257	38019.71485157093	4.508597300881999	2.3733754320349654	2.6041845086236814	11.628538191960576	1.2828471882324826	7.041802086166098	6.768368478841948	4.265780406261451	7.3627577856991255	0.9596363639923163	7.206906490537272	0.5564084153676028	38019.71485157093	0.05003508614769029	2.3525245426150483	179.47966057573	33396.71675419205	502.2359667793323	114.7848140144241	40.450167363218036	0.48146437664780006	4.924786992198283	3.6583887328675426	14.58399651834212	0.2879552427037221	0.1971812621168376	0.9604132947527424	0.8694700523149194	-0.16011059224726173	0.8632359091852925	0.2016077461178331	12.68275351724161	0.00382897312498569
0.5273436829315546	0.3219855518107804	3.8404487258834408	11.927394581171573	9.486832980505138	10.0	8.246211251235321	13.152946437965905	171.0	6.289836186212884	0.7432217898638949	200.46094078275829	1.172286203407943	180.0	5.694577797879714	10.982272974680338	12974.691785591796	4.912301673813264	2.9871897572468598	2.6072264898988813	14.053883104783763	1.724503722730397	8.226936288614668	7.858597917720179	4.330590081985834	9.723293022797929	1.2457341703287323	8.490089577328707	0.4502136582969229	12974.691785591796	0.03740740740740741	4.399140334140642	347.62677968039293	85519.22441269708	711.8539434450996	177.79201725670632	118.7438316857699	0.21192370625760631	8.821193861090958	4.240840486562093	37.20593156060624	0.1882574828297612	0.10383915249829276	0.9371779068021134	0.8326048199234921	-0.46872790682682264	0.9948849128830246	0.10789497014481227	18.242689856521302	0.005573697168142506
0.5721964934910936	0.4858924567267863	5.008794332314856	10.308442255013773	11.40175425099138	11.40175425099138	7.280109889280518	11.445523142259598	205.95833333333334	5.898454511674303	0.8391415075928389	200.98724625995234	0.9758636274001327	214.0	3.5699592496559664	6.63820857273699	5466.573011492629	4.075220054606086	1.7159998517480224	2.622153498376319	8.029941988837729	0.9503915964612848	4.919790877289329	4.687418872964951	3.045667768156049	4.98427422068168	0.6817280554825682	5.05417982451789	0.5957742107735071	5466.573011492629	0.06690540658572801	1.340391422304379	96.5549986535172	10009.436338377634	204.81827721968173	63.72587204097022	27.31106780557019	0.40424282878468226	4.248250163250304	3.2819806248225114	8.061185212202153	0.29383491585409327	0.19710840055041484	0.9460216055040432	0.8432827779556417	-0.26403925267906764	0.9399990113225901	0.20457301567161024	9.349338649836126	0.007931717635567204
0.7465797394174909	0.7162017490038023	5.506445306276083	7.688399691756197	8.06225774829855	8.54400374531753	8.06225774829855	9.16515138991168	162.95833333333334	5.740003438408859	0.8757233880503882	164.75359202311387	1.011016673115503	170.0	6.432246472947301	12.85902832783528	16198.01421902486	5.126557704461211	3.791878239560882	2.82081456418326	16.297879838054943	2.1135992511600374	9.410837983091799	8.911223325404617	4.447570485271226	11.850309352783718	1.5163382319179386	9.761272282981311	0.5603303743992221	16198.01421902486	0.03349480968858131	6.718565038495859	589.9290406005377	258303.51469180887	2104.854681319885	306.87262688373164	149.35883168249276	0.34887482304992534	9.87454849976763	4.403208579903105	49.284125758897666	0.16868512543379455	0.08619164969482657	0.946467297148972	0.8438574994936846	-0.5185972514357093	0.9975677006671302	0.0941756483160731	23.461473558404617	0.005270272690553272
0.4322775537505832	0.21312376214451295	3.804531275927126	17.851276824530647	16.76305461424021	15.033296378372908	9.219544457292887	17.349351572897472	238.58333333333334	7.716706277032587	0.6157033887189632	302.1384395794979	1.2663853562535714	252.0	2.877968959610323	6.707160876263967	5595.131935520563	4.376134249873186	1.925491295430708	4.954624525913407	11.547224954520845	1.2476336916965736	4.430403733999238	3.9365444721811578	1.7428276842019386	9.804397270318907	0.8163271400151391	4.711995809212269	1.283721364465258	5595.131935520563	0.06135046611237087	2.5744272597995885	194.91811239749754	50015.387659259344	1160.5464077615175	112.43726706824948	72.65592876858113	0.21397316650492323	6.3484503311445915	3.9541960914738925	30.826147679396176	0.25868455682734354	0.17100854361703244	0.9623782202956556	0.8771258896334763	-0.32388631958189085	0.9699882946274996	0.17952405905689714	13.59737367515186	0.006886154787488477
0.581972102700767	0.44178561703467933	5.4966852595996745	12.441974223819505	14.560219778561036	13.038404810405298	9.486832980505138	14.594519519326424	332.875	7.240881900784981	0.8093597099423717	286.98773021686884	0.8621486450375331	343.0	7.399167119725694	12.404486337396875	34155.66287169291	4.811036293552393	2.999701049410014	2.0831408529156925	13.874704720043946	1.5785667903496634	9.803834370545719	9.897428292065724	5.711727834886616	8.162976885157331	1.1998777786650625	9.978937420675205	0.04654412455823648	34155.66287169291	0.03886985864733232	3.4640236806583458	391.2059713332128	53820.60971315676	-213.61117350363202	150.3857002968719	66.68003453857868	0.39093460585943657	6.5107101844760376	3.9628339335575484	21.800652462702057	0.2392177628050979	0.15055555283363453	0.9497490464949458	0.8510029786239236	-0.2890490316968257	0.9677249542409836	0.15150830975467117	19.24117068895683	0.003931594722120161
0.5297917985870176	0.42546655264909217	4.2595091516844	10.011384267842725	11.180339887498949	11.045361017187261	6.324555320336759	11.575836902790225	142.58333333333334	5.30394927760617	0.8006405474431261	164.85130375553783	1.156175128618617	150.0	4.683834342482174	10.217751375361429	7671.319836676398	4.724056174190924	3.067251846699638	3.0489930022501865	13.038109473491673	1.771064028798801	6.820697153608797	6.14431544508531	3.7151044835888007	9.323004989902872	1.2655168169952395	7.15137275245175	0.9452862333333282	7671.319836676398	0.046311111111111115	4.620222583262184	288.744445257103	147129.64361914553	2176.1732342231307	247.3443444413479	99.06843751365025	0.4374687862805121	7.7126972658606645	4.127800646525639	36.338061523681496	0.22049985210567868	0.13539993713520074	0.9450665110239505	0.8487929679139277	-0.48837703926870846	0.9953587448627362	0.14854032469384476	15.85978187164826	0.006759113536506319
0.5090686311941663	0.29945475071283273	3.6415173324974934	12.160492775048972	11.40175425099138	10.295630140987	8.246211251235321	12.449899597988733	173.875	6.19052541164073	0.7516200523616361	200.43667748178194	1.152763062440155	183.0	6.414828131427587	14.465988007460664	18936.20322194383	5.210743539478686	4.118052426097861	2.396448953401169	16.412343578311425	2.4050348862953452	9.750197295586188	8.95206602327794	4.883733778963337	11.52860979934809	1.751532103775616	10.172340946826884	0.6043685286904986	18936.20322194383	0.0322195347726119	8.410173035634655	559.5733053870069	294708.470765485	2240.2413366488886	367.350856906011	207.20925828978372	0.29060321796520366	11.349534796180007	4.559649836603474	68.30227245104922	0.16574983296169815	0.08746143109097243	0.9250920663743472	0.822458586441199	-0.5434807807542703	0.9982453266841225	0.08392876978445271	22.786756083109044	0.0053817747210512185
0.6522975068639814	0.594725899987296	4.931611552207011	8.292242783292869	9.219544457292887	9.219544457292887	6.708203932499369	9.695359714832659	152.16666666666666	5.40900929385278	0.8684839441110138	158.70916813180673	1.0429956284675141	159.0	9.707341917320663	21.870360173526183	40677.17101356716	5.598857606852214	7.9456024533881475	1.8528225540401533	24.54802741538195	3.937785874554289	15.331186898680407	15.163446514512842	7.3707266238441145	17.177300791537835	3.1525529067226485	15.994726138207914	0.24614053381606166	40677.17101356716	0.022981685851034377	20.78597251400167	1520.263278384127	1503353.4425086505	-313.75989113998827	847.9818545322287	500.7644112144553	0.2647043954224214	17.995940361844024	5.047726363050158	158.6592877733109	0.12269641209552068	0.061228476275492175	0.9177864031447349	0.8127119443686562	-0.6370663748081266	0.9995844738773401	0.0643483737307175	37.856182015797614	0.005215615614707584
0.7443288290918976	0.3409563518730704	4.556007338387596	13.362435729262158	14.560219778561036	14.317821063276353	11.180339887498949	16.61324772583615	274.8333333333333	9.94604614017744	0.6496986683971645	314.64324905111516	1.1448511184394732	288.0	3.6470390251062454	6.793851249924083	8096.6853691074375	4.216514377295829	1.7313126241978551	2.720147136547132	8.830372870572928	0.9697026548278943	5.166319829192237	5.084006906116615	2.8755321618762926	5.9548407086966355	0.7023432088609967	5.302215656209806	0.39157125559066513	8096.6853691074375	0.05946180555555555	1.4226302874514716	132.54337742564724	9794.409345999691	144.49787605700473	58.45119124362997	37.622318590180335	0.22726949600505142	4.9333858413181755	3.5543764313324697	11.858111243928134	0.2708838668342145	0.17594288777805722	0.9477626726986231	0.8468507329829659	-0.22424965577730852	0.919541163140342	0.18915589668500532	11.283114597366364	0.006176423924881042
0.45589120147889484	0.4072380302074305	4.850310517765794	11.910259253771665	13.341664064126334	12.165525060596439	6.708203932499369	13.379088160259652	208.25	5.42978240112709	0.7746388491962429	219.33512721405816	1.0532299025885146	217.0	4.113022892806089	7.376900485083596	6735.379090401	3.9963772334859544	1.5262268660735536	3.6518695436778743	9.623275033523555	1.0347818514891052	5.415021214992953	5.047779662274691	3.7210695454165483	5.902205488107007	0.7070877124060355	5.571230862190175	1.1454392812841134	6735.379090401	0.07740661300940771	1.7161585609965184	99.53593991498943	24994.27509155642	742.6898228633867	93.21878117293538	31.922732255095436	0.4958313875223868	4.245856801403726	3.468017097435999	13.227899127583985	0.322206028278892	0.23317940951668018	0.9564375209770973	0.8672292553418044	-0.29066656364221527	0.953031250420502	0.23140091121481338	9.174765546864032	0.009678457937862149
0.5349002363649614	0.28479783945338166	4.495654574217222	15.785423733711687	16.278820596099706	16.1245154965971	11.704699910719626	17.72004514666935	366.2083333333333	8.443626886283452	0.7064470911716185	350.39397649773235	0.9568159558477161	379.0	3.383784122067144	5.581077292181312	7469.243418643978	3.6350589053814635	1.1588844536071203	2.404165484859912	6.476585014369518	0.6742582522046793	4.3649634511878075	4.300275696296377	2.86153820533041	3.615046809039108	0.5056832624291685	4.43934300050193	0.42312293583545346	7469.243418643978	0.08868637784476577	0.6548603459000986	61.73947502877737	1975.4009766198744	40.8873738385322	28.276417381264178	13.902361410669176	0.348162237988672	2.9957182428430893	2.921774663005232	4.418477838023718	0.36356250522974676	0.2729575392666542	0.946443491124724	0.845581771304285	-0.1293111318578526	0.7630512478545933	0.28001413539922937	7.624367581590485	0.010653778029824684
0.7101956205645817	0.5759075140327307	5.113297596194061	8.878678384292545	10.198039027185569	10.198039027185569	7.615773105863909	10.246950765959598	195.66666666666666	6.305598504925982	0.8630310050179139	188.8581033322413	0.9652032538274684	203.0	4.230854829724819	7.060194143538271	6326.598820126785	3.986923223466248	1.5502279013574691	2.3232463572155657	7.999387672138161	0.8847703192348872	5.481010207976753	5.279921179071508	3.5796364585179217	4.4197512136202395	0.6488029385528643	5.582607941562436	0.3933851089918183	6326.598820126785	0.06981484627144556	1.1240385292506199	96.45661799008272	5952.539193643451	61.30252516146765	50.448802195295485	22.964956826776366	0.38092285372044654	3.867482369126244	3.2545339306703562	7.450366515776351	0.31201402582651083	0.21522664974078415	0.939816599468046	0.8361032986929803	-0.2233803276528639	0.9111785320815599	0.21806966238671185	9.46395415019816	0.008270508920513122
0.6091817747856493	0.5184824795210685	5.1091097094936115	9.853967899191089	11.045361017187261	11.40175425099138	6.708203932499369	11.445523142259598	195.66666666666666	6.002857653510044	0.8148647268459682	200.0214187150733	1.0222559729901532	204.0	3.8692178528453125	5.577031438917648	4573.144478126942	3.364907541003712	0.9345944042067709	2.3543902168847652	6.157800852482793	0.5260361299476495	4.691604872925125	4.666831580262304	3.3376068542897706	2.820193998193022	0.38306272355237203	4.734699028742917	0.20855986304876836	4573.144478126942	0.10673779315647827	0.4062186091243381	50.099749027190555	771.0658231171121	15.241661757984131	17.524523294912004	9.16510598423608	0.3188576603469775	2.306503891705895	2.678466846952342	3.6674679919950113	0.4308119614543258	0.3532274133801942	0.9469132182322626	0.8530115587562614	-0.15305352751490162	0.7906284646294759	0.34808541653008596	6.928616172164352	0.016991185328625313
0.4621565846227814	0.37289807791807267	4.138518303415332	11.098255926984375	12.165525060596439	12.041594578792296	6.082762530298219	12.409673645990857	163.54166666666666	5.12913205448464	0.8044507203940294	179.77817157056666	1.0992805395397707	171.0	11.291065880985709	20.222654955564643	45681.604036432705	5.493909481153459	4.876723232278632	2.2312687285318282	22.301057352709034	2.7180472771986826	16.01559350855241	16.424696510970765	8.894399034502449	13.406658318206585	2.0292819310533297	16.344536801451195	-0.28638431322982566	45681.604036432705	0.02513593926336308	10.64464782280635	1095.0908744582375	404393.20320780616	-2870.214085483865	390.1809238449351	258.98227450406966	0.21280734340364368	12.851883301684316	4.632200153187626	81.06436691820203	0.15713004098001054	0.08435253030794233	0.9291422034010158	0.8262419464379357	-0.5840257753828499	0.9990270314357436	0.08150323240383463	32.590246610243966	0.005314531433903002
0.5949709123141808	0.366725259824	3.5355395131087506	9.640839888709982	11.180339887498949	11.180339887498949	7.280109889280518	11.224972160321824	128.16666666666666	5.736019304060722	0.7811015217239692	157.38380235204812	1.2279620469600634	136.0	5.596865063568369	13.104407261129705	12386.715828231823	5.08952265469842	3.6562093157464	2.5263688442135903	15.657865355396895	2.255104266926426	9.127025626363123	8.78740075441748	3.7740432723557378	11.883822083041157	1.5728997965263394	9.543520988327408	0.2823986792015685	12386.715828231823	0.03438581314878893	7.776196070356608	623.2946542706351	235584.93449091006	144.34157560258097	299.06790818430215	245.49330054071112	0.13062124232258762	12.59103506930509	4.442075991079644	73.70769272001824	0.1503450760377935	0.07664530115302498	0.9154470363350604	0.8097610217234851	-0.5860661044741904	0.9986367072427685	0.08091209154216789	24.692063973500694	0.006919080022455772
0.6432719862561886	0.5899330461146639	6.11722545564168	10.369355464878788	12.041594578792296	12.165525060596439	7.810249675906654	12.206555615733702	277.875	6.670315886089042	0.8304627892976713	247.96873733134416	0.8923751230997541	287.0	4.336042494790463	7.524923493494132	10473.636480083433	4.3110761756739695	2.0006280419019262	2.7367718383264643	9.79328091641236	1.0876381674237452	5.895618015522159	5.779397067436828	3.456135621575906	6.337145294836454	0.8016925126858779	6.040985590054442	0.4466533153559483	10473.636480083433	0.05590695528657625	1.7351951142959616	161.05089771770008	18130.608184966924	258.7858118850233	79.19353383546346	35.28208920771211	0.3875852395983096	4.704991843078598	3.568492716995753	12.490955414781771	0.2822656848806447	0.18794760987638737	0.9575024749280749	0.8618761363863101	-0.2240004402237196	0.9243288368471472	0.2008190848982197	12.249236392008415	0.005572339589146645
0.5873344686653063	0.4539216900693131	4.1387846462928355	9.117838466059752	9.848857801796104	8.246211251235321	6.708203932499369	10.295630140987	128.58333333333334	5.355220810839295	0.81224555309163	151.6770600497912	1.1796012447164579	136.0	3.6348389501270164	7.090871822384077	4009.2608855728645	4.167702583563126	1.7765233765363986	2.5034727078438386	8.758304528276247	1.0418308817242972	5.2801412750400285	5.017036799491075	3.0231010291391125	5.735203499137134	0.7476738019437073	5.4295358413718615	0.4084890424649768	4009.2608855728645	0.06466262975778547	1.5999675683603083	125.40143926244218	11255.68975211483	142.79487675378698	64.8818723815364	47.383363370676655	0.169013307835823	5.553674864197651	3.658325661433188	15.130036548963373	0.2566632988422142	0.1626526769093609	0.9315164432880692	0.8265915243128392	-0.3772009308090772	0.9778720225667162	0.15487963364647747	11.000135305047728	0.009834847738654994
0.3836586847398464	0.2883401406453027	4.361193469149412	15.125169389836252	12.36931687685298	15.231546211727817	9.219544457292887	16.822603841260722	201.20833333333334	5.802902594571961	0.6593384148245586	251.84870417057755	1.2516812797875048	213.0	2.5723525551030177	7.366802023124682	5290.0000230769165	4.620053198686089	2.6819761332432	3.637862415947911	11.226537768944084	1.5777483630093239	4.592234316923005	3.93876516659772	1.979431440660343	9.24710632828374	1.1180139544193464	4.983540996070569	1.0410397840705448	5290.0000230769165	0.049086380568229414	3.747064837990749	210.6141582775939	92991.56426743983	1634.8958203746452	178.094796813247	98.16929886736459	0.29836719918848414	7.755773884069758	4.11924958570159	34.66150680435295	0.21997289748088025	0.1355238192655009	0.9424981468429808	0.8445401170595551	-0.4107577739483111	0.9890574784221635	0.14580897792566197	13.798409428267316	0.0061883850626896905
0.48013447287141703	0.3221341162449992	3.9750222430877926	12.339649986233026	14.142135623730951	14.142135623730951	7.615773105863909	14.2828568570857	184.66666666666666	5.924691341557782	0.7519691849570235	208.54978856537284	1.1293309850110442	194.0	3.6510328561914887	7.574364242450081	5829.394187821226	4.337201240003129	1.7868370806720604	4.076320825960869	10.816442324474647	1.1837016442089998	5.2635586261313945	4.882217055901268	3.0709800651096755	7.745462259364971	0.7701625029084254	5.48164424680798	1.1300840697166905	5829.394187821226	0.05935806143054523	2.3433742378408082	137.81361001812678	46366.1124307471	1118.3347545335137	121.06122987616706	54.40681165850492	0.3900695092991447	5.693464696653938	3.7695837248365622	20.470372235783465	0.26369259346632623	0.17304117514993717	0.9541530811011658	0.8609553013719873	-0.3594618374834283	0.9787317224099648	0.18056039075762814	11.004934013266316	0.0071610827896418745
0.9236639233522925	0.3933566729101994	4.369748896449758	11.1088719154571	13.416407864998739	13.152946437965905	11.180339887498949	14.071247279470288	313.125	10.260864217449202	0.727767627098052	306.4102012716637	0.9785555330033172	324.0	5.54737846865716	10.109352561111235	20445.87636692985	4.745151220196976	2.714842383659507	2.139002065796305	11.74637579907547	1.51363105575601	7.742113625061898	7.716149959236902	4.122553390241211	7.6238224088342585	1.1485369103869068	7.943837654940784	0.052688198348912335	20445.87636692985	0.04109510745313213	3.1642333046860047	299.56980481441184	35535.47739204907	-10.105552718049235	120.2283922964298	80.96157582191978	0.2056441166009323	7.162584661212193	3.972216015010205	24.137117326790207	0.22567646652622878	0.13880739042992557	0.930100590128649	0.8279993167764038	-0.2928233715969734	0.9676198817973816	0.14802868599020425	17.017949686219136	0.004207019577549882
0.5253197551952554	0.4575323336556481	4.7552216040193604	10.39319246800659	11.704699910719626	10.04987562112089	7.0	11.74734012447073	176.875	5.459749322990395	0.7988243239484695	190.75553389574793	1.0784765167250767	185.0	4.393470680372505	8.667197546125134	7716.693564607942	4.440294367264079	2.4094759682763973	2.7835003302447068	10.806087548633775	1.400785423947907	6.232209034414786	5.8539128357513945	3.870062162831854	6.936025385801921	1.017563197067144	6.45847173145388	0.7822462624955242	7716.693564607942	0.05478451424397371	2.8714276573475948	170.51053887597408	45156.131823455304	738.7573388410339	137.5308287742166	63.64777099350064	0.3762154781681973	6.4600591598928805	3.874728110190761	20.211779843303606	0.23202697733524408	0.1424881625285039	0.9359145114347576	0.831376930418997	-0.3694197018639604	0.982459270368918	0.15274917357647697	12.328494350683323	0.006393324941338916
0.45412990973450296	0.3980502797934708	4.655393342055043	11.695490691453612	13.038404810405298	13.038404810405298	6.324555320336759	13.076696830622021	189.91666666666666	5.311272132010549	0.784684568026037	203.62498512344928	1.0721807027123262	199.0	5.2922366501982205	9.835601116238788	11459.125657554032	4.697262866324296	2.7809803660957773	2.195242446957294	11.268564011248117	1.4497867476073754	7.388405016453747	7.17394892497425	3.847118346826563	7.421445664421554	1.0943007992425458	7.588382305726264	0.3095449892696946	11459.125657554032	0.04295346077119264	2.9950173307005707	301.2811856990769	39767.97483259293	161.99329562947554	130.79717207913566	70.6305510148692	0.3069892183682021	6.789909306899907	3.9445472451064063	22.348388720004518	0.22526183797877605	0.1366010091463134	0.9375564291590058	0.8337136810674983	-0.3836410160474857	0.9863584310799847	0.1485168325235972	16.916889202207734	0.005466791931273963
0.5368161919208936	0.48352548030393466	4.655663759847053	9.628579980770805	6.082762530298219	9.848857801796104	9.486832980505138	9.899494936611665	148.125	5.168777638883134	0.8173628068800064	165.6360359468358	1.1182179641980474	155.0	5.922285689523063	11.49734176746655	12213.686792285298	4.791672691516843	3.178650836958269	3.1354065558253037	15.761090870310024	1.7504008636848547	8.612241337122283	8.626337609537257	5.0136179874142295	10.747472882895796	1.296082536589559	8.876822590604503	0.5506482893803174	12213.686792285298	0.0404162330905307	4.6272784562286535	281.5242029750184	107548.31055423268	1066.3967624557229	186.850054064277	115.44070501850757	0.23677215405659524	8.389530109247882	4.216161248928484	43.4110674948673	0.20333216565045814	0.1182891109064531	0.9498259647547097	0.8521965875893278	-0.4648717842188953	0.9940141743911661	0.11650227636813566	16.232781109878236	0.00674616644150727
0.5758595009399349	0.4372230400024832	6.511559432684028	14.892992447623634	15.811388300841896	16.76305461424021	9.848857801796104	16.792855623746664	561.8333333333334	8.576271198390765	0.809540893072717	406.74010932521077	0.7239515443344006	574.0	7.502021685142341	11.082439132988494	52446.793635346046	4.425584540270988	2.0574412618152067	2.9198577592697377	14.545223582196058	1.1648480800248955	9.454183651758983	9.639338299480185	5.806494482057871	8.738729100138187	0.8628974484904047	9.558803304758905	-0.10723803514514292	52446.793635346046	0.05293253529847393	1.9891320978829226	278.7695965779406	21308.79325955365	-151.1499032257451	81.13114959158514	36.29921265433597	0.38218701935768035	4.49929359498607	3.62557000009385	15.55039823468812	0.3148978917303889	0.22634388476791562	0.9747164005008179	0.8967233438559885	-0.16482202084836414	0.8684152806111489	0.22065641295517666	16.35658895199543	0.005492914751383227
0.6077291805820677	0.3993874490830555	4.684913655564709	11.73024757367988	12.649110640673518	12.36931687685298	8.94427190999916	13.0	235.75	7.128813745977262	0.76305809048182	241.85829707824604	1.025910061837735	246.0	1.6980157628204213	2.831512222682595	1257.547007462309	2.831516699034088	0.5948297468289696	3.05409807925596	3.5980498610338936	0.3498720748713109	2.2176518555866966	2.1602848579833767	1.3447823600554916	2.253267500978402	0.24190136487112154	2.260968753683106	0.5783353799078731	1257.547007462309	0.16537775133848898	0.193999952544218	24.305078687506487	251.80189887924396	12.857371421148013	9.287184267803697	4.814086675123694	0.332014247945411	1.7512524082822518	2.168554262097739	1.4721950506953834	0.4688077706156784	0.39877943294841545	0.9572017055459258	0.8611979151416113	-0.1282076619061664	0.7002682203191976	0.4177156343019331	4.81491838878768	0.029456211272802936
0.5383254738802095	0.3742905283228034	4.781476872096287	12.774773899628437	13.152946437965905	13.92838827718412	8.06225774829855	13.92838827718412	278.0	6.876986213230011	0.7777999455650817	264.83745960118694	0.9526527323783702	288.0	5.175477942645033	10.311725390965073	16344.098149373547	4.717529978485095	2.383632377160156	6.882365166454209	17.63803871068424	1.6174037811943869	7.215502887851222	6.6230618835770105	4.177198541802231	13.460840168882008	1.0323410411073846	7.533282206079627	1.6850903361026166	16344.098149373547	0.04820119598765432	4.686858871846599	249.75927998150974	279660.6473839708	4921.424060772694	237.52185052194346	89.07135004386724	0.4582335878849598	6.515219470088258	4.02564464436061	44.397058828995114	0.2735297957832149	0.18867066554357934	0.9744452446895036	0.9034501933563175	-0.3678389273820243	0.9846625572972074	0.18970969346119826	14.581136991987478	0.005604644468720681
0.743493135714546	0.5722499893270366	5.188733863120609	9.067250257571061	8.54400374531753	7.615773105863909	10.295630140987	11.045361017187261	155.16666666666666	6.741438326310033	0.7697564962629748	181.41076251908282	1.1691348819704586	165.0	9.265707570380247	17.057727280898384	28915.380111778177	5.296309127622489	4.223358706290419	2.4948247447635143	20.850929648842456	2.3768753353355936	12.917886523178359	12.715725224105737	7.281079206476627	13.56985044236583	1.7073191751603907	13.238003170802262	0.26460131080837473	28915.380111778177	0.02876033057851239	8.37293572445766	658.2500273804492	287556.77808737993	94.46777645357407	337.17026974256737	183.28448937194588	0.3085076819188703	10.843228368076192	4.478082646294799	59.00630676801408	0.1631459901943608	0.08426593652228322	0.9478125990735174	0.8470770465816942	-0.565514156852168	0.9986422529491747	0.09202473924193098	24.89389791321747	0.005603132561537356
0.32001029116098334	0.26411829582716184	5.856511392987204	22.173819404088864	21.213203435596427	22.360679774997898	9.486832980505138	24.839484696748443	565.2916666666666	7.095850403653539	0.7022731619566124	470.78914591964525	0.8328252010077015	580.0	6.1090072819537555	10.800046815126956	46932.14861022673	4.841654828099117	2.0556829717720335	15.59726209660875	27.530969147723884	1.8334434570444211	8.458808741073483	7.767404967115278	4.293072050824327	23.237897096899555	0.8720321237593339	8.995415365831596	3.1426744413844303	46932.14861022673	0.04679548156956005	9.366052285778043	428.655883693939	3195858.557322762	31997.246839266845	504.31283921727925	146.7963466641368	0.5472444178327814	6.852988793838718	3.983081107250347	97.88623438523624	0.28243988804272085	0.1944240256728563	0.986121883745349	0.9390861456023851	-0.2915907530102921	0.9686859481153388	0.19841732983689828	18.41680573117392	0.004471630122937968
0.2305601959300825	0.16959473564380895	4.866789788740037	28.696585246381137	25.495097567963924	25.0	8.54400374531753	25.514701644346147	454.7916666666667	6.616290316929949	0.6352761156313135	450.19077949737994	0.9898835279832449	471.0	6.293912301898359	14.28809011277447	51251.955811159	5.519507134439639	4.52472212600793	3.076413101593861	19.728534352757197	2.5658961068157358	9.938797195812098	9.358816430532483	4.359809013978767	15.36872533877843	1.8271318651682478	10.431452094747332	0.6906738425371308	51251.955811159	0.025085534233978392	10.035503105526107	747.0757734382285	672764.9334641179	5612.859247273808	476.43034705316353	200.29121076592205	0.41299162128639194	10.92679649290395	4.706112669207621	74.48199545726688	0.17366243792187983	0.09486108583211349	0.9552288509210067	0.861836814316518	-0.39517026060718813	0.9937923253924476	0.09733297133609546	26.03448869105849	0.0022236228628579597
0.40356098691679765	0.34601547099081226	8.077816453832078	23.34524647323231	23.769728648009426	21.02379604162864	11.40175425099138	30.033314835362415	674.2916666666666	9.421230706553521	0.6070282052312053	612.5954713976134	0.9085022130348342	695.0	5.965322039813051	12.182949941140862	56313.91438932803	5.072667208641778	2.874956781536735	5.677999012276329	19.62860211190872	1.9668666016140155	8.60239239585943	7.9467602751869375	4.858819902407729	14.76978220950099	1.229472535082233	9.00151181461611	1.5417461238462369	56313.91438932803	0.03683660266031778	7.026060016333299	341.9177631018059	597001.7085225624	8532.315314957059	337.61602158431623	154.31119273298634	0.3745507237870822	8.628288771613162	4.440966043349538	76.18176314004805	0.2254699871976554	0.14122120743639077	0.9645628063994344	0.8866443701700365	-0.26675249392689093	0.9663987592903742	0.1487565765926284	17.20575704285023	0.002589381187654265
0.5074789971483511	0.3646990557744722	6.4897946193648295	17.794931236065718	20.09975124224178	20.09975124224178	11.180339887498949	20.12461179749811	682.75	9.030553858002499	0.7458702612237419	502.72286538250813	0.736320564456255	697.0	5.446663908617488	7.956134346267831	31019.260735333424	3.924872642240531	1.1983548874574401	3.684116260870719	10.589921718295692	0.766070088608653	6.599072113463044	6.477069087253118	4.5263800234171905	6.063541694878501	0.5212887776672294	6.671128906177073	0.7452675391128648	31019.260735333424	0.07733286126852323	0.9562081241457007	96.87365209915414	6909.720658242741	212.96429868524064	43.48947874562993	18.855772687512435	0.39791594376279354	3.32476382188614	3.188530512960903	7.390244292705076	0.3570239002022463	0.2686356049249839	0.9726866997627908	0.8904350426033236	-0.12008680168156616	0.76752849866644	0.2719256003594833	9.523878439615547	0.007940139883057123
0.7048328598925133	0.6705687995105627	4.923497039104363	7.342269790509107	8.54400374531753	8.246211251235321	6.324555320336759	8.602325267042627	124.95833333333333	5.175073014546938	0.8798514388649125	137.37833819059088	1.0993931699146986	132.0	3.7749591674715495	14.213770171941006	11391.958315546615	5.4231558667040005	5.642329700327785	2.8812568238421843	18.602100702377623	3.270294294712265	8.393653322725035	7.2574811635992855	2.9071904095924705	15.694910292785153	2.2887916762907907	9.289925430901842	0.7934497074148532	11391.958315546615	0.027318640955004594	15.849298409623774	829.7378900090708	1566135.4751123588	10582.69285709946	783.3091466161375	332.35913990673066	0.4085757830880436	14.610939166895484	4.692748389780604	105.72016968824376	0.14265023486321077	0.07462202810992966	0.9325210812768465	0.8288676462508844	-0.6529938064399924	0.9995817996415524	0.07484901704829725	26.76708066957354	0.006425085242990037
0.6180698442074556	0.46026317044954435	6.098411478798609	13.249835898975405	14.035668847618199	15.811388300841896	10.198039027185569	15.937377450509228	427.9166666666667	8.189324009854081	0.7966979710323797	344.6909502303032	0.8055095234203774	440.0	7.094900434505987	12.310341247812195	45171.07089936568	4.8436197062061535	3.0677427081925703	2.1597640564899105	14.103080958945885	1.6368486297879041	9.94825078296428	10.052753320616524	5.0642564373777015	9.038824521568184	1.2662883065501622	10.132202365294805	-0.24948035182024725	45171.07089936568	0.03883264462809917	3.69383113053621	494.8622624667399	50275.23402284054	-709.2102717845574	142.01816449459955	70.6237034888745	0.337404211511647	6.490670691927377	4.050675850509388	27.072570101193875	0.24949005153083997	0.16220772383555263	0.9551854609561937	0.8625538455434191	-0.2412769206839626	0.9461336115343689	0.16405254060263086	21.839502107135267	0.0038775309784898552
0.4865823820489255	0.3856731991190949	4.072747673333824	10.560100319742908	11.180339887498949	11.180339887498949	6.082762530298219	11.575836902790225	147.29166666666666	5.138358768256124	0.7874060604120207	171.29216123846905	1.1629453662583473	155.0	5.070844326125663	10.571964544284441	9617.255509435201	4.81995301054546	2.915904366380958	2.4168631230371047	12.756181314572821	1.7314398314672197	7.596604106181183	7.30922266515218	3.1474033247823168	9.608777989790504	1.2671999269083771	7.87697973453605	0.3167149454184087	9617.255509435201	0.04124869927159209	4.33841579224281	454.5440574430546	82276.18055774372	326.09829647706067	179.47179420627026	107.59442446075114	0.2657703761066387	8.152895493384566	4.140883819626139	35.67855967000859	0.20661559026516477	0.1207294033413012	0.943427098333741	0.8441896995246906	-0.48019051607572355	0.9949561963673867	0.12233490050769283	20.89264619740381	0.0066792447357604595
0.5302090092085656	0.3180788620480975	3.696648262839752	11.621797937269948	10.198039027185569	10.44030650891055	8.602325267042627	12.36931687685298	151.29166666666666	6.161981969542052	0.7331607326651931	187.28152312646526	1.2378839314335353	162.0	4.185535270030786	7.642352347438829	5341.537643820831	4.167672710563797	1.6998753328551617	3.4730627924033235	9.747496565241947	1.1073516129156171	5.568693085366896	5.194414291212042	3.5104489361548525	6.237047629087095	0.7429591878674711	5.742164625947832	1.0497101573757226	5341.537643820831	0.06843468983386679	1.962111912473527	112.85059992403752	22983.22183569209	601.3199396681705	92.32574031216508	53.349945105972715	0.2770280749181059	5.720988670315331	3.742654556098839	19.15969481226747	0.26259147392656035	0.17213692394619975	0.9305764552750706	0.8301839058561277	-0.3714810036301693	0.9783595315005889	0.17293926771023177	10.152342404863477	0.00907380947244007
0.5216132507671745	0.3458759779307351	5.440781216360176	15.730439705326237	15.231546211727817	15.297058540778355	10.295630140987	17.549928774784245	392.5416666666667	8.205205790692252	0.7033004273028807	368.63826884657465	0.9391060877101997	405.0	6.6513016936884	13.120841182419795	39337.24876232544	5.14521660142556	3.79567345302024	2.57860243906655	17.2809210029498	2.066860269636396	9.540516443847068	9.044422073813662	4.929770231391104	12.351150771558697	1.5510691793549252	9.855405079939255	0.5185124008076342	39337.24876232544	0.032513336381649154	6.1075552743761445	486.8171861225665	217659.26071493013	1807.8195132594813	293.7810306905118	120.54858842506243	0.4232984732198034	8.477585674151445	4.384664900935006	45.80399345153202	0.2054835346813264	0.1205301114303984	0.9595069867750963	0.8681937355690591	-0.3370766701077338	0.9844370749136561	0.12514973482591504	21.058209306451428	0.002817292217435392
0.6248192567582204	0.36568536768118315	4.591864310896454	12.55687188145793	13.341664064126334	13.038404810405298	8.54400374531753	13.379088160259652	314.875	7.84577535618074	0.7999033968862008	279.8156733846987	0.8886563664460458	325.0	8.654108092748881	15.963808741685332	51563.427329008926	5.4125976480709035	3.9618660780683896	2.6147657950171235	19.67253273345375	2.33920684368963	12.264687497861855	12.127698920639066	6.346418913550437	13.326113819903313	1.6803939718997052	12.595900105743679	0.3290599616910141	51563.427329008926	0.02640473372781065	8.234140053664735	757.1836258964536	328282.0067316698	849.7840318139198	348.22297109600976	186.04711520188715	0.30675504372064594	10.986643578060884	4.612432310042778	58.30281988263129	0.16400270388510718	0.0863235228185893	0.9450945662922964	0.8430101132872637	-0.42239924778674803	0.9946421280602007	0.09127045917477791	26.766894744533662	0.002970263357213332
0.6613071938566514	0.6284681050519891	4.930781630284003	7.8457149864050955	9.055385138137417	9.219544457292887	6.324555320336759	9.219544457292887	137.54166666666666	5.188427761458629	0.8792683088971607	146.54991106584455	1.065494657855277	145.0	8.002619428793361	20.080432644196936	28100.470504303616	5.629563015307911	6.940681661964618	2.5631063998204633	25.71919137833209	3.9467303098453863	13.097971791873423	11.981233748198685	6.053091426095398	19.666099952236692	2.9133724181723473	13.921075687803087	0.6819362345270132	28100.470504303616	0.02411414982164091	22.239483244830286	1278.1101596080234	2383889.4629421714	12743.042085481024	997.3295614831039	535.9179770020721	0.30718098859578075	18.657594908611433	5.0782315110388225	174.49311415221771	0.11802092796311668	0.05838786159814054	0.9292840558075487	0.8238518259543149	-0.6778685609729599	0.9997657071719972	0.05841292940838669	34.09224001094253	0.005705584688038641
0.7780369843531759	0.464378699056189	3.567592671357581	7.682507140418834	8.246211251235321	8.06225774829855	7.211102550927978	9.055385138137417	108.54166666666667	5.97727468780321	0.8298143204113138	132.60732765317226	1.2217181818334488	115.0	2.155370355418801	5.191037212681157	1435.3676052951353	3.885465671299497	1.3462411652017279	3.1511744133064514	6.41459335148953	0.8814131375418457	3.352370471433894	3.121653208217103	1.5481874939924223	4.866405857497107	0.598731755659988	3.532910618363986	0.9017375612472279	1435.3676052951353	0.07931947069943289	1.2430696596070911	89.27121688559008	7918.735696389749	212.78795065383628	54.721303453509066	32.126444408062895	0.2708811963003501	4.525183066683834	3.395945994872003	10.64854799770303	0.28912178281449524	0.19490294324209695	0.933335699157721	0.8302504655551556	-0.3548117668265657	0.9690287616081716	0.2058012006646798	9.142621754767692	0.012211889409448248
0.43294752714956564	0.3178527520383469	4.831989089909475	15.201973426130744	14.560219778561036	14.560219778561036	8.246211251235321	16.431676725154983	294.4166666666667	6.581656802636716	0.7328052572904343	292.05892052920586	0.9919918047977555	305.0	3.142621672404651	5.389391160256238	5585.497322236395	3.7045839607789164	1.1306968831770252	2.8897580097210023	6.8196755249143495	0.699081552829826	4.193247292371965	4.104863828891448	2.635760885814791	4.183914639099559	0.5046217690427854	4.2793814943921	0.49061052688349976	5585.497322236395	0.08753560870733675	0.7297831195607403	66.65297285521251	2811.152268864472	66.05187046299383	31.257693945819657	18.482448796117758	0.2617551811006995	3.4307307492497654	3.080745289251262	5.929384754248039	0.34263373126272345	0.24965411175239355	0.9503197805260851	0.8514785480146263	-0.16672168857832567	0.8307261074504323	0.24273335116265213	7.964625180112349	0.010624147708256943
0.9932927870816312	0.7232622369106657	4.84639041323549	6.700737527699922	8.246211251235321	8.246211251235321	8.06225774829855	8.602325267042627	144.375	6.655794254391535	0.8715807446024523	152.69957522413847	1.0576593954918683	152.0	6.365410608922212	13.074223637455406	14761.523653318882	5.078042810786811	3.428924662875107	2.558830441619461	16.91973463444568	2.1468107496667392	9.50950287120534	9.205736481487575	5.390471857088126	11.529262777357552	1.5725140914131142	9.854708884228259	0.5247790533634632	14761.523653318882	0.033760387811634346	6.684642335424764	439.7449135945079	236020.1197076444	1962.4824113288964	301.05246348959025	164.87334285992512	0.2986004448425014	10.446249343458753	4.456561221701884	51.94551641754468	0.17048544994883252	0.09088509812506426	0.9365017813766922	0.831339420361166	-0.5401328551794111	0.9979700502611148	0.08386128371697492	20.139011104190203	0.005936243621667071
0.4979639914782965	0.4544036666689212	6.837767311209193	15.047781989380809	17.029386365926403	17.46424919657298	9.486832980505138	17.578395831246947	422.9583333333333	7.493253582327289	0.7357531753192224	370.3539975991126	0.8756276172178802	435.0	10.245662574073734	19.76832898918292	104448.25266152233	5.718774096640859	5.6412527638489856	2.2942014687618277	25.43009241860083	2.9904925225135597	15.07097143065707	15.056617358375176	7.193722076028389	18.23637034257244	2.2579035370326976	15.49551308149143	0.0790872836004125	104448.25266152233	0.020953890870656626	12.976745794990515	1290.6892639881144	694944.2812634645	-1703.0456105288877	528.4868222441652	271.0219176207281	0.32309166972964365	13.027851480162816	4.926688117242918	94.53039895599865	0.14927284437254718	0.07593123596958742	0.9565055953063111	0.8608543730158733	-0.4188912919774553	0.9957193121683527	0.0830391787231455	35.016788760127504	0.002084976547841762
0.4212747447009538	0.29195211195404636	4.972225903361352	17.030963982695855	18.110770276274835	18.24828759089466	8.602325267042627	18.24828759089466	388.1666666666667	7.174715003821335	0.7275826870788826	353.68278920278794	0.9111621877272338	400.0	6.074405678057587	10.077956915430711	26375.845658176622	4.585473437480387	2.0820198091677513	2.9845663606957324	12.717695006038324	1.2399250307977367	7.969074489132499	7.76929888771555	4.943398787409234	7.7742962186290905	0.8632400560959586	8.120321061721732	0.5965409657923858	26375.845658176622	0.047525	2.43346593209916	232.290806560976	39932.24390963358	642.7575832251713	117.5969576073321	44.65586243287687	0.4566355175139887	5.295048803473102	3.6888889228538773	14.84451310498275	0.26310614691988155	0.1693098367343768	0.9611590337514584	0.8675423646205846	-0.2419013716000249	0.9435302183214938	0.1816374363051158	14.629514223641669	0.004255596443161385
0.3404518320269174	0.20970174551395823	4.571210653939684	21.798629490355932	20.396078054371138	23.194827009486403	9.219544457292887	23.430749027719962	423.0416666666667	7.4213833456676666	0.6625870865010804	411.30430329235344	0.9722548290176778	438.0	5.355473327672957	10.703817740309034	31148.585476856642	5.070811103164107	2.787343757777201	7.493019808869473	21.411761055912084	1.9084819881271684	7.997661978515095	7.530155383177389	3.7282372326530893	17.683523823258994	1.1614138792964237	8.433000175281258	1.7203934434769173	31148.585476856642	0.03639415358311962	7.152894833707726	458.3814240899562	797828.3190760139	9916.470482762043	350.82854113275494	155.2957363634198	0.3911618038514085	8.66411354756205	4.411876080146966	76.72626121276474	0.21963483588192872	0.13399804781242225	0.9741674983044153	0.9018528180322315	-0.33465642430026765	0.983170730487942	0.13971521531878806	20.233381745461454	0.003150048919658562
0.5476800353155437	0.47759106046776495	4.058878577144664	8.49864855755318	8.54400374531753	8.06225774829855	6.324555320336759	9.433981132056603	107.5	4.65454014213512	0.8352336758900025	130.90264972402068	1.2176990672001924	114.0	4.208081751250854	8.694559654226646	4502.4411237743725	4.458185384397987	2.2593899967565987	2.9652132692355506	10.929229128770167	1.3745210481682835	6.045030470643491	5.695979288065244	3.654525895982776	7.274703232787392	0.9533920137374289	6.2845125170508	0.8282630836486244	4502.4411237743725	0.05201600492459217	2.952704185959912	169.5174056646458	40785.09940956215	596.8726957569835	126.50036677628017	88.28614777844687	0.19734187499325434	7.526159045978743	3.924044159644588	28.21605365168896	0.21209451102534338	0.12450013880793101	0.9212523323016579	0.8161843623257798	-0.4940422748829304	0.9939590374551419	0.13006365188302035	12.645943065344637	0.009366889158507967
0.570553398511181	0.28727222170641004	4.262893696359057	14.839213032980615	13.601470508735444	11.180339887498949	10.816653826391969	16.881943016134134	304.375	8.4665634271985	0.6760327453156392	323.6848535758934	1.0634409973745984	316.0	6.686511778976871	14.167913562039939	34516.15555124575	5.299924543594525	4.066418941492424	2.6346029538301603	17.424675125544173	2.3243323049233497	10.06518489731193	9.45073527107511	4.74932480858695	12.675350316957223	1.6815597846934243	10.45123630734869	0.51696965557051	34516.15555124575	0.029101906745713824	7.920393334967354	644.3917347056978	315030.5573045943	2000.2053436214596	341.5448953426504	211.25981261180078	0.24505957749293333	11.592679178947845	4.692738033906893	69.94363727920972	0.15995146519143869	0.08348139799215315	0.9350568128887805	0.832144753977697	-0.42931109619044405	0.9947517176952273	0.09014510892050144	24.732163699220205	0.003158274130781108
0.6023827740476511	0.4229300183936956	3.9970786810827676	9.450922155546738	10.44030650891055	9.219544457292887	6.708203932499369	10.954451150103322	143.25	5.693072705366651	0.7970943411078796	166.1004538084497	1.1595145117518304	151.0	4.17222125906355	8.32823622061671	5767.499135277747	4.474753716567164	2.3202440466359846	2.330876368150063	9.55631343195954	1.312167337445458	5.973614069878793	5.823099802684165	3.2440542093457605	6.312259222613779	0.9695550628192025	6.180239357158682	0.4181636450354984	5767.499135277747	0.04969080303495461	2.511293455919268	205.89869167335627	23352.34383156903	171.15186572213634	101.20064267164722	72.27010110570771	0.18380544301183385	6.908062488352157	3.841900344280189	21.19356288973292	0.224803621834209	0.13465279384149803	0.9197639815038586	0.8123418242580083	-0.410268180271482	0.9867208631551999	0.11802689445665494	14.093274394421769	0.007773575433034963
0.7720938582225633	0.3984954109704458	5.672235113245789	14.234129069221497	16.1245154965971	16.1245154965971	12.36931687685298	16.24807680927192	592.5	10.990083631493167	0.7789600983526678	437.95331276080714	0.7391617093009403	605.0	11.20883942969327	20.883166588458902	158618.67591481516	5.723242124200653	5.9265189931417925	2.0335573988614994	23.616960809288166	3.0479199740539555	15.794011250989044	15.310089836328277	8.180463148650299	15.436497660637867	2.3613310970534496	16.19196188271405	0.18932069406351948	158618.67591481516	0.02060788197527491	12.728838214896133	1302.1199643304558	784934.4941080175	486.68059187347603	611.1923830810077	200.77387816286347	0.5097697344261692	11.081352639387742	4.736631072661068	70.38711279706584	0.17159633527888768	0.09364984450177277	0.9557842802134697	0.8615814965881529	-0.35628652453558046	0.9913649564245838	0.09909196780983727	34.629697076204714	0.0016284545001259132
0.5164816565202326	0.3353007030185272	3.7977819839985023	11.32649573892678	12.165525060596439	12.165525060596439	7.0710678118654755	12.206555615733702	170.875	5.849927281810261	0.7808844065954188	190.6995752241384	1.1160179969225363	179.0	8.223748849622575	16.585173538887254	29109.043781427652	5.548800066382608	4.678319102442847	2.7644051265886715	21.367007434153575	2.6836544419000354	12.304461221295288	12.19132869764262	4.676131788394278	16.6908756457593	1.888674860502899	12.752268673488057	0.19929710972025974	29109.043781427652	0.02381323928716332	11.220590374465388	1245.192728112617	482896.84798010025	-273.5574441309313	416.0576258271649	318.03697028148196	0.1388626216163807	14.027253125522835	4.76491766294185	110.34307298640698	0.14524222478570767	0.07374587512278669	0.9424001314169309	0.8426972000474644	-0.6006247079175414	0.9992998287353385	0.07978856873245607	34.932431722078654	0.00497844851856801
0.46472310031528913	0.44865054493474993	6.856939345390584	15.283474906706804	18.110770276274835	18.027756377319946	9.219544457292887	18.2208671582886	497.6666666666667	7.102583842235711	0.7864617682242921	386.1584516337937	0.7759379470203489	510.0	7.036248572401211	11.509625004292978	44969.96144451249	4.774945129193356	2.3587336539619663	4.789977071312836	16.94071212424316	1.416553098726091	9.204076134281658	8.992154550948417	5.0320468703801025	11.908665253863056	0.9478027480996346	9.390228697387522	0.9453239458341927	44969.96144451249	0.04382929642445214	3.461377503586999	356.57128410153604	118983.69795642154	1965.5525868065126	160.12478122785961	67.17500499285369	0.4086203416913532	6.129732514451945	3.983991403123122	27.782242822165	0.257833938887915	0.16833098505959268	0.9738861590957572	0.8947133749600445	-0.23930372680819306	0.9462757095335597	0.17174379511728669	18.25714605780075	0.003587807321819297
0.7194915137499888	0.5933188890003751	7.659772067386681	12.910042490458853	12.165525060596439	15.264337522473747	12.36931687685298	15.7797338380595	562.8333333333334	9.288666014036915	0.7823324249930088	421.3852542227989	0.7486856752551949	575.0	9.246652256165852	17.648004507986222	98691.27606093015	5.478659291154657	4.125768405239294	3.167024199804769	22.439754793765857	2.4966798041606313	12.716397007602291	12.101992622742578	6.28733441059993	16.15242038316593	1.702243745090287	13.101030564237911	0.8093701044006512	98691.27606093015	0.026722117202268435	9.930248990139406	876.4437991201509	925322.8754961132	10480.235323489273	554.1242337949478	118.44159350082373	0.6498340048622008	8.065599215075995	4.368722286037122	50.9253212940181	0.21545900002964993	0.12870944467563292	0.9749043523973556	0.897451335983421	-0.3483144136713717	0.9890632685187357	0.13745905861636165	27.70213139016674	0.002122526211089915
0.21138110567977952	0.13615149470833118	3.9167792294631516	28.767801909584776	22.561028345356956	19.1049731745428	7.615773105863909	25.317977802344327	317.0833333333333	6.080969775624903	0.6216620611154422	361.7251487209898	1.140788905296157	333.0	6.81819462350039	13.562569440638374	33874.050598160415	5.2149351769535635	4.052740056906514	2.5295760724501215	17.42575388599843	2.2130444938630025	9.729567980370089	9.21234225712516	4.581958481553654	12.843795404444775	1.627079749733509	10.0858254828324	0.53951282119141	33874.050598160415	0.03086870654438222	7.0593825855085015	610.455071273089	227003.4409939565	1625.991124319429	296.81510117601886	191.63481350814567	0.2291629636826042	10.956293520636088	4.621338587404707	64.84802195276636	0.17181289089138174	0.09409775313177593	0.9402339637256271	0.8398873412886925	-0.4106986229412137	0.9931674332350355	0.09982488139312261	24.165921203346578	0.0032638281396168214
0.8635082932091468	0.5141958636123496	4.35704851192332	8.47351917869196	9.055385138137417	9.219544457292887	9.433981132056603	9.486832980505138	182.04166666666666	7.316954083467267	0.839874407479991	184.94828653010248	1.0159667834109545	190.0	3.156389441420794	6.7712241968514775	4501.945192608277	4.240379616136523	1.7996965571632275	3.1284690866769465	8.74550998355914	1.1219517380552329	4.665050816393546	4.348172765975297	2.6506150958127948	6.094894887746346	0.7993548871834788	4.867694359976684	0.8690627592342423	4501.945192608277	0.060720221606648195	1.9317492626147383	117.70567311676133	20876.139394283957	455.6076658742962	91.78577823160725	42.334563011120764	0.38015082808278006	5.028480217135338	3.6071510732659315	15.520155598059855	0.283269869841653	0.1920915585138914	0.9435216492965547	0.8468449536127972	-0.32340736673634485	0.9680391342312838	0.1999052678096838	10.262909830010187	0.007632342751910782
0.4362382287734578	0.31302919256062683	4.496564427811069	14.3646807859308	12.727922061357855	9.219544457292887	9.433981132056603	14.730919862656235	170.20833333333334	6.266422902950573	0.651538958060601	227.96295692341053	1.3393172499784216	181.0	2.384265413867656	3.940912579370106	1839.0575161022575	3.3177441118288393	0.7565688317383401	7.835756084467769	6.554645575382795	0.550642758912481	3.0885035228706252	2.913589683898599	1.9794773943574	4.575168181025394	0.33309427231722094	3.1875600014738388	1.9236657063942588	1839.0575161022575	0.12566771466072466	0.6216847522116357	47.388362181761565	5189.157083748248	259.7914892296257	32.60536562545139	18.65290358921956	0.2855910191925187	3.135337689334797	3.023959390746124	8.367892652961396	0.379541791604948	0.29783335814633244	0.9605704958775211	0.8768587529527808	-0.24699597710085722	0.9043461225150289	0.3170442402373841	6.624518475594005	0.019744054887961618
0.7476673269296605	0.49219880994000115	3.82922135447303	7.779826519572063	9.055385138137417	9.219544457292887	7.211102550927978	9.273618495495704	117.58333333333333	5.816722097864929	0.837098076283975	138.6558802906904	1.179213723237622	124.0	4.563374081782768	10.407141990602344	6382.290295839352	4.819538476517938	3.3783129108702674	2.743094486023656	13.024753667758832	1.842397445070549	6.811242646218287	6.059513817870968	3.1628528102177285	9.861900857541103	1.308543537505443	7.174265330398822	0.7872224156926868	6382.290295839352	0.04292403746097816	5.077056645299827	353.18701945688514	116238.35698761394	1386.3349667602818	215.37288293929697	149.94379915712733	0.20294837214295142	9.846275558575543	4.227857523973254	46.30383565376232	0.17721648623917233	0.09617516647012431	0.9267464769513395	0.82190811250386	-0.561452628217849	0.9978749268921565	0.10171326137350291	18.351016110653966	0.007808398166192958
0.5774572522834647	0.4870425752906943	5.253057559440202	10.785622912544932	11.40175425099138	11.180339887498949	8.54400374531753	12.24744871391589	202.70833333333334	6.2282361712437755	0.7737151958417902	215.683737126023	1.0640102139824361	212.0	2.4268753499381366	4.504941605488604	2483.8643362200246	3.511263941723433	1.0544834539705255	3.1462647096095946	5.768777668193096	0.628317661251314	3.331828200023387	3.1952117664846593	2.0513620450158387	3.717415623177257	0.4369047602026267	3.4229141398207785	0.7941755276671254	2483.8643362200246	0.10172659309362764	0.61526205411394	46.86586665660049	2137.3299328299704	73.3984971559846	28.238706202966345	15.485545118996471	0.3005942312768852	3.096021031816764	2.9981899460181554	5.555868240383451	0.3625678367494848	0.27257390403862386	0.9481685296757137	0.8504395525853906	-0.1773407155630535	0.8484535758043916	0.27685139528008873	6.608104925835867	0.012209118517995225
0.7498360021858748	0.6252493922454483	4.933024453769936	7.889690921656146	9.055385138137417	9.486832980505138	7.211102550927978	9.643650760992955	147.08333333333334	5.915974299176835	0.835960024576279	161.19104971769346	1.09591648533276	154.0	1.91839139399858	3.481970359136232	1115.5969979145962	3.2338635645872835	0.8545501456797733	3.487562654502504	4.63769306959519	0.5160602873467807	2.6108925366353524	2.476462916680318	1.5540629189024409	3.083630150692749	0.34332900119056925	2.6914933308657445	0.9639813240199594	1115.5969979145962	0.12632821723730817	0.4273765122365922	34.84483196203635	1313.0658939536856	66.46692983109415	21.238912859355388	10.500523383756327	0.34401926667099697	2.577631368058929	2.734116993460997	3.5207523063365267	0.39930746348409457	0.31242998042399706	0.9464256587261277	0.8470822927036517	-0.20222904969678293	0.8569115691266688	0.29862296901568974	5.669209624711987	0.018701813716773916
0.5133756329825339	0.40014956967686055	3.9380606048594458	9.841471547850503	11.180339887498949	10.04987562112089	6.324555320336759	11.357816691600547	131.66666666666666	5.0523716853573495	0.8048123404277107	155.51539632868185	1.1811295923697356	139.0	4.145803895022579	8.934013283392531	5641.75412930554	4.549419187636821	2.423766228185264	2.671604238099813	10.913087700733556	1.4630170116183159	6.1137184206103266	5.830496175021111	3.2619428340551075	7.6511448666784485	1.0570577869044173	6.370883706648315	0.6528212705183573	5641.75412930554	0.04870348325656022	3.210606277126948	201.84689493781	45243.87885496207	477.069261181851	133.1131628978531	96.69475265402359	0.1816226794261551	7.888623246322563	4.008342740458018	30.211884042360882	0.20613346232189228	0.11919041507336371	0.9194855836549991	0.8141139804707158	-0.4604191662787131	0.9924397135880584	0.12061401854902869	13.880433554276571	0.007729175472865644
0.6022251103074946	0.4782285582168471	5.7918073950464075	12.110960952733778	14.142135623730951	14.035668847618199	8.246211251235321	14.2828568570857	359.4583333333333	7.293524795689859	0.8495688500812864	287.7737978234133	0.8005762313390425	369.0	16.13966721341372	29.612709570085663	211388.06794520994	6.008975717893044	7.843566399211362	2.083282612582227	32.7369568183925	4.135818538037362	23.437393857440618	23.779591552751935	11.525573121930021	21.211383696462477	3.200823567032522	23.934648374384928	-0.26313977174542336	211388.06794520994	0.0171194394870778	23.555961976651872	2877.5154751109376	2243003.4256634805	-14000.889099386784	934.4261029891077	450.8436630473824	0.34829029967932634	16.62338382149832	5.227100782896958	160.716973004694	0.13329942725156488	0.06656984134608106	0.9466951447987635	0.8495372768457554	-0.49789333617198894	0.9986074329150099	0.06658851224938733	52.498648028787294	0.00224149911636886
0.5311263014412425	0.3425245092477474	4.520071902121917	13.196345896674382	13.152946437965905	13.038404810405298	9.486832980505138	13.74772708486752	268.4166666666667	7.008926388639981	0.7739204628786148	260.0124322647922	0.9686895955223552	279.0	5.526045963121447	11.017811221695538	19529.74187988104	4.857629784627625	3.1907142284792664	2.0915477586968056	12.305204227248991	1.6709340920529658	8.128894276829982	8.139397246908901	4.305875712119751	7.99932851512924	1.2735618049370485	8.366544976170468	0.1111603310606644	19529.74187988104	0.0377307588545882	3.920152674404035	330.09759623808685	56424.38663577521	-250.88660357852555	158.43309578634523	93.00334540214534	0.2638527661462883	7.842800638888084	4.044932730770764	24.874790343270078	0.21482608569120346	0.13252895922556027	0.928381382233974	0.822738608671598	-0.3628721754011489	0.9844778746242212	0.12913594775656842	17.70981248435169	0.0049086370234320015
0.33701305502877393	0.2159798436551075	3.654301828603882	16.91964290167438	15.297058540778355	15.524174696260024	6.708203932499369	17.72004514666935	228.04166666666666	5.702140544289192	0.6999963127076559	257.8682322679559	1.1307943677016155	239.0	6.115892604571184	14.037631758132171	25236.676975008668	5.3366127547073585	4.874153237097238	2.1308957232766943	16.495151055713908	2.543879931878227	9.832151570556617	9.654961446184576	4.253087297318552	12.242063758395357	1.9553557956622165	10.275835279451147	0.20825050200929818	25236.676975008668	0.027713100260849773	8.921586184013877	688.2827145518512	288312.26759598905	-232.13983452715755	332.63647062688284	247.9640976867512	0.15191363553310472	12.664648674726724	4.683534527893082	77.06251520213554	0.15226075454005575	0.07924213990687182	0.9171684789216944	0.811919648608865	-0.5104337707768671	0.9977291134900169	0.0845256712574983	25.82329196702562	0.0043879800787048045
0.9753039151953464	0.4222968328182231	4.546974052571156	10.767246399236893	13.038404810405298	13.038404810405298	11.180339887498949	13.30413469565007	297.25	10.501337569048736	0.7398474709402724	291.1319302137055	0.9794177635448461	308.0	5.407569041424198	9.65649535405073	17731.201329634554	4.645233126614158	2.2426697348741005	2.5682153121771405	11.843457455018196	1.3274369300989355	7.414600669501203	7.179831411927212	4.046204324485706	7.79725313053249	0.9694663980517002	7.587412963970426	0.3588666525344819	17731.201329634554	0.04543346264125485	2.5925323976587933	254.41035968255312	31638.912967403907	277.20666782002604	107.66125951889154	66.85512377163019	0.24483917869966523	6.510921041309853	3.937326064836079	22.31397168127236	0.2298272403951871	0.13956293595833597	0.9444771974557101	0.8436141975034968	-0.28876095056312134	0.9650608472594342	0.15818372213675083	15.625088110187333	0.004359865569232001
0.8136029878464923	0.5318004699229318	3.8784017492414535	7.2929641258186715	8.54400374531753	7.280109889280518	8.06225774829855	8.602325267042627	112.79166666666667	5.933577403023353	0.8417432425583441	134.11864649058168	1.1890829389634134	120.0	3.5364063395352794	6.972428435980391	3219.0243392612015	4.190275502978018	2.2631318335305517	2.003903163000877	7.988245109696636	1.1458977767002831	5.005428759850475	4.747369419194929	2.950057317378443	5.038187792318193	0.8980253049869981	5.179305245607433	0.4002234575430637	3219.0243392612015	0.06305555555555556	1.770885757238417	121.1328279565357	10766.110745934795	85.03994251883184	68.01896917536986	56.07312911502587	0.11028321098830117	5.970265550935088	3.649180430257537	16.993287383655414	0.25165992581389235	0.16262419822514942	0.902013391893511	0.7994611326738431	-0.40396439381996385	0.983219412329601	0.17575728457988113	10.86755711982273	0.010062850757084733
0.8217115598865767	0.41294346274697746	4.930669189362772	11.94030087451448	12.165525060596439	13.601470508735444	12.165525060596439	13.74772708486752	354.25	9.81148325711235	0.7407008282034424	326.8746191332786	0.922722989790483	365.0	2.519546463051681	5.328203163288158	5535.9421186329355	3.98854361508017	1.5822929412909343	2.4100898156271535	6.8072581509699965	0.8787386134593813	3.7491898252028797	3.613623104020197	1.6987310614263436	5.108527089543653	0.659477039601901	3.894478746710962	0.48432279405828516	5535.9421186329355	0.07065490711202853	1.110540363178586	115.50572383985894	5750.982197885277	101.06801500397361	48.155428739866956	26.69066956099271	0.2959219836020416	4.149674879660401	3.307279756461528	8.185939381412023	0.30605443458139314	0.21261157117543925	0.9514464497561532	0.8524133461331223	-0.16707492736774265	0.8515514419542717	0.21758732260566466	10.492745529847234	0.007002157891199221
0.718184205074929	0.5561643058465274	4.3736345341089375	7.863925261172432	8.54400374531753	8.246211251235321	7.0710678118654755	8.774964387392123	130.54166666666666	5.647746912463776	0.8522691015191632	146.01814142719326	1.1185558232533157	138.0	6.090999847490951	13.567241721691504	13540.670800082187	5.037721473402055	4.664393413610967	2.630811303232326	17.597350242717795	2.4245978206071386	9.460133157973733	8.86640561832853	5.607369032743907	11.989981209973887	1.7971987270399792	9.905594525274406	0.6932865359872518	13540.670800082187	0.03581180424280614	8.626683532552219	436.38623137881143	380728.59082786634	3113.6627390516765	399.8069942993579	201.9879167168521	0.3395088433963862	11.558467233728432	4.541325073386241	62.586072926232106	0.15914617617698568	0.08395987848089084	0.9297977183510018	0.8234951658790461	-0.5692240827198473	0.9984866928656339	0.08859079217378313	19.667414744794307	0.006429559840731065
0.5655631869597166	0.5489176917286474	4.956425494047419	9.029451170427178	11.045361017187261	10.04987562112089	6.4031242374328485	11.090536506409418	151.625	5.106725180443939	0.8373794611123024	164.2135648920409	1.0830243356441278	159.0	6.089967912507132	10.389878015440416	11126.005916471055	4.590281800319294	2.6540159460914943	2.2783849003632386	12.332561887999391	1.3913881387731784	8.195998308507292	8.179184649871557	4.860205804074797	7.472356083924595	1.0453743173277512	8.365098922176914	0.14772232868306734	11126.005916471055	0.047110478224753775	2.800491704750992	264.001287517936	31605.673587325993	-72.51104191513599	114.70967334108069	64.01328345022472	0.28950668280135816	6.4695858466257885	3.8748268260991505	20.256778313792942	0.23714655523541017	0.1501104419505418	0.9425322648663802	0.8398214709995515	-0.40229129202014696	0.9870896165463157	0.15899113296532372	15.852079488160067	0.006997143071408585
0.6499792676622977	0.5732623480345218	5.365225476934522	9.359110179361418	9.219544457292887	10.295630140987	7.615773105863909	10.488088481701515	200.20833333333334	6.083227580352092	0.8385454301624679	197.3690094582681	0.985818153381568	208.0	4.807254297264746	11.004546537896374	12741.485873363892	5.001518952565928	2.8555592554538487	3.217562464321058	14.532746771053489	1.8644928591623338	7.459452483969248	6.975897307959077	3.2400724606567297	11.292674310396759	1.2588755035652304	7.826694297207588	0.8555058801484322	12741.485873363892	0.03707470414201184	5.6137122613468025	453.3179252210049	203514.63458368706	2648.103987382784	264.2579087822042	134.80402778350154	0.33347361322202	9.091444882354311	4.374937002464093	48.90485999309466	0.19103994123475887	0.10787055262852922	0.948183801184179	0.8505730470948725	-0.45740928095636835	0.9950942806622025	0.11720579371817876	20.514915879905388	0.004749420401596521
0.3400429224482255	0.18963726594701852	5.25548886646804	27.71337606151913	26.92582403567252	21.02379604162864	12.083045973594572	29.832867780352597	712.125	9.423737386865659	0.6197057289383554	622.3042520374136	0.8738694078110073	730.0	5.7593394598821295	10.746814559601944	48839.659685191575	4.820047350383844	2.7280728472380806	2.4176337996406794	13.101519309507626	1.5317918541254212	7.967758932698957	7.678091652541315	4.058281886625635	9.04323742288199	1.1302252082849935	8.179464738255922	0.4730553246826149	48839.659685191575	0.03957965847250892	3.418460994768009	344.10596922071994	67022.31167570654	806.5246340733688	168.10581981736456	63.63712592302319	0.4588352540667422	6.227290317412492	3.9564056748134337	22.808171719477325	0.24728848110075782	0.1570754683197168	0.9589593156327271	0.8664911631798957	-0.193203424742296	0.9172496258980594	0.16400958127279452	17.829432652840715	0.0026899942444009676
0.7630741449450733	0.5716470273825768	4.884235669452303	8.544146012297045	10.198039027185569	9.055385138137417	8.54400374531753	10.246950765959598	159.0	6.519816912619425	0.7911963681328056	179.389872970893	1.1282381947854907	167.0	4.604399291308653	10.450786937549518	10373.82212561866	4.959609541555299	2.859679897510982	4.185674801020777	16.009902043602942	1.905830005151301	7.485207261655326	7.1484811561955865	3.480514026031468	12.529388017571474	1.2875345269200988	7.881541433183359	1.0254354961556678	10373.82212561866	0.03940621750510953	6.090367613048384	397.8307841705668	250504.68516837075	3460.3766996738173	275.0645727073218	144.05088443899567	0.3117414335084483	9.278278715218006	4.35635109786484	55.75551863239319	0.19145429848097215	0.10901065116448341	0.954455845533372	0.8603541391466637	-0.49483990419047935	0.9962621588109477	0.11675352035842	19.103348882091623	0.005921671057638443
0.4018699637952578	0.33279356633590895	6.724797752401245	20.207114658020444	22.090722034374522	21.37755832643195	10.198039027185569	22.44994432064365	654.3333333333334	8.120632436025298	0.7213034137725409	505.3188511851913	0.7722651826569403	669.0	11.947770596288693	19.338735407268754	171150.2363579095	5.460018960555684	4.216127888035443	2.860902295346146	25.454927060140268	2.329263744892143	15.734852030443058	15.663868567936603	9.160970078275355	16.293956981864913	1.6762783322087327	15.99468504575408	0.14869152972845387	171150.2363579095	0.026130516287165322	8.244381292931234	891.4111909112368	394446.59593482845	1474.6254497074744	367.7900896733088	152.5350192632662	0.4168316204384376	9.491385583309428	4.591796588395047	59.385885427195895	0.1925794218428953	0.11021543557125102	0.9686068421732806	0.8829868294606786	-0.2918128669808601	0.978831043680976	0.11087073567051992	28.940324840523424	0.0018350341209031741
0.6862188602911505	0.6228612559847357	4.3550332746819835	6.99197972716529	8.06225774829855	8.06225774829855	5.385164807134504	8.12403840463596	101.58333333333333	4.798028359554195	0.8906313946257846	118.21368739251251	1.1637114427482775	108.0	4.6766321454029764	10.931151988864594	6199.019443393879	4.87657081399069	3.897378826780793	2.7126325219406886	13.899206477432735	2.031584907265591	7.1726970232305405	6.449618728308819	3.8918352965509397	10.007371180881794	1.501411551347098	7.576168436589366	0.8179203113292464	6199.019443393879	0.040809327846364866	5.950745592512677	313.3029180528661	168566.45628775808	1914.8164846271707	262.8957708162098	168.65884045828778	0.22813764811546952	10.525731734348966	4.347976578476304	52.66275947035474	0.1745232898874622	0.09768241438181399	0.9183614141531903	0.812385195337522	-0.6121222979410084	0.998847420734704	0.10248732425293189	17.01823680099308	0.00872994788777806
0.5797112344111595	0.40953313265428587	4.268690953074162	10.423310381281526	12.165525060596439	12.041594578792296	7.0710678118654755	13.076696830622021	176.125	6.042510127783366	0.7801947312276123	194.75791451532956	1.1057936949060585	185.0	3.9546799814707887	8.199387828780635	6554.556831771126	4.4332121556787785	1.911543054280556	4.295340730035145	11.707314315913345	1.3763114670434418	5.673963472298385	5.202748618745401	3.101425668416593	8.605888647496752	0.873923439566061	5.952313577802548	1.2840252483360906	6554.556831771126	0.056128560993425856	3.236175443516242	189.1104238018286	91257.33104395417	2006.8824641509927	160.76945871101134	74.66919361189206	0.37556734098515654	6.519885195065062	3.9366906350279014	29.745953558512614	0.2525246781050785	0.16603386538693046	0.9494212625364852	0.8568917577830438	-0.3782977769215563	0.9833755651726784	0.16959140104724404	12.941490351478839	0.006859832312328838
0.7242424346074494	0.6246755028398594	4.374217264498496	7.002383228752707	7.615773105863909	8.246211251235321	6.324555320336759	8.306623862918075	105.25	5.071423077646233	0.8637888802068284	124.80287361849136	1.1857755213158323	112.0	4.7010067533519555	12.745485459732949	8371.66493514819	5.067693986231861	4.170320665691209	2.978035692401084	17.20319191358669	2.514201315278492	8.072724045219696	7.275648275621616	3.8017774970713796	13.40141441651531	1.7453019861362293	8.645635219550812	0.8650002891109575	8371.66493514819	0.03555484693877552	9.578134839269158	504.83307423066253	463368.44791533216	4283.05652246489	428.9436638277197	263.93564272097586	0.25311229980798877	13.173415434881672	4.521488667776691	82.58506430674463	0.14585217763195413	0.07364219847035511	0.9253482104378227	0.8192172568116123	-0.6343625338261446	0.9992037029009292	0.07628147167448104	21.52562955719663	0.00813659101260595
0.6249082446661524	0.4853357197919085	5.134911109908312	10.580121966110275	8.94427190999916	10.44030650891055	10.44030650891055	11.789826122551595	223.125	6.611605446195772	0.7970787175750191	223.19359804771443	1.0003074422306528	232.0	4.624904370761692	8.109103064584264	9338.708749507728	4.296357898696167	2.0347381032686194	2.853025765324627	10.575319122246587	1.1232817728712612	6.1941318473435105	5.944236664085679	3.9726326360750033	6.602686486171583	0.8002814920199858	6.344529529821316	0.6923136057039729	9338.708749507728	0.057632282996432825	1.8857856124995545	145.5687991696037	21141.3918869327	438.5833468886213	88.30655729976912	40.99179286089601	0.3733962988766815	5.05735348089252	3.6522421494751827	14.477519619025015	0.2730992767182714	0.17989062831644526	0.9544719233654225	0.8580358428950314	-0.28414426465015574	0.9566880804023228	0.19006494512259528	11.562399353555868	0.006290220612666981
0.8577082491684661	0.7432758253370932	4.8446450495625415	6.517963970327409	7.615773105863909	7.280109889280518	6.708203932499369	7.615773105863909	120.83333333333333	5.590511465132666	0.8982848679387427	131.58141269047292	1.088949622265983	127.0	7.981113336582258	19.54220876670172	23225.07778500531	5.556702482832707	6.187211412013424	2.410182317325522	23.651694754141158	3.540429085760162	12.830322522117706	11.890404166871079	5.892679496229978	17.75901525791118	2.5881276026415523	13.523114590521974	0.595760727721356	23225.07778500531	0.02424204848409696	18.257452206827455	1215.1492077425394	1501154.910393416	7251.068728667125	803.4151741701614	465.37953645782966	0.2740389133906725	17.480807958171713	4.96380125406499	149.2949530377502	0.12431561533113133	0.06155877568021776	0.9256778614420769	0.8200265807956163	-0.6808739767514697	0.9997282968212993	0.06347466847297543	33.618487620375	0.006449782514187415
0.31079329037068437	0.22992226779375616	4.167185699793412	18.12432410214152	18.110770276274835	19.026297590440446	6.4031242374328485	19.05255888325765	252.875	5.632918323449263	0.6785211560955404	285.0086197650585	1.1270731379735381	265.0	2.9124507770976806	6.992875875220555	6321.542271638815	4.429484298327705	2.140533495256966	3.104284120240687	9.570568174302021	1.2637895666025916	4.628243879901933	4.25178689657074	2.33811671500517	7.232451459296851	0.8916944458185784	4.884145421335266	0.8548883212929924	6321.542271638815	0.05338554645781417	2.434235084900549	145.91522691578925	34791.49434047477	705.8120405183126	111.08921571627434	63.46594650175138	0.28247268699793093	6.331197398005476	3.873327692850146	21.25172392027936	0.24236766243068755	0.1532548682720351	0.9404809366416279	0.839383770048994	-0.30889440689322445	0.9675201155389922	0.1578544244833404	11.572783481857421	0.005691883538544126
0.5359289575225709	0.22945322274662805	4.003282595049669	17.447053247407478	17.46424919657298	15.132745950421556	10.770329614269007	18.681541692269406	312.4166666666667	9.350381058723876	0.6375756504035746	349.2275775730246	1.1178263352564137	325.0	6.8168653505235	17.179882657146198	50337.05404655546	5.698677391778926	5.068653011733726	4.802742366190441	26.732954270481283	3.449110131170499	11.55237699536819	10.427079166772245	5.652553397222693	21.08040087325859	2.1558123533991247	12.445209649506538	1.4048993085320067	50337.05404655546	0.02280710059171597	21.425828977058465	940.629024505088	4922737.104145673	40146.4186445448	1103.3620018633133	595.3608514245099	0.3105917844706061	17.88069108263596	5.2282497153165925	252.40428403914683	0.13982529836119767	0.07419247560604245	0.9361747578372799	0.8447315256551092	-0.5379939851208716	0.9989884548560557	0.07963020504226193	28.492096284799803	0.0029462050174124026
0.5886416510230496	0.3403813011950336	4.178365902494082	12.275544772360858	13.038404810405298	14.317821063276353	8.246211251235321	14.352700094407323	258.6666666666667	7.225896942009861	0.7951890477343407	246.89220535802122	0.9544801753531748	268.0	8.660838757553853	15.332214874655321	40481.98557016045	5.1423366291494235	3.607624167231741	2.139665766223604	16.823045456756013	1.9930030806447843	12.054304699161582	12.120742978144614	6.921495730402344	9.901549726353668	1.5018377517887107	12.290328920060896	-0.09635520126630184	40481.98557016045	0.031159501002450435	5.745923183056253	588.6861390944314	129207.11798727389	-569.7730098363359	228.68949106581914	139.03931572799	0.25312595830780854	9.112659491856395	4.323385582717412	47.95498095366794	0.19668804904156195	0.11295622195556909	0.9327899087952951	0.8348384139680225	-0.40051953637752347	0.9915010254517787	0.12421512876261866	23.791632362821158	0.0038137370439386715
0.702897348063153	0.6303684324661779	5.115709538278429	8.115427859013087	7.280109889280518	9.219544457292887	9.486832980505138	9.539392014169456	155.79166666666666	5.704312720498129	0.8516298304324241	164.4104462726066	1.0553224687195932	163.0	3.1694140359729386	6.9238962039967955	4024.4862087963493	4.262056427818203	1.9396306529526508	3.666171992869844	9.287328842231007	1.196764476286017	4.7280059861060915	4.362334179126977	2.658913872452542	6.628414969778465	0.7992798391129038	4.9689133057911565	1.1002372579974569	4024.4862087963493	0.062365915164289215	2.336058835813361	135.96324673535037	41058.0870386313	1035.5013770240048	116.12082199030124	54.38717083201444	0.36855201452516045	5.79880502606195	3.7758653626898098	19.541772234691425	0.25711480600420344	0.16769796099598264	0.9415774493838979	0.8423946904622608	-0.36588480118440303	0.9792239905478966	0.18203278316066576	10.975160814832531	0.0078858587997717
0.506248401723285	0.3926895594286242	5.099688912659719	12.986566080544458	8.246211251235321	11.704699910719626	12.649110640673518	13.0	228.25	6.5744283221494575	0.7115602231096508	253.8319694041641	1.112078726852855	240.0	2.9518963247189247	5.0074062505187396	3816.1699486307343	3.5975366870876355	1.0971613381843173	2.5123345999050617	6.119847763832509	0.6429495966936005	3.9119124101320732	3.8446160370004927	2.467461621364077	3.652386142468432	0.4740334019004222	3.98756919931112	0.3717327481373777	3816.1699486307343	0.0940625	0.5976494147494047	63.83448846947335	1742.578585230395	30.7833702583294	26.03860622406343	15.15227037296038	0.2710789454683989	3.152645559558309	2.984497489519141	4.931995655324302	0.3475547637905117	0.252618001335536	0.948368975653288	0.8466561405057056	-0.15921695455277657	0.8252929031314051	0.2596329778180017	7.816545310343431	0.011495967186042833
0.4136483160150714	0.2615117652448257	6.029453628502142	23.056146720042992	25.96150997149434	22.360679774997898	10.44030650891055	25.96150997149434	787.1666666666666	9.537136264542196	0.678917959377541	607.2645893852732	0.7714561796128815	804.0	11.997682675556447	20.040494833012815	203051.8561381807	5.561899320987773	3.8502914386885827	3.5377241713372607	27.889946897523288	2.4918717168513176	15.570024736688076	15.055603708423737	7.692130379639085	20.197816517884203	1.6749223833846525	15.891886605225922	0.7709803330609112	203051.8561381807	0.025512982351921985	10.126389572280528	1234.3952486565822	824190.5841631237	8186.169108741938	488.87621029711704	159.7781964348498	0.5067389168749965	9.337246317426175	4.583384843985609	69.42737057227413	0.20191349255910793	0.11914366376538707	0.9784020870358501	0.9047158094117714	-0.2999578330028514	0.9816372071542421	0.12103879228596236	33.942229945380014	0.0016988533826452089
0.4606357433393411	0.36044683062433414	4.386717680866018	12.170221259173601	13.341664064126334	12.165525060596439	6.708203932499369	14.177446878757825	203.83333333333334	5.606038916323684	0.8006862486992897	209.18886284411622	1.026274061377512	213.0	4.018980583131462	10.310560252700412	11037.485365621567	5.029016067736512	3.12175706189419	4.1777057812292435	15.746473070821537	2.0248119528165875	6.713741438684318	6.040737602526608	2.258079286149607	13.48839378467193	1.3419343159609831	7.198554029823562	1.1211100902271658	11037.485365621567	0.037139897286693556	6.744856014782066	469.3359887989246	352246.63999364525	4127.292808526895	319.17397573368186	164.22144398315717	0.3293279449942767	9.58368239669107	4.432995854160529	67.04594900989089	0.19412729519483607	0.11133364738813795	0.9531847109624173	0.8625558621928724	-0.4639151999428753	0.9955413188853615	0.12075372290029075	20.747334788759247	0.004664014178314268
0.49646931974797626	0.32380910773905835	3.2939913655248425	10.172633464588358	11.045361017187261	10.198039027185569	6.082762530298219	11.224972160321824	107.33333333333333	5.050400416209682	0.7515991000942179	145.3185149481163	1.3538992075911458	115.0	3.3165410345185986	9.20464178891258	4691.513544546455	4.705989621660076	2.9705513465239974	2.8676875866976648	12.453788229956846	1.8051244560238362	5.984171431932023	5.52992724924076	2.50798159439845	9.945806635558396	1.280180767995331	6.387156640679628	0.6240654330890077	4691.513544546455	0.04574669187145558	4.985462225826499	293.76431253405997	110180.67904123657	648.2917012351975	212.5154076580625	136.95374333797437	0.23117493309101517	9.400666256326133	4.137048300894003	42.890209274784006	0.19972349612309814	0.12240884619318224	0.9289108323725561	0.8251181601291768	-0.5746740698277146	0.9978370338980269	0.11413796219156591	16.568050879029094	0.009827205019866966
0.5883662384178997	0.5279018537193982	4.77254410568662	9.040589783993115	9.486832980505138	9.848857801796104	6.324555320336759	10.04987562112089	156.91666666666666	5.319177804287322	0.8577645326249523	164.01947684243976	1.045264855076621	164.0	5.389360548773917	9.47717614898949	9095.179422041776	4.474396136423891	2.4204832269466072	2.128821579990703	10.78417489906719	1.3164162207636951	7.28541779320708	6.946037995698937	4.414708808827612	6.3694660902395785	1.0015621655785423	7.447040426237179	0.3474245595282744	9095.179422041776	0.05108566329565735	2.3810986884325094	212.179946104539	22359.523914422894	108.43690661115994	100.06003800533283	56.673808461939046	0.2870790725240552	6.050247060099754	3.7904199649026395	18.161280912667266	0.23774920798479296	0.14417943390822832	0.9352177049127453	0.8308870728656298	-0.37184901891700795	0.9818421912732231	0.15308771997638831	14.187800370428338	0.006838348833591001
0.743324010752796	0.45710905164437443	4.109570541275744	8.990350391208054	8.54400374531753	8.94427190999916	9.848857801796104	10.04987562112089	154.45833333333334	6.682743310865738	0.8040433846210904	173.1458968685272	1.120987732626019	162.0	2.462311593707087	5.4316304279409175	2330.6096726187525	3.820456826172583	1.2754790683408834	5.236446564784627	8.310122857735475	0.9912137838115174	3.557421494259868	3.0885435397400296	1.8797333059032024	6.430389551832273	0.6082323377707903	3.792951286348084	1.5996233977783456	2330.6096726187525	0.098079561042524	1.7312317727874686	94.0053730650954	31458.12974763054	964.7635182898086	94.1820143096316	41.82976279537715	0.3981695871209843	4.770858889367745	3.603727378783575	18.134922444149943	0.31318907839624077	0.22824409698805054	0.9522052682503931	0.8640304417919816	-0.3261812419389662	0.963077919147942	0.2298812724705127	8.992742451585034	0.011642743297853971
0.7709054694945767	0.5961792030032184	5.292510230071128	8.877381504437615	10.198039027185569	10.198039027185569	7.615773105863909	10.246950765959598	217.08333333333334	6.843621956560951	0.8607046333603804	202.94622215699698	0.9348770310495063	225.0	5.198054841989837	8.890104306556111	10912.479362123133	4.2920177234468255	2.04615644120147	2.520271297915077	10.683576740558665	1.1723475676014645	6.821330652812882	6.586107559665507	4.4866887030936375	6.196888037465028	0.864664342605858	6.964187553196914	0.6006762771166749	10912.479362123133	0.059595061728395064	1.9693564010981894	153.97637510977657	21717.0840649752	373.65334811462156	95.42451885252964	37.79454178210732	0.4367306498149126	4.847728699742975	3.608232292005756	13.43932710471309	0.2810450394450096	0.18648878128587015	0.9517204180819553	0.8545134934036629	-0.28087386022808414	0.9541396550198656	0.18824703273505763	11.813127663550425	0.006822553429664308
0.6942777337606874	0.2583357149713499	5.274881766179033	20.41870891434439	21.37755832643195	19.026297590440446	16.15549442140351	23.62202362203543	686.2916666666666	14.176254951370167	0.6112917564865722	615.5189133887301	0.8968765661665669	705.0	5.575531341506319	9.58854353215247	41055.13908352089	4.565387409581634	2.4836507930937737	2.449257657033673	12.944433481388606	1.3044836667373663	7.47295788682574	7.271262298601125	4.268397074449905	8.6760364069387	0.9942418759974068	7.6311362086377015	0.3235074255019747	41055.13908352089	0.04628137417634926	2.3891402565103674	227.0525091651957	29733.437344003476	188.43228167871106	107.86010466942065	48.081656213039835	0.38714171445197265	5.396000405214135	3.7909953705547657	17.582676145292968	0.2734834598835115	0.1824406804484012	0.9647699168699634	0.8757740589500844	-0.16003822715745267	0.8675298756585135	0.18004976427909197	14.562587391378287	0.00352130227759123
0.8741634558984296	0.6061943085669085	7.469850904589542	12.322535528663842	12.649110640673518	13.892443989449804	13.92838827718412	15.297058540778355	543.0	10.771910243167966	0.7262440045783154	443.2017338558599	0.8162094546148433	556.0	3.5105223060201842	5.907480941181204	12584.328225840458	3.9056245224219754	1.3488961673144875	7.22777727506357	10.022707887671055	0.8166461022763244	4.630144752713077	4.421907982222549	2.9232489037660527	7.099458983905002	0.5423090883353122	4.757487137074075	1.6018532070456095	12584.328225840458	0.07986129082345636	1.195443428348842	81.25993843420105	23348.31663232991	686.4035193944566	56.359841633818895	20.45199116020084	0.46749530425652414	3.3132795233328545	3.16375788603947	9.154995738053843	0.357075602852316	0.26839507436003973	0.9796776011154347	0.9071740292875524	-0.1517387273333302	0.8253290887779496	0.2854412086147604	8.499901868739487	0.008809275144392616
0.5496982341126168	0.3217361720660038	3.759965458448286	11.686486584035485	12.36931687685298	12.041594578792296	8.06225774829855	13.341664064126334	180.29166666666666	6.424041038225093	0.7340212252398332	210.26126607122816	1.1662284228586726	190.0	1.9300052817117543	4.288012640943498	1731.762033141778	3.6626280993686104	1.264705139679359	2.5894809221315724	5.305676037242582	0.7524625580551417	2.880435445328105	2.5911651598823706	1.3530351175109674	3.952640919731615	0.5511742991134563	3.019029151322602	0.7252738161808586	1731.762033141778	0.09573407202216067	0.8176286618331514	67.4627021731976	2775.2280284459143	67.75898787531035	34.19168059726688	21.71795381895297	0.24033749360649995	3.672558257224729	3.1038769368515378	7.3390912800481605	0.33518849485910324	0.2451174874627218	0.9371121037523108	0.8371837160408243	-0.22706843054140483	0.8996178904068338	0.2495932522229642	8.019626026169842	0.012461740610038508
0.8136801740190454	0.7103588424698224	5.401116018318619	7.603362829326743	8.54400374531753	8.54400374531753	7.280109889280518	8.774964387392123	176.95833333333334	6.186705590096525	0.8985990669852623	169.62850741227274	0.9585788033657984	184.0	5.483246055330285	17.756468230263632	23916.585991372376	5.4129225501736595	5.808482334882009	5.291614914821212	30.017555133874247	4.10665266572492	10.046939062333326	8.185638715268233	4.553659886302107	25.46389524757214	2.623709386525461	11.400940557922608	1.6002867289143976	23916.585991372376	0.032726843100189015	29.040461083045404	996.0791874528687	9189410.399066253	68884.97248812934	1560.0640465784918	640.1375581509558	0.4270423847428585	18.809285734600625	5.171766106807555	266.26928994522956	0.1347252005404286	0.07051983533719765	0.9500319257404577	0.8600008524816499	-0.600400654310874	0.9993647430021808	0.07135207538107055	27.662024471929858	0.0046674662962755
0.6873578234288269	0.5708573733360081	8.716598031307841	15.269309705801469	18.110770276274835	18.24828759089466	12.806248474865697	18.35755975068582	961.8333333333334	10.495479484640358	0.8340909521517467	564.9420873658183	0.5873596472352989	975.0	8.646216742096865	13.570492121463344	123781.47626003204	4.939535806102023	2.577439697981406	5.017151809118753	21.402169524560772	1.5903918824414187	11.078147676348156	10.922467661279317	6.728497895664665	14.673671628896107	1.0907306949252973	11.267446927618497	0.882773612116494	123781.47626003204	0.03842419460880999	4.230004327721535	415.0395308628405	242686.20221980175	2871.9619850991053	225.2324172554383	58.89757379300257	0.5858402970842093	5.716146697052119	3.9296548548391894	25.077224983935164	0.2664284232078812	0.1752796293890094	0.9847795694254329	0.9179864424229789	-0.19403641722335063	0.9202247350977071	0.17904608168850203	19.324862237771246	0.00257617723355003
0.3717932822041898	0.2726587651001463	4.502221469105761	16.512293186144653	17.11724276862369	17.11724276862369	8.246211251235321	17.233687939614086	259.1666666666667	6.139159680394599	0.6842013421015143	287.31147037046975	1.1085973133265712	271.0	2.9731656371623933	6.050941174517447	5383.895020742295	4.063513648146639	1.5823444946063505	2.692380403362582	7.426684697970473	0.9260489428893188	4.311068937875755	4.11966144355235	2.1475734002789673	5.2791112976915056	0.669077564791299	4.457215643678462	0.5302971188196963	5383.895020742295	0.06779591781157664	1.2814559071348208	121.59241490609439	7590.090867442859	120.11692159646685	51.68029088612249	37.075122495563726	0.17710222714399732	4.727586744795461	3.5382394692549513	13.21808794657175	0.2996728263603053	0.20927943205432195	0.936702465694353	0.8387908610518147	-0.22874742912513238	0.914815644081821	0.20001121318556733	10.858963600600132	0.007826246079579532
0.5163346543553633	0.38931344060294887	5.025591672820964	12.908857359349277	11.40175425099138	10.198039027185569	10.44030650891055	15.620499351813308	233.5	6.665290402762296	0.7428775316499335	246.8452783466606	1.0571532263240282	245.0	4.522330636822229	8.929737473445892	11248.750000289452	4.690251479538149	2.3638736877989075	3.280842161514234	12.38519808913494	1.3865702807855524	6.5483081343521805	6.305827886958073	3.2450300670222556	9.140168022112684	0.9648276932698361	6.775932799792504	0.7133007580244065	11248.750000289452	0.04483132028321532	3.0329258848809406	263.9560391166522	55784.49895323802	788.9877659022682	133.40791545563692	73.89746465384705	0.29267139989221097	6.742311791616135	4.026091121614874	26.938291284683352	0.22729240598091474	0.13598512270708837	0.955698935556515	0.860269573068844	-0.3397489782089305	0.978947159093427	0.14460527543984786	15.780226448552495	0.00490648903159765
0.5729405553092078	0.5041309392057551	5.461962272701179	10.834411951201316	13.038404810405298	13.152946437965905	7.280109889280518	13.152946437965905	252.45833333333334	6.20747399977	0.8437815604805976	228.9359002914695	0.9068264741698742	262.0	7.772563896112312	13.848935549693008	31744.38655395168	4.93867085434124	4.350721548930869	1.7522336344491034	14.81819464387009	2.032967282156062	10.759147566127085	10.69808462771743	6.291078261146422	8.527116382723667	1.6445329155020927	11.007351213633259	-0.02542649902053753	31744.38655395168	0.0358079366004312	5.402524390575219	466.60916919461283	100676.66541169056	-893.5980656966357	219.7154968140978	109.0826805388422	0.3407639930719707	8.22487522351422	4.281176662043252	39.57875458701939	0.21516494517874699	0.1327602094937002	0.9274252497501633	0.8265517804498507	-0.3559388158207502	0.9840098391552441	0.13397475400869766	20.94889627615691	0.004585998390992355
0.7966812503222173	0.39084371202315776	3.797507594067499	9.716179325004708	11.180339887498949	11.180339887498949	8.246211251235321	12.328828005937952	137.45833333333334	7.740697892999627	0.7202088374671962	178.84345897449862	1.3010739664710418	148.0	8.946228037865232	20.012596178984573	30830.155427204696	5.4702821058073186	5.351714045976781	3.8740763942531404	28.402943422192223	3.6243290689230774	13.666683762957728	12.718414265800199	7.096016409785648	21.306927012406575	2.4597670479916633	14.43301288694174	1.1355420730501933	30830.155427204696	0.026296566837107377	21.533615917933894	1076.8405943221298	3198140.8388693673	24889.733784576594	1036.6880531754073	620.5218064786349	0.26466957415351183	18.895467663051527	5.010990522216954	245.5091681931012	0.1284632167871509	0.06524664044387042	0.9332655501500399	0.837395703738683	-0.662377380670888	0.9996479893247078	0.07190691032104796	31.175301326641343	0.006211686553338324
0.5747035073482559	0.42571218580987547	3.479262908869761	8.172805535859414	9.055385138137417	9.055385138137417	6.082762530298219	9.433981132056603	91.875	4.696940006333647	0.8277773196678456	118.95120236153885	1.2947069644793343	98.0	3.50445222599871	10.298860337281315	4497.917384354618	4.767935361036303	3.871102797086733	2.8531186923006846	13.772763609483325	2.1714035563232192	6.244775093913404	5.453971014363505	2.3423771942733804	11.430386415209945	1.5690302094817241	6.774741040577408	0.8297415151055624	4497.917384354618	0.04498125780924614	6.899900193322685	389.81678700188036	226261.12721061864	2307.4693475071613	291.9105563668909	224.9640765439779	0.1425241934834007	11.878543431745198	4.397885373260767	72.52947947365702	0.17401585520920154	0.10212636937189333	0.9188543887718132	0.8163768698474667	-0.6136802873038236	0.9985887564400576	0.10006546904252679	19.30817076862946	0.010252531231630503
0.8005665442706148	0.576832082417379	5.021471113733734	8.705256289993146	9.433981132056603	9.433981132056603	8.94427190999916	10.816653826391969	175.625	6.969136945069846	0.8014107928665715	189.24300214356353	1.0775402257284756	183.0	2.455244175188011	4.804520583977285	2347.8231085224725	3.701796195965802	1.2298423788323092	2.9626742763857705	6.069034427344415	0.7496908700992382	3.463083338878022	3.2028048349186293	2.0007340995107596	4.068300327833656	0.5327670501038452	3.5818479131309298	0.7637718236863537	2347.8231085224725	0.09211980053151782	0.8366882607858518	55.97032047230274	3436.5648625063236	97.49200091879308	36.87437743531746	22.351401490147154	0.2532977344646453	3.782092277639597	3.2318800645705	7.496975476611188	0.322413701158974	0.22874574994823463	0.9352691071561534	0.8323468402368713	-0.22770267476415715	0.90839326330248	0.2313293399462849	7.232394468823214	0.010928025478176054
0.7670957310758609	0.5491251099394183	5.2532911811147285	9.5666562792845	9.219544457292887	10.816653826391969	9.219544457292887	11.0	225.58333333333334	7.338541192509219	0.7958084687712673	225.1888628441163	0.9982513314109329	234.0	2.275802868111818	3.725458238921982	2084.3071845295035	3.1235189794208296	0.8597916543895239	3.031649799038504	4.704039818580573	0.490178509030022	2.924328532078881	2.7997431811815314	1.6994351342207419	3.004604684359831	0.35349198817880034	2.9845092830116133	0.7674891512307537	2084.3071845295035	0.13613120023376435	0.35559829685187205	46.79368544092559	774.9347737182395	38.296597987373744	16.04478944269566	8.813935817124454	0.2989976328203055	2.340489759080611	2.650629582662229	3.0614054093359453	0.4215912793107864	0.34042110077313864	0.9541317175017215	0.8588056648283053	-0.13513596923142712	0.7517548291988126	0.33154621629966335	6.706418081246511	0.0199266072301025
0.5188937352867848	0.4973086898678693	5.555784904935432	11.171702843985207	11.40175425099138	8.06225774829855	10.04987562112089	11.40175425099138	202.29166666666666	5.79692661822948	0.7554060602037364	220.6085405679466	1.090546853476976	211.0	4.557982046487415	10.155963422873308	12063.746896815079	4.899983974745675	2.6487815979283997	7.261597951802678	18.110230229293773	1.806487586942983	7.144378807902902	6.836109772457132	3.2943859590007265	14.815844270293047	1.1935999768677161	7.561359395576711	1.6363092537366655	12063.746896815079	0.039734058084948676	6.132007358264137	350.7481657688201	484012.928561729	6788.031053512938	295.27050602884395	154.17492396472062	0.3212892736479422	9.169593761517827	4.364493727006596	66.76137918509538	0.2036044457048691	0.12087020168580113	0.9637724107842938	0.8783135050401791	-0.43460824150001265	0.9930343842268178	0.11892764033306563	17.76082613071536	0.005157584365548381
0.5888147567006491	0.42244123474264755	4.437615493351981	10.504693028026464	11.40175425099138	11.180339887498949	7.615773105863909	11.575836902790225	182.0	6.185318269512408	0.7772404093186746	199.82186650401482	1.097922343428653	190.0	1.679898253071407	3.109963347227143	1147.3530972687363	3.062612224590744	0.7963759900853953	2.2967247861965587	3.7254551205730237	0.45666362443790287	2.397720153714095	2.3137394891762546	1.2687002222886732	2.4567548982843506	0.3434948609809283	2.457376754171146	0.15042736532876685	1147.3530972687363	0.13462603878116342	0.28963857641397533	31.051464559403147	272.60158608098004	-2.2074676991624496	10.276402988608293	8.751128834994796	0.0858154926715986	2.375148071910007	2.6303487077702496	2.8773796982368376	0.4080725035208228	0.32242572714772455	0.9278843027054181	0.823653710183401	-0.11319055281509795	0.6894780085628782	0.324490755789694	5.537442441007704	0.022065285832594626
0.49881985664101464	0.43010033571564205	5.691174662538871	13.232202325695352	15.132745950421556	15.033296378372908	8.246211251235321	15.264337522473747	340.25	6.600485267148256	0.8103921328830286	290.84013043168045	0.8547836309527713	351.0	8.77307554899782	14.185291027659392	44125.253946388206	4.854071629566665	2.569428652968895	3.2912435184411972	17.074052750525063	1.6126479901735977	11.023082076989189	10.673570466920477	6.810652388448158	10.263400362076904	1.0920835800416209	11.212179725915663	0.8217952168123005	44125.253946388206	0.040965576578112194	4.204635730193871	404.9702853854195	129388.10031251464	2307.4779650905325	209.9803089060523	71.20472945924821	0.49691406822012113	6.402848402666669	3.9948074879941418	28.15450957703898	0.25030218298595563	0.16196887342156335	0.9644879486723503	0.8777947388105336	-0.32619721646074673	0.9792400975778305	0.1694305691283608	19.241188217076765	0.004034702161999877
0.6498932131732065	0.4335056952705082	4.120447813452805	9.50494505240961	10.44030650891055	10.04987562112089	7.0710678118654755	10.488088481701515	162.5	6.177199281145253	0.8231484793361192	174.9476800727151	1.076601108139785	170.0	4.2445629686522555	8.784844257621485	6901.98388909412	4.600715580410036	2.5085599430572225	2.937819490135236	11.55226382877454	1.5151186204357885	6.103072298720952	5.652217815646731	2.9168884456956885	8.635375383078852	1.1047135934758163	6.371805492163537	0.7907533056729623	6901.98388909412	0.052110726643598615	3.352413746550376	263.29741449512954	62642.85042900561	984.5511882443643	149.20292122745462	92.14925394320228	0.25156057857904063	7.683320047985424	4.052616168872081	29.420421163417764	0.21811857601955628	0.13354756519655864	0.9394395585647533	0.8377106610247579	-0.43948857460502094	0.9918983889481094	0.134295218359858	15.77704487703563	0.006806147601767168
0.7865256164216994	0.4084778083816314	5.931143946297243	14.520113025958834	16.55294535724685	14.866068747318506	13.601470508735444	16.822603841260722	520.4583333333334	11.420440848255017	0.6767905640031128	462.33184388121003	0.8883167282962965	535.0	5.8198297459247135	9.874335450016622	32687.68599999682	4.591635128087619	2.2961658105553244	2.8096851761343973	12.66136206635439	1.2982323869575818	7.653400444745016	7.452938960528901	4.444248011970046	8.217114054384345	0.9379524145646814	7.816551573722708	0.5804710349900881	32687.68599999682	0.04746266049436632	2.5239401370437275	250.98712627585354	35914.849301707676	523.1171749394568	115.51880385154504	51.074643008588325	0.3906215955449382	5.540041865707072	3.8495882550826193	19.42347793965943	0.2663109945276624	0.17461161345532622	0.9610940051285696	0.8701408080744755	-0.19252801184801974	0.9107687720249509	0.17714069301543872	15.324961061095557	0.003593725471711222
0.7657649679415992	0.3980095039545581	4.221514163622986	10.60656622939579	13.0	11.045361017187261	9.219544457292887	13.0	240.41666666666666	8.122136848623716	0.7641164458644859	244.70018168152566	1.017817046855566	250.0	5.28815414600883	11.304640349608174	19031.324748644503	4.975861283112726	3.1419782323088077	2.2078284144531675	13.27189064084632	1.7903304024388913	8.455321726287348	8.538151008587874	4.432898877704345	8.838991763141976	1.3379105306375012	8.724981317720859	0.03678749373075758	19031.324748644503	0.034912	4.632833499551141	383.8401109952781	88888.01163091141	187.06417733794552	183.14272901944648	126.73179176755733	0.19140028695687736	8.577896448264424	4.223465115276436	45.11541403805055	0.21646231791687096	0.13444910818508324	0.9263361755484681	0.8308459687244844	-0.40543466938742767	0.9909338923389617	0.14770234997460838	19.22145167697134	0.0045996362062502676
0.8927948107764648	0.7004477782006509	4.832772878495959	6.899547730611201	7.810249675906654	7.211102550927978	7.615773105863909	8.366600265340756	141.04166666666666	6.159880410594215	0.8797320961026067	148.94707361532778	1.056050152664067	148.0	1.582007450355214	2.936270158822529	718.509988360273	2.9338122573874625	0.6492269111476079	3.686132432176677	3.933972766605354	0.4296442955294458	2.134771472463217	1.9949800071614439	1.3980576998641787	2.5359150667411754	0.28603670488018723	2.2033604377519564	1.1090321704326838	718.509988360273	0.15951424397370345	0.29754797900772134	23.235641910768763	640.6814796410259	41.06979899253857	14.769420164008384	7.246257943239144	0.3559895039394639	2.10849348537506	2.482795778486459	2.457072066780915	0.4463039046948624	0.36792749612989895	0.9483463115508907	0.8520574670020884	-0.1913237861308283	0.8245073657006421	0.3386251765544879	4.619852129788383	0.027819766118677317
0.5911126031630202	0.3204683334983638	3.884255928678533	12.120560825078728	12.649110640673518	12.36931687685298	8.06225774829855	12.68857754044952	212.41666666666666	7.16461626110801	0.752352095674452	228.8347887706938	1.0772920616902022	222.0	3.0472020409334206	6.72074061502899	5060.290312946268	4.300153363421734	1.9999833020254876	2.9234035270589303	8.808322810974689	1.1687743290138675	4.5578548365572455	4.213245600502706	2.0640089771657992	6.7443138338088895	0.8243681958278087	4.774316758319139	0.748136435049658	5060.290312946268	0.06070935800665531	2.0200597976386874	157.3098119294277	21105.105836862196	407.6222920425769	87.82238269322079	54.973194839719355	0.25463392664226164	5.830098680840589	3.7345590369084336	17.703970166849093	0.2579131900654201	0.16735944575077463	0.9412164120200365	0.8416602562459699	-0.3075796873728863	0.9643048163736967	0.1656909814278961	12.206995231691604	0.006863403301583905
0.8098943202086846	0.7131836287193802	5.346256642586361	7.496325528652844	8.06225774829855	8.06225774829855	7.280109889280518	8.660254037844387	166.16666666666666	6.071231468091303	0.8861362806642344	164.94768007271517	0.9926640726542538	173.0	6.15204316576235	12.371427721408063	15538.826436605104	5.048868075394626	3.8592517418636687	2.177899829591136	14.95012221860376	2.013438355280241	9.174448985965569	8.803944964086478	4.871817250040506	10.078304968563254	1.5292685420954544	9.477331163990051	0.35768493248066896	15538.826436605104	0.033579471415683786	5.649291795852351	445.566199854811	128682.7927675667	423.307985643698	235.44704851953836	129.2237528537639	0.2929878691723673	9.074840703792992	4.3420036315767625	44.345956841229466	0.1895340508342192	0.10671680835697746	0.9358488112199296	0.833035940373461	-0.487993235540831	0.9963044163997826	0.11211813430378412	20.46714929661059	0.00540457648068711
0.600897978278586	0.5594663262404164	4.598759270024181	8.21990360157616	8.54400374531753	9.219544457292887	6.082762530298219	9.695359714832659	128.20833333333334	4.939323455831983	0.8566635503565849	143.53286005295467	1.1195283202050412	135.0	8.538023894289067	19.51344218231353	26716.4651202623	5.628496756512503	6.294980183039328	2.32589614528996	23.17002931171839	3.4496610527811864	13.443527187843575	12.542931774917838	6.86778646601119	16.3022428457072	2.5304684114800144	14.067684302385116	0.4728935427623906	26716.4651202623	0.022661179698216734	17.171318381283182	1101.6183756102494	1223200.9585605066	4109.581824617469	732.144513641172	436.55533784275224	0.2659306124511424	17.102427743906446	4.889618211821571	131.08626694991207	0.11565744007000811	0.05172764797045659	0.9184652520161023	0.8099808876579023	-0.6889870165716849	0.9997718604287443	0.05500685519824778	32.0507908997856	0.006151550056655499
0.6127538209555379	0.4361008313489358	6.789889297631653	15.569539908074342	17.26267650163207	17.26267650163207	10.816653826391969	17.378147196982766	569.875	9.540295069192286	0.7014394502636775	473.8930507713853	0.8315736797918584	583.0	6.073941826958291	9.87506281968417	36591.92026068238	4.5392375823838504	2.0478314176775028	4.562210312491244	14.348522553958066	1.2421811949790316	7.757090845340663	7.45857300214756	4.878453967621047	9.47006858633702	0.8300408996964763	7.922428403097098	1.1274750754320166	36591.92026068238	0.05257304590616349	2.592413419331704	202.23090655607004	68233.1124517805	1478.7247020918585	127.61383088785641	48.48221697292063	0.45110082767881726	5.296181887425734	3.8082421328653737	19.69231405773432	0.275699887889712	0.1838205341315056	0.9714764056540631	0.8886529023796578	-0.2026095621729159	0.9178129904887532	0.18613029207425089	13.50700492622796	0.004158875050493603
0.8099059145983446	0.5386051792333099	6.068098999250752	11.266321292878263	13.601470508735444	12.165525060596439	10.44030650891055	13.638181696985855	420.1666666666667	9.124660250867375	0.829402152038079	327.0895706955043	0.7784757731745441	431.0	6.74112030322508	12.393540963331859	40155.72719030563	4.954456046080216	3.3610957120245013	2.0690827654897217	13.699122017290843	1.7581622705040878	9.42742463562118	9.182957655098566	5.10955621774629	8.589565799544554	1.3446945516195792	9.652395587664003	0.11893621512038237	40155.72719030563	0.03493198249363429	4.292405320438375	432.5620656840682	76663.6911398628	-48.33595811221499	187.70347385036894	79.44055161745177	0.4057892908904585	7.11247321139428	4.05740218099581	25.31637094356097	0.22371371883838012	0.13552821967036588	0.9443158803518391	0.8438402364821217	-0.2660234405092567	0.9615146245724928	0.13964329086231822	20.133493684331526	0.003094013568503918
0.5267477712772733	0.394449893268516	4.535786196170672	11.499017425473104	12.36931687685298	12.165525060596439	7.280109889280518	12.409673645990857	221.70833333333334	6.057081800746488	0.8367136690296683	211.72002602538015	0.954948435371006	230.0	11.320887460169942	20.61858137654204	60906.78312931541	5.671678873205259	5.57904845516884	2.418311913383641	24.9165515775619	3.0161690543177824	15.860295072131589	15.611421014898482	8.653856557133912	16.26269502042799	2.2348249095018753	16.273048287344352	0.2876654142861758	60906.78312931541	0.022155009451795844	13.263140787159356	1179.0891488145792	793903.1721197424	1239.6341475589657	548.8323946442835	304.1141515778169	0.28984293014971124	13.754020966235192	4.837007375336404	100.95065744832904	0.14873677216531184	0.07732997689076011	0.9414178959799189	0.8413205991758139	-0.5621837903453433	0.9991258272863922	0.07558178065070467	33.42918535215568	0.0036834537005556514
0.6654470739910275	0.43256877416517936	4.4068927420172175	10.187727374732821	10.198039027185569	10.295630140987	9.219544457292887	11.575836902790225	204.375	6.7793933721342485	0.8106798267644398	206.9759756549962	1.0127264863853025	213.0	3.1494038854978856	6.061513329208517	4498.2869361156645	4.009439216543475	1.792842888342661	2.5395934805895033	7.496083280317581	0.9699688079328458	4.448790160751889	4.179384551337922	2.666621961290748	4.829461319026834	0.7228249340402161	4.595510636472588	0.6350998350872106	4498.2869361156645	0.0698053737133285	1.326984115529875	97.67236015485614	8455.535698286018	180.09740240396863	58.60354604131497	32.78967116197355	0.2968392795432688	4.647246362645317	3.4171058815656443	9.707301168854967	0.2812516163027176	0.18618480126488685	0.9312764676030247	0.8257129714667172	-0.23896666090958157	0.925599215881307	0.19304480432572213	9.548857656241525	0.007728374413415019
0.778152299577669	0.6483011655548497	4.643499248850006	7.162565016948347	8.54400374531753	8.246211251235321	6.708203932499369	8.54400374531753	129.83333333333334	5.573566438812922	0.9022206244959002	137.43441936267192	1.0585449501617863	136.0	5.0130652252367	9.769199622402287	7224.140611943213	4.672658166717159	2.8937696091917484	2.2732715435740904	11.346936864737442	1.5460670171853743	7.054485787760722	6.624452854326115	3.945370264430324	7.4015666003071185	1.1601688063069073	7.288256373795497	0.45556085709023264	7224.140611943213	0.04487456747404845	3.3529112404526717	266.7592098481466	49341.66041080618	363.497119677014	147.83553192073583	78.98930505476457	0.3124146845040652	7.2218628960984015	3.992171432251401	25.286684676124363	0.21117613584111244	0.11964383783941246	0.9315421941134517	0.8250409557807248	-0.4664032540920553	0.9936547345220289	0.11332699501572512	15.795828316684002	0.007180683282390701
0.3256608307929395	0.2150461712095604	4.144167714357956	19.271060214875927	18.027756377319946	16.0312195418814	7.615773105863909	18.788294228055936	269.2083333333333	6.275829479837258	0.6676592564757053	301.98700125900996	1.1217594846333756	283.0	3.391195041067419	8.956457877486951	10233.226143695194	4.776387978538464	2.7824840396608623	3.337601734812052	12.253281468202243	1.6731787546610077	5.632229600183585	5.147197263449667	2.5185689245323086	9.734712543669934	1.149622875499848	6.013302727705967	0.9757543156275347	10233.226143695194	0.04298967398768871	4.437799425851878	259.59703977710814	135306.35225371385	2155.724891783064	218.4305005595549	104.26801697727608	0.3641206862144429	8.120330236998528	4.227534549739411	34.887828596760116	0.2068462792806414	0.1218709977822315	0.9442404686612509	0.8441427040392507	-0.3724824577188293	0.9866733710876165	0.1270447256035721	15.19593929677019	0.004451063763993673
0.3410267956028046	0.2549315065104718	4.2274228919904155	16.582583101852755	14.317821063276353	12.36931687685298	7.615773105863909	16.30950643030009	225.25	5.655105178042061	0.7031774268082939	254.60234744863027	1.1303100885621766	236.0	2.2703097714504166	4.581505593477944	2804.524943141142	3.7167835613346156	1.1678996834638276	3.935538940114545	6.5664790596225115	0.7547912160059363	3.311337702591411	3.0999091249506012	1.9320214115941994	4.634457648028312	0.5203140384494606	3.4472569192833906	1.0591761157260442	2804.524943141142	0.08959350761275496	0.9186228869438531	63.46951795246001	6198.301888628086	219.34762382208723	41.888854059595886	26.90558847278189	0.24046906055197598	4.072337288150682	3.311778457485381	9.05632435978342	0.31377354272967783	0.22092865874098508	0.9434957402334001	0.8444030833325165	-0.21076798990627016	0.8904239847261904	0.22414444040294335	7.726680249968583	0.010283799300076014
0.6758058303440371	0.5615761960690688	5.0856870152896665	9.056094348173144	10.04987562112089	10.44030650891055	7.280109889280518	10.44030650891055	193.33333333333334	6.120161360641092	0.8673916951447712	186.4117816878526	0.9641988707992375	201.0	6.469884632113668	10.620934380254367	15365.252195418601	4.558345816246513	2.4981207559278653	2.290809197059375	12.567327998455937	1.3108118644644997	8.602690887822826	8.60750770139981	5.018853312411798	7.548474686044139	0.9964490253539315	8.74322828097419	0.06887327750275665	15365.252195418601	0.04739981683621692	2.437750261796984	275.05453411464526	25540.915099719692	-22.913468164871496	101.77238279024169	48.46260823569178	0.35680259276949083	5.437352469014079	3.759394103691177	18.010889463136827	0.267585597679879	0.17514755824002792	0.9559914985480366	0.8619264775386242	-0.3425305467519354	0.9768245049240909	0.17571576881388312	16.177284592013567	0.0063006426489732505
0.7565643299394099	0.5010128009192664	3.9938055245144386	7.971464036820097	8.94427190999916	8.246211251235321	7.0710678118654755	9.16515138991168	128.95833333333334	6.030925347652901	0.8390070590078845	147.12442689851537	1.1408679307154663	136.0	4.973614045881717	11.038208774443909	8690.204329269625	4.852810736580094	3.3168995464479005	2.528645211852369	13.638089180521058	1.8543543562328169	7.672101427218695	7.248036936378645	4.051680021235268	9.58640915928579	1.3776654507184527	7.993657563633158	0.5819288071847949	8690.204329269625	0.04044117647058824	5.0374209350984795	333.3301785030662	110839.13529237613	899.6344350513028	214.11105179314833	137.20492762164596	0.23897769207610436	9.587562577418238	4.253295157830596	39.39429162712827	0.17274092882230158	0.09084125536065805	0.9253295005094768	0.8173409532812295	-0.5306168784325508	0.997100254917927	0.10192327289792913	17.719943859490773	0.007101627555419996
[truncated: 57 more columns]
