# Supplementary material for: Does consensus contour improve robustness and accuracy in 18F-FDG PET radiomic features?
Source: EJNMMI Phys. 2024 Jun 6;11:48. doi: 10.1186/s40658-024-00652-0 (PMC11153434; doi:10.1186/s40658-024-00652-0)
Supplement: Supplementary file 2 — Supplementary file2 [file 40658_2024_652_MOESM2_ESM.zip › 40658_2024_652_MOESM2_ESM/supple/TF_MASAC_CMask_static_all.csv]

Elongation	Flatness	LeastAxisLength	MajorAxisLength	Maximum2DDiameterColumn	Maximum2DDiameterRow	Maximum2DDiameterSlice	Maximum3DDiameter	MeshVolume	MinorAxisLength	Sphericity	SurfaceArea	SurfaceVolumeRatio	VoxelVolume	10Percentile	90Percentile	Energy	Entropy	InterquartileRange	Kurtosis	Maximum	MeanAbsoluteDeviation	Mean	Median	Minimum	Range	RobustMeanAbsoluteDeviation	RootMeanSquared	Skewness	TotalEnergy	Uniformity	Variance	Autocorrelation	ClusterProminence	ClusterShade	ClusterTendency	Contrast	Correlation	DifferenceAverage	DifferenceEntropy	DifferenceVariance	Id	Idm	Idmn	Idn	Imc1	Imc2	InverseVariance	JointAverage	JointEnergy
0.8746885164148742	0.6993596987336773	5.455229988911779	7.800320777404677	8.54400374531753	8.54400374531753	8.602325267042627	9.16515138991168	201.0	6.8228510083482155	0.8860026867005364	187.28936790750453	0.9317879000373359	209.0	3.418568457110247	6.313453971534504	5066.97847607015	4.0243502602835255	1.6817383544083437	1.9731857845030378	7.033392045604205	0.9336437222776648	4.80297418578595	4.739926361003776	2.6538394880236065	4.379552557580599	0.7324372712014713	4.9238111411228696	0.2044435366404369	5066.97847607015	0.06641331471349099	1.175355124119476	124.31230281204108	5676.196806424197	9.559541599315331	51.06874192299687	23.41626982898484	0.3780958816964318	3.8706336463290443	3.2704081508041063	7.913969967596829	0.3173015068744435	0.2228074307194776	0.9444252971962626	0.8433352505536607	-0.22613774946346513	0.9132590681398514	0.22451802907799465	10.834643098975713	0.008291887801779139
0.7878243846809936	0.683160751410507	5.009384035773507	7.3326578340906465	6.708203932499369	8.246211251235321	8.54400374531753	8.602325267042627	148.45833333333334	5.77684664621873	0.9034882166450889	150.07142926830983	1.0108656476114048	155.0	1.8386494356702034	4.985215279687404	1763.2365539210014	3.933045699038565	1.9542430284116716	2.4950266636204534	6.090059291140238	1.0272990166505882	3.146792446119048	2.734694366232001	1.6832280349538489	4.40683125618639	0.7772307392090144	3.3727910849496947	0.7424773317997082	1763.2365539210014	0.07821019771071801	1.4734170037642351	81.39434649066669	11400.716749449191	257.9112689087441	70.36131058223158	32.20624910685965	0.37926548041613345	4.5996076952467515	3.4339406554033802	10.25661764609087	0.2907632441939908	0.19717005743605734	0.9258885684992499	0.8205027427596183	-0.29947014679221556	0.9548828167028293	0.18725553567801906	8.475105322457386	0.009398437265102963
0.9152483461073763	0.7108593792417428	5.185695834401325	7.294967170487061	7.615773105863909	8.246211251235321	8.54400374531753	8.774964387392123	178.20833333333334	6.676706637695888	0.9143808091503274	167.48491387282385	0.9398264982342232	185.0	2.878617086097816	6.297173804133107	3964.628369701086	4.108262702813237	2.0180396444085322	2.0104266989353303	6.986114497059657	1.0611158349786791	4.459234883353781	4.421317186861395	2.2888741151615584	4.697240381898099	0.8185695830786519	4.629300554080051	0.2813458582150072	3964.628369701086	0.06261504747991237	1.545647875086668	122.13080217551169	9601.63919284945	36.304619292429535	66.8602816244873	31.490776075053745	0.3645933920063133	4.5349733840174915	3.436718375339001	9.97535072883042	0.2902235330388785	0.195789228116155	0.9275536185606108	0.8225424872597759	-0.2826044400004995	0.9492878355810729	0.19361307389675858	10.642360072187252	0.008554261532343307
0.6989977351132636	0.5682289655342915	3.911656390578364	6.883944022283924	5.385164807134504	7.280109889280518	7.615773105863909	7.615773105863909	90.29166666666667	4.811861280222953	0.9010737635492332	108.01619955455942	1.1963030868986737	96.0	1.4898644900536273	3.832272587834343	596.8390110506592	3.4010066416114446	1.125856883410205	3.096089868587489	4.5761117436252885	0.6837593516016199	2.341417279183093	2.0874509253867197	1.268102697404976	3.308009046220312	0.46867825564066995	2.4934059099508246	1.0237316947856492	596.8390110506592	0.11436631944444446	0.7348381565205421	38.2257139163277	2853.685423596672	96.63715749154977	33.4891107215213	21.921513615229337	0.22185060949761784	3.7081256850870608	3.14562905832672	7.633825221615053	0.33563503689957835	0.24817960830070554	0.9117140679499959	0.8102347717695912	-0.3293482223966896	0.9508140127064745	0.25873051207478165	5.941851898866684	0.01803108963578439
0.7777027031853485	0.6082233362725495	4.748052209036166	7.806428865643734	7.280109889280518	8.54400374531753	8.54400374531753	8.774964387392123	156.04166666666666	6.071080831035266	0.884015508153518	158.5567106425484	1.0161177718080538	163.0	1.9554148017376012	4.794464272457816	1751.6340770087932	3.85450896806224	1.5072809687369952	2.659068987860594	6.029382682888341	0.8883410399450877	3.098994393854137	2.802136092588902	1.564416700303229	4.464965982585111	0.6501350740567872	3.278142969936224	0.7677016223959796	1751.6340770087932	0.07990515262147617	1.1424550782029197	72.95851830866447	7423.590164986828	195.7890290141872	54.834738141093645	25.73096767837866	0.3689014525683795	4.106199033433639	3.308928539704306	8.266620168793155	0.3039370123065557	0.20928608297961476	0.9390687434928797	0.8353349200468541	-0.2614622096231218	0.9350183929610709	0.21587146016859504	8.10296681785084	0.009474820996647558
0.8964553166844473	0.7892564439851016	5.743203569454013	7.276726865168839	7.615773105863909	8.246211251235321	8.54400374531753	8.774964387392123	191.45833333333334	6.523260486341157	0.9136692074335758	175.82393087712038	0.9183404441895296	199.0	2.461455015678535	5.363305211937069	2957.807152752641	3.9195680448448873	1.808587201369292	2.0667835712915754	6.357986550254416	0.9430683281429153	3.696709812765827	3.486071747346266	2.0619621537332287	4.296024396521187	0.7424835807904827	3.855301872278639	0.46864543281499405	2957.807152752641	0.07355874851645161	1.1976890865960268	79.56564522654497	6413.562410081008	95.72053063350425	54.895402676546084	22.582352102761472	0.4218886732302548	3.8244290992466716	3.263978682092398	7.62787839349662	0.31835903676417004	0.22384358101007623	0.9404667484183501	0.8378412155740758	-0.21415251603545318	0.9040384146093259	0.22623245076240492	8.454113971424395	0.008196772712926455
0.9371415732528777	0.8718125173896931	8.086706258724897	9.275740021418166	10.44030650891055	10.770329614269007	10.770329614269007	10.954451150103322	464.125	8.692681596756502	0.9139476974598228	317.1899532584208	0.6834149275699883	474.0	3.658610047501931	6.403110878158725	12509.813387942844	3.93541101857235	1.7122255266107462	1.9148383113711387	7.266548027469647	0.8780345158173575	5.035904574887763	5.019752622980274	3.035908323089581	4.230639704380066	0.6924585778858995	5.137315579849853	0.07259676484292364	12509.813387942844	0.06955794121312467	1.0316764795925306	99.22192093038822	4582.309085820194	-33.75900756722031	47.14163255922477	14.068040794141574	0.541279078239154	2.9062049323126597	3.012161303721748	5.446630612831826	0.38155349299044566	0.2942280181119161	0.9616145871681765	0.8711924394001578	-0.1429740324012949	0.8147201081352016	0.2861456668327411	9.536551236853944	0.008280624396688328
0.885327154184779	0.7356232254409621	5.2413813174708554	7.125089497179702	8.246211251235321	8.246211251235321	8.54400374531753	8.602325267042627	165.125	6.308035207849963	0.9026885679441807	161.24567297405653	0.9765067250510615	172.0	2.700524036813957	6.022388876255007	3390.573776651654	4.118869256006664	1.9464737396981389	2.1081724044257673	6.869896229629144	1.0324099463180472	4.264684563764036	4.242081132988579	2.261116263355866	4.6087799662732785	0.7836480829985222	4.439891691961283	0.31372879455353314	3390.573776651654	0.06145213628988642	1.5251038079395682	107.67576118586474	10290.285086139706	67.78458999897603	69.16169437914144	29.13699488196074	0.4128683189039916	4.405794445447649	3.39798181728024	9.038785322253585	0.2932228589753757	0.1987308087826079	0.9318465145012875	0.825662943739703	-0.2819516587927987	0.9499186627961547	0.19483478273812266	9.882022321624813	0.008270521952924327
0.7931446640971714	0.6530841690891913	5.928071048054154	9.07703988035968	8.54400374531753	10.44030650891055	10.198039027185569	10.488088481701515	271.2916666666667	7.199405746904508	0.8910907204356149	227.43283894648187	0.8383333028283773	280.0	3.3288254786858933	6.411875633382703	6403.778156905371	4.034296248902705	1.724193727088979	2.4092557470929132	7.473406852663673	0.9682205695033566	4.640984580859093	4.35149088783035	2.715628580801531	4.757778271862142	0.7267302455670961	4.782325404514214	0.6039319542592321	6403.778156905371	0.06808673469387753	1.3318983948901864	113.87405402419729	10229.602725998247	239.80138837862307	66.84987136624378	20.998488933004925	0.5264491944843039	3.5672723638858765	3.2285190840572064	7.866091903262862	0.3399227967851538	0.24917279661967856	0.9544875973092607	0.8602587034112827	-0.2033312497077232	0.8985244348840199	0.254425996054155	10.119183475212242	0.007185683400882535
0.8480122779451336	0.8219266023318449	5.709641281941353	6.946655900591159	6.708203932499369	7.615773105863909	7.615773105863909	7.874007874011811	165.54166666666666	5.890849494361312	0.933925818242596	156.11451774437063	0.9430527122740738	172.0	2.0052342261508547	4.766608731088311	1900.7986828132796	3.816472252934324	1.5909121325424884	2.6570595710810676	6.093222119372685	0.8679882094262852	3.1554361821120853	2.975719457890359	1.7060145252559193	4.387207594116766	0.6330653796010909	3.3243277715404878	0.7849104595414433	1900.7986828132796	0.08342347214710655	1.0943776332532502	77.38231886021319	7100.694145712382	188.48397218299868	53.94672757192234	22.17978230124203	0.42279832975503606	3.811531504464543	3.2268738398846653	7.210538742767342	0.32151717619295306	0.22602320885062505	0.9463811512989536	0.8446704686497518	-0.26024957094608586	0.9328940423388254	0.2103316997740391	8.331000427445769	0.010146640863499534
0.682469299062425	0.5749446911069643	5.435491898224701	9.453938756716804	9.219544457292887	10.0	8.54400374531753	10.488088481701515	231.04166666666666	6.45202295667561	0.8722473660255446	208.75553389574776	0.9035406336335341	239.0	2.673339220688161	6.008784437698836	4453.84200612707	4.092047069513295	1.9658188648095432	1.9647517340045721	6.706459028788225	1.0442894356491796	4.143101984472578	4.031113386423598	2.1141959688580956	4.592263059930129	0.820516483115478	4.316864857899595	0.3161841470217028	4453.84200612707	0.0632867071654908	1.4700281476278774	117.0159547952703	8985.912530905483	41.81870171116937	65.87525773148747	28.60697386828336	0.40190233483907806	4.337898574157158	3.37634154295332	9.016250596925728	0.2912792701574655	0.19514527027432232	0.9332539706894973	0.8280692685843424	-0.22479138417920683	0.9176602337260044	0.2037137854995233	10.376402580581487	0.007190796274010918
0.8900943589210701	0.7882219235889674	7.000256518927027	8.881073095573319	10.04987562112089	10.295630140987	9.848857801796104	10.344080432788601	347.7916666666667	7.904993063535497	0.905377707742823	264.16003204998077	0.7595352544865865	357.0	4.337632835639732	7.22073239237926	12713.042214351473	4.011281173737013	1.824243808431489	2.018869133406929	7.871488806837634	0.9303656633190105	5.867708956605684	6.026952885125013	3.5422177292945087	4.329271077543126	0.718245810320499	5.967475387899492	-0.23062913115602734	12713.042214351473	0.06643441690401651	1.1807541057556319	128.4070942054484	5879.873015370685	-133.8680303329312	49.41802985235339	18.855700050379262	0.4493531796025133	3.3448039233562223	3.19758702898642	7.443914873214845	0.3561230243590867	0.26899097858127097	0.9503713575118632	0.8562769380948094	-0.15298613610861833	0.8309850786087953	0.2794261353718382	10.989012555872044	0.008287507718530568
0.9029302044683932	0.7583437810827554	6.177727971605327	8.146342233841269	8.54400374531753	9.848857801796104	9.219544457292887	9.848857801796104	260.875	7.355578458871804	0.9086700329529109	217.28657457653972	0.8329145168243017	269.0	3.082563997709604	6.294453428302509	6264.779861546087	4.08106214209644	2.127151617958923	1.83479611962015	7.192011697576707	1.0311488540622298	4.675433177227374	4.565731322495032	2.657376110168041	4.534635587408666	0.8245206834372756	4.825882765537729	0.08409408492971192	6264.779861546087	0.06294827324111055	1.4294690719956151	118.81551926515696	8073.226353411045	-63.17742525503732	62.840257687297445	24.51190793795614	0.4409522688126399	3.9056882378642097	3.353322380241492	8.839198178825722	0.33057525559557654	0.24255650643187232	0.9420074655772708	0.8433831463679311	-0.19962984428513575	0.8933711897480989	0.23915266665432933	10.450665917294886	0.0077584831408524825
[truncated: 57 more columns]
