# Supplementary material for: Does consensus contour improve robustness and accuracy in 18F-FDG PET radiomic features?
Source: EJNMMI Phys. 2024 Jun 6;11:48. doi: 10.1186/s40658-024-00652-0 (PMC11153434; doi:10.1186/s40658-024-00652-0)
Supplement: Supplementary file 2 — Supplementary file2 [file 40658_2024_652_MOESM2_ESM.zip › 40658_2024_652_MOESM2_ESM/supple/TF_MASAC_RMask_NPC_all.csv]

Elongation	Flatness	LeastAxisLength	MajorAxisLength	Maximum2DDiameterColumn	Maximum2DDiameterRow	Maximum2DDiameterSlice	Maximum3DDiameter	MeshVolume	MinorAxisLength	Sphericity	SurfaceArea	SurfaceVolumeRatio	VoxelVolume	10Percentile	90Percentile	Energy	Entropy	InterquartileRange	Kurtosis	Maximum	MeanAbsoluteDeviation	Mean	Median	Minimum	Range	RobustMeanAbsoluteDeviation	RootMeanSquared	Skewness	TotalEnergy	Uniformity	Variance	Autocorrelation	ClusterProminence	ClusterShade	ClusterTendency	Contrast	Correlation	DifferenceAverage	DifferenceEntropy	DifferenceVariance	Id	Idm	Idmn	Idn	Imc1	Imc2	InverseVariance	JointAverage	JointEnergy
0.6730385745798391	0.46721647667999444	7.973171470933269	17.065261755300313	20.396078054371138	19.1049731745428	13.601470508735444	20.493901531919196	1086.75	11.485579446619166	0.8257072579267688	619.0766944549862	0.5696587940694605	1101.0	5.858753095664714	9.356194759902893	63559.20192883737	4.410631540016262	1.7837886698134167	3.1997457300360583	11.847810281899656	1.0734650951301208	7.475074096923029	7.31135585106314	4.32007759666535	7.527732685234306	0.7387368171285214	7.597934726366062	0.6264835374765457	63559.20192883737	0.055351381495313066	1.8518793516296754	215.6604248293588	28569.182382137693	607.1761092733683	93.99686485232277	25.922982111872393	0.568934918454316	3.7989494262551293	3.3750048464219278	10.84706055371066	0.337658648129353	0.24957649913597488	0.9755640175515162	0.8984165485845649	-0.15164076753364966	0.8448855272563928	0.2622934919103455	14.093390436741686	0.004897624492633481
0.5381550440992355	0.36817586606584224	8.565163189821169	23.26378228248516	22.561028345356956	25.709920264364882	15.297058540778355	26.038433132583073	1535.9166666666667	12.519521780145814	0.7346256485149731	876.320839083978	0.5705523340571719	1555.0	6.413184589991392	11.099338750614226	122110.11248869884	4.867584491231953	2.6511777734783326	3.363910346714429	16.650011957235158	1.508409940810558	8.663119663179822	8.457869695906773	4.355995823496009	12.294016133739149	1.088756209015394	8.861568909042568	0.5731713103967899	122110.11248869884	0.039157990508783	3.4777612311369865	390.72818684445116	105672.89484442535	971.5423025592237	183.43932632009864	49.698503188396394	0.5751466813069198	5.342657547953583	3.8457149427020174	20.22989882138499	0.27302102537998796	0.18075923421107376	0.9815809448813206	0.9091052914353701	-0.14663875221713163	0.8656120648586659	0.18597775838729197	18.901753345527148	0.0022704674411137844
0.4627830748165088	0.37378212380003506	4.851648486964442	12.979883675656904	14.560219778561036	13.038404810405298	7.280109889280518	14.594519519326424	256.25	6.006870478181111	0.7896011234419124	247.0883577807277	0.9642472498760105	266.0	3.969377051161435	7.631544002766407	8690.68702828183	4.313055325076907	2.0988543362962595	2.43456648430892	9.183723514058752	1.1636739367802298	5.545326412716447	5.208939375834547	3.16792960894631	6.015793905112442	0.8693745179834423	5.715921250806419	0.5655756120990763	8690.68702828183	0.05777601899485555	1.9211107218497596	155.58259712754307	17434.98123818806	235.80385596703874	84.88223966186737	47.135103823155156	0.29776577426923545	5.507663014236849	3.6755066811298462	14.698364138885957	0.2622875300110248	0.17117028061387135	0.9362459850109887	0.8335375060997096	-0.25709468094758064	0.9450157349901815	0.17442185918934136	12.08670794868734	0.0057545651426239115
0.3881440444588395	0.26715851192056655	3.767401125890271	14.101744686354674	15.132745950421556	13.152946437965905	6.708203932499369	15.165750888103101	191.04166666666666	5.4735082164876525	0.7452899783702424	215.2340156932824	1.1266338880346298	201.0	3.849046598285865	8.718483646356335	8051.099115225807	4.678747300967685	2.6549814508814924	3.890871273266099	13.28991514323692	1.5787377431380976	6.015215288934116	5.467766822667842	3.3128532647015825	9.977061878535338	1.1150268869338902	6.3289192978529405	1.0502932837327164	8051.099115225807	0.046508749783421205	3.872404506508609	200.82220696617284	103624.81239607028	1771.561636113615	172.45665350826525	114.64347584209798	0.2243226863609092	8.518311747657911	4.217309490018929	36.98111483756701	0.20161915624213422	0.11698712100921795	0.9421539856635808	0.841236154648596	-0.4229876658991905	0.9911351763586307	0.11352210849792559	13.64715973412289	0.005654492357611119
0.5553676553718021	0.34238669361581586	4.701622912506806	13.731908979448795	14.560219778561036	12.36931687685298	9.486832980505138	14.89966442575134	282.5	7.626258093695473	0.7176144165839206	290.1384395794978	1.0270387241752135	294.0	3.4104657471267554	9.762409646842952	13565.049443682592	5.047278730553258	3.369224349075494	3.2712150410072023	15.152873688346473	1.9842523239607641	6.330805504140107	5.88044206882425	2.7051984087444114	12.44767527960206	1.41355192678038	6.7926153989537825	0.8126779717920742	13565.049443682592	0.03505483826183534	6.060525626853374	352.8337119476428	220607.74346939023	2120.646849516313	282.5895744599859	128.079865720073	0.3847379278791895	8.604181377262583	4.3413575898074965	49.516704304075446	0.2071472514241918	0.12266662127549427	0.9577870233232838	0.867258427891847	-0.40362986598809003	0.9917815363470786	0.1264165480217433	17.724116621315627	0.0038773846888121824
0.7757120479214957	0.5966923770358631	4.23994599122167	7.105748547156042	9.055385138137417	8.246211251235321	6.324555320336759	9.055385138137417	113.04166666666667	5.512014757529607	0.881482051504191	128.26151107217166	1.134639242805794	120.0	6.108562881752098	15.653991332137545	14886.100938009884	5.335353616764403	5.3273402102456515	2.609357317555752	20.52068011533346	3.1059741127667904	10.481909579537604	9.904572331021287	4.679409337587298	15.84127077774616	2.2630283195237566	11.137811326741101	0.566455462553066	14886.100938009884	0.02847222222222222	14.180412716480193	857.5650220920036	946641.1290401998	4837.688782042371	612.5995037208181	398.15225181712265	0.22334708798227065	16.308032756204803	4.794549144799548	120.8595791159343	0.11465972932425947	0.04794309596280639	0.9227618523741751	0.8145444493711478	-0.6576486253789228	0.9995389259585262	0.05487366437617247	28.34992422934815	0.007005522824373982
0.33372159347146163	0.22743115740479874	4.564554720871779	20.070050088816323	16.76305461424021	14.142135623730951	8.602325267042627	20.54263858417414	349.8333333333333	6.697809096691833	0.6743028905164891	356.07096530199067	1.0178302962419934	364.0	3.203343651168996	7.264563099495935	9410.861389945516	4.418569497351781	2.046255727020808	3.5143164376989744	10.14214510533078	1.2436340601884193	4.8407228839161665	4.4867299906091915	2.4289951472814924	7.7131499580492875	0.8729362040299172	5.084684337059935	0.9860115237077594	9410.861389945516	0.05500543412631324	2.421416768672978	161.74872613145928	35823.281178721336	752.8770938768185	112.43371090068867	62.95431931680628	0.2988458936757051	6.218672872468757	3.90670774553635	21.72391205991108	0.24439646021019848	0.15445562685742834	0.9479487790520097	0.8499532111314311	-0.24706878294625295	0.9433235002391747	0.1632829698134639	12.219842169850127	0.004742558447791622
0.47766320677537494	0.3078463961809209	6.978866791235673	22.669964234806905	22.47220505424423	22.135943621178654	11.704699910719626	23.600847442411894	757.25	10.828607813880925	0.6531127087046331	615.1610712093517	0.8123619296260834	775.0	5.6074475800398345	10.022303480564181	45788.226492855036	4.657488376284382	2.157192493769605	3.770734165344684	13.556573538914849	1.3611177433244108	7.485497672040607	7.098037263837186	4.424395929271013	9.132177609643836	0.9056677930018895	7.686454486395262	1.00943880654898	45788.226492855036	0.048464516129032256	3.048907173300513	241.36601179257147	89451.67888459028	1746.9319136702068	163.89105582449207	51.252761484006015	0.5293552805988623	5.497790392382456	3.828666271737053	19.79092985515943	0.26401311027815566	0.17116668988463382	0.9682747690663357	0.8823989958109953	-0.19292064582430152	0.9146042635545111	0.18338858454390827	14.600724545249468	0.003368726982948592
0.9066167262300376	0.4620469589800628	4.937259843565505	10.68562350126526	10.0	11.180339887498949	10.770329614269007	12.206555615733702	310.8333333333333	9.687764996443862	0.7657508082815602	289.78888092810365	0.9322966678652129	320.0	2.085466702086335	3.4152951427505664	2377.086223477356	2.9920138203576245	0.6439494544044178	3.6170034057257894	4.42470904026528	0.4216360989820226	2.6727595429605118	2.5270477180146873	1.7074833801701603	2.71722566009512	0.2895511461475057	2.7255081082922383	0.9773787967857616	2377.086223477356	0.15029296875	0.28475087388025117	34.35384279927978	698.9085078521512	45.3455560204592	14.647600267166146	5.660588877332482	0.44975196700101183	1.8176268628864043	2.397943741945163	2.2013192023150157	0.4781798597038236	0.41048479857336745	0.9650919246804617	0.8783056922235914	-0.1259505775196224	0.7227125228531992	0.3995151493673355	5.665935238397046	0.024645050369460058
0.7334485771985235	0.4224444464867729	4.17547843172952	9.884088822695077	10.44030650891055	10.295630140987	9.055385138137417	11.874342087037917	197.91666666666666	7.249470883909533	0.8019544776018871	204.79655799870315	1.0347615562039738	207.0	4.687795286133552	8.456033845772172	9177.97608798495	4.416668742424472	2.146079640841174	2.762035860924434	11.003864670288385	1.1727585060037866	6.501874004578907	6.485998200314529	3.79916367211884	7.204700998169544	0.8631800659905979	6.658682207030668	0.46043034954782447	9177.97608798495	0.0522532614530094	2.063683162807844	168.9857210865753	19542.951793613658	229.08317122164743	82.53411831929338	47.733601937824645	0.2759454635662343	5.502834993839783	3.667656758854957	15.441057188709692	0.2557022994195203	0.16239560721725688	0.9538654253372116	0.8557969886091754	-0.3188178621018445	0.9689078890098567	0.173424190112309	12.658103340373696	0.006588155387154345
0.564706451351476	0.36626151208175234	4.201031979219855	11.47003395290454	11.045361017187261	11.180339887498949	8.54400374531753	11.832159566199232	182.91666666666666	6.477202170425666	0.761807380699085	204.5539173115837	1.1182902085371318	192.0	4.835118624714235	11.08054431568487	12044.562730596537	5.013352363896103	3.296685277165813	2.705127824461396	14.516349194318721	1.877491324496467	7.582270345946623	7.459335700353238	3.446707263751834	11.069641930566887	1.369436235212052	7.920359685973251	0.5248417264041811	12044.562730596537	0.03521050347222223	5.241273956168768	422.26606074229556	127581.52226737373	1036.9019643468264	220.20630774791428	137.3428179031751	0.23690712294456343	9.507507662540789	4.328095118276271	42.339618765974976	0.17989509089753247	0.09924717553855128	0.943791900305923	0.8407672896988547	-0.4751942733423418	0.9957121269177768	0.1133569410208922	20.03548420893258	0.0051674923390366756
0.5002233740291885	0.35348471013155924	5.219989633670137	14.767228918408865	15.524174696260024	16.15549442140351	8.54400374531753	17.204650534085253	371.125	7.386913074627885	0.7588052123667887	329.1298658406003	0.8868436937436182	383.0	5.961558447138116	10.302819707900944	25085.217298792682	4.631898306841058	2.4292374048690393	3.127493413314445	13.481410489426072	1.3749388347701375	7.914321240909162	7.692213781396082	4.792395548769903	8.689014940656168	0.987527629306399	8.093000118045586	0.6764953962534478	25085.217298792682	0.0451772116518621	2.8601702063799355	220.81743111781458	60067.886332822156	939.7786245481651	139.53974753362394	48.79367203705494	0.4810013454561328	5.364475530128033	3.788384025276911	18.798879219892903	0.2728451045664923	0.18170837482258373	0.9648059302250988	0.8767398819705241	-0.25262245106774717	0.9502044005669137	0.18791094931778088	14.074402665679612	0.004234170301344852
0.8845810345786012	0.6203852083083667	5.515084597358036	8.889774487686891	10.198039027185569	10.44030650891055	9.486832980505138	10.488088481701515	266.125	7.863725913488524	0.871311368715208	229.63312011539944	0.8628769191748218	274.0	7.14399305240026	13.089797755178841	28485.698631620504	5.075600724005205	3.036566500290103	2.761568900982885	16.558080300476682	1.8170656413701507	9.944522860333642	9.727374734167904	5.392684356704124	11.165395943772559	1.2772081485981497	10.196195553491426	0.4978272687031911	28485.698631620504	0.034098779903031604	5.0688688453399235	494.8849631799015	161127.25528428095	1446.7731136787463	243.05806024641302	88.2844814445378	0.4701830298089428	7.488981140266944	4.1779703297307655	30.54447375471582	0.2122712701072342	0.12424933598195416	0.9626714497695619	0.8689822827488889	-0.4002998913924678	0.9915228858211032	0.1290584590943162	21.356204332781097	0.003861622541672247
0.4933427427205859	0.47827964057434813	6.361979299921001	13.301798279101192	14.142135623730951	15.524174696260024	8.246211251235321	15.556349186104045	380.7083333333333	6.562345646127752	0.8282702556510984	306.6952014769854	0.8055909856022382	391.0	6.341410906246064	10.856160719461625	28793.539865254745	4.666233036659423	2.480682345033914	2.3690575749066745	12.568060448518787	1.3773108269881609	8.41933560685543	8.191424867455511	5.10798411923135	7.460076329287437	1.0197149882798684	8.581419866129968	0.34689917344913385	28793.539865254745	0.04359599950288133	2.7555548579464055	263.1558279812907	43937.01166537851	448.12592780031684	136.8849002772816	44.00604677084445	0.5181584351400943	5.290847228371171	3.7098966588788898	14.833737863393582	0.2645841557439392	0.1719732836592226	0.9592686658713817	0.8639241472376035	-0.2472478954675658	0.9481659119045935	0.18177970721825737	15.488293350555411	0.003989301316470677
0.7534059180777379	0.5798897130216045	4.354329660683703	7.508892747889592	7.615773105863909	8.06225774829855	7.280109889280518	8.602325267042627	125.75	5.657244234471027	0.8714747490865663	139.28402624651903	1.1076264512645648	133.0	1.5159094494128145	2.864063304872069	647.4740611464044	2.9935690909420587	0.686244878951149	3.7305644815714074	3.800266230268748	0.456513124440443	2.1274411585437636	1.9688687704335328	1.2468242223603332	2.553442007908415	0.3011824436875837	2.2064056797554654	1.1307889575773045	647.4740611464044	0.1561987675956809	0.3422201405911456	33.1056584539065	910.7289750435617	56.34796068330707	17.385191109361223	8.277817229609227	0.3635702918756131	2.2176956064717936	2.602883331989138	3.094896950021433	0.43585608824051875	0.3599967450367357	0.950741041623083	0.8569568530190568	-0.18335547094460464	0.8199118967814247	0.36278589089450103	5.551811830317098	0.025051196920795084
0.7951920166037126	0.5730323614934484	5.332143763832137	9.305135489966741	11.661903789690601	10.0	8.602325267042627	11.661903789690601	242.54166666666666	7.399369455037428	0.8264571576722503	227.57332290849018	0.9382854749705831	251.0	2.4103253352909704	4.01216330968711	2678.6702142562663	3.2390739495793714	0.922811495914829	2.599597209403924	5.0750057512688285	0.4957278370750894	3.209819559775225	3.1726453776686663	2.035939212673634	3.0390665385951943	0.36574440579408024	3.2668016293437736	0.36796614002504957	2678.6702142562663	0.11798225424993256	0.3690512791675176	37.07652882732432	744.1456804911396	17.56566313561275	16.65698724423825	7.4976505193395395	0.38173491332129533	2.185961336516277	2.544509030116284	2.500239741675546	0.42705459207565677	0.3453592650467545	0.9602396603711264	0.8656433270383237	-0.14145325003849243	0.7683380031153154	0.3451963305957644	5.897170858010522	0.018165750478004727
0.43160020605345606	0.2810874564894422	4.18913435881163	14.903313051142772	15.132745950421556	16.278820596099706	7.615773105863909	16.522711641858304	264.2916666666667	6.432272983752381	0.7414064883635549	268.6272432425597	1.0164045148701613	275.0	5.226917545497016	9.473125968438321	14583.755227148882	4.607436240438782	2.25070436648892	3.292413264417132	12.349901367262483	1.3680771953807653	7.080237824207996	6.731556433768796	4.005228891136436	8.344672476126046	0.9469223848679406	7.282296148168673	0.8155667512352514	14583.755227148882	0.04801322314049587	2.902069542286713	218.48252462935622	51361.30550910461	879.3008746935276	133.22918399559927	67.12547036229454	0.3375830733508096	6.405174476911563	3.946212035150922	24.042055391747642	0.2388134764825015	0.14816268726994652	0.950489361671359	0.8537084801183181	-0.314419461594495	0.9722654464588908	0.1570179309754687	14.208667714235476	0.004892075637009866
0.6999118215009005	0.6507281121263296	6.483660861074169	9.963701798417858	11.180339887498949	11.40175425099138	8.246211251235321	11.575836902790225	304.4583333333333	6.973712674622442	0.8694598013710332	251.72123894015465	0.8267838695174096	314.0	5.561729436821075	8.624545972703963	16102.355647171291	4.1330298082536165	1.901199781014066	2.0712355925142805	9.805965401073758	0.9780719510940141	7.066290541399339	7.043108428599772	4.742274306076294	5.063691094997464	0.7448155053036019	7.161102387996805	0.16371557811143914	16102.355647171291	0.06255831879589435	1.348925395903769	151.0646020764912	8226.337933048324	10.903962783039683	61.62823048025847	23.42905415849264	0.45283967325683544	3.8838085668832343	3.3001702404817768	7.8177480034367814	0.31542715644393593	0.22162642864978205	0.9570029560084199	0.8599457506927798	-0.19452836993997363	0.8918015052886215	0.22979347187033855	11.895235929567985	0.006911465609146406
0.49217651930152406	0.3657544983139161	6.770528039296921	18.51112719189575	21.02379604162864	21.02379604162864	11.704699910719626	21.047565179849187	721.4166666666666	9.110742149655044	0.7432592533092247	523.3608684213519	0.7254626800342178	736.0	8.338396361742062	14.54815560219771	92922.25274667624	5.098817051025361	3.2755593345013274	3.183572753976823	19.074770057780057	1.9135766851082183	10.98093311178093	10.451730862162382	7.05958259219448	12.015187465585576	1.3457457710578145	11.23623872998053	0.8138572239653062	92922.25274667624	0.033963699196597356	5.672168791707651	366.7603501341045	268078.7768573611	3418.904852183204	301.50149190364675	86.11817383390422	0.5573179743166256	7.174289303230055	4.196527436656391	32.4887011662977	0.22529186846306073	0.13639219556989401	0.9679188178378426	0.880989707587732	-0.23944010590208853	0.9557085858106619	0.14199048703448794	17.687855190382667	0.0022070823166269603
0.6883321687575852	0.4873663232802635	4.161387258063567	8.53852032708163	9.486832980505138	9.486832980505138	7.0710678118654755	9.899494936611665	142.91666666666666	5.877338214720823	0.8406948844286493	157.2416667283172	1.1002332365829774	150.0	5.249970913332411	13.932455169424696	14041.77931986405	5.364750818609265	4.691691959689582	2.821906890210048	18.173508318274788	2.685134015477814	9.091143467640475	8.571102396231776	4.254642270183313	13.918866048091475	1.9370307701820741	9.675322327055932	0.7316056086148763	14041.77931986405	0.027822222222222227	10.962972583204952	587.1539547861229	597133.400821229	4662.448176114646	472.4378396319762	307.92547140972766	0.2252307026458214	14.256597656212943	4.762910975994476	92.5272168551963	0.13461352973656254	0.0640851592195241	0.920286398562351	0.813062095086364	-0.6256287393552514	0.9994062346488314	0.0638438766099379	23.36054137782418	0.005943127582295229
0.49404599414841494	0.4132597421051353	7.71325575876596	18.664425718011675	19.924858845171276	17.11724276862369	10.44030650891055	21.0	608.0416666666666	9.221084759064322	0.6927678966731136	501.01638725559746	0.8239836424405085	624.0	4.489177915060225	8.256617911260431	25128.072079120695	4.46175551698432	1.9337828473180227	3.6806168588196426	11.664873876100668	1.1820575353212526	6.168157799932186	5.888721777448675	3.3261867811789165	8.33868709492175	0.8145253025345354	6.345813287565443	0.8896315501342088	25128.072079120695	0.053619123931623935	2.223175635777865	194.2864304575011	43964.653325226944	908.1976666318716	116.56465520962921	38.18994371498117	0.511080559354024	4.743014226441674	3.6535193753846396	15.025382556305185	0.29093292031316975	0.1983539126718831	0.9702718109571985	0.8859147145396823	-0.18303082991773223	0.8979197513256219	0.2063458230899699	13.216516565047467	0.004117726499354552
0.41199559868303615	0.22383085345092305	4.0664113503126735	18.167340595000997	18.110770276274835	18.24828759089466	8.94427190999916	18.681541692269406	290.0	7.4848643649160636	0.6710773958275542	315.72587767884846	1.088709923030512	303.0	3.9556839605075282	11.163218234914531	17148.130505407913	5.211485140626852	3.734516443903493	3.4795894747914176	16.464552902204495	2.221657834920186	6.9819059404783195	6.446330426522838	2.3837991352046712	14.080753766999823	1.5074909951978022	7.522930952551525	0.8741804758582449	17148.130505407913	0.03201211210229933	7.8474795551713505	527.7563112182844	433200.5493849522	4504.4748644285155	377.43418719306766	188.1560876849288	0.34804289230346674	10.77523483268184	4.594890386325234	63.79178076118513	0.17423391003660202	0.09622662259077347	0.9503805205882364	0.8530924182811064	-0.43542621962569567	0.994781799186132	0.09567143663675402	21.91160033746943	0.0035097243438668136
0.7008008224553958	0.43449734685150193	4.691337659719284	10.797160658664831	12.0	13.341664064126334	8.54400374531753	13.341664064126334	250.5	7.566659069775357	0.7974701530553373	240.9765821123833	0.9619823637220891	260.0	17.239834601533413	28.268626469872892	148920.287252476	5.750507740142362	5.6877671909089855	2.6624403839029775	34.169559370524254	3.3807877871657532	23.576594190851953	24.408891311523245	13.113025887933661	21.056533482590595	2.4323463022846132	23.932620742126137	-0.46360126357888587	148920.287252476	0.021923076923076924	16.91454194633219	2154.4705977899807	1216826.5115417675	-10407.770095966885	621.4429599061606	349.5025956480879	0.2856465064110966	14.399346086693214	4.993502586664835	132.75385585084513	0.15392778245817965	0.08451832567763157	0.9577095087283548	0.8664512549384248	-0.5257689541684614	0.9985884513860496	0.08772852787835338	45.67610206687661	0.0034714270856240296
0.21557075380833446	0.15756294884665453	4.2473912278074115	26.956789390512828	23.53720459187964	21.37755832643195	7.0	25.88435821108957	313.75	5.811095409165364	0.6147645468868399	363.21557801021015	1.1576592127815464	329.0	3.6416444290683656	8.936918635104321	13305.014504607949	4.890142675758385	2.92220147132471	3.4147736467784333	13.730126834095788	1.70698252322233	6.000902920503826	5.542175156325373	2.4570135876417742	11.273113246454013	1.2127117700271886	6.359306060431195	0.8142809314449445	13305.014504607949	0.03988322354745429	4.429937708925573	334.08902141837746	124965.88542320237	1581.5737722193603	202.12894021586425	115.54104874278792	0.2873323632149687	8.558692018876368	4.299322110748118	37.77220888251387	0.19969014607401558	0.11587687769928214	0.9523997907445122	0.8542979754192975	-0.3558870187106025	0.9851937443179993	0.11671580807986878	17.6725665876777	0.0037660078800394
0.7288150883084921	0.5954096393450409	5.5352082516944145	9.296470674850381	10.0	9.848857801796104	8.54400374531753	10.723805294763608	213.875	6.775408095848388	0.8011591403427307	215.87648976037775	1.0093582221408661	223.0	3.0759534123733987	5.629233115822918	4230.038924374578	3.943952325466624	1.3841856568726012	6.137497739989305	9.60314505589751	0.8568909906127398	4.206650726724136	3.9792965649454985	2.0643180213119714	7.538827034585539	0.5672673625138683	4.355316798378251	1.3785370355130162	4230.038924374578	0.07888757063282993	1.2728740775870708	109.2832090328665	18715.607437986615	569.8300103541696	61.794747294880764	28.1620847079339	0.3752744327180854	3.9608149538508295	3.376597630520498	12.063487643674616	0.3267902088441833	0.234326574255839	0.9738894256184403	0.89467624579828	-0.24200504658065117	0.9238400508406731	0.2324199506657056	10.043238574836298	0.009219421858962464
0.6533658911572578	0.4185198879474679	5.578180178315671	13.328351504805518	14.866068747318506	13.152946437965905	9.848857801796104	15.556349186104045	419.75	8.708290258594436	0.7794949625471508	347.80136444783636	0.8285916961234934	431.0	3.9839189222706586	7.05902420230167	12293.740501093082	4.039582956802427	1.3241021860926159	3.600815037332684	9.066705604382946	0.9071424058253598	5.211014757582097	4.942745893878842	3.2411394020863424	5.825566202296604	0.5905818814013001	5.340763977496573	1.029315077068376	12293.740501093082	0.076060098729012	1.3690850595866093	112.62106777888775	15964.381393675334	550.4385816742389	69.10369955901571	26.354564156284233	0.4503711862022809	3.5936639034843507	3.266228502617227	12.678524802840657	0.3662471557852035	0.2833437721162413	0.9647257673091978	0.8864657198956597	-0.2151415106341616	0.9053630745285796	0.2866626981766067	10.095075333401077	0.009442632053752589
0.37753031635328144	0.20473631755728608	3.8144889066744287	18.631227484137586	17.08800749063506	14.0	8.94427190999916	19.72308292331602	297.3333333333333	7.033853206136414	0.6575994208300695	327.6059409829885	1.1018137028575847	310.0	4.136554266405847	8.333486913233896	12114.06166245457	4.4802560147812	2.1367615135036884	2.240224575757206	9.377891242665974	1.2318698637454877	6.073602334214684	5.90922673103751	2.838056595351129	6.539834647314845	0.919163838037156	6.251209344277512	0.23586459277313962	12114.06166245457	0.04969823100936525	2.188972951804429	235.73791922958134	17680.46744323076	26.616416652514413	84.47139777639963	59.1474167588474	0.18393286518747184	6.165712549813416	3.8329729442221474	18.73970507468568	0.24101519901073054	0.15053851600626952	0.932622325486041	0.8287541399189878	-0.26478425655596466	0.9488469325358001	0.16010266487939323	15.144688438168139	0.005289343812460236
0.7398056064829618	0.5522553558503996	4.9253500951993505	8.918609920251416	10.295630140987	8.246211251235321	7.615773105863909	10.488088481701515	197.29166666666666	6.598037621036559	0.8565556204862137	191.33792054502266	0.9698226173348562	205.0	4.947435549003235	9.797464444103333	10935.255498776849	4.7197769481416545	2.874816719726846	2.1645820312802053	11.361251572842653	1.5340424236307981	7.074196976358582	6.812403410908438	3.6163667728182016	7.744884800024451	1.1668139137953546	7.303609364562906	0.3242204205696213	10935.255498776849	0.042617489589530044	3.298446889810072	293.80578447118813	48189.17435483895	288.91602815626794	146.70672204364467	70.94195283695339	0.3563185184881746	6.812864328850845	3.9721253351019303	22.00139059491223	0.22233085972799438	0.13147040715337172	0.9409000023190361	0.8371034201851217	-0.3719570083351125	0.9848137705723256	0.13258891078016458	16.577206500835004	0.00526292861667023
0.5587503849217573	0.4511598732589081	3.976161031270351	8.813197420570564	8.94427190999916	8.54400374531753	6.4031242374328485	9.797958971132712	112.58333333333333	4.924377451135242	0.8277714674821391	136.2144163503715	1.2098985908249134	119.0	2.5394512347799774	6.208257504732158	2125.0577160593484	4.108383069582014	1.6449822385436415	3.4751342935806524	8.145816300605421	1.1391137855542623	3.974868698887827	3.495891419258123	2.1442717047834954	6.001544595821926	0.7661508960187363	4.225828660280128	1.110400373291798	2125.0577160593484	0.0691335357672481	2.0580466926467436	109.5499263390196	23358.87199731069	559.9474243665502	90.2738089259451	67.86453101646408	0.16111200367746117	6.4914196396318715	3.801980818094854	22.96885386773115	0.23775868177985177	0.14772810082102056	0.9149925944991354	0.8129662024892095	-0.41086600463740786	0.9837452676517038	0.15900471193188442	10.185729658180723	0.010355948617807894
0.7372912202912558	0.5120123365116831	5.402344145730564	10.551199181130068	12.165525060596439	12.649110640673518	9.219544457292887	12.68857754044952	303.0416666666667	7.779306519791487	0.8421014362839936	259.09236402646724	0.854972739809599	312.0	4.791274007286223	9.073316478766692	14395.649661342515	4.50114052088892	2.2462736958862504	3.391637688019824	12.23749873589358	1.3505230848510172	6.583318523363789	6.1395984449439664	4.053190256384475	8.184308479509104	0.9459547080908768	6.79263592140144	0.956131271431953	14395.649661342515	0.05253533859303091	2.7998199806484165	176.85760927747077	62637.42876741037	1282.9343203109338	145.71286812194597	47.223579977069434	0.518504823095052	5.355380296741243	3.7337264888933532	17.14912507546507	0.2664841802828781	0.17430478029814675	0.9618197141808369	0.8702502451955392	-0.28398886316778615	0.9622516989668688	0.1866576016592976	12.335859497126977	0.004903656082744678
0.5939392702264911	0.455467332060305	3.930328149168336	8.629220742110109	10.04987562112089	10.198039027185569	6.082762530298219	10.246950765959598	118.04166666666667	5.125233070192177	0.8310863691699354	140.02154121554528	1.1862043731638146	125.0	4.640929691499035	10.88888455689649	7196.207685005799	4.819927334721006	3.60391488745309	2.677851400151509	13.610345608582389	2.0283511148335363	7.172607403785581	6.766302384330716	3.3175553437781087	10.29279026480428	1.4537576900393772	7.587467395649644	0.7305299838867296	7196.207685005799	0.0432	6.123364511206675	383.2946281243998	179273.18830769492	1538.3915039472993	274.52095702009854	160.69517480592341	0.27004266141016886	10.308981572956423	4.312087616911369	49.32516937537967	0.16568758811436554	0.08563634899422919	0.924819734648299	0.8181264508734482	-0.5469229985877606	0.9974929895222792	0.10022911548885347	18.833381391348645	0.007830851512500006
0.7520218864317946	0.6671766853953361	4.077161287123737	6.111066792910803	7.0710678118654755	7.0710678118654755	5.385164807134504	7.14142842854285	78.20833333333333	4.595655977715479	0.888991679354437	99.48442991590804	1.2720438561437364	84.0	6.152246707226685	15.863627245723771	9144.829132836554	5.058327988870282	4.258811448223327	2.9495948280458126	19.322627922020903	2.8046123997308037	9.825707347993992	9.233568164949787	4.545131699274632	14.777496222746272	1.910828898561976	10.433935666187972	0.8116731320176049	9144.829132836554	0.0348639455782313	12.322488597726343	717.148167218828	724403.6034716909	5230.607883482238	533.6324140818416	371.55926940443817	0.19394127115434065	15.483498365381385	4.513228774991588	121.56842573167856	0.12978159687030846	0.0626371713640338	0.9177337836634946	0.8120512535112506	-0.7032024084195881	0.999590610161625	0.07134104036422467	26.0023619730462	0.010591043139228902
0.8853762100180784	0.7665839182964175	9.394979119617386	12.255643374956112	14.212670403551895	13.601470508735444	12.806248474865697	15.427248620541512	805.0833333333334	10.850855082651814	0.8096868358954926	516.8854057813179	0.6420272093340041	818.0	1.4591667524595122	2.588981811197849	3340.630079191315	2.8118430552374405	0.5770139453794343	3.1062016202816456	3.4900338417371715	0.3531857021389718	1.9721512712409628	1.9008402676039708	0.9787461877104068	2.5112876540267646	0.24760934890504038	2.020866114395538	0.6391662314298868	3340.630079191315	0.16601706111273848	0.1945192156547748	33.467119564399944	307.25803810205696	16.65446314993604	10.544922889858212	2.7653496959020876	0.588726280512967	1.241193435048075	1.9689543362157205	1.1384707465972546	0.565956437138771	0.5200738693956746	0.9788166752449244	0.9054481674859822	-0.14659464971922587	0.7190676332518712	0.46313568173605696	5.614134561160404	0.03488651335299675
0.30374773949132744	0.24874692987552544	5.897385475738866	23.708374928245167	24.186773244895647	24.186773244895647	8.54400374531753	24.515301344262525	675.5833333333334	7.201365291467331	0.7165888795430324	519.5970518138075	0.7691087482133576	691.0	9.531701409774715	14.991971715555575	107620.54929186798	5.0449571245676665	3.0332403219916326	2.5477413768525934	17.749158605868093	1.6856701916450643	12.305394834143812	12.403432076780025	6.931826920946516	10.817331684921577	1.2138791450461497	12.479827386410403	0.06994714499322972	107620.54929186798	0.03453749992146284	4.3233495704259095	604.2351833422524	82321.49491673631	209.7741986792665	169.21299308271338	89.99601549597718	0.30558039870348047	7.03099482247027	4.20830463475062	38.86456939206671	0.2451996796364226	0.1600784533776363	0.9600811855008252	0.8741576206781674	-0.22116219653024208	0.9418137564305403	0.17429938313707077	24.17370418140939	0.0026406901383634013
0.45211713877993376	0.3432906445310096	6.1614225492125465	17.948122523496217	20.223748416156685	19.1049731745428	9.433981132056603	21.18962010041709	585.6666666666666	8.114653801794793	0.7529650277068216	449.5827680963171	0.7676427457535295	599.0	7.137121417049675	12.334879467212994	54959.11401399689	4.8872087323368145	2.556655838670242	3.606917727029231	16.951778833895816	1.6050286867653871	9.360953247932489	8.993238902464219	5.626118873240701	11.325659960655114	1.1118519649175174	9.578697324134101	0.9130598132728202	54959.11401399689	0.040247936878659775	4.12399671739593	319.72706334494757	123852.92450894884	2154.479471464021	194.13646591284189	78.25023511090437	0.42576109952802255	6.833291948880292	4.130514442686581	30.138850540816243	0.22975530232810887	0.13915311757507254	0.9670512800711392	0.8795800931301738	-0.22852670248758172	0.944915685220905	0.14789917360842722	17.05067196150495	0.0028973826186317036
0.6528401505620469	0.614527434946511	6.148818109432884	10.005766642408867	11.40175425099138	11.180339887498949	8.246211251235321	11.874342087037917	273.625	6.532166201318912	0.8563755575250079	238.0073547791523	0.8698304423175964	282.0	4.612492121215224	8.05722735593801	11054.37330423082	4.2836841674144726	1.76835149154995	3.2588511882652953	10.208603324668267	1.1128516602041523	6.106398444122433	5.7541141705665915	3.9516446045507965	6.256958720117471	0.7693488307176619	6.26098277702086	0.8974761135802081	11054.37330423082	0.06083698003118556	1.9118033757709705	138.7344097420648	26813.110690258003	637.3687838578439	97.70953036058253	35.5147343613614	0.47357528928088527	4.604651913363241	3.531538406667109	13.290138671951802	0.29144522812656326	0.1981995831820054	0.9549705564577102	0.8612307706766071	-0.25510374739429637	0.9439584592276227	0.21393985507026697	11.097468691774793	0.006021092573487855
0.5956478162743802	0.339725249535266	4.66648487368613	13.736055474445136	15.033296378372908	15.132745950421556	10.44030650891055	15.165750888103101	350.4583333333333	8.18185144757699	0.7700649788094927	312.1627028804753	0.8907270085758421	361.0	5.461094955862893	10.530943193537414	22828.754758965035	4.888888039068984	2.9537117851276316	2.3266862060352804	12.759571657263798	1.6061087515822905	7.713203138948162	7.511966384475485	3.9141981768327474	8.84537348043105	1.190207854433133	7.9522039592032225	0.3660328779464029	22828.754758965035	0.03759179257372181	3.744045146087627	357.0034539304954	69438.24579684834	411.98835298420573	174.65302495038713	68.45125525490434	0.44265183717861323	6.584150182168509	3.98866602872705	23.099677337494107	0.22961442950804714	0.13820383331437675	0.9560641017777383	0.8593435053169642	-0.299706873714427	0.9726413829410928	0.14439542078473713	18.175939229347616	0.003453007547649658
0.8365178406783441	0.6308106590246602	4.711015198261242	7.468192128435604	8.06225774829855	7.0710678118654755	8.54400374531753	8.774964387392123	130.375	6.247275953049957	0.8019440275728787	155.04923034043873	1.1892558415374015	139.0	2.8444387669652866	7.321468342295468	4087.363151839165	4.470351227367384	2.5064113830421095	3.1136462948533863	9.97155772128426	1.427400808064622	5.1170554152368455	4.954106324288251	2.254241650752455	7.717316070531805	0.9931358103255319	5.4226829430643635	0.6688657285228095	4087.363151839165	0.052119455514724904	3.2212341783964664	203.4996798803078	52453.09049646115	673.8225680808565	145.14458214923528	75.9189308509818	0.3142348362794672	7.005368219470498	3.868391525379309	22.00786367741834	0.23571380096730368	0.14878920342114996	0.9330745151898712	0.8303501652708706	-0.44505278368979856	0.9907150431938369	0.13044861299016508	13.640445249377974	0.008608149887889422
0.6549103921450707	0.3987497523178967	7.260696385168968	18.20865428244955	21.213203435596427	20.396078054371138	14.142135623730951	21.307275752662516	1055.2083333333333	11.925036916553056	0.7753233746014164	646.487385728535	0.6126632678177627	1070.0	5.851425772896388	10.700452096851725	69140.00176505014	4.726166846346516	2.2764446130336706	3.437247575682454	14.28218903490087	1.4835535337320997	7.816701959270098	7.3201310852484465	4.486686112886298	9.795502922014572	1.0107846953748312	8.038459061255839	0.9888554376715782	69140.00176505014	0.046089614813520835	3.5159945594291253	284.17152019320724	102376.1633669901	2114.7964045049807	184.22490770715174	50.84081785975455	0.5699935373157115	5.2848753892333695	3.8262913575849944	21.612489543019684	0.2892542166868975	0.20204865982675102	0.9728139228979023	0.8943385751734806	-0.1779243905349791	0.8968171349518047	0.21177545677387644	15.835903110836103	0.0035225907612711563
0.8631358169689305	0.5695193201914093	4.666007998287802	8.192887989681557	8.94427190999916	8.54400374531753	8.94427190999916	9.433981132056603	180.66666666666666	7.0715750683087295	0.8497562421102993	181.8758833029905	1.0066930810128627	188.0	4.582173057084383	9.930292316146149	9977.612919565789	4.788000764314541	3.0564776249374566	2.3204976039025884	12.471366386535477	1.6645244023904846	7.014882703392529	6.599094042933064	3.6165487078384175	8.85481767869706	1.2635203870602403	7.285081272479157	0.4684579030429568	9977.612919565789	0.040289723856948845	3.863829804270866	291.71958380198225	62501.09978335384	466.6169141441866	162.28903465135292	96.36865640250662	0.26598688899920697	7.9242438293584465	4.11906802081856	30.37441899256266	0.19855751145476824	0.11038610473931712	0.9372821746817586	0.8329655583239967	-0.4145530320358069	0.9905246861891437	0.11996704186703432	16.588746336822993	0.005325955741847111
0.38646502421521867	0.2423107078446463	5.050842007823921	20.84448538304873	21.095023109728988	21.37755832643195	9.848857801796104	22.715633383201094	569.8333333333334	8.055664548313699	0.7131458237387145	466.0913196383269	0.8179432342292955	584.0	5.250772183921239	9.879220068664425	34043.90015052854	4.77081716062961	2.5118241801476824	2.6570373983107287	12.95362338120746	1.4420740840656292	7.4292881523063174	7.285871692044708	3.7861570970075626	9.167466284199898	1.0404474505102734	7.6350736455402215	0.38929286634593896	34043.90015052854	0.04194619065490711	3.100027122823813	289.7220264229933	48162.961403912464	488.334633671815	133.9932268329847	62.9161023558972	0.3646579243161211	6.128214884336984	3.9694145276926305	23.466627256576338	0.2536194192324637	0.16446061443652168	0.9597532223245183	0.868587171974754	-0.2068658635715538	0.9246422558577053	0.16951865186417236	16.48914301693791	0.0031830544088917475
0.7377303104562243	0.5016556236602343	4.251663195580495	8.475262700254504	8.54400374531753	9.219544457292887	7.280109889280518	10.198039027185569	135.5	6.252458183056813	0.7881540722334358	161.8698126841458	1.1946111637206334	143.0	2.7804834176454594	8.045086293699322	4282.940365427594	4.618969621474041	2.760683315346905	3.8181217504518576	11.682291001698058	1.7499401148001463	4.998056216420106	4.215807313354489	1.9677557357522364	9.714535265945822	1.1536130361112447	5.472717051526334	1.162569991277547	4282.940365427594	0.05325443786982249	4.970065983571434	289.62155634913154	191726.6679700051	3218.7501543717226	258.87002473698226	99.73780731933408	0.44739758355501735	7.677509718363651	4.117574740500698	38.33453671620869	0.229687147004095	0.1459177583313061	0.9472410020601582	0.8527672415934886	-0.5002777975751861	0.9953576271380362	0.1460922776386653	15.79678435838526	0.008309598311318672
0.4790631430372425	0.30791883348457594	3.587050177416324	11.64933673209698	12.165525060596439	13.038404810405298	6.708203932499369	13.076696830622021	153.41666666666666	5.580767869177579	0.7663531052811766	180.84377522097475	1.1787752866114596	162.0	4.6115304240612955	9.031244603188805	7529.7787454655845	4.465591576026212	2.746481047103047	2.1163543404913194	10.152442214041388	1.3996047131399894	6.614078123012318	6.186097211732511	3.939285083680159	6.213157130361228	1.0547850850092613	6.817632705914167	0.4688812746664328	7529.7787454655845	0.04991617131534827	2.734086295440366	192.53219104806138	28353.71563575364	221.84451632616972	113.11017205286709	77.7185910939657	0.20262088374495274	6.983596274029509	3.90071085610586	25.065782201415725	0.23386490211704347	0.14932042150940367	0.9101337600730715	0.8080850370434954	-0.3971798525380823	0.9853690342068704	0.16388282628743328	13.549336419715623	0.007338065680038947
0.5852144210925248	0.4272626642314502	3.260262851205596	7.630582131649809	8.246211251235321	8.06225774829855	5.385164807134504	8.48528137423857	73.0	4.465526704772406	0.8101203718737531	104.26770419148814	1.4283247149518923	79.0	3.352365974569796	6.889981394213975	2180.7881871234244	4.162658009213651	2.3125170519630815	3.1675635159546482	9.7220680335918	1.2686236000498052	5.0307029695184875	4.60548675524538	2.734991043200623	6.987076990391177	0.973705944868856	5.2540378530284695	0.7775412283620737	2180.7881871234244	0.06457298509854191	2.2969413935338805	151.14361275881777	23556.016420484848	391.61929904814406	92.40362189713125	77.91936070331239	0.10779031581751591	6.934801101199235	3.6874848107244107	26.98284558609854	0.24048547690419045	0.15666872071565646	0.9254261207236283	0.8243561859357708	-0.5253295693508433	0.9935008030001354	0.15900680477141535	12.14257853965648	0.014738993283945151
0.6831058799808362	0.5557732442121276	5.266629737006857	9.476220368385869	10.770329614269007	10.44030650891055	7.810249675906654	11.180339887498949	185.70833333333334	6.473261853638552	0.7726962469181431	203.7180841527466	1.0969786896266362	194.0	1.5388449483966058	4.312066808993269	1609.5647496957806	3.7867003895485594	1.3500356733289332	5.112530708626181	7.320904639970793	0.9008169695034126	2.621319058182525	2.273438206892896	1.2493156114566992	6.071589028514094	0.5664952539487368	2.8804037067563595	1.5249537782740172	1609.5647496957806	0.09352747369539803	1.4254119091048574	77.49400508922255	20038.510580703474	636.2232176733135	75.79622354575515	35.2279620922543	0.37508552187088984	4.448849281810582	3.4810874057468735	14.077737105767792	0.321063016877698	0.23406556283692168	0.955446130903445	0.8667042975606782	-0.29659414396082473	0.9501150149370046	0.22569395552856142	8.201360581854077	0.011959362678502812
0.5719296333960012	0.27141772927567215	3.6247944070214033	13.35503917409828	13.152946437965905	13.0	8.94427190999916	15.684387141358123	219.125	7.638142658831264	0.6785259249663369	259.0472372128663	1.1821893312623677	230.0	3.8301740421680823	12.005838861390389	14732.297744309832	5.30096073763278	4.05151928872952	4.5922159817328385	19.230583379262985	2.599973500293501	7.244849265164472	6.36685576998953	2.8436127424427293	16.386970636820255	1.7142716178724087	8.003341080668811	1.3193605004498823	14732.297744309832	0.030245746691871453	11.565627578566824	515.7757825244881	1080434.0228838956	11803.093062541255	573.2588863333822	315.0315755692346	0.3002621632889246	13.68064708908836	4.802876056295343	117.0145427264095	0.16202317528652477	0.09296568336205521	0.9403466354839802	0.8434671597926957	-0.5459990947624838	0.9985364975403701	0.0936647675403291	21.23556351399039	0.004619878357277418
0.6720330796970062	0.4530383413001459	5.567845972788522	12.290010502885286	14.142135623730951	14.317821063276353	9.433981132056603	14.317821063276353	386.4583333333333	8.259293607762551	0.8268355441988943	310.31309599662825	0.8029665017702511	396.0	6.450882651007888	11.067127272995911	30763.766982498175	4.755897881274005	2.538752206522518	2.868475516501601	14.009273260159695	1.4554772190974126	8.626147156632872	8.454336528558029	4.884751788404268	9.124521471755427	1.0380467870035217	8.81398208863813	0.531267797346398	30763.766982498175	0.0424191409039894	3.275865490948408	323.4662039939575	72619.79060676183	956.5865121133914	164.7320721437785	51.36402204573649	0.5247373172830186	5.512023678221437	3.808772860512282	19.45644977037808	0.2721089222773257	0.18288605586055498	0.967968920844728	0.8822298580903032	-0.27968215639008576	0.9637738258031587	0.19082247501731123	17.17784925808059	0.004025673458433436
0.3597464077825927	0.32461481579952334	8.445349570899877	26.016525308923615	28.160255680657446	29.154759474226502	11.704699910719626	30.331501776206203	1295.0416666666667	9.359351522870178	0.6996443273828211	821.2258946469559	0.6341308668166064	1314.0	4.0446939776247905	6.433136392216541	37369.08456133918	3.93464625674314	1.2970175440876073	2.9170040102239776	8.133029733144364	0.7519787010302916	5.249691453019177	5.214509013466541	2.725786584765549	5.407243148378814	0.5276252341644989	5.3328399144855805	0.2507394361119864	37369.08456133918	0.0755915106950323	0.879921201627981	151.5281358839572	6007.6373809840625	29.797169273854927	43.73965602170577	13.621852043520867	0.527405443982392	2.8345017525558722	2.9861085935958593	5.291553524375	0.38703099907964095	0.30146378322715245	0.9762628671861896	0.8971629698405023	-0.11205550818693508	0.7403848618397103	0.300406123696609	11.999636298192188	0.007865305088712764
0.6981083365590438	0.539901403230414	4.628816765808457	8.573448296508714	7.280109889280518	9.055385138137417	9.219544457292887	10.04987562112089	156.70833333333334	5.985195728850665	0.8353859638455874	168.26418190266452	1.0737411235479788	164.0	2.679902129791373	4.609058777012362	2177.9949796033125	3.526690640490269	1.130586580955482	3.425326874980484	6.185319886639113	0.6519402225816169	3.5553080052072827	3.3514762401795846	2.105061473140882	4.080258413498231	0.46505807099422547	3.644236160391245	0.8471528954397886	2177.9949796033125	0.10157644259369422	0.640242180812138	60.28270460314697	2711.5969995044366	105.94002334282148	29.96366886234821	15.46078616517212	0.32567964784668757	3.173942913463649	2.9794571421558427	5.075361413448424	0.343358987365812	0.2493444457330508	0.9529728960701018	0.8531657045943162	-0.21457492297304032	0.8865039902275841	0.2740690826633529	7.525759820402886	0.01340018950708111
0.6957284557615956	0.5769275286871371	3.977201058390156	6.893761972913166	6.324555320336759	8.06225774829855	7.0710678118654755	8.06225774829855	89.625	4.796186371802888	0.8706719834931277	111.23693152471893	1.241137311293935	96.0	5.66079006803305	12.353437364034548	8008.822763520595	5.044466964791228	4.290354101142459	2.3368573917935334	15.706743846168258	2.344453024457977	8.707315805631579	8.308519164447349	4.434349139987585	11.272394706180673	1.775489047190024	9.133741682355934	0.5349863488236529	8008.822763520595	0.03385416666666668	7.607888581004703	472.76660427804916	201229.24448159875	660.2207643461229	297.0369846575755	231.94396917770442	0.13237540920085897	12.416210442331176	4.364325405671355	70.56841352761315	0.1522282870485198	0.08076138023356591	0.9121584562587978	0.8046842386530446	-0.6561618066403412	0.9993026433527562	0.09641586121891974	21.362777280275814	0.009386031686403321
0.5247016850551349	0.4198851291801242	4.948510966512354	11.785392295685519	13.341664064126334	12.36931687685298	7.615773105863909	13.379088160259652	246.875	6.183815196581996	0.8159633383819712	233.23741548163432	0.9447591513180125	256.0	9.098060677874951	17.62129323281443	49355.97016300318	5.3853818147968955	5.364374863957549	1.8517644917481157	18.852342574615083	2.673301483462516	13.53456433916171	13.811080971728263	7.359798199424621	11.492544375190462	2.115855001189743	13.88512723921647	-0.1522580517442296	49355.97016300318	0.02606201171875	9.612326598323289	868.9180093036921	316225.83129663917	-2550.2493913715516	368.83132552610635	211.92943468568703	0.27341717210831906	11.486748431669675	4.6224979741686045	70.02613522775825	0.16932750648579933	0.09255779464397719	0.9227274232408551	0.8212006575177568	-0.46086097510402657	0.9961266810641393	0.09618092707155489	28.800318291116596	0.0038331964577925435
0.6325174599247169	0.39181708660804687	4.221585844938409	10.774379140748042	12.36931687685298	11.045361017187261	7.810249675906654	13.341664064126334	187.95833333333334	6.814982926371805	0.7406904632594958	214.23401569328243	1.1397952508620657	198.0	2.120161052168335	5.856666859920097	3138.5967602996616	4.3079921729353226	2.1413898468903496	2.5649205242497155	7.463503656808539	1.1656656153521605	3.71989325371432	3.423451326540978	1.591567516335571	5.871936140472968	0.8505013643053366	3.981394076123617	0.6544684510229427	3138.5967602996616	0.057188042036526894	2.0138929703629147	133.80759228765208	19538.444907015382	288.83794515967725	91.83184148171584	46.4737487553736	0.3301926176618293	5.49654080996957	3.6031804838430572	14.436130918252292	0.26296224175098254	0.1727466645899241	0.9321386545898911	0.8282353872700483	-0.3458086361470837	0.9742566074794221	0.17643192009507466	11.061301249565478	0.007720762736197652
0.8517289169052815	0.6340594802128388	6.436380849970094	10.151067921592395	11.661903789690601	10.770329614269007	10.44030650891055	12.041594578792296	364.875	8.645958086289838	0.8154082456640359	302.8343239881812	0.8299673148014559	374.0	2.8978099506582056	5.347993763727561	6187.7390775693	3.839432867403912	1.355771988738371	3.06432692492878	7.160321078521661	0.8012707604685313	3.944439909036974	3.7307295113313197	1.911204814273541	5.24911626424812	0.5657257010770466	4.067524663956757	0.8095128274953064	6187.7390775693	0.08323086162029225	0.9861506958929084	108.20809360003771	6015.270979799941	163.67588780447767	47.17459153377493	20.366523203679314	0.40207121235392407	3.537232005546614	3.2087865900686876	7.3161480946940465	0.3420392195661367	0.2525508247979198	0.9623959617246427	0.8711724304684185	-0.16664184715273292	0.8498239562248836	0.25906311505659085	10.07413010305793	0.008396655670060992
0.7471632734333196	0.3605826360391504	4.582514845801183	12.70863981731953	14.560219778561036	13.152946437965905	10.44030650891055	14.696938456699069	346.9166666666667	9.495428926793483	0.7490857058022085	318.73962536829276	0.9187786462694002	358.0	4.745691328367403	8.141793994724962	15039.867228460898	4.307837010042273	1.8263074421702008	2.35300366579465	9.833449612364834	1.0662850353431952	6.352924572625771	6.232863281279346	3.766097759432531	6.067351852932303	0.7868619834250671	6.481574061455796	0.2529040296363675	15039.867228460898	0.05636528198245997	1.6511516886642623	153.74016457115067	13396.611171370845	127.56861330125379	73.61957701325244	35.575978963389154	0.35379609988080607	4.716607020972737	3.5354102141397323	11.893627801067915	0.2853757040658086	0.19110632127129273	0.9507476672118548	0.8530674261324698	-0.20698627717552026	0.9094980007356581	0.19577482019892695	12.007857050891177	0.005486913999954038
0.6401185736878594	0.4781624034853917	4.2055906023992655	8.795318435209744	10.04987562112089	10.04987562112089	6.324555320336759	10.246950765959598	142.29166666666666	5.630046691876997	0.8427190492158778	156.40631752639558	1.0991952036994126	150.0	4.064762341431713	11.282570534835422	9222.009503206822	5.0490993390718995	4.3179700942849575	2.2714897631995887	13.664236205134715	2.306116839339395	7.3433389164402785	7.003065149251844	3.3578219847224333	10.306414220412282	1.7474002426673971	7.8409223535699	0.4686511044526605	9222.009503206822	0.03386666666666667	7.55543691300587	421.88157223187625	246717.2533655308	1275.4670530802284	325.60709817589344	189.8007715246155	0.2776771714905937	11.162763343166137	4.431231006855271	55.312558289755216	0.16700755139323217	0.0913541543071357	0.9138119709402258	0.8074429809427663	-0.5428406916010755	0.9979456431762512	0.09591614115024748	19.68897779817909	0.006141611144275034
0.5198605581073096	0.44558859270322193	6.484297783280459	14.55220777520944	14.422205101855956	11.180339887498949	13.0	15.84297951775486	377.0416666666667	7.56511885571391	0.7110246522890842	354.9705827390733	0.9414624804661021	390.0	1.9050534416075362	3.182895546715221	2518.234071592609	2.9736540521791994	0.7005939259441099	4.261680827461853	4.44037313420838	0.40840742074810826	2.4864102788990676	2.3970711380279717	1.60101128530119	2.8393618489071897	0.2808091843855577	2.5410648240414977	1.041889200847831	2518.234071592609	0.14966469428007892	0.2747743649661087	25.34846516591315	702.1043285452628	43.23431161056469	13.117859556658768	6.175405957853544	0.36721087436521216	1.8965726280841022	2.4407072173342725	2.4179525181675903	0.46716378368494355	0.39679489074842333	0.9624815033215809	0.8739814159011847	-0.10649600975627037	0.6768921914875192	0.3921016665800694	4.858939946715856	0.024494062376085275
0.8103963271471835	0.6059956484541749	4.865367315701146	8.028716589157263	9.486832980505138	8.246211251235321	8.246211251235321	9.695359714832659	161.91666666666666	6.506442435558708	0.8442574302429324	170.1650122545227	1.0509419181957143	170.0	15.316291397151588	28.018908516656758	81217.0229009918	5.898801637122883	7.4956782835214035	2.402898803321736	33.82869322864704	4.223104947227086	21.247531237461114	21.149930781468232	9.537188597615168	24.29150463103187	3.085986005505834	21.857428795154426	0.17050216443312594	81217.0229009918	0.019653979238754324	26.289609848359945	2699.0760229127127	2785598.127974137	2505.466909845273	1038.5224431583613	596.9589423780088	0.27093703227288307	19.296991095864712	5.164993513015919	212.76940886829746	0.10802452491244541	0.045543115105897584	0.9472229396795626	0.8479279641860917	-0.6742035035329661	0.9998106608635068	0.052215792373477316	50.87433236557438	0.004678755336121233
0.6131739586582825	0.43719311200623595	2.8476456939653145	6.513473373122807	7.280109889280518	7.0710678118654755	4.47213595499958	7.280109889280518	48.958333333333336	3.993892252813028	0.8271043493631162	78.24829859458153	1.5982631202297504	54.0	2.826761028596279	5.936534319993261	1026.8555831502001	4.002495085809931	1.6477547976245277	2.7338820478344	7.1270242787029225	0.9757562000862774	4.1875352840325055	4.004763296034945	2.4209178994281295	4.706106379274793	0.6667351467087174	4.360716011437928	0.6762719818916852	1026.8555831502001	0.06790123456790123	1.4803923773939172	88.15328371115848	6482.27439892229	71.04140204096369	49.10235740725003	63.44946190396855	-0.10983706191040968	6.5072824339902136	3.4682163777875683	18.578591894453886	0.22803164993396646	0.13860368283996619	0.8818194992161607	0.7764841576625449	-0.5898854624456791	0.995213641754182	0.15478292852520042	9.567753264551177	0.021215725526675663
0.5194026906248871	0.29606030908780834	4.467334095551167	15.089270525034152	15.524174696260024	15.033296378372908	9.486832980505138	16.431676725154983	309.4166666666667	7.837407710269541	0.7031691734011002	314.62032116538523	1.016817628328743	321.0	3.624386150784302	10.848662227329894	17708.784586229915	5.247744175445051	3.700764150401743	3.67841233058142	16.06799429846244	2.321056726716284	6.802063370715813	6.567038058286172	2.195100473016393	13.872893825446049	1.6226788504971057	7.427486333082719	0.965670910349575	17708.784586229915	0.032171659824729956	8.899487128896792	560.2917789166748	576690.9851953312	6299.0562604422175	411.31679957457993	205.88658495170813	0.34355059621469647	11.299279645247829	4.664244291382546	68.93319134446106	0.17637588706693055	0.10231496003516713	0.9460539127771741	0.8475330385061485	-0.4314512682027931	0.9946199583700056	0.10453609311196374	22.54455756939091	0.0035143681186191322
0.7500628102607931	0.5274869676525273	4.399945537184875	8.341335060401455	9.486832980505138	9.219544457292887	8.246211251235321	9.539392014169456	156.625	6.256525216731599	0.8534045809590894	164.65308695972584	1.0512567403653685	164.0	6.302974402206801	12.323810051547824	14467.447285065122	5.0273775646738805	3.555781441919189	2.319518589444924	14.608313922016087	1.9472640568286448	9.100601911799034	8.925236676930844	4.4450731222724755	10.163240799743612	1.4455936225881287	9.392344860688645	0.3560466614000923	14467.447285065122	0.03428019036287923	5.395186825064143	528.1011701812769	130602.05975157316	680.7709048988194	233.73552059429156	129.29314717319528	0.29755738093419787	9.340889703717588	4.286024439066429	37.367830386471695	0.17751791298822345	0.09453156548155975	0.937279460230999	0.8305509024268426	-0.5058562995554678	0.9968834105933484	0.09443104093276625	22.402503323555436	0.00566210277286023
0.9595581061968507	0.7279668354939705	4.207839736676497	5.780262961871356	6.324555320336759	7.0710678118654755	7.0710678118654755	7.14142842854285	89.04166666666667	5.546498181013077	0.870296403073536	110.80153820324487	1.2443785291894605	95.0	5.6860328336892225	11.457121431549814	7024.552256258169	4.806455150723866	3.454147620776653	2.7911303200019204	15.380998921826913	1.9268102966577478	8.26219317768856	7.9263349487028245	4.058199135630838	11.322799786196075	1.3570437958674302	8.598991529768671	0.5758731406548722	7024.552256258169	0.04354570637119114	5.678819223589975	407.1773275900842	131735.49582036232	1019.2940746711465	222.87113830546306	155.63808983791444	0.18377510612584247	10.024089139843882	4.315015707309626	52.13871934865911	0.18329098944055616	0.10395140384623322	0.9380900103240136	0.8345797731260567	-0.5999759565726112	0.9982868660754618	0.08830755956849284	19.753065069532884	0.010366178884682739
0.450247863419394	0.3223144740047393	5.652404262831984	17.53692346670374	17.72004514666935	16.492422502470642	10.770329614269007	19.209372712298546	479.4583333333333	7.895962321832791	0.7329401612429488	404.1874761739341	0.843008553765049	492.0	6.245373648388733	11.839250611621772	41298.907729565166	5.0290157535124145	3.453112534358114	2.289191638428518	14.549081316082422	1.8196364247813877	8.902718639432962	8.683050737021706	4.731848280060536	9.817233036021886	1.3701213064629114	9.161924981631037	0.2918592086999361	41298.907729565166	0.03399101064181373	4.682470196127782	425.6334926160593	95223.61634734583	330.1661436345326	195.33757546921504	103.31481300136254	0.3164442927244998	8.11638312673958	4.273155011195358	33.5384682835723	0.2048053827429141	0.11899681949557793	0.9470967268869577	0.846847431080398	-0.26895239267046595	0.9655356517411533	0.11870422636102569	20.062947213280527	0.00271084064860419
0.48911837888358545	0.34987367274014747	4.156289142379682	11.879399526773124	13.152946437965905	13.152946437965905	7.280109889280518	13.19090595827292	191.33333333333334	5.810432638645703	0.7812650858821867	205.53200859462382	1.0742091041530861	200.0	4.484591883240281	9.0839643178762	8932.277485508072	4.606941250697438	2.7088252967359114	2.2616895892936024	10.421408807617793	1.4381218921692223	6.457320669702731	6.195262840681863	2.8663521094699798	7.555056698147813	1.0871593599444576	6.682917583476573	0.36998031642729534	8932.277485508072	0.04605000000000001	2.964397196170238	309.1417339415579	34288.73595679979	130.3412962302821	121.07603951475971	74.97317594341904	0.2506399598877069	6.9777483000246345	3.924598984586666	22.714885866665092	0.22670018073270032	0.14038100852706425	0.9342884336656037	0.8304369039714188	-0.3661253560961305	0.9824697351715181	0.14890297118121446	17.249524243451035	0.005898877480965223
0.8401482416263303	0.586471205419863	3.944189306001311	6.725290635842233	6.324555320336759	7.615773105863909	7.280109889280518	7.681145747868608	102.58333333333333	5.650241102128877	0.8790731963248202	120.55270439680923	1.175168523770683	109.0	7.681381726865784	16.210718369890845	15729.688432661105	5.209582751847812	4.3085948119905915	2.371436157532912	18.877161763609205	2.504828179452104	11.616010959109586	11.480747529181718	5.693634970060511	13.183526793548694	1.823919299879924	12.012870938687032	0.2645653729242758	15729.688432661105	0.030552983755576132	9.377357587397496	798.7378974620001	324355.39976612583	-143.93408459789163	366.86031734864264	267.32849673418366	0.1631667394155481	13.448130290879458	4.5769535016363525	77.77960355682272	0.14277746652704895	0.07301810992151846	0.9237008521737546	0.8153655520452402	-0.6545715782447417	0.9994173484204452	0.0784001838259272	27.813726694871928	0.00820245063952376
0.6232200225609023	0.4421271158421472	6.5439515470997325	14.801063568867653	15.811388300841896	13.0	11.40175425099138	17.916472867168917	542.25	9.224319171315047	0.7511168333754721	428.130666043994	0.7895447967616303	555.0	5.013661770392676	8.59619992146068	26496.526784474227	4.415322895478738	1.8371746729818188	3.312567161917192	11.462393301769682	1.0973485373125424	6.771162806805656	6.698115260888427	4.07261557019172	7.389777731577961	0.7746447912231361	6.909521669533671	0.5770670944274919	26496.526784474227	0.05315477639801964	1.8928439454871124	163.2437995364595	23928.245387837273	331.7486190311575	88.74055851666637	32.10751298114901	0.4662151625807068	4.340648079200215	3.525723679295915	12.643870433433163	0.3075030954026666	0.2150950000031407	0.9682526450894715	0.8824664934557208	-0.17644440035294517	0.8830271293032544	0.21788242015189316	12.209523990270025	0.004616846411540356
0.6482644872505642	0.48727419191021026	4.309129058427067	8.84333529246529	9.219544457292887	9.219544457292887	6.4031242374328485	9.797958971132712	142.625	5.73282021895483	0.8079790059679196	163.38586672515365	1.1455626063113316	150.0	2.92561793042563	6.731346642610479	3380.6287453879186	4.285770001324453	2.08172589986555	3.7981024182639747	9.954078172859404	1.2778275557375047	4.474489346229283	4.0909613085636	2.0975370550883086	7.856541117771096	0.9306843137285009	4.7473703214782805	1.0296057012565898	3380.6287453879186	0.06346666666666667	2.5164700597334364	160.83930227796918	41888.378375424756	892.5624556133608	118.67228643555549	61.78692677178127	0.3265902164236799	6.180225713448896	3.7938064594919974	20.89995176237388	0.24761091603508698	0.15924255652776537	0.9482490282508308	0.850707603910523	-0.4033396916307762	0.9854494676074961	0.17401396730610227	12.104497638829667	0.008651224260846035
0.47573248576666555	0.33957547385606274	4.939866712592909	14.547183447903517	15.033296378372908	17.26267650163207	8.94427190999916	17.291616465790582	319.9166666666667	6.920567742574833	0.7568195637377828	298.8934182727969	0.9342852355492479	331.0	6.042379663966032	10.500683872190082	23097.880809729315	4.645280549502124	2.120791573089722	3.2548955120466356	13.876822344692936	1.293264103649268	8.188376901166958	8.126428556181548	4.79079150701211	9.086030837680827	0.890559849192858	8.353569132409064	0.5573325312935237	23097.880809729315	0.04674108487509241	2.732600974372901	256.5725371385118	43283.31122509267	653.8382194576128	115.04638577321576	59.843804414914786	0.3216622377394787	5.945635406137237	3.8890739959771348	22.963018603792364	0.2593148786701898	0.1699538002335512	0.9617769049965106	0.8718932425664445	-0.2808258233021748	0.961600281865284	0.17223405474137896	15.57983869956369	0.004792935082270866
0.44159353610029084	0.23540185915359407	4.614583768768008	19.603004773879473	21.095023109728988	19.235384061671343	10.04987562112089	21.118712081942874	503.8333333333333	8.656560196288318	0.700725315525359	436.9793502239779	0.8673093289261884	517.0	6.054095413550986	10.370766183480919	36291.72457264098	4.622008090320072	2.5821653317210806	2.139586560526223	12.397614664234855	1.357971440527043	8.220400019231603	8.121383041748116	4.889953219331715	7.50766144490314	1.0346794382123505	8.378350632918492	0.094902527904683	36291.72457264098	0.043664348327091644	2.6217828519427626	259.77646078709455	30748.8631543597	-33.77754015643575	116.69872925755915	50.80464285023246	0.3958160836570921	5.597776079503214	3.7718030141636683	17.07523997813225	0.2593308837864596	0.1672110100950546	0.9540948121459542	0.8583848704335129	-0.19896279412388113	0.9120320173452732	0.17635894140233271	15.595315835237692	0.0037656203976395163
0.577833144767488	0.42576751473554425	6.398265128909158	15.027602875910564	16.278820596099706	16.278820596099706	10.44030650891055	18.35755975068582	443.875	8.683447028104348	0.7289030419914766	386.06001094351035	0.8697493910301557	457.0	3.0730657540639896	7.513233668106077	13975.556659801543	4.745445083263136	2.416907015034639	3.3777042895174536	11.558816048148007	1.4496213427917106	5.219675695138953	5.0098755612399835	1.9782917261051365	9.58052432204287	1.015504561079301	5.5300168881239005	0.7268797606941242	13975.556659801543	0.042734224248141	3.3360724205112264	270.1296019195997	74039.61566758678	1009.4008421525995	150.2984895245979	69.0585476140215	0.3728657695510691	6.42472484935549	4.009375976389351	25.763404119615412	0.24276163529377057	0.15220750582515402	0.9621628117386417	0.8716378192826929	-0.24504905063128452	0.9497959363668256	0.15115538500504816	15.803285241826956	0.0035267450655361394
0.4789940092895687	0.3617568718166952	6.351836892707044	17.558303345583894	18.110770276274835	19.313207915827967	11.661903789690601	19.544820285692065	534.8333333333334	8.410322115823677	0.7138934276393429	446.3371663677928	0.8345350570915415	549.0	5.746964972122131	9.222467639946839	30404.757601734498	4.35104064239866	1.958211943143393	2.534005321053349	10.793029081192417	1.104642200057211	7.320598934199357	7.074898046364533	4.667255818894017	6.1257732622984	0.8074374430437379	7.4419132038950115	0.500898808831259	30404.757601734498	0.05494673209445225	1.79090337890615	179.39666139496492	22180.354359200323	349.0579691323585	94.23466839032712	28.187471672771533	0.5433968232633217	4.166659069370377	3.436507024261718	10.03266643971292	0.31129111067600235	0.218496770961753	0.9627623867580628	0.8714053202799555	-0.17739233283877986	0.8836524719695759	0.21860571723076352	12.761455786426838	0.004659262755417218
0.8839213234991876	0.6210002552303444	4.460082344685119	7.1820942215728465	8.246211251235321	8.246211251235321	7.280109889280518	8.602325267042627	133.875	6.348406229828539	0.8493691021296277	149.0003614564443	1.1129812246979967	141.0	3.4294377565228378	5.989515708515003	2993.173914297081	3.848310808118335	1.3828883352831038	2.559933053247416	6.87270635136871	0.8314237610909502	4.496474563084466	4.265450024123327	2.869420704524552	4.003285646844159	0.612320353454075	4.60740532071371	0.6660652857521692	2993.173914297081	0.07861777576580656	1.0099002928753638	79.86167443014364	4831.64001646159	101.99640018039858	45.271379594416054	26.504036021371647	0.2734232920836409	4.183099535861064	3.2575280573887073	8.056295998003195	0.2950371526873322	0.2008962079505866	0.924398622232476	0.8179001387329384	-0.2785346423509401	0.9420072283552602	0.22881934591803096	8.668356363206	0.010286474708974893
0.4106323110887876	0.27072997507149793	3.199674891024944	11.818694587401827	12.041594578792296	13.038404810405298	5.830951894845301	13.076696830622021	122.875	4.853137872477357	0.7443110859557083	160.58512872530093	1.3068983009180137	131.0	3.397421649009655	6.990850890389597	3491.333182806712	4.320151771171098	2.099825797478835	2.3665590035170774	8.173139179852855	1.1641418037610274	4.968778527428667	4.687078868595489	2.3549271688350646	5.81821201101779	0.8633193426165842	5.162499234095437	0.504324224573434	3491.333182806712	0.057747217528116075	1.9626382873997716	164.71897918226065	12234.009526212418	88.85708919980547	69.9037307464641	70.45123190745147	0.032514842257885555	6.759901022438919	3.754575122736729	20.569545817066203	0.22767234502223616	0.13904128474442004	0.905339446066776	0.7994375109959311	-0.4363868130362779	0.9876719055302415	0.1456964540996098	12.83538715621418	0.009661813450827962
0.6239627428619702	0.38685893921220826	5.731381673704141	14.815171869558993	17.11724276862369	16.1245154965971	10.816653826391969	17.72004514666935	494.625	9.244115275701532	0.7313692865282977	413.5532595992601	0.8360945354546578	507.0	2.7110633238875317	5.555892941980118	8285.250640650742	3.911589576789697	1.40466097731453	2.805987347562691	7.17831509584996	0.8727664253541905	3.8992700305191486	3.622454496305511	2.2531506191177817	4.925164476732179	0.62779221050468	4.042488990701433	0.780713768422538	8285.250640650742	0.07739769460297453	1.137410469037493	74.62336837372541	8565.489660482017	250.49403984629387	59.935117832497546	16.637963264377323	0.5687630643246228	3.1419567004777957	3.0502813011251813	6.155237876932412	0.36775100872374805	0.2809609868745862	0.963100083158693	0.8742719353177624	-0.17600662992781807	0.8530703278133026	0.28594625497284964	7.984444146799045	0.00846054186865677
0.7300902641681847	0.4339844480415225	4.279012939592768	9.859830136547574	10.198039027185569	10.0	9.486832980505138	11.532562594670797	192.91666666666666	7.198565989045447	0.7675179853675091	210.36592591639268	1.0904497239726618	202.0	2.86239941653757	5.263228594177313	3320.251548107822	3.682110979413769	1.2753643175531666	3.1281795603679647	6.486182275667549	0.7447981208751332	3.945694209214308	3.748253341331571	2.4734671326238664	4.012715143043682	0.5173428260902521	4.054243314358294	0.826166983449241	3320.251548107822	0.08901088128614842	0.8683860593915961	71.24647268751866	4932.453150662562	163.66013205004157	43.4522497146972	19.984290866706584	0.37895788541678554	3.575169464749912	3.1298790328099395	6.495090536523043	0.33149019062983776	0.2378993534054587	0.9410520072771588	0.8395148384997098	-0.20781715121450897	0.8873751701132525	0.2428020777824736	8.084303046631765	0.010563000608261165
0.5391737212660797	0.4491469019678512	7.635931291803123	17.000966183553203	19.1049731745428	19.1049731745428	11.40175425099138	19.131126469708992	740.9166666666666	9.16647420230516	0.7747752968442084	511.07888132856493	0.6897926640358542	755.0	6.745940354138011	10.446678718827618	56247.74691067227	4.500919093159618	1.9625273987379561	2.784651716672306	12.904539587783686	1.1498146877973752	8.514306794350848	8.45306392311836	5.340885653586334	7.563653934197353	0.8236244953224624	8.631357195366382	0.35437353676720096	56247.74691067227	0.050164466470768825	2.006906845673993	220.88757769071918	29472.85107961139	289.10844129469973	97.96370262510428	32.506392410565475	0.5033777915862993	4.445371297809927	3.554853612259982	12.083782415770113	0.2975727220370885	0.20482315418958563	0.9693667307448245	0.8827670097321094	-0.15608996655870808	0.8641796586279635	0.21822335768813195	14.30087390787141	0.003935611987538247
0.5513222902915038	0.3904062697633728	6.292071105624468	16.116726581871045	18.24828759089466	17.26267650163207	10.44030650891055	18.35755975068582	586.9166666666666	8.885510611119106	0.7700232805186596	440.248512331184	0.7501039539932143	600.0	9.683428978612316	15.710905585199223	101383.49836082468	5.144614633084853	3.643915092311657	2.234051575192633	18.874997234814515	1.937499195676628	12.79304557949649	12.808304197758826	7.531633653804971	11.343363581009545	1.466893151918419	12.998942159577492	-0.008282251181254049	101383.49836082468	0.03146111111111111	5.310482068966469	576.5019636618179	120178.80410425179	-284.1592046231954	230.7160825561718	87.5806715999562	0.45450153141351757	7.157799750453104	4.197226366653921	34.42778074818461	0.2316846652904316	0.14426500355798055	0.9636587580362375	0.8753756324559314	-0.2508283396824703	0.9591722585693658	0.1475169325953081	23.252051609399636	0.0024936628624267045
0.2761168934401031	0.12311452805717271	3.834566675266784	31.146337770032012	23.53720459187964	23.08679276123039	9.433981132056603	25.019992006393608	311.5833333333333	8.600030027097386	0.5784529339730357	384.2367577693107	1.2331749380133001	328.0	2.3485862094190075	5.106455551702245	4402.8405975158885	3.9175226249418493	1.3457798616015024	3.2232875557066487	6.8974240145493075	0.8625915801568961	3.5043218984880746	3.2113341411625944	1.6759139024008283	5.221510112148479	0.6089054178531299	3.6637814488069034	0.8933342125692973	4402.8405975158885	0.0787849494348602	1.1430225363985433	94.48136722735043	7835.259121509786	210.73099208890514	51.74531654723619	34.01960674901899	0.22000603230672147	4.556570705551109	3.531397046176165	12.217101198729877	0.3053438614307001	0.21556636353851785	0.940729306340443	0.8429842100954552	-0.19511711537136595	0.8855217784590967	0.20824229788089532	9.48822643907682	0.007791679713535316
0.5257065098247168	0.3095790205711349	4.416575133798293	14.266390292372717	12.165525060596439	11.704699910719626	10.44030650891055	15.165750888103101	279.125	7.499934248400483	0.704793436805065	293.0587980287342	1.0499195630227827	290.0	5.628989095210548	13.743778552524068	27974.209753288913	5.358565347588799	4.224306867040992	2.6975447335245266	17.825571723433665	2.4273392766181265	9.356912487655238	8.952167950978406	4.269410413419465	13.5561613100142	1.734922851819192	9.821547345134594	0.5037363234252967	27974.209753288913	0.027895362663495838	8.910980951081845	570.7618029860906	315703.4340456037	1390.7194233032246	358.6996223576443	252.8495980919962	0.18412635611896486	12.890397796432543	4.772238509094634	78.40661267730637	0.14122452861658014	0.06855151619014752	0.931050084958702	0.8242610010135458	-0.45983495748956993	0.9963297804504522	0.07892756583694241	23.325753999088143	0.0033220224980526425
0.6378668339575276	0.4176431578775382	7.432336138704532	17.795900635546506	20.12461179749811	17.46424919657298	13.601470508735444	22.11334438749598	891.5833333333334	11.351414795818805	0.6964040724484746	643.2761502011381	0.7214986262654133	909.0	4.0712794819109295	7.007587493445407	29258.459886478748	4.192991633191752	1.6074250333966837	2.9528759590707914	9.586782666937987	0.9304859543490458	5.556509553954466	5.52062405279788	3.084394961490446	6.502387705447541	0.6720057340618965	5.673405029397195	0.3583787487331378	29258.459886478748	0.06190024943088368	1.3127262044021262	139.73670598052814	9947.191597341563	107.20203198966767	56.865765604954454	23.29719923916908	0.4178388973183106	3.7288635447149954	3.3347072211780597	8.920699975926675	0.3319699812293621	0.24106402925612877	0.9710504218067396	0.8866645421955837	-0.11498491182899492	0.7678788142365397	0.2506809850370122	11.46016089972562	0.005542097984286911
0.7267536291076135	0.5680097720468115	5.850223099137619	10.299511358856487	11.40175425099138	11.40175425099138	9.219544457292887	11.874342087037917	297.2916666666667	7.48520725808404	0.8383735415888236	256.94197091031435	0.8642757255567686	307.0	6.647500115813183	11.365850769682876	24140.920694016015	4.646847384172647	2.473362035556221	2.425736198240668	13.344516203995438	1.3970822426250125	8.705116474628262	8.354339976450925	5.4180760025715635	7.926440201423874	1.0233375515818823	8.867633327298424	0.4652619649233942	24140.920694016015	0.04510392683211493	2.8558679905693625	268.9262054502323	43320.42505633191	502.47127988809984	139.40561410509684	48.84125666180471	0.4840393276761427	5.5276669743202405	3.794866042861594	17.303470597452396	0.2596681758799288	0.16789780310252198	0.960109194539882	0.8663596942576575	-0.2887662945447472	0.9657019870562034	0.18073360217041073	15.692146820621325	0.004490805524426222
0.7666635871347715	0.595208979005945	4.268025265517123	7.170633199527881	6.708203932499369	8.06225774829855	8.54400374531753	8.54400374531753	108.16666666666667	5.497463370777728	0.8452463550962791	129.88623120408337	1.2007972068174118	116.0	3.2381407382322442	5.910561803288113	2513.378702195446	3.993777023907172	1.5104238108087946	3.4121372947523096	8.214270801410926	0.9249767149206936	4.511815136031388	4.271176252608745	2.4784727409942584	5.735798060416668	0.6475539202474717	4.654788693114538	0.8666701216604357	2513.378702195446	0.07253269916765756	1.3105819558250165	122.63560792765419	10157.599255128802	242.93165206972316	60.1350944653796	33.82542759923214	0.2879394255489772	4.664392477968229	3.4236499256465835	11.416225328754962	0.27955751282058733	0.18368580572879664	0.9491487647512643	0.8487474566161676	-0.3712436449252856	0.9746094080748638	0.19554108651149155	10.772444641662945	0.010933545489482128
0.5753614057114566	0.4972519236384046	5.042072100407061	10.139874499658232	10.295630140987	9.848857801796104	7.615773105863909	11.789826122551595	197.75	5.8340924458611125	0.832198863237568	197.24287964309192	0.997435548131944	206.0	3.533253837955515	6.3808367344314885	5078.041415155474	3.997557916609475	1.6657433811891718	2.1816011580915147	7.347197518686885	0.887454823856523	4.852536019278981	4.769366038639928	2.6868534188572837	4.660344099829601	0.6694340238358798	4.964945768217136	0.2565475411874572	5078.041415155474	0.06951644829861439	1.1035806629373612	124.22652339755443	5117.277840026741	11.448290821899404	47.14913686417402	25.586339254256448	0.2992096473556022	4.043250080054201	3.287694874058735	8.278073509623175	0.3093589889677623	0.21653571171897423	0.944894515701283	0.8443928265783504	-0.2359007709691418	0.9178032405481532	0.2321774786421875	10.899617688529482	0.008845296764760122
0.6742044777575283	0.4924294016161982	5.315164262892368	10.793758953968862	12.165525060596439	12.165525060596439	9.055385138137417	12.328828005937952	285.6666666666667	7.2772006186012215	0.8289841144649844	253.03326974185165	0.885764071441721	295.0	6.4095073759031225	10.34260379146369	20941.57813867361	4.518511589334581	2.207307925509838	2.86457809738526	13.223611636430531	1.264816000831605	8.282329128346722	8.06549305136165	5.577857100308729	7.645754536121802	0.9218319012368809	8.42546143959368	0.5866765231403277	20941.57813867361	0.049261706406205114	2.3914246798194463	186.56970963189494	35706.31146675706	576.2243850772376	113.0468933983675	45.35432247849402	0.43153875965993393	5.407614532010911	3.6810964459730773	14.391530122957342	0.25594077626993234	0.16156584669977975	0.9580312104946007	0.8611796923865876	-0.26585377030477864	0.9538635906619249	0.1732264690017738	13.022510838216432	0.004706123228575456
0.7943618670794156	0.40625862441441996	5.4767280663882785	13.480890588556537	15.811388300841896	15.297058540778355	11.40175425099138	16.278820596099706	440.9583333333333	10.708705417819091	0.6947268684128313	403.27540125268484	0.9145431002612149	453.0	3.454193851593777	7.771585175366187	13755.746914515617	4.538644435956034	1.9361568666510767	3.361187462274357	10.312080812703458	1.3133496833348348	5.255720625674791	4.794251309707527	2.285798072139573	8.026282740563886	0.8862788135346688	5.5105251318283	0.9403034449385816	13755.746914515617	0.05255617443679371	2.7432879333678732	219.92694388343764	58058.04988012829	1286.3733075913638	136.40727564287656	57.89904943070349	0.413417042679554	5.942444433337109	3.8742778814617855	20.513563256047476	0.2529134697416122	0.16238534797974236	0.9541290138253521	0.858919785412485	-0.2379943775134261	0.9422386334855842	0.16887927407340206	14.14779705550885	0.004324437647185277
0.570857017706938	0.48999984492765625	6.498518261681639	13.262286363868304	13.416407864998739	13.892443989449804	8.602325267042627	14.7648230602334	372.9166666666667	7.57086924165325	0.7306216555648636	342.9252361439016	0.9195760522294567	383.0	2.1172262045517254	3.6847426082371126	3078.3845638225416	3.0905034887899805	0.7703932238285907	6.211035023725203	5.907327382662042	0.5636665334135202	2.7324042495769243	2.4431685179285276	1.7643043950535724	4.14302298760847	0.3359964084396183	2.835058660396951	1.7984151102756774	3078.3845638225416	0.1682539249705159	0.571524624785715	30.32169650559538	4841.1161486934325	252.78495486930626	32.58327825719503	11.02975309948021	0.4980824759207692	2.2891170310692868	2.782786059281448	5.477483275160943	0.47709405218922407	0.41337377983546203	0.9673813916114746	0.8932100976572946	-0.18783294066328732	0.8263791612546435	0.35200184405113877	4.9920779475059565	0.03254353270482264
0.928221259598287	0.5533505402024422	4.156335636403937	7.51121637088011	7.615773105863909	8.54400374531753	8.54400374531753	8.774964387392123	148.125	6.972070720893609	0.8626366440038953	156.94294486911687	1.0595304294961476	155.0	3.215610964950661	5.734792560488597	3083.15759918437	3.8457948675283546	1.3787888229899008	2.7942506693744713	7.29541450906674	0.8198422700394522	4.344011185558463	4.218830935568028	2.4785124033202846	4.816902105746456	0.5898961393436176	4.459970779004789	0.6716069388354166	3083.15759918437	0.0816233090530697	1.0209061693195454	103.79553988903807	5918.515222620728	153.8000873227896	47.43691476322259	25.201130729423614	0.31870522795968886	4.0180687980104075	3.283546009615738	8.299659727768981	0.3123627542784003	0.21741384297449226	0.9504632443164104	0.8507267396609219	-0.27588766985535174	0.9404222174350193	0.2089527262680451	9.909743236758343	0.010528773115479378
0.2355726230392238	0.16105353595174401	3.9320503365342705	24.41455453491204	20.615528128088304	18.439088914585774	7.280109889280518	22.494443758403985	304.0833333333333	5.751400652123405	0.6416145332792462	340.8304150235411	1.1208454317025194	318.0	2.7506515745722946	8.079721863085958	9605.889317286918	4.814222142041645	2.6779342762253107	3.243459511943839	11.71578425109646	1.6160408745765877	5.114702167733781	4.726630932284451	2.08623636212443	9.62954788897203	1.151182771352065	5.496107632767498	0.8305770496247633	9605.889317286918	0.04054428226731538	4.047020846344511	238.1667199596297	93179.94767782801	1238.024851655358	181.08154005956413	105.68144535374732	0.277202686753108	8.10130106838601	4.183380496342628	35.180792397813846	0.20994642965653598	0.12627910605379594	0.9415890473298507	0.8418162195883787	-0.3567080099057668	0.984233634313424	0.13595931033440142	14.804834960421811	0.004265494477379365
0.3045245592672985	0.2966376079111698	4.779667767232844	16.11281792922275	15.297058540778355	15.033296378372908	6.708203932499369	15.427248620541512	222.70833333333334	4.906748778450782	0.7312291852069821	242.98991709044515	1.0910679158411007	233.0	6.091069100686999	12.651125437991732	19895.570046086406	5.18833860959886	3.5161368409846236	3.2574925077615666	17.368121190607734	2.0246877256312086	8.880378946031412	8.617787180735375	3.961316225705	13.406804964902735	1.3960013005823326	9.240601313991837	0.7008278135023587	19895.570046086406	0.032253310983808875	6.527582419029704	576.804765378613	261457.5725033106	2564.058061395326	295.2618122851673	160.03533573951967	0.3016010182194146	10.091075917698179	4.466737201011554	53.33953693894385	0.17557165363523144	0.09533153287893698	0.9535956177102173	0.8558326346228102	-0.4761395246171393	0.9964847008721028	0.10485955520642917	23.299291205384534	0.00419526999348782
0.5488237073848975	0.3614456071554983	3.6234290953870056	10.024825378021989	11.40175425099138	11.180339887498949	6.708203932499369	11.40175425099138	134.45833333333334	5.501861829852235	0.7848157623825465	161.7241547715912	1.2027826819083325	142.0	4.053173035670447	8.619568498192885	5436.526493589357	4.49194130299837	2.328655159391987	3.21159241134037	11.67896704336883	1.452423610605753	5.9229591183784365	5.3548677505091	2.868922761532808	8.810044281836023	1.0281026600067649	6.187519522569491	0.8676775542850779	5436.526493589357	0.05465185479071614	3.2039531241963157	237.83415401099722	50291.16542632139	877.9494787495337	138.98620198405922	88.50390782590767	0.2314297398738025	7.442417998774207	4.024720879847083	30.302045881824533	0.21989193354507208	0.1324368188899351	0.9421938258871478	0.8422140680490706	-0.4533480228153255	0.991918486965504	0.13390341663568736	15.003147696066499	0.008066023978991638
0.4999479577651603	0.4836121350245905	7.332240369011789	15.161406916803196	16.492422502470642	15.231546211727817	9.486832980505138	17.549928774784245	487.4166666666667	7.579914424902334	0.7413066847382013	404.0357476425349	0.8289329751599279	501.0	6.580312101435629	10.171309320176174	37167.05150361717	4.474740702345869	1.958759649564671	3.318809776479299	14.214130529335515	1.128335532038635	8.495963246406184	8.53430897229661	5.126407731891497	9.087722797444018	0.7942720748755813	8.61311392843181	0.2705808017824898	37167.05150361717	0.05186831924972411	2.0043400598613292	248.2209135535689	22541.445934359774	70.58631731967765	82.46341858290096	38.141027835015315	0.3673713907896846	4.787098399271906	3.6303297663150076	14.463581837748645	0.28437378701303767	0.1908278190636844	0.9746046649132527	0.8924678636398056	-0.18783023562402065	0.8976173571431113	0.20134237585163633	15.398597106710467	0.004785267070738956
0.5636701848355697	0.2931596903834605	3.57753709375309	12.203373148175926	12.165525060596439	11.180339887498949	8.602325267042627	13.114877048604	194.58333333333334	6.8786775980497525	0.7305714890941171	222.27562021805986	1.1423158212491298	204.0	4.1084725014579595	9.688969292896775	9890.420490600569	4.924677573064613	2.9895177086679627	4.188786875921792	15.025053629239157	1.829718290846433	6.549275311240429	6.170949487588216	2.82835802339663	12.196695605842526	1.2066877454252625	6.962934251111158	1.1183268481370907	9890.420490600569	0.03878316032295271	5.589446282873501	348.52143181185005	253520.46814924304	3508.4459190986063	272.23750350476973	139.56632740360482	0.33362851148516776	9.137422298443408	4.342967264967892	51.82190915412943	0.19785902994249877	0.11484306551384378	0.9522087629208074	0.8578266528435304	-0.46171931320269566	0.9947126780042633	0.11585485370857171	17.755448615359416	0.005213716398695573
0.8854291009463775	0.5946536928950188	4.921372835784331	8.276031738447742	8.602325267042627	9.219544457292887	10.198039027185569	10.198039027185569	192.625	7.327839341577469	0.8357723360444627	192.9913750061632	1.0019020117127226	201.0	2.195068392741377	3.8690253506617673	1716.2912358794465	3.118142861668356	0.7620164927585438	5.2067290308566205	5.6208379343287	0.5586527698899417	2.826795980840185	2.5570500046477753	1.9009085574229023	3.7199293769057973	0.3545537243421009	2.9221160770166943	1.5834007092557147	1716.2912358794465	0.15724858295586744	0.5479868502652142	35.305594195912086	3424.338890098311	183.1317038941688	30.63010954260824	11.268774115834864	0.471423167538798	2.488103719373469	2.8057890688450824	4.853191355958217	0.42731111620355705	0.35193662303536194	0.9618536981121522	0.8769501892782946	-0.21566855036853078	0.8718868031682502	0.343514394234127	5.518280785161455	0.024131552497242824
0.5717485898526364	0.45913209603965655	7.646845891766267	16.655001812606425	17.46424919657298	18.788294228055936	12.206555615733702	19.209372712298546	780.0833333333334	9.522473800350827	0.774442461634584	529.1623874501917	0.6783408449313427	794.0	5.421313685652695	11.056095431223227	57125.5527830833	5.015631271518733	3.5430729116283644	2.35456602037933	14.469518367771643	1.821253422141154	8.201568058644625	8.136822209445265	4.040305577252556	10.429212790519088	1.39800869882539	8.482130630276345	0.2904442849260023	57125.5527830833	0.03365607293999709	4.680821408492392	397.11317609571563	116944.01365457212	318.510904708698	223.66959768455902	58.653766198743014	0.5823089132445584	5.896821358381282	3.9370440324883726	22.45307234556676	0.2627049975310466	0.1742773065499738	0.9699628642729987	0.8852681043190549	-0.21265233706971165	0.9347716331798259	0.17756772159305761	18.86056700683987	0.002503132462248901
0.9650766186601429	0.5890721192853767	4.459586954891458	7.570527969141595	8.94427190999916	9.055385138137417	9.219544457292887	9.219544457292887	162.625	7.3061395339312085	0.8349491580298967	172.56351021925215	1.061113052847054	170.0	2.9776180254424864	6.368704948972756	3465.9439552763833	4.063361130476046	1.817735387846806	3.343727249794967	8.405843100474282	1.0987401838716333	4.307491968682482	3.7618009053407904	2.470729776579088	5.9351133238951945	0.7765995141333507	4.515296847303934	1.071572591665933	3465.9439552763833	0.07591695501730103	1.8334185590087608	115.9336454144482	22987.138775162406	613.8919407016764	92.38175018838533	41.73317590274432	0.38668724517666375	5.132954032828575	3.6178985578353817	14.329260837620723	0.27096542722690126	0.17935045974083394	0.9430909862775422	0.8428203162296385	-0.3280783114732363	0.9683006790070174	0.19758912437149037	10.160121215290253	0.00865437657427237
0.6902668464628147	0.5395059254171473	4.337953813077495	8.040604576721524	8.54400374531753	8.246211251235321	6.708203932499369	9.16515138991168	131.08333333333334	5.550162764828041	0.8515972336560076	146.53730504564194	1.1178942533678977	138.0	2.0145066912209977	5.231566834142267	1679.6058967038953	3.8667614946670934	1.4318121620082787	3.976088026233115	7.403032265360847	1.007807516792407	3.241011107777708	2.808870364871661	1.72195483936265	5.681077425998197	0.6705879418486311	3.488704232590088	1.276332217152715	1679.6058967038953	0.08727158160050409	1.6669042217535106	88.20634645489896	19711.863797931648	589.55807818952	81.8544876192596	42.90148189867359	0.3246923711599167	5.077677089320796	3.6153023007417033	15.574215795608161	0.29248259306503566	0.20417972179404334	0.9381570381811036	0.8408477439883916	-0.35727641115062003	0.9708814002129074	0.19198577539024803	8.854447220746732	0.011872893714571968
0.5220282002489425	0.3306962395422993	7.003314874986624	21.177485672892967	18.973665961010276	18.439088914585774	14.212670403551895	20.518284528683193	526.125	11.055244731618082	0.585442510211592	538.3431144861667	1.0232228358016948	546.0	3.1107853403893944	5.808706729313115	10340.264261563145	3.9270440060249348	1.158192031228666	4.795152905295167	8.755157493646864	0.8464556799988155	4.203971523488402	3.9221753251559086	2.221578819233595	6.53357867441327	0.5333250418617485	4.351805709503336	1.3501290732547748	10340.264261563145	0.0840344027157214	1.2648363629644404	113.90038457111905	16209.98686285969	560.6184539804527	66.18401187676362	29.28597793823399	0.3961091056254831	3.964757442809294	3.4193439958067833	12.632202705539786	0.3440457073107044	0.2591035374037626	0.9672231052992426	0.8863155934096755	-0.17748423347436196	0.8691045746483943	0.25692334925038923	10.230080310709033	0.008308231392828425
0.45335682773558145	0.22193629249159194	4.97017770873317	22.39461447668126	21.540659228538015	20.223748416156685	11.704699910719626	22.293496809607955	668.5416666666666	10.152751377509544	0.6531630815229003	566.0847842369687	0.8467457040627766	684.0	2.23869007087586	4.001526994109004	6620.377909865029	3.3951510085454966	1.0096832149009054	3.000267265190079	5.3279874357958255	0.5709066248894633	3.031823256849304	2.9105854372118776	1.8465579927238587	3.481429443071967	0.4102212822507711	3.1110954779469706	0.7227914720624716	6620.377909865029	0.109268663862385	0.48696281212976594	42.88533248569937	1646.4374717725282	67.61647735544194	23.772543738156347	8.9550828861819	0.4592281496432069	2.3201731587625756	2.6487338341309834	3.1762211262132976	0.42582325319615977	0.3477874863435452	0.964365141247266	0.875646470688767	-0.11825419379004619	0.6990302364307553	0.3503141754884126	6.257790001263356	0.013974096611639909
0.45232099185744595	0.4127249028774167	6.234496441241388	15.105694853341802	13.416407864998739	15.0	9.486832980505138	16.55294535724685	287.5416666666667	6.832622878759482	0.6663048601031448	316.1877211748751	1.0996240122006957	301.0	1.2183141648373983	2.7394644636532246	1078.7176522326606	2.9901426603837864	0.7288558671991816	4.317806968568127	3.927458630211997	0.4739841949326312	1.7904454726452683	1.5837603264826723	0.9956719257342983	2.9317867044776986	0.30724127448492244	1.8930873132330135	1.347693058373936	1078.7176522326606	0.16254787474751936	0.3780845850078503	29.300949029565857	1211.6658607391173	76.79693799249857	19.253806738194097	9.019766849728265	0.37127749070141197	2.1876532391881756	2.6718049143005973	3.9649992958403573	0.4615852964110702	0.39284983598889195	0.955234075493001	0.8698755352680548	-0.13834322957014192	0.7409519082600019	0.3640567045096501	5.169884504349207	0.026577516662514067
0.3983166588466742	0.3365813243180286	5.9753001389785805	17.752916478909107	20.09975124224178	20.09975124224178	9.055385138137417	20.12461179749811	479.0	7.07128237666314	0.7339606052421547	403.3682552810383	0.8421049170794118	492.0	5.738310962547071	9.631063303450647	29027.82472430478	4.540572436597893	2.0936244086830236	3.2676873932421993	12.812958479234842	1.2327177079065568	7.524752808521779	7.271726269726976	4.622544750352911	8.190413728881932	0.8579562818569167	7.681122557841852	0.7518714879815351	29027.82472430478	0.050011567188842615	2.3777389192305605	206.8182460425037	44632.99299831285	843.0945687966048	116.23614381052704	43.328982371652536	0.46035848664858237	5.061632091933088	3.706278337949581	16.591930256369878	0.2820692752359438	0.19164935792777035	0.9665641490902145	0.8796330271953016	-0.21457868185924145	0.9237371014937779	0.20531541266550427	13.73150433176452	0.00423179495323276
0.479099590141279	0.26966067323211784	5.377744512383471	19.942635490472238	20.396078054371138	20.223748416156685	10.816653826391969	20.615528128088304	634.9583333333334	9.554508489822174	0.6989058072014025	511.16639369593264	0.8050392708643863	649.0	7.098137354878633	11.69674098054887	57399.871846018	4.732848753554114	2.3680210737398317	2.8167200426884733	14.466785328485338	1.3845905408298562	9.246066549561005	9.104088422554817	5.452253731634461	9.014531596850876	0.9844178052120107	9.404443745721359	0.45839930950925956	57399.871846018	0.04266134220953891	2.9538155275266584	332.5931372507179	58341.74356640909	808.4984924292147	140.08337212390353	49.6416385266721	0.4794594985217254	5.517593764736853	3.8180421955195696	17.94244684378737	0.2622685930585021	0.16903243269724239	0.9673623526510104	0.87873078360217	-0.1985203217685801	0.9169538064049122	0.16879782362901022	17.605314873312953	0.0033175849084518144
0.5332722705599554	0.3729130340828206	4.408038066566097	11.820552417556721	12.36931687685298	12.36931687685298	7.615773105863909	13.152946437965905	207.25	6.3035728269834435	0.7812663069633428	216.77775885918396	1.045972298476159	216.0	7.602626460985599	12.47834785633112	23000.658095321713	4.76196321957783	2.761121579224355	2.184726905178249	14.507774275818903	1.5529803331518421	10.153847827009473	10.285794184572303	6.280911409156458	8.226862866662445	1.1700192406811079	10.319134082813441	-0.10927449170505973	23000.658095321713	0.04158093278463649	3.383902525016973	320.6574100675201	40913.65546972344	-397.8972292087005	128.7256719856759	78.54515093475021	0.24409656850810316	6.861653957293303	4.0383046462569645	29.656255778538327	0.2320677780219906	0.14228357573082898	0.9437858975924303	0.8461352066956146	-0.3765233053098548	0.9850398653640557	0.1457512537362991	17.551440092277293	0.005591287747004101
0.415476509107136	0.33376717801066486	4.176655569572821	12.513679728686096	13.0	13.341664064126334	6.324555320336759	13.379088160259652	178.0	5.199139969759232	0.7641451424692827	200.2572598254889	1.1250407855364544	187.0	10.702908700901256	19.597275032018562	46993.10465267254	5.484311726744308	5.644088595642078	2.37520971213716	23.363323511500024	2.843154429182434	15.470896717806793	15.491102684441245	7.695827172414125	15.667496339085899	2.07988333687011	15.852445391188132	-0.10235005857001919	46993.10465267254	0.02519374302954045	11.951379627556822	1302.5490370804487	536622.3584668534	-1813.9865137384236	443.80059427056483	275.13170251226757	0.23389002224072125	13.188951863133829	4.744950127427652	93.02378220025457	0.14834248978886738	0.07630731299049899	0.9431137892607917	0.8421562378285449	-0.5643329427637839	0.9987910045965174	0.07925940249501154	35.49828546023353	0.004921027162704674
0.8235735934104769	0.6372318288457247	4.401477767584463	6.907184431696162	7.0710678118654755	7.615773105863909	7.615773105863909	7.874007874011811	115.16666666666667	5.688574702760912	0.8610531316289284	132.94500924222245	1.154370557819587	122.0	8.07638093353303	17.358103280092703	19198.935733366612	5.3061957151388635	5.193517630105166	2.2246291518191583	20.3986821327158	2.8150427357359527	12.086775369227711	11.718453808599993	5.892447407395907	14.506234725319892	2.1122965291653313	12.54465327074977	0.3858151778628101	19198.935733366612	0.030233808116097827	11.278186857163202	922.9854144254538	510760.85620516876	1194.4649335991048	475.0683191687665	275.21361498126856	0.27156462457555597	13.426151381770826	4.637515332590963	89.92239947832849	0.14080253211717067	0.06953184424696811	0.9339060754123076	0.8284526851857043	-0.6511994098188738	0.9994898610587328	0.077744092461719	29.544353637594625	0.007248654222274533
0.768760996252425	0.625390722243367	6.097196234514718	9.749419071397787	10.770329614269007	10.770329614269007	8.54400374531753	11.575836902790225	308.4583333333333	7.494973118210154	0.8840923383123446	249.71856810966204	0.8095698547388747	317.0	13.788428747048536	25.09013890629783	131266.88583959173	5.865528414104589	6.481133658657232	2.171339508988925	27.84619937531584	3.5012458458627407	19.920789996586187	20.31310137392261	10.595045068720042	17.2511543065958	2.6340339796073153	20.349229039999805	-0.22852602234901834	131266.88583959173	0.019395157678949934	17.253248434283062	1800.835806407085	1270000.04115496	-8131.65695524302	711.4068219017136	331.3802782386111	0.3654689001159719	14.151525017244207	5.007000718688035	122.62628055954711	0.14932080580136392	0.07919154655093129	0.9436090140753584	0.8458095916142625	-0.5064944489229333	0.9985734440185637	0.08145740797864362	41.29810154508092	0.0026526978529025106
0.5398914166393143	0.37792905079754546	3.900040604974249	10.319504670900463	10.44030650891055	10.04987562112089	6.708203932499369	11.575836902790225	151.83333333333334	5.571411995788472	0.8033018529168279	171.33658512977638	1.1284517132586809	160.0	3.039019128171182	6.180373599955427	3319.4919369021354	4.11940866306199	1.7108468854216161	2.707245147028252	7.663522751671145	0.9914306542084897	4.392006546406622	4.147164697804572	2.474817434248756	5.188705317422389	0.7285942681600173	4.554868231424302	0.6732205330364274	3319.4919369021354	0.06523437500000001	1.457103101959731	112.17863191547843	9652.610926528174	179.06944706512954	60.85566767305387	41.35906495501076	0.20923164497218036	5.238527347306976	3.540389658777284	12.166627016806443	0.25803945498356656	0.16193106366520504	0.9290939303047595	0.8219848126220252	-0.3344789412780355	0.9683064251911394	0.16422981285741461	10.357219402251689	0.008734486910747475
0.598136348230524	0.5221440564299231	4.81142358470094	9.21474356636037	10.198039027185569	10.04987562112089	7.615773105863909	10.392304845413264	154.91666666666666	5.511673066663507	0.8155492610846505	171.0406566015405	1.104081699418228	163.0	4.066840918571728	9.821742851672072	7864.3191779058125	4.780845597587617	3.2204406923756466	2.3502600093089554	11.793471659049196	1.7956049829583125	6.603551525358647	6.237329571535552	3.1111031049873525	8.682368554061844	1.3305352173051403	6.94603173903399	0.5314144201670923	7864.3191779058125	0.04369754224848507	4.640464171601052	313.90938555358565	98225.83145933985	721.1257803735778	211.95428850206468	115.95582211123138	0.2971542384982571	8.813320690020761	4.16875457985809	33.06158462803531	0.19153227647602586	0.11013942979201993	0.9253594631809998	0.8181526406733375	-0.48565948742156845	0.9954287093263622	0.11600866133906153	17.02206248152717	0.006737604876182483
0.24256102599030205	0.1444196050042927	4.112789362038671	28.478054360531058	23.769728648009426	23.08679276123039	8.94427190999916	25.019992006393608	350.0416666666667	6.907666083898008	0.6051534666463609	396.9158369822391	1.1339102592041113	367.0	3.5542042676242644	8.17830075997324	12488.475044165018	4.609230707254788	2.5144836640820127	2.587504453356285	10.227411142260108	1.416403391250767	5.574856060315643	5.144166915110102	2.820626978769576	7.406784163490531	1.0285209706223766	5.83339886812766	0.664554116854831	12488.475044165018	0.04654426122400493	2.94952226143502	192.11587965916246	38652.51816510648	504.0144724608143	123.4521500194459	83.65230391546325	0.2033264789061636	7.331861518228166	4.078032981725655	27.012939410505307	0.2152310949480323	0.12681530226398452	0.9244106467910315	0.8197702174495561	-0.26961612427358195	0.9586027051017088	0.1346796401407025	13.494001475910627	0.004039950547506122
0.6149836850877047	0.3385353860423494	6.0342426823191655	17.824555219655256	22.47220505424423	19.1049731745428	12.36931687685298	22.494443758403985	755.8333333333334	10.96181065403287	0.7187526693117449	558.2842139475573	0.7386340206582896	771.0	5.215676668233642	9.075717544217525	39188.820040151884	4.494947092337576	2.3849504090605844	2.647743303989619	11.628538191960576	1.289882794991199	6.961486619550299	6.630563691253763	4.254899362149458	7.373638829811118	0.9674364089185489	7.129415148759519	0.6088345395353442	39188.820040151884	0.05098403373926091	2.366264409183865	173.69810673998336	35133.25617803541	549.9567748126472	118.01514021494583	39.60850799069178	0.5000579120047374	4.845390780056113	3.646540356067092	14.57376106533123	0.292984569306697	0.20288147121716354	0.9612378246146493	0.8714248575445561	-0.15964316940381812	0.8621862070203032	0.20719954479122601	12.411273792592787	0.0038791551197340434
0.5273436829315546	0.3219855518107804	3.8404487258834408	11.927394581171573	9.486832980505138	10.0	8.246211251235321	13.152946437965905	171.0	6.289836186212884	0.7432217898638949	200.46094078275829	1.172286203407943	180.0	5.694577797879714	10.982272974680338	12974.691785591796	4.912301673813264	2.9871897572468598	2.6072264898988813	14.053883104783763	1.724503722730397	8.226936288614668	7.858597917720179	4.330590081985834	9.723293022797929	1.2457341703287323	8.490089577328707	0.4502136582969229	12974.691785591796	0.03740740740740741	4.399140334140642	347.62677968039293	85519.22441269708	711.8539434450996	177.79201725670632	118.7438316857699	0.21192370625760631	8.821193861090958	4.240840486562093	37.20593156060624	0.1882574828297612	0.10383915249829276	0.9371779068021134	0.8326048199234921	-0.46872790682682264	0.9948849128830246	0.10789497014481227	18.242689856521302	0.005573697168142506
0.6815281822545354	0.45859504911855115	5.016875385928525	10.939663207379319	13.038404810405298	13.038404810405298	8.54400374531753	13.30413469565007	260.25	7.455688780202047	0.7755739361930454	254.16831557796795	0.9766313758999728	271.0	3.325476412424207	6.348495054566981	6261.636209504534	4.063015940521514	1.5161670991932388	2.920371078932891	8.029941988837729	0.9425565653121033	4.663692719970244	4.407612372078341	2.8491228270247757	5.180819161812954	0.6657679783582978	4.806835619173848	0.7760988173988562	6261.636209504534	0.06915755504418514	1.3556388834549802	97.02562126275316	12886.430758321843	318.16370052826727	71.08922746436399	25.78420196685346	0.47117296416888493	4.086510937894921	3.275328462226433	8.047960996075703	0.30310153279903196	0.20684741749410407	0.9530465635479193	0.8539889730186178	-0.23799973390604198	0.9234838205583558	0.21365966466412806	9.254533389003974	0.007329007241335876
0.7465797394174909	0.7162017490038023	5.506445306276083	7.688399691756197	8.06225774829855	8.54400374531753	8.06225774829855	9.16515138991168	162.95833333333334	5.740003438408859	0.8757233880503882	164.75359202311387	1.011016673115503	170.0	6.432246472947301	12.85902832783528	16198.01421902486	5.126557704461211	3.791878239560882	2.82081456418326	16.297879838054943	2.1135992511600374	9.410837983091799	8.911223325404617	4.447570485271226	11.850309352783718	1.5163382319179386	9.761272282981311	0.5603303743992221	16198.01421902486	0.03349480968858131	6.718565038495859	589.9290406005377	258303.51469180887	2104.854681319885	306.87262688373164	149.35883168249276	0.34887482304992534	9.87454849976763	4.403208579903105	49.284125758897666	0.16868512543379455	0.08619164969482657	0.946467297148972	0.8438574994936846	-0.5185972514357093	0.9975677006671302	0.0941756483160731	23.461473558404617	0.005270272690553272
0.4893429851574124	0.25566863573419063	4.7623411911304006	18.62700591902729	17.46424919657298	17.08800749063506	10.770329614269007	18.601075237738275	311.0	9.114994680961605	0.5933769623922136	374.1051637926766	1.202910494510214	327.0	2.4775475550560446	6.3516537765431185	6161.990568320814	4.35378782227407	1.8613314005267823	5.345817440954012	11.547224954520845	1.2160260141619683	4.036592672913228	3.628305907949193	1.7428276842019386	9.804397270318907	0.7825014552143708	4.340968538724059	1.418632617591289	6161.990568320814	0.06104050351167597	2.549927447175327	160.02310016534437	58605.987263108735	1319.6738440447634	120.26144638225605	67.70472509946268	0.28326826358446433	6.035170923826233	3.9316163022566846	29.574876438264035	0.2703284926370265	0.18325477402177362	0.9649961518517716	0.8826062183734145	-0.28363386748279507	0.9581588559160298	0.1932562672397323	12.11648791781949	0.00598165185727405
0.581972102700767	0.44178561703467933	5.4966852595996745	12.441974223819505	14.560219778561036	13.038404810405298	9.486832980505138	14.594519519326424	332.875	7.240881900784981	0.8093597099423717	286.98773021686884	0.8621486450375331	343.0	7.399167119725694	12.404486337396875	34155.66287169291	4.811036293552393	2.999701049410014	2.0831408529156925	13.874704720043946	1.5785667903496634	9.803834370545719	9.897428292065724	5.711727834886616	8.162976885157331	1.1998777786650625	9.978937420675205	0.04654412455823648	34155.66287169291	0.03886985864733232	3.4640236806583458	391.2059713332128	53820.60971315676	-213.61117350363202	150.3857002968719	66.68003453857868	0.39093460585943657	6.5107101844760376	3.9628339335575484	21.800652462702057	0.2392177628050979	0.15055555283363453	0.9497490464949458	0.8510029786239236	-0.2890490316968257	0.9677249542409836	0.15150830975467117	19.24117068895683	0.003931594722120161
0.5297917985870176	0.42546655264909217	4.2595091516844	10.011384267842725	11.180339887498949	11.045361017187261	6.324555320336759	11.575836902790225	142.58333333333334	5.30394927760617	0.8006405474431261	164.85130375553783	1.156175128618617	150.0	4.683834342482174	10.217751375361429	7671.319836676398	4.724056174190924	3.067251846699638	3.0489930022501865	13.038109473491673	1.771064028798801	6.820697153608797	6.14431544508531	3.7151044835888007	9.323004989902872	1.2655168169952395	7.15137275245175	0.9452862333333282	7671.319836676398	0.046311111111111115	4.620222583262184	288.744445257103	147129.64361914553	2176.1732342231307	247.3443444413479	99.06843751365025	0.4374687862805121	7.7126972658606645	4.127800646525639	36.338061523681496	0.22049985210567868	0.13539993713520074	0.9450665110239505	0.8487929679139277	-0.48837703926870846	0.9953587448627362	0.14854032469384476	15.85978187164826	0.006759113536506319
0.5090686311941663	0.29945475071283273	3.6415173324974934	12.160492775048972	11.40175425099138	10.295630140987	8.246211251235321	12.449899597988733	173.875	6.19052541164073	0.7516200523616361	200.43667748178194	1.152763062440155	183.0	6.414828131427587	14.465988007460664	18936.20322194383	5.210743539478686	4.118052426097861	2.396448953401169	16.412343578311425	2.4050348862953452	9.750197295586188	8.95206602327794	4.883733778963337	11.52860979934809	1.751532103775616	10.172340946826884	0.6043685286904986	18936.20322194383	0.0322195347726119	8.410173035634655	559.5733053870069	294708.470765485	2240.2413366488886	367.350856906011	207.20925828978372	0.29060321796520366	11.349534796180007	4.559649836603474	68.30227245104922	0.16574983296169815	0.08746143109097243	0.9250920663743472	0.822458586441199	-0.5434807807542703	0.9982453266841225	0.08392876978445271	22.786756083109044	0.0053817747210512185
0.6522975068639814	0.594725899987296	4.931611552207011	8.292242783292869	9.219544457292887	9.219544457292887	6.708203932499369	9.695359714832659	152.16666666666666	5.40900929385278	0.8684839441110138	158.70916813180673	1.0429956284675141	159.0	9.707341917320663	21.870360173526183	40677.17101356716	5.598857606852214	7.9456024533881475	1.8528225540401533	24.54802741538195	3.937785874554289	15.331186898680407	15.163446514512842	7.3707266238441145	17.177300791537835	3.1525529067226485	15.994726138207914	0.24614053381606166	40677.17101356716	0.022981685851034377	20.78597251400167	1520.263278384127	1503353.4425086505	-313.75989113998827	847.9818545322287	500.7644112144553	0.2647043954224214	17.995940361844024	5.047726363050158	158.6592877733109	0.12269641209552068	0.061228476275492175	0.9177864031447349	0.8127119443686562	-0.6370663748081266	0.9995844738773401	0.0643483737307175	37.856182015797614	0.005215615614707584
0.7579801456156974	0.3105606246565323	4.7742997254048545	15.373165000183267	15.524174696260024	15.132745950421556	12.165525060596439	18.466185312619388	360.5	11.652553845413054	0.6099530933565359	401.59768349056736	1.1140018959516431	375.0	3.4676463076471213	6.713784047049208	10163.383614962306	4.329260486414935	1.8497291972019854	4.07126250209957	10.779758980972948	1.0641152576775395	5.032131647383839	4.946894691999179	2.583951685212718	8.19580729576023	0.7608486180698594	5.205992345995732	0.7286502635174577	10163.383614962306	0.056156444444444446	1.7800073899641633	146.83673009825492	17813.253508807215	301.5176919941117	73.13132269446088	51.59685389532051	0.18554158988544286	5.517647346120985	3.7470213614113965	19.495712169307772	0.26228758493362525	0.1692455810486833	0.9615446368479699	0.8706749109701721	-0.2158513478648301	0.9179067177214606	0.17819339465948214	11.891409966382016	0.005181690815610882
0.44421473461422034	0.3531307901038226	4.628053814024437	13.105778209438382	13.341664064126334	12.041594578792296	7.211102550927978	14.247806848775006	222.625	5.821779789218502	0.7533149461163129	235.80707361023497	1.0592120094788768	232.0	4.088011057484482	7.347928452464481	7153.739731745838	4.0318898226264075	1.4675385629277118	3.725711950129832	9.623275033523555	1.0159474164258773	5.400937861445592	5.058164386161424	3.7210695454165483	5.902205488107007	0.6839225384869636	5.552934814188675	1.1301921963481096	7153.739731745838	0.07323870392390011	1.664955267432129	95.68061640323403	25665.84271605622	755.8373499355031	93.28343562866583	30.753385533060058	0.5102180686490325	4.1647301664796155	3.441683688641751	12.734506594006053	0.32378821598616203	0.2341186511124622	0.9579283828333188	0.8692333258794941	-0.28218627746350794	0.9495805897547245	0.23356995058442928	8.94329334615053	0.009273269152416934
0.5535232452249416	0.3146183562550045	5.469200672810007	17.383603226180195	19.4164878389476	19.1049731745428	12.529964086141668	19.87460691435179	578.5	9.622228471458026	0.7269575186002519	461.8603362319818	0.7983756892514811	592.0	2.856618664592231	5.290761111041038	9457.9873038499	3.763143470926028	1.4480783993722746	2.494377187452799	6.476585014369518	0.7823490417081284	3.8865443479710553	3.7190383700260536	2.275326899631364	4.201258114738154	0.5831573422455902	3.9970401430498366	0.6191662686669142	9457.9873038499	0.08417983016800583	0.8711029364061011	68.19157113766296	4001.6208932615073	106.6237259089646	40.542759424802775	15.797211338773618	0.4440016660545832	3.1736577212554424	3.013237513546307	5.089158242065953	0.35344310332757484	0.2621762094514501	0.9521267834092743	0.8538570735965021	-0.12610284419416853	0.7651074657146177	0.27139032503981225	7.872356757873076	0.008797592024345343
0.7101956205645817	0.5759075140327307	5.113297596194061	8.878678384292545	10.198039027185569	10.198039027185569	7.615773105863909	10.246950765959598	195.66666666666666	6.305598504925982	0.8630310050179139	188.8581033322413	0.9652032538274684	203.0	4.230854829724819	7.060194143538271	6326.598820126785	3.986923223466248	1.5502279013574691	2.3232463572155657	7.999387672138161	0.8847703192348872	5.481010207976753	5.279921179071508	3.5796364585179217	4.4197512136202395	0.6488029385528643	5.582607941562436	0.3933851089918183	6326.598820126785	0.06981484627144556	1.1240385292506199	96.45661799008272	5952.539193643451	61.30252516146765	50.448802195295485	22.964956826776366	0.38092285372044654	3.867482369126244	3.2545339306703562	7.450366515776351	0.31201402582651083	0.21522664974078415	0.939816599468046	0.8361032986929803	-0.2233803276528639	0.9111785320815599	0.21806966238671185	9.46395415019816	0.008270508920513122
0.6635424290264771	0.47921560424113957	5.637481064399691	11.763976411675715	13.152946437965905	13.152946437965905	8.94427190999916	13.490737563232042	322.0416666666667	7.805897483213484	0.7824284833597617	290.38946025951134	0.9017139405134262	332.0	3.1572164328076493	5.347787540285472	6113.190283000626	3.7116383323882123	1.2540264335430766	2.3170184286404796	6.157800852482793	0.6886813770011795	4.210481279963011	4.112034409959989	2.524142493131959	3.6336583593508336	0.5057988224057941	4.291063241666078	0.23180614592460427	6113.190283000626	0.08348454057192625	0.6850711350588337	72.2981634182107	2517.292601305694	21.875221179082473	31.967101574909137	12.091933325099538	0.45215892000470376	2.701095384622104	2.8515027518138107	4.494642433619385	0.392636730311701	0.30700099411932774	0.9536025753413723	0.8593219426889674	-0.15876302793584515	0.8192472167703578	0.3073339761894474	8.20289204655796	0.01068055535836686
0.4621565846227814	0.37289807791807267	4.138518303415332	11.098255926984375	12.165525060596439	12.041594578792296	6.082762530298219	12.409673645990857	163.54166666666666	5.12913205448464	0.8044507203940294	179.77817157056666	1.0992805395397707	171.0	11.291065880985709	20.222654955564643	45681.604036432705	5.493909481153459	4.876723232278632	2.2312687285318282	22.301057352709034	2.7180472771986826	16.01559350855241	16.424696510970765	8.894399034502449	13.406658318206585	2.0292819310533297	16.344536801451195	-0.28638431322982566	45681.604036432705	0.02513593926336308	10.64464782280635	1095.0908744582375	404393.20320780616	-2870.214085483865	390.1809238449351	258.98227450406966	0.21280734340364368	12.851883301684316	4.632200153187626	81.06436691820203	0.15713004098001054	0.08435253030794233	0.9291422034010158	0.8262419464379357	-0.5840257753828499	0.9990270314357436	0.08150323240383463	32.590246610243966	0.005314531433903002
0.5949709123141808	0.366725259824	3.5355395131087506	9.640839888709982	11.180339887498949	11.180339887498949	7.280109889280518	11.224972160321824	128.16666666666666	5.736019304060722	0.7811015217239692	157.38380235204812	1.2279620469600634	136.0	5.596865063568369	13.104407261129705	12386.715828231823	5.08952265469842	3.6562093157464	2.5263688442135903	15.657865355396895	2.255104266926426	9.127025626363123	8.78740075441748	3.7740432723557378	11.883822083041157	1.5728997965263394	9.543520988327408	0.2823986792015685	12386.715828231823	0.03438581314878893	7.776196070356608	623.2946542706351	235584.93449091006	144.34157560258097	299.06790818430215	245.49330054071112	0.13062124232258762	12.59103506930509	4.442075991079644	73.70769272001824	0.1503450760377935	0.07664530115302498	0.9154470363350604	0.8097610217234851	-0.5860661044741904	0.9986367072427685	0.08091209154216789	24.692063973500694	0.006919080022455772
0.6432719862561886	0.5899330461146639	6.11722545564168	10.369355464878788	12.041594578792296	12.165525060596439	7.810249675906654	12.206555615733702	277.875	6.670315886089042	0.8304627892976713	247.96873733134416	0.8923751230997541	287.0	4.336042494790463	7.524923493494132	10473.636480083433	4.3110761756739695	2.0006280419019262	2.7367718383264643	9.79328091641236	1.0876381674237452	5.895618015522159	5.779397067436828	3.456135621575906	6.337145294836454	0.8016925126858779	6.040985590054442	0.4466533153559483	10473.636480083433	0.05590695528657625	1.7351951142959616	161.05089771770008	18130.608184966924	258.7858118850233	79.19353383546346	35.28208920771211	0.3875852395983096	4.704991843078598	3.568492716995753	12.490955414781771	0.2822656848806447	0.18794760987638737	0.9575024749280749	0.8618761363863101	-0.2240004402237196	0.9243288368471472	0.2008190848982197	12.249236392008415	0.005572339589146645
0.5706706913682563	0.41002520083976657	4.986281828482256	12.160915519997126	13.0	11.704699910719626	8.94427190999916	14.628738838327793	255.45833333333334	6.939878067467719	0.761944981353977	255.52921526365913	1.0002774696342878	265.0	2.4648664371755613	6.414640096023606	5191.412258762621	4.405049780683421	2.1478712430419598	2.6654896037448994	8.758304528276247	1.281377115256346	4.151831516569948	3.7941103173615747	1.6592974904774602	7.099007037798787	0.9533022273860609	4.4260857355824985	0.7026919149353846	5191.412258762621	0.05572089711641154	2.3525299967433586	178.87993041704027	32287.95448277182	534.9952411853083	112.4284846526337	51.392937376288835	0.3810397195198074	5.756237027603063	3.7461374069476436	16.18354675881889	0.2563375798555158	0.16532054133254817	0.9500234732232873	0.8503872718589862	-0.29589604096974786	0.9627339645397759	0.1601295622899552	12.786359384556208	0.005956532173103777
0.40121057774049207	0.30580258977344443	4.7710924945634465	15.601870795463626	16.55294535724685	15.231546211727817	9.848857801796104	16.911534525287763	214.29166666666666	6.2596355956804715	0.6292880315556455	275.19350158280855	1.2842006684789822	229.0	2.505996508735207	7.30585170213012	5411.424327478226	4.579249442830955	2.642610351455994	3.7797726199955046	11.226537768944084	1.565603813195172	4.462194367369582	3.793241452264328	1.979431440660343	9.24710632828374	1.1122397373516129	4.861139158584013	1.11216243988677	5411.424327478226	0.051047844244007545	3.7194953469340684	201.4577391157713	96350.65554903768	1770.9660886012991	179.59266438855735	95.09138687194637	0.31662057679972294	7.578968379375663	4.104704026649856	34.26370978219864	0.22599846379101346	0.1415384670869746	0.9442568430537798	0.8477212136666915	-0.39671455251976934	0.9872219904388136	0.15100898599825063	13.41605148495269	0.006098223640967339
0.48013447287141703	0.3221341162449992	3.9750222430877926	12.339649986233026	14.142135623730951	14.142135623730951	7.615773105863909	14.2828568570857	184.66666666666666	5.924691341557782	0.7519691849570235	208.54978856537284	1.1293309850110442	194.0	3.6510328561914887	7.574364242450081	5829.394187821226	4.337201240003129	1.7868370806720604	4.076320825960869	10.816442324474647	1.1837016442089998	5.2635586261313945	4.882217055901268	3.0709800651096755	7.745462259364971	0.7701625029084254	5.48164424680798	1.1300840697166905	5829.394187821226	0.05935806143054523	2.3433742378408082	137.81361001812678	46366.1124307471	1118.3347545335137	121.06122987616706	54.40681165850492	0.3900695092991447	5.693464696653938	3.7695837248365622	20.470372235783465	0.26369259346632623	0.17304117514993717	0.9541530811011658	0.8609553013719873	-0.3594618374834283	0.9787317224099648	0.18056039075762814	11.004934013266316	0.0071610827896418745
0.9236639233522925	0.3933566729101994	4.369748896449758	11.1088719154571	13.416407864998739	13.152946437965905	11.180339887498949	14.071247279470288	313.125	10.260864217449202	0.727767627098052	306.4102012716637	0.9785555330033172	324.0	5.54737846865716	10.109352561111235	20445.87636692985	4.745151220196976	2.714842383659507	2.139002065796305	11.74637579907547	1.51363105575601	7.742113625061898	7.716149959236902	4.122553390241211	7.6238224088342585	1.1485369103869068	7.943837654940784	0.052688198348912335	20445.87636692985	0.04109510745313213	3.1642333046860047	299.56980481441184	35535.47739204907	-10.105552718049235	120.2283922964298	80.96157582191978	0.2056441166009323	7.162584661212193	3.972216015010205	24.137117326790207	0.22567646652622878	0.13880739042992557	0.930100590128649	0.8279993167764038	-0.2928233715969734	0.9676198817973816	0.14802868599020425	17.017949686219136	0.004207019577549882
0.5220973321866955	0.4562433091104542	4.7089750701416655	10.321192609537308	11.704699910719626	10.04987562112089	6.324555320336759	11.74734012447073	176.91666666666666	5.388667126424467	0.8260051704993944	184.50742904717117	1.0429058636674773	185.0	4.301618038673858	8.667197546125134	7682.3234248186745	4.518571372758787	2.415993165032104	2.748507807185062	10.806087548633775	1.419162732584917	6.209841915350004	5.8539128357513945	3.3042430308852797	7.501844517748495	1.025500957591909	6.444072669250978	0.7264588727096728	7682.3234248186745	0.05174579985390797	2.963935952949626	220.61712264390263	47836.66173033588	719.6483269225669	141.34504632900337	66.41131281296717	0.3701792333794132	6.592203743816335	3.894891531614258	21.07262543578362	0.22796831773741236	0.1382259881700351	0.9408363356846808	0.837336601155752	-0.37883914478013714	0.9845535657635841	0.1490825330073925	14.206641312221555	0.00613260536448395
0.4387507913414363	0.395615373360612	4.797077254465248	12.125608804621978	13.038404810405298	14.317821063276353	6.324555320336759	14.352700094407323	194.20833333333334	5.320120458524581	0.7619629264320834	212.8443816783622	1.0959590560567887	204.0	5.303034149718407	9.827797901792724	11612.939530123222	4.6847568150452465	2.686562995491685	2.194507730642828	11.268564011248117	1.4547930087753311	7.343182669082977	7.089700923949682	3.847118346826563	7.421445664421554	1.094108124764918	7.544943615910638	0.34846869587511364	11612.939530123222	0.04358900422914265	3.0038424557501027	297.9074820033933	40640.21218894474	185.40063991004277	133.11440038726366	69.79313409495313	0.3195635928436661	6.724573435959389	3.9401227895996374	22.39537750775886	0.22909865475331154	0.1409818513890588	0.9382823483925873	0.8352115988260541	-0.38229890671636446	0.9861997140158837	0.15258440866903808	16.79293357849021	0.005488989137241575
0.5368161919208936	0.48352548030393466	4.655663759847053	9.628579980770805	6.082762530298219	9.848857801796104	9.486832980505138	9.899494936611665	148.125	5.168777638883134	0.8173628068800064	165.6360359468358	1.1182179641980474	155.0	5.922285689523063	11.49734176746655	12213.686792285298	4.791672691516843	3.178650836958269	3.1354065558253037	15.761090870310024	1.7504008636848547	8.612241337122283	8.626337609537257	5.0136179874142295	10.747472882895796	1.296082536589559	8.876822590604503	0.5506482893803174	12213.686792285298	0.0404162330905307	4.6272784562286535	281.5242029750184	107548.31055423268	1066.3967624557229	186.850054064277	115.44070501850757	0.23677215405659524	8.389530109247882	4.216161248928484	43.4110674948673	0.20333216565045814	0.1182891109064531	0.9498259647547097	0.8521965875893278	-0.4648717842188953	0.9940141743911661	0.11650227636813566	16.232781109878236	0.00674616644150727
0.5732322297261647	0.435572962777439	6.5062503358418144	14.937222674140722	15.811388300841896	16.76305461424021	9.848857801796104	16.792855623746664	563.8333333333334	8.56249745941391	0.8116532634908709	406.64373300803345	0.7212126509158145	576.0	7.479943850617461	11.08226737243524	52538.67328008902	4.429826015547953	2.06385767506732	2.9011233470874482	14.545223582196058	1.170800382642704	9.444873355146276	9.622540835843015	5.806494482057871	8.738729100138187	0.8683985110930967	9.550548384495992	-0.10991241182019872	52538.67328008902	0.052710262345679035	2.007341749846905	277.6929224488242	21759.815773504422	-160.05784288482366	82.28886593857737	36.32363486934119	0.38809059245017313	4.503890369409972	3.6272394935211545	15.537233279150634	0.31460611307490416	0.22602127657498639	0.9746929880950487	0.896615734906333	-0.16520127214485794	0.869155141605401	0.22022395334557	16.314984810775048	0.00545641574015361
0.7645882864727046	0.4897775517183717	6.343605538461621	12.952013656414525	15.0	13.416407864998739	11.661903789690601	16.15549442140351	408.6666666666667	9.902957927929052	0.6637547357763733	401.226216122213	0.9817933510331476	425.0	1.571975028034635	2.612507362183455	1785.607186302223	2.6787084192998387	0.5632394518572235	3.7074726241889233	3.5980498610338936	0.34987947787034485	2.0029721061150547	1.8754490991880148	1.2902102595357146	2.307839601498179	0.24158901000245414	2.049738684235698	1.0422685030437082	1785.607186302223	0.19173979238754324	0.18953141577731053	17.01093167189326	361.5645751333368	27.391337988554042	10.731952508717693	3.8045555615399778	0.48615928123857244	1.4832305094137257	2.1050845656960635	1.3823589921496255	0.5265984624536992	0.4685704408356835	0.9658554776788026	0.8807579871264485	-0.1409930580111057	0.7040124418167626	0.4202432740336696	3.9077206836902247	0.037774843972021604
0.5383254738802095	0.3742905283228034	4.781476872096287	12.774773899628437	13.152946437965905	13.92838827718412	8.06225774829855	13.92838827718412	278.0	6.876986213230011	0.7777999455650817	264.83745960118694	0.9526527323783702	288.0	5.175477942645033	10.311725390965073	16344.098149373547	4.717529978485095	2.383632377160156	6.882365166454209	17.63803871068424	1.6174037811943869	7.215502887851222	6.6230618835770105	4.177198541802231	13.460840168882008	1.0323410411073846	7.533282206079627	1.6850903361026166	16344.098149373547	0.04820119598765432	4.686858871846599	249.75927998150974	279660.6473839708	4921.424060772694	237.52185052194346	89.07135004386724	0.4582335878849598	6.515219470088258	4.02564464436061	44.397058828995114	0.2735297957832149	0.18867066554357934	0.9744452446895036	0.9034501933563175	-0.3678389273820243	0.9846625572972074	0.18970969346119826	14.581136991987478	0.005604644468720681
0.5402078945337822	0.42235883754914577	5.5436217370293015	13.125383546364752	10.816653826391969	8.94427190999916	10.44030650891055	14.352700094407323	231.79166666666666	7.090435810530049	0.6880322867616478	265.2205582147491	1.1442195572809595	243.0	8.33757028318696	17.199770377289653	39761.977124950376	5.54420699126292	4.872784905608535	2.4374909737752133	21.32335033742577	2.717967828220964	12.36331414635255	12.060243367934742	5.620265712661823	15.703084624763946	1.99259039727827	12.79177608831639	0.37370849136328715	39761.977124950376	0.024234110653863737	10.777998812221888	955.0059184891925	464284.42230091844	804.7759977199064	430.1201762740224	250.9301984060465	0.2684473848499778	12.499519719413891	4.75866718406552	87.85961568374253	0.152253521052414	0.07692410827176406	0.9476657256022499	0.8490585581897517	-0.5331895370985774	0.9985807530226593	0.08098479123904437	30.166936863260087	0.0038192639789045124
0.3564934569533462	0.30134716383326415	7.724042864907519	25.63170917772846	27.892651361962706	26.30589287593181	11.180339887498949	28.178005607210743	915.9583333333334	9.13753661239123	0.6218458099668187	733.4748453750055	0.8007731560296653	945.0	4.293559346176294	9.577685151848709	56799.507083508055	5.1126994760549875	2.8561275980214162	15.154323277366679	27.530969147723884	1.9383188628079349	7.153846562019223	6.82178137762813	2.89697086744048	24.633998280283404	1.171361802996913	7.752760701909142	2.7380199301976953	56799.507083508055	0.03517146776406036	8.927777868152464	485.93041143010754	2893610.863483866	26515.683065754492	479.25874276457034	138.0153225623955	0.5547851282673463	7.133035753169784	4.123862733349375	84.8702749356512	0.2598775429797468	0.17125694799176777	0.9880873879755883	0.9390165568590999	-0.2526596625516274	0.9590464194385532	0.1753097192835526	20.01321383134967	0.0026982944285211252
0.2305601959300825	0.16959473564380895	4.866789788740037	28.696585246381137	25.495097567963924	25.0	8.54400374531753	25.514701644346147	454.7916666666667	6.616290316929949	0.6352761156313135	450.19077949737994	0.9898835279832449	471.0	6.293912301898359	14.28809011277447	51251.955811159	5.519507134439639	4.52472212600793	3.076413101593861	19.728534352757197	2.5658961068157358	9.938797195812098	9.358816430532483	4.359809013978767	15.36872533877843	1.8271318651682478	10.431452094747332	0.6906738425371308	51251.955811159	0.025085534233978392	10.035503105526107	747.0757734382285	672764.9334641179	5612.859247273808	476.43034705316353	200.29121076592205	0.41299162128639194	10.92679649290395	4.706112669207621	74.48199545726688	0.17366243792187983	0.09486108583211349	0.9552288509210067	0.861836814316518	-0.39517026060718813	0.9937923253924476	0.09733297133609546	26.03448869105849	0.0022236228628579597
0.40181480652649443	0.3384682535792288	7.9861837980275325	23.59507491049858	23.769728648009426	21.02379604162864	11.40175425099138	30.033314835362415	702.2916666666666	9.48085046014013	0.6099076446158784	626.4672772093311	0.8920329073286234	723.0	5.886819484428298	12.06461484469735	57846.13634266428	5.08916358715293	2.810016570944815	5.726288392677166	19.62860211190872	1.953379369537028	8.546340627569284	7.924109720201858	4.448445194331769	15.180156917576952	1.2165183880507695	8.944746353824245	1.5265138212427363	57846.13634266428	0.03626544538374568	6.968549211810751	402.5620913839361	602562.2547280897	8475.3546821117	337.7921825814904	151.8449775789002	0.38224018509536395	8.570826013249675	4.430732744173588	74.52373281920777	0.2248042747573076	0.14009014790653845	0.9669648041076855	0.8901223975006511	-0.2625718781989136	0.9648964291510459	0.14749821234500443	18.86894434141167	0.0025243868802344166
0.534781489178566	0.401237303483044	8.115819747929235	20.226982081371215	21.18962010041709	20.8806130178211	13.152946437965905	21.563858652847824	1097.1666666666667	10.81701559906387	0.7040346536621704	730.6989635379699	0.6659872066273461	1115.0	4.334032501814364	7.536294875147154	40676.71153683361	4.303987329085436	1.7685377359208347	2.9418790837341127	10.589921718295692	1.0098315238567985	5.910338304907219	5.873160636839393	3.287138142622534	7.302783575673158	0.7269836261297055	6.039979771358162	0.41841053790391974	40676.71153683361	0.05707494620844979	1.549256759962258	158.37326395025	16879.202346602786	178.14338028829823	75.41194998529127	23.396478054208316	0.5274419534567778	3.735453976363125	3.3231048302406543	8.729621078081232	0.33413983934219055	0.24376917756080949	0.9760347343155998	0.8960877134514825	-0.13077052328980204	0.79949763082723	0.24809841184983172	12.055498830743165	0.004879750356996343
0.7048328598925133	0.6705687995105627	4.923497039104363	7.342269790509107	8.54400374531753	8.246211251235321	6.324555320336759	8.602325267042627	124.95833333333333	5.175073014546938	0.8798514388649125	137.37833819059088	1.0993931699146986	132.0	3.7749591674715495	14.213770171941006	11391.958315546615	5.4231558667040005	5.642329700327785	2.8812568238421843	18.602100702377623	3.270294294712265	8.393653322725035	7.2574811635992855	2.9071904095924705	15.694910292785153	2.2887916762907907	9.289925430901842	0.7934497074148532	11391.958315546615	0.027318640955004594	15.849298409623774	829.7378900090708	1566135.4751123588	10582.69285709946	783.3091466161375	332.35913990673066	0.4085757830880436	14.610939166895484	4.692748389780604	105.72016968824376	0.14265023486321077	0.07462202810992966	0.9325210812768465	0.8288676462508844	-0.6529938064399924	0.9995817996415524	0.07484901704829725	26.76708066957354	0.006425085242990037
0.6214352273178817	0.4634908584475979	6.129101909050984	13.22378165036439	14.035668847618199	15.811388300841896	10.198039027185569	15.937377450509228	429.9166666666667	8.217723755896227	0.7978225869591408	345.27673666793015	0.8031247993826637	442.0	7.058801171110997	12.308712974059656	45216.1785852858	4.8618566581468095	3.099500904241907	2.23814242304065	14.103080958945885	1.6532270772186037	9.924838823336389	10.036771055536022	4.758299831577451	9.344781127368433	1.268212704571178	10.114299114276026	-0.28525162800182274	45216.1785852858	0.03856391146782417	3.7966209038395555	536.5385964138991	55454.64317153659	-804.8624400722723	146.42361415966747	71.82781522192734	0.34293173335783467	6.53738596204667	4.060772228080204	27.652927454965607	0.24864232234807337	0.16148246954594964	0.9566532344571947	0.864717530694429	-0.24487296481507875	0.9483770455372647	0.1634245152856937	22.75616160534043	0.0038454234666311627
0.4865823820489255	0.3856731991190949	4.072747673333824	10.560100319742908	11.180339887498949	11.180339887498949	6.082762530298219	11.575836902790225	147.29166666666666	5.138358768256124	0.7874060604120207	171.29216123846905	1.1629453662583473	155.0	5.070844326125663	10.571964544284441	9617.255509435201	4.81995301054546	2.915904366380958	2.4168631230371047	12.756181314572821	1.7314398314672197	7.596604106181183	7.30922266515218	3.1474033247823168	9.608777989790504	1.2671999269083771	7.87697973453605	0.3167149454184087	9617.255509435201	0.04124869927159209	4.33841579224281	454.5440574430546	82276.18055774372	326.09829647706067	179.47179420627026	107.59442446075114	0.2657703761066387	8.152895493384566	4.140883819626139	35.67855967000859	0.20661559026516477	0.1207294033413012	0.943427098333741	0.8441896995246906	-0.48019051607572355	0.9949561963673867	0.12233490050769283	20.89264619740381	0.0066792447357604595
0.5314538694474643	0.3349787107258859	4.180459533662916	12.479776773288133	10.44030650891055	10.770329614269007	9.219544457292887	13.601470508735444	215.33333333333334	6.6324256560045685	0.7513281304113538	231.23947985473967	1.0738675535049829	224.0	3.6240884690239685	7.444096938808013	6224.536086932159	4.297203633863427	1.6459731514809608	3.820704176573563	9.747496565241947	1.1356250322482337	5.063831800658055	4.667471902825549	2.8128597244830553	6.934636840758892	0.7392718005880858	5.271442642289409	1.0998549954320547	6224.536086932159	0.06230070153061225	2.1457150255913366	137.31202045267602	33027.5057449381	860.551114846939	103.21495701022309	52.13947415659359	0.3388535594620639	5.619803785901492	3.771852146451505	18.963550273461454	0.2641268070899446	0.17247879609401762	0.9441551100892339	0.8466913410742039	-0.319898556468301	0.969018460888808	0.17372737549291853	11.156794630669634	0.006888810762431899
0.5174193007858252	0.31165396229642706	5.534445133084757	17.75830184318567	19.313207915827967	18.439088914585774	10.816653826391969	19.4164878389476	473.375	9.188488122844761	0.6694587120792094	438.76354720342204	0.9268836487001257	488.0	6.541960350727218	12.963913375075142	45096.89712158849	5.159996008368202	3.8018603039631724	2.67291791073466	17.2809210029498	2.0460028246286543	9.291652144906344	8.820313973874851	4.189982390078375	13.090938612871426	1.5138901960329043	9.613099106400838	0.5495869039168844	45096.89712158849	0.0326945041655469	6.0768748475419185	578.3157381489265	229674.07915321167	1899.8116795576318	298.11404757138683	117.41199134339212	0.4407686772671102	8.375514297046212	4.374330297807497	44.219672773289446	0.20777620817348527	0.12328476740661118	0.9641981173829494	0.8753611741311533	-0.3098144974125499	0.9795326084704784	0.1321563470967575	23.088782994975176	0.002553448953766921
0.6248192567582204	0.36568536768118315	4.591864310896454	12.55687188145793	13.341664064126334	13.038404810405298	8.54400374531753	13.379088160259652	314.875	7.84577535618074	0.7999033968862008	279.8156733846987	0.8886563664460458	325.0	8.654108092748881	15.963808741685332	51563.427329008926	5.4125976480709035	3.9618660780683896	2.6147657950171235	19.67253273345375	2.33920684368963	12.264687497861855	12.127698920639066	6.346418913550437	13.326113819903313	1.6803939718997052	12.595900105743679	0.3290599616910141	51563.427329008926	0.02640473372781065	8.234140053664735	757.1836258964536	328282.0067316698	849.7840318139198	348.22297109600976	186.04711520188715	0.30675504372064594	10.986643578060884	4.612432310042778	58.30281988263129	0.16400270388510718	0.0863235228185893	0.9450945662922964	0.8430101132872637	-0.42239924778674803	0.9946421280602007	0.09127045917477791	26.766894744533662	0.002970263357213332
0.6613071938566514	0.6284681050519891	4.930781630284003	7.8457149864050955	9.055385138137417	9.219544457292887	6.324555320336759	9.219544457292887	137.54166666666666	5.188427761458629	0.8792683088971607	146.54991106584455	1.065494657855277	145.0	8.002619428793361	20.080432644196936	28100.470504303616	5.629563015307911	6.940681661964618	2.5631063998204633	25.71919137833209	3.9467303098453863	13.097971791873423	11.981233748198685	6.053091426095398	19.666099952236692	2.9133724181723473	13.921075687803087	0.6819362345270132	28100.470504303616	0.02411414982164091	22.239483244830286	1278.1101596080234	2383889.4629421714	12743.042085481024	997.3295614831039	535.9179770020721	0.30718098859578075	18.657594908611433	5.0782315110388225	174.49311415221771	0.11802092796311668	0.05838786159814054	0.9292840558075487	0.8238518259543149	-0.6778685609729599	0.9997657071719972	0.05841292940838669	34.09224001094253	0.005705584688038641
0.7800800038213339	0.4510928603435971	3.479060064024694	7.7125141403805335	8.246211251235321	8.06225774829855	7.211102550927978	9.055385138137417	106.54166666666667	6.016378060100139	0.8195892604037925	132.60732765317226	1.244652273631652	113.0	2.182183025847073	5.191982670692756	1423.9490814585631	3.89224059479933	1.332458680147231	3.1174992610433057	6.41459335148953	0.8822352073064165	3.369663610316154	3.158123215339542	1.5481874939924223	4.866405857497107	0.5954849279888806	3.5498337010264347	0.881602662141201	1423.9490814585631	0.07886287101574126	1.2466864582541406	90.66584361289584	7861.475124778739	205.61570118027282	54.834164312634954	31.577797039844818	0.2773322948372956	4.493803099520179	3.384542687384363	10.528817129442547	0.28957195229429633	0.19522464923739252	0.9342495930424511	0.8310296812144202	-0.35912122655454726	0.970020758452286	0.20673913318071782	9.209167580775995	0.012383549322121233
0.49260246588828116	0.3289318842379389	5.174651741054422	15.731681813220769	14.866068747318506	15.231546211727817	10.198039027185569	17.204650534085253	372.7083333333333	7.749465253762376	0.7100639203306435	352.72216164402045	0.946375838955449	385.0	2.938418257573312	5.251636371574024	6399.59348595423	3.7368809711845987	1.264085502622867	2.9488162737212913	6.8196755249143495	0.7218116491416776	3.980016951423238	3.8292966950462324	2.3536791396170162	4.465996385297333	0.5204573224289644	4.077048042731194	0.6305794721901382	6399.59348595423	0.08537696070163603	0.781785809121936	71.61446384162146	3356.5214054175353	98.15918131366809	34.18071855325526	18.494798798732567	0.30296032536440504	3.4537020208190645	3.0727050508113884	5.765019408906171	0.33715083146061925	0.2425302449847287	0.954752027869294	0.8565934994862752	-0.15843502144458738	0.8202974018077417	0.23849022903688988	8.225311231799488	0.009974060849242357
0.9932927870816312	0.7232622369106657	4.84639041323549	6.700737527699922	8.246211251235321	8.246211251235321	8.06225774829855	8.602325267042627	144.375	6.655794254391535	0.8715807446024523	152.69957522413847	1.0576593954918683	152.0	6.365410608922212	13.074223637455406	14761.523653318882	5.078042810786811	3.428924662875107	2.558830441619461	16.91973463444568	2.1468107496667392	9.50950287120534	9.205736481487575	5.390471857088126	11.529262777357552	1.5725140914131142	9.854708884228259	0.5247790533634632	14761.523653318882	0.033760387811634346	6.684642335424764	439.7449135945079	236020.1197076444	1962.4824113288964	301.05246348959025	164.87334285992512	0.2986004448425014	10.446249343458753	4.456561221701884	51.94551641754468	0.17048544994883252	0.09088509812506426	0.9365017813766922	0.831339420361166	-0.5401328551794111	0.9979700502611148	0.08386128371697492	20.139011104190203	0.005936243621667071
0.4979639914782965	0.4544036666689212	6.837767311209193	15.047781989380809	17.029386365926403	17.46424919657298	9.486832980505138	17.578395831246947	422.9583333333333	7.493253582327289	0.7357531753192224	370.3539975991126	0.8756276172178802	435.0	10.245662574073734	19.76832898918292	104448.25266152233	5.718774096640859	5.6412527638489856	2.2942014687618277	25.43009241860083	2.9904925225135597	15.07097143065707	15.056617358375176	7.193722076028389	18.23637034257244	2.2579035370326976	15.49551308149143	0.0790872836004125	104448.25266152233	0.020953890870656626	12.976745794990515	1290.6892639881144	694944.2812634645	-1703.0456105288877	528.4868222441652	271.0219176207281	0.32309166972964365	13.027851480162816	4.926688117242918	94.53039895599865	0.14927284437254718	0.07593123596958742	0.9565055953063111	0.8608543730158733	-0.4188912919774553	0.9957193121683527	0.0830391787231455	35.016788760127504	0.002084976547841762
0.4212747447009538	0.29195211195404636	4.972225903361352	17.030963982695855	18.110770276274835	18.24828759089466	8.602325267042627	18.24828759089466	388.1666666666667	7.174715003821335	0.7275826870788826	353.68278920278794	0.9111621877272338	400.0	6.074405678057587	10.077956915430711	26375.845658176622	4.585473437480387	2.0820198091677513	2.9845663606957324	12.717695006038324	1.2399250307977367	7.969074489132499	7.76929888771555	4.943398787409234	7.7742962186290905	0.8632400560959586	8.120321061721732	0.5965409657923858	26375.845658176622	0.047525	2.43346593209916	232.290806560976	39932.24390963358	642.7575832251713	117.5969576073321	44.65586243287687	0.4566355175139887	5.295048803473102	3.6888889228538773	14.84451310498275	0.26310614691988155	0.1693098367343768	0.9611590337514584	0.8675423646205846	-0.2419013716000249	0.9435302183214938	0.1816374363051158	14.629514223641669	0.004255596443161385
0.34653459291582694	0.21358788686018904	4.759288872699722	22.282578580006607	21.213203435596427	23.345235059857504	9.486832980505138	24.269322199023193	469.4583333333333	7.721684297337514	0.6564164533965945	445.00958767889256	0.9479213725298147	485.0	4.750562350836821	10.464592393053016	32204.37658940717	5.158034877818456	2.9869252265589408	7.057412666154726	21.411761055912084	1.9839486859612787	7.671044835923311	7.2593886617502745	3.075513406914769	18.336247648997315	1.232571369479687	8.14866715929694	1.563000374016746	32204.37658940717	0.03375916675523434	7.55584759825876	497.04592873259963	837396.6682076528	9883.92479578129	365.6952780281194	155.18799413165107	0.40856185898920894	8.751986343679699	4.438827822913684	74.63073435715714	0.21677299557563498	0.1318308111942358	0.975306104234691	0.9029470817678008	-0.327769322252706	0.9826989863115075	0.13799348097006195	21.07810247591427	0.002841356783226166
0.5476800353155437	0.47759106046776495	4.058878577144664	8.49864855755318	8.54400374531753	8.06225774829855	6.324555320336759	9.433981132056603	107.5	4.65454014213512	0.8352336758900025	130.90264972402068	1.2176990672001924	114.0	4.208081751250854	8.694559654226646	4502.4411237743725	4.458185384397987	2.2593899967565987	2.9652132692355506	10.929229128770167	1.3745210481682835	6.045030470643491	5.695979288065244	3.654525895982776	7.274703232787392	0.9533920137374289	6.2845125170508	0.8282630836486244	4502.4411237743725	0.05201600492459217	2.952704185959912	169.5174056646458	40785.09940956215	596.8726957569835	126.50036677628017	88.28614777844687	0.19734187499325434	7.526159045978743	3.924044159644588	28.21605365168896	0.21209451102534338	0.12450013880793101	0.9212523323016579	0.8161843623257798	-0.4940422748829304	0.9939590374551419	0.13006365188302035	12.645943065344637	0.009366889158507967
0.660489116707764	0.3585097663294967	5.471370932558334	15.26142785055887	15.811388300841896	13.601470508735444	12.649110640673518	17.72004514666935	448.0833333333333	10.080007000714899	0.6568241430063567	431.1293045931828	0.9621632239386635	461.0	5.732929705729581	13.178590031774384	42039.32244984347	5.3583464999963315	3.855169872085602	2.9637033170257623	17.424675125544173	2.3147047429799796	9.10319954890707	8.629417382489713	3.857218041411075	13.567457084133098	1.6203473403196211	9.549428717378536	0.6891232061513701	42039.32244984347	0.028481891201340107	8.32334680107201	622.4949541159774	396959.1296524244	3745.9538409446636	371.14666904246945	211.23483677879113	0.2844039419863326	11.483218425498022	4.7386128636717855	72.34194045883477	0.16324942500353948	0.08591679792831067	0.9413656945738729	0.8409613727756693	-0.36187167627208905	0.9897976567997192	0.08989851861386342	24.13301433441425	0.002304449742596367
0.6023827740476511	0.4229300183936956	3.9970786810827676	9.450922155546738	10.44030650891055	9.219544457292887	6.708203932499369	10.954451150103322	143.25	5.693072705366651	0.7970943411078796	166.1004538084497	1.1595145117518304	151.0	4.17222125906355	8.32823622061671	5767.499135277747	4.474753716567164	2.3202440466359846	2.330876368150063	9.55631343195954	1.312167337445458	5.973614069878793	5.823099802684165	3.2440542093457605	6.312259222613779	0.9695550628192025	6.180239357158682	0.4181636450354984	5767.499135277747	0.04969080303495461	2.511293455919268	205.89869167335627	23352.34383156903	171.15186572213634	101.20064267164722	72.27010110570771	0.18380544301183385	6.908062488352157	3.841900344280189	21.19356288973292	0.224803621834209	0.13465279384149803	0.9197639815038586	0.8123418242580083	-0.410268180271482	0.9867208631551999	0.11802689445665494	14.093274394421769	0.007773575433034963
0.7720938582225633	0.3984954109704458	5.672235113245789	14.234129069221497	16.1245154965971	16.1245154965971	12.36931687685298	16.24807680927192	592.5	10.990083631493167	0.7789600983526678	437.95331276080714	0.7391617093009403	605.0	11.20883942969327	20.883166588458902	158618.67591481516	5.723242124200653	5.9265189931417925	2.0335573988614994	23.616960809288166	3.0479199740539555	15.794011250989044	15.310089836328277	8.180463148650299	15.436497660637867	2.3613310970534496	16.19196188271405	0.18932069406351948	158618.67591481516	0.02060788197527491	12.728838214896133	1302.1199643304558	784934.4941080175	486.68059187347603	611.1923830810077	200.77387816286347	0.5097697344261692	11.081352639387742	4.736631072661068	70.38711279706584	0.17159633527888768	0.09364984450177277	0.9557842802134697	0.8615814965881529	-0.35628652453558046	0.9913649564245838	0.09909196780983727	34.629697076204714	0.0016284545001259132
0.5164816565202326	0.3353007030185272	3.7977819839985023	11.32649573892678	12.165525060596439	12.165525060596439	7.0710678118654755	12.206555615733702	170.875	5.849927281810261	0.7808844065954188	190.6995752241384	1.1160179969225363	179.0	8.223748849622575	16.585173538887254	29109.043781427652	5.548800066382608	4.678319102442847	2.7644051265886715	21.367007434153575	2.6836544419000354	12.304461221295288	12.19132869764262	4.676131788394278	16.6908756457593	1.888674860502899	12.752268673488057	0.19929710972025974	29109.043781427652	0.02381323928716332	11.220590374465388	1245.192728112617	482896.84798010025	-273.5574441309313	416.0576258271649	318.03697028148196	0.1388626216163807	14.027253125522835	4.76491766294185	110.34307298640698	0.14524222478570767	0.07374587512278669	0.9424001314169309	0.8426972000474644	-0.6006247079175414	0.9992998287353385	0.07978856873245607	34.932431722078654	0.00497844851856801
0.4728775556932685	0.45388201916661347	7.025400486850655	15.478472797292577	18.110770276274835	18.110770276274835	9.219544457292887	18.2208671582886	536.7083333333334	7.319422382248462	0.7997125243791315	399.3703196541435	0.7441105249359089	549.0	6.8137035363409595	11.401681633283262	46736.22586180504	4.84779593173633	2.514425469130355	4.562946404480438	16.94071212424316	1.4711468394110843	9.024355963532331	8.877609782710044	4.956107557083612	11.984604567159547	0.9960562028058447	9.226577775816816	0.8580586188557273	46736.22586180504	0.04154929811115425	3.690736896655266	373.36827939533373	124652.7200285588	1985.8152853872718	164.45972186659517	72.12348922400388	0.3891937287997528	6.374760166484652	4.042399830619419	29.552331470990296	0.2518348641261467	0.16266950610922112	0.9730821290143594	0.8929817849575223	-0.23477569795880276	0.945099878581543	0.16460374684920878	18.715352428791135	0.003298654868215453
0.7194915137499888	0.5933188890003751	7.659772067386681	12.910042490458853	12.165525060596439	15.264337522473747	12.36931687685298	15.7797338380595	562.8333333333334	9.288666014036915	0.7823324249930088	421.3852542227989	0.7486856752551949	575.0	9.246652256165852	17.648004507986222	98691.27606093015	5.478659291154657	4.125768405239294	3.167024199804769	22.439754793765857	2.4966798041606313	12.716397007602291	12.101992622742578	6.28733441059993	16.15242038316593	1.702243745090287	13.101030564237911	0.8093701044006512	98691.27606093015	0.026722117202268435	9.930248990139406	876.4437991201509	925322.8754961132	10480.235323489273	554.1242337949478	118.44159350082373	0.6498340048622008	8.065599215075995	4.368722286037122	50.9253212940181	0.21545900002964993	0.12870944467563292	0.9749043523973556	0.897451335983421	-0.3483144136713717	0.9890632685187357	0.13745905861636165	27.70213139016674	0.002122526211089915
0.21138110567977952	0.13615149470833118	3.9167792294631516	28.767801909584776	22.561028345356956	19.1049731745428	7.615773105863909	25.317977802344327	317.0833333333333	6.080969775624903	0.6216620611154422	361.7251487209898	1.140788905296157	333.0	6.81819462350039	13.562569440638374	33874.050598160415	5.2149351769535635	4.052740056906514	2.5295760724501215	17.42575388599843	2.2130444938630025	9.729567980370089	9.21234225712516	4.581958481553654	12.843795404444775	1.627079749733509	10.0858254828324	0.53951282119141	33874.050598160415	0.03086870654438222	7.0593825855085015	610.455071273089	227003.4409939565	1625.991124319429	296.81510117601886	191.63481350814567	0.2291629636826042	10.956293520636088	4.621338587404707	64.84802195276636	0.17181289089138174	0.09409775313177593	0.9402339637256271	0.8398873412886925	-0.4106986229412137	0.9931674332350355	0.09982488139312261	24.165921203346578	0.0032638281396168214
0.8757595183028274	0.5141849135720766	4.345843267980791	8.451907384426995	9.219544457292887	9.219544457292887	9.433981132056603	9.486832980505138	182.70833333333334	7.401838339725895	0.8353111108819123	186.41238814524016	1.0202730480013145	191.0	3.1036853505621913	6.767835658287929	4510.45889404415	4.241670903795321	1.7963331155405484	3.129140161684831	8.74550998355914	1.124123860323252	4.655903036088504	4.341323287318641	2.6506150958127948	6.094894887746346	0.8026750276900141	4.859523436680264	0.8700045276511745	4510.45889404415	0.06055206819988487	1.9375349501866106	117.14203207416134	21046.246016464505	460.1695293107501	92.15373107968723	42.241538813774646	0.3827722223063092	5.023460737558387	3.607676893045962	15.497027970831324	0.28312492058200617	0.1918536718794857	0.9436339295178442	0.846951990051197	-0.32253718883294974	0.967810821732715	0.20007772897296774	10.229770455551868	0.0076001522428415826
0.6229146251923311	0.45609511989581136	6.704131674136363	14.698976993368904	13.601470508735444	13.45362404707371	12.529964086141668	16.822603841260722	376.125	9.156207744535088	0.6595991699997183	382.0253284959079	1.0156871478787848	390.0	1.9213454280225146	3.4176724007851775	2838.591304946598	3.188230157432459	0.79412051160589	9.499943393175087	6.554645575382795	0.5276075402396344	2.595769237677046	2.4220711152002865	1.6166462910866417	4.937999284296152	0.33604279110330026	2.6978582697118867	2.0979967779232065	2838.591304946598	0.1394871794871795	0.5404213081823471	34.252529056204416	5912.14145424393	267.818227668562	30.034926844318303	12.102384047511716	0.43315809719272047	2.4207254781071077	2.7921485791917857	5.893265389066178	0.44765086284454225	0.3784523290785916	0.9758078006679155	0.9054605429117409	-0.16900040273222108	0.8079815604771274	0.36403335133772896	5.454458805367996	0.021280455122452087
0.7476673269296605	0.49219880994000115	3.82922135447303	7.779826519572063	9.055385138137417	9.219544457292887	7.211102550927978	9.273618495495704	117.58333333333333	5.816722097864929	0.837098076283975	138.6558802906904	1.179213723237622	124.0	4.563374081782768	10.407141990602344	6382.290295839352	4.819538476517938	3.3783129108702674	2.743094486023656	13.024753667758832	1.842397445070549	6.811242646218287	6.059513817870968	3.1628528102177285	9.861900857541103	1.308543537505443	7.174265330398822	0.7872224156926868	6382.290295839352	0.04292403746097816	5.077056645299827	353.18701945688514	116238.35698761394	1386.3349667602818	215.37288293929697	149.94379915712733	0.20294837214295142	9.846275558575543	4.227857523973254	46.30383565376232	0.17721648623917233	0.09617516647012431	0.9267464769513395	0.82190811250386	-0.561452628217849	0.9978749268921565	0.10171326137350291	18.351016110653966	0.007808398166192958
0.5658564947463772	0.4816737782155137	5.325130230064354	11.055470467569751	11.40175425099138	11.704699910719626	8.54400374531753	12.884098726725126	216.0	6.255809766551112	0.7812097622497939	222.85324562817138	1.0317279890193118	225.0	2.3664662442214994	4.489348678821148	2568.817364687881	3.5110794304789907	1.038108271191763	3.2171479466220556	5.768777668193096	0.6294946981644097	3.2860096658090203	3.1382429987445284	1.8957549543436334	3.873022713849462	0.44077357028497305	3.378900126561818	0.8312720908484349	2568.817364687881	0.10309135802469137	0.6191065414891636	58.38088112874027	2274.76100680141	80.45643399085849	28.974866297739304	15.248789933698292	0.3193292169613215	3.0568471900860312	2.9993535004552854	5.581294941978113	0.3667410463691264	0.27786889686365485	0.954125699914248	0.8591021788607978	-0.17726256412929808	0.8487423907237877	0.28276262140043673	7.41197747338293	0.012246508875841538
0.7859957365074052	0.6410627096644319	5.36175418804403	8.363852876188465	9.486832980505138	9.486832980505138	7.810249675906654	9.695359714832659	178.33333333333334	6.573952701459332	0.8113888881891771	188.8325046160186	1.0588738576599175	186.0	1.865322291240719	3.3875978385852656	1250.372964961236	3.137700631798114	0.7736367877329897	3.9362787412649736	4.63769306959519	0.4968995520314388	2.512983491657168	2.367669924090341	1.5540629189024409	3.083630150692749	0.3290977102297828	2.5927659546304054	1.153093330806577	1250.372964961236	0.13966932593363396	0.40734926614906175	30.518222477226207	1403.4243428472266	82.5727265699553	20.959783749033054	9.479321889868267	0.3814436357763513	2.4258672027663213	2.6900734284457295	3.306266327471505	0.4152437910650803	0.3321255669971776	0.9511499648069554	0.854758064929171	-0.17892208036789226	0.8255504033591581	0.31698096982207563	5.25574453931551	0.020139780591559804
0.5133756329825339	0.40014956967686055	3.9380606048594458	9.841471547850503	11.180339887498949	10.04987562112089	6.324555320336759	11.357816691600547	131.66666666666666	5.0523716853573495	0.8048123404277107	155.51539632868185	1.1811295923697356	139.0	4.145803895022579	8.934013283392531	5641.75412930554	4.549419187636821	2.423766228185264	2.671604238099813	10.913087700733556	1.4630170116183159	6.1137184206103266	5.830496175021111	3.2619428340551075	7.6511448666784485	1.0570577869044173	6.370883706648315	0.6528212705183573	5641.75412930554	0.04870348325656022	3.210606277126948	201.84689493781	45243.87885496207	477.069261181851	133.1131628978531	96.69475265402359	0.1816226794261551	7.888623246322563	4.008342740458018	30.211884042360882	0.20613346232189228	0.11919041507336371	0.9194855836549991	0.8141139804707158	-0.4604191662787131	0.9924397135880584	0.12061401854902869	13.880433554276571	0.007729175472865644
0.6022251103074946	0.4782285582168471	5.7918073950464075	12.110960952733778	14.142135623730951	14.035668847618199	8.246211251235321	14.2828568570857	359.4583333333333	7.293524795689859	0.8495688500812864	287.7737978234133	0.8005762313390425	369.0	16.13966721341372	29.612709570085663	211388.06794520994	6.008975717893044	7.843566399211362	2.083282612582227	32.7369568183925	4.135818538037362	23.437393857440618	23.779591552751935	11.525573121930021	21.211383696462477	3.200823567032522	23.934648374384928	-0.26313977174542336	211388.06794520994	0.0171194394870778	23.555961976651872	2877.5154751109376	2243003.4256634805	-14000.889099386784	934.4261029891077	450.8436630473824	0.34829029967932634	16.62338382149832	5.227100782896958	160.716973004694	0.13329942725156488	0.06656984134608106	0.9466951447987635	0.8495372768457554	-0.49789333617198894	0.9986074329150099	0.06658851224938733	52.498648028787294	0.00224149911636886
0.5311263014412425	0.3425245092477474	4.520071902121917	13.196345896674382	13.152946437965905	13.038404810405298	9.486832980505138	13.74772708486752	268.4166666666667	7.008926388639981	0.7739204628786148	260.0124322647922	0.9686895955223552	279.0	5.526045963121447	11.017811221695538	19529.74187988104	4.857629784627625	3.1907142284792664	2.0915477586968056	12.305204227248991	1.6709340920529658	8.128894276829982	8.139397246908901	4.305875712119751	7.99932851512924	1.2735618049370485	8.366544976170468	0.1111603310606644	19529.74187988104	0.0377307588545882	3.920152674404035	330.09759623808685	56424.38663577521	-250.88660357852555	158.43309578634523	93.00334540214534	0.2638527661462883	7.842800638888084	4.044932730770764	24.874790343270078	0.21482608569120346	0.13252895922556027	0.928381382233974	0.822738608671598	-0.3628721754011489	0.9844778746242212	0.12913594775656842	17.70981248435169	0.0049086370234320015
0.3516306813323658	0.21135444691249347	3.782143146058703	17.894788594746785	16.278820596099706	16.278820596099706	8.06225774829855	18.681541692269406	281.6666666666667	6.292356705869461	0.699913597637326	296.8907474423045	1.054049990919424	293.0	5.126257436952777	13.764328224519295	27054.11055103322	5.430361351950081	4.997506415687614	2.140899147715979	16.495151055713908	2.728726948823786	9.060107525352873	8.521397020249296	3.4435520447451293	13.05159901096878	2.079090001002425	9.609102366872865	0.34336747895967035	27054.11055103322	0.026290347004624404	10.249299926085971	771.0761730075736	404391.5084898537	543.6461900269003	410.2433245439434	259.93247521746235	0.2275697518423299	12.973361637421588	4.769849591167766	80.85761072289277	0.15051437061111334	0.07809142761394655	0.9242786418126726	0.8193655839904793	-0.48272010624066736	0.9972743693463848	0.0801848229303249	27.074957343876253	0.00353490146250654
0.9753039151953464	0.4222968328182231	4.546974052571156	10.767246399236893	13.038404810405298	13.038404810405298	11.180339887498949	13.30413469565007	297.25	10.501337569048736	0.7398474709402724	291.1319302137055	0.9794177635448461	308.0	5.407569041424198	9.65649535405073	17731.201329634554	4.645233126614158	2.2426697348741005	2.5682153121771405	11.843457455018196	1.3274369300989355	7.414600669501203	7.179831411927212	4.046204324485706	7.79725313053249	0.9694663980517002	7.587412963970426	0.3588666525344819	17731.201329634554	0.04543346264125485	2.5925323976587933	254.41035968255312	31638.912967403907	277.20666782002604	107.66125951889154	66.85512377163019	0.24483917869966523	6.510921041309853	3.937326064836079	22.31397168127236	0.2298272403951871	0.13956293595833597	0.9444771974557101	0.8436141975034968	-0.28876095056312134	0.9650608472594342	0.15818372213675083	15.625088110187333	0.004359865569232001
0.9077904417733332	0.6003287103285517	5.619978915601244	9.361502821555055	11.180339887498949	10.198039027185569	10.44030650891055	11.357816691600547	278.6666666666667	8.49828278204177	0.7900867264728091	261.13557500299976	0.9370893839820564	288.0	1.9448264375496989	6.191028048626369	4404.700757029834	4.291648516877599	1.9840914151712195	3.0311360803505942	7.988245109696636	1.2353599020878114	3.593944145959623	3.1909171888833443	1.4404913806661017	6.547753729030534	0.8699066371043743	3.9107671690856303	0.9607132663355856	4404.700757029834	0.06327160493827161	2.3776653265205923	145.79908745774074	39789.51063793524	943.4164837003918	125.86855564988484	40.21858701441276	0.5155008062108941	4.9452734902580175	3.5763480106898333	13.32905819459761	0.2939603235893082	0.2054861125659443	0.9520757049101758	0.8573869038619901	-0.3111279365924069	0.9642220627453231	0.19752351033565763	11.146161217140751	0.008128158514402
0.8199312747337045	0.4045978956793815	5.021881826670259	12.41203150164129	12.165525060596439	14.422205101855956	12.165525060596439	14.798648586948742	377.7083333333333	10.17701281117564	0.7218960850528812	350.0368893117757	0.9267385927724896	389.0	2.440087739427327	5.311448779137986	5718.283394301872	4.021015078257246	1.5874129703065427	2.476737729029824	6.8072581509699965	0.8826338599329802	3.683805022119431	3.5148574874724114	1.6214319959115695	5.185826155058427	0.6562000185047393	3.834052335562206	0.50756546729407	5718.283394301872	0.06951447584935337	1.129537870837666	111.12158474738719	6305.964447064504	107.80817114716311	50.11979621001808	26.352652131814178	0.3187908085580047	4.123632491857015	3.30601156066092	8.112171032974187	0.3069468498495025	0.21322178475506928	0.9520005393812867	0.8531371109965946	-0.16834934146932073	0.8548825161829592	0.21709029256944595	10.253384224993185	0.0067793070706690765
0.718184205074929	0.5561643058465274	4.3736345341089375	7.863925261172432	8.54400374531753	8.246211251235321	7.0710678118654755	8.774964387392123	130.54166666666666	5.647746912463776	0.8522691015191632	146.01814142719326	1.1185558232533157	138.0	6.090999847490951	13.567241721691504	13540.670800082187	5.037721473402055	4.664393413610967	2.630811303232326	17.597350242717795	2.4245978206071386	9.460133157973733	8.86640561832853	5.607369032743907	11.989981209973887	1.7971987270399792	9.905594525274406	0.6932865359872518	13540.670800082187	0.03581180424280614	8.626683532552219	436.38623137881143	380728.59082786634	3113.6627390516765	399.8069942993579	201.9879167168521	0.3395088433963862	11.558467233728432	4.541325073386241	62.586072926232106	0.15914617617698568	0.08395987848089084	0.9297977183510018	0.8234951658790461	-0.5692240827198473	0.9984866928656339	0.08859079217378313	19.667414744794307	0.006429559840731065
0.5655631869597166	0.5489176917286474	4.956425494047419	9.029451170427178	11.045361017187261	10.04987562112089	6.4031242374328485	11.090536506409418	151.625	5.106725180443939	0.8373794611123024	164.2135648920409	1.0830243356441278	159.0	6.089967912507132	10.389878015440416	11126.005916471055	4.590281800319294	2.6540159460914943	2.2783849003632386	12.332561887999391	1.3913881387731784	8.195998308507292	8.179184649871557	4.860205804074797	7.472356083924595	1.0453743173277512	8.365098922176914	0.14772232868306734	11126.005916471055	0.047110478224753775	2.800491704750992	264.001287517936	31605.673587325993	-72.51104191513599	114.70967334108069	64.01328345022472	0.28950668280135816	6.4695858466257885	3.8748268260991505	20.256778313792942	0.23714655523541017	0.1501104419505418	0.9425322648663802	0.8398214709995515	-0.40229129202014696	0.9870896165463157	0.15899113296532372	15.852079488160067	0.006997143071408585
0.668677543458766	0.6181110320589316	5.379618784996881	8.703321096013022	8.54400374531753	9.848857801796104	8.246211251235321	9.899494936611665	175.875	5.819715370414842	0.8396373471815731	180.79862237180876	1.0279950099321038	184.0	5.011270473092768	11.584702025675988	12013.96203565329	4.93573584491897	3.1636791602778693	3.0881296171599044	14.532746771053489	1.8598686898263244	7.7334721439929135	7.279633190974786	3.6597063036594553	10.873040467394034	1.2429700536559691	8.080425232182915	0.8299568241344897	12013.96203565329	0.03851606805293006	5.486680530983971	414.58140923302295	186076.319820638	2223.3368214140833	256.91843912502	136.7764611708291	0.3143339297209833	9.121562671261621	4.3499487572324265	50.24934350697969	0.1925212875554596	0.10992508164785969	0.9436051821071482	0.8452536958977215	-0.47483068568568687	0.9956752574413403	0.11957678379127325	19.607531465624238	0.005283077590868266
0.3398819299987786	0.18983267834967385	5.256764068286545	27.691565614448788	26.92582403567252	21.02379604162864	12.083045973594572	29.832867780352597	714.0416666666666	9.411862765726667	0.6209321005740748	622.1890765807173	0.8713624227074293	732.0	5.747048110759505	10.742970866399258	48888.447076211734	4.824273044094002	2.7402032029776873	2.4183932988216696	13.101519309507626	1.53496689889787	7.959439293776184	7.669856742248109	4.058281886625635	9.04323742288199	1.1280365877277987	8.172361715303216	0.4691182112554137	48888.447076211734	0.039460718444862486	3.4348221344454015	342.93277225158874	67814.80698657289	807.4389973600585	169.05927310292023	63.755561490983446	0.4603316085839563	6.231509917332213	3.956799377365548	22.860155893244123	0.2472711230726003	0.15708907685230994	0.9588932481732909	0.8664314749852611	-0.19371510400424002	0.9178002223400781	0.16414384819805056	17.790618752950767	0.0026808708212450556
0.7630741449450733	0.5716470273825768	4.884235669452303	8.544146012297045	10.198039027185569	9.055385138137417	8.54400374531753	10.246950765959598	159.0	6.519816912619425	0.7911963681328056	179.389872970893	1.1282381947854907	167.0	4.604399291308653	10.450786937549518	10373.82212561866	4.959609541555299	2.859679897510982	4.185674801020777	16.009902043602942	1.905830005151301	7.485207261655326	7.1484811561955865	3.480514026031468	12.529388017571474	1.2875345269200988	7.881541433183359	1.0254354961556678	10373.82212561866	0.03940621750510953	6.090367613048384	397.8307841705668	250504.68516837075	3460.3766996738173	275.0645727073218	144.05088443899567	0.3117414335084483	9.278278715218006	4.35635109786484	55.75551863239319	0.19145429848097215	0.10901065116448341	0.954455845533372	0.8603541391466637	-0.49483990419047935	0.9962621588109477	0.11675352035842	19.103348882091623	0.005921671057638443
0.4018699637952578	0.33279356633590895	6.724797752401245	20.207114658020444	22.090722034374522	21.37755832643195	10.198039027185569	22.44994432064365	654.3333333333334	8.120632436025298	0.7213034137725409	505.3188511851913	0.7722651826569403	669.0	11.947770596288693	19.338735407268754	171150.2363579095	5.460018960555684	4.216127888035443	2.860902295346146	25.454927060140268	2.329263744892143	15.734852030443058	15.663868567936603	9.160970078275355	16.293956981864913	1.6762783322087327	15.99468504575408	0.14869152972845387	171150.2363579095	0.026130516287165322	8.244381292931234	891.4111909112368	394446.59593482845	1474.6254497074744	367.7900896733088	152.5350192632662	0.4168316204384376	9.491385583309428	4.591796588395047	59.385885427195895	0.1925794218428953	0.11021543557125102	0.9686068421732806	0.8829868294606786	-0.2918128669808601	0.978831043680976	0.11087073567051992	28.940324840523424	0.0018350341209031741
0.6862188602911505	0.6228612559847357	4.3550332746819835	6.99197972716529	8.06225774829855	8.06225774829855	5.385164807134504	8.12403840463596	101.58333333333333	4.798028359554195	0.8906313946257846	118.21368739251251	1.1637114427482775	108.0	4.6766321454029764	10.931151988864594	6199.019443393879	4.87657081399069	3.897378826780793	2.7126325219406886	13.899206477432735	2.031584907265591	7.1726970232305405	6.449618728308819	3.8918352965509397	10.007371180881794	1.501411551347098	7.576168436589366	0.8179203113292464	6199.019443393879	0.040809327846364866	5.950745592512677	313.3029180528661	168566.45628775808	1914.8164846271707	262.8957708162098	168.65884045828778	0.22813764811546952	10.525731734348966	4.347976578476304	52.66275947035474	0.1745232898874622	0.09768241438181399	0.9183614141531903	0.812385195337522	-0.6121222979410084	0.998847420734704	0.10248732425293189	17.01823680099308	0.00872994788777806
0.6216928193462348	0.4898578988890576	5.637883920722894	11.509223253333216	13.152946437965905	13.341664064126334	8.94427190999916	13.74772708486752	275.625	7.155201452849971	0.7386299199161155	277.2913358157038	1.0060456628234151	286.0	3.1524246604962283	7.361121414967583	7822.160522392027	4.4102610956147945	1.943458057040536	5.0760847169204775	11.707314315913345	1.3599921553650376	4.908567637611778	4.429423698123651	2.531521939970678	9.175792375942667	0.8626085194363392	5.2297429780779225	1.4652717457077045	7822.160522392027	0.05743557142158541	3.2561753637456636	166.72814571030872	129110.16827003282	2629.162588571563	183.37452691138665	59.85831902071661	0.5163580690953151	5.678743234190495	3.8300032859455677	25.62148750409959	0.27941335010375484	0.19193392816086974	0.9627492040126319	0.8783790808606274	-0.31456956935670166	0.9702977928093983	0.1926389620577914	11.650406238451884	0.005837810465896898
0.7242424346074494	0.6246755028398594	4.374217264498496	7.002383228752707	7.615773105863909	8.246211251235321	6.324555320336759	8.306623862918075	105.25	5.071423077646233	0.8637888802068284	124.80287361849136	1.1857755213158323	112.0	4.7010067533519555	12.745485459732949	8371.66493514819	5.067693986231861	4.170320665691209	2.978035692401084	17.20319191358669	2.514201315278492	8.072724045219696	7.275648275621616	3.8017774970713796	13.40141441651531	1.7453019861362293	8.645635219550812	0.8650002891109575	8371.66493514819	0.03555484693877552	9.578134839269158	504.83307423066253	463368.44791533216	4283.05652246489	428.9436638277197	263.93564272097586	0.25311229980798877	13.173415434881672	4.521488667776691	82.58506430674463	0.14585217763195413	0.07364219847035511	0.9253482104378227	0.8192172568116123	-0.6343625338261446	0.9992037029009292	0.07628147167448104	21.52562955719663	0.00813659101260595
0.6427127391363758	0.48766944234417	5.1185112889143145	10.495862246997126	9.219544457292887	10.44030650891055	10.44030650891055	11.789826122551595	227.125	6.745824374365599	0.7969870282502932	225.87916059087053	0.9945147411815983	236.0	4.5415652931095725	8.10643098185436	9409.457463910692	4.304336024935844	1.9575927937662643	2.8457892125366944	10.575319122246587	1.1325801363581969	6.160291798994517	5.924681181724735	3.753970923753228	6.821348198493359	0.8104552397839009	6.314315677426798	0.681661391125626	9409.457463910692	0.057418845159436946	1.9213874254387473	142.90862177296862	22170.64325249364	444.3174260822747	90.69760999638264	40.71436220853171	0.38747680287696834	5.035779991695522	3.6519298534858753	14.404912586207757	0.2751730732965415	0.1820168299257547	0.9547486500132336	0.8585717295360731	-0.2834628725808426	0.956576494779195	0.188527349597165	11.417549064535903	0.006253418202749684
0.8577082491684661	0.7432758253370932	4.8446450495625415	6.517963970327409	7.615773105863909	7.280109889280518	6.708203932499369	7.615773105863909	120.83333333333333	5.590511465132666	0.8982848679387427	131.58141269047292	1.088949622265983	127.0	7.981113336582258	19.54220876670172	23225.07778500531	5.556702482832707	6.187211412013424	2.410182317325522	23.651694754141158	3.540429085760162	12.830322522117706	11.890404166871079	5.892679496229978	17.75901525791118	2.5881276026415523	13.523114590521974	0.595760727721356	23225.07778500531	0.02424204848409696	18.257452206827455	1215.1492077425394	1501154.910393416	7251.068728667125	803.4151741701614	465.37953645782966	0.2740389133906725	17.480807958171713	4.96380125406499	149.2949530377502	0.12431561533113133	0.06155877568021776	0.9256778614420769	0.8200265807956163	-0.6808739767514697	0.9997282968212993	0.06347466847297543	33.618487620375	0.006449782514187415
0.3049205677608286	0.2091066218311583	4.368068432880181	20.889192291610676	22.360679774997898	21.213203435596427	7.280109889280518	23.280893453645632	305.7916666666667	6.369544373623051	0.6408095863893526	342.5354740496541	1.1201596099184763	321.0	2.6734156843282992	6.775031360696835	6839.825013077863	4.4032732381165225	2.0269794809740374	3.4158751405842747	9.570568174302021	1.2488906969765954	4.344063819009315	3.941379291641563	1.9623002564906342	7.6082679178113874	0.8702625144621652	4.616044419668718	1.001435279346595	6839.825013077863	0.05688027096010326	2.4369756207289193	170.44502477704626	40430.14096483292	883.9093504879893	117.16995431024056	61.61483418780253	0.3221911627947157	6.154042442751659	3.8687200462308975	21.463254805853847	0.2519138505609484	0.1632490993062744	0.9484495686334318	0.8513709574936192	-0.28348519508488196	0.9588191400052234	0.1660835165390751	12.508393096776107	0.0053414599218633485
0.5346638285400142	0.2264719960676657	3.9767337305309565	17.55949432857377	17.46424919657298	15.132745950421556	10.770329614269007	18.681541692269406	306.2083333333333	9.388426464941917	0.636116641523825	345.37590631607196	1.1279115187897302	319.0	6.881056127730126	17.296882612243436	50000.37525252441	5.69520639514668	5.020653904217259	4.763604220579131	26.732954270481283	3.4504862619997514	11.631502341523595	10.525599787210618	5.652553397222693	21.08040087325859	2.1654004087123258	12.519624125844498	1.3967544090472255	50000.37525252441	0.02290661451833217	21.44914153155877	958.55950674846	4888391.924199723	39986.58162816927	1102.845207130171	597.4422796682801	0.30809528867756614	17.912754234430896	5.2229207109660365	253.16428114051752	0.13974168111209984	0.07414822490016484	0.9359683670240293	0.8445287965601632	-0.542639929592389	0.9990413792942333	0.07971548112476151	28.81906022780926	0.0030092574129874415
0.5886416510230496	0.3403813011950336	4.178365902494082	12.275544772360858	13.038404810405298	14.317821063276353	8.246211251235321	14.352700094407323	258.6666666666667	7.225896942009861	0.7951890477343407	246.89220535802122	0.9544801753531748	268.0	8.660838757553853	15.332214874655321	40481.98557016045	5.1423366291494235	3.607624167231741	2.139665766223604	16.823045456756013	1.9930030806447843	12.054304699161582	12.120742978144614	6.921495730402344	9.901549726353668	1.5018377517887107	12.290328920060896	-0.09635520126630184	40481.98557016045	0.031159501002450435	5.745923183056253	588.6861390944314	129207.11798727389	-569.7730098363359	228.68949106581914	139.03931572799	0.25312595830780854	9.112659491856395	4.323385582717412	47.95498095366794	0.19668804904156195	0.11295622195556909	0.9327899087952951	0.8348384139680225	-0.40051953637752347	0.9915010254517787	0.12421512876261866	23.791632362821158	0.0038137370439386715
0.7108727626146831	0.637010452707094	5.248396014235387	8.239105013004663	7.280109889280518	9.219544457292887	9.486832980505138	9.539392014169456	168.75	5.856955342067109	0.8641255781012368	170.89779201995069	1.0127276564145227	176.0	3.116825163950853	6.870070219200148	4175.3880064604355	4.2099189323363975	1.7605792264511724	3.8655298997981444	9.287328842231007	1.1809024986411427	4.629234400560173	4.26878229324718	2.658913872452542	6.628414969778465	0.7930630609101196	4.870707904530149	1.182898433614082	4175.3880064604355	0.06598657024793389	2.293984355922771	126.14742879895832	43530.30460724785	1141.2635560016447	117.208367080202	50.93226457732862	0.39998706129252437	5.5613573105634835	3.746937133594093	18.867778387627997	0.26525219236620523	0.1751703395142565	0.9451117225294847	0.8479153698071467	-0.3454438709885961	0.9745078545664713	0.18857399060929356	10.46427458956141	0.007900865877790151
0.5299089345150394	0.41231143311388363	5.253436899751008	12.741429118459513	8.246211251235321	11.704699910719626	12.649110640673518	13.0	245.5	6.751797128361778	0.7379649650619318	256.93072634092334	1.0465610034253496	257.0	2.847705162271542	4.9468367254148164	3948.474787444382	3.6356680820547247	1.161936820241095	2.4686037114177064	6.119847763832509	0.6690851851251529	3.8366898008936205	3.739698795388767	2.3791746351004663	3.740673128732043	0.49335128106210596	3.91965752665239	0.370678620558725	3948.474787444382	0.09031173825493194	0.6435264979616043	59.46819029316883	2042.0416723138949	36.86130598188016	28.436647983433957	15.601253958749453	0.29663418685051507	3.1901558718049228	3.0122702355164126	5.122544558324271	0.347684384372906	0.2527386414785217	0.9471021152023057	0.8453889883092582	-0.15256099481727378	0.8186040407341543	0.2534049419148412	7.499684016540338	0.010682737661848364
0.4136483160150714	0.2615117652448257	6.029453628502142	23.056146720042992	25.96150997149434	22.360679774997898	10.44030650891055	25.96150997149434	787.1666666666666	9.537136264542196	0.678917959377541	607.2645893852732	0.7714561796128815	804.0	11.997682675556447	20.040494833012815	203051.8561381807	5.561899320987773	3.8502914386885827	3.5377241713372607	27.889946897523288	2.4918717168513176	15.570024736688076	15.055603708423737	7.692130379639085	20.197816517884203	1.6749223833846525	15.891886605225922	0.7709803330609112	203051.8561381807	0.025512982351921985	10.126389572280528	1234.3952486565822	824190.5841631237	8186.169108741938	488.87621029711704	159.7781964348498	0.5067389168749965	9.337246317426175	4.583384843985609	69.42737057227413	0.20191349255910793	0.11914366376538707	0.9784020870358501	0.9047158094117714	-0.2999578330028514	0.9816372071542421	0.12103879228596236	33.942229945380014	0.0016988533826452089
0.4606357433393411	0.36044683062433414	4.386717680866018	12.170221259173601	13.341664064126334	12.165525060596439	6.708203932499369	14.177446878757825	203.83333333333334	5.606038916323684	0.8006862486992897	209.18886284411622	1.026274061377512	213.0	4.018980583131462	10.310560252700412	11037.485365621567	5.029016067736512	3.12175706189419	4.1777057812292435	15.746473070821537	2.0248119528165875	6.713741438684318	6.040737602526608	2.258079286149607	13.48839378467193	1.3419343159609831	7.198554029823562	1.1211100902271658	11037.485365621567	0.037139897286693556	6.744856014782066	469.3359887989246	352246.63999364525	4127.292808526895	319.17397573368186	164.22144398315717	0.3293279449942767	9.58368239669107	4.432995854160529	67.04594900989089	0.19412729519483607	0.11133364738813795	0.9531847109624173	0.8625558621928724	-0.4639151999428753	0.9955413188853615	0.12075372290029075	20.747334788759247	0.004664014178314268
0.48766429468108247	0.33135387667586735	3.3861678928887566	10.219189003788626	11.045361017187261	10.198039027185569	6.324555320336759	11.224972160321824	111.41666666666667	4.983533597745255	0.7733123647036847	144.79801591442134	1.2996082206230786	119.0	3.1789373229824576	9.191442136823037	4727.382683174711	4.773456324247994	3.0137919951869057	2.8504704038345836	12.453788229956846	1.8336944304771674	5.882052924393159	5.414960260633017	2.356726471513945	10.097061758442901	1.3172624346891373	6.302848951119472	0.6247154472573776	4727.382683174711	0.044276534143069	5.127358295265689	313.0327228737437	120138.30920154176	786.8926660993974	222.6057113105767	135.4996175414418	0.25618805043249854	9.326777740429636	4.126242253740644	42.31062971331047	0.20219687557194257	0.12531303047789016	0.9324122275580695	0.8296195384394084	-0.5722116383344908	0.9978975852893908	0.12072667124917544	17.05757040336891	0.009334562675295158
0.5883662384178997	0.5279018537193982	4.77254410568662	9.040589783993115	9.486832980505138	9.848857801796104	6.324555320336759	10.04987562112089	156.91666666666666	5.319177804287322	0.8577645326249523	164.01947684243976	1.045264855076621	164.0	5.389360548773917	9.47717614898949	9095.179422041776	4.474396136423891	2.4204832269466072	2.128821579990703	10.78417489906719	1.3164162207636951	7.28541779320708	6.946037995698937	4.414708808827612	6.3694660902395785	1.0015621655785423	7.447040426237179	0.3474245595282744	9095.179422041776	0.05108566329565735	2.3810986884325094	212.179946104539	22359.523914422894	108.43690661115994	100.06003800533283	56.673808461939046	0.2870790725240552	6.050247060099754	3.7904199649026395	18.161280912667266	0.23774920798479296	0.14417943390822832	0.9352177049127453	0.8308870728656298	-0.37184901891700795	0.9818421912732231	0.15308771997638831	14.187800370428338	0.006838348833591001
0.7321433911993359	0.4541716498320449	4.128287999132076	9.089708705197118	8.54400374531753	9.433981132056603	9.848857801796104	10.04987562112089	156.45833333333334	6.654970156437144	0.8050736861149874	174.41384606095835	1.1147622651033289	164.0	2.4331925796981664	5.421772689870556	2342.7234809575803	3.8076832101614646	1.2730215992245566	5.283217686190805	8.310122857735475	0.9884463198011438	3.5440429860359086	3.0584135167699475	1.8797333059032024	6.430389551832273	0.6085567573363628	3.7795369126563094	1.6125512575430554	2342.7234809575803	0.09941998810232003	1.7246585872612656	92.87471182443906	31724.305550115263	976.5704474091215	94.29579155187199	41.262498418338495	0.40421349228309744	4.719348755323246	3.595351587780728	18.078503404472347	0.3168018046170876	0.23244576007779014	0.9528460726800081	0.8653955789431359	-0.32353683717518683	0.9620280628442299	0.23365150857647674	8.920264671604931	0.011845204467307306
0.7709054694945767	0.5961792030032184	5.292510230071128	8.877381504437615	10.198039027185569	10.198039027185569	7.615773105863909	10.246950765959598	217.08333333333334	6.843621956560951	0.8607046333603804	202.94622215699698	0.9348770310495063	225.0	5.198054841989837	8.890104306556111	10912.479362123133	4.2920177234468255	2.04615644120147	2.520271297915077	10.683576740558665	1.1723475676014645	6.821330652812882	6.586107559665507	4.4866887030936375	6.196888037465028	0.864664342605858	6.964187553196914	0.6006762771166749	10912.479362123133	0.059595061728395064	1.9693564010981894	153.97637510977657	21717.0840649752	373.65334811462156	95.42451885252964	37.79454178210732	0.4367306498149126	4.847728699742975	3.608232292005756	13.43932710471309	0.2810450394450096	0.18648878128587015	0.9517204180819553	0.8545134934036629	-0.28087386022808414	0.9541396550198656	0.18824703273505763	11.813127663550425	0.006822553429664308
0.6878219201607427	0.2643888654044343	5.453757243723095	20.627787162596693	21.37755832643195	19.026297590440446	16.15549442140351	24.55605831561735	735.875	14.188244174844378	0.6183412692711882	637.4682963781066	0.8662725277772809	755.0	5.358427074326902	9.528306614654968	42552.93677242375	4.612161405912283	2.5743932798854594	2.4388894155433913	12.944433481388606	1.3421035833327244	7.336596060629117	7.150388292467766	3.9989920700804	8.945441411308206	1.019135008916486	7.507430030232676	0.33076800718991395	42552.93677242375	0.04503486689180299	2.5358639020007305	273.7785425519297	34366.23636490606	208.01209305751578	116.44892962715296	49.868869280995	0.4036770275593372	5.497104221491437	3.819529490475796	18.206359154159262	0.27022121249011255	0.17920542734301964	0.967065706192552	0.8794604007584634	-0.15878507646445897	0.8675677215916943	0.17714779432073685	16.033984267979115	0.003285081714302901
0.8858784185119374	0.5878806448150781	7.871684752455951	13.389936923220263	14.866068747318506	15.0	14.7648230602334	16.431676725154983	714.0416666666666	11.861856145516963	0.7322732920166048	527.5860453841981	0.7388729117827365	728.0	3.173486709669434	5.749628597842587	14998.785401962024	4.027277806896011	1.4042184081252396	6.382906751571223	10.022707887671055	0.8666802944402553	4.3922521011008575	4.197103699093733	2.4118544867251686	7.610853400945887	0.5820490730259216	4.539022714252186	1.4112203446032212	14998.785401962024	0.07306258302137424	1.3108486808723911	104.53120043738008	26564.23743471724	724.4380970540507	65.16877178235995	23.8538696731393	0.4651949156403853	3.5533225977451455	3.283589637217363	10.85797961557492	0.34768003301107525	0.25868154003671756	0.9791657970781535	0.90696716091653	-0.14153579863514568	0.8175354823108704	0.2734153110529759	9.704975331950818	0.0071464803162307085
0.6610528159256007	0.38550001663990835	4.888042518476584	12.679746582326233	13.892443989449804	13.0	10.0	14.45683229480096	282.5833333333333	8.381982183469768	0.7070194188916306	294.54420190344405	1.0423268719673633	294.0	1.5889855895647815	3.983385038617151	2053.5503761810337	3.5118807506006986	1.1361834118282348	3.33907213171835	5.305676037242582	0.7320165557828022	2.4786368418629685	2.181725090790134	1.283638888092589	4.022037149149993	0.49798185154287833	2.6428895597632445	1.0985074182766514	2053.5503761810337	0.11129621916793929	0.8412246312651253	46.38563845899975	4802.022300747292	174.7808034661337	43.936446305190884	17.3870270647568	0.4407903235854131	3.143189134637761	3.060808563861805	6.864240960878991	0.38451341859874	0.3020329406559803	0.94920955848882	0.8581823978641837	-0.20615437424033	0.8756483214864806	0.28183715555925615	6.302282052737332	0.014998916632540195
0.8136801740190454	0.7103588424698224	5.401116018318619	7.603362829326743	8.54400374531753	8.54400374531753	7.280109889280518	8.774964387392123	176.95833333333334	6.186705590096525	0.8985990669852623	169.62850741227274	0.9585788033657984	184.0	5.483246055330285	17.756468230263632	23916.585991372376	5.4129225501736595	5.808482334882009	5.291614914821212	30.017555133874247	4.10665266572492	10.046939062333326	8.185638715268233	4.553659886302107	25.46389524757214	2.623709386525461	11.400940557922608	1.6002867289143976	23916.585991372376	0.032726843100189015	29.040461083045404	996.0791874528687	9189410.399066253	68884.97248812934	1560.0640465784918	640.1375581509558	0.4270423847428585	18.809285734600625	5.171766106807555	266.26928994522956	0.1347252005404286	0.07051983533719765	0.9500319257404577	0.8600008524816499	-0.600400654310874	0.9993647430021808	0.07135207538107055	27.662024471929858	0.0046674662962755
0.6873578234288269	0.5708573733360081	8.716598031307841	15.269309705801469	18.110770276274835	18.24828759089466	12.806248474865697	18.35755975068582	961.8333333333334	10.495479484640358	0.8340909521517467	564.9420873658183	0.5873596472352989	975.0	8.646216742096865	13.570492121463344	123781.47626003204	4.939535806102023	2.577439697981406	5.017151809118753	21.402169524560772	1.5903918824414187	11.078147676348156	10.922467661279317	6.728497895664665	14.673671628896107	1.0907306949252973	11.267446927618497	0.882773612116494	123781.47626003204	0.03842419460880999	4.230004327721535	415.0395308628405	242686.20221980175	2871.9619850991053	225.2324172554383	58.89757379300257	0.5858402970842093	5.716146697052119	3.9296548548391894	25.077224983935164	0.2664284232078812	0.1752796293890094	0.9847795694254329	0.9179864424229789	-0.19403641722335063	0.9202247350977071	0.17904608168850203	19.324862237771246	0.00257617723355003
0.4664737773407903	0.30491126472550883	5.368735922398328	17.607535514410863	18.027756377319946	17.26267650163207	9.433981132056603	18.138357147217054	408.25	8.21345360106935	0.6425516752435921	414.1841988860527	1.0145356984349116	423.0	2.264078328754522	5.508524301285331	6450.161003830377	4.181648661909193	1.67436024515917	2.8932074787920867	7.426684697970473	1.01944169512066	3.699720775814495	3.4211958587629594	1.592440953231534	5.83424374473894	0.7213792678990618	3.9049465520115745	0.7371439268673142	6450.161003830377	0.06333797204477752	1.5606737550736782	121.31665018115723	14210.268885377709	273.3143640638508	73.36652029947496	36.145349868968495	0.3478371151752639	4.593253420907758	3.52829702363623	13.380575310279342	0.31244476299836305	0.22497302465094876	0.9470210843016085	0.8535188269389355	-0.19512468024336255	0.8894736860972883	0.21517664794690006	10.579457495832226	0.006071695647810728
0.5163346543553633	0.38931344060294887	5.025591672820964	12.908857359349277	11.40175425099138	10.198039027185569	10.44030650891055	15.620499351813308	233.5	6.665290402762296	0.7428775316499335	246.8452783466606	1.0571532263240282	245.0	4.522330636822229	8.929737473445892	11248.750000289452	4.690251479538149	2.3638736877989075	3.280842161514234	12.38519808913494	1.3865702807855524	6.5483081343521805	6.305827886958073	3.2450300670222556	9.140168022112684	0.9648276932698361	6.775932799792504	0.7133007580244065	11248.750000289452	0.04483132028321532	3.0329258848809406	263.9560391166522	55784.49895323802	788.9877659022682	133.40791545563692	73.89746465384705	0.29267139989221097	6.742311791616135	4.026091121614874	26.938291284683352	0.22729240598091474	0.13598512270708837	0.955698935556515	0.860269573068844	-0.3397489782089305	0.978947159093427	0.14460527543984786	15.780226448552495	0.00490648903159765
0.5729405553092078	0.5041309392057551	5.461962272701179	10.834411951201316	13.038404810405298	13.152946437965905	7.280109889280518	13.152946437965905	252.45833333333334	6.20747399977	0.8437815604805976	228.9359002914695	0.9068264741698742	262.0	7.772563896112312	13.848935549693008	31744.38655395168	4.93867085434124	4.350721548930869	1.7522336344491034	14.81819464387009	2.032967282156062	10.759147566127085	10.69808462771743	6.291078261146422	8.527116382723667	1.6445329155020927	11.007351213633259	-0.02542649902053753	31744.38655395168	0.0358079366004312	5.402524390575219	466.60916919461283	100676.66541169056	-893.5980656966357	219.7154968140978	109.0826805388422	0.3407639930719707	8.22487522351422	4.281176662043252	39.57875458701939	0.21516494517874699	0.1327602094937002	0.9274252497501633	0.8265517804498507	-0.3559388158207502	0.9840098391552441	0.13397475400869766	20.94889627615691	0.004585998390992355
0.5805481443101633	0.3237998020991368	4.600852462715624	14.208941552431817	14.560219778561036	14.560219778561036	9.055385138137417	16.09347693943108	241.95833333333334	8.248974650875862	0.6784366906443188	276.7803071892055	1.1439172330878131	254.0	6.525666192241534	18.00739421682057	37618.9731309368	5.670087544262371	5.699186658931701	4.642956675471901	28.402943422192223	3.6223699809598626	11.218133055009243	10.105852114114457	4.766072351626061	23.636871070566162	2.362156560482534	12.169888801007389	1.3209191256864288	37618.9731309368	0.0231260462520925	22.259684188994015	1086.9459540272628	4807308.905239766	37754.9597519083	1176.6853740483043	500.4691102640884	0.41103701081703525	16.728103753490853	5.114883929062831	209.74875134379772	0.1420424806946223	0.07590222617796674	0.9536322919828244	0.8635029582905207	-0.5722489655577234	0.9992855827347372	0.0776846456186922	30.28689594674351	0.0035576550226726717
0.67086648771748	0.41205497187563095	3.8631672688859484	9.375368658461314	10.44030650891055	10.198039027185569	7.280109889280518	10.816653826391969	153.91666666666666	6.289620642958484	0.8015785779752083	173.27202668370347	1.1257522036840508	161.0	2.5828855361101186	9.139807032615154	5215.774703641318	4.7094053659778465	2.8148264503699325	4.002010735073085	13.772763609483325	1.9863729561751757	5.091433060086525	4.251567095193061	1.8912790819652356	11.88148452751809	1.267910959114039	5.69175861853656	1.2910598143661427	5215.774703641318	0.047644766791404655	6.4734255663431695	311.5366950502284	312160.66949195403	4539.715058254538	318.243795847512	177.87649680569277	0.3002148366220591	10.16504664895681	4.440084274401184	67.42666680088509	0.20375928694360185	0.1287023976082751	0.9391970676940259	0.8442477112182097	-0.48647589490985854	0.9953622744729432	0.12708381655318177	16.61851804230377	0.006845347563608046
0.8192706172943628	0.5784907188067848	5.030641984743203	8.696149862386005	9.433981132056603	9.433981132056603	9.486832980505138	10.816653826391969	177.41666666666666	7.12450006584127	0.7937529817229736	192.3660223812991	1.0842612816231045	185.0	2.46208999609973	4.798825246416846	2362.2504154344624	3.6919455712438425	1.23705482131089	2.982269061699226	6.069034427344415	0.7489684980402485	3.454652827092309	3.19848123613937	2.0007340995107596	4.068300327833656	0.5336399123133415	3.5733627250127586	0.7792738614621035	2362.2504154344624	0.0933528122717312	0.8342950087737262	55.693058045739285	3435.2580724569584	99.40251451066003	36.827664954834056	22.2430890571926	0.2547420620991172	3.7708788762417305	3.229486839749453	7.48546421587344	0.32293326485970825	0.22935129107226887	0.9355607837795964	0.8327608014835731	-0.22674590875766595	0.9074932412957768	0.23265355859238637	7.212111558265317	0.011010581400470306
0.7850097903031414	0.5612093548783257	5.3583615218077965	9.547883468495511	10.0	10.816653826391969	9.219544457292887	11.0	240.66666666666666	7.495181999442493	0.8118929987245231	230.46021182489926	0.9575909078596923	249.0	2.2195716043670233	3.7134062620226054	2157.357918397786	3.137606385332779	0.8789053071627446	3.0549946004633814	4.704039818580573	0.4958532589641166	2.8808469852637484	2.7185860856890103	1.6994351342207419	3.004604684359831	0.3595332634241216	2.9434822958009987	0.7965264467103897	2157.357918397786	0.13485266366671506	0.36480867319069143	44.569553972225016	841.3003751116865	41.39084866920207	16.69462533938973	8.756037607189699	0.3186776929643506	2.338794869645275	2.654690984909542	3.039395766040516	0.42059069561537765	0.3388573214533863	0.9543477809853562	0.858752783474074	-0.13428462857128717	0.7546358949909062	0.3300738407903012	6.524899551747167	0.019340207127871843
0.5120617552446559	0.4964631898128438	5.624269793975789	11.328674329502697	11.40175425099138	8.06225774829855	10.04987562112089	12.884098726725126	209.41666666666666	5.800980861760226	0.754434600167998	226.0493980508779	1.0794241052966713	219.0	4.439967727001656	10.080304538134094	12266.247209266996	4.905272699966883	2.6408553950197664	7.241832708823616	18.110230229293773	1.815910944735587	7.061728586172275	6.676194044020319	3.2943859590007265	14.815844270293047	1.2055779686200037	7.484000349380648	1.6259388342560583	12266.247209266996	0.039302766831383826	6.142250604766999	339.6529837957129	491754.7354818841	6813.249884951994	298.01834091124516	152.8518858703407	0.3286780352657343	9.125358651863205	4.368727592751151	66.23751170412089	0.20430540883605944	0.12143860921342034	0.9640408937099397	0.8788169340338393	-0.4287928822413136	0.9927244736009353	0.12044046656160116	17.4164437014196	0.004998795788769133
0.5755229739398904	0.441275283982019	4.388798427195362	9.945715489866856	11.180339887498949	11.045361017187261	6.708203932499369	11.357816691600547	154.45833333333334	5.7239877566882065	0.7792578080825942	178.6530869597256	1.1566425915925045	162.0	1.8046411871437384	3.2239003472012486	1030.501918345983	3.012073384664471	0.8339032744474344	2.103010995810672	3.7254551205730237	0.4587453721093931	2.466115019322378	2.4965016348532565	1.4359572458445367	2.289497874728487	0.35158982117542636	2.5221266726223295	0.13371912491381435	1030.501918345983	0.13892699283645782	0.27939966422556645	33.08512200931859	243.6964684121308	-2.005349497910017	9.849446269433908	7.954855040168427	0.11100205715603358	2.2762169309420632	2.5549170918014545	2.5585862795504517	0.41441079910875445	0.33068592116131545	0.9330575041602612	0.828963615124951	-0.12328573704165388	0.712206236405245	0.34153899943709753	5.709347926807845	0.024527591967517595
0.49881985664101464	0.43010033571564205	5.691174662538871	13.232202325695352	15.132745950421556	15.033296378372908	8.246211251235321	15.264337522473747	340.25	6.600485267148256	0.8103921328830286	290.84013043168045	0.8547836309527713	351.0	8.77307554899782	14.185291027659392	44125.253946388206	4.854071629566665	2.569428652968895	3.2912435184411972	17.074052750525063	1.6126479901735977	11.023082076989189	10.673570466920477	6.810652388448158	10.263400362076904	1.0920835800416209	11.212179725915663	0.8217952168123005	44125.253946388206	0.040965576578112194	4.204635730193871	404.9702853854195	129388.10031251464	2307.4779650905325	209.9803089060523	71.20472945924821	0.49691406822012113	6.402848402666669	3.9948074879941418	28.15450957703898	0.25030218298595563	0.16196887342156335	0.9644879486723503	0.8777947388105336	-0.32619721646074673	0.9792400975778305	0.1694305691283608	19.241188217076765	0.004034702161999877
0.6498932131732065	0.4335056952705082	4.120447813452805	9.50494505240961	10.44030650891055	10.04987562112089	7.0710678118654755	10.488088481701515	162.5	6.177199281145253	0.8231484793361192	174.9476800727151	1.076601108139785	170.0	4.2445629686522555	8.784844257621485	6901.98388909412	4.600715580410036	2.5085599430572225	2.937819490135236	11.55226382877454	1.5151186204357885	6.103072298720952	5.652217815646731	2.9168884456956885	8.635375383078852	1.1047135934758163	6.371805492163537	0.7907533056729623	6901.98388909412	0.052110726643598615	3.352413746550376	263.29741449512954	62642.85042900561	984.5511882443643	149.20292122745462	92.14925394320228	0.25156057857904063	7.683320047985424	4.052616168872081	29.420421163417764	0.21811857601955628	0.13354756519655864	0.9394395585647533	0.8377106610247579	-0.43948857460502094	0.9918983889481094	0.134295218359858	15.77704487703563	0.006806147601767168
0.8134061999718388	0.41400564055047684	5.9546308608252145	14.382970369456132	16.55294535724685	15.811388300841896	13.92838827718412	17.029386365926403	549.1666666666666	11.699197272526867	0.6974351733401332	464.99654291174244	0.846731185878742	564.0	5.661662315792919	9.806135428621824	33638.49520147033	4.6125062622175905	2.3162063532151382	2.8137424755823583	12.66136206635439	1.3192430558127248	7.55237054996961	7.317231836954602	4.444248011970046	8.217114054384345	0.9537273043846689	7.722870061604207	0.5910133548249685	33638.49520147033	0.046941803732206626	2.6044210643743146	237.81830794877337	40734.54462612246	567.1729231317055	123.74319554866969	49.57860299284461	0.4313511943392877	5.448056341016592	3.833147671098481	18.990990131029726	0.2691291997057187	0.17721217234118253	0.9621601202566696	0.8719554457193249	-0.191231429701761	0.9104061874033677	0.17960957105954675	14.80733205643086	0.003490170333977543
0.7431841964651464	0.38111064579048054	4.490080743849787	11.781567356998615	14.317821063276353	13.038404810405298	10.04987562112089	14.352700094407323	311.625	8.755874669311014	0.7773176480458486	285.96120879678193	0.9176452749194767	322.0	4.801621352318478	11.105709945530366	21277.561749487224	5.061070729186907	3.7803471285735055	2.0885215048776367	13.27189064084632	2.0032558573781896	7.7839797826648995	7.67610064682494	3.5526078056331305	9.71928283521319	1.5467805421729506	8.12892270323551	0.235897473797147	21277.561749487224	0.032946259789359986	5.489043058241794	413.93068148837006	125915.66509232842	727.7603300241583	224.41586369018478	136.58936822128314	0.2458861392852094	9.082368218789851	4.289670156470353	44.689332520354064	0.20997247255676216	0.13104356405382983	0.9297769685141414	0.8322410218347438	-0.37029564903620305	0.9881544158746697	0.14199542519122135	19.789310521357176	0.0036579333640319187
0.8712413235273764	0.6048636015873985	4.830664031148817	7.986369188807637	8.602325267042627	7.810249675906654	8.602325267042627	9.486832980505138	167.125	6.958054862235025	0.8160441293501308	179.8034800758785	1.0758622592423546	177.0	1.5282277154268333	2.8803749796475606	796.1263842669987	2.8639246606859365	0.6111813759823155	4.161334957432822	3.933972766605354	0.4145353038618885	2.052206312186654	1.886218483834389	1.383937275844851	2.550035490760503	0.2717398261597247	2.120822759367154	1.284133986756984	796.1263842669987	0.17188547352293404	0.2863384288709642	20.36028839255929	752.3385694500305	52.17600965279675	15.732254792295377	5.5946357635450985	0.47729920255831354	1.83175116684305	2.35787434793506	2.033889080756529	0.47627665407531844	0.40637294640748317	0.9591059956907032	0.868186559420239	-0.201915640591333	0.8277231515398675	0.38384105871519314	4.220119839636302	0.033049649651847826
0.5967884548785937	0.3158956703158763	3.8792886091729306	12.280284200457322	12.649110640673518	12.36931687685298	8.06225774829855	13.152946437965905	216.04166666666666	7.328731833460932	0.7402736712639792	235.20695906134142	1.0887110930515322	226.0	2.9865117336638747	6.6988734036352	5094.7779475674015	4.301466681445608	2.0434770613356847	2.9324641563918186	8.808322810974689	1.1714499381561958	4.529083631103563	4.1529820456067075	2.0640089771657992	6.7443138338088895	0.8302023421616137	4.747974858265681	0.7627479327254056	5094.7779475674015	0.06030229461978229	2.0306667171927835	155.79089041426613	21370.992751580154	416.14572623400244	88.38467147633179	54.815348465553555	0.2587302725253902	5.817858953062669	3.735221746513799	17.764693052302057	0.2579076159499682	0.16725687484852175	0.9413847323256856	0.8419550866721193	-0.30503731780073234	0.9634165125989177	0.16694055960212137	12.137163072749685	0.006808271635842268
0.8098943202086846	0.7131836287193802	5.346256642586361	7.496325528652844	8.06225774829855	8.06225774829855	7.280109889280518	8.660254037844387	166.16666666666666	6.071231468091303	0.8861362806642344	164.94768007271517	0.9926640726542538	173.0	6.15204316576235	12.371427721408063	15538.826436605104	5.048868075394626	3.8592517418636687	2.177899829591136	14.95012221860376	2.013438355280241	9.174448985965569	8.803944964086478	4.871817250040506	10.078304968563254	1.5292685420954544	9.477331163990051	0.35768493248066896	15538.826436605104	0.033579471415683786	5.649291795852351	445.566199854811	128682.7927675667	423.307985643698	235.44704851953836	129.2237528537639	0.2929878691723673	9.074840703792992	4.3420036315767625	44.345956841229466	0.1895340508342192	0.10671680835697746	0.9358488112199296	0.833035940373461	-0.487993235540831	0.9963044163997826	0.11211813430378412	20.46714929661059	0.00540457648068711
0.600897978278586	0.5594663262404164	4.598759270024181	8.21990360157616	8.54400374531753	9.219544457292887	6.082762530298219	9.695359714832659	128.20833333333334	4.939323455831983	0.8566635503565849	143.53286005295467	1.1195283202050412	135.0	8.538023894289067	19.51344218231353	26716.4651202623	5.628496756512503	6.294980183039328	2.32589614528996	23.17002931171839	3.4496610527811864	13.443527187843575	12.542931774917838	6.86778646601119	16.3022428457072	2.5304684114800144	14.067684302385116	0.4728935427623906	26716.4651202623	0.022661179698216734	17.171318381283182	1101.6183756102494	1223200.9585605066	4109.581824617469	732.144513641172	436.55533784275224	0.2659306124511424	17.102427743906446	4.889618211821571	131.08626694991207	0.11565744007000811	0.05172764797045659	0.9184652520161023	0.8099808876579023	-0.6889870165716849	0.9997718604287443	0.05500685519824778	32.0507908997856	0.006151550056655499
0.607921218112076	0.528893633425867	8.006010964593223	15.137279896403584	17.46424919657298	17.26267650163207	11.40175425099138	17.4928556845359	657.9166666666666	9.202273633525106	0.7315533960380703	500.05604990774094	0.7600598605310819	671.0	5.740121645025601	9.686140419737173	39587.617668112514	4.582607289341552	2.103553995695261	4.494109146349901	14.348522553958066	1.2779683047232322	7.500832705149198	7.2040738362851675	4.680873822046456	9.66764873191161	0.8611787201287875	7.681011645145785	1.0958997987828594	39587.617668112514	0.050548484034106195	2.7354486222293124	202.1099295645454	79369.87763320432	1589.5657788712997	139.96370365005566	45.27033256412376	0.5116367487044146	5.09531811775745	3.764611122829657	18.602773641999168	0.28248537227014026	0.1906201096223064	0.974452256855851	0.894561769352829	-0.19323492232001202	0.9109246797659727	0.1950784387163185	13.357761175659565	0.003883788335629022
0.8099059145983446	0.5386051792333099	6.068098999250752	11.266321292878263	13.601470508735444	12.165525060596439	10.44030650891055	13.638181696985855	420.1666666666667	9.124660250867375	0.829402152038079	327.0895706955043	0.7784757731745441	431.0	6.74112030322508	12.393540963331859	40155.72719030563	4.954456046080216	3.3610957120245013	2.0690827654897217	13.699122017290843	1.7581622705040878	9.42742463562118	9.182957655098566	5.10955621774629	8.589565799544554	1.3446945516195792	9.652395587664003	0.11893621512038237	40155.72719030563	0.03493198249363429	4.292405320438375	432.5620656840682	76663.6911398628	-48.33595811221499	187.70347385036894	79.44055161745177	0.4057892908904585	7.11247321139428	4.05740218099581	25.31637094356097	0.22371371883838012	0.13552821967036588	0.9443158803518391	0.8438402364821217	-0.2660234405092567	0.9615146245724928	0.13964329086231822	20.133493684331526	0.003094013568503918
0.5267477712772733	0.394449893268516	4.535786196170672	11.499017425473104	12.36931687685298	12.165525060596439	7.280109889280518	12.409673645990857	221.70833333333334	6.057081800746488	0.8367136690296683	211.72002602538015	0.954948435371006	230.0	11.320887460169942	20.61858137654204	60906.78312931541	5.671678873205259	5.57904845516884	2.418311913383641	24.9165515775619	3.0161690543177824	15.860295072131589	15.611421014898482	8.653856557133912	16.26269502042799	2.2348249095018753	16.273048287344352	0.2876654142861758	60906.78312931541	0.022155009451795844	13.263140787159356	1179.0891488145792	793903.1721197424	1239.6341475589657	548.8323946442835	304.1141515778169	0.28984293014971124	13.754020966235192	4.837007375336404	100.95065744832904	0.14873677216531184	0.07732997689076011	0.9414178959799189	0.8413205991758139	-0.5621837903453433	0.9991258272863922	0.07558178065070467	33.42918535215568	0.0036834537005556514
0.6654470739910275	0.43256877416517936	4.4068927420172175	10.187727374732821	10.198039027185569	10.295630140987	9.219544457292887	11.575836902790225	204.375	6.7793933721342485	0.8106798267644398	206.9759756549962	1.0127264863853025	213.0	3.1494038854978856	6.061513329208517	4498.2869361156645	4.009439216543475	1.792842888342661	2.5395934805895033	7.496083280317581	0.9699688079328458	4.448790160751889	4.179384551337922	2.666621961290748	4.829461319026834	0.7228249340402161	4.595510636472588	0.6350998350872106	4498.2869361156645	0.0698053737133285	1.326984115529875	97.67236015485614	8455.535698286018	180.09740240396863	58.60354604131497	32.78967116197355	0.2968392795432688	4.647246362645317	3.4171058815656443	9.707301168854967	0.2812516163027176	0.18618480126488685	0.9312764676030247	0.8257129714667172	-0.23896666090958157	0.925599215881307	0.19304480432572213	9.548857656241525	0.007728374413415019
0.778152299577669	0.6483011655548497	4.643499248850006	7.162565016948347	8.54400374531753	8.246211251235321	6.708203932499369	8.54400374531753	129.83333333333334	5.573566438812922	0.9022206244959002	137.43441936267192	1.0585449501617863	136.0	5.0130652252367	9.769199622402287	7224.140611943213	4.672658166717159	2.8937696091917484	2.2732715435740904	11.346936864737442	1.5460670171853743	7.054485787760722	6.624452854326115	3.945370264430324	7.4015666003071185	1.1601688063069073	7.288256373795497	0.45556085709023264	7224.140611943213	0.04487456747404845	3.3529112404526717	266.7592098481466	49341.66041080618	363.497119677014	147.83553192073583	78.98930505476457	0.3124146845040652	7.2218628960984015	3.992171432251401	25.286684676124363	0.21117613584111244	0.11964383783941246	0.9315421941134517	0.8250409557807248	-0.4664032540920553	0.9936547345220289	0.11332699501572512	15.795828316684002	0.007180683282390701
0.3256608307929395	0.2150461712095604	4.144167714357956	19.271060214875927	18.027756377319946	16.0312195418814	7.615773105863909	18.788294228055936	269.2083333333333	6.275829479837258	0.6676592564757053	301.98700125900996	1.1217594846333756	283.0	3.391195041067419	8.956457877486951	10233.226143695194	4.776387978538464	2.7824840396608623	3.337601734812052	12.253281468202243	1.6731787546610077	5.632229600183585	5.147197263449667	2.5185689245323086	9.734712543669934	1.149622875499848	6.013302727705967	0.9757543156275347	10233.226143695194	0.04298967398768871	4.437799425851878	259.59703977710814	135306.35225371385	2155.724891783064	218.4305005595549	104.26801697727608	0.3641206862144429	8.120330236998528	4.227534549739411	34.887828596760116	0.2068462792806414	0.1218709977822315	0.9442404686612509	0.8441427040392507	-0.3724824577188293	0.9866733710876165	0.1270447256035721	15.19593929677019	0.004451063763993673
0.3527330060708137	0.2635457327408852	4.537570530478526	17.217393289914533	14.317821063276353	13.0	9.219544457292887	17.291616465790582	248.79166666666666	6.073142891855011	0.6898991893266946	277.28244583032944	1.1145166136204834	260.0	2.2337306903518166	4.524779330720034	2951.6893812974367	3.6552923815307548	1.1767323721976726	4.165473653073034	6.5664790596225115	0.7478841362260279	3.2334480749540853	2.9815554090832017	1.9320214115941994	4.634457648028312	0.5186340506438292	3.369369594824617	1.1656208879639698	2951.6893812974367	0.0954733727810651	0.8974650131043237	58.85242441419645	6553.974582828202	244.29566636728802	42.90796719412253	24.845508493733217	0.28611354800248096	3.8461141219780166	3.283012622461734	8.9899064192557	0.3315516797427943	0.24134691675537137	0.9476866151667339	0.8521827436633418	-0.19582836483901908	0.8744452719999388	0.24016105215195305	7.369671866461162	0.010758940000918697
0.6758058303440371	0.5615761960690688	5.0856870152896665	9.056094348173144	10.04987562112089	10.44030650891055	7.280109889280518	10.44030650891055	193.33333333333334	6.120161360641092	0.8673916951447712	186.4117816878526	0.9641988707992375	201.0	6.469884632113668	10.620934380254367	15365.252195418601	4.558345816246513	2.4981207559278653	2.290809197059375	12.567327998455937	1.3108118644644997	8.602690887822826	8.60750770139981	5.018853312411798	7.548474686044139	0.9964490253539315	8.74322828097419	0.06887327750275665	15365.252195418601	0.04739981683621692	2.437750261796984	275.05453411464526	25540.915099719692	-22.913468164871496	101.77238279024169	48.46260823569178	0.35680259276949083	5.437352469014079	3.759394103691177	18.010889463136827	0.267585597679879	0.17514755824002792	0.9559914985480366	0.8619264775386242	-0.3425305467519354	0.9768245049240909	0.17571576881388312	16.177284592013567	0.0063006426489732505
0.7565643299394099	0.5010128009192664	3.9938055245144386	7.971464036820097	8.94427190999916	8.246211251235321	7.0710678118654755	9.16515138991168	128.95833333333334	6.030925347652901	0.8390070590078845	147.12442689851537	1.1408679307154663	136.0	4.973614045881717	11.038208774443909	8690.204329269625	4.852810736580094	3.3168995464479005	2.528645211852369	13.638089180521058	1.8543543562328169	7.672101427218695	7.248036936378645	4.051680021235268	9.58640915928579	1.3776654507184527	7.993657563633158	0.5819288071847949	8690.204329269625	0.04044117647058824	5.0374209350984795	333.3301785030662	110839.13529237613	899.6344350513028	214.11105179314833	137.20492762164596	0.23897769207610436	9.587562577418238	4.253295157830596	39.39429162712827	0.17274092882230158	0.09084125536065805	0.9253295005094768	0.8173409532812295	-0.5306168784325508	0.997100254917927	0.10192327289792913	17.719943859490773	0.007101627555419996
[truncated: 57 more columns]
