# Supplementary material for: Does consensus contour improve robustness and accuracy in 18F-FDG PET radiomic features?
Source: EJNMMI Phys. 2024 Jun 6;11:48. doi: 10.1186/s40658-024-00652-0 (PMC11153434; doi:10.1186/s40658-024-00652-0)
Supplement: Supplementary file 2 — Supplementary file2 [file 40658_2024_652_MOESM2_ESM.zip › 40658_2024_652_MOESM2_ESM/supple/TF_MASAC_RMask_static_all.csv]

Elongation	Flatness	LeastAxisLength	MajorAxisLength	Maximum2DDiameterColumn	Maximum2DDiameterRow	Maximum2DDiameterSlice	Maximum3DDiameter	MeshVolume	MinorAxisLength	Sphericity	SurfaceArea	SurfaceVolumeRatio	VoxelVolume	10Percentile	90Percentile	Energy	Entropy	InterquartileRange	Kurtosis	Maximum	MeanAbsoluteDeviation	Mean	Median	Minimum	Range	RobustMeanAbsoluteDeviation	RootMeanSquared	Skewness	TotalEnergy	Uniformity	Variance	Autocorrelation	ClusterProminence	ClusterShade	ClusterTendency	Contrast	Correlation	DifferenceAverage	DifferenceEntropy	DifferenceVariance	Id	Idm	Idmn	Idn	Imc1	Imc2	InverseVariance	JointAverage	JointEnergy
0.8892857362423836	0.7143879079097034	5.891166935047943	8.246453880057233	9.219544457292887	9.219544457292887	9.433981132056603	9.695359714832659	248.75	7.333453810115557	0.8929205068259004	214.21344239156892	0.8611595674032921	257.0	2.9439801719649137	6.239387498964105	5502.038145241119	4.153601368831504	1.9898072197984176	1.979714192533404	7.033392045604205	1.0467249919697368	4.465105318357218	4.21546656862203	2.343752912021843	4.689639133582362	0.8187600663194888	4.626954585507272	0.3000080701198451	5502.038145241119	0.05975866402216536	1.4715432323248498	122.27539100159002	9368.53154320146	65.17442550097215	66.62614013288193	26.711823929508935	0.4324933707842676	4.15513229214413	3.35372224791993	8.775825095054385	0.30294388446203435	0.20801937444632201	0.9427900441572464	0.8406324526089318	-0.2174190327555669	0.9128323887819769	0.21283010558874915	10.596011701067718	0.006627672116504123
0.8476287202768863	0.722800969378684	5.317100004116681	7.356243598686969	7.615773105863909	8.246211251235321	8.54400374531753	8.602325267042627	171.45833333333334	6.235363347600073	0.912168728249436	163.62437866606203	0.954309863422962	179.0	1.6826273677933596	4.720224550850905	1823.9829390992031	3.979306618320238	1.8942482234554077	2.65171771499979	6.090059291140238	1.0513108894310783	2.9375093291578094	2.525885586406634	1.4080077172203198	4.682051573919918	0.7853172690517939	3.1921542603363107	0.8302899409732958	1823.9829390992031	0.07637089978465092	1.560887762894096	85.7125117092568	14127.301388636868	351.0246165356955	76.74117477167816	32.67677000073842	0.4104885450555067	4.613486956132676	3.453074634754811	10.55143480380161	0.2927707498671404	0.20026845071575783	0.9313528191404483	0.827259318816333	-0.28018064461134545	0.9484936744348542	0.1907734661888931	8.640655994883993	0.008346315105770299
0.9201897586336005	0.7141936183611127	5.593050316762384	7.831280164049869	8.54400374531753	9.219544457292887	9.055385138137417	9.433981132056603	221.25	7.2062638039491524	0.8967265325333508	197.27843958458985	0.8916539642241349	230.0	2.44323752177309	6.00379756212196	4251.6015255625025	4.232154240425877	2.3468448988463533	2.0662359964025687	6.986114497059657	1.178816775753789	4.075336507796658	3.815730961924248	1.5898698465362724	5.396244650523385	0.9170148344251766	4.299444618108808	0.39419800751897477	4251.6015255625025	0.058941398865784506	1.8768563724045293	162.6025317094409	15124.59725564995	137.87510520048386	84.51143600450688	35.07839633876907	0.41965096274691766	4.793308143208815	3.5220384055352367	11.07211971165487	0.2807562272495345	0.1867691366208692	0.9380991705728566	0.8343547354291435	-0.2689681596716451	0.9472790266403872	0.18539875289238078	12.256045366777208	0.0070047552576968965
0.6552999184585451	0.5762448428115011	4.28234642820334	7.431470288410311	5.385164807134504	8.246211251235321	8.246211251235321	8.306623862918075	107.41666666666667	4.869841874022377	0.8769575828358627	124.61012098413669	1.1600631899221414	113.0	1.2732903394017339	3.6656909722996476	623.8440989174675	3.4825585705471624	1.0319981901257742	3.3102309137750114	4.5761117436252885	0.6992748242343897	2.1781395744976177	1.9352269811541916	1.0533562683042736	3.5227554753210146	0.4631432905155946	2.3496264039646126	1.0741878915560905	623.8440989174675	0.10799592763724646	0.7764522322150128	43.6430980637233	3493.1395373653377	132.9841469664039	36.65107277048775	21.246796581872694	0.2776859948756392	3.6556184283913122	3.1533321768379463	7.355516398856947	0.3369680413151502	0.24752086583638147	0.9232370274723805	0.821336917662439	-0.31381062295457846	0.9478325639411426	0.2486760502509588	6.306073653889939	0.01620957511578386
0.8417759277331789	0.692855297997707	5.4004781536340545	7.7945253059924315	7.615773105863909	9.219544457292887	9.219544457292887	9.273618495495704	194.41666666666666	6.56124377069152	0.9104354670908996	178.26138857169997	0.9169038417747105	202.0	1.6533225936669413	4.628087341098036	1857.3928137098342	3.888838171236222	1.6562646536608239	2.8475687061152004	6.029382682888341	0.924933733833901	2.816902460106091	2.514788858274118	1.278574398531548	4.7508082843567925	0.6667302661159249	3.0323281368045585	0.8611873660256673	1857.3928137098342	0.07945299480443095	1.26007445950486	72.45876737647825	10267.381372356595	295.3360057796081	63.01739978758478	25.96560016574798	0.42362506304638814	4.10120743751043	3.3105020487872543	8.390685581314877	0.30767641295786835	0.21394798391464054	0.9439649703451718	0.8422725199519779	-0.24188426031896743	0.9253645723288078	0.21674356958332536	7.947415231201561	0.008515227136543242
0.8725743163102109	0.8235164879759229	6.2241291896585595	7.557989767705215	7.615773105863909	8.54400374531753	8.54400374531753	8.774964387392123	220.16666666666666	6.5949077542349475	0.9325404001739046	189.08228716188333	0.8588143247322483	228.0	2.1030205394793313	5.274354107305186	3073.190576377866	4.066306977244883	1.8469059108010835	2.1400374285683066	6.357986550254416	1.0034905886982477	3.479157723805742	3.2053577761459655	1.6284979732088165	4.729488577045599	0.7763202857037582	3.6713629671751367	0.4872900293170886	3073.190576377866	0.06598184056632808	1.374367569627873	102.56003168873018	9146.250480304287	138.8368145760978	65.15424504934103	24.10176450409743	0.4643615840180305	3.9581679598466732	3.3032342099614933	8.01043191556048	0.31138340915930635	0.2163556916870231	0.9475251433853676	0.8464485592347925	-0.22019547338847453	0.9140544205663883	0.21886555364838106	9.60588858075543	0.0070434132764101605
0.9436339828526609	0.8744161061627853	8.156843858427855	9.328332130366022	10.44030650891055	10.770329614269007	10.63014581273465	11.180339887498949	479.0833333333333	8.802531201549737	0.9174022452292188	322.74909577548937	0.6736804921387846	489.0	3.5660384350700722	6.398820490105898	12643.620830206692	4.00951854896427	1.7721119217468067	1.9502257212024805	7.266548027469647	0.9120121505595674	4.973501149189613	4.943653054544083	2.8084082987630907	4.4581397287065565	0.7172767607831773	5.08488695227299	0.031669039134470604	12643.620830206692	0.06641407488259082	1.1203616364057003	115.67465400844935	5501.381133894624	-49.153186478772	51.17439033481252	14.844693648064897	0.5509625891157133	2.982121326704337	3.046346124593282	5.777538594430807	0.3769109162083757	0.28909678221294066	0.9634615150366521	0.8741449378091464	-0.1487927758476815	0.8275293664289655	0.2813030501396946	10.323856430226128	0.007819176159090366
0.8858400507816809	0.7410332125140721	5.807840821960354	7.83749057920945	8.602325267042627	8.54400374531753	8.54400374531753	9.16515138991168	223.5	6.942763052687845	0.9222347766185504	193.12017565183237	0.8640723742811292	231.0	2.2967863540184	5.840733594723623	3733.8443064163093	4.153941759231175	2.1199104223296774	2.1927492812769183	6.869896229629144	1.162723417759164	3.7869769447852475	3.4786617111225273	1.8662312334254	5.003664996203744	0.9160700670234703	4.020426366233359	0.5573848828071402	3733.8443064163093	0.064485298251532	1.822633785969368	115.02659382756437	16470.94717970775	279.33249966307636	87.16772994094708	32.56046087390792	0.4601242764490239	4.6376135114473644	3.490868674672948	10.233519588213587	0.2858405096390114	0.19229372620820578	0.9369399695465509	0.8323640671171154	-0.2519944861043861	0.9386568826008267	0.19221925041051177	10.06682514823409	0.006934534657779607
0.8457314573079372	0.7140598258470268	6.029877319819758	8.444498768246822	8.54400374531753	9.848857801796104	9.219544457292887	9.899494936611665	256.7083333333333	7.141778249504465	0.9036303636625473	216.16561871190976	0.8420670100772333	265.0	3.285153415296185	6.454642500642926	6195.602163363195	4.099119616959988	1.7130973438096486	2.3452899506747515	7.473406852663673	0.9761927003647118	4.692410908186283	4.465276927193836	2.4520043155129305	5.021402537150742	0.7278408672944546	4.83524878420378	0.5022756423877026	6195.602163363195	0.06446422214311143	1.3609106738785264	138.9528727425959	10678.28695078795	199.6545754197866	69.11256787392311	20.39472618566919	0.5486636847361773	3.5155777044564682	3.1918187445410933	7.573901113607724	0.34226508804437406	0.251069483550299	0.9593210368933554	0.8671459557547361	-0.22248461761634505	0.9154544318478793	0.25365197208730667	11.258882754296538	0.007304568711874076
0.8907435917691142	0.827521421311193	5.849923607375157	7.06921108834386	7.280109889280518	8.06225774829855	8.06225774829855	8.306623862918075	184.29166666666666	6.296854475805459	0.9259280650879618	169.1390972918233	0.9177794110340853	191.0	1.877441758892681	4.697618477026989	1959.03177630851	3.8712673724053817	1.5035777823508027	2.735530895677998	6.093222119372685	0.8901277965311216	3.014906071042394	2.685960194741102	1.4438586902482904	4.649363429124395	0.6596852187863382	3.2026100091527194	0.8024754140200057	1959.03177630851	0.08176859186974039	1.1670522535168983	86.22369820368694	8432.53953605563	229.5416499055737	58.33293235443628	22.292546053083758	0.45272144697987327	3.827222756507595	3.2324704080406383	7.205891289796402	0.3190197140147672	0.2225287177919945	0.9508146036562266	0.8502177223519646	-0.2560669331466209	0.9327163185678466	0.20666181300990794	8.785171589586486	0.009500169661483617
0.6857727784095252	0.5634430694373789	4.837614313297838	8.585808532756284	9.055385138137417	9.486832980505138	7.615773105863909	9.695359714832659	171.08333333333334	5.887913772400485	0.8768390823893077	169.96885983181605	0.9934857856706246	179.0	3.111150857756067	6.111490670422321	3940.023113877766	4.029297249147272	1.735182012440252	2.0362617534086467	6.706459028788225	0.922286294331476	4.562442608296515	4.567573229150207	2.3907923835471663	4.315666645241059	0.7083055773365985	4.691620435645481	0.04369072694785102	3940.023113877766	0.06494803532973378	1.1954197581667751	124.71731698990445	5651.747124239068	-55.29439795573866	50.49771690465972	24.052724943860078	0.362278046592583	3.9733333906361787	3.2567022933847842	7.619816398821974	0.3059292996197823	0.20978467274881424	0.9369771053332875	0.8325048051310294	-0.2550649634720663	0.9315266627487144	0.22036596075384465	10.86691909275472	0.009323402732726725
0.8862476411716256	0.7834853054748786	7.393988722903731	9.437303637012256	10.44030650891055	10.816653826391969	10.295630140987	11.0	412.0416666666667	8.363788087322515	0.9017615445103343	296.9521702753708	0.7206848100524723	421.0	3.904282453692332	7.1332307708198925	13686.515338623885	4.170524132528161	2.116056960018171	1.8393407579427574	7.871488806837634	1.0825346014254584	5.564663199828259	5.631989923480444	3.1399219195719135	4.731566887265721	0.8641451554385705	5.701713568869836	-0.10460491876286017	13686.515338623885	0.05914545731518101	1.544061093911535	153.9604780930875	9725.05589332801	-154.6354322961238	66.73858167621214	22.722148427158636	0.4931383231475385	3.693721426174475	3.317859626630102	8.796122068541559	0.3371358487622353	0.24844635682304814	0.9511544228915694	0.8566920395395461	-0.15820257103464921	0.8472711209597719	0.2592279355380994	11.955666650319786	0.0066436144554184885
0.8859071370094297	0.7326774631000127	5.794862253863663	7.909158593940054	8.54400374531753	8.94427190999916	8.54400374531753	9.16515138991168	226.25	7.00678004611096	0.9110572455134659	197.08981569644598	0.8711152074981038	234.0	3.4033811364312254	6.329618851836619	5890.020895083321	4.0311144483393795	1.8477306445120707	1.966573174606243	7.192011697576707	0.9633753714749391	4.8897931718256045	4.863936358425905	2.5717008119105076	4.6203108856662	0.749993102273556	5.017073795168658	-0.07477134756377433	5890.020895083321	0.06633063043319454	1.260952202935727	133.85101748333608	6844.505250480357	-126.59324254679642	54.751340360282974	21.74573010448591	0.4343910799372941	3.6349319161510083	3.273975681056197	8.121278744470178	0.34581999226994353	0.2590765508331316	0.9482326882726124	0.8524886378329596	-0.21663103054278285	0.9040975078497754	0.255647988467409	11.206333904108876	0.009144776590657341
[truncated: 57 more columns]
