# Supplementary material for: Does consensus contour improve robustness and accuracy in 18F-FDG PET radiomic features?
Source: EJNMMI Phys. 2024 Jun 6;11:48. doi: 10.1186/s40658-024-00652-0 (PMC11153434; doi:10.1186/s40658-024-00652-0)
Supplement: Supplementary file 2 — Supplementary file2 [file 40658_2024_652_MOESM2_ESM.zip › 40658_2024_652_MOESM2_ESM/supple/TF_ST_CMask_NPC_all.csv]

Elongation	Flatness	LeastAxisLength	MajorAxisLength	Maximum2DDiameterColumn	Maximum2DDiameterRow	Maximum2DDiameterSlice	Maximum3DDiameter	MeshVolume	MinorAxisLength	Sphericity	SurfaceArea	SurfaceVolumeRatio	VoxelVolume	10Percentile	90Percentile	Energy	Entropy	InterquartileRange	Kurtosis	Maximum	MeanAbsoluteDeviation	Mean	Median	Minimum	Range	RobustMeanAbsoluteDeviation	RootMeanSquared	Skewness	TotalEnergy	Uniformity	Variance	Autocorrelation	ClusterProminence	ClusterShade	ClusterTendency	Contrast	Correlation	DifferenceAverage	DifferenceEntropy	DifferenceVariance	Id	Idm	Idmn	Idn	Imc1	Imc2	InverseVariance	JointAverage	JointEnergy
0.6488851299318886	0.46744102494627937	8.796748922272888	18.818949242385933	24.186773244895647	23.021728866442675	14.866068747318506	24.20743687382041	1363.4166666666667	12.211336324327211	0.7637980805912709	778.4988240439282	0.5709911306477072	1381.0	5.196489562637825	9.144654548526843	71912.24438267807	4.491114036670902	1.9689025077787425	2.9896901835793677	11.847810281899656	1.1966082561776343	7.061264686936183	6.932987642877489	4.685620846648994	7.162189435250663	0.8546203429032292	7.216133885733203	0.6110876245064438	71912.24438267807	0.049961696993594144	2.2111292778550427	158.38817219356932	36957.615701078896	702.3892073448925	108.04608629303658	29.208621457309558	0.5761365487044748	4.068760003105013	3.477319111392941	12.042805443526046	0.3231040583809323	0.23356326141642392	0.9709823808136371	0.8891895291843379	-0.13616394359936257	0.8261625688100428	0.24616781260966678	11.775277130877843	0.003989346050814594
0.5571759112194618	0.38236557267191035	9.019526043397061	23.58875036884214	24.020824298928627	25.96150997149434	16.278820596099706	27.03701166919155	1437.4583333333333	13.143083481288032	0.5596197696382459	1100.6635541042212	0.7657011883968031	1461.0	6.815094943558289	11.106403534843503	117811.45446537955	4.613371100541251	2.5891713444772133	3.672172249509254	16.650011957235158	1.4021334228232485	8.814343829946	8.543264562326653	6.412755427841294	10.237256529393864	1.0401529280479895	8.979841080737692	0.8265021100812566	117811.45446537955	0.04614103117280177	2.94488868279714	166.21120329684024	69873.04953441114	1142.4729017504803	140.80126456281317	48.14218860264438	0.4924204044969938	5.218380426867876	3.8255409830866896	20.151230981016077	0.2801990788578752	0.18876416059276435	0.9753774671283648	0.8969278291076965	-0.12356075465340646	0.8188092470336958	0.19387753671502003	11.959061719750208	0.0028350655114129475
0.575447782506697	0.31466063265721733	4.546565096067324	14.44910682875359	16.76305461424021	13.341664064126334	10.44030650891055	16.792855623746664	299.7083333333333	8.314706483808626	0.6670685918207034	324.6730025491143	1.0832965468064428	313.0	3.918365084942853	7.383033821007555	9613.992106319722	4.091702049613578	1.9219702352238848	2.6802793433287024	9.183723514058752	1.1290290894325006	5.3760526988717485	4.949959830688855	3.72443087892284	5.4592926351359115	0.8405098444649349	5.542168324099411	0.8114277910616374	9613.992106319722	0.07056313731894784	1.813687111604657	102.94954554020865	17863.65498211313	350.34575235888	85.91608960726853	42.738527363975855	0.3479075250126685	5.16959807503151	3.649102757631003	14.373183237261959	0.27722534238530855	0.1872505284348321	0.9330180380315996	0.8319485270219962	-0.22413596095439992	0.9214200651100745	0.1938034877538805	9.593260862501982	0.006361922280407663
0.32052236767767855	0.1987516851371117	2.770717338524298	13.940597970844268	14.317821063276353	13.038404810405298	5.830951894845301	14.45683229480096	103.66666666666667	4.468273468457646	0.6624275723041331	161.10356338589062	1.5540536661018387	113.0	5.452126079220074	9.487523226426053	6345.9156283467755	4.299273047051221	2.5202499233851956	4.065445713088444	13.28991514323692	1.3676378518862524	7.29633949237473	7.017275306305607	5.32053197554582	7.9693831676911	0.9759419658509403	7.493900545350184	1.0958997711357807	6345.9156283467755	0.061633643981517744	2.921975395612654	120.07143702214456	52221.50126528308	1065.6973185654026	130.35987033528107	96.59863169003174	0.1678553815211516	7.7210687298622105	3.9527055186592386	35.03328261724117	0.21018217769953204	0.12178872433144744	0.9288607871825121	0.8268016108314715	-0.5194871073174304	0.994534349204701	0.12983510951797658	10.557190985728997	0.011174549989904728
0.5495641799591254	0.26697524743407297	3.2082741975318894	12.017122292673005	13.341664064126334	11.045361017187261	6.708203932499369	13.379088160259652	134.04166666666666	6.604179958241365	0.6567615142050144	192.8574004099478	1.4387869474164585	144.0	6.278621721599659	11.17378100169137	10530.979433221786	4.509156834733808	2.6393612792779457	3.7334118010460133	15.152873688346473	1.545092590689239	8.334884526996397	8.007580975993996	5.991260413094657	9.161613275251817	1.1129403655538261	8.551713373330267	1.001979313862546	10530.979433221786	0.05208333333333332	3.6615015412317713	159.61446149451154	66160.55678471123	1116.69522249892	140.9810509290948	102.45516945885386	0.15773083510773842	7.684394656085531	4.06510509851356	41.821739438754555	0.22240706075528724	0.1362006084690966	0.9427360824587662	0.8469282713177352	-0.47163316724787274	0.992998082701586	0.13970892915628397	12.220797261773205	0.008888056831200572
0.685971224403177	0.497809199965908	3.5562194874801145	7.143739986572484	8.246211251235321	8.246211251235321	6.324555320336759	8.306623862918075	73.29166666666667	4.900400065407062	0.7915466101014016	106.99841958381056	1.4598988459417017	79.0	9.153136213644324	16.70535429496048	13045.223591775835	4.800386368803569	4.60139735910921	2.6928910960155696	20.52068011533346	2.531915829143527	12.488974735541891	11.537082094633766	8.479865491079606	12.040814624253853	1.9112964699172887	12.85026896816267	0.7182745726753448	13045.223591775835	0.04214068258291941	9.154922609120865	467.4277135953596	347761.3515939633	2387.1113431199256	379.9516597105349	285.4385555293762	0.15122920833021436	13.766264786691426	4.352885539919229	92.11454669693822	0.13333581837598094	0.06194597700737441	0.9101373731506386	0.8014410299264748	-0.6824336524898722	0.9992492870678764	0.06685899062574042	21.056585311146844	0.012485680227627386
0.31259688035012834	0.16754770661112778	3.449070629059895	20.585603341411677	16.492422502470642	13.038404810405298	7.810249675906654	20.85665361461421	217.54166666666666	6.434995384650469	0.5794949873867192	301.8534021808994	1.3875659169395875	231.0	4.258252078447717	7.721218208671328	7883.551302592786	4.0817304773232035	1.8358053913570904	3.5487170570041893	10.14214510533078	1.0911245084785295	5.682603606823878	5.2751714479739045	4.031738178094342	6.110406927236438	0.7821287131930408	5.841911306828604	1.0584442715855882	7883.551302592786	0.0700699012387324	1.8359439645641382	81.20415944129091	16626.67058848061	369.67335620106	77.53669725159912	58.13217947341992	0.1501200452074348	5.975559703841483	3.8325906108987207	20.92161105943672	0.25262795813904415	0.16381606997266246	0.9258758407487667	0.8243222801685307	-0.2912121626508304	0.9555176897503272	0.17889281225770745	8.733959229425434	0.007301733771498174
0.4955766332853484	0.2889650896591611	6.113214643636019	21.155547373721344	22.090722034374522	24.515301344262525	12.36931687685298	25.88435821108957	730.375	10.484194942777519	0.6130982256390215	639.7122464449071	0.8758682135134789	748.0	5.75379690639091	10.046919751020038	44767.24147406449	4.467178208205376	2.226984056488794	3.8493916629909113	13.556573538914849	1.3488376766360493	7.544792563659406	7.097808489720126	5.45217344621678	8.104400092698068	0.9282155377204655	7.736229915635447	1.1411459457187734	44767.24147406449	0.05540979152964054	2.925358478922546	149.23119456413983	78248.29417792185	1745.6159158335513	151.88007242724316	53.24243575733487	0.48786720016177954	5.622181485942861	3.864646608799811	20.484042652062662	0.26052113366001595	0.16805515541430188	0.9598981036214173	0.8687744577983157	-0.17939373545831558	0.8979833847252435	0.17944030957541143	11.159321516074673	0.003741344586055784
0.9067078563015688	0.4335623073461372	4.6525812096558345	10.731055561851267	10.63014581273465	11.661903789690601	10.44030650891055	11.832159566199232	297.1666666666667	9.72993238433919	0.7500101787090521	287.13338812942305	0.966236864148367	307.0	2.1053459058121082	3.4410594306439624	2311.227119624724	2.993803451910052	0.6852821993182796	3.5331839929952547	4.42470904026528	0.4244220964085874	2.69074795784012	2.5531472481040773	1.7834882872014133	2.641220753063867	0.2902831646999737	2.7437979334773908	0.9222090590826018	2311.227119624724	0.14785302761833016	0.28830252713402277	24.990885016193833	694.4618913999556	41.276504069888674	14.786364422411898	5.7085714262733225	0.44833632749174446	1.8342245251074412	2.4153979272770503	2.218618707866538	0.47669681248896373	0.4083145281490384	0.9586632768334431	0.8683751962036219	-0.12012469839219625	0.712091279852151	0.3939471420786156	4.766094575196182	0.02344387710995732
0.6881161446745736	0.35602008743379837	4.291025192396422	12.052761470079504	12.649110640673518	11.180339887498949	9.486832980505138	13.74772708486752	254.79166666666666	8.293699755473355	0.7185729669010743	270.4809788726176	1.0615770225581067	265.0	4.534458388473957	8.271866858546623	10763.802387382604	4.24990376030131	2.1115741079221433	2.8758267165990454	11.003864670288385	1.1911588243391844	6.210528357178121	5.920199259311698	4.302332305887409	6.701532364400976	0.9001208972630467	6.373234831428866	0.6994559374816958	10763.802387382604	0.05990744037023851	2.0474597412245643	105.89996152820936	20519.783498575267	325.1627762281636	85.97862999410684	49.40247447817347	0.2745493016345363	5.567321235839655	3.741052283344778	16.993585253021102	0.25843491586116496	0.1664328325371231	0.9464880283304852	0.8466597073657327	-0.2589699539557192	0.9454028486274422	0.1729946519860256	9.833270219164687	0.006011265712556867
0.6072218121245383	0.3001913783690049	3.5096918776351043	11.69151458214392	11.180339887498949	11.180339887498949	8.54400374531753	11.789826122551595	139.45833333333334	7.099342671049896	0.6939406659279896	187.40942710383615	1.3438381387786278	149.0	5.9441985397836845	11.226416301119858	11052.745869945727	4.634644196714807	2.865193130090276	2.9727160496858778	14.516349194318721	1.576126590862715	8.389331015485674	8.12085539231034	5.746219579138417	8.770129615180304	1.1573469559742724	8.61275231751484	0.7012904854768452	11052.745869945727	0.04679969370749065	3.798627595467358	212.68104905987124	64447.717951485734	754.1988805370052	158.44071093147184	108.50950320866895	0.19836018455645318	8.423252851763044	4.141978746141344	35.489965690597494	0.19280717187946783	0.10759262946860537	0.9336512461706641	0.8285166807007385	-0.48265962554839414	0.9944186935016608	0.11798888285330755	14.145566996456852	0.007532458366752324
0.4989738691381828	0.36256791426937857	5.669889161508841	15.638143747315327	17.46424919657298	16.15549442140351	9.055385138137417	18.05547008526779	437.625	7.80302509173701	0.7321616007111873	380.7254649674663	0.8699810681918682	451.0	5.740773982678991	10.02563215191176	27775.379857205062	4.5214671697083695	2.4631382117742664	3.2822929293718817	13.481410489426072	1.3741405149693224	7.665096297369908	7.301020455623801	5.317808508309611	8.16360198111646	1.0047199712024766	7.847688074146559	0.8468881298402724	27775.379857205062	0.04922787990226204	2.832506861148253	149.36451591900644	59234.684073695666	1117.4637061832761	135.58522160166805	53.98925842751062	0.43180155653927105	5.5931727630580035	3.872256304516014	21.663729854069906	0.27011753769463304	0.17965661312993028	0.9575336938223724	0.8667090416209354	-0.2143259306524884	0.9266576072577285	0.1804326156122445	11.354589550231761	0.004057546576017716
0.5824730709616623	0.4545643853990139	6.148004048963389	13.525045618271893	17.46424919657298	12.36931687685298	8.94427190999916	17.72004514666935	335.0833333333333	7.877974856171405	0.7064365783969658	330.252538217438	0.9855833023151593	349.0	7.035124136886899	12.651732281475683	33359.319861784694	4.872852997614454	2.7786272417826696	3.0976906353528	16.558080300476682	1.7508069681949867	9.534597117493426	9.043749439291785	6.628574215180911	9.92950608529577	1.2502089466860649	9.776780846988547	0.8430409100544101	33359.319861784694	0.039219710839812495	4.676901537128171	263.7760903420592	164019.7701722179	2419.5137938652765	242.96100836931657	76.94249982333801	0.5231875893614706	6.902225050169192	4.106473966995117	28.07467549051937	0.22863446773295634	0.1401266960625544	0.959763762484023	0.8659234102810113	-0.3394562454246862	0.9829166148683502	0.14476572057867015	14.904275873238307	0.003605154782388523
0.46048195707558826	0.45583857872615086	7.612416433298056	16.699807319009924	19.026297590440446	19.924858845171276	10.44030650891055	19.949937343260004	587.3333333333334	7.689959957042922	0.6914574688474573	490.503094931132	0.8351358029474438	603.0	5.437290472748891	10.295434349039837	36789.562277149	4.645390418285675	2.7798783343027234	2.5001849677233707	12.568060448518787	1.501038957137132	7.596676943863196	7.352240075765642	5.097783599345141	7.470276849173646	1.1231201927169672	7.810946339273279	0.6049310575835387	36789.562277149	0.04461110698580069	3.3013821255839697	190.07491688278853	68549.64542303167	1032.5861212474456	165.46495176621195	48.435150914402165	0.5510554458627057	5.543196177895453	3.8028976748385053	16.558644037163354	0.2604475972535634	0.16912898034931742	0.9555624230862402	0.8588593572309592	-0.20184007410986482	0.9212216265776909	0.17512196746181055	12.677731204967367	0.0032012994075887795
0.8647021772630049	0.6097372415999949	4.21597101466528	6.914406283602206	7.615773105863909	7.615773105863909	7.280109889280518	7.874007874011811	112.08333333333333	5.97890216791183	0.8354903001733092	134.5561041851611	1.200500557785824	119.0	1.6384531870943884	2.9984062604037796	617.7050635131253	2.8237775291945852	0.6979965305749762	3.6825005188945203	3.800266230268748	0.44356582598054817	2.2065032732872347	2.053998765067762	1.5699393568027826	2.2303268734659656	0.29826084299420635	2.278332472017961	1.1686619224478951	617.7050635131253	0.16926770708283315	0.3221421580241904	17.260109579373093	741.0115653957611	47.75345151928837	15.879923252566055	8.95269716742442	0.29233608761162566	2.3046021909520737	2.64797433315735	3.3781912217938457	0.42769793977489334	0.35027941519026934	0.9286519213770986	0.830529347539785	-0.1705274968948413	0.7943814418207454	0.3550875293371983	3.9394084860666676	0.027079542556921618
0.7381128171088024	0.47543897710244204	5.006274026723588	10.529793028822066	11.180339887498949	10.816653826391969	8.54400374531753	12.328828005937952	257.4583333333333	7.772175196076484	0.770549069227314	253.993026667886	0.9865403204449368	267.0	2.4601327408081075	4.0011491002404265	2821.592248019234	3.213070030785668	0.8693968636277423	2.763135565796692	5.0750057512688285	0.477288737245371	3.19723956756027	3.1444363412108824	2.0471021016507565	3.027903649618072	0.3465762353640708	3.250809319006031	0.47742892967599865	2821.592248019234	0.12109862671660424	0.3454203761634748	36.64367159089447	704.7176008988926	21.78464032385365	16.08928168972508	6.856008852552417	0.4073794772468976	2.0954983592625203	2.492003867198542	2.304573570755536	0.4314307556234433	0.3518001558155601	0.9633389693373136	0.8700217259095573	-0.1314922854824042	0.7520406801425447	0.36795246039441143	5.858671799132782	0.01793546025009649
0.4812271778462314	0.27485233697334	4.075724969323151	14.828780479747156	15.132745950421556	15.132745950421556	8.06225774829855	15.427248620541512	268.3333333333333	7.136012181170009	0.7068863742316832	284.6105084761466	1.060660280035329	279.0	5.396589211499797	9.443618618136602	14852.055600199654	4.421663317267937	2.232259848290866	3.46834296300862	12.349901367262483	1.3199249039977874	7.110143628916452	6.722004682725362	4.949051186577799	7.400850180684683	0.9346947538157714	7.296106783364947	0.9933063840651698	14852.055600199654	0.054996724091417135	2.6790317704427795	146.80279945565002	44261.38205746348	919.0434943960058	122.39545552137763	65.40586889573247	0.3102627832524521	6.275814893295843	3.942476903777197	24.266465586871327	0.245058813820133	0.15475409519336053	0.9434213272740766	0.8457161845338994	-0.2900020047826515	0.9625170502073138	0.16388106693449214	11.509329170725117	0.005315376933779522
0.7123159098295063	0.6359906166069276	7.69112768674861	12.093146480338865	14.035668847618199	15.297058540778355	10.44030650891055	15.329709716755891	527.0	8.61414063784407	0.8230763869289386	383.3402238741037	0.7274008043151873	538.0	4.290046459959586	8.42573854443871	21119.556585704893	4.33886381811446	2.5036767456983977	2.0726244052546328	9.805965401073758	1.2872006530462892	6.083002599837474	5.814482425679492	3.9901394026932264	5.815825998380531	1.0078073165594827	6.265435450634582	0.44993597315511547	21119.556585704893	0.05509874103453517	2.252760756439102	148.53347030729086	25485.63621337788	336.63063667823	110.5765861858034	29.792003377797478	0.5781627310187134	4.380247711944905	3.4731996934883065	9.955852092672826	0.2937963042327818	0.19915443303901748	0.9575871564931631	0.8607690510909106	-0.1775453111613077	0.8856062768326456	0.20649732196998477	11.326321672521706	0.004525196552815169
0.4667152767275335	0.4281386829764437	8.030178446262509	18.756021741451313	21.095023109728988	21.37755832643195	12.806248474865697	21.400934559032695	833.1666666666666	8.753721877369085	0.6884625076734461	621.9542230246544	0.7464943665028859	848.0	8.059117976761659	14.132146064917967	99809.15098639707	4.955960099315053	3.371558533500945	3.3722900777898643	19.074770057780057	1.9467885509560612	10.579175989821781	9.971434064361052	7.584610308740904	11.490159749039154	1.3840948078690043	10.84893868094141	0.9933145482702502	99809.15098639707	0.038306003025987884	5.780505879205128	265.3612368280452	282502.75968850765	4182.539021747481	304.27709948478827	87.16180076969081	0.5575179054252961	7.128681027749721	4.216264783221193	34.43689396195148	0.23195329977183693	0.1443056984618781	0.9651939129115502	0.8780119536195362	-0.2127348668572169	0.9390083873829176	0.15027170953739605	14.527122685756215	0.0023390226292109833
0.5847816381276991	0.3823211283716299	3.353406579386711	8.771177762708106	10.04987562112089	9.848857801796104	6.324555320336759	10.816653826391969	90.08333333333333	5.129223700385693	0.7596524706047904	127.92795822933248	1.4201068443589175	97.0	7.891207035606037	14.911812303744915	12202.217813799434	4.974531306516089	4.043116903873701	2.7670066118167327	18.173508318274788	2.3020938426415327	10.870224337419916	10.143796739794015	7.414907183692247	10.758601134582541	1.6924660137998824	11.215884269021174	0.8144075897689058	12202.217813799434	0.03666702093740034	7.634282790240364	339.1992834548266	253965.84507128803	2681.350782986859	304.86253687732386	259.80181634649915	0.09231543921842016	13.06643767013306	4.393077115940633	80.52675799043391	0.13850212392559996	0.06396979207549633	0.8981043479800815	0.7907548556465844	-0.6782197369602058	0.9994017361366516	0.0708641154431008	18.100487677836245	0.010380143590364828
0.45569305831093104	0.3445285416096223	6.996669067038764	20.30795194601478	22.80350850198276	21.213203435596427	11.180339887498949	23.874672772626646	562.25	9.254192730310898	0.6235358520043783	528.334540747269	0.9396790409022125	580.0	4.865165781657556	8.49877561462459	24556.50454924567	4.198343494047892	1.850864996259645	3.9356627422817128	11.664873876100668	1.1113511903598077	6.354927292204095	6.049006438733746	4.597600226136445	7.067273649964223	0.7857381684282153	6.506827256580221	1.0839347330618143	24556.50454924567	0.06511890606420928	1.9537000577748282	100.07712538932817	33547.39791985325	871.6832535682448	99.12269888740639	37.32191739824321	0.4581634747253233	4.68738281772293	3.6411247085267697	14.738414902483317	0.2953502065344499	0.20387262727989108	0.9612856525728366	0.8713624915999081	-0.16737780426609367	0.8736640002194107	0.20990498862818557	9.197871601713816	0.005065470183004716
0.42344102341965706	0.18736189918751842	2.900533192573391	15.480912635660438	15.297058540778355	14.035668847618199	8.06225774829855	16.61324772583615	134.125	6.555253489914357	0.6146324412703932	206.16192871264673	1.5370880053133027	148.0	6.908712916035763	12.523010185378826	13355.9760781776	4.608256155312468	2.9165448877330746	3.52995609010023	16.464552902204495	1.765112939109806	9.230275858673377	8.742415089414376	6.601154723821404	9.863398178383092	1.2391283299506768	9.499635867195547	1.0718593929243212	13355.9760781776	0.04957998539079621	5.045089182099546	206.34383884045684	145231.2570748176	2389.606277686683	221.3720258888996	157.9907663717452	0.1737527814083567	10.056953235291918	4.342211285544417	52.553323741288395	0.1866485325455285	0.10958464631675807	0.9204089411752661	0.8161942862162722	-0.5222810137795453	0.9960040262243772	0.1051674723065214	13.790393447826501	0.00850549853502607
0.6864894305907271	0.4186263324286709	5.074526526448544	12.121852194553922	14.035668847618199	14.560219778561036	8.54400374531753	14.560219778561036	321.25	8.321523410744277	0.7606448285866386	298.2160167571567	0.9282988848471804	332.0	14.767059260305732	27.521527970989567	168503.3781660902	5.914607062143571	8.265214899035595	1.940057468157549	34.169559370524254	4.1624536749049295	22.001461827049315	22.467088962804	13.43334207155325	20.736217298971006	3.2823982590694905	22.52865499050031	-0.1614281998411626	168503.3781660902	0.018525910872405283	23.475973153886446	1709.1400013932564	1680718.4223411647	-9410.551026726574	840.2184925350634	503.2421160450509	0.25640162834398617	17.3161295439891	5.27294743449948	190.25291518560712	0.13728921568081115	0.0728371575375752	0.9406443923136221	0.8441762925465882	-0.5117310535553765	0.9986812653821662	0.0747854817958474	40.30472960812158	0.002620853672839816
0.19914256347220985	0.11687228207584877	3.0138004014329103	25.787127177656963	21.587033144922902	18.027756377319946	5.0	23.874672772626646	154.70833333333334	5.135314610742499	0.5720546763213585	243.62530136992535	1.5747393570908181	169.0	5.691265129316078	9.880765954340298	10251.735608090334	4.346648584197124	2.1796298952349353	3.9814592581740538	13.730126834095788	1.3375271042781103	7.60738145760718	7.29640968677798	5.469326436709026	8.260800397386763	0.9593781840532328	7.7885272962429495	1.0162986868408335	10251.735608090334	0.060186968243408835	2.788904802775947	146.96235634919174	43958.00418596636	853.4496814383913	116.25834946156297	95.10285770974221	0.11345027596410148	7.569497173184394	4.0662286442581115	35.21181044708995	0.2205797848469434	0.13411620923840054	0.9342864975572174	0.8338012646109012	-0.4421540992374948	0.989837020330024	0.13273066127120875	11.899113434078185	0.008303057637292112
0.5147284157857895	0.4613856189029779	4.36008629534357	9.449983087271793	9.219544457292887	10.44030650891055	7.0710678118654755	10.862780491200215	100.41666666666667	4.864174823713914	0.6977990475197992	149.72383852511507	1.4910257778434695	109.0	4.095355738284632	6.069461933499361	2880.4238956192203	3.5219831857365014	1.0932785008222936	7.471303549605124	9.60314505589751	0.7414283266171718	5.040640653003966	4.771307983651278	3.9792965649454985	5.623848490952012	0.4577096429568586	5.140613513896849	1.887890959340161	2880.4238956192203	0.10765087113879304	1.0178491065426523	46.68685109711433	12022.107563712267	485.25200389708357	51.05517926097919	29.399934755029463	0.2698955559848438	3.9513002767890035	3.2468841458141102	13.392801971913872	0.3380619209862411	0.24768393829073343	0.9577298204644952	0.87161388105754	-0.3385060294085781	0.9536396843279125	0.2346707120866705	6.420400111897087	0.01795017025994784
0.6380531993670956	0.4222727127322003	6.263650624103454	14.833188210472358	15.811388300841896	15.524174696260024	10.295630140987	16.09347693943108	527.0833333333334	9.464363194506172	0.7176657384198183	439.69153065212754	0.8341973704071984	539.0	3.897064847533528	6.741997322748153	14291.836566742792	3.84676505051161	1.225370880851619	4.27121926457596	9.066705604382946	0.8525990206997051	5.0266650638132795	4.7111972980234285	3.6911314152878423	5.375574189095104	0.5446032839174035	5.149317112846209	1.3118259450374417	14291.836566742792	0.08698510606806394	1.2481050648898608	65.57771136505858	16495.249779381506	614.003512490808	65.83963593088271	21.587675048002968	0.509138485638606	3.2528306447108526	3.161061712959483	10.548356653281482	0.381207127586375	0.2989855432448315	0.9659444234623378	0.8878246569031008	-0.17806138377827616	0.8628843724621397	0.3022199325776565	7.381632695725293	0.010387603549004159
0.3988338550811888	0.2175034340857576	4.359792496517252	20.044706488626133	21.37755832643195	17.029386365926403	9.486832980505138	22.045407685048602	381.8333333333333	7.994507562829681	0.6168685911287655	412.6108959681579	1.0806047035394795	400.0	4.096064743183133	8.078407290987583	14085.544965667483	4.259208116778202	2.166687291600722	2.3822448635585993	9.377891242665974	1.2074592594298357	5.756284397457805	5.467798007477843	3.8389922182460507	5.538899024419924	0.9096947217620981	5.934126929394813	0.634892778511648	14085.544965667483	0.059149999999999994	2.0790523497525464	108.89982895164364	17731.681840255747	263.8731920794432	86.56079785916509	55.05482625038457	0.23636328932592215	5.941492357554556	3.823253739825794	17.761562872045616	0.24853951611621014	0.15767533285636753	0.9171006666329878	0.812294982151304	-0.19555551143056857	0.9013945371963131	0.1633380137942528	10.04777932755129	0.004983057876495108
0.8506899531305239	0.5345794463795277	5.132495599895588	9.600996885787008	10.295630140987	11.40175425099138	10.198039027185569	11.575836902790225	225.95833333333334	8.167471590776456	0.7241093376705402	247.7605853458222	1.0964879307209539	236.0	4.8384795676109835	9.710495370009015	11847.98185800587	4.481620627351044	2.9837840854224247	2.2515715861597982	11.361251572842653	1.512384030374761	6.859984128052845	6.435477120875367	4.622937810458358	6.738313762384295	1.1694747158728909	7.08542962407023	0.6032704365312779	11847.98185800587	0.051386095949439825	3.143930720515055	166.32056562659307	48819.4352080509	538.5630131100924	150.7187622795007	60.91546691140555	0.43180730706788306	6.240779424693754	3.902226936152331	20.01128591887231	0.24139256813830107	0.15035265839650763	0.9351812516134805	0.8320548794665719	-0.3299652235388169	0.9752470563205935	0.1490354162136504	11.989868370191367	0.005426831402498682
0.5129095151736229	0.36755522603058277	2.943729955059802	8.00894599391403	8.246211251235321	8.246211251235321	5.0	8.48528137423857	58.541666666666664	4.107864606790175	0.7562410282215651	96.4126331461836	1.6469061889739547	65.0	3.5151362727655626	6.914070153854692	1681.274063896372	3.8508071924012066	1.93244185408807	2.6245759000423394	8.145816300605421	1.1042329372944024	4.9132995992254465	4.431233440799894	3.4038363471297313	4.74197995347569	0.8229027548812039	5.085838655440709	0.8266712598198281	1681.274063896372	0.0778698224852071	1.7252418774260245	77.67746655130883	10471.954177997048	172.8604512486178	66.29123524944868	60.29547392103	0.05871845981898268	6.1103373948426345	3.5485991929915177	21.967825764006783	0.25066050671313866	0.16036090282827417	0.8901901081772017	0.7899607025377523	-0.5102925931462632	0.9898593499764421	0.16365494155465188	8.71489877044652	0.01917098310886522
0.48876554242455783	0.3941075440649217	8.128470776488944	20.62500680055476	19.1049731745428	19.4164878389476	15.264337522473747	21.2602916254693	605.8333333333334	10.080792636383341	0.5195462309748312	666.4415039215102	1.1000409968443083	632.0	5.012195562405527	7.896013570392832	25552.415577495056	3.9344325565124114	1.537658356650323	5.820893115082794	12.23749873589358	0.9988065364916849	6.220539727656186	5.798893888293167	4.863710580240101	7.373788155653479	0.652321106655067	6.358540501259944	1.620065652046248	25552.415577495056	0.08490726646370775	1.7359228028141678	78.85107682604247	49023.17253579405	1365.5962508252362	103.65217960462412	29.17561488851474	0.5661275287326698	3.9942377730886656	3.451657975570399	12.692898240938458	0.334277042854977	0.24769285017378348	0.9712908783679914	0.8914496805327795	-0.1844915805447011	0.8842878505188797	0.25726619182732613	7.757569003694146	0.007387062262508467
0.5019692852410701	0.3607430531827295	3.1348294193253103	8.689923178471867	9.219544457292887	9.219544457292887	5.385164807134504	9.433981132056603	77.375	4.362074526697331	0.7799460805391796	112.58658664101915	1.4550770486722993	84.0	5.888673349953419	11.243980647691656	6265.886600249312	4.4738805611345605	3.1061882891696424	2.437641169804065	13.610345608582389	1.815004778031235	8.365453885081486	7.800694632523948	5.59426590215134	8.016079706431048	1.3449831250632107	8.636775329844241	0.6734049875084214	6265.886600249312	0.05215419501133787	4.613069394781163	223.78871180608695	77160.09946367772	401.0625357302239	184.23228573631607	142.3309800214083	0.14020852910667472	9.74824703395743	4.034808317992002	44.30406656323412	0.16906275946647234	0.0869205745791274	0.8988964638018258	0.7910286382336177	-0.5995208934091653	0.9976369158607896	0.10283744753326779	14.600222489505247	0.012756352604133245
0.6992595670062317	0.5679040394102611	3.2531112545511065	5.728276308668791	7.0710678118654755	7.0	4.47213595499958	7.0710678118654755	48.791666666666664	4.005552011291794	0.8655127492963363	74.60611473839722	1.5290749391302592	54.0	8.620096776862491	16.391285211453614	7862.647101861867	4.604165919063133	4.323196639230597	2.688535262662935	19.322627922020903	2.503391791108572	11.686913182174088	10.696616682744931	8.014592762569038	11.308035159451865	1.8018365898673487	12.06667211622181	0.8643440327014531	7862.647101861867	0.04663923182441702	9.02063623273045	365.99135948513435	317980.3813020305	2409.5918950721916	365.73812394589817	300.00346925117384	0.10476959579474966	13.910590070846085	4.118482630913553	102.27420397772029	0.14714743501573022	0.07680867122900129	0.8928087881328579	0.7896518729851222	-0.742730103592276	0.9994407415218785	0.0838680927709652	18.689131636316628	0.018426415769120075
0.7694169530544749	0.5292022216735002	5.880384960538079	11.111791900537554	11.704699910719626	11.704699910719626	10.770329614269007	12.449899597988733	286.4583333333333	8.549601067086998	0.7287831378293891	288.35453281096517	1.006619459994642	298.0	1.8148433868942435	2.920429946803406	1688.1566294429203	2.7094203997781485	0.5369549537675873	2.605394298993235	3.4900338417371715	0.32764825202616704	2.3463172693046097	2.315310629077646	1.4491276862498026	2.040906155487369	0.23903233702064514	2.380116621587857	0.3067138268539445	1688.1566294429203	0.17048781586415024	0.15975040412175215	28.42384228931052	118.32052035013301	1.4624984401533376	6.76331826899367	4.011552557968963	0.26355128087762025	1.5696724125206591	2.1258435905153164	1.3876404406633571	0.5002557263811861	0.4374598655639582	0.9564278464602575	0.8626041168433788	-0.09318891719806163	0.5927224463111487	0.4319656358733615	5.2661875158026055	0.0328898194096892
0.3180115412031986	0.2439321605843791	6.224909266306051	25.519018285220245	26.1725046566048	26.1725046566048	9.486832980505138	26.77685567799177	854.0833333333334	8.115342334875496	0.6905443285726351	630.414305614691	0.7381180278443059	872.0	8.02394448178565	14.748676397144253	120280.76978439133	5.216429138835054	3.833682573065005	2.1657718428685566	17.749158605868093	2.112024411819215	11.475824847949106	11.652847374800682	7.009997262503329	10.739161343364763	1.60915660139143	11.7446439961703	0.08302286442249973	120280.76978439133	0.029027438767780495	6.2421066559729335	457.6444059687638	155855.90621289454	-70.43213038615858	245.39868422954717	115.89648129854275	0.3585265197378971	8.098437361732	4.404380589667257	48.27395848178643	0.22580634729701024	0.14333715350320425	0.9476855980285156	0.8560995716790557	-0.2075741562156543	0.9381640945251734	0.1544403455619008	20.618701958698452	0.001972914196675271
0.4107676360848671	0.30561686644150016	6.180725843210587	20.22377205543947	24.186773244895647	24.186773244895647	9.433981132056603	26.343879744638983	625.7916666666666	8.307271039932065	0.6902983399088869	512.5471377254785	0.8190379722625664	642.0	7.120201892464002	12.179116456224023	57599.33819802501	4.749669385807612	2.552925083686554	3.7895503093658673	16.951778833895816	1.5781043422196732	9.26026219693286	8.797940463996047	6.623564417823783	10.328214416072033	1.101179713957051	9.471990040325554	1.051436707636588	57599.33819802501	0.04384662415931522	3.9661393680827026	193.33844622482968	120307.56557387457	2264.2548634661516	188.67001693782157	78.19498738100616	0.41590853949131745	6.759959372413974	4.127656933375797	31.105828646844888	0.23438467300028873	0.14394835891010416	0.9615405298542553	0.8718661757448947	-0.20882138763975816	0.9304780685796261	0.1515235012230275	12.871846947733575	0.003023361725076677
0.6548290080525063	0.601453376329574	6.855403084170904	11.398062350246745	13.92838827718412	13.0	9.219544457292887	13.92838827718412	366.4166666666667	7.463781862532695	0.7882169000961269	314.16311559185795	0.8573930832618365	376.0	4.357732514430704	7.805557409013711	13100.513926230848	4.112877688994819	1.801729741682001	3.819424283337616	10.208603324668267	1.0805121911255282	5.743164146839226	5.34819392981043	4.13559660769081	6.073006716977457	0.7376991470122023	5.90269365264681	1.1743467711435225	13100.513926230848	0.07118605703938433	1.8578579394573926	93.34531343590243	30819.220874898958	869.0587528611363	98.47946626988406	31.969795312313256	0.5160237462297524	4.3213696147380425	3.492257337062023	12.449522383347237	0.3075716024648526	0.21582228872130788	0.9562489212306449	0.864420446609101	-0.21137641300242752	0.9127489928970256	0.22753489605140034	8.755844468127233	0.006353008152253778
0.5889827582347941	0.30708996812705275	4.566011702558329	14.86864494599585	16.0312195418814	16.278820596099706	11.40175425099138	16.278820596099706	357.875	8.757375511506467	0.6940242577621293	351.23440318529435	0.981444367964497	371.0	5.556127674426392	10.52540584746588	23393.70734333663	4.684297351814922	2.943361059190705	2.3288833562470925	12.759571657263798	1.5552469703353646	7.721851643553443	7.4317831106598895	5.1234588157059004	7.636112841557898	1.1870876172831553	7.9407691656166515	0.5604616214386553	23393.70734333663	0.04336643877914284	3.4288221365591616	205.10336814783574	59603.43818615444	565.6774171001819	164.21151684705814	59.943173980449615	0.4698413308078644	6.146700437341419	3.9175851180839256	20.754969533108028	0.2429496164267644	0.1511511893161235	0.94945225873124	0.8507411600385593	-0.2745628679912415	0.9622658108633296	0.15474398207119913	13.375891434382371	0.0037923369885791546
0.7982908202040249	0.479532831975679	3.5495852061944633	7.402173468644774	7.615773105863909	7.0710678118654755	7.615773105863909	8.602325267042627	91.58333333333333	5.909087129576909	0.7848441343785699	125.19250763341167	1.3669791552328845	98.0	4.420573093740935	8.417713853852979	3692.533660853996	3.949440545913132	1.6550306057289266	3.674643087947484	9.97155772128426	1.1076836201796958	5.96638237786278	5.680379986065176	4.2890074677896495	5.68255025349461	0.7382977137135373	6.138315315025241	1.1386153979289055	3692.533660853996	0.07434402332361516	2.0811962278019145	86.17666168318493	19576.73386248362	329.0621208821021	87.63039817316056	70.47992956467553	0.1294280992191605	6.584435524755639	3.7765940004182457	24.54280654421823	0.24873409182559764	0.16105884014908442	0.8995832449033855	0.8000879274137157	-0.4375318097642872	0.9847405434031951	0.15111415588892485	9.038181835535479	0.013434629089366027
0.6245417600812023	0.36727858040709943	7.254882170212084	19.753077247713758	25.179356624028344	25.019992006393608	14.560219778561036	25.337718918639855	1098.7916666666667	12.336621631307104	0.6664228390576179	772.700435049233	0.7032274256259372	1116.0	6.004639781992413	10.614329200480194	71782.44990006069	4.522279463443767	2.193516869381525	3.7037384584916624	14.28218903490087	1.4244461456279693	7.814917881522091	7.271249586567356	5.679418465864142	8.602770569036728	0.9734594242157023	8.020049355628744	1.1597455137981834	71782.44990006069	0.053726506596780604	3.2482501717873173	152.40596997978207	95249.74636466007	2147.8374357692574	175.54715295919817	46.759174043440865	0.5825636413008259	5.042578131724652	3.7772734087110895	20.263673917338387	0.29938340652101475	0.21270100120003432	0.9682284767279561	0.887032207513922	-0.16392551160763016	0.8762170223202875	0.2197316462117867	10.961623768631771	0.004063559896332664
0.8729877843839565	0.5342144470392377	4.304389176031286	8.057418139639214	9.486832980505138	8.06225774829855	8.602325267042627	9.899494936611665	154.79166666666666	7.034027609578738	0.8016111104915268	173.9210361521568	1.123581391023355	162.0	5.293981998836351	9.982620855211092	9477.56315029343	4.536284900397729	2.8895032178206765	2.31995267707408	12.471366386535477	1.5158301862392056	7.437677488596686	7.219407478472499	4.9741027823737936	7.497263604161684	1.1608778980623025	7.648756515694509	0.5304900159350474	9477.56315029343	0.048468221307727474	3.184429812001305	186.6251041284163	40708.801693358444	348.2891639945104	131.4189823819076	82.78420422907578	0.23804449987136106	7.330927889000033	4.005781238939222	26.59104270210312	0.20930997850151944	0.11928476162321736	0.9292172612059642	0.8236311052746856	-0.41303910376975617	0.9883954215521781	0.1280083181769292	13.205489697727312	0.006736490131446175
0.3844102059060034	0.23046308536088425	4.929097892892875	21.387797899062036	23.0	23.021728866442675	9.848857801796104	23.53720459187964	554.4583333333334	8.221687794254425	0.6733404603258012	484.72492975561295	0.874231480734554	569.0	5.527329204442605	9.921779611469363	33972.37926609047	4.5775183142160145	2.4581835666065777	2.6718364140483564	12.95362338120746	1.36800626492628	7.547671779125729	7.329427604452946	5.118070634624162	7.835552746583299	1.012919441002389	7.7269277022273855	0.5848430047978289	33972.37926609047	0.046654785474470356	2.738062430038051	159.37680929489454	38226.13143040354	574.262540381039	120.39824404851382	56.071874894836114	0.36829143001236847	5.805043688853913	3.9090004980448176	21.01950487518959	0.26044278447933383	0.17025236566470037	0.9529958186632435	0.8585218552796079	-0.18381721970088277	0.9007618807652334	0.1744694654596689	11.968498515926193	0.0035193520284376462
0.6546207207853009	0.5105364844633689	3.1333272221590103	6.1373228310068555	7.280109889280518	6.324555320336759	4.47213595499958	7.3484692283495345	51.916666666666664	4.017618695325791	0.8620354480481819	78.07228072664053	1.5037999497908288	57.0	5.355160321675011	10.429053345890292	3153.520525431831	4.04513178193711	2.4784835856653737	2.6103828051268905	11.682291001698058	1.5779572032491964	7.190786103660952	6.398658951897873	5.120669490321229	6.561621511376829	1.1440789947534507	7.438072431672339	0.9278896313340875	3153.520525431831	0.08033240997229915	3.6175167102006047	136.1584249346678	48969.62222407191	650.8230456170518	142.39567277172335	131.18540235902216	0.04713142048404736	9.12154985145567	3.826679805719422	46.02865788124275	0.19615269738766944	0.11428488954956205	0.8722156058233919	0.7737968161369554	-0.6354881843874056	0.9974522967573675	0.12078341316555409	11.539317723739972	0.01991988452235841
0.4878805443537582	0.26964625532768804	3.5055274571739408	13.000467790341991	14.035668847618199	14.142135623730951	7.615773105863909	14.177446878757825	180.45833333333334	6.342675302405551	0.7166155681457653	215.50094571694353	1.1941867229754433	190.0	4.548927930689057	9.003593299904855	8199.280873303202	4.279043535873439	2.523010089412753	2.286771347607591	10.152442214041388	1.3869199716925436	6.358364356479883	5.897884877081751	4.304517223092963	5.8479249909484246	1.0652101435083337	6.5691787812093025	0.6886467616603116	8199.280873303202	0.05889196675900276	2.7253125697367024	126.99695963193709	29650.337952473732	410.8398124360326	115.02027291340195	76.18787021624028	0.21493165682451137	6.923222881062866	3.9412010726323863	25.421740398884804	0.2345729468952814	0.1495849404960185	0.8994076230747894	0.7978479893509912	-0.3397753649747835	0.9742270305808448	0.163168022586923	10.823523409002577	0.007112284255173685
0.4577551397263072	0.2496656398899965	2.348040996880247	9.40474227016101	10.198039027185569	9.055385138137417	5.0990195135927845	10.246950765959598	57.375	4.305069111967461	0.7121148582121509	101.02197996249313	1.7607316769061985	64.0	3.939759384699562	7.023149602522582	2038.8670955003454	3.873485055808155	2.2305274073375516	3.528544867175275	9.7220680335918	1.1151081808301915	5.478985631455318	5.2361275836679315	3.8305560506697165	5.891511982922083	0.8249836718900505	5.64422699465506	0.8779783548253496	2038.8670955003454	0.078125	1.8380148174990718	84.11307807435317	14802.43297835411	275.5258409339122	77.36922309349004	45.330782817419575	0.26603413545784366	5.305190067719366	3.3295233774630577	16.218059231030708	0.2764798596809283	0.18760751215557006	0.9345700293738154	0.8343313029576916	-0.562466646744915	0.9930629960627646	0.19050170722647636	8.686591770182384	0.023210434258220638
0.38574424048694056	0.2790812534786524	2.5027773115292606	8.967916262138704	10.04987562112089	10.04987562112089	4.47213595499958	10.099504938362077	46.458333333333336	3.4593220472891772	0.7281704144192729	85.82757566641574	1.8474097004430292	53.0	3.0924752481141202	5.709597486644574	1008.3026611241692	3.537924978411991	1.7237394819901857	3.216984287500592	7.320904639970793	0.8999307537191639	4.2252754636710375	3.8857395246946758	2.9875399638994247	4.333364676071369	0.6604636347303544	4.3617173810067955	0.9145523679263537	1008.3026611241692	0.10430758276966892	1.1716257678762814	57.71239632783572	4750.019701699902	137.3212512250477	42.37560680986443	45.65314258863701	-0.03492461618047317	5.4087461083774	3.0837589551485767	15.219059913921596	0.2582352367782279	0.16665148923610199	0.9035398261782492	0.7983417517944567	-0.5459916235630712	0.9885213497681197	0.18955684513003135	7.636226311214015	0.02903951604460407
0.6301906102422972	0.2315946052576047	2.485348002206181	10.731458962274647	10.04987562112089	10.04987562112089	7.211102550927978	12.36931687685298	58.625	6.762864672226028	0.5903913156443662	123.61354680805371	2.108546640649104	69.0	8.560919551606073	16.517564818641134	9635.989263544143	4.615255435913559	3.6750064900811363	3.0545346793767805	19.230583379262985	2.3759434203012155	11.44099956474136	10.577699020682795	8.277488025657144	10.95309535360584	1.7204927462233186	11.817445507055828	1.0367656350307513	9635.989263544143	0.05145977735769796	8.755547271821962	275.0008395049668	239368.62698829873	1574.8733249051952	318.34325722855976	376.5200635490745	-0.06915060827517414	15.943632102647795	3.856623074465911	104.1936718699195	0.13273862269888223	0.06916014758915608	0.8618271034248758	0.7583940753888871	-0.766628566860574	0.9994558239690371	0.06017760031607962	16.949905310034218	0.022573696360609335
0.6432595120314009	0.40899166832613826	5.9048505482539175	14.437581509717381	16.1245154965971	16.492422502470642	10.295630140987	17.578395831246947	498.625	9.287111636854378	0.7324344583069149	415.17518640020836	0.8326401331666249	512.0	6.052891694067123	10.773081875718223	35634.6452127787	4.659092589760633	2.6654241079694234	2.9761706155940266	14.009273260159695	1.5146828631699711	8.13453950372852	7.790469941275528	5.554566091684545	8.45470716847515	1.1154563989328592	8.342596504159145	0.7721573333554097	35634.6452127787	0.04529571533203125	3.428183493488558	189.57489732517348	82878.23888854728	1394.7607728357361	172.50955356382352	54.06819936316289	0.5270392529067264	5.614505947500421	3.8662118302700486	21.27025051943145	0.269466089638769	0.1798691365083863	0.9614971192967812	0.8723802659876022	-0.23232045821168346	0.9420924759966058	0.1853798280952891	12.645623771826175	0.0036511444246220878
0.36754064958018323	0.3334027445428065	9.495561266266979	28.480753148232758	31.25699921617557	31.144823004794873	13.152946437965905	31.71750305430741	1768.9166666666667	10.467834512634315	0.6681196976190623	1058.6882617310075	0.5984952720955429	1787.0	3.522516565955102	6.244323401324791	44284.78106964357	4.014776607582346	1.6479765547601195	2.5288972558909038	8.133029733144364	0.8779693440771617	4.86522305031994	4.815269014807482	3.166639604106112	4.966390129038252	0.6609684918258627	4.978115569376881	0.40427639727808434	44284.78106964357	0.06759162502047211	1.1112392927080463	85.88373392321327	7248.216575904612	121.64074978043075	51.92966214954826	16.48484643133248	0.5204052388612616	3.1317967666945163	3.111071656752166	6.310360661706275	0.3670441445311811	0.2787593964680207	0.966587791457093	0.8793663241228855	-0.09725062683080193	0.7022843638753404	0.2778950758704211	8.775211724939165	0.00629502242428688
0.6920449610827824	0.4858574081835309	4.559996126500252	9.385461762430777	8.06225774829855	9.486832980505138	9.219544457292887	11.357816691600547	176.375	6.4951615201253485	0.7838996861917337	194.0208122576861	1.1000471283213953	184.0	2.6056106616160224	4.570001326702044	2325.192358258746	3.428004618223232	1.194833939936462	3.5490730044510133	6.185319886639113	0.6538425957559655	3.463771533565454	3.2421742682185064	2.456965356858607	3.728354529780506	0.4722443672038573	3.5548438770973703	0.9789550929251355	2325.192358258746	0.11088137996219283	0.6392017537982865	42.92845969376003	2840.773710629352	120.02560440536126	30.491851944698798	15.582661467059598	0.3319418794381892	3.140168533205881	3.0040936347584366	5.4305880200885355	0.35270200099273796	0.26100523832223277	0.9477433181364767	0.8480684200730629	-0.19389986228031938	0.8646441510968395	0.2777364894074554	6.258473901015586	0.013838935171240739
0.6965512838736148	0.4327359679628101	2.9826043807826927	6.89243465206715	6.324555320336759	7.615773105863909	7.0710678118654755	7.615773105863909	67.08333333333333	4.800934205912364	0.8391677435606015	95.14334853850602	1.4182859409466737	73.0	6.662008691665672	13.207332415849804	7280.6622176026995	4.711558764383637	4.064003753608726	2.3222669729456733	15.706743846168258	2.0396545977639526	9.686218471180268	9.496650600758525	6.418044941327186	9.288698904841073	1.513364864134112	9.98674616035022	0.47342330523896475	7280.6622176026995	0.0425971101519985	5.91227059983602	293.5865165619797	109664.58215944594	-44.0448804487667	218.61849002632445	183.56224255678364	0.0965598884061967	11.051519615972442	4.073519799755565	57.631280396711844	0.16144715394825962	0.08618904011399338	0.9016001915419782	0.7934461907628634	-0.67965018318176	0.9991047859990717	0.09959460284477939	16.869959454313957	0.013734987879399196
0.49021922470821616	0.3731774230817946	4.926786592524527	13.202263287628345	14.560219778561036	14.035668847618199	7.615773105863909	14.594519519326424	284.0833333333333	6.472003273254912	0.7918665740980106	263.9141140749815	0.9290024549427335	294.0	8.482396231062738	17.54458481798853	52420.91859179079	5.34100003363211	5.89097392318085	1.6815097866594373	18.852342574615083	2.9083289494702047	12.941612087328723	13.16795030652073	7.96278647684387	10.889556097771212	2.3917098532702448	13.352993828717386	0.05659404347612973	52420.91859179079	0.02677125271877458	10.817120770871702	672.4989944379574	369888.97822493844	-1578.3801112840597	424.86220980424486	230.8106353098958	0.3007293697799496	12.026027108178296	4.714269003092839	76.8839958874731	0.16380854825568864	0.08827062044318643	0.9110726243412043	0.808708568006592	-0.432749411240905	0.9949365446938039	0.08917130910677654	24.97013254366904	0.00334517706535688
0.546039543805526	0.3428496393674108	3.5014915924933687	10.21290732273758	11.045361017187261	11.045361017187261	6.324555320336759	11.224972160321824	121.95833333333333	5.576651255435744	0.7599201109898436	156.50342280143175	1.2832532105344592	130.0	3.196651408446968	6.156705397449975	2774.4681545900025	3.834226240855104	1.9861791378143376	2.389000569477639	7.463503656808539	1.0132286538694066	4.467425968364529	4.0934858422954505	3.0220223170060048	4.441481339802534	0.7915158347319741	4.619747041518118	0.6839990493228784	2774.4681545900025	0.0821301775147929	1.3841679447976476	64.33027345018186	7584.48562583931	114.1756560388321	57.467323000284566	40.842573217477806	0.184747447020786	5.090587539353816	3.476230326342138	13.257614168334335	0.2810618390527549	0.19220132356429195	0.9030897501427947	0.8002268814710207	-0.34133118553940595	0.9652020030611592	0.19527657885241198	7.753202938092599	0.011907342452559234
0.860435969009229	0.5588701492049345	5.7375030164287235	10.266254199819167	11.661903789690601	10.63014581273465	10.198039027185569	11.874342087037917	306.125	8.833454380516471	0.7503709459201673	292.73454788265207	0.9562582209314889	315.0	3.1450820290755783	5.43114958472222	5723.418635444848	3.712277262014665	1.3004299428459891	3.0165556725857345	7.160321078521661	0.7589017211930248	4.159333329504989	3.933395696152827	2.826351061108171	4.33397001741349	0.539696164569073	4.262579379866865	0.8501977577842257	5723.418635444848	0.08875787351977828	0.8695292237351309	54.016475351942454	4105.229953596143	126.5633029405582	39.01557749425276	21.089279173281064	0.306780210329133	3.601268415521455	3.2308543574193656	7.611987884150715	0.33924084249803244	0.248967843037282	0.9447832434958864	0.8467329872724654	-0.1545872065656192	0.8284840793221828	0.2503531789394365	7.036810221880813	0.009246648681841035
0.721545994218089	0.33965230054266254	5.248976042692094	15.453968762483882	19.4164878389476	17.11724276862369	11.704699910719626	19.44222209522358	499.9166666666667	11.150749255341722	0.6720555630644494	453.25647961269453	0.9066640699037063	515.0	4.197537885256119	7.9860702198226585	18727.18272605433	4.294318237610293	2.2283889064565576	2.319068154989775	9.833449612364834	1.1701847967928045	5.868561418713608	5.62013131975769	3.9137525604239087	5.9196970519409255	0.8919166945109271	6.030212401233392	0.5146758244071494	18727.18272605433	0.05700443020077293	1.9234484787751043	119.07596639785855	18591.490999537764	299.84302014531346	86.84090349829324	39.67077847714158	0.3796344292150901	4.974932566336711	3.637525645523631	13.522038631115567	0.27814699182703484	0.18516306296802373	0.9459375186103979	0.8468441889430234	-0.16621244167201193	0.8694733595922272	0.19079661040747858	10.354838555822338	0.004648371792285306
0.4698096678107957	0.3351842835973177	3.234122811927241	9.648790143790388	11.0	11.045361017187261	5.0	11.090536506409418	95.125	4.533094892230242	0.7944444271754282	126.8480264676576	1.3334877946665713	102.0	6.2285358609638095	11.984015272082798	8335.24059922475	4.565308892446112	3.344331964960918	2.3567741065697723	13.664236205134715	1.7666030575042666	8.783455694021024	8.574080270620666	5.9036502803429896	7.760585924791726	1.2939452894990633	9.039803376757634	0.5979527116840863	8335.24059922475	0.04940407535563244	4.568951161608364	239.50530143057156	84090.44348588896	492.7315740366991	188.19613554341336	137.16869248297633	0.1764248188208041	9.47216431313139	4.109864321341185	41.196618923534906	0.18224809422411042	0.09974131176558493	0.8976764559843734	0.791795898332109	-0.5663655129277764	0.9970990698873294	0.09972303174720383	15.05396701145369	0.010453832739270212
0.4426805944854853	0.2987740999278187	4.349053285621251	14.556326290237154	13.416407864998739	8.94427190999916	10.04987562112089	15.297058540778355	195.70833333333334	6.443803175686882	0.6448890778070824	252.77763635871216	1.2916038476919505	206.0	2.248959906173136	3.3614382862274246	1642.0074772536766	2.8879554063287993	0.5690748333581785	4.23562589700084	4.44037313420838	0.3780622695646618	2.7792598854756494	2.6991561576688037	1.8770929035115649	2.5632802306968148	0.24112055630223872	2.8232800222003682	0.9868816215506357	1642.0074772536766	0.16325761146196627	0.24662457274159175	27.312887491619104	502.84387937585376	33.11702215277297	11.374420904030156	6.4998026633801	0.276551760691066	1.960393611137217	2.4569234323823883	2.533573269300712	0.4591279535214276	0.3862509697308992	0.9539439356613807	0.8609867780867699	-0.1342469838419425	0.735447627729257	0.3800538600486869	5.1074077456112	0.028303827913069173
0.7986223424695406	0.5567765394635575	5.2709696128615615	9.466939138527694	10.295630140987	10.198039027185569	9.433981132056603	11.916375287812984	206.125	7.560509110827562	0.7365173731213666	229.1157306591451	1.1115378079279326	215.0	14.840120157425726	27.65266435842652	97286.28363334684	5.827848432498794	7.4077671450822535	2.390214064212396	33.82869322864704	4.001350096992735	20.726135573288875	20.14866569756331	13.768227271270918	20.060465957376124	3.012133438814559	21.271914405635496	0.533749729065716	97286.28363334684	0.02031368307193077	22.921646678332266	1164.0393501650408	2211923.000744638	8749.300799941735	945.0291105692794	542.5643230579124	0.27260083526267176	18.252124576186365	5.207166191676725	201.29868181456703	0.11800286733179768	0.05419218804253621	0.9331104517668319	0.8317775579553024	-0.6265613546639168	0.9996621572237641	0.05766107617196241	32.60695520810492	0.003918151859699028
0.4995132011830252	0.29988959112647706	2.31504173924795	7.719646855871004	8.246211251235321	8.246211251235321	4.47213595499958	8.246211251235321	45.75	3.8560655129786015	0.7711789184945715	80.21514530823052	1.7533365094695195	51.0	3.2352609666187244	5.984795291834424	1032.5912648097597	3.774956715830961	1.3880184699489586	2.994744700425286	7.1270242787029225	0.8793270879093193	4.36365253543699	4.169146912667271	2.9789643397660828	4.148059938936839	0.6120585487891386	4.499654158409222	0.9122034777650957	1032.5912648097597	0.08189158016147635	1.2054240952637347	63.23841648542937	4902.636340832427	82.27069299580407	43.2945740448742	45.893682381105265	-0.02916476104597607	5.447760804796866	3.289018192115601	14.929531566426114	0.259230154156055	0.1706842793377977	0.8927699147225413	0.7893811312820134	-0.5854407602623297	0.9935881310041348	0.20668771212799067	7.967402287155694	0.02653571184092355
0.5429737847897601	0.22924792150657464	3.0621249879575747	13.357263908147386	13.341664064126334	13.038404810405298	8.54400374531753	14.45683229480096	139.29166666666666	7.252644138642449	0.6203237646358816	209.48316574619454	1.5039174328174303	150.0	7.042310767901599	13.451599234701392	13817.077424974494	4.52531579974484	3.1295352783939334	3.522945205304087	16.06799429846244	1.954113063735506	9.284764277788502	8.386023658349556	6.753962342437174	9.314031956025268	1.3405669414393018	9.597596027122101	1.2059532266055208	13817.077424974494	0.0552	5.907001805732503	189.0875685511429	241270.5825286865	3891.9419949092044	266.68774487514816	189.00855332353464	0.1788333592906208	10.469626177098636	4.40871365176471	74.42535347758681	0.20711287945628748	0.1341026682487004	0.9032235256205131	0.8083317808857995	-0.5021381417303992	0.9948393912116029	0.13384252319083323	13.014444740820466	0.008787169149316033
0.8261371403931446	0.48224105230745334	4.809188179956903	9.972581465110938	9.486832980505138	9.848857801796104	10.770329614269007	11.180339887498949	198.91666666666666	8.238719933924425	0.7123644039325973	231.32861784826548	1.1629423603599438	209.0	6.292335405315859	11.932247498740372	17022.400473108668	4.7553122439518924	3.244653266733237	2.6073658876082506	14.608313922016087	1.8400304123731714	8.755807285157555	8.119012971337058	5.975793545695	8.632520376321088	1.3898220811341513	9.02479319518353	0.7223683365526303	17022.400473108668	0.044069503903298925	4.78273100101282	257.4293989713639	130544.86289632897	1594.3844327616973	234.36394845258903	105.63133208690049	0.3872824690174607	8.330379881208518	4.231665285454317	33.716513243924155	0.19930701049799257	0.11474449009409939	0.9318060784993947	0.8262924782941597	-0.4287696842057097	0.9922308552965966	0.11360010080030544	15.000734623332558	0.005291341519327603
0.9649220106409583	0.7111418215058901	4.011912287445637	5.64150801727586	6.324555320336759	7.211102550927978	6.324555320336759	7.280109889280518	74.125	5.443615259076908	0.8172167101849462	104.42152313155802	1.4087220658557573	80.0	6.436273139739	11.703046734449083	6640.68655189383	4.431198332810086	3.422101205868959	2.9099483446938668	15.380998921826913	1.755640298962523	8.863327473866814	8.293651603397628	6.171207751937701	9.209791169889211	1.298458891590972	9.110904559848757	0.7867876496473241	6640.68655189383	0.0565625	4.450007989670583	207.74993136422458	77135.32505747018	934.9539998803097	168.02842954479334	132.08830453743056	0.123737448732894	9.212122527001034	4.156495059388757	44.66476343287364	0.19695689880734538	0.11588890295522468	0.9254472394444891	0.8209010464811436	-0.5843833890646385	0.9970854722944872	0.09718315495896146	14.090410290497674	0.013704579635453426
0.5046148466062239	0.296938765377865	5.7213181793618375	19.26767012747985	23.021728866442675	25.298221281347036	11.180339887498949	25.298221281347036	518.0416666666666	9.722752405837568	0.6504919233690879	479.53319629002976	0.9256653029004034	537.0	6.226550417952825	11.761700100692813	43539.139483040504	4.835471655776221	3.396043451667767	2.297321328850624	14.549081316082422	1.80012546130335	8.75253576412373	8.465087932296754	5.803837586633301	8.745243729449122	1.3940080984601644	9.004358502162004	0.5076948618290754	43539.139483040504	0.038988240760969455	4.471589733192202	242.51183558836968	87068.53722242951	681.4108258203597	191.41783495627618	92.53474335741255	0.3548326926108144	7.690684425519776	4.207385538856418	30.402533905057016	0.21301887944588405	0.12631066083801545	0.9395556705958228	0.8375045331532583	-0.23611891721656258	0.9489755134985247	0.1259981119974794	14.754158170453065	0.0028108955004487735
0.47302945205219743	0.3009910902898017	3.8854765235706763	12.908941988381262	14.142135623730951	14.142135623730951	7.211102550927978	14.2828568570857	201.91666666666666	6.106309755337592	0.7485394499531421	222.35703593101812	1.1012317091094583	211.0	4.530676985879337	9.04090916045674	9275.611122809354	4.3746923140715035	2.4790053738765376	2.2421299440029605	10.421408807617793	1.3925168741523029	6.422644674151063	6.00212897719974	4.337713505817855	6.083695301799938	1.0798790836982166	6.630252053142172	0.6133310520839674	9275.611122809354	0.05469329080658566	2.709877677794987	135.4610804598594	29550.768140308806	320.7472738537562	115.26237388967841	69.80375825826465	0.2562847231115527	6.694732137130702	3.9140295652368775	22.314321220256353	0.23551448336816067	0.14863861110537122	0.9117117098414389	0.8074040314842037	-0.32944517753068747	0.9729822346747118	0.15441541487898827	11.133708531112301	0.00616392028588074
0.7609941808053656	0.4983034024526941	3.79143345655151	7.608684664583332	6.324555320336759	8.602325267042627	7.615773105863909	8.831760866327848	101.33333333333333	5.790164753330941	0.780834993442469	134.61488222330019	1.3284363377299362	110.0	8.328366646181678	16.2098717944154	16206.231540342085	5.098570146268776	4.087418088170153	2.455527486161161	18.877161763609205	2.304830938028263	11.812072968984697	11.530000137150221	7.704157740581	11.173004023028206	1.696628138869226	12.137931357503778	0.5242331799132286	16206.231540342085	0.03239669421487603	7.8043098148545775	456.47236903960004	209744.92139946978	674.1710141496621	301.106942564336	234.50558346153764	0.1373530425700749	12.533690330838542	4.4809868969775986	72.17102275116764	0.15092887747391584	0.07912560483200365	0.911185663124471	0.8029487787693649	-0.6456462886909691	0.9992665615679611	0.08494928226240642	20.967560874437716	0.008725654297983085
0.6420732446381578	0.4643394730743451	7.492649186825723	16.136145258592048	17.46424919657298	15.811388300841896	12.206555615733702	19.924858845171276	696.125	10.360587142136822	0.6714869916247828	565.6806735747451	0.8126136449269099	712.0	4.792031184828093	8.327556336008548	30845.23759875781	4.299478938488355	2.0361551374594997	3.3127994909768685	11.462393301769682	1.148482837129022	6.430946619097659	6.228741892124917	4.473478814481806	6.988914487287876	0.8483417882612432	6.581942184462248	0.7721443211052141	30845.23759875781	0.058026133064007064	1.9648885019200515	120.05470740605021	24365.566408740237	471.8460180862855	89.42791760692532	38.371157881366635	0.4024786027001474	4.682204564396849	3.650909734247207	15.745322367817156	0.29927427306087195	0.2083928558414245	0.9609101484798461	0.872001769464526	-0.1394532995438476	0.8333884446107239	0.2110234880903558	10.357003420821599	0.0043233827955871705
0.6162342859551447	0.40876779740589814	3.090000140286227	7.559304230655722	8.246211251235321	8.06225774829855	5.0	8.306623862918075	73.08333333333333	4.658302444895834	0.8246569246491303	102.50767404811444	1.4026135559605168	79.0	4.251140968629126	7.229079236660034	2654.0595619884048	3.9113066063345494	1.8634746585995519	4.199161360322775	9.954078172859404	1.0612059328802548	5.643729366689159	5.253911545007056	4.003445264024012	5.950632908835392	0.7652072683387416	5.796178970501263	1.1561916760350037	2654.0595619884048	0.07546867489184425	1.7440094936514692	76.87271228823093	15595.314720262893	351.50563381517793	73.73967880958246	64.11818915617324	0.10431013318682772	6.226440578102279	3.614917183084633	23.378974969358346	0.2454669776459684	0.1566639460850429	0.9151220398756647	0.813832822979961	-0.4726468894810417	0.9876957261312841	0.17762406298181352	8.62640017165273	0.015296675513631055
0.4688111321198274	0.31932409863607036	5.04557162448325	15.800785615725244	17.029386365926403	18.439088914585774	9.219544457292887	18.466185312619388	363.25	7.407584192890836	0.720356388127353	341.7751332386605	0.9408813027905313	375.0	5.864224060659762	10.157673643730755	24804.243950327087	4.546077508275377	2.391347245819995	3.1552243572574756	13.876822344692936	1.3554309293961209	7.955656756939356	7.911439729329975	5.496663430430467	8.38015891426247	0.9808502294800702	8.132936157022602	0.6588628570206053	24804.243950327087	0.04903111111111111	2.852176099970755	181.2819531472619	46536.81352818176	753.7873691565874	120.42082236645447	62.49404845282981	0.3231072427168012	6.090014567560631	3.9281797368235183	23.92512755460716	0.25394918400643907	0.164579461950823	0.9562777864319216	0.8632964276979932	-0.2508473380903016	0.9483587291556597	0.1680895813549883	12.913339088378374	0.004492685651628111
0.45650224589198923	0.26406569477644204	5.956659340452576	22.557490269591746	24.08318915758459	24.186773244895647	12.165525060596439	24.20743687382041	813.875	10.297544969755325	0.6500445300221803	648.5042429954214	0.7968106195612611	827.0	5.302571397856756	10.13959180788706	47020.48359524179	4.5446319017780565	2.7503272445017046	2.2493952860704036	12.397614664234855	1.5001643918998977	7.330794620254019	6.945594417779165	4.972699949558838	7.424914714676016	1.1659528829147803	7.540337602996338	0.5882429393009944	47020.48359524179	0.04834273733092177	3.1161414028152987	176.2262517770855	50912.53657299118	744.0857635642454	153.87143210492022	52.89616330814139	0.4930274284309358	5.559689502493338	3.837135362716831	19.974296877499278	0.26997636738356007	0.18029693546721906	0.9530321697323116	0.8605432732362799	-0.15703425293032766	0.8656543606220184	0.19255713577562059	12.285147861695283	0.003295311143037371
0.5220775470357596	0.35436827494486584	5.285626080102507	14.915630020562274	15.524174696260024	16.278820596099706	9.219544457292887	17.72004514666935	251.0	7.787115533628089	0.6207159031269106	310.00859372949344	1.2350939989222847	264.0	4.978629446896802	8.418107836282589	11435.997537252057	4.129945277765714	1.8319055612121353	4.184100526017092	11.558816048148007	1.112209485029908	6.426597110607407	6.0170594805706905	4.6833127374280075	6.875503310719999	0.7447522020804935	6.581654236557183	1.2302332900735091	11435.997537252057	0.06938705234159781	2.017022067523651	95.57760806004693	30413.339939717727	836.5183278569565	88.5484624590288	55.074631392393	0.23762996350375667	5.563712387688729	3.8013828426420013	23.298609609533816	0.2754164940306135	0.18484474515631621	0.946728018534561	0.853805876351534	-0.2576206781887351	0.9417904664101514	0.17921531316965167	9.33751918118475	0.007085714753459416
0.3879481751782588	0.3281055837794519	7.221448253475349	22.00952562370748	20.615528128088304	20.8806130178211	11.661903789690601	22.11334438749598	666.5833333333334	8.538555302256444	0.6064252409209698	608.5222871415166	0.9128975429051379	688.0	5.166362076078769	9.057587781383559	34744.98778252212	4.480942202284599	2.0372717302917565	2.5732008558400983	10.793029081192417	1.1922464662501666	6.956087790362512	6.755100083830002	4.365223809964155	6.427805271228262	0.8593314752913267	7.106436218697109	0.47784342937010427	34744.98778252212	0.050132673066522436	2.1142783831796432	178.7183344908966	29654.966417342876	417.77103468222	108.11989870743943	32.60517053616586	0.5410778527790849	4.481483839164544	3.549671904448453	11.792464977824011	0.2986156940174294	0.20582909957482765	0.9604259822346815	0.8676655966006972	-0.16801434798486528	0.8791593491971326	0.20644242943349378	12.641921064480588	0.003916003801519834
0.8458043202268827	0.5464199470515978	4.6507983409010105	8.511399274488493	9.486832980505138	10.0	8.06225774829855	10.198039027185569	175.0	7.198978277538322	0.7913621342571951	191.19104971769332	1.0925202841011046	183.0	3.0128306188383136	5.845187951565837	3407.0223862724174	3.8215880992184896	1.5178128303091576	2.779259995982024	6.87270635136871	0.86952078406481	4.183187271577184	3.9508730848442313	2.855522521642478	4.017183829726232	0.6233835998791564	4.314812703716731	0.8251112719663163	3407.0223862724174	0.08023530114365911	1.118552919069921	64.01272019786448	6984.519389774721	179.4696749844548	53.88303702162481	25.85197537378972	0.3628302157846501	4.098512544779881	3.2763590184971987	8.164483639279657	0.3019608359406924	0.2088098435593123	0.9263459580806435	0.821275471956606	-0.24495759425240296	0.9251926846628772	0.2354175354739042	7.545579002189578	0.009235732076010385
0.38593002881580507	0.22264538581671425	2.808098893636108	12.612427979746169	12.041594578792296	13.038404810405298	5.830951894845301	13.19090595827292	112.75	4.867514693660706	0.7205033347567003	156.64835175612734	1.389342365908003	121.0	3.7295149173209583	7.00023020340007	3416.422733368131	4.057760603554302	2.0747148055642537	2.300707374001957	8.173139179852855	1.1011388849994943	5.1518265325593875	4.803364665875455	3.438678102860424	4.734461076992432	0.8472243993231774	5.313652098404365	0.6476947623945695	3416.422733368131	0.06891605764633563	1.6935820012942382	89.46828129511294	9088.869265604913	88.9316383744903	62.201573060970546	55.991042625856906	0.052370512374868824	6.0913689383219	3.684508401536806	16.95931817585632	0.2439930321850747	0.15368362478956496	0.8929472050789994	0.787105892136305	-0.41015987531915804	0.9816481891286604	0.15167635017575287	9.36753577848567	0.0115110333417688
0.5017079965357377	0.3341405355409294	5.068741910414829	15.169491190912249	17.26267650163207	16.492422502470642	9.219544457292887	17.72004514666935	386.6666666666667	7.610655033859106	0.7424671805420132	345.698917511814	0.8940489245995189	399.0	3.1142409214504956	5.70736695722165	7426.446931821842	3.738808406591085	1.5264260748012841	2.623219311311173	7.17831509584996	0.828266030110328	4.198256027801853	3.9159386049682388	2.879073902427126	4.2992411934228345	0.6218954851740957	4.314237934089222	0.7720703038307571	7426.446931821842	0.08893788355600782	0.9872952769598456	60.255943267094466	5306.456563268539	159.10929280013158	48.080061961041096	18.295296084727802	0.45678417454545467	3.3326431650830943	3.0925048986391763	6.485031650322136	0.35209565138949395	0.26298889598114006	0.9513361396004615	0.856083282903382	-0.16002717867363625	0.8283396537404483	0.2734357348254454	7.2645725602590305	0.009284979956544065
0.8475130550723984	0.4692338111686941	4.347555493247454	9.265222133970363	10.44030650891055	10.63014581273465	9.219544457292887	10.954451150103322	201.29166666666666	7.852396716685629	0.7726415507042881	214.97597565499603	1.0679824913516673	209.0	2.851480292789042	5.252107350311426	3322.733102376751	3.6518231670530397	1.3654747898587516	3.1023104062023843	6.486182275667549	0.773021850299552	3.871912584925502	3.6765300695684817	2.6829669982553	3.8032152774122485	0.5558234053793141	3.987260276051674	0.8964637894576448	3322.733102376751	0.09086330441152904	0.9065374436751903	54.00041099153506	5031.757637679044	175.1537666730507	43.643844700722184	21.3919424374898	0.35383334462775906	3.6875571368637727	3.1890386038896312	7.043135598174795	0.32643824619010425	0.23249932983632424	0.9311300862408163	0.8279724473928082	-0.19051985931687287	0.8705272227196558	0.23596819938339214	6.957605420708381	0.010348190606635247
0.5501992103880224	0.4548032267634093	8.480227837610585	18.64592715834454	20.09975124224178	20.615528128088304	12.529964086141668	20.71231517720798	1034.9583333333333	10.25897439947375	0.7637767558986103	647.837769802695	0.6259554118629849	1050.0	5.728038420042872	10.111489080537359	67484.24615332262	4.657669060278795	2.5201079448490047	2.498697522033648	12.904539587783686	1.377787270086589	7.8439204595430505	7.705066351524789	5.0324719604928445	7.872067627290842	1.027117604421986	8.016901559967668	0.38219916069712523	67484.24615332262	0.042982312925170074	2.7436224465739367	193.81507822952187	43241.6286893387	474.57005482753544	124.73731337796855	43.633655173843785	0.48378528303163265	5.142336529756381	3.7580339985257876	16.297029876491457	0.2743646779665604	0.18224705515930287	0.9623152623052468	0.8713786633056272	-0.13310282593555603	0.8358041415457481	0.19474419677582827	13.17219500131677	0.0028945722051815217
0.5380802977920868	0.3876072791407444	7.016578258822617	18.102287125198238	20.396078054371138	20.024984394500787	11.661903789690601	21.587033144922902	767.0833333333334	9.740484047044527	0.7303888456279521	554.8279831490233	0.7232955782496773	782.0	8.279389524518713	15.57822733157826	116396.37842975295	5.254174698787141	4.352146001821339	2.005683376075122	18.874997234814515	2.2762343157524603	11.905327746330412	11.71973371242899	7.464339640701978	11.410657594112536	1.7781361226790857	12.200183346791812	0.15338458778969133	116396.37842975295	0.027884432990365058	7.107644947791474	507.73283210934824	201820.23375544138	132.964921059629	307.6998771183679	115.63845704617496	0.4568832870420248	8.210754640093286	4.4053440846904435	45.88729976209606	0.21347417339832236	0.128612011080911	0.955345150933902	0.8633355118377628	-0.22977642294680872	0.9532207383752588	0.13255192869335433	21.438423619510463	0.001871470033819201
0.18303217549216427	0.1101222328787108	3.0664920458923195	27.846257433499098	21.840329667841555	19.026297590440446	6.708203932499369	24.55605831561735	184.79166666666666	5.096761077368191	0.566835487659222	276.7889069636687	1.4978430140085792	200.0	2.8056197950443864	4.944540879652898	2974.4627833552186	3.5431045190373407	1.3321439616427493	3.0416706369823254	6.531934553376894	0.7300766468145699	3.7509570813304753	3.5314558483843754	2.6274744237386947	3.9044601296381996	0.5338269155050963	3.856463913584061	0.8934606306805561	2974.4627833552186	0.10335	0.8026348907928545	43.159029067383024	3380.5959823504427	122.54355988027524	34.60042962848211	25.874004112674058	0.1570741987360583	3.9907284783152503	3.339477756974466	9.352451211366288	0.32602811067575216	0.23577496385037447	0.9273303478488218	0.8269645179883832	-0.22341463545569218	0.8933220796073992	0.22593886167309846	6.399298620714516	0.012620884905746374
0.5427240195368732	0.27449233627238984	4.044516858482217	14.73453471745994	14.035668847618199	13.038404810405298	10.295630140987	17.4928556845359	208.83333333333334	7.9967859078654655	0.5801126499615209	293.4303302475731	1.405093361121659	225.0	7.66600710011971	14.14925572002869	26100.06191840936	4.911259195202742	3.072048431526877	3.016184047819226	17.825571723433665	1.9956427384053954	10.489485051001935	9.96302015939349	7.229231161668636	10.596340561765029	1.4422982661708794	10.770342389772503	0.825104215326403	26100.06191840936	0.0394469135802469	5.970978557737364	293.02483366866386	128951.48376223375	1056.0371776154932	227.3600367843468	196.69285160332453	0.07982868526685437	11.43531016251421	4.5693599262497075	60.59618129914842	0.15508938990341556	0.07870637572253471	0.9178882696553804	0.8098503665944983	-0.4668234868564062	0.9950156602373721	0.08791515145663863	16.887647787255425	0.005202816761499585
0.7565977071486467	0.4770062956381417	7.6909661378633345	16.123405934452745	18.973665961010276	17.11724276862369	14.866068747318506	19.544820285692065	874.5	12.19893196143383	0.6951079281375685	636.2167396700481	0.7275205713779853	890.0	4.127830816865743	6.99582124634878	28623.262823636873	4.091565056056596	1.623391105907107	2.9611725474187516	9.586782666937987	0.9137333338533784	5.560401445415615	5.506612316623266	3.699098350098071	5.887684316839916	0.6752212184909169	5.671064226823792	0.5103725542501765	28623.262823636873	0.06510794091655094	1.242905230580463	99.42913902174664	8370.117876660855	151.75603657693213	51.5790842697948	24.867160404923563	0.35112088844406936	3.8244862498997643	3.373678891290699	9.722683947131909	0.328934992373276	0.23815594778942303	0.9649070309325564	0.8769737672173215	-0.103617905717183	0.7391352580763557	0.24791164799968315	9.630026263570587	0.005751742095248259
0.7105351924222041	0.5264936856182171	6.435433320731567	12.223191837856481	13.341664064126334	13.341664064126334	11.045361017187261	14.247806848775006	438.1666666666667	8.68500796452487	0.7852087443878908	355.29728393407856	0.8108724623828343	449.0	5.870719343751499	10.708055251396782	29865.308511021954	4.665176002193704	2.6520355229264947	2.6441720244224793	13.344516203995438	1.4940556440995878	7.949159360984941	7.611814506909988	5.39931781315204	7.945198390843398	1.094221608769053	8.155682909582278	0.7054385250982744	29865.308511021954	0.044191249051343987	3.326029175317921	197.01839058695623	66749.84257371143	1139.9694369868762	165.25264103738908	54.91378155114158	0.5060263630403296	5.795116194621146	3.8814897052355466	20.234448403075923	0.2548912805487501	0.16365504771217554	0.9561961482096077	0.861634657813217	-0.23803475552772901	0.9459082117125165	0.1730556025575856	13.014023673554988	0.003553135791257456
0.7583634121807825	0.5414891408255199	4.191641088772846	7.740951337237412	8.246211251235321	8.06225774829855	8.246211251235321	9.695359714832659	109.04166666666667	5.870454269632756	0.7749926154088238	142.42346500419194	1.3061380053880804	117.0	3.373202570946017	5.909733603221714	2554.8589473488987	3.6972204475549937	1.4949659567057099	3.6196554724710612	8.214270801410926	0.8914697919794949	4.542379761227301	4.259808196773566	3.250199873431801	4.964070927979125	0.6399543748410971	4.672943532656081	1.0485723483289442	2554.8589473488987	0.09226386149463071	1.203187364184909	55.52237584840968	8579.39061941299	262.2471549327705	55.515574546982634	31.020945027843734	0.2909691476147221	4.406264474865654	3.3830936568877616	11.079218973837856	0.29546121264860603	0.20107328074560546	0.93601872385262	0.8341209730998563	-0.34296321376047617	0.9629785781052641	0.20851034461508638	7.026065118847326	0.013071481025227975
0.4772369816275441	0.36529786253437435	5.152525738352919	14.104998322753858	14.560219778561036	14.560219778561036	7.615773105863909	16.0312195418814	283.0833333333333	6.731426825412623	0.7089085564659798	294.1056990045299	1.0389368230951896	294.0	3.2759512721154684	6.100463435487608	6213.6785948977495	3.867320452196789	1.6559214498090542	2.435438483300323	7.347197518686885	0.9029766209362237	4.470608080388775	4.1824294206417925	2.9847463652040456	4.362451153482839	0.6715261583911781	4.597277586478241	0.6775194429516226	6213.6785948977495	0.07857837012355964	1.1486245986977937	81.38626454607791	6886.702424427738	137.43129078153655	56.59924502183248	22.764872058672527	0.43359739926826024	3.70531963777911	3.2673387432543404	8.357246022307098	0.3350872178114157	0.2459712973828226	0.9464776885672406	0.8503229216249821	-0.18768379585952089	0.8770798478214719	0.258781654904185	8.53784267051225	0.008303145119570051
0.6559643760484978	0.5012219033980547	6.31734349651544	12.603885531910612	14.560219778561036	14.560219778561036	10.04987562112089	14.696938456699069	430.4166666666667	8.267699908726433	0.7864787847558928	350.52836380533046	0.8143931008061889	441.0	5.557800861340156	9.982147183382759	26320.22417323485	4.546099091223857	2.453611116477232	2.9611750794030374	13.223611636430531	1.3895996603543248	7.538757222156263	7.194825842316711	5.215325047947633	8.008286588482898	1.0224820812759061	7.7254804389028395	0.7546961618108592	26320.22417323485	0.049038209388063615	2.85018755725719	174.52328100955168	55968.83035616415	1012.0157095588909	140.399985593314	46.57619800664467	0.5067670375624233	5.4567029560273514	3.73766286899504	15.370197450501301	0.256446329426436	0.16235749312213993	0.9617291924773957	0.8672049854406448	-0.22098633178924262	0.9319602174519838	0.1700161952492304	12.287768639826066	0.003812407863383995
0.7589990312180469	0.40026625644885766	5.050123547503497	12.616910534272716	15.524174696260024	15.297058540778355	10.198039027185569	15.524174696260024	287.1666666666667	9.576222872477762	0.6254599943865149	336.5430341986389	1.1719432415506867	299.0	4.441483240048736	8.330860603535177	11544.945770737018	4.21988910772805	2.048441644340225	3.0280106786920706	10.312080812703458	1.2173548323844368	6.0303967613967435	5.605485446271282	4.240775117956365	6.071305694747093	0.8704974006832146	6.21384412139593	0.9472435107551653	11544.945770737018	0.06544669522712272	2.2461736651424133	121.62720346472355	33533.00676265832	794.659388982245	113.27385365524854	50.412851976236716	0.39187545648308864	5.56679597810248	3.7832798350369043	18.074154566611437	0.2641485188231542	0.17349064378853882	0.9383021067116063	0.8383562172767411	-0.2681495323150504	0.9509782889222949	0.17875280243344005	10.287536469851924	0.006137593706256604
0.47532858511825404	0.3488051249024651	4.391483758640737	12.590078084055413	12.649110640673518	12.36931687685298	7.211102550927978	12.806248474865697	182.45833333333334	5.984424002222398	0.6855074084535246	226.94177158545344	1.2438005293562189	193.0	2.4891132768525956	4.390312964868363	2131.596981249364	3.28667967819572	0.9762686895629717	4.316666364424677	5.907327382662042	0.6040185513178958	3.2292118397523577	3.017146881239684	2.4328115300341584	3.4745158526278836	0.39643793738744576	3.3233332580855057	1.360788793905191	2131.596981249364	0.1271175065102419	0.6167348383004162	31.582127710970333	3208.4365665738424	158.08199119804897	31.3339259150394	15.04282161886559	0.35876811070072306	2.9218175939825524	2.973874109775811	6.07021421106923	0.3935243257724959	0.31143278701334054	0.9447176806687344	0.8522474775435283	-0.21812308995482385	0.8784340127818051	0.29951084125935223	5.242044831422973	0.018000304198015633
0.7719847737356356	0.43134604108993313	4.58666624915135	10.633379728168311	9.219544457292887	12.206555615733702	10.44030650891055	12.84523257866513	212.0	8.208807243495109	0.6850253021996301	250.99674270271413	1.1839468995411044	222.0	3.115015154884869	5.566021154399216	3914.436613697674	3.573717694686612	1.2068504414607473	3.494671340059706	7.29541450906674	0.7678079766557432	4.08938853781004	3.812228029047697	2.9456852448094315	4.349729264257308	0.5396264660216928	4.199118640738617	1.0687454827086096	3914.436613697674	0.10445580715850987	0.909498745826393	54.915377897489634	6483.988027942045	247.3006654982372	46.91881528158267	20.986819664657453	0.39308032401412113	3.599569242271871	3.2205060305392976	7.51586954111872	0.340150157897703	0.24867730425116247	0.9500576775282623	0.8529565409299582	-0.21208321311020367	0.8921123836869527	0.23764170977231844	6.957129383169576	0.011624169580672934
0.20650749878374564	0.11674479011978808	2.655115594158461	22.742904342319104	18.439088914585774	15.132745950421556	5.830951894845301	22.20360331117452	149.375	4.696580290810306	0.5832713348879877	233.41679594464924	1.5626229017215012	162.0	5.039929500415872	8.760851061395307	7619.70515732622	4.3417875641153705	2.2851200513658982	3.3795741900210663	11.71578425109646	1.3039559498488549	6.670115278580803	6.198390921577165	4.709624479607929	7.006159771488531	0.9342007576934306	6.858222584644816	0.9883259863583097	7619.70515732622	0.058375247675659186	2.5447791909751625	118.67401913371037	29584.894510602313	559.5978660651756	103.82412183020159	80.28163787552184	0.12870754225241404	6.9586900854523	3.9318509664860692	30.276489572216363	0.2369490541062562	0.15155662811617168	0.9246509872764448	0.8245527041788677	-0.4317449407373485	0.9884263076299807	0.1602615237866075	10.609222356197384	0.009085950564866522
0.3092111429222704	0.2343784602335954	3.958843854101647	16.89081774048703	16.492422502470642	15.033296378372908	7.280109889280518	16.492422502470642	171.91666666666666	5.222829058427756	0.6659266543905399	224.52758963750188	1.3060257274115477	183.0	7.441219620070923	13.078783812995555	18267.48810311968	4.7674029968349325	2.8605387340412527	3.6326636066163496	17.368121190607734	1.7324835257995481	9.74808764193598	9.244706411567892	6.938068935633007	10.430052254974727	1.1921670519929657	9.991113019144048	1.044750519682462	18267.48810311968	0.043745707545761285	4.79712668644473	237.68558667241737	142198.48326401276	2270.4464472291324	218.1546068960976	139.64936680945345	0.22921736583977198	9.188809539405536	4.333245099026214	52.66795332977905	0.19184245110106085	0.10903171492092262	0.9379404031973219	0.8390965552003407	-0.47485437151762533	0.9948525137583497	0.12273654906828288	14.761599561910938	0.005999433021150046
0.5262893346929891	0.3113170646390005	3.1369060177433137	10.07624179349382	11.180339887498949	10.770329614269007	6.324555320336759	11.224972160321824	104.79166666666667	5.303018589703553	0.7301391286490496	147.2187072281655	1.404870367187265	113.0	4.760838381549327	8.918817655186764	4994.097116497718	4.1516242186666314	2.4563038620823683	3.194793905991475	11.67896704336883	1.3531695712217042	6.442679541149716	6.0274421191879215	4.543185400447956	7.1357816429208745	0.9923807145058208	6.647973353099396	0.9564346489185961	4994.097116497718	0.06946511081525569	2.687430033570499	109.32989785993497	34134.990026793086	554.2548422494992	118.41417846858795	79.75870416507232	0.2086095149085056	7.007794782577345	3.8930336577726825	28.578264335631598	0.2373488838346052	0.15168223356499652	0.9241798957721019	0.8229985284613057	-0.46431766468029906	0.9906330624711116	0.14792518266748073	9.975327665165064	0.011079205192724182
0.5437099650684668	0.4905207696835872	7.38292933694829	15.051206377480577	16.76305461424021	15.264337522473747	10.04987562112089	17.233687939614086	552.6666666666666	8.18349089373825	0.7290690738381319	446.7085816650172	0.8082784951719251	566.0	6.019315312133674	10.018155954928806	38804.47452396232	4.606302476205612	2.208062366764108	2.5850957318046817	12.829099494088759	1.264486001867192	8.136048401732737	8.176822490720227	4.9567892044208355	7.872310289667923	0.9260833935685491	8.280044822854805	0.060639268914689765	38804.47452396232	0.04593639575971731	2.363858673146835	252.3912203401595	25483.26707233471	32.49299746808249	91.55179770649252	46.9231333840138	0.3268327433711334	5.317699648811486	3.776211685354175	17.572316050113617	0.26919397429578784	0.17679281852070464	0.9620186415771378	0.8711911321934385	-0.17893502558901409	0.8932465407677319	0.1871167598159565	15.531007801872297	0.004046229158978065
0.5441792513657289	0.2648819025931504	2.7516075521057597	10.388054167415639	11.180339887498949	10.04987562112089	6.708203932499369	12.529964086141668	84.83333333333333	5.652963539970883	0.6461271079719133	144.50310655495556	1.7033765016301246	93.0	6.464939007866718	11.461908375687887	7157.596241790036	4.34256999772546	2.6363373697832335	3.9567452652257438	15.025053629239157	1.5849995064720355	8.534819119308963	8.052881785293518	6.2865989586781295	8.738454670561026	1.04418266319449	8.77287868657462	1.2127654409885333	7157.596241790036	0.05838825297722281	4.120263050033437	150.1682290626679	96510.69749613479	1789.9134805417484	181.17793158849068	154.09564061746138	0.09641028836425256	9.684430591458298	4.050640655480756	56.451758675392576	0.18112379039322146	0.09692136039226593	0.9104381256853368	0.8084693937443254	-0.5896996636568416	0.9970423897018491	0.10222302796291853	11.95928604521514	0.013648163876647298
0.9343234938451661	0.5656257564528723	4.20230775196208	7.429484432101202	7.810249675906654	8.246211251235321	8.94427190999916	9.055385138137417	132.95833333333334	6.941541852069066	0.7691826259165538	163.78157135891874	1.2318262966512221	140.0	2.3994001151161495	4.150986964159422	1415.723555385214	3.1147206253787103	0.8349118978703918	4.388404725447774	5.6208379343287	0.5771948095488977	3.092228393123697	2.8226919065812344	2.351298740602411	3.2695391937262888	0.3769175622204373	3.1799860235375856	1.4000077984949255	1415.723555385214	0.14632653061224488	0.5504346746540247	26.449677255289426	2593.43724278678	131.39080095571165	29.153908796496406	13.244327278877133	0.38311675625147434	2.7925119010780106	2.8900956786204963	5.220533258980249	0.39240079628891694	0.3091835394613035	0.9437296060404254	0.8483657479757057	-0.24566223172361668	0.8969079698444623	0.3113404941215432	4.738233516237564	0.021045280223332352
0.5731263574250466	0.4355264078768079	7.133497795291898	16.379024707290917	19.235384061671343	18.24828759089466	11.180339887498949	19.261360284258224	694.7916666666666	9.387250768664481	0.7467580524986146	508.0119682984751	0.7311716485255414	709.0	6.206958867649806	11.1621529609666	55495.9887253818	4.784492105701045	3.0512862180347575	2.5707597006966787	14.469518367771643	1.589964558484544	8.640022079559248	8.524004940147787	5.621752621360971	8.847765746410673	1.2089816623295317	8.847237360981904	0.43442314727648074	55495.9887253818	0.03941465860058367	3.6236273862827164	240.8631287255384	66514.78362757176	484.43944838198297	158.91865580250519	61.60109311107399	0.44231460553192864	6.031833945292844	3.9825766812290064	24.025289175353013	0.2572565928662582	0.1681327243662482	0.9588204148298016	0.8675305618165565	-0.18202797085141967	0.9047586759907355	0.1713862042969333	14.71307953367176	0.0028479276548695354
0.9614263333341462	0.5731161947171814	3.906109086893017	6.815562224376829	7.280109889280518	8.06225774829855	7.615773105863909	8.306623862918075	109.70833333333333	6.552660998993332	0.8056565985652414	137.56054917784832	1.2538751159393695	117.0	3.5754640014336587	6.753163575057675	2964.897564610555	3.893590031033585	1.9902141604962371	2.874693736262151	8.405843100474282	1.059810817915888	4.869113985611613	4.4766688031086455	3.4345590161554855	4.971284084318796	0.7824261228395574	5.033984984654924	0.8989528983532409	2964.897564610555	0.08758857476806192	1.632733820852633	80.53643402057592	14238.778470647427	311.8454988955666	77.54167271884845	42.137187232304214	0.30664761874259355	5.204479747638355	3.5816761400042956	13.971335234128826	0.2704987976103572	0.17971826880799574	0.9223685763913596	0.8180244316062999	-0.38045190809553564	0.9767601180815835	0.18964125060734033	8.463363886046613	0.011588562704826543
0.5682515022585743	0.466565473016793	3.126194481223185	6.700441121391476	7.280109889280518	7.0710678118654755	4.47213595499958	7.3484692283495345	54.041666666666664	3.8075357330258326	0.8513809004916292	81.1919011760242	1.5023944704892682	59.0	3.3230479428100796	6.2696622072560135	1229.0503384481694	3.5765250270900464	1.6604307496426474	2.631840428617937	7.403032265360847	0.9733215935692126	4.416137549040534	4.017254492978797	3.0878075099386133	4.315224755422234	0.7342672688593117	4.564138655717313	0.9344429857332774	1229.0503384481694	0.10887675955185291	1.3290908165673099	56.64804879016466	6331.331590017695	133.3570872094432	52.00506080030629	48.55760337143748	0.04338886724475539	5.540462697027471	3.439943318975424	16.959626439316082	0.2680299238283512	0.1809007450201151	0.8884931124860913	0.7882713994328863	-0.5005961135752329	0.9873811958705393	0.1968390988544999	7.4658520530600265	0.02237350026258012
0.40610853178577044	0.28649411766054567	5.888515571781113	20.553704976093634	18.973665961010276	18.24828759089466	10.44030650891055	19.078784028338912	338.1666666666667	8.34703495059927	0.5705129283323658	411.4393563289677	1.2166762631709245	355.0	3.6484406331358787	6.33098359316014	8237.307746957154	3.654761492601782	1.246407336615726	4.283954211199832	8.755157493646864	0.8481617581629491	4.69306851391721	4.327479013899619	3.5013239294278735	5.253833564218991	0.5556491903512517	4.817020219414229	1.3368394775189871	8237.307746957154	0.10247966673279113	1.1787917179244058	46.92320781530733	11017.840689164852	404.8774438899907	60.071553569469565	30.22581901385919	0.3440230954286353	4.058262759515957	3.4320800147248898	12.9797132269074	0.33976495592631567	0.25478087276119377	0.9486627689120778	0.8593412853841348	-0.19117191877880682	0.8770144048208208	0.25084311483516963	6.279005952051623	0.010648057876777877
0.43750301433353733	0.22506897657179123	4.732291474761915	21.025960782526756	21.18962010041709	20.09975124224178	11.180339887498949	21.283796653792763	546.9166666666666	9.198921221614196	0.6479384930574391	499.15004560533697	0.9126619758135066	562.0	2.3749601696540985	4.09499474435799	5963.853620969681	3.3605414504197753	0.9238320704707359	2.9706949384502495	5.3279874357958255	0.5417562707403443	3.1886581185796943	3.0855803956533183	2.102210201593035	3.2257772342027904	0.38470300557879133	3.2575817999276815	0.6441152209568226	5963.853620969681	0.11066222565570344	0.44429858603587546	37.67574826850616	1219.8389838805829	51.29684616262787	20.145150053622125	9.49059609526326	0.37201671388892293	2.412899095530416	2.6805914745969424	3.2804413799578613	0.41126882542746246	0.3295421718515597	0.9574962627904449	0.8637634116136638	-0.10342610207769691	0.673571922271218	0.34107211875237703	5.916399673532353	0.01441095518250559
0.4865437360003484	0.2618231347933648	2.8727323026221665	10.972033868929785	11.045361017187261	10.198039027185569	7.810249675906654	11.874342087037917	87.83333333333333	5.3383743501114544	0.6766509652419994	141.21873884258713	1.6078034782837245	97.0	1.7349685192221496	3.1216273544770523	531.6306583033016	2.8456842903461834	0.7698800719252445	3.783890862373194	3.927458630211997	0.44309771007409227	2.2719075148635586	2.123603613069866	1.6844326159897653	2.243026014222232	0.29763497353307344	2.3410955632174675	1.228283540187529	531.6306583033016	0.17376979487724523	0.31916468002300136	19.060186795537412	587.6127862619328	34.92882829051424	14.294523623999748	9.886287805509877	0.17422407799889594	2.4400447886498386	2.69978401293367	3.7588646706641833	0.4181175247941606	0.3373755346674472	0.9218677548286668	0.8227605222796737	-0.22862663168596484	0.8602027336160086	0.3268690429939476	4.234327513497978	0.03168355013682718
0.3813915588414883	0.33498967064105956	6.305394145147059	18.822652450986382	21.213203435596427	21.095023109728988	9.219544457292887	21.213203435596427	538.875	7.178800759813256	0.7168482392914091	446.7339162058939	0.8290121386330668	553.0	5.546450724955559	9.537391854972478	31072.31404139415	4.4886067363594915	2.2068098700690344	3.2895029964524785	12.812958479234842	1.2568694045211701	7.330426926364272	7.085276265108458	5.104101137554086	7.708857341680756	0.8896832889259493	7.49590774931537	0.8187349077582345	31072.31404139415	0.050538080959029986	2.4534740634798697	142.43762578517615	45763.86170508285	930.8851482504259	116.02357079241757	47.36121630234902	0.4247058751456888	5.316471919451272	3.7755223552025146	17.851290364699206	0.2731535343314695	0.1824996008060641	0.9595960700374486	0.868229221828259	-0.18590852007530292	0.8989676704701794	0.1934805782937152	11.190418657146036	0.00390557193366395
0.4853673685695504	0.28087478754395506	6.07467694657205	21.627704642665385	23.345235059857504	22.360679774997898	12.083045973594572	23.68543856465402	827.375	10.497382090609946	0.6582609178104951	647.4719863773685	0.7825616998064583	846.0	6.33567025614835	11.30049197517479	66837.3099269468	4.79556071690319	2.681074063613311	2.6981123126008737	14.466785328485338	1.5313339533145995	8.689476316621944	8.54118031552484	5.715268151096832	8.751517177388507	1.1193666598855676	8.888414506716005	0.5152445443921024	66837.3099269468	0.03959112273583377	3.4969137860658503	246.35203695149565	72665.69077114717	1014.4197589370174	156.3960359960205	64.08289044771887	0.42380946785040846	6.22911983602527	3.999116101015497	23.651537463813003	0.24505282821212254	0.1534416309750692	0.9570853747373073	0.8634688048433549	-0.16852498237236288	0.8915749338718556	0.15419102750290087	14.940740942242975	0.0026403854905984177
0.560619368984267	0.38280225612887747	4.9579649440353695	12.95176521207905	13.92838827718412	13.341664064126334	8.54400374531753	14.491376746189438	289.875	7.261010440428138	0.7673305831006281	276.04218576279175	0.9522800716267071	300.0	6.489917625366934	12.115389534120082	27066.4873613329	4.886089164239191	3.9479528179312178	1.8734910552511197	14.507774275818903	1.8975789630664528	9.246061337912279	9.098587028316803	5.811211640019907	8.696562635798996	1.5275898431308066	9.498506437212976	0.1975635076837851	27066.4873613329	0.03700000000000001	4.731974273340123	299.4062339763585	72917.54794474631	-81.46605923042972	183.77638118825703	104.98677910931184	0.27801391761453176	8.055060484262613	4.262412252750656	37.55256659648932	0.2105491261432165	0.1245651979201812	0.9334454197817494	0.8327535959746493	-0.33557856282771226	0.9807479929917371	0.1267300395183279	16.72014822120516	0.003963847517925374
0.3887954703099842	0.31286598546870437	4.402832974873261	14.072584363165527	15.132745950421556	15.033296378372908	6.708203932499369	15.165750888103101	223.625	5.47135705595387	0.7560104770291215	235.66940901475644	1.0538598502616274	234.0	10.07141352630423	19.33483743755961	53143.993956073115	5.391999213727861	5.747565938323639	2.085598546527613	23.363323511500024	3.000566397962996	14.659164793985688	14.530169182923407	9.487793424296562	13.875530087203462	2.360007035896483	15.070205216995678	0.3240937093240992	53143.993956073115	0.026590693257359924	12.219972825134253	717.0706300620757	532388.5906231896	984.447713864341	475.1428939863308	301.2571925866332	0.23047402086644933	13.889389059317638	4.894565607787795	100.66392804633038	0.14213640268993882	0.07142058170463553	0.9248407741268748	0.8202158329637192	-0.5039701092788605	0.9977570393040475	0.0733586258440384	25.946973112652643	0.003875563257764702
0.8318802085178392	0.635131099046373	4.289969396824523	6.754462823920543	6.708203932499369	7.280109889280518	7.280109889280518	8.306623862918075	102.16666666666667	5.6189039423890135	0.8328457082815801	126.89924993566873	1.2420807497781605	109.0	8.96757443359347	17.377133917905887	18546.01365385965	5.091053535897866	4.5868227811238125	2.2048179077503334	20.3986821327158	2.5518992716590825	12.68052247193171	12.418680405312648	8.402284832999399	11.9963972997164	1.9802386279169952	13.044037498243906	0.4841633025271623	18546.01365385965	0.03593973571248212	9.35126409442804	515.672266555652	340504.63219976984	1047.330557565249	391.24425223160546	230.18336864556315	0.26618221597957425	12.34746165382914	4.496175795339884	73.81201364505465	0.1523640203772796	0.07937564131357086	0.9215973788286094	0.8144437565605605	-0.6495152483409774	0.9993255483216064	0.08352405985926944	21.796445312166075	0.00859874964113836
0.7383205984376372	0.5893762804489057	6.603686449854332	11.204533790916312	12.649110640673518	13.0	9.433981132056603	14.247806848775006	392.125	8.272538093724059	0.7909853475611784	327.5407760795282	0.8352968468716052	404.0	12.604628143767663	24.556693959237837	148516.59660531918	5.878252688282567	7.937032591606535	1.8127242005344548	27.84619937531584	3.9357827788408457	18.63219747339409	18.494767373586313	11.484135360122533	16.362064015193308	3.1665325838058846	19.17329752890666	0.10473825538897626	148516.59660531918	0.01868689344181943	20.456555444425067	1307.2762038922244	1500160.0601060821	-3583.8735232058757	853.3868203217614	386.6043628068897	0.379828157926254	15.204434357429314	5.134765548290963	147.29806480737554	0.14604548570026601	0.07812487322483595	0.9311442712010661	0.8319516722691064	-0.4743724175932323	0.998095216016873	0.07803625785229708	34.49703432836171	0.0021218182409983347
0.5071981127453055	0.30333891579921035	3.492306730701186	11.51288723209143	12.36931687685298	11.045361017187261	6.708203932499369	12.529964086141668	146.04166666666666	5.839314676366297	0.7251259110312934	184.950376938773	1.266421981891741	155.0	3.28271158386073	6.186678901740796	3330.6570258227603	3.880822639180351	1.5517706958612334	2.849666138468951	7.663522751671145	0.9316367363252421	4.495255680436032	4.198219531849166	3.1236213271591056	4.53990142451204	0.6873033540980418	4.635526921938627	0.8365332758668584	3330.6570258227603	0.07879292403746097	1.2807862115253905	66.01329141708834	7967.569014045827	172.88751456018718	55.33177993550234	35.80303386476291	0.22941170620987547	4.8363425998305445	3.4780152238990114	11.17244325051636	0.27604387120015406	0.18092610581179713	0.9200590760819848	0.8134841221571333	-0.3197341661238994	0.9596658559457665	0.18167836798239712	7.81561998141317	0.010459517912013879
0.6521772398528445	0.4576502035488552	4.35809146198844	9.52275652494756	10.198039027185569	10.04987562112089	7.615773105863909	11.180339887498949	125.20833333333333	6.210525066230965	0.6958324781400183	173.94084888158966	1.389211438654959	135.0	5.221391495833181	10.370498870621487	7548.366638636526	4.465483261335754	2.753998444739599	2.4121066610857604	11.793471659049196	1.5677445714501932	7.245457006204156	6.794933889850004	4.898724185432555	6.894747473616641	1.1747276396823008	7.477554877957309	0.6929716478663848	7548.366638636526	0.05371742112482854	3.4171797241102513	179.82745913113735	49240.755866700136	298.9443215442767	154.09960571785803	94.25141646653216	0.25077666976668495	7.857712605913756	4.0589972251649975	30.038078753579292	0.20629926608695442	0.12162894350833177	0.9110979838922874	0.8047202989957646	-0.4943836389811244	0.9943888184163239	0.13353632019606593	12.820140501078253	0.0091170023474601
0.23465569472433312	0.13214883557600465	3.605337918017537	27.282403982621148	23.53720459187964	19.026297590440446	8.06225774829855	24.55605831561735	270.75	6.401971460291878	0.5727819447171434	353.35164301509514	1.3050845540723734	286.0	4.496643347226105	8.381873997667833	11431.33927442462	4.317640926418659	2.367335489031788	2.48741637085852	10.227411142260108	1.2969006340378386	6.1346993645357735	5.663941055200082	4.162309463548817	6.065101678711291	0.9856255152946287	6.322160844422058	0.7247196710972367	11431.33927442462	0.059024891192723354	2.335181449507797	117.59311558797936	21468.04421706349	369.2163721383396	93.1088153024506	71.6265680156465	0.14102686287841246	6.756104827345651	3.9733626188210494	23.79754963169101	0.22989977960556615	0.14043586205781608	0.9103875466262034	0.8062961456792037	-0.27896642005407196	0.9562286214716955	0.14703091993023917	10.59074409432134	0.005625237699485781
0.5630418130936652	0.3728350349989819	7.09558111237242	19.03142260327492	22.090722034374522	23.194827009486403	12.649110640673518	23.2163735324878	876.5833333333334	10.715486688299674	0.7060544923841128	627.3473144779107	0.71567333147019	894.0	4.984040916162823	8.940454449036157	42605.79773890191	4.428128313463829	2.3710597878026354	2.768886941501207	11.628538191960576	1.302555998933531	6.725666586208514	6.328375629051188	4.583970923635638	7.044567268324938	0.9713397765626058	6.903440582634599	0.7417809568609111	42605.79773890191	0.05344604096912551	2.422900849124651	132.2559686322136	37731.27485563482	754.2027059121137	120.36457366230947	39.49541175706511	0.5104159323174535	4.826947233784433	3.6585491087041087	14.883901131760634	0.2933899018159704	0.20317564038210717	0.9590134084925943	0.8683707732729435	-0.14331458509367717	0.8383242807086858	0.2090160877656671	10.583213592556632	0.003940976182406318
0.5521875018272676	0.2894464815505813	4.053329463143059	14.003726842451641	11.40175425099138	11.704699910719626	12.041594578792296	15.264337522473747	200.08333333333334	7.732682941404823	0.6299251497112892	262.62483100855604	1.3125772478561735	212.0	5.964760528013859	10.969699281955945	14977.490114148073	4.690557970439492	2.91357980197965	2.8371422371226047	14.053883104783763	1.5930098317752701	8.178860113951066	7.789780989505205	5.638767825523008	8.415115279260755	1.156009204973731	8.40526848317669	0.766201962011776	14977.490114148073	0.04365432538269848	3.754785510703729	189.7797997888302	66835.87729547321	978.407321045242	156.07942900659984	106.43093810391582	0.2004028352767295	8.287204974116603	4.209418067894997	35.2898963402285	0.19557005081520612	0.10945474237073835	0.9288229302580903	0.8237063344912477	-0.40949530279931046	0.9896980390894197	0.11927402683739294	13.315121264421197	0.005449056848290356
0.503110778778339	0.3518453040842223	4.69305495254824	13.338404401227562	14.560219778561036	14.560219778561036	8.54400374531753	14.696938456699069	269.7083333333333	6.710695025962023	0.744135572723634	271.2865745765404	1.0058516591745665	280.0	3.4441086823956297	6.284114749581638	6396.90821005308	3.8263107571482733	1.5637540962713414	3.0379677868773083	8.029941988837729	0.9292482864222235	4.642718560398721	4.3039171682590185	3.2834770952688705	4.7464648935688585	0.6746422762849063	4.779759486646747	0.9313566789644788	6396.90821005308	0.08466836734693875	1.2912651191188098	64.08115933036865	11252.687221913668	352.346119886387	65.21546698237998	24.788412642273894	0.4560685509931926	3.994115030159067	3.285180434197119	8.00227855581736	0.3101452176428082	0.21503997709858533	0.9464593714002528	0.8455891371475338	-0.20952395459905065	0.8978876086516583	0.21876680280807856	7.342656485509969	0.008319673770730304
0.7670476497675266	0.6918284066937734	5.576364363640964	8.060328702445505	8.54400374531753	8.602325267042627	8.602325267042627	10.63014581273465	160.91666666666666	6.182656187564562	0.7665929946698865	186.63222344710104	1.159806670826107	169.0	6.912707949389954	12.866496479682887	16533.172998857182	4.813862314782126	3.6606642474401587	3.02297404565264	16.297879838054943	1.9619758406340586	9.599719128229314	8.920996189588937	6.555770989819629	9.742108848235315	1.443230307878429	9.890875897954677	0.8439618205954914	16533.172998857182	0.0419803228178285	5.6748186878489655	273.3790539620472	193132.59692954642	2406.4610570946697	263.2843723741379	133.5416448406153	0.33051658383472077	9.227442799918501	4.316026943063587	46.41233038701421	0.1834841640513609	0.09956042019016956	0.931604995727427	0.8274976054578473	-0.4882877919775236	0.9958720245012223	0.10298840553748263	15.518460768606225	0.006032353172295403
0.3036851575351104	0.13945523802271723	2.4959395060180976	17.897782409661154	15.811388300841896	11.180339887498949	6.324555320336759	15.937377450509228	79.58333333333333	5.4352908706070755	0.5651874690402946	158.3092715229875	1.9892264484563875	90.0	4.861628487767472	8.06852347537132	3592.799225838642	3.8440426720068865	1.7068105629978998	5.1074298961956375	11.547224954520845	1.0585675373326173	6.16998078826838	5.6869523919356695	4.678376925098501	6.8688480294223435	0.7281321606727311	6.31822691886	1.4312360423073995	3592.799225838642	0.08691358024691359	1.8513284706062259	71.27910609394611	18694.188052244543	470.8063190771469	74.00007269653631	82.51527956090719	-0.03936069618318771	6.768611719415326	3.620089461308567	34.645000542865525	0.24467503502993376	0.1567707672478327	0.9258744246130031	0.8309030427138752	-0.5046127889445976	0.9881675456900573	0.17067893759320396	8.555420538622737	0.02006533313710371
0.5707070714159088	0.42883636639920264	6.135902411499818	14.308260428146438	17.46424919657298	16.0312195418814	10.295630140987	17.4928556845359	468.75	8.165825406003592	0.7676397980065085	380.1492714375081	0.8109851124000172	480.0	6.269724013285695	12.06016986445274	40391.91860665289	4.922851791626714	3.7265519381540964	1.9674402998349807	13.874704720043946	1.854227778007655	8.918368868291322	8.61431044270147	5.660227438716015	8.21447728132793	1.4660215163042738	9.173321668323142	0.32103774836069104	40391.91860665289	0.0352170138888889	4.612527159619004	296.7984615325156	89609.07777677743	378.93285411755653	205.592750559011	80.47202551744547	0.44080180466090957	7.121671639789884	4.121766006748424	27.20986922735134	0.22728478610003305	0.1402615445882699	0.9411332443077405	0.840396954146292	-0.25571862135288864	0.9588028628853748	0.14099423144469425	16.290718946436918	0.002890754759094807
0.45553380315494063	0.336181201943312	3.7951852492993003	11.2891060754172	12.165525060596439	11.180339887498949	5.830951894845301	12.529964086141668	102.75	5.142569424754343	0.696695514943647	152.27513626114444	1.4819964599624762	112.0	5.494207464345709	10.672890061074694	6852.727137139277	4.423854276156184	2.866269029787019	2.781369953522342	13.038109473491673	1.6653951272963048	7.561670394483307	7.077803925268491	5.347850468763099	7.690259004728574	1.2272896155523056	7.82208819462283	0.8645197021463285	6852.727137139277	0.058035714285714295	4.0062045696524935	183.4323444441893	87581.13922551172	898.9648927531375	198.7329668003752	95.35268136307242	0.35795845625693684	7.6705786976136485	4.0111873242912415	34.006519675608054	0.22180350811169702	0.1374573602215335	0.9253189411877655	0.8239331605619891	-0.5461133422891016	0.9964085800642888	0.1402763930961204	12.538431098130149	0.010354548639176935
0.5227043157581128	0.2501194022646556	3.222218311911655	12.882720343710762	11.40175425099138	11.180339887498949	8.54400374531753	13.638181696985855	159.70833333333334	6.733853522362454	0.6885492182083711	206.74460557283294	1.2945135752016672	169.0	7.456558240212898	14.598662632401819	18780.20418135443	4.885417627340219	3.996647451018167	2.4156090824261676	16.412343578311425	2.2190480321407073	10.204842850944068	9.508389717090436	6.986689815841886	9.42565376246954	1.6824636595804938	10.541606544010474	0.7646343517807358	18780.20418135443	0.041210041665207794	6.986650916260172	313.347047062333	199604.4260814965	1447.9440429051099	307.3226476403192	183.11108386008706	0.25637985848614575	10.630425446157902	4.481494459632456	64.82273841632612	0.17900526036778802	0.09978768623390076	0.908023279676105	0.8064695090627269	-0.5216049484295792	0.9970745577772904	0.09605711993232068	16.78339359933744	0.006610935316417236
0.5969465795367636	0.4910231297450304	4.356533396051738	8.872358820070085	10.44030650891055	10.198039027185569	6.708203932499369	11.224972160321824	131.375	5.296324250063673	0.7945419855630371	157.2928901963282	1.1972817522080166	139.0	10.89294301006134	22.13083841069939	39204.865165520234	5.367785569687925	7.428085188734222	1.8393237607417168	24.54802741538195	3.5371629851040765	16.287932826945912	16.005427812193446	10.287591554552597	14.260435860829352	2.8265993754413126	16.79432611568567	0.23800367280705542	39204.865165520234	0.02717250659903732	16.75263390489929	938.1236244844463	930358.7779174901	-1323.6090554291068	666.8547010472422	404.1624615744639	0.25401078401437877	16.106825356727622	4.900450803734163	134.29576081927183	0.13300969877206228	0.06848976558928753	0.906860366610582	0.8020253366716845	-0.6377723143014051	0.9994522100678401	0.07206125185258737	29.533469434769714	0.0064237910920936885
0.6805237215489477	0.3114304316899553	4.545365686371826	14.59512373825101	16.278820596099706	15.297058540778355	12.041594578792296	17.578395831246947	305.625	9.932327922821967	0.6209979442248774	353.3349082486821	1.1561060392594915	319.0	3.7492028282057683	6.729133308572483	8713.93772471919	3.9962235346640407	1.6561631471225589	2.8605568028865513	8.830372870572928	0.9339678303707026	5.101590108536156	4.946894691999179	3.4994030058431838	5.330969864729744	0.6919488834304574	5.226511188139434	0.6628640477031063	8713.93772471919	0.06991873114454458	1.2901975642327321	87.34608072577913	8734.693262520565	210.54847685305498	54.981192890731144	33.91697099177563	0.24796201629555065	4.676207757463516	3.519853597300399	11.096829923575179	0.28192135904362065	0.18704353557074282	0.9448151130488589	0.8433538214898384	-0.18208344417408345	0.8774106554546861	0.19600018960147597	9.05772759556053	0.006530820316979614
0.45421217044777257	0.3751311555655	5.112469043501932	13.628484245183591	15.297058540778355	14.035668847618199	7.615773105863909	15.652475842498529	258.3333333333333	6.190223408918112	0.7017486044435081	279.5264219326955	1.0820377623201116	269.0	4.051764827893168	7.191337759649242	7758.201483140341	3.8044841668106355	1.3548313184548517	4.4030897407815175	9.623275033523555	0.9637016323624391	5.2231293889859245	4.785602729240316	3.936816493028096	5.686458540495459	0.6315049443248529	5.370372213063208	1.4061943526596619	7758.201483140341	0.09326847334890345	1.559817092752947	71.62728853240074	24921.876078286376	815.041975396826	86.750954256473	29.509526926384506	0.4998253720150117	4.044223564116559	3.429508753313642	12.543736228014179	0.3363061668214321	0.24920411547274066	0.9565001940830373	0.8685211892764367	-0.2502472891001288	0.929426489224019	0.24145146068972487	7.568133419144756	0.010500544756211623
0.5120873562894471	0.27770946033660354	4.9983708360555825	17.998561626230533	19.4164878389476	18.24828759089466	12.083045973594572	19.87460691435179	500.6666666666667	9.216835840189086	0.697620943709994	437.0828163287703	0.8730016304835625	515.0	3.0083078200777176	5.40517010557614	8836.799770996811	3.7187503773696213	1.4056115985219266	2.424813014038101	6.476585014369518	0.7520856555945455	4.044541105906125	3.8727678915137194	2.639198045080032	3.837386969289486	0.5655562471571213	4.142322356696775	0.5587130797154416	8836.799770996811	0.08510886982750496	0.8005217494255839	61.61072955828807	3050.8075571874024	75.12593231523238	34.91590884249855	17.064814628542642	0.35081800023616755	3.292652633373195	3.063787724929653	5.550803706830459	0.34755658143241497	0.2565317864471565	0.9431462247668657	0.8423488971774523	-0.1175407084958553	0.7445637638483296	0.2676800373302786	7.5581059351795465	0.008849244211507972
0.6665718270580868	0.5653700470169002	6.352838137267841	11.236601887184765	13.341664064126334	13.152946437965905	9.219544457292887	13.379088160259652	344.1666666666667	7.490002249865095	0.7877586144214258	301.4880946957987	0.8759944640071632	354.0	3.420283121873032	6.628162006501563	8392.28131666677	3.8757310647279977	1.8216632450898058	2.5922002354717084	7.999387672138161	1.0200766437611988	4.7140811971314225	4.415349139128803	3.293568951125773	4.705818721012388	0.7717988957698061	4.868984428925109	0.7813167638192962	8392.28131666677	0.08409141689808167	1.4844478359671456	70.73578788799131	13197.765345182826	324.00082222032154	74.9748573237496	24.23184885407792	0.5160488636841951	3.9039617946873477	3.3327741794120582	8.369596391885644	0.3257703550770304	0.2333868125653501	0.9428274072546811	0.8429181107876226	-0.17803834801037255	0.8695688421459411	0.21729054816880639	7.616012825965943	0.007747358293207571
0.4836922537142438	0.4099654965079879	5.227382313841812	12.75078600118232	13.601470508735444	13.341664064126334	7.0710678118654755	13.74772708486752	239.41666666666666	6.167456417539906	0.735193371576995	253.6211465881491	1.059329536741312	251.0	3.556071319350415	5.486204214223818	5178.119846286646	3.5503820757576516	1.0745238768133323	2.3343555129060456	6.157800852482793	0.6077071787869182	4.482202017260214	4.470655706226288	2.7580790872444174	3.3997217652383753	0.44955175511125256	4.54202152647461	0.15774091969365103	5178.119846286646	0.09420485389120808	0.539824623427222	71.5417185722994	1576.4277814645152	0.1330123395864198	25.15171501775911	9.224223595680302	0.46808644075421457	2.3291357544266997	2.690548463618059	3.6273293747416995	0.42423386114342065	0.3447769444638996	0.9590759341850829	0.8684668903489288	-0.16872199683903652	0.8260634570278	0.34617136743567206	8.218924830916631	0.013943977847114507
0.4571938498586747	0.33067065369459847	4.190636883456128	12.673144219585103	14.142135623730951	13.152946437965905	7.280109889280518	14.177446878757825	206.29166666666666	5.794083595566323	0.7604798815517135	222.01595455361598	1.0762235728714975	216.0	9.884094429075972	19.764210930519692	51148.74511369018	5.509395448319697	6.367958743266605	1.8237574599361965	22.301057352709034	3.128421786900199	14.959218209609851	15.063764445150646	9.219812086342174	13.08124526636686	2.4890795085644535	15.388298992959351	0.049746692838534785	51148.74511369018	0.024262688614540465	13.021536453990764	851.0576384517321	545298.510022708	-1516.5886814126932	494.1104253106216	301.68201339766284	0.24919909152936462	13.959363297098916	4.821611252877019	96.17157218975814	0.14798298139748783	0.07808043285061474	0.916666492811101	0.8121441255492905	-0.5482111119437829	0.9987438622888367	0.0759308954517885	28.33065600201394	0.004203540124790738
0.5583560399644595	0.28651039498726466	3.1593475501786084	11.026991011335003	12.36931687685298	12.36931687685298	7.211102550927978	12.409673645990857	121.79166666666667	6.156987033812702	0.6918054708081459	171.75597264269575	1.4102440449622642	130.0	6.980901611293426	13.146168206913602	12729.149793876699	4.81152869610945	3.429931854328238	2.617242315880536	15.657865355396895	1.9504758770957857	9.614541806321212	9.001761579429663	6.4806142376672	9.177251117729696	1.4413546686095695	9.895278514320585	0.7665486206809252	12729.149793876699	0.04189349112426036	5.477122730476262	284.15275968616857	117747.39728836848	1032.0600475066	221.54479386999466	175.19575050985344	0.12885171269916834	10.564622799353412	4.293160554106289	58.2617161932764	0.16943698320466846	0.09004653803803707	0.9068539345398899	0.8019953779015443	-0.5614851476925296	0.9976521815763297	0.09586515729835257	16.501721855436895	0.008328239747703442
0.7270005906498558	0.6182735775160184	6.662674960497395	10.776256988476556	12.165525060596439	12.36931687685298	8.94427190999916	13.0	327.25	7.834345195617092	0.7663600093209173	299.6661769368451	0.9157102427405504	340.0	4.107788439746717	7.446689262090831	11550.84879321754	4.194383153775857	2.0727908980629124	2.7970011893967275	9.79328091641236	1.1021306433778963	5.676666468781523	5.4392734693916855	3.837571758873468	5.955709157538893	0.8349941411036168	5.828643468761316	0.6527615056123615	11550.84879321754	0.06069204152249135	1.7485424881454534	102.81992489574867	19152.793508039715	370.9695026040568	81.39355586790049	34.29330552266447	0.41164447787777186	4.651780035428697	3.5606198419131325	12.063277165017752	0.28536869114519886	0.19149527059839208	0.9523262865993876	0.8543818349170221	-0.19203492820072812	0.8960235029727659	0.20223064069107424	9.539841104673787	0.005457861843209085
0.5442290216613228	0.36684261613739555	3.9692884116834364	10.82013985582525	11.704699910719626	11.0	6.708203932499369	13.0	139.66666666666666	5.888634127974463	0.7277085818125424	178.89099244324663	1.280842427994606	149.0	3.747705029605029	7.079798207249041	4274.669548178913	3.985976000028156	1.7951176671155533	2.620586887796867	8.758304528276247	0.9998259538187355	5.218038152126992	4.900420045047719	3.507587979144257	5.25071654913199	0.7277768074494927	5.356216703077675	0.6639414940415173	4274.669548178913	0.07229404080897256	1.4611352132754025	84.61747029505669	10247.948362856372	213.85940314786617	63.111930863352505	38.67496544607598	0.24987543975833817	5.007138037579532	3.5376011542458263	12.556757243458268	0.2726928052002599	0.1775178995379446	0.9332899282369385	0.8289039886903004	-0.3371189076416238	0.9655800932806401	0.1724428139625993	8.85721009777998	0.010225704066555255
0.41003349345830287	0.23258268127492568	3.014849067521712	12.962483066217612	9.0	11.180339887498949	7.615773105863909	13.0	76.20833333333333	5.3150522155353	0.6454472607050993	134.67645359240376	1.7672142625575125	86.0	4.817569795199155	8.556954567004265	3881.8142880654495	4.1831586912378365	1.9229943810550134	3.845549311363407	11.226537768944084	1.1886247783194004	6.545934729176744	6.208494085013785	4.580269110251577	6.646268658692507	0.8128841464237884	6.718435490694356	1.0403838300992403	3881.8142880654495	0.06273661438615467	2.288113963979294	112.24853413948823	23088.358665835825	328.517907254329	90.74629586629266	95.25779370818688	0.0011337685541936342	7.636819402066534	3.690025436646643	34.903629999613834	0.2168549094176923	0.12952097473011998	0.9027219849478645	0.8014161211687577	-0.5753463658417453	0.9954017989713886	0.1360678684444991	10.64040220497296	0.016183439905546333
0.3235777839933013	0.21643402691883457	3.5757013004944405	16.52097570515274	17.26267650163207	17.029386365926403	7.211102550927978	18.35755975068582	159.54166666666666	5.345820708080492	0.6275189864408623	226.6939885622092	1.4209077371358112	171.0	4.4704082378120304	7.789783904892407	5869.709047875804	3.888868134215656	1.6647652415410823	4.566815961392123	10.816442324474647	1.0587547295149171	5.700599451627625	5.253239324646351	4.288634506140395	6.527807818334251	0.7179237564525649	5.858821033766644	1.380920841221052	5869.709047875804	0.08765090113197224	1.8289497978092786	74.82806954600859	31132.446142965837	895.9462867931571	102.13046505587796	45.90747075420659	0.3906293707004123	5.126409051003027	3.636004948115927	18.909764651935486	0.29426716560733823	0.2060208639851429	0.9473972283632625	0.8548396757732786	-0.3574932630587065	0.9718285657111457	0.19782826024409433	7.791098208857431	0.010855927935951424
0.836709963805235	0.33387081122583917	4.539719129608732	13.597232752814511	16.64331697709324	15.132745950421556	12.165525060596439	17.320508075688775	408.125	11.376940124458786	0.6659909739046029	399.5255704743662	0.9789294222955374	421.0	5.10441373985863	9.906541577414893	23663.533907340003	4.582295595175265	3.007391220713952	2.099677180709615	11.74637579907547	1.5488433659607739	7.278988512293922	6.9177392038282886	4.756128961964701	6.990246837110768	1.213180557718956	7.497194076440198	0.4499527547848798	23663.533907340003	0.04614620770589198	3.2242452577030978	169.9169944386093	40674.72361482487	357.10265462204455	134.17681901278158	77.41375009387902	0.28041437852991985	6.983504115890292	4.025557127196303	25.131884699484008	0.22946794160714795	0.14212858677052073	0.9206211735671335	0.8179947626919393	-0.22760364688145132	0.9378150690012573	0.15026677673199945	12.475137321344754	0.0036608690986576166
0.46027988478300846	0.40239639866488114	4.544709973833521	11.294111947603167	12.649110640673518	12.165525060596439	6.324555320336759	13.490737563232042	162.79166666666666	5.198452545969185	0.750675321004348	192.06730052209875	1.1798349660942846	172.0	4.690079549697036	9.031078867454237	7534.6098857371935	4.252798949460506	2.3456021254291013	2.81133878967664	10.806087548633775	1.3506413518205105	6.416543708681992	5.974704441925285	4.486740741302074	6.3193468073317005	0.9841689355558515	6.618600413131511	0.832922166594024	7534.6098857371935	0.0653731746890211	2.633838263278164	142.42198779974095	37739.23782088021	593.6716813751086	127.97629894856703	59.45795107718683	0.37659865081568555	6.163991349910038	3.806446628838	19.941510520699573	0.24381396270538566	0.15501229221124901	0.9323329219372944	0.8290399347438868	-0.3701383648488192	0.9804661078255832	0.16720402337486326	11.186687986868936	0.007606146775005347
0.40474150657301183	0.35239624535366015	4.908302501083843	13.928362080469777	15.033296378372908	15.132745950421556	7.0	15.264337522473747	240.16666666666666	5.637386252543746	0.7372326133937588	253.44753537535541	1.0552985511812163	251.0	4.931483933429323	9.716439248658663	12932.407064110015	4.519279753008549	2.736379958794296	2.2950555604419685	11.268564011248117	1.4873418811149102	6.9582762968229135	6.579592682261441	4.65369465148369	6.614869359764427	1.1422287705482155	7.177989559755588	0.6198054446614872	12932.407064110015	0.051538864462468845	3.1059250970326198	172.522642350025	46851.8156734134	628.5454627414997	145.65827236389538	65.90102568671333	0.38410665298166574	6.520976850760868	3.924084107130144	21.390115901175307	0.23625718065705298	0.14742731693582314	0.9301434632245692	0.8261912032130984	-0.3249347308605398	0.9750969143688258	0.1506645299794207	12.3469193406278	0.005211386294449537
0.5926570242462098	0.4695801465434852	5.010136330886773	10.669395560620902	8.94427190999916	10.816653826391969	10.04987562112089	10.862780491200215	150.0	6.323292223463305	0.6883183271529844	198.34547511515078	1.3223031674343384	161.0	6.476965864017104	11.485335165799041	12990.294689792221	4.591525861878987	3.0251095593903896	3.6131495370244306	15.761090870310024	1.5719789688641674	8.76893518674044	8.626337609537257	6.12036487151395	9.640725998796075	1.1826912699952683	8.982486303081394	0.8084001933874781	12990.294689792221	0.047413294240191355	3.7908358757902376	190.22108011890407	75052.96767972977	1144.66109663058	151.60494613642692	96.260739147752	0.22029141473716246	7.714911677611962	4.125077391305099	35.46656350234668	0.21555670518689823	0.12982544249586908	0.9488947967273048	0.8506294097586159	-0.43594583919645236	0.9907003602370751	0.1305782488061278	13.270586813260508	0.0074849358749654454
0.5831539800731967	0.46419377920759725	7.582627128004882	16.335046843903893	16.76305461424021	19.6468827043885	10.816653826391969	19.672315572906	771.5833333333334	9.525847581704666	0.7814047905989062	520.6309080224528	0.6747565499804983	788.0	6.153514845461303	10.942558515745889	62024.18243549163	4.6923014181809775	3.0760843045643176	2.1245266191418977	14.545223582196058	1.5464792917557495	8.687634217392985	8.745965648432446	5.461558174670242	9.083665407525817	1.2256572933424947	8.87191588190502	0.0017878069144210162	62024.18243549163	0.04121466670102296	3.2359031203811286	273.1687929048656	42999.57430480949	-220.20089364877612	133.3635954193355	53.50125121130169	0.42822752549198395	5.574226612924595	3.8940911036294352	21.440087732772042	0.2778548466097481	0.19006661417895776	0.9668976508505549	0.8815054026052813	-0.1556943729433504	0.8676964619636347	0.1871822777209358	15.910127222765132	0.0035403525496845497
0.5782199925263385	0.37541551231016534	4.693233818606973	12.501438179063468	13.0	12.649110640673518	9.219544457292887	13.341664064126334	252.95833333333334	7.228581490466562	0.7491495749251484	258.1952497094373	1.0207026837467459	263.0	1.6863395794442377	2.8238303584464517	1313.0828787391983	2.7883370552910973	0.6113101767602167	3.0811229515256717	3.5980498610338936	0.34967397588417487	2.1913364944126275	2.1337192199092723	1.448697360605234	2.1493525004286598	0.2452432724481031	2.2344374158942744	0.704680022666552	1313.0828787391983	0.17064002660151226	0.19075493380365774	23.504058355044393	246.11197909422066	15.380173376838245	9.138831089780616	4.6476788302177985	0.3393976794124037	1.7179355846975497	2.1583525179866934	1.4354183088373746	0.4746689321761299	0.4052317621359211	0.958520101301916	0.8634272663961666	-0.12595738464591238	0.6931187838326616	0.4148233645788376	4.7304178015936085	0.030738190885150105
0.5243289482431137	0.2676673506329881	2.84777253293852	10.6392226254118	11.045361017187261	11.704699910719626	5.830951894845301	11.74734012447073	90.875	5.578452409306507	0.6757016317615914	144.6634348608183	1.5918947439980007	99.0	7.725618380592898	12.136831616697378	9464.837912385487	4.248051964054708	2.453029236641969	6.581727915556215	17.63803871068424	1.5390436416796274	9.561830505909759	8.880350281895899	7.506786557432314	10.131252153251925	1.0140783265600537	9.777751446903789	1.7603944517803032	9464.837912385487	0.06519742883379247	4.175820733682741	125.21438944507364	135005.26282039384	2580.6852504693034	196.82417592842472	149.82834383670507	0.15571822954911324	8.436124917460852	3.955626098512146	75.86224964836049	0.23533705064189164	0.15188029286880145	0.9352642772396311	0.8511467812295233	-0.5488447969085314	0.9954831828523021	0.16595421163006738	10.64240743060815	0.013258074936875601
0.8114932043404911	0.5562939170832155	5.670596029226986	10.193525140377773	10.0	10.295630140987	10.816653826391969	11.916375287812984	198.875	8.271976379690514	0.6800856314957843	242.27428480281344	1.2182239336407967	211.0	8.908974912912724	16.524422132738877	34096.62333870059	5.196518997140599	4.431582602191666	2.5548373036210554	20.850929648842456	2.3564086140284686	12.391723204041654	12.015945667463567	8.228903754103117	12.62202589473934	1.7623912066187888	12.712016805899154	0.5607743383861739	34096.62333870059	0.03101906965252353	8.040567307878135	461.4278973112526	258989.2490161307	1272.7539005336164	324.1831423552992	198.31056759359873	0.24862284284775996	11.159818870404056	4.595304160243756	69.66602416819352	0.16316978750495653	0.08527212785446983	0.9390777435091473	0.8372117438979049	-0.508211605452063	0.9974597512889696	0.09109041725762769	20.733278466057982	0.0046473532751476875
0.26388618628366517	0.2429443883620802	2.67236217719756	10.999892589470791	13.152946437965905	12.165525060596439	4.0	14.177446878757825	37.708333333333336	2.902719704965397	0.7267757154329524	74.82417587806373	1.9842875370978226	45.0	12.126553757992582	24.34430119353936	13906.849675122941	4.7027469851224	7.104766231670679	2.7114185988141215	27.530969147723884	3.562833073622706	17.011128255379383	16.07064992281316	11.813257570046398	15.717711577677486	2.4166080795357825	17.579564951716552	0.8214564671116351	13906.849675122941	0.042962962962962974	19.66261937065428	709.3644106910125	1013128.0903874642	4397.583590422985	647.813660667205	770.7958334857362	-0.08263134530661519	23.301971683922485	3.812547578048854	198.8137715661117	0.0892821956160441	0.03710205901641875	0.8627295759358803	0.7547850002591111	-0.8441033794306219	0.9997145483051735	0.04564814268180259	27.123646908329412	0.029076153685707463
0.2109254335808915	0.14555959663258836	4.177495008456508	28.699550597141712	24.515301344262525	24.08318915758459	7.615773105863909	24.596747752497688	312.8333333333333	6.053465153278849	0.6100077373257671	365.3345920022053	1.1678250143917057	329.0	8.425551962429308	15.338006742442671	44962.51206909941	5.043786600384442	3.8143128841911853	3.3467287664429644	19.728534352757197	2.14930557166951	11.382736223168735	10.762879729297392	8.01339307201734	11.715141280739857	1.536749714736475	11.69034517979664	0.9277614228360495	44962.51206909941	0.035762788592123125	7.097486496556913	316.54266259739654	333189.40924132563	4233.912938307551	328.18288274027145	171.68359583018037	0.32378541016679363	10.030501815790842	4.561150450076196	67.08796363118071	0.18766535391114464	0.10715543217794223	0.9376688005666475	0.8400272766978831	-0.39713431208056327	0.9915386907882534	0.10561413104190533	16.6524213020103	0.003437794929267063
0.35756681374912747	0.2985713268459425	7.517557252685038	25.178429998952858	21.840329667841555	20.024984394500787	11.180339887498949	29.257477676655586	323.0416666666667	9.00297098993102	0.4483792999935267	507.7823463429414	1.5718787968825736	351.0	8.215858499877717	13.945055695715709	40721.66802057125	4.688481441612667	2.6619663711011885	4.9663351843192745	19.62860211190872	1.9123963096718732	10.473104005058714	9.562306826572662	7.988589141791096	11.640012970117624	1.2144930866720112	10.771079249859584	1.55072742024452	40721.66802057125	0.051484971712891944	6.330240705978808	219.35072858280535	421281.72749602294	7225.242668991054	326.8023846872556	139.274447971131	0.3952595500615241	8.159843877195591	4.288073924079634	70.18136170831033	0.23643476095534616	0.15166469984784509	0.9527235010240103	0.8709177633726591	-0.37733356876436347	0.9866674633761494	0.1594762915669309	13.12367117239714	0.005067381238580713
0.5422358536615017	0.39941522778853233	7.334408840935181	18.36286733869429	20.223748416156685	20.223748416156685	13.038404810405298	20.248456731316587	861.75	9.957005047069806	0.73813734357844	593.2910655953899	0.6884723708678734	877.0	4.913692535863687	7.772704111974397	35594.76721088872	4.124865877828514	1.5034683168701433	3.2503535481775976	10.589921718295692	0.879537339943893	6.274041770737301	6.187911134016034	4.1098155660967715	6.48010615219892	0.615239235106467	6.370789884499306	0.5408954646548223	35594.76721088872	0.06589921846660314	1.223363611482238	117.80005473821714	9620.644449629015	213.07263382864235	52.92429131821249	23.098740262736776	0.3954724993601125	3.7060487497924584	3.31931826612153	8.798868635735856	0.33527760289069986	0.24488696746031216	0.9713095186399522	0.8873028129355744	-0.11455501530577974	0.7616053878073538	0.2498506613906577	10.503373888751023	0.006199541927149453
0.5776631491447405	0.49990567985379913	3.4914467978269	6.984211099277763	8.246211251235321	8.06225774829855	4.47213595499958	8.306623862918075	52.75	4.034521377900442	0.7753636149924644	87.7257351877809	1.6630471125645667	59.0	8.620403103821314	16.581368434245178	9076.740683872411	4.929004701794197	4.1562362101863055	2.550594375618976	18.602100702377623	2.4475661307496988	12.034226599735648	11.486493803405976	7.985267886590827	10.616832815786797	1.752237138852223	12.403348839668883	0.7119861887591369	9076.740683872411	0.03648376903188739	9.020452584730357	493.0240176799906	333522.05761878757	2103.2978439414906	378.47831142766125	260.3332496948334	0.19695380315381417	12.918919073217715	3.937039545122094	86.59496265362563	0.15271702942726378	0.08196245164489178	0.8981624296991939	0.7940011574818118	-0.7733194012757078	0.9996465911914783	0.09400656113731806	21.51817896532829	0.018740061175623948
0.6107008226970363	0.4449103039011254	6.48492624307888	14.575805923613892	15.132745950421556	17.08800749063506	10.198039027185569	17.233687939614086	540.375	8.90145666902334	0.7766064694758245	413.1235502208141	0.7645126999228574	553.0	6.586489200579554	12.190827127831733	50964.35697388865	4.8683309201018075	3.8099446540333233	1.7790852305321299	14.103080958945885	1.8395389851733808	9.366807896275294	9.297179787029364	5.770974207932099	8.332106751013786	1.4911845788530957	9.599988412994877	0.07937069536305978	50964.35697388865	0.03667321759660441	4.422687363910712	311.7855100911271	66428.00054455678	-390.711744066026	179.46069976744943	83.1018455491753	0.36882405566382065	7.085622478028679	4.164678575173051	31.338869195613356	0.2335621440377102	0.1467947717753775	0.9401081588169347	0.842376480097781	-0.21248022279807222	0.9320425428723861	0.15113505707893843	16.959129179268693	0.0030150140567757706
0.461902150877222	0.3381565324599079	3.7911064670397066	11.211099307948997	11.40175425099138	11.180339887498949	6.324555320336759	11.789826122551595	145.625	5.178430884039777	0.7696397367419412	173.92176511001577	1.1943125501116962	154.0	5.564021217348424	10.577359093322034	9852.180906589374	4.530894872724453	2.780049339353922	2.465187363600459	12.756181314572821	1.579521261384722	7.775389999595592	7.370471873261604	5.282679322798046	7.473501991774775	1.1954643238517406	7.998449893081708	0.6251767629966232	9852.180906589374	0.04992410187215383	3.518511046327669	170.99687851988512	56066.79155278343	626.952640956969	151.00171922268666	90.33384673631673	0.26469020564326917	7.479262115799061	4.036169519188724	30.866726010066735	0.2195953056139519	0.13209651425512242	0.9251225963959517	0.8227179219431454	-0.43984378875021196	0.9911419502185369	0.12992293476662722	12.481107089028395	0.007198026679657078
0.512451186196102	0.3095576404787658	3.8684982546301994	12.49685922352661	10.44030650891055	10.44030650891055	9.219544457292887	13.114877048604	159.125	6.404030332821909	0.6954849822823946	204.18412764051786	1.2831681234282348	170.0	4.185292237087663	7.5733435221981775	5531.723534000838	3.9494338863159233	1.5644589281677126	3.707264859726121	9.747496565241947	1.0763616073979567	5.53917213581269	5.0759963992236345	4.00053595610668	5.746960609135267	0.7389493628830289	5.704344852829721	1.1926601054758519	5531.723534000838	0.08110726643598618	1.857122249841211	75.69201216118867	22178.17765860496	642.926572351999	89.80733405602506	48.94471467703032	0.3024795365908471	5.42291637347573	3.710345110552176	18.40570309075769	0.278057190302841	0.18866067970948697	0.9262114727521367	0.8271581473174575	-0.34065081368141736	0.9693017391953755	0.18193864418801112	8.089497899500174	0.010081405789359194
0.5479983858195966	0.365639461249465	6.42357238517106	17.568050131187693	18.027756377319946	20.09975124224178	12.206555615733702	21.118712081942874	439.7916666666667	9.627263113888606	0.5522483609797566	506.42408587332153	1.1515090536200583	464.0	7.126060552401158	13.007968045820173	45013.20809143323	4.846582576230366	3.329150286032678	2.978592203978966	17.2809210029498	1.8345069671599277	9.59742616609016	8.999962706243025	6.736343409685241	10.54457759326456	1.3536060521991402	9.84942761458682	0.8191062820163236	45013.20809143323	0.04084609096313911	4.900635321433326	252.00715207475542	147166.8677419441	2025.3415854695838	230.0429340195004	116.47367883821542	0.33522118925438293	8.360112516958054	4.37055101394023	44.087223519598595	0.21011538336364463	0.1259080476209869	0.9487948622670023	0.8534074817045781	-0.27995962087758686	0.968212240874458	0.13110162875284295	14.951154765585622	0.003005202885977755
0.6139756678490921	0.3481890732273286	4.62409656596614	13.28041837472344	14.560219778561036	14.035668847618199	8.54400374531753	15.0	332.2083333333333	8.15385374093618	0.7377670478925071	314.41642042654627	0.9464435081195424	343.0	8.699941567663824	15.886442499875947	53409.15396444922	5.276103911778611	4.069886014775376	2.5893586307053513	19.67253273345375	2.311442112413968	12.162350655395807	11.952075777811894	7.932738027368744	11.739794706085005	1.7131199229269263	12.478454196667787	0.5299728954033497	53409.15396444922	0.02824503395693971	7.789045673529135	468.2527622215552	270887.4155213297	1696.7046283217471	318.74723238732014	186.34816943231706	0.2691601049025494	10.928108585475428	4.639361493198524	61.03645077233924	0.16565084961597878	0.08787632279255714	0.9331574059418786	0.8291065177833066	-0.39005117715566545	0.9918233734877381	0.09338294175864655	20.856029928247004	0.0029263678827163983
0.5405564637753778	0.5214790872234887	3.966009218331923	7.605308276978368	8.246211251235321	8.06225774829855	5.0990195135927845	8.306623862918075	81.875	4.111098548125039	0.8362053529318207	109.04490784822322	1.3318462027263904	88.0	11.614537415652086	21.284611708009905	23710.186801742584	5.206717630483559	6.214712113196661	2.3934107730802214	25.71919137833209	3.2469888566524405	15.94961347212771	15.40453695008634	10.489738754457417	15.229452623874675	2.4592238268116247	16.414443058748382	0.579315449604405	23710.186801742584	0.032541322314049596	15.043771018615189	829.7298230984942	873458.8634059528	3781.3389447743384	627.7822356181886	395.59830350571644	0.23192436943610456	16.427526877479373	4.642929449655045	118.47639702141932	0.11864063081774706	0.055143876552407455	0.9162970629351181	0.806000071127207	-0.7361236436359525	0.9997538817819147	0.05836365252201911	27.77144642863381	0.010605176204256947
0.7357446246153678	0.4224214144619282	2.9676002832589785	7.025212694387303	7.280109889280518	6.324555320336759	6.4031242374328485	7.874007874011811	71.16666666666667	5.168762476675103	0.8160082463750025	101.77489428268652	1.4300921913258058	77.0	2.8359514805414445	5.4257904443145195	1233.9585519690838	3.403893969120667	1.2628506160514639	2.8323401510617856	6.41459335148953	0.8113732449678559	3.8790130239755984	3.58564950898703	2.7796215565722564	3.6349717949172735	0.5810686861240206	4.003178204859013	0.9353035769462544	1233.9585519690838	0.11452184179456906	0.978693699685915	39.54134255688254	3912.7113989301547	117.76920402716827	39.63143086498454	30.169600633630054	0.14307018221665227	4.3992886098287025	3.274265981343184	10.17690512169969	0.2997559189873334	0.20576029743215227	0.8980255916158798	0.794311056131462	-0.3650465602896113	0.9618050396487725	0.1966906903791082	6.092316775531987	0.019474129943738924
0.5359377574882879	0.3473502792683968	5.484326220246488	15.789036449885108	14.866068747318506	15.231546211727817	10.198039027185569	17.11724276862369	408.875	8.461940787852262	0.6898523381684301	386.1787347245953	0.944490943991673	421.0	2.892355804591251	5.221714645681936	6748.620129083169	3.64054729971999	1.2851033561204965	3.0251552527605963	6.8196755249143495	0.7201291153055304	3.906201685129895	3.741576672489561	2.696371583653803	4.123303941260547	0.529347239561454	4.003745315781429	0.7721824081965866	6748.620129083169	0.09207237603037671	0.7715649487301006	52.97279280733282	3383.2860480743448	115.72252990052127	34.096317256093045	18.565195771226893	0.30224695574268323	3.4350668292663724	3.090411588952586	6.032275481813006	0.339277212791264	0.24526711249711836	0.9503680682006934	0.8512758036070669	-0.1383136239268106	0.7836192546781605	0.2434533949846993	7.004117528761336	0.010204829689802405
0.3703890706989735	0.2203294013438395	3.9470973617612697	17.9145285998465	16.76305461424021	13.152946437965905	8.246211251235321	20.049937655763422	196.875	6.6353456001073265	0.6162395542322924	265.57973580937676	1.3489764358571519	211.0	6.992037737621616	12.930375286781127	20361.5694631659	4.752141807591604	3.13879249044148	2.9673761181317126	16.91973463444568	1.873081608418142	9.556947727970893	8.73868108467826	6.670084546366052	10.249650088079626	1.3672719616107962	9.823458108493009	0.8709013677690867	20361.5694631659	0.045798611891017735	5.165079334149038	261.4988117472539	165992.1906630834	2308.556790259151	241.68602733809985	134.902978725624	0.28923445648634194	9.256959278785343	4.369982745670774	46.99934572811272	0.19596378459948186	0.1146000561125978	0.9357535494975894	0.8338902160093598	-0.44821272955260666	0.9933337059135796	0.10500561713686328	15.317015283089187	0.005667793454739755
0.5111175255553627	0.44211965510176754	7.10677889221384	16.074333746998864	18.027756377319946	18.24828759089466	10.295630140987	18.920887928424502	451.7916666666667	8.215873689717121	0.6633213669645783	429.25854398580015	0.9501249705486676	466.0	10.553892637852037	19.69694308932983	110430.89978312986	5.525763302579342	5.598924354085561	2.252737075638222	25.43009241860083	2.8483956381107425	15.016203452162301	14.831590880728234	9.864648419292035	15.565443999308794	2.207092594596331	15.394030654514241	0.33594969477175574	110430.89978312986	0.023614360183462583	11.489813675393135	647.8600582221233	490661.2757334459	352.5404030527839	447.6762088967393	276.5757155354385	0.23983465909304502	13.07582825790834	4.954251921101164	99.69828730012821	0.15230281215424155	0.0793925530605421	0.941604385511889	0.8420141584201969	-0.37905340508255325	0.9925288243666756	0.08647521622105218	24.59568925812744	0.002072229642001001
0.4338373138389311	0.2867873689642408	5.4080195011323795	18.857244378174478	21.02379604162864	21.095023109728988	10.0	21.18962010041709	524.1666666666666	8.1809762474315	0.7069285154211722	444.72160039660287	0.8484354856532965	541.0	5.385884924506277	9.705303448332367	31083.038719387223	4.549648874900017	2.4215314227123024	2.93966589376622	12.717695006038324	1.3750109402961765	7.390641864079992	7.191184630135278	5.066191545750328	7.651503460287996	1.0120547987837267	7.579893473101211	0.7208770512751133	31083.038719387223	0.048110400060133736	2.8331979004705445	156.5440369902585	54155.870135445584	958.0493984924082	136.4069532714838	49.73286876767449	0.4705321588300961	5.609392375613266	3.783662884516455	16.406723602269953	0.254967750795736	0.1618765775966064	0.95463790700293	0.8575213396714538	-0.20067149264629608	0.9160920701149498	0.16928789473926106	11.610722565616793	0.0036527126420827735
0.2854121759102757	0.13907822565591849	2.9090850946670312	20.91689824878949	16.1245154965971	19.4164878389476	5.830951894845301	19.519221295943137	104.20833333333333	5.969937442480843	0.5584410592266325	191.767533458563	1.8402322283108805	121.0	9.070150094594288	14.742193428538652	16191.521723474487	4.319716284802483	3.0897429578924633	5.58398970525389	21.411761055912084	2.0779501784930834	11.245519017404447	10.085126001382285	8.915937343008407	12.495823712903677	1.300209947673024	11.567810039917834	1.7217129930946151	16191.521723474487	0.06891605764633564	7.35253114881881	204.69959888828447	616725.3841339584	10126.69412343214	409.94377744855876	173.7688828504207	0.40438938619088394	8.608716828874115	3.911767754692396	97.71457588587889	0.2722901447008513	0.1964539235256654	0.9489460806375097	0.8753588663889185	-0.5649967074250235	0.9961443704480482	0.20006315921215675	12.041668002503409	0.014898139622642703
0.5279731635214401	0.42451752696824413	3.5900034013240867	8.456667094436918	8.246211251235321	7.0710678118654755	6.324555320336759	9.433981132056603	87.58333333333333	4.464893278697525	0.8112646244167392	117.56261355095381	1.3422943507244964	94.0	4.836318782724124	9.006793602700501	4175.938280222251	4.228434900800618	2.4257281049277273	2.923000173990184	10.929229128770167	1.3027279408709487	6.473036507193854	6.0921925067796305	4.44002354401747	6.489205584752697	0.9096423965419387	6.665198820853981	0.8928413881671914	4175.938280222251	0.06269805341783613	2.524673698048883	132.20408835433955	26875.021990000234	423.7578559254667	104.82726784087504	79.56598052548497	0.1478695233304412	7.139542644347474	3.828603277823113	26.875661082218162	0.2213128617161792	0.1330847020203504	0.9137851515722164	0.809091408535171	-0.506702712607587	0.9932478725987575	0.1395469997694586	11.216933712265886	0.012025382803911303
0.6703816918644566	0.34316113989392344	5.364392533146275	15.632284397949297	17.46424919657298	15.524174696260024	12.36931687685298	17.916472867168917	344.5	10.479597262403598	0.5428457982916031	437.7913011787995	1.270802035352103	361.0	7.464386770136071	13.733297444697845	38907.068421985794	4.905678178336077	3.5670464488600526	3.113397752994659	17.424675125544173	2.0588759137259554	10.07658221955633	9.26906053278629	7.0411188613314195	10.383556264212753	1.505021955697121	10.381513030540622	0.9366343041708669	38907.068421985794	0.040077961341610326	6.2383035758059675	259.7582178662373	231010.5552435172	2829.7534982091156	283.78059749139067	168.99473438633203	0.2622105858742029	10.133437187418767	4.57329786183604	62.5586849417205	0.18411088878060639	0.10425419019292215	0.9239543311993347	0.8236371197916232	-0.3596255940851127	0.9862557475580709	0.1129217461794852	15.197558350902954	0.00346226778788043
0.5735023350297029	0.3904118801817019	3.985808042999243	10.209238615239384	10.770329614269007	10.198039027185569	7.211102550927978	11.575836902790225	147.25	5.855022184715198	0.7514067594654795	179.46477931805828	1.2187760904452174	155.0	4.200467080173033	8.323964540357029	5908.109744352156	4.243086312163972	2.3635195996000258	2.3585882734777153	9.55631343195954	1.268311035198992	5.98500419854365	5.739090985668341	3.9624397412901766	5.593873690669363	0.9553052214529989	6.173883466695536	0.6085958809412376	5908.109744352156	0.06039542143600416	2.2965618037513806	133.78086859300387	21567.523673890566	201.66570500692765	98.83357037464314	61.285065811524085	0.24627804783410745	6.343382163791191	3.761296978723528	18.624471563304738	0.2393864279297326	0.14830595526566312	0.9149576477762662	0.808080166802937	-0.37831930185891527	0.9800674415182519	0.131989137830314	11.14951587934447	0.008470296993811738
0.7332803351362176	0.36597392941734236	6.152418268865239	16.81108345247528	21.095023109728988	19.4164878389476	13.45362404707371	21.400934559032695	773.6666666666666	12.327236908033994	0.6720113558688318	606.4710897090696	0.7838919729113352	790.0	10.505916248910102	20.364418721663	182604.89737143484	5.577964106006333	6.267883672383467	2.099442312780433	23.616960809288166	3.1548248945423714	14.748225920852871	13.942913067091725	9.773835318574193	13.843125490713973	2.4692735531557397	15.20346801590601	0.5218555767911359	182604.89737143484	0.02337125460663355	13.635271898160484	699.0735090184318	981520.316248562	5477.424672335559	695.9217033256023	190.89112017858375	0.5746264308403333	10.720066441586338	4.722252092078295	69.52288626087254	0.17896476556380242	0.10039923269367111	0.9482580763768913	0.8524410885535664	-0.3093969932441304	0.9848355111853204	0.10379640324932339	23.926161498190837	0.001462430555659013
0.45304283416261837	0.29078641110138714	3.6022143607917183	12.387835962306198	13.038404810405298	13.038404810405298	6.324555320336759	13.076696830622021	160.54166666666666	5.612220313504807	0.7419507024430883	192.5311119263254	1.1992594565875447	169.0	9.186737730426852	16.729675157182644	29091.48290540083	5.230617991285847	4.367579434357799	2.875587968733163	21.367007434153575	2.3615086727677514	12.794544770527589	12.467293775248946	8.490789275385204	12.87621815876837	1.723929520174056	13.120173478386766	0.6216408066977666	29091.48290540083	0.029165645460593116	8.438576217928585	486.6276320541119	273972.89989003993	1393.7617617444073	326.84306541128404	238.53073582958314	0.1699180508750566	12.172692867650834	4.632668266020095	82.81681289186818	0.16037961298969997	0.08517009613571533	0.9307480996174287	0.8292077723278749	-0.5652872020724993	0.9985683005088479	0.09217553071300559	21.54471379103391	0.005632243142657057
0.44232650010606983	0.40654254761539227	6.657003591674041	16.374678691618445	20.09975124224178	19.1049731745428	8.94427190999916	20.12461179749811	515.2916666666666	7.242954316025025	0.7470744159642012	416.05972073259977	0.8074256729669601	526.0	7.181041514988172	11.457350203665518	46281.3812610169	4.570982458548232	2.392307691210382	5.176074645307816	16.94071212424316	1.3684836719028464	9.2099349594211	8.962361187418523	6.766490394351011	10.17422172989215	0.9423997163351603	9.380160811310205	1.2042607291340761	46281.3812610169	0.04864896123986179	3.1645148892727564	151.60169172156822	107205.45967429307	2061.177536402957	146.85854421875018	63.952839219118715	0.39590662305577407	5.991601242087493	3.9693937852288297	26.74084829929597	0.2602186267798641	0.16994343354323904	0.9668896457762309	0.8822295495317031	-0.20344963269033584	0.9197508881078142	0.17158225899138385	11.439503128987514	0.003760575138813795
0.618486916731343	0.4847505751609599	8.747488924080061	18.045339958958245	24.515301344262525	26.248809496813376	13.341664064126334	27.820855486487112	666.2083333333334	11.160806672584984	0.5725257958779294	644.3113362461715	0.9671319075557018	692.0	9.554668660898438	17.058497504793063	113527.69557444942	5.122760703103339	3.51323591061783	3.8148537184352533	22.439754793765857	2.2739789445133884	12.476231445556122	11.749957835508482	9.085493889432966	13.354260904332891	1.5259986184811138	12.80848794928161	1.1809029007670762	113527.69557444942	0.03541297737979886	8.401012463808827	370.3109282828124	796890.816700884	11030.782479230926	488.11689896047477	106.4071802331665	0.6446374999719675	7.586990140085768	4.309458503602254	47.478436881532375	0.22635994408206936	0.13894228275757511	0.9684395597116409	0.8865674322509184	-0.29412948513285453	0.9769803869599681	0.14631551016227992	16.577395534414464	0.002402854019833021
0.2187105646189245	0.12385060466279355	3.566351837927753	28.795594883350095	24.331050121192877	21.0	7.615773105863909	25.88435821108957	295.0416666666667	6.297900815475312	0.5911709466272073	362.54335044511475	1.2287869525042725	312.0	7.332022076646469	13.837885388530625	33428.81832890748	4.957648730818831	3.7750925171502265	2.542678975442324	17.42575388599843	2.076801262961792	10.054158993338856	9.414760727597384	6.936200657115028	10.489553228883402	1.5643504849039107	10.3510216157676	0.7067634003600256	33428.81832890748	0.036879520052596974	6.057535426751476	292.1037633125225	169769.15672691783	1691.530943756198	260.49355577092877	164.93728012657533	0.23582507397068334	10.110982744754658	4.523847499600519	58.28949580259826	0.18073151668457463	0.10050191818408932	0.9277109255192825	0.8262953710240475	-0.38701887864840817	0.989754062390939	0.10999887566440941	16.373611274443366	0.0037291493411622085
0.6650689947097975	0.3122265899074545	3.534565689741569	11.32051466465182	10.198039027185569	10.44030650891055	10.0	13.892443989449804	149.33333333333334	7.528923307617507	0.6871774002811495	198.0856869502351	1.32646665368461	161.0	3.7671317480848954	6.954128218224394	4364.097164377118	3.9020123246463174	1.5094399055808312	3.4083663702698512	8.74550998355914	0.9643192647575443	5.0606430573285754	4.842529656271563	3.6503801798230295	5.095129803736111	0.6749439487087794	5.20636087565583	1.0581709142115254	4364.097164377118	0.07981945141005362	1.4960854138718263	73.0843671635598	11621.109380808108	272.54252500271537	69.43976981907099	41.25795687503132	0.26664660248183414	4.963261645490103	3.5983979265286132	15.634529299427474	0.28754933506998515	0.19704480264110275	0.9259878454945678	0.8269452686929741	-0.3246942368020305	0.9616861941057899	0.20330666798523486	8.12386918681405	0.010527936457196229
0.4323937421030035	0.28764085239241527	3.728273843313053	12.961558875603455	11.313708498984761	9.055385138137417	7.810249675906654	13.416407864998739	89.79166666666667	5.604496945710577	0.6142287750301332	157.874257676833	1.758228391760553	101.0	2.913589683898599	4.405561660780555	1332.2587273622141	2.9242668266926275	0.6067528534878122	7.286472949567546	6.554645575382795	0.543349463324517	3.5480907435522187	3.26613770068971	2.8200868483516297	3.734558727031165	0.2967120800194773	3.6318976402058487	2.1055413591530567	1332.2587273622141	0.17851191059700028	0.6017325444518798	23.882939315495452	3810.6683511456367	206.95405821457143	33.76126300784985	20.96719877711971	0.24749048604037618	3.170332745081843	2.9302573925812387	10.512503960831763	0.40989515078580596	0.3413102962693403	0.9372518939736908	0.8558368921641707	-0.3359898835227977	0.9379175307320391	0.3486224127126576	4.543628373213165	0.035207126665571783
0.6642755410195618	0.3936339396842741	3.0837105368408526	7.833954915864814	9.055385138137417	9.055385138137417	5.830951894845301	9.1104335791443	81.54166666666667	5.203904640058955	0.7985790647465081	113.87260601511042	1.396495934779075	88.0	5.562061448267513	10.790264109855801	5629.060185956405	4.490879920714349	3.221856816099857	2.4252878990680524	13.024753667758832	1.7365417745263676	7.7376848635804745	6.993055120339497	5.3385471509904585	7.686206516768373	1.34376010971403	7.997911791351032	0.7292893211268997	5629.060185956405	0.053977272727272735	4.094825974149489	173.18184108617896	62065.61439099516	597.6365864588681	164.05627102871864	129.00684267978062	0.1354373385570747	9.13809186917692	3.9866769143499496	42.33359576908253	0.1866107192345881	0.10560897336264173	0.9028798625637111	0.7976167227183093	-0.5977052810716654	0.997848885566061	0.12531006385023036	12.81397334885433	0.0117776841468866
0.5369753936143046	0.4590408140026764	5.5228689621679194	12.031324434989607	11.704699910719626	11.180339887498949	9.219544457292887	13.379088160259652	219.08333333333334	6.460525174179945	0.7003969492082728	250.92625531267072	1.1453461634659752	231.0	2.4343916209580696	4.47411142962308	2619.425733693812	3.3777841698474558	1.0825445646716765	3.326449647352307	5.768777668193096	0.6195892040966643	3.2781738812861922	3.103308939389302	2.3296114938006207	3.439166174392475	0.4459320806863276	3.3674182010356026	0.9534577835889732	2619.425733693812	0.11294765840220383	0.5930813447188752	33.44091259523479	2135.348998584607	84.93672885611255	28.248651081382043	14.147774166027041	0.34048461286294746	2.965497687820447	2.95245549350648	5.082891534238803	0.36945847321864217	0.27965960262815953	0.9464565313971515	0.8477459940676523	-0.16905375432988107	0.8310665872053276	0.2831843538760592	5.4678596662923855	0.013650429338451099
0.7241645895532998	0.6304070621857053	5.1268751239009775	8.132642274224242	9.219544457292887	9.486832980505138	7.211102550927978	9.695359714832659	149.95833333333334	5.889371554497413	0.801530285583257	170.29867060426187	1.135639926230143	157.0	2.0160446476774205	3.46310478408942	1148.3373798266953	3.06660532656399	0.7712793903854624	3.8151487439005125	4.63769306959519	0.48928989161980996	2.632569076299658	2.462923316623259	1.894302867034743	2.7433902025604464	0.3279434243405319	2.704487165235144	1.1665124156110371	1148.3373798266953	0.14698365045235104	0.3838308854323904	24.992474021590283	1160.7137640284523	69.10221927628855	19.636730381625263	9.785996229624027	0.3441041076072958	2.464756227160422	2.7088844064860167	3.447205534628239	0.4104356470013666	0.3267803707454572	0.9423925837268398	0.8434107599970615	-0.17657011268575928	0.820599650736109	0.31778046167701174	4.745456846259539	0.021077130233001114
0.501352633236597	0.3211896369372855	3.393035849533889	10.563964273219693	10.44030650891055	9.433981132056603	6.082762530298219	12.529964086141668	106.95833333333333	5.296271305796026	0.7211605236263435	151.09911839320336	1.4126914068706196	116.0	4.759831878574528	9.09052260057953	5308.698280930135	4.228458783579026	2.1634441188772344	2.712894949411607	10.913087700733556	1.3239425876252904	6.569748448935115	6.192462562924579	4.517096055918018	6.395991644815537	0.9652832866129428	6.7649567886902275	0.76443058284216	5308.698280930135	0.06138525564803807	2.6030456705606557	122.0778166192108	27659.534306302507	338.052829939584	105.13208300358649	77.31878741583049	0.16381507471563925	7.0825743722297	3.844550305972433	25.239485468401522	0.222501631507265	0.13375663376720287	0.9102504400158348	0.8042554328679871	-0.46704115715416655	0.9907521872876177	0.12968858199224187	10.725251170924677	0.010756396607942281
0.6567129727376259	0.4927406238795304	6.424670948199461	13.038646778533572	15.033296378372908	15.033296378372908	12.206555615733702	15.264337522473747	431.0833333333333	8.562648486406651	0.7552797449803222	365.38477026588214	0.8475966060681589	444.0	14.773411429747611	29.31965603142157	229906.92166055148	6.048940485717385	9.560325650806025	1.726319872835297	32.7369568183925	4.64716797259042	22.123384844487315	21.85844688408871	13.655831687851961	19.08112513054054	3.7825301733254144	22.755403360924173	0.021987855337191095	229906.92166055148	0.01618172226280334	28.364225141068218	1827.279968310887	2909427.1233079624	-11971.468154210823	1157.233495489225	503.320980348918	0.39659558234447556	17.51085764873592	5.328412596179878	183.6999792553417	0.12984997132430776	0.06434742009021963	0.9308843971988021	0.8312927753556647	-0.48104613973922855	0.9984535180644047	0.0649353875391831	40.78110368663794	0.0018818202157370183
0.5657328237580007	0.3065332479933394	4.4639177880708125	14.562589269819787	15.132745950421556	15.132745950421556	9.848857801796104	15.394804318340652	327.7083333333333	8.23853474884311	0.7190624115322163	319.6753831686963	0.975487501086931	339.0	5.3657080285663215	10.89873330548075	21734.595627400522	4.678678841906775	3.101314574832517	2.0851399809174174	12.305204227248991	1.700755661987724	7.758898753223685	7.496612926486483	5.023012817291098	7.282191409957893	1.333502297606602	8.007112551242248	0.42370424637725757	21734.595627400522	0.043899722418008894	3.913341545485068	204.2426995654775	56180.463534076494	183.8092334998166	164.72186800093613	91.11347933698723	0.30060639088441354	7.7158121438289875	4.130456174091091	27.07556602387276	0.21454610477711894	0.13003299031029456	0.9183682333014149	0.8121665472563042	-0.3001333813222215	0.9705273068607763	0.1237418000477295	13.628834716728527	0.0042422442712935415
0.3045091225415713	0.18998260999201935	3.3700508446402906	17.738733270281198	16.278820596099706	16.278820596099706	7.211102550927978	18.681541692269406	201.91666666666666	5.4016061031323055	0.6687353391786371	248.89220535802127	1.2326481486984133	213.0	7.284602223577225	14.088600699359137	24722.191392048455	5.005877613921677	4.304210977357304	2.109692729246993	16.495151055713908	2.208602270096254	10.457855591697674	10.28107494961709	6.778700057877955	9.716450997835953	1.7263790021043988	10.773422216443047	0.3949862372952796	24722.191392048455	0.035244329828737694	6.699882676946305	334.9777436210856	154270.65888512362	549.4620293121695	245.70593096245628	198.1686538668305	0.11650253294353637	11.354345469673813	4.541272504721028	62.47869073189725	0.1625747833008764	0.08670503708081927	0.9002799565370097	0.7944565094103433	-0.47544758312940405	0.9957317621181966	0.09260483482859883	17.97010035003817	0.0051306321564837856
0.848509292567564	0.3682550892947475	4.826803443998027	13.107228071829047	16.0312195418814	16.1245154965971	11.661903789690601	16.15549442140351	357.0	11.12160481874938	0.6767256070643133	359.62537261546044	1.0073539849172561	370.0	5.06234502812649	9.521700544857355	19789.14184629073	4.5604386414841365	2.397510020560584	2.547275676396486	11.843457455018196	1.357085940355418	7.127866736788676	6.833139153726064	4.706576098690285	7.136881356327911	1.0095364123572983	7.31328702787858	0.5332052918255535	19789.14184629073	0.047538349159970794	2.677682934718646	173.41688957264935	34954.34109504879	453.88661203101725	115.10906449469775	63.489747083513485	0.29829817708523715	6.390315366710196	3.931884422360224	20.85870955203042	0.23172147888055533	0.14121161975103957	0.9403579815951105	0.8375347073572796	-0.24923447202745738	0.9482634680154118	0.1575965038277076	12.667442779834888	0.004106938417169961
0.85954201754434	0.4288262925601651	3.502540096475235	8.167736347425159	9.486832980505138	9.055385138137417	8.246211251235321	9.539392014169456	128.91666666666666	7.020512578836059	0.7702824098142397	160.21635822300533	1.2427901090343012	136.0	3.5139992489538314	6.933462563426643	3467.1423585484304	3.941449790156404	2.2393602350893986	2.156899097584688	7.988245109696636	1.1090531324812336	4.881437311983204	4.5469384434932945	3.3283336507835513	4.659911458913085	0.8658289557996002	5.049128025001555	0.6451468215549366	3467.1423585484304	0.08034169550173012	1.6652635820342985	77.14604501134531	10458.97444224553	168.25629015054963	67.57738713045167	49.60084338346901	0.16506004846328517	5.581380086953436	3.6283114063536	16.329046524785323	0.26346994326332396	0.17446981014250953	0.8965145852400583	0.7952550954811991	-0.34779753899858606	0.9701981386064152	0.1911956122872977	8.517434799881613	0.010359793221322881
0.8324684467664492	0.3561990508746722	4.6032302314923275	12.923196230278457	13.038404810405298	15.264337522473747	11.180339887498949	15.362291495737216	331.75	10.758153093077938	0.6453485544029031	359.1124021163288	1.0824789815111644	344.0	2.831531324055086	5.362205678956962	5559.672705487371	3.7097430653828094	1.4439570919351254	2.5676639601833684	6.8072581509699965	0.787266614322419	3.908170038770405	3.723422537712787	2.705095964577499	4.102162186392498	0.5926867275525459	4.020179008469363	0.6960752738985089	5559.672705487371	0.0888994050838291	0.8880462081950373	55.66998993547941	3795.668096411222	97.28651095735732	38.93452604992005	23.179079255808706	0.2666964183262509	3.814124753338437	3.254210806008884	7.771855349551595	0.3254103195737245	0.2329473494849201	0.9396069211376671	0.8391917408001603	-0.14480767865043004	0.8095535063767758	0.23311400938966523	7.190360656609356	0.008657013258384349
0.6827805583113915	0.49373751878716277	3.6614533616837472	7.415789204510714	8.54400374531753	7.615773105863909	5.830951894845301	8.602325267042627	93.04166666666667	5.063356693375415	0.8492016375885905	116.92973239152671	1.2567458922510708	99.0	7.851820675389515	14.787085761854398	11997.535663317833	4.879110222128235	3.890718304182421	2.638126029264016	17.597350242717795	2.114446344237383	10.712948025359912	10.139892448069096	7.1250900615301624	10.472260181187632	1.568692287028235	11.008507115971828	0.709928257781528	11997.535663317833	0.037853280277522716	6.419973528339487	367.59110160318806	184223.63536842962	1551.5904965386771	276.14782967511866	179.32453139213706	0.22330073017714872	10.833688503473802	4.356991468683527	57.8834879482627	0.16402819158996634	0.08484446203440785	0.9212334573896486	0.814894251802567	-0.623941959601506	0.9987817716363867	0.08866461441584918	18.52219481913087	0.00945284290688716
0.510771608446838	0.48611966794434114	5.244759291624908	10.78902919892847	12.36931687685298	12.165525060596439	7.211102550927978	13.490737563232042	200.45833333333334	5.5107297975165945	0.7942391617718475	208.55258189633736	1.0403787082752227	209.0	5.22002669292385	10.223228085943076	12786.68477031152	4.585558386826276	2.851457965146219	2.170683621355671	12.332561887999391	1.567096654235714	7.605483086317484	7.301696876344421	4.98542940350671	7.347132484492682	1.2243355305209962	7.8217843172639805	0.38888863685622505	12786.68477031152	0.04759506421556284	3.3369369295354128	210.97685987833125	45783.6259594811	249.26476727884022	144.7732728236162	68.22255667027925	0.3645627320034267	6.66013153435998	3.9563813241659043	21.978236400958245	0.2329698324850775	0.14538286288348784	0.9395466206761902	0.8362775837510467	-0.3538546737803821	0.9808718484543978	0.14851230074147737	13.847195930284666	0.005586320197661156
0.41535435012365773	0.36297468813994355	5.047878055565235	13.906969881103787	14.866068747318506	13.0	7.615773105863909	18.16590212458495	149.875	5.776320437155145	0.6787227328535728	201.037863270576	1.3413702303291142	161.0	6.333507072829236	11.81994657409535	11821.27097929137	4.476120449780703	2.7313793937784974	3.377223522419201	14.532746771053489	1.6530866483839184	8.319653175230723	7.578368807833603	6.061717405253934	8.471029365799556	1.1534749215002378	8.568783072854385	1.1176415922028182	11821.27097929137	0.05574630608387022	4.207414393509204	170.4805755191768	115005.39655282392	1978.0608646296519	201.63134359396344	113.68992990852513	0.28365378011171616	8.205563703190318	4.1980603536295495	43.881010807101624	0.21450743624379914	0.13011991006610818	0.9268753890247001	0.82819247625987	-0.4663877198320271	0.9934215886980238	0.13391328771301952	12.181612475924576	0.007505642513315391
0.32687993063845505	0.2001428123932061	6.097019385329677	30.46334421118908	30.463092423455635	24.515301344262525	12.529964086141668	33.13608305156178	867.5	9.957855842768868	0.5571669818933813	789.4871667631504	0.9100716619748132	889.0	5.590563586046999	10.490079365658747	55130.34723029657	4.603182699380651	2.681765851652984	2.624238508173005	13.101519309507626	1.5046995386294792	7.662151293663475	7.267783230741892	5.266291609072464	7.835227700435162	1.1168650264265116	7.874889770528308	0.7318363128503876	55130.34723029657	0.0470479716469637	3.3053264509825335	166.42092797134072	69503.7004155873	1218.2707780159922	167.23562680118178	59.329577628108005	0.4841458872316648	5.975243395995632	3.9373393155554224	21.92377502091389	0.2575741490492802	0.16731968112331533	0.9503869289719803	0.855323486427346	-0.15903188946734462	0.8764598181317779	0.16712199951849224	11.805682545035987	0.002919441965423365
0.78089907320963	0.4008102673103269	4.083126545609617	10.187180515633502	10.770329614269007	8.0	9.486832980505138	13.152946437965905	93.95833333333333	7.955159823277403	0.6071972211991978	164.60557952654284	1.7518997377547798	106.0	7.0233059969113665	12.166714364876968	8894.48689602075	4.426153739089525	1.832147216127658	5.249161876832121	16.009902043602942	1.4864569164093708	8.935382787293486	8.25892981241611	6.650364579611991	9.35953746399095	0.8879353894167862	9.160254021371067	1.5726513926498225	8894.48689602075	0.0567817728729085	4.069188180584125	162.78259161493355	114871.39250142152	2184.3586809727235	187.63336990428954	136.80678181359673	0.15885638966839366	8.735535206592461	4.012486351818454	57.18463349670397	0.21467882400199276	0.13199072070059698	0.9298263917371423	0.836211426150322	-0.5750149903597376	0.9968592034171517	0.14310602921608184	12.22172693667268	0.01216672921099653
0.4077961689403258	0.34807847266394426	7.524982670340407	21.618638500535695	23.345235059857504	22.80350850198276	11.704699910719626	23.727621035409346	804.375	8.815997958224285	0.6775202373470381	617.3539463441728	0.7674951935902692	821.0	10.743685642001234	18.99342482168836	191654.3648859418	5.517020276797346	4.9732410960076	2.51267132932803	25.454927060140268	2.6044229103766607	14.956935419758327	14.995861191422543	9.681500657262085	15.773426402878183	1.978057108400797	15.27874838180221	0.276798579897249	191654.3648859418	0.02386650070247952	9.730234963602397	672.8715119038211	461031.3755910962	2315.7402021159073	404.7897468309445	189.2568056169524	0.366163546247104	10.617396468578749	4.754861096514534	72.97361997351415	0.18051374494241867	0.10149471171247916	0.9595637453776379	0.868459751590405	-0.2623267578388495	0.9717722110598971	0.10236030362765175	24.877728265508917	0.0015005481908890554
0.6335470724400281	0.47546876499647067	3.2541525044648	6.844093122476626	7.280109889280518	7.280109889280518	5.0990195135927845	7.54983443527075	65.04166666666667	4.336055161251997	0.851344148598874	91.86993518461746	1.4124781834918763	71.0	5.909038196660312	11.30914468504392	5313.109109417316	4.602585550040387	3.450707768384552	2.3951142128677967	13.899206477432735	1.86663594324758	8.37208298095019	7.929787756694098	5.653515955008971	8.245690522423764	1.4588471279978499	8.650579325562509	0.6227908768541824	5313.109109417316	0.04979170799444556	4.740749227933699	224.23598509161974	84013.0687587279	611.2790731435167	197.14823431414263	140.98551449238755	0.17599156261021257	9.778017379936886	4.043226491565859	42.21485673525506	0.17729333725730226	0.09790955116547145	0.9032712970634166	0.7945578303840892	-0.6858570410300213	0.9991559214349041	0.09842350951626036	14.489865679556083	0.01476538573560385
0.5363483552742744	0.3266703740725079	3.243619168186864	9.929333743215139	10.44030650891055	11.180339887498949	6.324555320336759	11.224972160321824	102.95833333333333	5.3255818221427935	0.7319167540341869	145.1432260380344	1.4097278125911883	111.0	5.040567633155284	9.437588579370917	5239.900726740132	4.034302067111201	2.0462233991211134	3.6605405222891	11.707314315913345	1.3535350497983825	6.660612111922352	6.063630234218666	4.906626068884961	6.8006882470283845	0.9602251010968276	6.870685035243189	1.2094433634507304	5239.900726740132	0.07864621378134895	2.842559148027991	114.47337679320364	55954.703224750396	1281.1353238215922	140.13516229319976	72.83703758192965	0.32316701079694526	6.327697868111092	3.8320961601331125	31.55922296441273	0.27666768006072534	0.19576298789824517	0.928369486833687	0.8357338937344172	-0.45432464209934	0.9883888510882209	0.19060085107700966	9.87772772717865	0.012543089049612157
0.6486734998323048	0.5254770400968617	3.300439294363888	6.280843961813279	6.324555320336759	7.615773105863909	5.0990195135927845	7.615773105863909	55.708333333333336	4.074217034610019	0.8483842690047585	83.14541291161149	1.4925130215996079	61.0	7.283899976637519	13.939850822595057	6789.046798452433	4.538348862652263	3.8458515610198916	2.5635373182908414	17.20319191358669	2.2058763943457866	10.22476915375569	9.141429922344008	7.129113381302353	10.074078532284336	1.7210677325658368	10.549684789364937	0.7383281537335186	6789.046798452433	0.05294275732330017	6.749944907364024	283.48324741093256	164089.95723790783	1239.4751605385698	261.77604754989983	227.34280682050382	0.07924238044656051	12.261431095975123	4.125553795659413	72.0204235531221	0.16085469403775796	0.0887063983374242	0.8959462786921553	0.7899497084899578	-0.7087844722681615	0.9991826950057775	0.08232156460126074	16.57424066783241	0.017407208933294713
0.670477374737253	0.48240519932950554	5.56776622830608	11.541679559102414	9.848857801796104	11.704699910719626	11.180339887498949	12.449899597988733	274.1666666666667	7.738435010845603	0.7260835876376562	281.08689986501014	1.0252409721520126	285.0	4.456641135925088	7.968143898597813	10600.99968618793	4.181087110163177	1.839172082030064	3.184514587096601	10.575319122246587	1.0989281080092097	5.946638814902862	5.626509822220829	4.195418945393202	6.3799001768533845	0.7870818052165994	6.098892532827184	0.9206179985185226	10600.99968618793	0.0646968297937827	1.8339769320658732	106.75693319354231	23156.49463119756	589.7479470582637	89.8395124435713	37.40644038229197	0.4182347056687761	4.805016249643755	3.6180157255642262	13.60848158812657	0.2835905325400428	0.19091700218142663	0.9553267459134296	0.8599775731484383	-0.24340135192430923	0.9356549439338664	0.20227918968029138	9.67491692410815	0.006232865649308842
0.7277524966414023	0.6867239506711481	4.48984925430029	6.53806999146058	8.0	8.06225774829855	6.082762530298219	8.12403840463596	87.41666666666667	4.75809675950167	0.8350369855417457	114.07082281092251	1.304909317188818	94.0	10.241358561119595	20.292675302806106	21000.25725853402	5.158497900430619	5.774986943141297	2.225696677549429	23.651694754141158	3.207651917968585	14.473144353910312	13.223356749177025	9.655272176955592	13.996422577185566	2.4590851222133976	14.946805414939476	0.5905716100511721	21000.25725853402	0.03146220009053871	13.935084622938087	671.1413163759589	761277.8580158998	3068.227298793499	581.5584652392589	388.2174488465755	0.20647399650512882	15.950781216542786	4.697342272649649	127.95508300902151	0.1339527166163651	0.06846610388351757	0.9059495129689175	0.8002214376362953	-0.6919711406456768	0.9995882698673035	0.06789547987722261	24.95223557824464	0.009547110467269406
0.24362689389214265	0.1549501008003097	3.084379096025662	19.905628199626815	21.02379604162864	21.02379604162864	5.385164807134504	22.045407685048602	159.0	4.849546369246924	0.5998358164043605	236.61910825060917	1.488170492142196	173.0	4.060538831980789	7.242908086411638	5425.148068927043	4.033234083628711	1.9098149544093959	3.036215864663884	9.570568174302021	1.1090389542727312	5.436835796922226	5.08810362638776	3.8352670648404796	5.735301109461542	0.8158594946437856	5.599931909643354	0.9120372002705611	5425.148068927043	0.07320658892712753	1.8000539099469248	84.9289329605803	16671.87891422985	389.35750277494986	81.6791129843871	50.06910218024378	0.24542740228119267	5.621841239272556	3.688773051578864	17.316223920159064	0.26547766134470546	0.17753158282311488	0.9286421140495389	0.8262642907288688	-0.35667941645536394	0.9726864133686474	0.18248416256656935	8.76585558692005	0.009837353370290604
0.47312588526389565	0.1547424366746653	2.909552648009302	18.80255158529282	16.278820596099706	10.198039027185569	9.486832980505138	18.681541692269406	114.66666666666667	8.895973864011731	0.5230406191151835	218.22617091224333	1.9031352114439826	131.0	11.831693832738527	23.60031705645246	35282.680341171865	5.076559979750032	4.524631635985127	3.2211819156334225	26.732954270481283	3.438246075418008	15.830821170270996	14.254547972987053	11.548167592429868	15.184786678051415	2.3723201320971756	16.411381347067323	1.1816836100566606	35282.680341171865	0.03758522230639241	18.718538793768786	649.930319739284	2239387.468922172	19835.91889892412	958.5183866567767	490.5149018961913	0.3259976116917921	16.218028840980097	4.570967449100439	218.0543741275339	0.1642158646006164	0.09846218241381052	0.9059985601039787	0.8165736560282576	-0.7022163873872148	0.9996052474498948	0.10736765479642026	22.982802886299694	0.010330933486331788
0.4956103271402703	0.2645153807468215	4.467513068835616	16.889426453094067	21.02379604162864	22.02271554554524	9.486832980505138	22.02271554554524	417.0833333333333	8.370574169629485	0.703568002233699	383.70129813139647	0.9199631523629885	431.0	7.425148390574065	14.7151015761247	52282.345276001644	5.164129975656555	4.432212196919769	2.0429380609972414	16.823045456756013	2.3024090554708003	10.684838247669417	10.187873946847112	6.920076355968624	9.902969100787388	1.812819698586227	11.013843353705255	0.4359802077354522	52282.345276001644	0.03051770823800475	7.138977041098136	407.334154439872	211449.01172073226	1400.8952546665694	311.08580915974403	150.65056386465233	0.35654547219893573	9.622524627681562	4.449996239523477	50.27558142632154	0.18801641863698618	0.10617375659309203	0.927388594937836	0.8269466184514194	-0.3310188414317228	0.9840665989300159	0.11679213721722904	19.150446594372735	0.002608939253386074
0.6494335126620215	0.5280443355944207	4.21663352601771	7.985377821108595	7.0710678118654755	8.602325267042627	8.246211251235321	9.16515138991168	100.45833333333333	5.185971968295954	0.7818858705104871	133.65895825370956	1.3304914965114183	107.0	4.050295632849416	7.382688795402584	3397.9592809934566	3.9668066083846023	1.7711201844819433	3.331769955428129	9.287328842231007	1.154936585380413	5.459202025150117	4.938847838701423	3.8545206973977297	5.4328081448332775	0.8119225112140446	5.6353020144737025	1.0778334503905393	3397.9592809934566	0.07834745392610709	1.9537420429282246	91.93703200181776	24159.495876943634	601.3277092890468	98.39185453374921	49.774103720774946	0.3359028769722402	5.503420121056934	3.617703439923598	18.562772283401518	0.27271808189831437	0.18534589444414282	0.92458830370043	0.8248942504274756	-0.43079773419906753	0.9848912323717157	0.19803721677412162	8.927315284574409	0.012551073000452441
0.5083298404220107	0.43809834215906873	7.166366148945837	16.357893786194257	10.295630140987	16.401219466856727	14.317821063276353	16.522711641858304	372.4583333333333	8.315205537976327	0.6237060335870339	401.3802288082878	1.0776513582502414	388.0	2.596027845786383	4.6940211347371426	5225.473526699443	3.590145962675984	1.24758726403382	2.6726871702447377	6.119847763832509	0.6692199984879315	3.579637919622707	3.4240332151808737	2.3986978474557525	3.7211499163767567	0.49382533587771715	3.6698385897745647	0.6143255893340582	5225.473526699443	0.09292964183228823	0.6539076393977803	47.860047063363886	2307.565883285471	71.50942362546594	29.28521880714916	14.957427123202802	0.32808032506234885	3.122779268251438	2.9941770417410796	4.974791081263853	0.35159352595111026	0.2574450000707081	0.9490114128891973	0.8479886897839676	-0.12246294203551428	0.7630126414631159	0.26113275749509424	6.652923536173583	0.010293024563539699
0.42537572243708927	0.27591942491509425	6.701574846442107	24.28815893808242	27.892651361962706	24.515301344262525	11.704699910719626	27.910571473905726	920.375	10.331593154953657	0.61299368334626	746.4567807722051	0.8110354809422302	940.0	11.667118428853477	19.63708735209812	226184.17197670322	5.40277407416796	4.045926189428965	3.7468079459304966	27.889946897523288	2.440098729188758	15.198346931828175	14.58223190442935	10.887724295481256	17.002222602042032	1.6727655576093865	15.511977938022097	0.9932016947951704	226184.17197670322	0.027768220914440922	9.631710089473383	481.4270809193525	759412.5761899978	9202.305813053972	456.60903387268723	167.55291478805702	0.4631819102570205	9.595626972805569	4.637107438592293	72.67859208996751	0.19845543510378444	0.11630797816070511	0.9691778442036305	0.8873204927828642	-0.2539328921970212	0.9677905443043634	0.1155898809276542	20.22682045799246	0.0016210433960768098
0.35994372562968524	0.269324541460707	3.0372407269901833	11.277252011708336	11.40175425099138	10.198039027185569	5.0990195135927845	11.445523142259598	83.5	4.059176103959161	0.7353978198337647	125.62790095488562	1.5045257599387498	91.0	6.772099970062028	11.615840230303963	7936.079172080092	4.503467070133317	2.8764225053058716	3.847327161800923	15.746473070821537	1.7631771348871794	9.07311170984664	8.421484166970373	6.468821369634794	9.277651701186743	1.2326258670752879	9.338611311734168	1.145712678016804	7936.079172080092	0.05252988769472287	4.888305132293184	199.30214412154712	151995.72682737652	2964.442801746709	217.94870214884784	107.74863595739053	0.34238590119687917	7.961296429694806	3.9288598780871	42.256238217681954	0.21225162146292534	0.12692119223512713	0.9391654202822477	0.8423588880677504	-0.591096229349472	0.9974777848724202	0.1523065647542511	13.092525397933686	0.012715691106351179
0.39969041559894153	0.2599961014188432	2.5975357751042347	9.990672017499636	10.04987562112089	10.198039027185569	4.47213595499958	10.198039027185569	65.54166666666667	3.9931758507871447	0.7337344849010825	107.14128416540052	1.634704907800135	72.0	5.221704536043006	9.60709977227345	4026.6539424665893	4.2415612529470925	2.9345313225566274	2.9566934481026275	12.453788229956846	1.5034315388565038	7.257068728075783	6.663296799571997	5.005467318477386	7.44832091147946	1.1034318340609237	7.478352037777097	0.8175571460290335	4026.6539424665893	0.06481481481481483	3.2607026769093945	128.42070373958978	33797.8199177747	468.30663726694354	111.17799020772425	119.55701166437345	-0.02761365328279148	8.874046863371223	3.8041211904835177	36.347920008920994	0.20397607931667341	0.12736098404609553	0.8971864225418457	0.7920033492643281	-0.6209301523425311	0.997430776439245	0.13238861981762365	11.379515405778003	0.017804324938141904
0.6148215332172392	0.5489824456097158	5.490945279021461	10.002041637092892	10.0	11.704699910719626	8.06225774829855	11.74734012447073	208.16666666666666	6.149470574620118	0.7989517447825816	212.60380536434852	1.0213153180032755	217.0	4.785424885782044	9.276437980785754	10442.630619770194	4.464500272006523	2.7072862103549484	2.23417765424633	10.78417489906719	1.4069966622890013	6.733450726559218	6.36850928295548	4.445836747561467	6.338338151505724	1.076044593606873	6.93705425595714	0.5735408474554322	10442.630619770194	0.05132833570472934	2.783363063092212	167.6812850626197	34611.90543059798	376.07131912475114	125.8644850038786	58.05497452511976	0.37546660488470684	6.088686917872242	3.856869448082613	19.330681839855938	0.24113271134529446	0.14858161958476693	0.9339681851711833	0.8305210656085756	-0.32304725121872213	0.9729378028345927	0.15395784797093198	12.274582160862709	0.005594506344919552
0.8099559210540809	0.45761505615772613	2.737823466620912	5.982808978376942	6.324555320336759	6.324555320336759	5.830951894845301	6.6332495807108	49.625	4.84581155657192	0.8106847852020619	80.55622668563261	1.6232992782999014	55.0	3.776066124341267	7.121278356274757	1472.5899555797569	3.679729535502868	1.5440437115618062	3.029216288821573	8.310122857735475	1.0241383620682227	5.016945449196702	4.681902350789763	3.6441242154117717	4.665998642323704	0.7152219977653905	5.1743949239232645	0.9926720151105551	1472.5899555797569	0.1028099173553719	1.6046211885073614	68.5886097893185	10083.918652242293	236.59522180773286	64.44239970673496	54.32177812760158	0.08844304879052738	5.979351412375033	3.461588568435897	17.70703650564043	0.24805638238652067	0.15659806385549857	0.8958937524439778	0.7901936275708317	-0.5649367585695193	0.9923401157348586	0.1474595768033295	8.118878574266095	0.023798234821198416
0.6991655411058417	0.5602570950706421	6.483576931558078	11.572503032274088	13.341664064126334	13.038404810405298	9.848857801796104	13.638181696985855	379.0	8.091095344508906	0.7754539568937253	326.60356036340664	0.8617508189008091	389.0	4.51854568041313	8.2296257083544	15130.842610593538	4.1696050770585815	1.8577352741641011	3.2280442886951306	10.683576740558665	1.1528117390532653	6.068116487077398	5.766879844674023	4.31421911301884	6.369357627539825	0.8130614999805343	6.236727317791539	0.9788558124843866	15130.842610593538	0.06642171278275982	2.074729935746711	98.8567232848186	32581.795229385556	832.1106211966214	107.15150858090963	35.51307492721823	0.5070093449232141	4.572727964965658	3.5976692938519106	13.932486209055229	0.3025758738962718	0.2110978437241275	0.9548194011555344	0.8624934580451176	-0.20754801520734198	0.9107199326998189	0.2090493721384209	8.995398858106435	0.006045013566728346
0.6725458927842355	0.2714774843086043	5.86485595979192	21.603471001392496	21.840329667841555	20.09975124224178	16.15549442140351	24.859605789312106	797.0416666666666	14.52932569186986	0.5753069119365208	722.6120780846976	0.9066176942878741	819.0	5.308836695475315	9.47264641634174	44821.3902609082	4.485944811243067	2.5304139823629086	2.446818444310661	12.944433481388606	1.3287215663908405	7.230219063037475	6.951050626659607	4.91303190771201	8.031401573676597	1.0251308804625154	7.397768057700994	0.5120072539474586	44821.3902609082	0.04873419891734911	2.4509045360306527	155.8477792283116	29575.208005686265	378.90226738545596	108.65252204144349	51.66477216628209	0.3599689050597208	5.57866354619343	3.844324722312138	19.155097756234	0.268445601924077	0.17783764112590653	0.9583139320084284	0.8662950616347135	-0.13607116453395435	0.8301326909439208	0.17821650078059514	11.897091138203718	0.0033855608858223665
0.8390840952815535	0.5526947265480292	7.08271677680048	12.814880324690401	14.560219778561036	14.035668847618199	13.601470508735444	15.297058540778355	331.9583333333333	10.752762263384225	0.5436068725650033	426.50248847374394	1.2848072955152323	349.0	4.301144891674898	6.327777851478523	9800.323918799979	3.5165360986275633	1.0466257793515448	9.042013255886463	10.022707887671055	0.7028083490570637	5.205259029175763	4.9533588423260495	4.181586056244004	5.841121831427051	0.4412750572083004	5.299165723060413	2.1381439780140883	9800.323918799979	0.11077905764320489	0.9864357996425741	42.61110999165641	21143.05425261015	727.9186772329926	51.36870720609254	19.192067389361394	0.4550218968756517	3.1146684123951514	3.093891706870627	9.272466780659487	0.37946428871433446	0.2955062650608665	0.97366447639233	0.8981724837022563	-0.1822050765363596	0.8524771225728615	0.30584024593301257	5.873852426485248	0.014518758380741313
0.5290601809962192	0.26694243798020556	3.11139903624614	11.655692739559298	12.165525060596439	12.041594578792296	7.211102550927978	13.0	142.625	6.16656291042756	0.7121728265608345	185.3656096699163	1.2996712334437601	151.0	2.256245155383144	4.483511015192559	1594.6666599390628	3.404345293141518	1.3240710630076746	2.3807199816305684	5.305676037242582	0.7061812257459784	3.1422539753331105	2.904680894473086	2.164028643603168	3.1416473936394143	0.5484195577177802	3.249724043240031	0.7260333063147224	1594.6666599390628	0.1168808385597123	0.6869463117155976	37.56417914858611	1709.9293714501155	38.30918620390465	26.987087631002606	20.805541354844447	0.14115977997206308	3.5676986458641906	3.081763059649046	7.499188681863243	0.34580607636817295	0.257226619761865	0.9166145006624992	0.8163640235339789	-0.2320024935432719	0.8924477890361862	0.253314853260788	5.999561130913845	0.01575168038346871
0.6031049992137645	0.5198704847945006	2.8400179607849547	5.4629336418427075	6.324555320336759	5.385164807134504	4.123105625617661	6.4031242374328485	33.083333333333336	3.2947225897683934	0.8482245924798194	58.755172439303756	1.7759749855708942	38.0	14.118936072302482	25.706999870554323	14553.285722920979	4.642149881636895	5.001717116125894	3.267349096789563	30.017555133874247	3.507311234279227	19.052476098211994	17.754487279739465	13.675844050050525	16.34171108382372	2.3050308263019796	19.569905549970407	1.0348254048730539	14553.285722920979	0.04570637119113573	19.98435776182341	760.0812552134804	1380666.1769248608	6696.537957572816	757.1391452934068	795.95044705342	-0.016706276050080387	22.748370300959817	3.8679187411762417	267.45922385952946	0.09739404327641285	0.040185299008443365	0.8733448570902514	0.7710604285521288	-0.858582325554615	0.9997445501436011	0.038280621697943794	27.740397169729004	0.029858924155864237
0.6370496384589697	0.5231127229052172	8.938982950183123	17.088062589146354	23.021728866442675	23.08679276123039	13.601470508735444	23.108440016582687	1014.1666666666666	10.88594409437993	0.6641317432280914	735.0261226543323	0.72475870762958	1032.0	8.919719587094999	13.496880728738406	130370.88878916828	4.724249409860596	2.516190563284624	5.648947221737879	21.402169524560772	1.509464684596027	11.072476780852924	10.818644208052252	8.429387111557183	12.97278241300359	1.0691121228945262	11.239589877289081	1.224609152319243	130370.88878916828	0.04332296736974941	3.7286385471320904	199.56542032148712	198961.26483752884	3128.974507435546	186.98707880810355	60.11069875582341	0.5154080982427691	5.7982456617533895	3.9581067750948913	25.466047930603587	0.2641882112797748	0.1733715074986562	0.980354686024574	0.9075749057101927	-0.15739339434263652	0.877632648078978	0.17923184646733029	12.954959604345666	0.002814703030134582
0.3380879397746617	0.2505126682371527	4.416884942396291	17.631383568255167	17.26267650163207	17.26267650163207	8.246211251235321	17.291616465790582	250.20833333333334	5.960958145968212	0.664177210819136	289.1132535746577	1.1554901058770664	262.0	3.2383052042168345	6.061110648151635	5387.025105389317	3.776821301946341	1.5453766653718688	2.763238619747099	7.426684697970473	0.8703706851775136	4.4112842250436355	4.166338677961614	3.0074974946611466	4.419187203309327	0.6412375154001725	4.534442030105436	0.762708903680793	5387.025105389317	0.08152205582425266	1.1017360102678715	55.24662420811015	5793.196557807955	149.91188937663532	45.67370073141629	31.195220526257945	0.20187918252470533	4.317326207253748	3.449063133974501	11.487204172909971	0.3162020152962504	0.22622400835746642	0.9239634009269869	0.8251512818373936	-0.1884419170652064	0.869980069133971	0.21577079856328496	7.182815348835981	0.009065171272294928
0.4800291792740852	0.3444955531018242	5.013239466291956	14.552406906716058	11.704699910719626	10.198039027185569	11.704699910719626	16.55294535724685	210.54166666666666	6.985579943893439	0.6116078712184895	279.83568543899264	1.3291225906463138	224.0	5.297619752082733	9.071108868482833	11237.824478123854	4.316623184708901	2.057352690236659	3.830619901559757	12.38519808913494	1.207969201431163	6.9185979759155245	6.572071682149717	4.9441772451769905	7.44102084395795	0.8352863722462881	7.082997901830738	1.0635369041234761	11237.824478123854	0.06030771683673471	2.3018613249962554	119.19856922174569	33812.459963381654	781.623639558234	99.8845000013245	64.82788907762254	0.21642288532781706	6.255471129542092	3.91475997922411	24.898460541286397	0.24064454118891254	0.14855285937777224	0.9440690835357542	0.8459061949600729	-0.32708061167825464	0.9710942658077832	0.16037729550117671	10.5046754880096	0.006683939844325823
0.5430824731628622	0.4286793450796883	5.521672615618426	12.880659352952936	14.142135623730951	16.278820596099706	9.219544457292887	16.522711641858304	318.2083333333333	6.9952603373700315	0.7588824742907273	297.01881913011454	0.9334099331049822	330.0	6.764699118486139	13.72921543642803	35269.211072041304	4.935966612779297	4.473614610131072	1.7017898536434863	14.81819464387009	2.2531694155501665	10.01865987027284	9.68622093672136	6.31925039175693	8.498944252113159	1.8666311828480124	10.338104138961068	0.2437254726948307	35269.211072041304	0.03603305785123967	6.502851591788578	385.21545826408874	153105.54523994474	-331.02689487438175	285.1983484560189	117.82727348524092	0.41938776261702887	8.528299850621806	4.35556820979989	43.14607835335024	0.21132029919151593	0.12984081824113475	0.9228453825518584	0.8219452656581547	-0.3263434682436337	0.9799698638729116	0.1307163247134148	18.524633448699305	0.003679919516403134
0.5463839993694313	0.27025854265420485	3.0309918762433576	11.215156592187743	13.152946437965905	11.045361017187261	7.280109889280518	13.19090595827292	81.375	6.127782112393981	0.64048056706274	141.78779051380042	1.7423998834261187	91.0	12.25674957698334	22.50206398252993	25612.714737346447	4.994995157531122	5.9523745824318315	3.627996680848137	28.402943422192223	3.338919686160874	16.25602617172006	14.718214830875494	11.62297409839702	16.779969323795203	2.2902278936063074	16.776722078734682	1.1776633027554846	25612.714737346447	0.036589783842531094	17.200016811456347	639.7806563710066	1526137.0567680849	11227.497644620344	779.3585507921439	565.164672423452	0.16043060738254428	18.30020612660567	4.587029561717618	220.8811839988912	0.1329697792119772	0.06906981176124848	0.9078271850703461	0.8103183423762317	-0.716785200443667	0.99956029864371	0.07585182744261544	24.13680074863344	0.0126001699298658
0.49943079689046765	0.24788805721899768	1.950827117453988	7.869790660106397	8.246211251235321	8.06225774829855	4.123105625617661	8.602325267042627	42.875	3.930415820738097	0.7679362012801078	77.14274208111848	1.7992476287141337	48.0	5.879042607713088	11.534592317751644	3594.8284150605623	4.204986855772659	3.2378531070578553	2.473714607976578	13.772763609483325	1.7417900132478383	8.395409789481487	8.290007377036726	5.641371770706467	8.131391838776858	1.3258257139020064	8.6540313523291	0.5981418994206098	3594.8284150605623	0.06597222222222222	4.409353113773459	215.62254269304316	71650.33088493557	577.4276889271188	176.15327653768549	122.56078150624882	0.19288915041841026	9.060972509053332	3.548592641159159	33.27725754123868	0.1885831463555377	0.10461403785429574	0.9142189106304823	0.8061915161071045	-0.7408872753054484	0.9987180615818383	0.08936473615684068	14.206247428608561	0.02800317438507925
0.7916108250360349	0.5191209148880298	4.7730577246404655	9.194500910582606	10.0	10.0	9.433981132056603	11.045361017187261	165.58333333333334	7.2784664516208695	0.7508347463330699	194.21562926514622	1.1729177409067713	174.0	2.613916304872681	4.836488995873796	2323.679239203847	3.505483452649198	1.2181891309080246	3.070765271845907	6.069034427344415	0.7126508733702365	3.550593076986448	3.2960627264095383	2.478712456489351	3.590321970855064	0.5173666669657764	3.654377975282388	0.9073624223564437	2323.679239203847	0.10893116660060775	0.7477671878849178	46.90421934833002	2775.843230648453	88.762024002115	33.39512084507353	20.91294597175317	0.2388058191894612	3.6111208702852977	3.2017356896766285	7.452553646801442	0.33812407720554	0.2478418777663083	0.932690827451292	0.8314451576629158	-0.21865456638123945	0.8941424049871068	0.2478818124491714	6.615266245099987	0.013108908372583503
0.7502845849566167	0.5440422857712552	5.741299141120801	10.553038414985913	10.816653826391969	12.206555615733702	9.486832980505138	12.36931687685298	276.75	7.917782047218937	0.760600205256195	270.0138901805105	0.9756599464517091	287.0	2.1312701360369433	3.6395342721759967	2342.720713416933	3.144303481091178	0.9155754203450197	3.1636133696600957	4.704039818580573	0.5018457997398431	2.790245005255095	2.647184046117184	1.8942580497864259	2.809781768794147	0.35974832496617143	2.8570596672487047	0.8693822540679675	2342.720713416933	0.13435880003399334	0.37732275286827416	29.80569152468268	910.421868925632	47.030123355506745	17.147137010729647	9.064039767238878	0.3175514459883587	2.3733791823379735	2.6635240007620102	3.118743730497605	0.4179976063037366	0.33636829622064174	0.9459503888440074	0.8479568762339895	-0.12325272434174303	0.7281516985311124	0.3307657860883191	5.269799227231311	0.01857555305125957
0.7449282112908249	0.44929452045760637	3.880942459240155	8.637858425888247	9.433981132056603	6.324555320336759	8.0	9.433981132056603	44.25	6.4345844265803125	0.5883853384646329	102.82478233545116	2.323723894586467	54.0	8.578176502226325	12.937611181316775	6167.4591838123515	4.0449116423924	1.5281492095359006	6.672254212056664	18.110230229293773	1.5809846865207848	10.427450710688467	9.801018018401244	8.23451641622417	9.875713813069602	0.7548353485684957	10.6870111400539	2.052513926859184	6167.4591838123515	0.07338820301783265	5.48047878379873	184.82322881285728	220180.56437248443	3844.652738266272	275.0803162905583	253.47423162583917	0.052451817039005116	11.387064100376792	3.4884731585662716	117.04901469341256	0.22819866251455986	0.15580741210190555	0.8959140239544415	0.8140809245704879	-0.7359276162092083	0.9982626359476838	0.12530471595273024	13.369495211957704	0.03355650511230824
0.5876878107079407	0.3906773538852833	4.418372285931438	11.309517283228116	11.40175425099138	11.40175425099138	7.615773105863909	12.083045973594572	198.54166666666666	6.646465452343948	0.7434406447803075	221.3802800632244	1.1150318408221167	207.0	1.6778570678750397	3.0729107961255187	1210.8896324330312	2.94219133257414	0.8110518403013867	2.208512094701868	3.7254551205730237	0.45224059277276873	2.360324194228706	2.2444681649823255	1.5063780227003236	2.2190770978727	0.34562070701898867	2.4186170364986883	0.3638528921473334	1210.8896324330312	0.142150341898294	0.27857806738030716	20.368705950177247	236.67303070079197	2.8167617580631332	9.899028442075588	7.981080959785207	0.11034410112344621	2.2795524130526372	2.578885662010608	2.6155051766893704	0.4164975612050166	0.33277765257919856	0.9196170366494404	0.8147854263608549	-0.08497514734146175	0.6103987611135392	0.3351511536530122	4.458829424763358	0.022842508309320702
0.48509491736586896	0.40381721363805123	6.281933007977344	15.55637747926208	17.46424919657298	17.0	9.433981132056603	17.72004514666935	496.1666666666667	7.546319647814904	0.7881645194081847	384.5495435644321	0.7750410686552208	508.0	7.4417712707413095	13.202074563465022	54221.15954637344	4.972017422167995	2.933646537706359	3.305842323574535	17.074052750525063	1.793561811674245	10.082270579966345	9.759457946165693	6.852250476448392	10.221802274076671	1.2459176288605138	10.331242231027602	0.8417648417051624	54221.15954637344	0.03616932233864468	5.0823859885132805	294.07658145055615	202601.13099800504	3179.692280938874	253.8448236766285	74.19949277579879	0.5506942677775772	6.622915027916447	4.06348723262817	28.55081701390634	0.23808673854715295	0.14840718039171835	0.9631524688040904	0.8737498233965263	-0.27959213620889056	0.9691285788172472	0.15500712026324306	15.781864159045597	0.00295779558238134
0.6749237692854082	0.40369179953876005	3.6724814860509825	9.097240742187463	11.180339887498949	10.04987562112089	7.0710678118654755	11.180339887498949	124.08333333333333	6.139944011813947	0.7471158590982785	161.02938599658432	1.2977519354996723	132.0	4.798406921162715	9.002144788690234	6250.510817094625	4.3225922803617	2.398431377928003	2.8456016544650913	11.55226382877454	1.3735036856079406	6.672969788038971	6.490041208135451	4.671499598106787	6.8807642306677534	1.016116697818656	6.881304721850303	0.7899796891146885	6250.510817094625	0.06290174471992654	2.823828882878409	132.9748966645165	40366.655303763764	647.5679580486863	121.40315066175776	83.98984234889545	0.19346528465755636	7.327805913686963	3.980750546885657	27.87523574833613	0.22338687961213555	0.1366201110746485	0.9196570558029937	0.8155813987820609	-0.4562537601960193	0.9913017954200009	0.13201169612632885	11.11484339954409	0.009291169795145948
0.7895791292511591	0.42925037303113994	6.455354419304835	15.03866932885934	17.0	15.652475842498529	13.92838827718412	17.26267650163207	602.7916666666666	11.874219433776872	0.6622553883680382	521.0788552929996	0.864442699041404	617.0	5.425023892425443	9.727787306861558	35395.91551829461	4.562443311057495	2.343725076737476	2.8323345521539878	12.66136206635439	1.3393021127377203	7.396375332263345	7.10055035559986	4.984916379681552	7.676445686672839	0.9787214360401458	7.574151590435864	0.671179516936356	35395.91551829461	0.047616295716450964	2.661404259188429	173.21695876758284	39533.06274012951	666.430517893714	120.2335217156812	54.62989766657284	0.37987270882098395	5.741466380650887	3.8962601905375958	20.534523612181015	0.26045079903142937	0.16908058601211512	0.9539871992157217	0.8596481346273623	-0.1699086935631251	0.8884682555867044	0.17149050847593023	12.52117505966555	0.0033248886921847997
0.7443359620440438	0.32548956217365455	4.101588722576452	12.601291098816189	14.317821063276353	13.038404810405298	10.198039027185569	14.352700094407323	272.0416666666667	9.379594133034395	0.6650779915605171	305.28244583033023	1.1221900290898952	283.0	5.807548384338892	11.234124183357746	20713.17131790102	4.764934956628639	3.3935641435595265	2.17197258430253	13.27189064084632	1.7257266902420776	8.310850935734944	8.248102327929944	5.358834006077828	7.913056634768493	1.34138396933909	8.555198307722382	0.3680022385099501	20713.17131790102	0.041266590917604165	4.1211748084495285	240.74063069995904	76060.00626760843	602.6489111354272	176.14169527043845	94.15030041569585	0.31660448859411405	7.480979238495582	4.148162446943618	35.26711459768264	0.22628615646607247	0.1406325206485406	0.9306165029972578	0.8324614531827168	-0.35244590581887986	0.9827845711142041	0.1522503229648298	14.838217898125254	0.004485020087500116
0.8663394511535519	0.6339892591680045	4.416839609263468	6.966742015566266	7.211102550927978	7.211102550927978	7.615773105863909	8.366600265340756	125.375	6.035563454094069	0.8627550157241712	140.41190418832454	1.1199354272249216	132.0	1.6822067772265312	3.044745594031888	682.347457268635	2.826837349329548	0.6288920699091174	3.653078778439802	3.933972766605354	0.4194755342902506	2.211390476291206	2.0605641050821824	1.5936247418819496	2.3403480247234043	0.28141751854470287	2.273609227352357	1.1420094653470636	682.347457268635	0.1682736455463728	0.2790510800703364	17.101786310388047	542.7306427490248	35.09358315649131	13.743471146834763	7.177049537653736	0.3267336810452785	2.107524711275802	2.4862371679291146	2.4575917565768512	0.44585618567311236	0.3671017544009846	0.9393041209948491	0.8405835227943188	-0.18111195855786258	0.8076824848641524	0.3363517532575019	3.9305275440376573	0.029399707910981468
0.585755610352377	0.28352336115109955	3.2596052786612955	11.49677848565056	12.36931687685298	12.165525060596439	7.211102550927978	12.529964086141668	156.08333333333334	6.734302498948321	0.7212889469304065	194.36252612804074	1.245248432213822	165.0	3.7262359769797126	6.923882088768381	4526.083586431787	3.9190256110118975	1.8436758699535414	2.8351114077285713	8.808322810974689	1.0522855067024617	5.082506177651961	4.847219812298382	3.567765611435763	5.240557199538926	0.789227334097917	5.2374430416700575	0.8243244546967974	4526.083586431787	0.07922865013774102	1.598940568867756	70.79022539798446	12359.888362991956	264.55554608373325	67.74138731210108	49.845725499362445	0.171335033570315	5.509945983143205	3.6558298408252847	17.23772420884847	0.2714353626509392	0.18156907878420675	0.9195527748344569	0.8185257638565028	-0.3136473992407414	0.9584555693458878	0.1767312130391816	8.137779740592372	0.010137208528470987
0.7605671481690692	0.6908475047322147	5.478562470880078	7.93020519485508	8.94427190999916	8.602325267042627	7.615773105863909	9.16515138991168	164.45833333333334	6.031453549446466	0.8149836248638302	178.1171885748634	1.0830535915370463	172.0	6.551825343946522	12.37402404393459	15642.865698409405	4.860437294710629	3.8481437358421653	2.164406278399487	14.95012221860376	1.945754472852117	9.2603661587682	8.821810325398262	6.099374183223841	8.850748035379919	1.5094303759071352	9.53660807600918	0.48225422371056903	15642.865698409405	0.03799351000540833	5.192512200944188	280.7993605156749	102227.73528069303	605.8542033579536	211.17458804110512	121.64362995920968	0.27180277810259523	8.755687386272013	4.299722674697045	42.837998991811894	0.19453772958600624	0.11063345314880445	0.9246112485680638	0.82103653422514	-0.4644710453827475	0.9946251640249409	0.11742067534798942	16.07331652079404	0.005789893846465162
0.5865293096209763	0.4942594189884517	3.9809329099277924	8.05433899079788	8.54400374531753	8.54400374531753	5.830951894845301	9.0	99.625	4.724105887725991	0.8399772212783992	123.72634164516846	1.24192061877208	106.0	10.863280542948544	19.915025193909006	24648.88436182091	5.320764647996472	5.597843725892632	2.2524483561066173	23.17002931171839	3.0429852245318427	14.82461743355915	13.990988783514336	9.611322798387134	13.558706513331257	2.301658035001937	15.249152268989866	0.5687288625309427	24648.88436182091	0.02812388750444998	12.767362871452963	723.4763576544482	621310.7386905876	2349.4539896488086	526.135187702922	359.2359134582781	0.19914309571451744	15.573386047064812	4.6726153257547125	108.90583177816335	0.12308825136552021	0.056041962367561614	0.9058627421937864	0.7968793090440877	-0.6987250887432411	0.9996909984991553	0.06025851682764739	26.104759539531646	0.008341423343935275
0.6174864397066359	0.43345093821153535	6.952106287837924	16.038969292633332	17.26267650163207	17.26267650163207	11.661903789690601	17.578395831246947	581.8333333333334	9.903846045072216	0.6657968979670225	506.22247486801336	0.8700472211996791	597.0	6.108762934298515	9.863549537678272	37378.23408363714	4.379801467472377	2.0454572592218785	4.809724119841986	14.348522553958066	1.214061102119744	7.755846433579207	7.389762991071053	5.718082990976756	8.63043956298131	0.8251468018678185	7.9126548858632635	1.2738773204134552	37378.23408363714	0.05798675117631709	2.4569534415124634	131.5763267977321	63514.95591816485	1484.1994102514432	120.96736306944314	48.71623189279582	0.4285572835169175	5.260788914176931	3.811698229809516	20.37677478404279	0.28007974000328556	0.18892548386200844	0.9670732227401098	0.8820499711977452	-0.18551682693034394	0.8995326866971589	0.19028633267511286	10.653625120306051	0.004495830760570676
0.657028876867611	0.44695934445611124	7.193170113285048	16.093566903804547	18.027756377319946	17.11724276862369	13.92838827718412	23.790754506740637	609.9166666666666	10.573938187600458	0.6542979954641752	531.5639689567982	0.8715354047658942	628.0	6.050369372658584	11.864445054700132	49220.71158234842	4.824809430916014	3.612674740625245	2.192207903410986	13.699122017290843	1.832333004285845	8.583950921903478	8.119748509680711	5.693573246245935	8.005548771044907	1.4127164765614755	8.853074566005612	0.5628830744977517	49220.71158234842	0.039925554789240945	4.692715841607879	270.4534375362217	110702.91330748946	1080.0762466007704	232.26234507755922	75.36254661456529	0.5151501757347946	6.8729997366473805	4.077393639286263	25.57191591318883	0.23047336435031857	0.1420531382855122	0.9415785091378518	0.841227357069934	-0.21734036107972926	0.9376586518847978	0.14577045561704194	15.19779168502153	0.0026539995094065423
0.5323727349562994	0.3774085004501983	4.559510146408871	12.081100825683523	13.341664064126334	13.038404810405298	7.615773105863909	13.341664064126334	243.66666666666666	6.431648687851944	0.8023487832055388	235.1355750029995	0.9649886799028707	253.0	10.67570715488329	20.55642109479148	63905.85386287155	5.57236061438836	5.821027467722882	2.3462798035887764	24.9165515775619	3.10603861599807	15.45569875436029	14.98339509050994	10.0181266144686	14.898424963093301	2.351427953973701	15.893152857705282	0.41954182185647154	63905.85386287155	0.023574809792372947	13.713683772851354	753.1228499143635	787607.0463560267	2980.7841043505023	559.7593088422889	311.52274531586556	0.2900134430043043	14.026573876674547	4.906656680921705	103.62827789630174	0.14551915585099326	0.07517671431956273	0.9294216096953402	0.8262429994680923	-0.5290477512092215	0.9986687660465338	0.07487574753899509	26.281815466348487	0.0033840846875074037
0.6725095099308117	0.3978361464171466	4.260689556186857	10.709659226689167	10.770329614269007	10.816653826391969	9.486832980505138	12.569805089976535	209.95833333333334	7.202347678066728	0.7663490824848668	222.9185590676686	1.0617276081809974	219.0	3.202559327478635	6.031535518480483	4592.267693133339	3.820650386561065	1.7601930096612142	2.61603028620705	7.496083280317581	0.9522503584279468	4.438362889751759	4.14493196332953	3.0257603628162526	4.470322917501329	0.7207598974889242	4.57922033459354	0.7399402420969949	4592.267693133339	0.0815037217739413	1.2701937316293785	64.02746630063686	8083.86400900092	190.46083490518373	57.40059966630486	30.194245898434595	0.3248087997827506	4.43215847397107	3.39077854905994	9.442012211600522	0.2924487988181546	0.19802857343893024	0.9237472453582876	0.8183944050395271	-0.21654349223018435	0.9043291445572137	0.20237750769874177	7.56215186985408	0.00860870964995879
0.7845448100482921	0.6382711814527778	4.561191949846856	7.14616621020718	8.06225774829855	7.615773105863909	6.708203932499369	8.306623862918075	124.875	5.606487611960516	0.8860638592829914	136.35448760099706	1.0919278286366132	132.0	5.182600860038028	9.792778573673601	7181.140911215826	4.546980875158841	2.7501661610306476	2.2547331532692905	11.346936864737442	1.4966761802037922	7.163222249448798	6.690776036732948	4.669613880185549	6.677322984551893	1.1353476327281182	7.3758106443106275	0.5446730914807552	7181.140911215826	0.04809458218549128	3.0908296657276537	190.3445335380631	41297.07370632601	402.6795270110967	135.6006299652388	75.83994248758462	0.2901244182010239	7.071707976098835	3.9628700819136	24.495248969918258	0.21534240024923285	0.12359388993353569	0.9215206856885771	0.8141191461533358	-0.4543157783263259	0.9922555763594954	0.11646249642974302	13.240693886998924	0.007616362510766566
0.28523000246300173	0.1628231397246871	3.112203918186148	19.11401489646056	19.235384061671343	16.0312195418814	6.4031242374328485	19.44222209522358	138.375	5.451890515995297	0.6283800798395788	205.88915505220885	1.4879071729156919	150.0	5.271307859569519	9.684576014022909	8117.356527168024	4.325324815440365	2.7877103195169726	2.8711728430781567	12.253281468202243	1.5075534065669822	7.131063710458405	6.578915754943384	5.010185757033693	7.243095711168549	1.1256003470617904	7.3563380958952775	0.8757982524877544	8117.356527168024	0.06142222222222223	3.2636405385033793	138.91630519655538	53603.374375687694	808.4941589609748	149.31908333907015	94.28148550275586	0.23645299141820805	7.754729982284216	4.0744197925898655	31.86056983368481	0.21416133536527965	0.12869019030811416	0.9167739888898976	0.8124409700399694	-0.45893363566693135	0.9914921424483973	0.12843464397320742	11.18485845149339	0.008847139634579608
0.32185819844287994	0.21764638471279735	3.54036321110248	16.26658405456303	13.92838827718412	11.180339887498949	7.211102550927978	15.588457268119896	155.54166666666666	5.235533438621333	0.6513946888698435	214.7192970675211	1.3804615937906528	167.0	2.810873016903666	4.896289912053654	2418.976098980229	3.4980103602291104	1.1385550996448002	4.109123569979299	6.5664790596225115	0.6733774172077549	3.7061332650491776	3.5165019888376654	2.6902504423321347	3.876228617290377	0.45441535845662434	3.805901577844715	1.1946946595692587	2418.976098980229	0.10602746602603177	0.7494630419368098	41.10765276119884	4216.131147044079	167.23534419671586	35.44297158650211	23.361672020410236	0.21998440155203583	3.777074821186464	3.2335126461756962	8.453056763342177	0.3273096584440434	0.23515584161613937	0.9341730058227016	0.8339259240845208	-0.23568733631126612	0.9037504941746286	0.24185696160651993	6.168551493472115	0.013889421494983536
0.6685921593566105	0.6080457445690749	6.16286308574747	10.135525395568918	11.180339887498949	11.180339887498949	8.246211251235321	11.357816691600547	280.5	6.776532810437186	0.8304743222954727	249.524480060061	0.8895703388950481	290.0	5.509595136673572	10.364213182822096	18557.01330407005	4.659461880232024	3.032337036101576	2.070939746136306	12.567327998455937	1.5721958093580484	7.78680756614708	7.60541182187627	4.998156792647274	7.569171205808663	1.2368551592831571	7.999356289634648	0.3264229510609725	18557.01330407005	0.04323424494649227	3.355328976312024	231.44085518734622	44938.75967483379	248.69758944653438	141.2541204737823	66.48056996789501	0.36267666259990816	6.399447244306559	3.9875549322968125	24.195203423979578	0.24216803491134958	0.15205337696422905	0.9449081501741912	0.8466759862941058	-0.2973646527633894	0.9687285308599916	0.15555138758849377	14.583288163563774	0.004436419519950916
0.7532359592163543	0.4387134328463879	3.3851859419605344	7.716166610165845	8.54400374531753	8.246211251235321	6.324555320336759	9.055385138137417	102.0	5.812094158081476	0.8166817898647001	129.27008481106986	1.2673537726575477	108.0	6.065470877108822	11.302521713886144	7996.706197360864	4.618837453216438	3.0647702252853257	2.582240167529919	13.638089180521058	1.6498551998278776	8.373322276967137	8.041206135679372	5.559058842345321	8.079030338175738	1.2186122258744914	8.604857692111445	0.6419699914477707	7996.706197360864	0.04715363511659808	3.931049947535347	216.34264055306537	61917.65255682438	569.446225793808	158.1192123848003	120.20563988581307	0.15443480690167785	8.929416674189513	4.123408416667555	36.45344304925854	0.18318459123854222	0.09894431921122257	0.9122013593091007	0.8041706205541695	-0.5487284540155342	0.9968074847135161	0.10580361654121004	14.378289887277278	0.00952032781884658
[truncated: 57 more columns]
