# Supplementary material for: Does consensus contour improve robustness and accuracy in 18F-FDG PET radiomic features?
Source: EJNMMI Phys. 2024 Jun 6;11:48. doi: 10.1186/s40658-024-00652-0 (PMC11153434; doi:10.1186/s40658-024-00652-0)
Supplement: Supplementary file 2 — Supplementary file2 [file 40658_2024_652_MOESM2_ESM.zip › 40658_2024_652_MOESM2_ESM/supple/TF_ST_CMask_static_all.csv]

Elongation	Flatness	LeastAxisLength	MajorAxisLength	Maximum2DDiameterColumn	Maximum2DDiameterRow	Maximum2DDiameterSlice	Maximum3DDiameter	MeshVolume	MinorAxisLength	Sphericity	SurfaceArea	SurfaceVolumeRatio	VoxelVolume	10Percentile	90Percentile	Energy	Entropy	InterquartileRange	Kurtosis	Maximum	MeanAbsoluteDeviation	Mean	Median	Minimum	Range	RobustMeanAbsoluteDeviation	RootMeanSquared	Skewness	TotalEnergy	Uniformity	Variance	Autocorrelation	ClusterProminence	ClusterShade	ClusterTendency	Contrast	Correlation	DifferenceAverage	DifferenceEntropy	DifferenceVariance	Id	Idm	Idmn	Idn	Imc1	Imc2	InverseVariance	JointAverage	JointEnergy
0.8841667091122419	0.6635726851862048	5.542529587246458	8.352558372247	8.94427190999916	9.219544457292887	9.433981132056603	9.899494936611665	230.20833333333334	7.385054048657533	0.8609544622836429	210.98486564037046	0.9164953439581702	240.0	3.1874374986586105	6.258638173627812	5387.903191092804	4.022845168385462	1.8698774921355028	1.9352446259486271	7.033392045604205	0.9951951551897907	4.597638157852998	4.383471388804555	2.9256967940199075	4.107695251584298	0.793700887567991	4.738100529701048	0.33894484741445896	5387.903191092804	0.06513888888888889	1.3113199990074305	92.05268899669092	7123.899494085999	57.03206521769434	58.39209411512406	24.448826191439835	0.4152733663515256	3.9740520901990397	3.3135876788258196	8.179356923032636	0.3106223979910234	0.2154943322860382	0.9364706583676897	0.8329893282878656	-0.20535879401124663	0.8983227817545699	0.21914133589544307	9.140238455034593	0.0073877458122772275
0.8596936011257934	0.6833435558481035	4.0555648280981815	5.934884134620668	5.830951894845301	6.324555320336759	6.708203932499369	6.782329983125268	84.5	5.10218191395638	0.885253079248355	105.19323659127063	1.244890373861191	90.0	2.7028382588247015	5.388436500860004	1484.7641624410032	3.7162698283231217	1.4957689787867934	2.246648316844027	6.090059291140238	0.8493011705091695	3.9354409999105417	3.8083894344684426	2.525885586406634	3.564173704733604	0.6462020572132343	4.061696638435447	0.4836558325647443	1484.7641624410032	0.08419753086419751	1.009683718900928	60.20249289699986	3993.9373150607626	44.105062745957184	41.99807087353294	27.359496021529818	0.22119301464345936	4.266361099271366	3.278246061218277	8.555729502645812	0.29852331205048793	0.20208617385854816	0.9042648815341298	0.7971090400720897	-0.36381648500185587	0.9671283400892491	0.18944284791966615	7.518115124757876	0.014674357578037684
0.9150164282006108	0.6321484646856853	4.675719870393287	7.396553391485547	7.615773105863909	8.06225774829855	8.06225774829855	8.602325267042627	163.08333333333334	6.76796786527222	0.8735832078008153	165.24166672831703	1.0132345430453777	170.0	3.206460330052601	6.429786457975414	3871.0660892724504	3.9478083348756203	1.8221967393604954	1.9894225760449975	6.986114497059657	0.9868030234072114	4.63066658293254	4.501094089559219	2.9321644668441973	4.05395003021546	0.7735347079895093	4.771894487069082	0.3323599579901992	3871.0660892724504	0.07038062283737025	1.3279039934321744	94.07766360265353	6453.955306945946	44.05083646692314	54.8219334120492	29.341131665960617	0.3090732168100318	4.368704555236477	3.3995611274763298	9.53475564585749	0.29682804730895695	0.20247378709618274	0.9180261422741521	0.8125842559219714	-0.26743481140575975	0.9378679429847009	0.20095107805556042	9.362873874346013	0.00973901195820276
0.6527580645736973	0.6022801906463937	3.4671677849769638	5.756735550700823	4.47213595499958	6.324555320336759	6.324555320336759	6.4031242374328485	50.458333333333336	3.757755556338067	0.8725374517272176	75.68131129647372	1.4998773502191323	55.0	2.0687854766425544	4.158259796747122	486.8022238195276	3.091392953108281	1.0478565789684806	2.2846718791123894	4.5761117436252885	0.648091987669382	2.8734023078311246	2.623653822349235	2.005238633165018	2.5708731104602704	0.48255708345005965	2.975054541347337	0.7670505787719157	486.8022238195276	0.14314049586776859	0.59450870134218	25.220192433167046	1157.5682480201215	31.075596964418203	22.43790880155677	20.38434894183949	0.05299404003786979	3.6128523321013493	2.9923926335609323	6.926405311067374	0.342295449040355	0.25449164907307736	0.8766948730546271	0.7781352261206607	-0.3874564467030108	0.9573649506997854	0.24883451586094724	4.968146575946533	0.029734893096511807
0.819278517474168	0.5522044899125957	3.7451334231929407	6.7821495326590515	6.324555320336759	8.06225774829855	7.615773105863909	8.306623862918075	97.58333333333333	5.556469414405029	0.8724982595621108	117.48163658494364	1.203910878752625	104.0	2.6454031432035414	5.019473005528799	1493.195686153387	3.5959507310396392	1.4298282517104237	2.421404588561745	6.029382682888341	0.7710949844420512	3.67596831145803	3.5185905998324145	2.483183366557635	3.5461993163307057	0.5833120584274115	3.7891490902837215	0.6337505890783366	1493.195686153387	0.09615384615384615	0.844907801554354	57.068518880722564	3318.671401770326	74.70426507738695	37.341858512184714	23.237467529882572	0.24249278053221587	3.907497270560417	3.2015820054087274	7.540669848367147	0.3121584768010549	0.21713564554269027	0.9251580405477235	0.8191437385842802	-0.3025671938328514	0.9446619057388291	0.2214315114071435	7.3152617884959215	0.014159998540419237
0.8799933185464756	0.7707118351479322	5.331165197320351	6.917196485372609	7.280109889280518	7.615773105863909	8.06225774829855	8.18535277187245	154.45833333333334	6.08708669020106	0.885728700038937	157.1777147396317	1.017605922242018	161.0	2.7713276819729176	5.4481604842307325	2738.236709214571	3.7911334592693926	1.6202782095387813	1.9971743893198588	6.357986550254416	0.8534894953062873	4.002949734948671	3.893081150117806	2.61765230006742	3.740334250186996	0.6797486473958242	4.124037029864425	0.3714084974902655	2738.236709214571	0.0774275683808495	0.9840748431673552	63.648903070497596	4073.4023280660917	34.79924248173099	43.52185885532007	20.052943055651255	0.37277128078643657	3.6105196728295605	3.173327722622803	6.772910026799545	0.3271462555007857	0.2321717298799562	0.9341554673809332	0.8300217178299902	-0.22045708215615212	0.9025748906454959	0.23409207803863488	7.600624675957871	0.009706802431996878
0.9072065222323304	0.8526678589157535	8.489610927718296	9.956527432045611	10.770329614269007	11.704699910719626	11.40175425099138	12.083045973594572	543.0416666666666	9.032626625136894	0.9077630596101026	354.59590932837256	0.6529810345953304	554.0	3.3207115873529887	6.358635125687366	13387.977196840679	3.9909407474245113	1.959405859137874	1.854101029023491	7.266548027469647	0.9766921175847744	4.78556511093985	4.720878268616872	2.9922253826463523	4.274322644823295	0.7785078150800091	4.915895017289532	0.15981207339861148	13387.977196840679	0.06622007324479662	1.2643903899673101	103.86786586500057	6890.740088574025	-9.298027868493108	59.25699087586934	16.02708455500853	0.5754787906792413	3.0930395125862655	3.0945890636603908	6.270351273688075	0.3700737753453028	0.2815587018878755	0.9609324772665531	0.8704357367066871	-0.14330170132271589	0.8201878274066997	0.27506212643235606	9.646294496513093	0.007063808568600383
0.8448520557209638	0.6659744516380771	4.715158432423513	7.080089064716795	7.615773105863909	7.280109889280518	8.06225774829855	8.12403840463596	135.83333333333334	5.9816278010135	0.8807342560104875	145.0920025700234	1.0681619821106016	143.0	3.2353853795322096	6.094548322459993	3194.871707900649	3.9387626162861915	1.7039597274466907	2.1630445022454614	6.869896229629144	0.8905699183979774	4.602912064277369	4.490371988143421	2.919344090211712	3.950552139417432	0.6600487002788914	4.726707119666865	0.36105897204593945	3194.871707900649	0.07027238495769965	1.154960723639277	90.6233427863693	5655.96440048139	37.21771310645592	50.295732540868485	25.534271958250105	0.3340653010726938	4.091198581715128	3.3000736016399808	8.311549616042788	0.30620408411965294	0.21162130313258848	0.9269529406631614	0.8212063628546326	-0.2806763708631672	0.9434069283836659	0.21165868715399144	9.187186662552811	0.010230381196304365
0.763046124714312	0.6559331567708013	6.105552407814765	9.308192983981431	8.54400374531753	10.44030650891055	10.198039027185569	10.63014581273465	279.8333333333333	7.1025805845199805	0.8839293676268536	234.06304927541603	0.8364373410675976	289.0	3.269842676085893	6.402069190258281	6506.900554706215	3.9608636156403767	1.7801691151234613	2.4284695948059745	7.473406852663673	0.9710238074193525	4.602159424104513	4.326477438674075	3.0697830903768493	4.4036237622868235	0.7319594355592381	4.745021267907393	0.6506221188840551	6506.900554706215	0.07117970330815006	1.3353554680194946	75.25880282617128	10583.985251944283	261.059474599117	68.05276005883744	20.440435232229472	0.5423617241317282	3.51226735250143	3.216619222382092	7.718204266715749	0.3438543945329081	0.2533624316558207	0.9467250840375705	0.8501258684689776	-0.19397537305766682	0.8876000346880233	0.25585869690403934	7.958881803957767	0.007398171326867602
0.9378181188568372	0.8008885035915624	4.772636419284259	5.959177086300406	6.708203932499369	7.0710678118654755	7.280109889280518	7.3484692283495345	108.75	5.588624245009014	0.8965084813877258	122.89924993566862	1.1301080453854586	115.0	2.546137615862625	4.965563666093306	1636.8246113768255	3.532139756270616	1.3445849582337646	2.383539713387588	6.093222119372685	0.7832138604376964	3.65724371363791	3.4584058551405192	2.4945531634092464	3.5986689559634386	0.5880553557781476	3.7726989662883605	0.6287474235524749	1636.8246113768255	0.10472589792060492	0.8578259092892536	58.11582796231576	3374.7361924573033	77.41408624490566	38.35668764962887	19.79971240961699	0.3259304949700049	3.618778191315534	3.1114244758593723	6.387254530870875	0.33021040786810446	0.2327539783160361	0.9343477780282414	0.8292442366014162	-0.2904799208250807	0.9378624581898969	0.20330347981898805	7.311620171690044	0.015207931821940354
0.6380231092764818	0.5456526331841027	5.120619761884754	9.384394852094594	9.055385138137417	10.0	7.615773105863909	10.44030650891055	195.41666666666666	5.987460782211603	0.852206678916797	191.09394444265698	0.9778794598344921	203.0	3.0773733647600716	6.08437329713992	4219.764089549066	3.890891362015721	1.8630785637374148	1.9361658724261575	6.706459028788225	0.9377971663548792	4.426646225426512	4.321965368630036	2.785747742266583	3.920711286521642	0.7376829671142446	4.559277927419377	0.28952846812718724	4219.764089549066	0.07185323594360456	1.1918184143707367	77.99782077677729	5424.11767201586	11.925950993472695	50.859035229896364	25.219643019037257	0.3439798929571023	4.070748865549316	3.3000723145764073	8.051785656684068	0.3022853913373959	0.20625287709117773	0.9199790008832694	0.8134543035422838	-0.2138779616877393	0.9016978564297026	0.21537034363895918	8.458944440164244	0.008762455868375003
0.8851423244483012	0.782895598987053	7.641908559387976	9.761082536771742	10.44030650891055	11.40175425099138	10.770329614269007	11.575836902790225	447.1666666666667	8.63994728572986	0.8855567283746618	319.335611170975	0.7141310723167537	457.0	3.696847555297414	7.0983506698956464	14213.451018651425	4.145781842173854	2.3666839758628733	1.7244804051293368	7.871488806837634	1.1323898092128328	5.426886494002468	5.46398568222392	3.3061449490651413	4.565343857772493	0.9231409511650205	5.57688473673718	0.02411035214369765	14213.451018651425	0.05896604723987188	1.6505463480657354	122.17107140983563	10228.7232642472	-92.69637545435704	71.51940792891602	24.307543034532817	0.4944245801957673	3.839970579678121	3.3614134433124523	9.2529700605463	0.3293161420019684	0.24007853066851176	0.9432202813690677	0.845983267382866	-0.1460310580744565	0.8296112770343782	0.25083568426125386	10.504672980021446	0.006138546539456045
0.8511659362698523	0.7109161475369714	5.985576275044022	8.41952499712034	8.54400374531753	9.486832980505138	9.486832980505138	10.04987562112089	247.58333333333334	7.166412877121359	0.874979808649326	217.9216426095441	0.8801951232967112	256.0	3.252635386568504	6.301864854572173	6183.443911131568	3.9359328986635838	2.104126518927687	1.801111537132884	7.192011697576707	0.9782787564605602	4.783954894270647	4.67554559913898	2.9704650190724666	4.221546678504241	0.7879861121935458	4.91467982455192	0.1273005395691687	6183.443911131568	0.070037841796875	1.2678533474416023	105.83555354755738	6088.992569505324	-45.993458628584726	54.82704044973896	22.274521806423714	0.4251885520661573	3.712056457368332	3.2959974580853237	8.16653837395749	0.33996493352227986	0.2518889172217492	0.941531600828746	0.8431553582160555	-0.18484321454203576	0.8726477254795793	0.24556331317664123	9.883214198093428	0.008646582194132658
[truncated: 57 more columns]
