# Supplementary material for: Does consensus contour improve robustness and accuracy in 18F-FDG PET radiomic features?
Source: EJNMMI Phys. 2024 Jun 6;11:48. doi: 10.1186/s40658-024-00652-0 (PMC11153434; doi:10.1186/s40658-024-00652-0)
Supplement: Supplementary file 2 — Supplementary file2 [file 40658_2024_652_MOESM2_ESM.zip › 40658_2024_652_MOESM2_ESM/supple/TF_ST_RMask_NPC_all.csv]

Elongation	Flatness	LeastAxisLength	MajorAxisLength	Maximum2DDiameterColumn	Maximum2DDiameterRow	Maximum2DDiameterSlice	Maximum3DDiameter	MeshVolume	MinorAxisLength	Sphericity	SurfaceArea	SurfaceVolumeRatio	VoxelVolume	10Percentile	90Percentile	Energy	Entropy	InterquartileRange	Kurtosis	Maximum	MeanAbsoluteDeviation	Mean	Median	Minimum	Range	RobustMeanAbsoluteDeviation	RootMeanSquared	Skewness	TotalEnergy	Uniformity	Variance	Autocorrelation	ClusterProminence	ClusterShade	ClusterTendency	Contrast	Correlation	DifferenceAverage	DifferenceEntropy	DifferenceVariance	Id	Idm	Idmn	Idn	Imc1	Imc2	InverseVariance	JointAverage	JointEnergy
0.6218420358799872	0.45406085437108695	8.864869178098473	19.52352662150776	26.570660511172846	23.021728866442675	14.866068747318506	26.589471600616662	1373.0833333333333	12.140549541875513	0.7346527380123715	813.2048373883257	0.5922472567008502	1394.0	5.1965711691205705	9.143844979517146	72482.97113064094	4.478322109304327	1.9546422430367212	3.010558144667941	11.847810281899656	1.1904607805474827	7.05709684870525	6.928943097480232	4.7093301128270175	7.138480169072639	0.8481487052234326	7.210852410755568	0.6220994097873447	72482.97113064094	0.050467364746227414	2.1937765576938197	158.47377465670453	36642.17796669868	707.5577640250397	107.4251692366135	28.939582793494044	0.5773591101947677	4.056467594618996	3.472890205294369	11.88541314842782	0.3233403122543815	0.23377738840850892	0.9711952312193641	0.8894182408508672	-0.13594733054114505	0.8255864257146197	0.24639918377379572	11.782595141091585	0.00402199322484945
0.5432409313453399	0.3838218066259077	9.26549120407251	24.140085435799982	30.528675044947494	25.96150997149434	16.278820596099706	30.95157508108432	1484.625	13.113882494900055	0.5809896687480914	1083.2455020065493	0.7296425036669524	1507.0	6.829675617015905	11.125077206842441	121996.4557816147	4.6048653401851665	2.5814280443928537	3.67600437901138	16.650011957235158	1.402766754086609	8.831336551040172	8.555310650798232	6.456023252797542	10.193988704437615	1.0369881852564926	8.99739901152205	0.8458565297397656	121996.4557816147	0.04679027180831414	2.960683694799829	169.96669343257855	71223.88326524985	1208.1959544604897	142.24742789157995	49.89634731414257	0.48270909982411747	5.321019174527944	3.8541970176887883	20.80803488571339	0.27730297804040144	0.1860867481612059	0.9745196908661911	0.8952000087062112	-0.11915447011191348	0.8113400411358953	0.19076479395931384	12.118356010565073	0.002789514574853005
0.5588731473168924	0.3520981487506505	5.542894631890577	15.74247025029363	16.76305461424021	13.341664064126334	11.180339887498949	17.916472867168917	316.2916666666667	8.798043895324149	0.6054902291247877	370.76792095057385	1.1722342382839905	335.0	3.9156275749309613	7.37227335553252	10073.790462867582	4.059003211266307	1.9259429794538576	2.8389067829085732	9.183723514058752	1.099008196381184	5.321009376554079	4.9201183245505655	3.732019255877103	5.451704258181649	0.8068374383459214	5.483704615227502	0.8824847472865104	10073.790462867582	0.0729338382713299	1.7578755216909818	100.76391013753314	17998.92294651477	377.62948618077496	85.89798725141439	41.87946285206659	0.3576720434809651	5.101680838950452	3.6421564822535184	14.252935076122533	0.2810048655588739	0.1911274267206639	0.9343000631821443	0.8338319547052931	-0.21916299842494372	0.9173350352201275	0.19478813391433297	9.467087970684737	0.006400897811199709
0.32052236767767855	0.1987516851371117	2.770717338524298	13.940597970844268	14.317821063276353	13.038404810405298	5.830951894845301	14.45683229480096	103.66666666666667	4.468273468457646	0.6624275723041331	161.10356338589062	1.5540536661018387	113.0	5.452126079220074	9.487523226426053	6345.9156283467755	4.299273047051221	2.5202499233851956	4.065445713088444	13.28991514323692	1.3676378518862524	7.29633949237473	7.017275306305607	5.32053197554582	7.9693831676911	0.9759419658509403	7.493900545350184	1.0958997711357807	6345.9156283467755	0.061633643981517744	2.921975395612654	120.07143702214456	52221.50126528308	1065.6973185654026	130.35987033528107	96.59863169003174	0.1678553815211516	7.7210687298622105	3.9527055186592386	35.03328261724117	0.21018217769953204	0.12178872433144744	0.9288607871825121	0.8268016108314715	-0.5194871073174304	0.994534349204701	0.12983510951797658	10.557190985728997	0.011174549989904728
0.543878519456502	0.2665996675510222	3.2141179430425058	12.055971309219219	13.341664064126334	11.045361017187261	6.708203932499369	13.379088160259652	133.04166666666666	6.556983826268214	0.6563101928635304	192.02897328520157	1.4433746817553517	143.0	6.310952192655127	11.188271988109223	10495.08423188427	4.4804963996733225	2.6281471804901795	3.7358442768148903	15.152873688346473	1.5416860109222452	8.351273506813891	8.037346743855885	6.014208663608916	9.138665024737556	1.1078697396086505	8.5669246188912	1.0015901164776855	10495.08423188427	0.05276541640178004	3.648428240152523	137.33856704508074	65373.99418783043	1110.377085011989	139.8775092052604	102.77958862140152	0.15233739620559694	7.692718883650415	4.063464465940052	42.008832345032495	0.2227563552092463	0.13675790028124007	0.9400118421645988	0.8436555399021065	-0.46935100946411307	0.9927474662623204	0.140172549646048	11.289216916610108	0.008989734848181077
0.685971224403177	0.497809199965908	3.5562194874801145	7.143739986572484	8.246211251235321	8.246211251235321	6.324555320336759	8.306623862918075	73.29166666666667	4.900400065407062	0.7915466101014016	106.99841958381056	1.4598988459417017	79.0	9.153136213644324	16.70535429496048	13045.223591775835	4.800386368803569	4.60139735910921	2.6928910960155696	20.52068011533346	2.531915829143527	12.488974735541891	11.537082094633766	8.479865491079606	12.040814624253853	1.9112964699172887	12.85026896816267	0.7182745726753448	13045.223591775835	0.04214068258291941	9.154922609120865	467.4277135953596	347761.3515939633	2387.1113431199256	379.9516597105349	285.4385555293762	0.15122920833021436	13.766264786691426	4.352885539919229	92.11454669693822	0.13333581837598094	0.06194597700737441	0.9101373731506386	0.8014410299264748	-0.6824336524898722	0.9992492870678764	0.06685899062574042	21.056585311146844	0.012485680227627386
0.5649541809702668	0.1957422484141838	4.308898094641	22.01312250957454	20.024984394500787	21.18962010041709	13.0	21.400934559032695	236.29166666666666	12.43640559799483	0.5244372632979538	352.4435111107424	1.4915613236920857	256.0	4.227971752150106	7.6573238186186	8453.68506883574	4.022417072842746	1.7535022532841014	3.7639304847574	10.14214510533078	1.0661550763439254	5.58907989778074	5.244437545991122	4.031738178094342	6.110406927236438	0.7491854161798681	5.746495218839011	1.128226155200358	8453.68506883574	0.074615478515625	1.7843931963628425	77.77611507682859	17123.964911853123	398.84503932417925	78.38938710744816	56.22669394767937	0.1724268511944248	5.8581237307587015	3.8199383329506276	20.478994052995965	0.25695781440894017	0.16815138883285458	0.9280798278679975	0.8271350788791106	-0.2775328637130895	0.9494984517728582	0.1820623935522302	8.49547496124064	0.0072650938182708255
0.5025549459847655	0.3073591152264473	7.419772961431743	24.140403176151825	26.92582403567252	24.515301344262525	12.36931687685298	26.94438717061496	845.9166666666666	12.13187901424144	0.5582273158121608	774.8627108065924	0.9160035986286188	868.0	5.740822434103755	9.826674481707656	50164.55548351817	4.398581349479008	2.0104724935399085	4.281419931431138	13.556573538914849	1.2768444496637275	7.4217443338577525	6.990263612069269	5.45217344621678	8.104400092698068	0.856329374163689	7.602188282730232	1.2622404043255058	50164.55548351817	0.05888317866168319	2.710977728931188	136.78874176014648	78151.12398086641	1835.8403009567203	145.7495395641934	48.73198434332184	0.5056069159139753	5.321265878839985	3.8081232165376813	19.45588493621063	0.2724225940823954	0.1802062698872209	0.9631440665989154	0.8749051318842131	-0.1667245127517756	0.8818497213483578	0.1913686103115963	10.606835182255747	0.004047291104884891
0.8531715006754959	0.5922220560600356	6.644788976995673	11.220097105471647	10.63014581273465	12.206555615733702	11.661903789690601	12.569805089976535	416.2083333333333	9.572667085200033	0.7535839825772066	357.73352871388295	0.8595059254312936	427.0	1.9017399665730448	3.3071247292890384	2795.173094399628	2.9284455578068975	0.7136839722971282	3.7796540501594302	4.42470904026528	0.4390126820093003	2.4970346958079053	2.380467346906192	1.7640705658297053	2.660638474435575	0.3025234943850188	2.5585294253942106	1.0602253874081637	2795.173094399628	0.15355209538800738	0.31089054853955206	18.805863119728325	898.1225953192468	56.3263805217235	16.190183501650502	5.651268515802154	0.49008283130297847	1.7934801323265834	2.401359885817298	2.241028404000028	0.48778312237095467	0.42214428599312814	0.959417446375897	0.871494043356248	-0.11975190950577329	0.6980782780377098	0.395977143748181	4.0199254327141665	0.024142591557976028
0.7223807459738191	0.35189895891887185	4.257189596242541	12.097761270228736	12.649110640673518	12.529964086141668	9.486832980505138	13.74772708486752	259.625	8.739189811001012	0.6939677283690704	283.60193473724803	1.092352180018288	271.0	4.521079746268289	8.213632057375891	10897.267383934279	4.235226552535776	2.132641275674426	2.892715514933967	11.003864670288385	1.1947677688242895	6.177126251677334	5.897744051306449	4.302332305887409	6.701532364400976	0.9100883250197298	6.341239528665125	0.7202990926459127	10897.267383934279	0.06101496439318636	2.054430030743825	104.95362677215036	20925.250838270833	328.59366908887233	87.049692050379	49.03315281988608	0.2838595555135984	5.536711853731565	3.737445738801429	16.997188281458698	0.25984011343885	0.16800144255971658	0.9468815446085427	0.8474222018903858	-0.2576327814557121	0.9446574265381827	0.1754442824223253	9.766152001689909	0.006029538261886128
0.6072218121245383	0.3001913783690049	3.5096918776351043	11.69151458214392	11.180339887498949	11.180339887498949	8.54400374531753	11.789826122551595	139.45833333333334	7.099342671049896	0.6939406659279896	187.40942710383615	1.3438381387786278	149.0	5.9441985397836845	11.226416301119858	11052.745869945727	4.634644196714807	2.865193130090276	2.9727160496858778	14.516349194318721	1.576126590862715	8.389331015485674	8.12085539231034	5.746219579138417	8.770129615180304	1.1573469559742724	8.61275231751484	0.7012904854768452	11052.745869945727	0.04679969370749065	3.798627595467358	212.68104905987124	64447.717951485734	754.1988805370052	158.44071093147184	108.50950320866895	0.19836018455645318	8.423252851763044	4.141978746141344	35.489965690597494	0.19280717187946783	0.10759262946860537	0.9336512461706641	0.8285166807007385	-0.48265962554839414	0.9944186935016608	0.11798888285330755	14.145566996456852	0.007532458366752324
0.48953609018180183	0.35662814332788967	5.831583030954787	16.351998966029825	17.46424919657298	17.08800749063506	9.433981132056603	19.44222209522358	459.75	8.004893640487106	0.6989324117768757	412.1577170970785	0.8964822557848363	474.0	5.665426600234093	9.973845608345625	28491.917842251372	4.503044120254485	2.506959907056517	3.283320761291198	13.481410489426072	1.3927321839935007	7.563692917270753	7.204605377778174	5.305948311965067	8.175462177461004	1.0157374263324104	7.753033684485487	0.8628252040328582	28491.917842251372	0.050054300414819564	2.9000807659948693	143.98761703291962	63314.68499502342	1148.232916013674	141.3311742895623	52.3441659003453	0.4605828201984598	5.469265156726313	3.850984363950576	21.426115619888744	0.27666060622513455	0.18679903133416303	0.9587971860859337	0.869398130015765	-0.21281539075687086	0.9255055393544134	0.18673805378132005	11.031871084979773	0.004050384455696374
0.5972457599418881	0.4809309586941783	6.522621133147249	13.562489615676734	17.46424919657298	12.36931687685298	9.848857801796104	17.916472867168917	350.25	8.100139417218816	0.6953275855449661	345.57853649014976	0.9866624881945746	365.0	7.029580657391854	12.590091196715184	34364.917635204794	4.822667472338203	2.7836343531885017	3.203137368805217	16.558080300476682	1.7324735150165602	9.4634002554241	8.938966253020677	6.709637216314776	9.848443084161907	1.2263376821806002	9.703115956976587	0.9034499520844996	34364.917635204794	0.04166635391255396	4.594514880172784	256.2512904552408	163768.10089869195	2520.1214102449208	239.5460496008183	76.15569629187281	0.5215445723906508	6.86706820514509	4.103468094226733	27.735250463207322	0.230084330403459	0.14148430599011982	0.9600795126595524	0.866496199686051	-0.3272464708409291	0.9803973801118713	0.1446353211847854	14.672127870799162	0.0036014947987919608
0.5854386246924185	0.4422035237820587	7.64004750846663	17.27721987179833	19.6468827043885	21.93171219946131	13.0	22.02271554554524	619.125	10.114751840254137	0.616394120041687	569.9164570351738	0.920519211847646	644.0	5.338697435994682	10.278328451490685	37996.576581894624	4.59889140672338	2.7739779264282243	2.537650106422548	12.568060448518787	1.5254267383627234	7.458064280700116	7.194612206989863	5.097783599345141	7.470276849173646	1.1528403982066666	7.681204027592352	0.6635543556455514	37996.576581894624	0.04740364955055746	3.378172498446022	184.78832269503613	74009.54109338742	1058.5250530337632	172.37821715401444	47.25772622252882	0.5728459410526269	5.43211634517254	3.7886093682083857	16.592289395943666	0.26765416688095534	0.17727426574434754	0.9566415312368071	0.8615337509450103	-0.20333732010676317	0.9222013208507834	0.1826997494054887	12.384160321225957	0.003289098986679196
0.848381188956534	0.5903751499809776	4.215807210620657	7.140895430230242	7.615773105863909	7.810249675906654	7.280109889280518	8.306623862918075	117.25	6.058201355313014	0.8320206073825486	139.23826693996529	1.1875331935178275	124.0	1.637779661550443	2.953238422065696	632.6448909545304	2.793173373719661	0.6788788268861132	3.8062268837376037	3.800266230268748	0.4398888366253387	2.187201022664571	2.041314402544957	1.5699393568027826	2.2303268734659656	0.29172461453673704	2.258755172003523	1.2200188720848815	632.6448909545304	0.17481789802289283	0.3181266135077166	16.697503490022022	759.0458388515726	50.15408902856344	15.93314404803321	8.688703754711618	0.30755405839119687	2.2549587407496494	2.637712420467221	3.360718274183724	0.43546883217898713	0.35957307492445045	0.930657939532989	0.8337870534552044	-0.1673881546041464	0.7879347525428556	0.3573773227611694	3.8566120912719604	0.02824704230688859
0.8007789448148385	0.5874226154837235	6.295178036988608	10.716608232396249	11.661903789690601	11.661903789690601	9.433981132056603	12.328828005937952	372.5416666666667	8.581634232332279	0.8015189111696648	312.38266068280683	0.8385173757283708	382.0	2.1623862779150236	3.856256094732447	3408.8239512930013	3.2092920419597295	0.9933993400090362	2.6546213311435083	5.0750057512688285	0.5547444444044995	2.9133927409102625	2.816349598175231	1.993572756003849	3.0814329952649793	0.4214604743282639	2.987243362892281	0.6571296478801503	3408.8239512930013	0.12538033496888792	0.43576564635537113	36.93350094029904	1140.890187552877	47.49116476683907	20.869524782000685	7.766352142055013	0.4626437685404206	2.2157808455746553	2.56934400102928	2.587883806218468	0.42689447988064855	0.34579317614158533	0.9641247238603863	0.8722743565727668	-0.1279037176959943	0.7416029943083653	0.34371906193845503	5.799598592643439	0.01729630505375205
0.44622517148197643	0.25535565909121727	4.035698547870392	15.804226004753524	16.0312195418814	16.278820596099706	8.06225774829855	16.97056274847714	276.75	7.052243459111052	0.6879924221813948	298.51000341275824	1.0786269319340858	288.0	5.394282033443997	9.353811859777037	15226.345367403857	4.399419788766744	2.1843685306977516	3.5585989334070596	12.349901367262483	1.3030482270443828	7.088262288899563	6.629482667271558	4.979510946425666	7.3703904208368165	0.9167314500744673	7.2711247237226	1.0240470887178885	15226.345367403857	0.05596547067901236	2.6257924716943837	144.9904601220187	43833.91520521369	939.3219309242558	120.95397828049968	64.47324582060024	0.3118335367116703	6.219348666270444	3.936084162236963	24.141063804243686	0.24670175823374352	0.1565089315404275	0.944183210844813	0.8468961983015985	-0.2835723363385709	0.9598399323420124	0.16732955612692246	11.436083013541376	0.005358656679766908
0.7205026537289473	0.6395033176768576	7.788120583216837	12.178389646998188	14.035668847618199	15.297058540778355	10.44030650891055	15.427248620541512	529.9166666666666	8.774562058807332	0.8007900214867162	395.46117973873413	0.7462705074484683	543.0	4.289812245078071	8.41701322657384	21214.749609449565	4.330680135627893	2.512401563396577	2.076995143124992	9.805965401073758	1.2892710812547863	6.067153082757853	5.806970135948366	3.9901394026932264	5.815825998380531	1.0070619696073635	6.250561611518717	0.4615057161289066	21214.749609449565	0.05577431159678344	2.2591739297733464	148.34016906288076	25587.1068396071	337.9038487867973	110.7879563618984	29.76323323855619	0.5789828442036135	4.375646531228849	3.4729410637159743	9.96035377616741	0.2945338946308803	0.2000188385418699	0.9576289244124949	0.8609174964943478	-0.17760496818008495	0.8856181424980984	0.2065100534554336	11.314873736619962	0.004535942054762327
0.5291945308908823	0.4230036944735643	8.12997023511952	19.219619926103523	21.095023109728988	21.37755832643195	13.416407864998739	21.400934559032695	942.2083333333334	10.170917750695407	0.6368742712564472	729.7851929005634	0.7745475889803883	961.0	7.937983164429093	13.871402754417183	109059.53001633938	4.892475978813188	3.181613571251942	3.616261538395421	19.074770057780057	1.8924058490891111	10.388033074654727	9.743993478994195	7.584610308740904	11.490159749039154	1.3332607171309312	10.652955602851055	1.0790386396154503	109059.53001633938	0.0407148294408032	5.574231916195141	244.75148471225629	287245.20418549853	4446.8085846505355	298.4736182225673	82.40225944061886	0.5703127981690188	6.884259103556336	4.180802117260189	33.330740665576684	0.23920931683642538	0.15152109074615905	0.9670055235476991	0.881691673927829	-0.2005445462295774	0.929449798310375	0.1580681321137581	13.808577512821264	0.0024377843002089143
0.6055231119762632	0.3951021042743527	3.3641832200472916	8.514718559208825	9.219544457292887	9.486832980505138	6.324555320336759	10.488088481701515	89.33333333333333	5.155858879574171	0.7680158110961999	125.83158191215516	1.4085624840912891	96.0	7.939066639201375	14.928990195480937	12147.236965256663	4.976453162572678	4.050051055635917	2.7606935997353075	18.173508318274788	2.2953300625078437	10.906217224437915	10.159580655882905	7.442584521546561	10.730923796728227	1.6843718829073484	11.248720744515362	0.8117651915355235	12147.236965256663	0.03667534722222224	7.5881442414640095	340.9331480663081	250568.1960503294	2675.773300904053	302.7437070453457	260.4728384555297	0.08734021232685776	13.08946408409665	4.385525675761832	80.4463758929579	0.1383067894543038	0.06392175452891877	0.8978591471602364	0.790443564054285	-0.6798042297612111	0.9994144302779323	0.07079017572847762	18.16917697977806	0.010439500478235303
0.4563147799845824	0.39549516840196	8.31254776051593	21.018076640742937	23.769728648009426	21.213203435596427	15.0	24.535688292770594	603.5	9.590859018019705	0.5790812865952747	596.3887512922488	0.9882166549995838	626.0	4.850504691623681	8.252948940366881	25890.360927905684	4.15637061835328	1.8108857157083431	4.129203784637731	11.664873876100668	1.0920323458615522	6.281419677978731	5.96024184351762	4.597600226136445	7.067273649964223	0.7642185710600332	6.431049994999882	1.1544763839755143	25890.360927905684	0.0677459196276373	1.902170867289567	95.62400297470184	34507.15892800181	911.2115981537798	99.71249887701741	35.821750041753894	0.4769577338947308	4.563244443039417	3.614904463759846	14.425924947297464	0.30178803020400186	0.21071335664437363	0.9627912269210271	0.874379852508195	-0.16381826441265313	0.8681170356347371	0.21610941985572835	8.923385859404453	0.005220612970974003
0.42344102341965706	0.18736189918751842	2.900533192573391	15.480912635660438	15.297058540778355	14.035668847618199	8.06225774829855	16.61324772583615	134.125	6.555253489914357	0.6146324412703932	206.16192871264673	1.5370880053133027	148.0	6.908712916035763	12.523010185378826	13355.9760781776	4.608256155312468	2.9165448877330746	3.52995609010023	16.464552902204495	1.765112939109806	9.230275858673377	8.742415089414376	6.601154723821404	9.863398178383092	1.2391283299506768	9.499635867195547	1.0718593929243212	13355.9760781776	0.04957998539079621	5.045089182099546	206.34383884045684	145231.2570748176	2389.606277686683	221.3720258888996	157.9907663717452	0.1737527814083567	10.056953235291918	4.342211285544417	52.553323741288395	0.1866485325455285	0.10958464631675807	0.9204089411752661	0.8161942862162722	-0.5222810137795453	0.9960040262243772	0.1051674723065214	13.790393447826501	0.00850549853502607
0.6840695758626048	0.41344706844089696	4.9650831623289235	12.008993511677764	14.035668847618199	14.317821063276353	8.54400374531753	14.317821063276353	306.125	8.21498709807018	0.758014570363706	289.78268780878767	0.9466155583790532	317.0	15.372151445460362	27.780955594747823	165657.33148889788	5.861511693777768	7.490654020076377	2.0206977793835645	34.169559370524254	3.939064774703341	22.390782370276412	22.827755879404545	14.124222907729317	20.045336462794936	3.0742811913432773	22.859972282847338	-0.18103962732454748	165657.33148889788	0.019156325567972615	21.23119761946741	1556.4249587952834	1373633.1873202096	-8158.71722121798	748.6490194216731	468.9167333966473	0.2378868186533736	16.68136061230067	5.2229497471353845	178.70910881358168	0.14069327687047245	0.0752395410104974	0.9407255142275968	0.8443698127015986	-0.5107092295935738	0.998579822950165	0.0769283769790512	38.55163275086679	0.0027797974146039767
0.1996617861364368	0.11603722032300849	2.9930523949761785	25.79389946298722	21.587033144922902	18.027756377319946	5.0	23.874672772626646	153.70833333333334	5.150056038203705	0.5709597721354434	243.03951493229846	1.5811733148211338	168.0	5.702821225772688	9.89420419707881	10221.822076419048	4.319906625145573	2.177452909171075	3.9887200888675043	13.730126834095788	1.3341604854764255	7.620107975588716	7.299614392545307	5.531123141552854	8.199003692542934	0.954220650079337	7.80026788170149	1.0179565843614142	10221.822076419048	0.06087018140589568	2.7781334666730855	125.41968617692088	43596.452045327664	844.2019501690934	115.85126755022571	94.74020280948827	0.11347978328686253	7.540234127229021	4.059539703471587	35.303844788695216	0.22162651706935693	0.1351666243663425	0.9313423002455065	0.8306083409545094	-0.4384957509189759	0.9893433228466957	0.1337178645692849	10.957073686026623	0.008412757539257656
0.5282480453742301	0.4498575170571924	4.36525309730139	9.703634888347139	9.486832980505138	10.44030650891055	7.0710678118654755	10.862780491200215	98.66666666666667	5.125926162794562	0.6551471396943804	157.61307644668418	1.5974298288515287	108.0	4.152511119698382	6.077317006750337	2891.4360097008885	3.3791919241777637	1.092959601983229	7.674231159021627	9.60314505589751	0.7283626810957367	5.077996318664281	4.779054080724649	4.027197483827848	5.575947572069662	0.44717018378856027	5.174220293472109	1.932675063134596	2891.4360097008885	0.11934156378600821	0.9865090330105991	37.240158752459365	11554.606211169481	474.72762557834255	50.48980376092045	29.00864080783668	0.2739497039848643	3.8652814971439207	3.2149047773689996	13.62022674673733	0.348661919168149	0.2602991215601045	0.955461216559046	0.8702458418519758	-0.3346396923245175	0.9490383854194935	0.24183985082223944	5.638948344637598	0.02020161325243325
0.6397914338330851	0.4259433835881783	6.303462012929646	14.798825984403889	15.811388300841896	15.524174696260024	10.295630140987	16.09347693943108	526.9166666666666	9.468162095608083	0.7133497971916244	442.2585179502355	0.8393329456591533	539.0	3.897064847533528	6.741997322748153	14292.057552777778	3.84676505051161	1.225370880851619	4.2716328270062265	9.066705604382946	0.8525585376340858	5.026720445469037	4.7111972980234285	3.695410161132457	5.371295443250489	0.5446032839174035	5.1493569230822	1.3121179435163486	14292.057552777778	0.08698510606806394	1.247958284398142	65.68133415553154	16452.855851912464	613.7292215034141	65.7424682778931	21.620317217361976	0.5080024090531358	3.255474708103537	3.16232114000173	10.563360290339151	0.3811770406292201	0.298926827829585	0.9658963461032973	0.8877505533659152	-0.17822277537967246	0.8629282069814974	0.3016852378173376	7.390991537478906	0.01041725273802169
0.4524718264178633	0.2154651977170513	4.442222205259605	20.616889652374983	21.37755832643195	22.135943621178654	11.661903789690601	22.15851980616034	387.9166666666667	9.328561716065655	0.5889391725565375	436.75643138024134	1.1259027232143708	410.0	4.078583830750812	8.05800432420713	14273.94510652273	4.247900128355275	2.144686082442381	2.414196517602726	9.377891242665974	1.2072892994571955	5.721375156655913	5.429489392902914	3.8389922182460507	5.538899024419924	0.9075880299892649	5.900381365624729	0.6631341977141505	14273.94510652273	0.059904818560380726	2.0803665766120547	108.44637476342024	17918.879424101473	266.6259899929768	87.01117352315379	54.87147875632433	0.24035188169901822	5.924526733718488	3.8219538558632	17.778541912206524	0.2495475781057183	0.1588339502371462	0.9173816171684585	0.8127962648870237	-0.19542050866933058	0.9011793163067482	0.1647219076427343	10.016968541520226	0.004989279110899885
0.8519642689856801	0.5305960887125295	5.083589106950724	9.580901961199626	10.295630140987	10.816653826391969	10.198039027185569	11.575836902790225	225.0	8.162586135596907	0.7269277502843986	246.10166672322433	1.0937851854365526	235.0	4.85785980521023	9.717420346995029	11826.610304006506	4.4839865187834	2.9694614514904103	2.248790254563194	11.361251572842653	1.5106371202975128	6.869503474085161	6.4412216093219445	4.63012705926492	6.731124513577733	1.1668686500982992	7.094082131864891	0.6006110756929172	11826.610304006506	0.05126301493888637	3.1359233131766064	166.79652494597724	48411.701667958325	536.9213630177745	150.0329114333896	61.083381568616055	0.42881076415947406	6.252839726541149	3.903265244166436	20.018467494911075	0.24058104416525988	0.14946969620796294	0.9350136285533421	0.8317655691787997	-0.329662242665623	0.9751864539064701	0.14887337984033294	12.018713121463708	0.0054101137596226645
0.5129095151736229	0.36755522603058277	2.943729955059802	8.00894599391403	8.246211251235321	8.246211251235321	5.0	8.48528137423857	58.541666666666664	4.107864606790175	0.7562410282215651	96.4126331461836	1.6469061889739547	65.0	3.5151362727655626	6.914070153854692	1681.274063896372	3.8508071924012066	1.93244185408807	2.6245759000423394	8.145816300605421	1.1042329372944024	4.9132995992254465	4.431233440799894	3.4038363471297313	4.74197995347569	0.8229027548812039	5.085838655440709	0.8266712598198281	1681.274063896372	0.0778698224852071	1.7252418774260245	77.67746655130883	10471.954177997048	172.8604512486178	66.29123524944868	60.29547392103	0.05871845981898268	6.1103373948426345	3.5485991929915177	21.967825764006783	0.25066050671313866	0.16036090282827417	0.8901901081772017	0.7899607025377523	-0.5102925931462632	0.9898593499764421	0.16365494155465188	8.71489877044652	0.01917098310886522
0.4995386970210495	0.39921991292988274	8.199398031727696	20.538549722011997	19.1049731745428	19.4164878389476	15.264337522473747	21.2602916254693	613.0833333333334	10.259800366835911	0.5111376220375651	682.7985911074677	1.1137125313700709	641.0	5.013212090484978	7.882362766950749	25800.991871760605	3.9171304700112755	1.5215012275723687	5.8862381758513855	12.23749873589358	0.9950182700878973	6.206981244282525	5.7866551105883275	4.871481334346479	7.366017401547101	0.6525053788871494	6.344379982806925	1.6385146421050847	25800.991871760605	0.0868110231429538	1.72454119936617	78.30644791384653	49115.720792918924	1370.3650709821416	103.54886253956016	28.79861511700185	0.5699895500031643	3.962390969349966	3.4434517172314947	12.59716317581942	0.3362550858741118	0.2499990417505602	0.9716386776563942	0.8922164715436391	-0.1844505308003819	0.8839780085897255	0.25977380477697987	7.717667946040239	0.0075811148994747325
0.5019692852410701	0.3607430531827295	3.1348294193253103	8.689923178471867	9.219544457292887	9.219544457292887	5.385164807134504	9.433981132056603	77.375	4.362074526697331	0.7799460805391796	112.58658664101915	1.4550770486722993	84.0	5.888673349953419	11.243980647691656	6265.886600249312	4.4738805611345605	3.1061882891696424	2.437641169804065	13.610345608582389	1.815004778031235	8.365453885081486	7.800694632523948	5.59426590215134	8.016079706431048	1.3449831250632107	8.636775329844241	0.6734049875084214	6265.886600249312	0.05215419501133787	4.613069394781163	223.78871180608695	77160.09946367772	401.0625357302239	184.23228573631607	142.3309800214083	0.14020852910667472	9.74824703395743	4.034808317992002	44.30406656323412	0.16906275946647234	0.0869205745791274	0.8988964638018258	0.7910286382336177	-0.5995208934091653	0.9976369158607896	0.10283744753326779	14.600222489505247	0.012756352604133245
0.7338096294613965	0.5720666114611932	3.1758977347719597	5.551622260666405	6.324555320336759	6.082762530298219	4.47213595499958	6.4031242374328485	46.958333333333336	4.073833874009256	0.8751978206096311	71.92055219524103	1.5315823005197733	52.0	8.810191948288633	16.419902890231587	7734.100383875705	4.596899756886195	4.320298624806949	2.648212097919129	19.322627922020903	2.4856719732264483	11.828061137223791	10.80945787443016	8.196982717131645	11.125645204889258	1.7952590438927136	12.195601653461686	0.8567068912855903	7734.100383875705	0.04733727810650889	8.829669424013629	383.96405575031656	302062.3308119141	2187.7150722666684	355.5074041203151	297.2166001335017	0.09356883465464261	13.844069116131935	4.07045488156533	101.53319234664475	0.14900673452625168	0.0789918753959549	0.8935245466795865	0.7904173973770645	-0.7497686362312741	0.9994488212872805	0.08645112669857304	19.2086976766386	0.019480118988073083
0.9340326763257006	0.7946153663706677	9.483702524130871	11.93495988813658	14.212670403551895	13.601470508735444	12.806248474865697	15.84297951775486	785.0833333333334	11.147642526156094	0.741286346212388	555.1904180409325	0.7071738686435824	798.0	1.5118898683632218	2.6017532374926895	3325.9517974216915	2.7059979038178192	0.5663739382116055	3.190605531819613	3.4900338417371715	0.33932961070472767	1.9976780586763296	1.9182833113191147	1.3683031537348849	2.1217306880022866	0.24157816424422734	2.0415335890612423	0.803266223514439	3325.9517974216915	0.17634311342265438	0.17714176914844804	15.803850528791596	257.4954754090138	17.22675940422636	9.555940680620541	2.7224657776238086	0.5611139614147611	1.2361279989921883	1.9600793462220676	1.1064850372881696	0.5663862319618446	0.5203411354147901	0.969698687791115	0.8885608025854913	-0.13280597434565727	0.682909885601104	0.4619413857762753	3.753809914551472	0.03772069203569445
0.3162124877262369	0.24146961370820383	6.148024201058979	25.460860713051705	26.076809620810597	26.1725046566048	9.486832980505138	26.77685567799177	834.625	8.051042105725289	0.6898250648503433	621.4498395206249	0.7445856995903848	852.0	8.217747918123692	14.772017544518057	119275.58073373133	5.184367065926591	3.77534772355785	2.1834101350014863	17.749158605868093	2.054401772382852	11.578797929839189	11.719312287588352	7.2284681078907	10.520690497977393	1.5632913668948865	11.831940376276401	0.10229451868023555	119275.58073373133	0.029800083757631865	5.926251567711445	469.2101922957769	141667.58598233608	19.524918590570223	233.16687857073478	111.3302450393459	0.3538789959633561	7.9342005101142075	4.378696100679222	46.48845692598416	0.22821399206037968	0.14530994546079173	0.9494871701338012	0.858382681841038	-0.20680455289430025	0.9368977216069199	0.15653988153762774	20.943418174954765	0.0020447282875502787
0.4097845823883094	0.3048922832946414	6.170817872771081	20.239337664075062	24.186773244895647	24.186773244895647	9.433981132056603	26.343879744638983	621.5833333333334	8.293768532488981	0.6886419344334272	511.4740055405077	0.8228566921150411	638.0	7.13613874030905	12.197018201848019	57423.627712385525	4.7448428096070545	2.519826032706919	3.7950206521801544	16.951778833895816	1.5743619518307463	9.276766721993235	8.803274113283688	6.6498411550424645	10.301937678853351	1.1022363709807728	9.487132657951495	1.055280482131395	57423.627712385525	0.04412299407435069	3.9472852552886755	194.70840946046903	119517.65710761685	2256.3872670113165	188.11168100299543	77.45323283965723	0.41825373560577334	6.735142786136165	4.122985728671767	30.732257778574795	0.23480159001177803	0.1443488967189753	0.9618119085268612	0.8722130671100239	-0.20933735671542322	0.9306803996477693	0.1521864026816724	12.923253387436432	0.003051639022247529
0.6494722105790959	0.5935891644970923	6.841141448376483	11.52504435314704	13.92838827718412	13.0	9.219544457292887	13.92838827718412	370.7083333333333	7.485196033060535	0.7792351521981516	320.2608273242819	0.8639159105072233	381.0	4.352434181880682	7.791482775068082	13196.7930344515	4.103540541924935	1.8034145644898354	3.844904788818957	10.208603324668267	1.0797634268936604	5.7253411178979405	5.338928261384198	4.13559660769081	6.073006716977457	0.7402821969598893	5.8853421360977665	1.1847327225725377	13196.7930344515	0.07192703274295437	1.857721142634974	92.3393581909881	31190.223235342964	879.487791498286	98.97685117462031	31.658958577183096	0.5214940705363444	4.290670546468671	3.4865528727113153	12.421730122458985	0.30972401142210004	0.21825650586027817	0.9566658791632116	0.8652969085072211	-0.21121108397979618	0.9124413265840434	0.22953128356825817	8.686561706217827	0.006436107907396434
0.5889827582347941	0.30708996812705275	4.566011702558329	14.86864494599585	16.0312195418814	16.278820596099706	11.40175425099138	16.278820596099706	357.875	8.757375511506467	0.6940242577621293	351.23440318529435	0.981444367964497	371.0	5.556127674426392	10.52540584746588	23393.70734333663	4.684297351814922	2.943361059190705	2.3288833562470925	12.759571657263798	1.5552469703353646	7.721851643553443	7.4317831106598895	5.1234588157059004	7.636112841557898	1.1870876172831553	7.9407691656166515	0.5604616214386553	23393.70734333663	0.04336643877914284	3.4288221365591616	205.10336814783574	59603.43818615444	565.6774171001819	164.21151684705814	59.943173980449615	0.4698413308078644	6.146700437341419	3.9175851180839256	20.754969533108028	0.2429496164267644	0.1511511893161235	0.94945225873124	0.8507411600385593	-0.2745628679912415	0.9622658108633296	0.15474398207119913	13.375891434382371	0.0037923369885791546
0.7919706362553953	0.4882568809048775	3.5727111174082036	7.317277558458497	7.615773105863909	7.0710678118654755	7.615773105863909	8.602325267042627	87.33333333333333	5.795068963629701	0.782372309926741	121.67200859971656	1.3931909381646936	95.0	4.4850994112208005	8.44329327723054	3637.197184696379	3.9771192311010224	1.6271491428584826	3.6508266768255146	9.97155772128426	1.0978788761512426	6.019168577608105	5.743554322649827	4.335759374815457	5.635798346468802	0.7180443474494068	6.1875913047565385	1.1358614098733584	3637.197184696379	0.07146814404432132	2.055895789033954	88.90248854879162	18505.174971279095	307.958605665199	85.03124980416312	71.91707992051728	0.10565829967282153	6.678694862338613	3.766591553301123	24.684976866294093	0.24431213308680708	0.15647392996496162	0.8976920391651505	0.7976326858037583	-0.4468150803962751	0.9860226148085302	0.14879814671423966	9.245270021346377	0.0135944370174457
0.6169284395312569	0.37166304569513436	7.686559769203653	20.681528223574695	26.92582403567252	28.178005607210743	16.15549442140351	28.24889378365107	1117.2916666666667	12.759022934091584	0.6234105430177278	835.2587261079694	0.7475744705049885	1143.0	5.9867435588431706	10.606342463269026	73190.34156780053	4.515400994987077	2.199526354875662	3.71954808918341	14.28218903490087	1.4240766939454361	7.796416198705828	7.25177256303261	5.679418465864142	8.602770569036728	0.9716811705359072	8.002096267775126	1.1676900259369813	73190.34156780053	0.05418581207532786	3.2494391352979664	152.07153234086712	95186.71788746252	2142.770870129398	175.5395890935484	47.014941572099765	0.5806281100498011	5.052729400328096	3.7825885396453773	20.440565617434114	0.29939187922731125	0.2127855810454358	0.9680819533160213	0.8868735058126583	-0.16313859326972116	0.8755010956547327	0.21959561761539628	10.949392350344517	0.004059442963592173
0.8729877843839565	0.5342144470392377	4.304389176031286	8.057418139639214	9.486832980505138	8.06225774829855	8.602325267042627	9.899494936611665	154.79166666666666	7.034027609578738	0.8016111104915268	173.9210361521568	1.123581391023355	162.0	5.293981998836351	9.982620855211092	9477.56315029343	4.536284900397729	2.8895032178206765	2.31995267707408	12.471366386535477	1.5158301862392056	7.437677488596686	7.219407478472499	4.9741027823737936	7.497263604161684	1.1608778980623025	7.648756515694509	0.5304900159350474	9477.56315029343	0.048468221307727474	3.184429812001305	186.6251041284163	40708.801693358444	348.2891639945104	131.4189823819076	82.78420422907578	0.23804449987136106	7.330927889000033	4.005781238939222	26.59104270210312	0.20930997850151944	0.11928476162321736	0.9292172612059642	0.8236311052746856	-0.41303910376975617	0.9883954215521781	0.1280083181769292	13.205489697727312	0.006736490131446175
0.38606947520438967	0.25477641696319575	5.516997658080401	21.65427131694599	23.40939982143925	23.021728866442675	10.0	24.228082879171435	558.7916666666666	8.360053163266807	0.6507801244032617	504.1384143601276	0.9021938665754279	577.0	5.4802440104006065	9.906598743320565	34197.49103881879	4.573940486074051	2.5040404553948576	2.6644925229430108	12.95362338120746	1.3776086310581017	7.5165550922017985	7.305098862370333	5.118070634624162	7.835552746583299	1.0223088696971612	7.6985549791795505	0.5888783932668291	34197.49103881879	0.0467637243976944	2.7691483133454677	159.05850287668514	38615.37490633461	570.9212186582841	120.99287605803988	55.97859724112779	0.37094303073460433	5.795605552145047	3.9085003415294177	21.035280655086904	0.2612543976666408	0.1712433828262291	0.953075888486892	0.8587489316683304	-0.18380997424769666	0.9006975196336824	0.17537246149705896	11.948163752105144	0.0035205847123288194
0.6546207207853009	0.5105364844633689	3.1333272221590103	6.1373228310068555	7.280109889280518	6.324555320336759	4.47213595499958	7.3484692283495345	51.916666666666664	4.017618695325791	0.8620354480481819	78.07228072664053	1.5037999497908288	57.0	5.355160321675011	10.429053345890292	3153.520525431831	4.04513178193711	2.4784835856653737	2.6103828051268905	11.682291001698058	1.5779572032491964	7.190786103660952	6.398658951897873	5.120669490321229	6.561621511376829	1.1440789947534507	7.438072431672339	0.9278896313340875	3153.520525431831	0.08033240997229915	3.6175167102006047	136.1584249346678	48969.62222407191	650.8230456170518	142.39567277172335	131.18540235902216	0.04713142048404736	9.12154985145567	3.826679805719422	46.02865788124275	0.19615269738766944	0.11428488954956205	0.8722156058233919	0.7737968161369554	-0.6354881843874056	0.9974522967573675	0.12078341316555409	11.539317723739972	0.01991988452235841
0.48092524917216006	0.2699196973538134	3.5147055730908154	13.021300807416456	14.035668847618199	14.142135623730951	7.615773105863909	14.177446878757825	179.45833333333334	6.262272335352408	0.7159117567779273	214.91515927931664	1.1975769265622473	189.0	4.558663344507178	9.004864339824298	8180.752004779297	4.282572304109673	2.4774031938385592	2.281360477672561	10.152442214041388	1.3852886545917216	6.369231272529549	5.913731446620601	4.356828595623068	5.79561361841832	1.0633102219265256	6.579088245470598	0.6858131582410911	8180.752004779297	0.05864897399288934	2.7172951387210285	127.7726034642413	29201.84404382518	406.08374292457506	114.1637662859734	76.47582914612525	0.20950751620415195	6.939420968892796	3.943590717144538	25.470372395178927	0.2344043492757095	0.1494787279493316	0.8990511612211047	0.797476469359738	-0.3413653874006791	0.9746481033576001	0.16240566614873952	10.872105829651295	0.007119400582204578
0.46214097686038386	0.2517242560334625	2.3500061447432232	9.335636468941752	10.198039027185569	9.055385138137417	5.0990195135927845	10.198039027185569	54.458333333333336	4.314380157370166	0.6976685184004875	99.58896726060092	1.8287186031020828	61.0	4.100553435706221	7.0651101455030245	1994.6819440565948	3.9027603391577252	2.2042710272212602	3.562951278049353	9.7220680335918	1.0974722596658701	5.5597023997965	5.335149207950179	3.8638985312692573	5.858169502322543	0.8247578286663687	5.718365500816451	0.8685419492432043	1994.6819440565948	0.07551733404998655	1.789413226624834	90.63381887971255	13408.426323877553	232.62157634499974	73.74671122946715	44.899139801040256	0.24995220718265718	5.2649027836584406	3.247968392516008	16.15104022848154	0.2774655149193478	0.1882296771312718	0.9351666507401926	0.8354889929746039	-0.5895107838096559	0.9942337869678427	0.19304882504545842	9.090195880456061	0.025025354206493253
0.38574424048694056	0.2790812534786524	2.5027773115292606	8.967916262138704	10.04987562112089	10.04987562112089	4.47213595499958	10.099504938362077	46.458333333333336	3.4593220472891772	0.7281704144192729	85.82757566641574	1.8474097004430292	53.0	3.0924752481141202	5.709597486644574	1008.3026611241692	3.537924978411991	1.7237394819901857	3.216984287500592	7.320904639970793	0.8999307537191639	4.2252754636710375	3.8857395246946758	2.9875399638994247	4.333364676071369	0.6604636347303544	4.3617173810067955	0.9145523679263537	1008.3026611241692	0.10430758276966892	1.1716257678762814	57.71239632783572	4750.019701699902	137.3212512250477	42.37560680986443	45.65314258863701	-0.03492461618047317	5.4087461083774	3.0837589551485767	15.219059913921596	0.2582352367782279	0.16665148923610199	0.9035398261782492	0.7983417517944567	-0.5459916235630712	0.9885213497681197	0.18955684513003135	7.636226311214015	0.02903951604460407
0.6524329537323901	0.240278347110146	2.5009809188190144	10.40868205104033	10.0	10.04987562112089	7.211102550927978	11.489125293076057	57.958333333333336	6.790967175021555	0.5990559080037235	120.90029514000395	2.085986400690219	68.0	8.58981489066286	16.576833795996258	9567.472455529243	4.629588901400811	3.7271349731739214	3.028650963623736	19.230583379262985	2.371203040394986	11.487521793257303	10.658629691347114	8.40045031489209	10.830133064370894	1.7104300186599262	11.861624018068449	1.0265402457665085	9567.472455529243	0.05060553633217993	8.734967395456794	276.9975797096668	235828.46191523058	1541.532564559778	315.7594114047007	378.19355936334193	-0.07563340208342087	16.004693869817036	3.852416103039176	103.80878285964796	0.13168103505510884	0.0679384118909584	0.8611897596718909	0.7575477768293398	-0.7680340392592924	0.9994702016991108	0.05726874906709849	17.040400512115074	0.022570196410866477
0.6432595120314009	0.40899166832613826	5.9048505482539175	14.437581509717381	16.1245154965971	16.492422502470642	10.295630140987	17.578395831246947	498.625	9.287111636854378	0.7324344583069149	415.17518640020836	0.8326401331666249	512.0	6.052891694067123	10.773081875718223	35634.6452127787	4.659092589760633	2.6654241079694234	2.9761706155940266	14.009273260159695	1.5146828631699711	8.13453950372852	7.790469941275528	5.554566091684545	8.45470716847515	1.1154563989328592	8.342596504159145	0.7721573333554097	35634.6452127787	0.04529571533203125	3.428183493488558	189.57489732517348	82878.23888854728	1394.7607728357361	172.50955356382352	54.06819936316289	0.5270392529067264	5.614505947500421	3.8662118302700486	21.27025051943145	0.269466089638769	0.1798691365083863	0.9614971192967812	0.8723802659876022	-0.23232045821168346	0.9420924759966058	0.1853798280952891	12.645623771826175	0.0036511444246220878
0.37239184568157147	0.33354455920633136	9.536590991560052	28.59165508276421	31.25699921617557	31.144823004794873	13.416407864998739	31.71750305430741	1820.9166666666667	10.647299207361447	0.6606780387820159	1091.4930320121616	0.5994195407141979	1841.0	3.4439475147123475	6.23188185655387	44896.653201239424	4.02024015706702	1.6988230843278993	2.4989526111868874	8.133029733144364	0.8943042191997433	4.821069245763465	4.762595822949912	3.166639604106112	4.966390129038252	0.677858456140893	4.9383297926887835	0.41339219279475325	44896.653201239424	0.06713960866626284	1.1443924689113387	83.69435105949402	7713.76241461081	125.01678576860255	53.97552177014794	16.413027874567526	0.5357995373314852	3.1237505361127154	3.1091854159865813	6.294886593996663	0.36785906091402804	0.2798093703395294	0.9667176351773832	0.8796391828164558	-0.09957861098049194	0.7097705259657651	0.2789599254741846	8.61883171587882	0.006205507019242952
0.7898297941477298	0.5446370694270446	5.093296917777484	9.351726505020316	8.602325267042627	11.40175425099138	9.433981132056603	11.40175425099138	191.75	7.386272220386067	0.7230250274139609	222.41003356122349	1.1598958725487536	204.0	2.564467312993983	4.489637539224116	2466.982061172353	3.3913513438536795	1.1873619909488569	3.711476950734979	6.185319886639113	0.6505327254122041	3.384576649243692	3.161053538788056	2.456965356858607	3.728354529780506	0.4671037396273243	3.4775061925857615	1.0683732882609596	2466.982061172353	0.11692618223760091	0.6376902248666602	40.17558523461707	3058.5867021705462	129.9973703118581	31.4513164561399	14.990985350877281	0.3627904039899556	3.0633366070839947	2.9893382969436435	5.325317067558959	0.3603276218166996	0.2703290340342526	0.9495884454024536	0.8513157679404141	-0.18408651602574383	0.8533540264664349	0.28577711648719545	6.002747051681785	0.014093575510403732
0.6965512838736148	0.4327359679628101	2.9826043807826927	6.89243465206715	6.324555320336759	7.615773105863909	7.0710678118654755	7.615773105863909	67.08333333333333	4.800934205912364	0.8391677435606015	95.14334853850602	1.4182859409466737	73.0	6.662008691665672	13.207332415849804	7280.6622176026995	4.711558764383637	4.064003753608726	2.3222669729456733	15.706743846168258	2.0396545977639526	9.686218471180268	9.496650600758525	6.418044941327186	9.288698904841073	1.513364864134112	9.98674616035022	0.47342330523896475	7280.6622176026995	0.0425971101519985	5.91227059983602	293.5865165619797	109664.58215944594	-44.0448804487667	218.61849002632445	183.56224255678364	0.0965598884061967	11.051519615972442	4.073519799755565	57.631280396711844	0.16144715394825962	0.08618904011399338	0.9016001915419782	0.7934461907628634	-0.67965018318176	0.9991047859990717	0.09959460284477939	16.869959454313957	0.013734987879399196
0.49021922470821616	0.3731774230817946	4.926786592524527	13.202263287628345	14.560219778561036	14.035668847618199	7.615773105863909	14.594519519326424	284.0833333333333	6.472003273254912	0.7918665740980106	263.9141140749815	0.9290024549427335	294.0	8.482396231062738	17.54458481798853	52420.91859179079	5.34100003363211	5.89097392318085	1.6815097866594373	18.852342574615083	2.9083289494702047	12.941612087328723	13.16795030652073	7.96278647684387	10.889556097771212	2.3917098532702448	13.352993828717386	0.05659404347612973	52420.91859179079	0.02677125271877458	10.817120770871702	672.4989944379574	369888.97822493844	-1578.3801112840597	424.86220980424486	230.8106353098958	0.3007293697799496	12.026027108178296	4.714269003092839	76.8839958874731	0.16380854825568864	0.08827062044318643	0.9110726243412043	0.808708568006592	-0.432749411240905	0.9949365446938039	0.08917130910677654	24.97013254366904	0.00334517706535688
0.537089086064488	0.3504189728271937	3.625233181394391	10.345424941309174	11.045361017187261	11.045361017187261	6.324555320336759	11.874342087037917	122.125	5.556414826676503	0.7522865970589108	158.2354736090006	1.2956845331340887	131.0	3.1874476290657716	6.153722193290609	2783.749364482137	3.827733897081028	1.9910339948867986	2.3956574492482114	7.463503656808539	1.0146020029024954	4.456579264935402	4.063372080138232	3.0220223170060048	4.441481339802534	0.7934880282635802	4.6097717024510665	0.6895469892251779	2783.749364482137	0.08280403239904434	1.3888964040664376	64.33027345018186	7584.48562583931	114.1756560388321	57.467323000284566	40.842573217477806	0.184747447020786	5.090587539353816	3.476230326342138	13.257614168334335	0.2810618390527549	0.19220132356429195	0.9030897501427947	0.8002268814710207	-0.34133118553940595	0.9652020030611592	0.19527657885241198	7.753202938092599	0.011907342452559234
0.896881511883104	0.6480261308446101	6.77747066779789	10.458637924005345	11.661903789690601	12.206555615733702	10.770329614269007	12.84523257866513	385.0416666666667	9.380158993519883	0.7235316474835346	353.75159889554317	0.9187358915153161	395.0	2.9558801976692846	5.315547047589702	6470.493457434098	3.604684508936015	1.2626986153860678	3.313644678935302	7.160321078521661	0.7662634884794702	3.934779864257323	3.6689552274010313	2.8237402974401764	4.3365807810814845	0.5449211837879757	4.047344326193395	1.0213567505668562	6470.493457434098	0.09819580195481495	0.898503514604988	43.96723271584416	5238.407623965886	185.39360557915595	43.61979353156641	19.116568429025236	0.39737361303886104	3.3865135536777067	3.1749308470119075	7.146346906007695	0.35618423759076595	0.26892709253901914	0.9495633546728985	0.8546287035058705	-0.14416121841781948	0.8066636394384349	0.26836855276537286	6.149124638977527	0.010073097224730472
0.7224751725669448	0.34047955842091127	5.257277450027391	15.44080200999375	19.4164878389476	17.11724276862369	11.704699910719626	19.44222209522358	500.8333333333333	11.155596096742263	0.6737938738439716	452.6396042618221	0.9037729203231057	516.0	4.191955813511322	7.985871708323268	18743.74119817328	4.292662580999195	2.230654608117762	2.3191101476679985	9.833449612364834	1.1710003220718619	5.865074304059905	5.619258271016641	3.9137525604239087	5.9196970519409255	0.8932489514720408	6.027029105738671	0.5159788014868406	18743.74119817328	0.05714049636440118	1.9259832492773026	118.7807657019996	18666.90878855342	300.80526334671407	86.98184196488029	39.797278087304065	0.3789573837595407	4.981004721489272	3.6404861559270674	13.582852231601667	0.27829034259529	0.18540859062174572	0.9457937920271327	0.8467231788060557	-0.1658238044881498	0.8689390958239783	0.19069278334498604	10.340338395677055	0.004648266026749102
0.4698096678107957	0.3351842835973177	3.234122811927241	9.648790143790388	11.0	11.045361017187261	5.0	11.090536506409418	95.125	4.533094892230242	0.7944444271754282	126.8480264676576	1.3334877946665713	102.0	6.2285358609638095	11.984015272082798	8335.24059922475	4.565308892446112	3.344331964960918	2.3567741065697723	13.664236205134715	1.7666030575042666	8.783455694021024	8.574080270620666	5.9036502803429896	7.760585924791726	1.2939452894990633	9.039803376757634	0.5979527116840863	8335.24059922475	0.04940407535563244	4.568951161608364	239.50530143057156	84090.44348588896	492.7315740366991	188.19613554341336	137.16869248297633	0.1764248188208041	9.47216431313139	4.109864321341185	41.196618923534906	0.18224809422411042	0.09974131176558493	0.8976764559843734	0.791795898332109	-0.5663655129277764	0.9970990698873294	0.09972303174720383	15.05396701145369	0.010453832739270212
0.68660646970272	0.49402245938573397	7.096300464830964	14.364327633311415	15.0	13.038404810405298	13.892443989449804	17.11724276862369	462.875	9.862640285961177	0.5919261442736106	488.8689099708803	1.0561575154650398	481.0	1.8566552946869215	3.054251097572765	2883.9194678961176	2.7603515444612827	0.6717853949011787	4.64508956192792	4.44037313420838	0.402643155992884	2.3939957466335295	2.305119104585551	1.7693386535307898	2.67103448067759	0.2814775463140536	2.448606658781806	1.233831976037803	2883.9194678961176	0.1750381438531127	0.2644589345311698	14.776590885147481	745.8697932638895	47.39236779133115	13.584263721852862	5.5629422751079005	0.42623346778012194	1.7486877299223929	2.4001317545652876	2.3632870795166236	0.4976095847004623	0.4336091499575486	0.9605314670835015	0.8747411756438782	-0.1083538581014532	0.6648230075397648	0.39472532477207906	3.572680646848393	0.029557787001464317
0.7765601912777403	0.5420547291221897	5.02270728986877	9.26605196859477	10.295630140987	9.219544457292887	9.433981132056603	11.532562594670797	178.75	7.195647089121437	0.7287088526453864	210.58500622482924	1.1780979369221216	188.0	16.4776547581658	27.94430999896533	91641.37012076526	5.7143684245965245	6.890943241227795	2.405891493359844	33.82869322864704	3.702652152872021	21.626858654202167	21.149930781468232	15.076051932994265	18.752641295652776	2.7731254606840463	22.078362629213455	0.5560644875064433	91641.37012076526	0.02218198279764599	19.73308113820998	1020.5022745570192	1615748.1611235025	7707.814284599502	802.3948568611672	481.33294932682304	0.25199158933136945	17.296588873500014	5.086914063849355	174.07493877132367	0.1210044108408297	0.05545476785579701	0.9322567369261174	0.8301446272236692	-0.6360144175897795	0.9996432122266194	0.0601397933437592	30.657786560654266	0.004615390515500344
0.4766548158281624	0.29590585758908966	2.2944213607118775	7.753889630323003	8.246211251235321	8.246211251235321	4.123105625617661	8.246211251235321	43.583333333333336	3.6959288336935088	0.7657262989278334	78.21514530823053	1.7946113646247923	49.0	3.2924310079106123	6.107272089037709	1014.8253620187553	3.680609845479142	1.4101884621140157	2.97370914262026	7.1270242787029225	0.867812077652512	4.420110692128124	4.187400178398644	3.055441257781795	4.0715830209211274	0.5981505456901085	4.5509033909601015	0.9171262563172774	1014.8253620187553	0.08704706372344856	1.1733431431867782	51.09360722610723	4545.971726096041	78.04000272359822	41.55000341717265	44.91427988677989	-0.042878581632078555	5.379964202464203	3.258423571373363	14.522403048926183	0.2632506307737015	0.1754691124698527	0.8848234567756861	0.782904845909402	-0.5784537161089702	0.9925986578110538	0.2114186856716103	7.180424159174158	0.028426804490603193
0.5514364319135712	0.23180549555573418	3.065349370295679	13.223799388132544	13.341664064126334	13.038404810405298	8.54400374531753	14.45683229480096	137.45833333333334	7.292084750932675	0.6167301419336734	208.85089104415496	1.519375988196338	148.0	7.0551573210503	13.49976304528287	13725.797757150822	4.5373353583192735	3.119958924159338	3.4954870016147845	16.06799429846244	1.9560222744871754	9.318940473716994	8.422663759625276	6.770269976926981	9.29772432153546	1.3384825350954044	9.630258394119316	1.1977076884353581	13725.797757150822	0.054510591672753836	5.899225184824828	192.5019637279912	239660.68811020625	3833.70685133337	267.2963929166756	189.38614384422146	0.1793628958713772	10.462607517065987	4.4064264397700565	75.13122343398325	0.2077246463714318	0.13459460071840185	0.903198000182432	0.8085818027881386	-0.5067992562063769	0.9950791874770879	0.13369802181377372	13.141988158372945	0.008891473183042346
0.8261371403931446	0.48224105230745334	4.809188179956903	9.972581465110938	9.486832980505138	9.848857801796104	10.770329614269007	11.180339887498949	198.91666666666666	8.238719933924425	0.7123644039325973	231.32861784826548	1.1629423603599438	209.0	6.292335405315859	11.932247498740372	17022.400473108668	4.7553122439518924	3.244653266733237	2.6073658876082506	14.608313922016087	1.8400304123731714	8.755807285157555	8.119012971337058	5.975793545695	8.632520376321088	1.3898220811341513	9.02479319518353	0.7223683365526303	17022.400473108668	0.044069503903298925	4.78273100101282	257.4293989713639	130544.86289632897	1594.3844327616973	234.36394845258903	105.63133208690049	0.3872824690174607	8.330379881208518	4.231665285454317	33.716513243924155	0.19930701049799257	0.11474449009409939	0.9318060784993947	0.8262924782941597	-0.4287696842057097	0.9922308552965966	0.11360010080030544	15.000734623332558	0.005291341519327603
0.9428231555709836	0.7126278930417939	4.036599459178669	5.664385998068045	6.082762530298219	7.211102550927978	6.324555320336759	7.280109889280518	73.04166666666667	5.340514281070609	0.8186636552618375	103.21886134305872	1.413150411998522	79.0	6.446908590450908	11.781435936374073	6602.602746776254	4.389117697972266	3.4110667218794166	2.9091991562669803	15.380998921826913	1.7493811553053817	8.897404938701362	8.298548351817653	6.31511783483262	9.065881086994294	1.2902243031314216	9.142059393768621	0.7846409727562353	6602.602746776254	0.057843294343855156	4.41343531596573	183.68099998192818	74551.26149705557	934.4451420963812	165.02228192991362	132.06368212175158	0.11427313634227426	9.211412361982115	4.152018245554258	44.60236604425547	0.19660518438507024	0.11495872592037637	0.9221560146970629	0.8172694198287632	-0.5816226730458547	0.9969102126399357	0.09305632249197521	13.236795854327918	0.013988495227432769
0.5009073989910777	0.2964301672495418	5.70417536294432	19.24289763039675	22.090722034374522	24.351591323771842	11.180339887498949	24.372115213907882	512.0833333333334	9.638909801093611	0.6558022992252716	471.9959624899206	0.9217170951796658	530.0	6.290706688911256	11.770522065373891	43301.973137552995	4.8405685792862645	3.373402278821178	2.29774592142879	14.549081316082422	1.7886004895651328	8.791257864036941	8.496041902634559	5.849171587400919	8.699909728681503	1.38676211700514	9.038906798313088	0.5047957013788237	43301.973137552995	0.03880384478462086	4.415621276599204	245.09361243872445	85041.42895533114	666.43417792959	188.93569765900776	92.4812649297434	0.34966843371369005	7.687133335402995	4.205707238136281	30.41532559918265	0.21287606310577387	0.12612372895981133	0.9395956646380377	0.8375711484048273	-0.23784809510025395	0.949807640383646	0.12646758086513724	14.862017094375528	0.002834175826153702
0.4585365920210222	0.3632264934857704	4.816931722752242	13.261509854431774	14.866068747318506	14.142135623730951	7.211102550927978	15.0996688705415	204.58333333333334	6.080887533704347	0.7117880636260654	235.89220535802133	1.153037256332487	216.0	4.5445711196620335	9.038806893124665	9446.32108904171	4.371602650167626	2.4511848169157693	2.296503362176482	10.421408807617793	1.371777720114271	6.409002217565642	5.990944038967588	4.341443735324702	6.07996507229309	1.0479150185516266	6.613090654514176	0.6408926546708875	9446.32108904171	0.05461248285322359	2.6576585800614154	135.4844483529138	29195.26218611446	329.5939696882307	114.5563929349959	69.65440354985466	0.2544844125858909	6.6854217783988235	3.9110025489252935	22.25545283243089	0.23524745986812323	0.14823025912826285	0.911907571519606	0.8076161133482729	-0.3290505559403924	0.9729133015026658	0.1551026262392379	11.141177982595007	0.006144862911777538
0.7627981639597629	0.4821814738256426	3.690216114752466	7.653168599519551	6.324555320336759	8.602325267042627	7.615773105863909	8.831760866327848	99.0	5.837822956188023	0.7721621329357128	134.02909578567332	1.3538292503603366	108.0	8.396031358187031	16.211564945366295	16087.207306485743	5.059453683662107	4.07816828981451	2.462709768383723	18.877161763609205	2.279440630483313	11.887955748206162	11.580987913001508	7.829333169793426	11.04782859381578	1.6663446264942419	12.204737736149898	0.5301181537031581	16087.207306485743	0.03326474622770918	7.632131336893416	427.6928277229564	197284.20625768264	645.1995138878634	293.0441342234526	226.77131539399872	0.13849865019807728	12.33646181015242	4.463175314796599	70.28508544908685	0.15202264659310255	0.07962583188269814	0.9103206479025138	0.8019992995638494	-0.643735322864983	0.9992090574345137	0.08605412307157043	20.269653261239245	0.008997436159843815
0.6506380994453634	0.47942120656730863	7.799929476628956	16.269471124310563	17.46424919657298	18.973665961010276	12.206555615733702	19.924858845171276	710.9166666666666	10.585537771302644	0.6475269561238695	594.8928318060064	0.8367968563676095	730.0	4.773301607557564	8.303112965930918	31265.787064793338	4.28661858711134	2.111625556271634	3.3128301006095793	11.462393301769682	1.1551272472569898	6.391309670734059	6.195546725881044	4.473478814481806	6.988914487287876	0.8587124200840456	6.5444514891805445	0.78789017158848	31265.787064793338	0.05910302120472885	1.981005987018727	118.46148589885044	24950.066552712062	480.03416382547545	90.83213902645932	37.91620120303808	0.4137759562343959	4.640277652505895	3.6433888077489156	15.694562185712396	0.30216459005447893	0.21169231298273458	0.9613669453828625	0.8730604311540001	-0.14004739454393678	0.8340748973157827	0.21381547714529453	10.257139198226781	0.004388760151309405
0.6162342859551447	0.40876779740589814	3.090000140286227	7.559304230655722	8.246211251235321	8.06225774829855	5.0	8.306623862918075	73.08333333333333	4.658302444895834	0.8246569246491303	102.50767404811444	1.4026135559605168	79.0	4.251140968629126	7.229079236660034	2654.0595619884048	3.9113066063345494	1.8634746585995519	4.199161360322775	9.954078172859404	1.0612059328802548	5.643729366689159	5.253911545007056	4.003445264024012	5.950632908835392	0.7652072683387416	5.796178970501263	1.1561916760350037	2654.0595619884048	0.07546867489184425	1.7440094936514692	76.87271228823093	15595.314720262893	351.50563381517793	73.73967880958246	64.11818915617324	0.10431013318682772	6.226440578102279	3.614917183084633	23.378974969358346	0.2454669776459684	0.1566639460850429	0.9151220398756647	0.813832822979961	-0.4726468894810417	0.9876957261312841	0.17762406298181352	8.62640017165273	0.015296675513631055
0.4688858776831182	0.3200900395212087	5.0523000544923375	15.783996471897652	17.029386365926403	18.439088914585774	9.219544457292887	18.466185312619388	362.4166666666667	7.4008930390729715	0.7193592544546988	341.7252451858957	0.9429070917982865	374.0	5.864901947263859	10.161023302483166	24774.030641459656	4.531517510915844	2.3739090658545017	3.160313572267473	13.876822344692936	1.3526170220945792	7.9622316054059565	7.9201372754121495	5.520505700748538	8.356316643944398	0.9771553788212582	8.138840435852423	0.6602121770133752	24774.030641459656	0.04928651090966285	2.8435915021409506	157.00475020422448	46090.030526137496	755.7976899096034	119.69821223108042	62.537876641037215	0.3201539551608394	6.089889170639225	3.9281519242386165	23.960403713301467	0.2541461426084451	0.16478948131877125	0.9540020217597353	0.8601306639726087	-0.24882947217173818	0.9470881125948336	0.16802287175696792	11.94446536823468	0.004516383533009775
0.45855690909097335	0.2742657918830793	6.15639831231722	22.446832578164614	24.08318915758459	24.186773244895647	12.165525060596439	24.20743687382041	829.2083333333334	10.293150165925729	0.6492266579429707	657.4512453652163	0.7928661820393543	842.0	5.266979881958031	10.11829014442511	47445.16275896417	4.529409195934761	2.768773479565784	2.265008053743253	12.397614664234855	1.5040047812543147	7.294914835029376	6.878455272738147	4.972699949558838	7.424914714676016	1.1643286563463238	7.506542099932379	0.6069980474919326	47445.16275896417	0.0493819150196625	3.132391847725562	173.055222149182	52851.965087002034	777.7614829623084	156.7580661004443	52.113210448432376	0.5057931843027613	5.492026436990122	3.830068819594208	20.020314286880495	0.27463864679849465	0.18566837517824883	0.9537233241402454	0.8621429203699207	-0.15661698686776357	0.8642743840124155	0.1968631827384484	12.1177002591445	0.003378266965642119
0.5220775470357596	0.35436827494486584	5.285626080102507	14.915630020562274	15.524174696260024	16.278820596099706	9.219544457292887	17.72004514666935	251.0	7.787115533628089	0.6207159031269106	310.00859372949344	1.2350939989222847	264.0	4.978629446896802	8.418107836282589	11435.997537252057	4.129945277765714	1.8319055612121353	4.184100526017092	11.558816048148007	1.112209485029908	6.426597110607407	6.0170594805706905	4.6833127374280075	6.875503310719999	0.7447522020804935	6.581654236557183	1.2302332900735091	11435.997537252057	0.06938705234159781	2.017022067523651	95.57760806004693	30413.339939717727	836.5183278569565	88.5484624590288	55.074631392393	0.23762996350375667	5.563712387688729	3.8013828426420013	23.298609609533816	0.2754164940306135	0.18484474515631621	0.946728018534561	0.853805876351534	-0.2576206781887351	0.9417904664101514	0.17921531316965167	9.33751918118475	0.007085714753459416
0.540886655018372	0.45648281997245194	9.869338733097454	21.62039468143194	21.540659228538015	22.360679774997898	15.620499351813308	24.1039415863879	1209.2083333333333	11.694182959416722	0.5515900734759321	995.1039196135489	0.8229383574213561	1242.0	4.608897849414266	8.367957011021598	50904.47259874065	4.3238648596728595	1.975643542270289	3.1590503893249324	10.793029081192417	1.1743623607430882	6.235194371140658	5.913990748830157	4.330230593612735	6.462798487579682	0.836718998838276	6.402022161837675	0.8856157612695588	50904.47259874065	0.05735645328167908	2.108238914756617	113.45484444973907	40947.08098159688	991.3839507390765	116.52165040040401	29.378862112177693	0.6012753524596023	4.200106103872636	3.490666426803572	11.001144619921549	0.31466366988474304	0.2236864573412404	0.9641390305183142	0.8749746473697371	-0.13545895650293807	0.8240681262876014	0.22447748099118023	9.572009032893764	0.004172062030972622
0.8441329351694915	0.5384644398048297	4.638664645957641	8.614616496567457	9.486832980505138	10.295630140987	8.06225774829855	10.488088481701515	177.83333333333334	7.27188150860701	0.7886119570443062	193.92310052526219	1.0904766664963197	186.0	2.9941291292950405	5.831474641750692	3433.1661196008204	3.811894349535728	1.5222908406893327	2.7951787591783006	6.87270635136871	0.871193180289204	4.16332223191732	3.9322019143381386	2.855522521642478	4.017183829726232	0.6290729152894173	4.296263767908725	0.8360225773017611	3433.1661196008204	0.08110764250202336	1.1246303566682585	63.03626463496983	7168.408824117528	185.61299553061988	54.53844509030622	25.703424104693738	0.3699808223098089	4.080922736045774	3.2741344683531968	8.155137531073056	0.3040551365037083	0.211311698012907	0.9267328851036294	0.821978513994559	-0.24298423373265285	0.9239198552704926	0.23631205288578658	7.466766889364498	0.009213726320744615
0.38593002881580507	0.22264538581671425	2.808098893636108	12.612427979746169	12.041594578792296	13.038404810405298	5.830951894845301	13.19090595827292	112.75	4.867514693660706	0.7205033347567003	156.64835175612734	1.389342365908003	121.0	3.7295149173209583	7.00023020340007	3416.422733368131	4.057760603554302	2.0747148055642537	2.300707374001957	8.173139179852855	1.1011388849994943	5.1518265325593875	4.803364665875455	3.438678102860424	4.734461076992432	0.8472243993231774	5.313652098404365	0.6476947623945695	3416.422733368131	0.06891605764633563	1.6935820012942382	89.46828129511294	9088.869265604913	88.9316383744903	62.201573060970546	55.991042625856906	0.052370512374868824	6.0913689383219	3.684508401536806	16.95931817585632	0.2439930321850747	0.15368362478956496	0.8929472050789994	0.787105892136305	-0.41015987531915804	0.9816481891286604	0.15167635017575287	9.36753577848567	0.0115110333417688
0.5396288110888823	0.34338795421348983	5.457749318967058	15.89382869142197	18.027756377319946	17.029386365926403	9.848857801796104	19.05255888325765	462.0416666666667	8.576767880402404	0.7032612861933178	410.9807765252733	0.8894885595280512	478.0	3.0069239281438818	5.604668794930824	8214.267415192466	3.661268730352832	1.399918984031558	2.920949062927209	7.17831509584996	0.8223186313660245	4.024240903260202	3.6712302085118305	2.8760650165929973	4.302250079256963	0.6075019786749081	4.1454384405535905	0.9430595329481077	8214.267415192466	0.09636560984576599	0.9901450169469026	51.412500221437874	6532.998374858211	229.3240133325815	52.2284540946993	16.58255124104185	0.5254108465162224	3.116034118950044	3.051650585802432	6.288941696030316	0.37274704772895173	0.2871492076672665	0.9557308165049192	0.8644407005253345	-0.15826974601446786	0.8221308708328616	0.2889010984191823	6.516259034917894	0.010545622301219203
0.7791963897279087	0.45731780948139866	4.687606498874611	10.250216374014357	10.44030650891055	11.40175425099138	9.486832980505138	12.083045973594572	230.75	7.986931592561882	0.7338649161562673	247.91100449754043	1.0743705503685392	240.0	2.8106772037116095	5.181983166965843	3658.1165420047123	3.5837587772892197	1.2319880954061557	3.396754650782914	6.486182275667549	0.7454487626255926	3.7921504331050477	3.5754814427219386	2.6829669982553	3.8032152774122485	0.5286687932481607	3.9041199082959746	1.0054318011487613	3658.1165420047123	0.09815972222222222	0.8617473510541672	48.98749789224972	5316.829971387739	208.26650846795113	43.51912178778276	20.049710111841744	0.3809877976072995	3.530529736672954	3.1568982075446743	6.880176736207886	0.33858062198249894	0.24665670949803292	0.9352506490102073	0.8343226985115759	-0.17611288871647884	0.851034194969187	0.2496771107948262	6.564001946539957	0.011064168241768023
0.5563565844670352	0.5096843700393732	9.864240547031956	19.353625747381546	21.540659228538015	21.18962010041709	14.866068747318506	21.840329667841555	1152.2083333333333	10.767517117866468	0.6871570982790424	773.479418447023	0.6713017047961723	1177.0	5.447396237938045	9.912726784109386	71475.8008564944	4.633308375470065	2.7805903018214044	2.4434664591197612	12.904539587783686	1.4436702545799447	7.600623323392585	7.4173012545216785	5.0324719604928445	7.872067627290842	1.0991732287205045	7.7927596864930395	0.4628357836870516	71475.8008564944	0.043985941245725746	2.9576286273317485	177.52779329855946	52154.45299618576	537.7615994265195	140.72445889946277	42.077298074835554	0.5411022802229901	4.996885691599098	3.737784766345856	16.270512147979865	0.2838207634309237	0.19286907853021124	0.9636673499750557	0.8747870136930997	-0.13502271076711672	0.8388436032328278	0.20389215709574554	12.361508337269548	0.002844102834071432
0.5386962722457458	0.38801852465517744	7.0170326520625705	18.08427228648023	20.396078054371138	20.024984394500787	11.661903789690601	21.587033144922902	766.0833333333334	9.741930067003949	0.7307180554618787	554.0959323414543	0.7232841496897042	781.0	8.29663187148494	15.580288255665353	116340.6620634812	5.246750086358617	4.3501323932158	2.006185226715054	18.874997234814515	2.2737173710196066	11.91101403071662	11.723083216972093	7.505720455739466	11.369276779075049	1.7814801013536314	12.2050692677396	0.15363970965953555	116340.6620634812	0.027954246255088445	7.091460590393437	466.4553512700156	200960.39816615448	133.6936941743865	307.0260121673845	115.4953523503995	0.4564859701672479	8.204554828182063	4.404348647375319	45.854173987503174	0.21361783256999958	0.12875141173059815	0.9537119673910375	0.8610735073645819	-0.22895122420754668	0.9527130778887837	0.1326922092361532	20.456358047989887	0.0018752169308381495
0.26475839409653	0.10652771865405347	3.235065541434614	30.368298338767787	23.53720459187964	22.20360331117452	9.433981132056603	24.372115213907882	220.33333333333334	8.04026189961648	0.5229011150498022	337.3789842790908	1.531220806107825	239.0	2.90666263453982	5.435979322026771	3896.3312018763545	3.5794380260867222	1.3509397830459418	3.190757439754721	6.8974240145493075	0.7724715556231202	3.922671447438236	3.7147934403783687	2.8065540560782902	4.090869958471018	0.5490895811694845	4.037652908811623	0.9639506764740139	3896.3312018763545	0.10138127833896464	0.9152897274877658	40.75600527077617	4555.853684205298	156.9013401097478	40.10345306112817	29.50810781851791	0.16671624297233037	4.257604872842911	3.4459838741647597	10.635851323150279	0.3186285340930092	0.22866114539006055	0.9190553413044105	0.8185501187639096	-0.20947004688325924	0.8866115277605134	0.20957764463061365	6.170900338029283	0.011188268505547818
0.5478884905799544	0.27568425876158037	4.041678729914705	14.660535019556791	14.035668847618199	13.038404810405298	10.295630140987	17.4928556845359	206.83333333333334	8.032338402959532	0.5790032667708261	292.11249300237733	1.412308588246788	223.0	7.7305095024036765	14.186514319192735	25995.373501465503	4.881314926363284	3.079408642900205	3.017673689717152	17.825571723433665	1.9874782745164445	10.518673907903752	9.994936475904332	7.263630179184031	10.561941544249635	1.431614764496813	10.796813493847226	0.8268817332604196	25995.373501465503	0.04007721852440224	5.928680840106379	263.5264887570315	126616.37416943561	1030.5405039276488	225.23104625598896	195.97545268110136	0.07762837022208544	11.407943373766557	4.561663133092211	60.43766252224184	0.1556638283974538	0.07930383979876338	0.9150380037906568	0.8069640173711681	-0.4642055197253718	0.9947789079136788	0.08855957873112505	16.001700899215724	0.005277813613831652
0.732602889573711	0.43811225144071686	7.971271832664729	18.194587817280798	20.591260281974	20.248456731316587	16.76305461424021	23.958297101421877	1015.5416666666666	13.329407609542553	0.6227027360682584	784.6365146749704	0.7726285788454146	1040.0	3.9847582401476718	6.931674042768165	31849.536624295004	4.092424885941508	1.7800495407608574	2.868180825048536	9.586782666937987	0.9502655220947772	5.413955451092415	5.315449038176369	3.6916987664448055	5.895083900493182	0.715769363385609	5.5339456490317565	0.547268494010164	31849.536624295004	0.06507581360946746	1.313640820024231	91.0987424404457	9540.881547620615	164.86029279547836	56.77338019517837	24.771611244071742	0.394646367371542	3.8215571002329654	3.380946763918596	9.689011493907504	0.32963345624773904	0.23901744807442749	0.964994108457361	0.8770155583635648	-0.10000779183734847	0.7316640625375375	0.24704601411406518	9.115103739571863	0.005431714660206916
0.7365392898188434	0.5386515537618412	6.6829787225961015	12.406867994575409	13.341664064126334	13.601470508735444	11.045361017187261	14.730919862656235	472.25	9.13814574160071	0.7628891701186813	384.4182397987093	0.8140142716754035	484.0	5.713606420425863	10.659165501949795	31023.147170025506	4.6236678014667625	2.563272987161831	2.7003883663826698	13.344516203995438	1.5179399800192241	7.789774372268668	7.438755266179138	5.37157190038085	7.972944303614588	1.1176629419401773	8.006085904380315	0.7598089728484564	31023.147170025506	0.04644491496482481	3.416826737463443	184.01683504084951	73888.42875988924	1293.2521448986483	172.8448962443977	53.93130420903609	0.5290070329579533	5.739133618081855	3.8746089243053734	19.895120394490334	0.25731752146244263	0.16600780429788092	0.9568924741786949	0.8627417195029069	-0.22827307722016674	0.9401994260741903	0.1730139948169353	12.418707338124278	0.0035105742402482504
0.7583634121807825	0.5414891408255199	4.191641088772846	7.740951337237412	8.246211251235321	8.06225774829855	8.246211251235321	9.695359714832659	109.04166666666667	5.870454269632756	0.7749926154088238	142.42346500419194	1.3061380053880804	117.0	3.373202570946017	5.909733603221714	2554.8589473488987	3.6972204475549937	1.4949659567057099	3.6196554724710612	8.214270801410926	0.8914697919794949	4.542379761227301	4.259808196773566	3.250199873431801	4.964070927979125	0.6399543748410971	4.672943532656081	1.0485723483289442	2554.8589473488987	0.09226386149463071	1.203187364184909	55.52237584840968	8579.39061941299	262.2471549327705	55.515574546982634	31.020945027843734	0.2909691476147221	4.406264474865654	3.3830936568877616	11.079218973837856	0.29546121264860603	0.20107328074560546	0.93601872385262	0.8341209730998563	-0.34296321376047617	0.9629785781052641	0.20851034461508638	7.026065118847326	0.013071481025227975
0.5274328861637799	0.39403936156784297	5.5267177046506415	14.025801084085579	14.560219778561036	14.560219778561036	8.06225774829855	16.0312195418814	326.875	7.397668746538331	0.7138331293704274	321.47106971847376	0.983467899712348	338.0	3.166162450324659	5.9216851751335975	6691.480998371895	3.782955335825166	1.6282975425874229	2.6275053708251606	7.347197518686885	0.8997753143107738	4.316210555378343	3.9803695384619515	2.9847463652040456	4.362451153482839	0.6657059842122078	4.449413563636435	0.8109367241410232	6691.480998371895	0.08700675746647527	1.1676075019124563	71.90324750923523	7650.306052513028	215.2608949181288	58.19409136423304	23.182695818805485	0.4381012988348154	3.7345040168235073	3.279398985152461	8.440964200349988	0.3350716402085536	0.24594184487164353	0.9456450501400643	0.8494931762908918	-0.17393925016149753	0.8597266338341796	0.25503512451022664	7.942806193561761	0.00862871564414448
0.6514255904504848	0.513163850901153	6.535958464201041	12.7365917391169	14.560219778561036	14.560219778561036	10.04987562112089	16.15549442140351	432.5833333333333	8.296941793980993	0.7685308316654428	359.91726886239195	0.8320183445094786	445.0	5.554549851033321	9.974152470858716	26445.319893667714	4.539974678935323	2.4701854858481367	2.9647534568608833	13.223611636430531	1.3919205380161064	7.5212274636432035	7.1726360394243205	5.215325047947633	8.008286588482898	1.0207539539828023	7.708935409919419	0.7613819250606162	26445.319893667714	0.04940285317510415	2.8588225944486907	174.31112538352858	56153.17943500079	1013.2566521441308	140.62698898766138	46.54790819883886	0.5073782645674286	5.4533484393403135	3.737073273500838	15.367942746167575	0.2567018780265905	0.1626749927416458	0.9617532094501138	0.8672860698380292	-0.22078318056962226	0.9318777932765138	0.1704611096198838	12.276165533605697	0.0038114114224396135
0.7547691432069298	0.3870141019501231	5.09659050698276	13.169004646863202	15.524174696260024	16.1245154965971	10.198039027185569	16.1245154965971	310.9166666666667	9.939558354201015	0.6106705615963224	363.4459289236029	1.1689496507861792	325.0	4.391379200581787	8.221631364281654	12086.441868478492	4.1319159822403515	2.0142937703352093	3.1932168020125085	10.312080812703458	1.2090770670728106	5.91218326992987	5.452611842969087	4.240775117956365	6.071305694747093	0.8576064453931667	6.098282701138964	1.02955847831518	12086.441868478492	0.07338224852071006	2.235140885772094	113.04334694836302	35791.23731796217	887.8755501947887	115.07121227148733	49.82676398569809	0.403582251581749	5.501359405880683	3.780856886381692	18.168281894542822	0.2697650068714083	0.1800086678931811	0.9390490292297564	0.8402378689336838	-0.25148848098189064	0.9417241546184443	0.18329656285678533	9.829756380301733	0.006557069562330986
0.47424163429489274	0.4237260770737814	5.465558305659763	12.898800903178946	12.649110640673518	12.36931687685298	8.48528137423857	13.96424004376894	187.5	6.117148420768022	0.6397225404024465	247.643339937164	1.3207644796648748	203.0	2.476207807494821	4.385949558168336	2206.110945900393	3.269473206135851	0.9570785667001145	4.477035535801628	5.907327382662042	0.5949308065891243	3.2035621369173444	2.9800569733807927	2.4328115300341584	3.4745158526278836	0.3874852352807172	3.2965954567433133	1.4010257599470435	2206.110945900393	0.12752068722851803	0.6047312403302306	31.091249889059444	3289.021591846423	159.49195387226794	31.765578358514308	14.78008368820896	0.3726485228355977	2.8807300721328373	2.964358143935836	6.063204700710704	0.3983883032679421	0.31777630318305433	0.9456773260991522	0.8541762380089052	-0.21639903932122523	0.8767802594630294	0.30637160686825915	5.178393964476983	0.018018484484185818
0.7719847737356356	0.43134604108993313	4.58666624915135	10.633379728168311	9.219544457292887	12.206555615733702	10.44030650891055	12.84523257866513	212.0	8.208807243495109	0.6850253021996301	250.99674270271413	1.1839468995411044	222.0	3.115015154884869	5.566021154399216	3914.436613697674	3.573717694686612	1.2068504414607473	3.494671340059706	7.29541450906674	0.7678079766557432	4.08938853781004	3.812228029047697	2.9456852448094315	4.349729264257308	0.5396264660216928	4.199118640738617	1.0687454827086096	3914.436613697674	0.10445580715850987	0.909498745826393	54.915377897489634	6483.988027942045	247.3006654982372	46.91881528158267	20.986819664657453	0.39308032401412113	3.599569242271871	3.2205060305392976	7.51586954111872	0.340150157897703	0.24867730425116247	0.9500576775282623	0.8529565409299582	-0.21208321311020367	0.8921123836869527	0.23764170977231844	6.957129383169576	0.011624169580672934
0.20650749878374564	0.11674479011978808	2.655115594158461	22.742904342319104	18.439088914585774	15.132745950421556	5.830951894845301	22.20360331117452	149.375	4.696580290810306	0.5832713348879877	233.41679594464924	1.5626229017215012	162.0	5.039929500415872	8.760851061395307	7619.70515732622	4.3417875641153705	2.2851200513658982	3.3795741900210663	11.71578425109646	1.3039559498488549	6.670115278580803	6.198390921577165	4.709624479607929	7.006159771488531	0.9342007576934306	6.858222584644816	0.9883259863583097	7619.70515732622	0.058375247675659186	2.5447791909751625	118.67401913371037	29584.894510602313	559.5978660651756	103.82412183020159	80.28163787552184	0.12870754225241404	6.9586900854523	3.9318509664860692	30.276489572216363	0.2369490541062562	0.15155662811617168	0.9246509872764448	0.8245527041788677	-0.4317449407373485	0.9884263076299807	0.1602615237866075	10.609222356197384	0.009085950564866522
0.3092111429222704	0.2343784602335954	3.958843854101647	16.89081774048703	16.492422502470642	15.033296378372908	7.280109889280518	16.492422502470642	171.91666666666666	5.222829058427756	0.6659266543905399	224.52758963750188	1.3060257274115477	183.0	7.441219620070923	13.078783812995555	18267.48810311968	4.7674029968349325	2.8605387340412527	3.6326636066163496	17.368121190607734	1.7324835257995481	9.74808764193598	9.244706411567892	6.938068935633007	10.430052254974727	1.1921670519929657	9.991113019144048	1.044750519682462	18267.48810311968	0.043745707545761285	4.79712668644473	237.68558667241737	142198.48326401276	2270.4464472291324	218.1546068960976	139.64936680945345	0.22921736583977198	9.188809539405536	4.333245099026214	52.66795332977905	0.19184245110106085	0.10903171492092262	0.9379404031973219	0.8390965552003407	-0.47485437151762533	0.9948525137583497	0.12273654906828288	14.761599561910938	0.005999433021150046
0.5262893346929891	0.3113170646390005	3.1369060177433137	10.07624179349382	11.180339887498949	10.770329614269007	6.324555320336759	11.224972160321824	104.79166666666667	5.303018589703553	0.7301391286490496	147.2187072281655	1.404870367187265	113.0	4.760838381549327	8.918817655186764	4994.097116497718	4.1516242186666314	2.4563038620823683	3.194793905991475	11.67896704336883	1.3531695712217042	6.442679541149716	6.0274421191879215	4.543185400447956	7.1357816429208745	0.9923807145058208	6.647973353099396	0.9564346489185961	4994.097116497718	0.06946511081525569	2.687430033570499	109.32989785993497	34134.990026793086	554.2548422494992	118.41417846858795	79.75870416507232	0.2086095149085056	7.007794782577345	3.8930336577726825	28.578264335631598	0.2373488838346052	0.15168223356499652	0.9241798957721019	0.8229985284613057	-0.46431766468029906	0.9906330624711116	0.14792518266748073	9.975327665165064	0.011079205192724182
0.5211558013500841	0.496749577247224	8.020808763776218	16.146583975419055	17.08800749063506	16.64331697709324	10.198039027185569	18.110770276274835	619.4166666666666	8.414885910775944	0.7084365202700237	496.02676119225475	0.8007966008754281	635.0	5.8918944846252	9.988140057050753	42368.76864903235	4.560891671173547	2.5425974593247016	2.7243732361393564	14.214130529335515	1.3278142189000717	8.01168511792011	8.03356707381467	5.4147852799869485	8.799345249348566	1.0101558413255267	8.168382355977025	0.33858921791183877	42368.76864903235	0.04641825283650567	2.535371884734238	181.42765706711288	29794.073798127643	148.3027660353706	102.5640079668529	48.84008042207806	0.35743869499729597	5.4134491707253005	3.8119647570220208	18.552456011396615	0.2676088416093126	0.17587576873537866	0.9664289809060344	0.878293688812424	-0.16505337457196537	0.8784805482502628	0.1851530983159776	12.959995632855364	0.0037293864213664954
0.5473935058838102	0.24831553224542224	2.5912946637979664	10.435491651955402	11.180339887498949	10.04987562112089	6.708203932499369	12.529964086141668	82.66666666666667	5.712320360985102	0.6431215136455357	142.69585918931026	1.7261595869674626	91.0	6.535388701289695	11.489793689933096	7078.418555477875	4.367593136324524	2.592010308684335	3.9339125523822758	15.025053629239157	1.5806465641889802	8.584112632490083	8.074557260636777	6.304240125393137	8.72081350384602	1.071939318397392	8.819570244119928	1.2064374682229735	7078.418555477875	0.056152638570220986	4.09782960368985	154.57455768948125	97211.69222506128	1794.7579621387738	183.12735682119938	139.95040378401976	0.13868619518336828	9.270669848296968	3.9892130929655982	51.112424748305216	0.18463508084871688	0.09909705580379402	0.9165697973224309	0.8141757573910839	-0.6004417858313059	0.9972519073371979	0.10548022310176063	11.966589073049203	0.014135647072862452
0.9343234938451661	0.5656257564528723	4.20230775196208	7.429484432101202	7.810249675906654	8.246211251235321	8.94427190999916	9.055385138137417	132.95833333333334	6.941541852069066	0.7691826259165538	163.78157135891874	1.2318262966512221	140.0	2.3994001151161495	4.150986964159422	1415.723555385214	3.1147206253787103	0.8349118978703918	4.388404725447774	5.6208379343287	0.5771948095488977	3.092228393123697	2.8226919065812344	2.351298740602411	3.2695391937262888	0.3769175622204373	3.1799860235375856	1.4000077984949255	1415.723555385214	0.14632653061224488	0.5504346746540247	26.449677255289426	2593.43724278678	131.39080095571165	29.153908796496406	13.244327278877133	0.38311675625147434	2.7925119010780106	2.8900956786204963	5.220533258980249	0.39240079628891694	0.3091835394613035	0.9437296060404254	0.8483657479757057	-0.24566223172361668	0.8969079698444623	0.3113404941215432	4.738233516237564	0.021045280223332352
0.5431346278644188	0.4291893267457693	7.398234498036334	17.23769450217173	19.4164878389476	20.248456731316587	11.180339887498949	20.346989949375804	742.1666666666666	9.362388788677583	0.7161727982672202	553.5207840158307	0.7458173600033651	757.0	5.986821908747714	11.115235269248561	57190.74020010471	4.772534798485095	3.2287055134980784	2.513128222242291	14.469518367771643	1.6478015724346113	8.468535537952873	8.262387432740486	5.617347596425443	8.8521707713462	1.271132681451631	8.691903960118387	0.46521899091595637	57190.74020010471	0.040270552779954234	3.833100294350911	227.76276253343653	77487.25230224253	491.7178910690626	174.94760353355426	60.63472173089238	0.4859845210839221	5.941082140039241	3.971282594754131	24.17840786565311	0.2615142063366509	0.17260869938398202	0.9595952587101568	0.8694302457961498	-0.18224785880058667	0.9058919056517717	0.1760422391132179	14.111112777329442	0.0027941728890811274
0.9614263333341462	0.5731161947171814	3.906109086893017	6.815562224376829	7.280109889280518	8.06225774829855	7.615773105863909	8.306623862918075	109.70833333333333	6.552660998993332	0.8056565985652414	137.56054917784832	1.2538751159393695	117.0	3.5754640014336587	6.753163575057675	2964.897564610555	3.893590031033585	1.9902141604962371	2.874693736262151	8.405843100474282	1.059810817915888	4.869113985611613	4.4766688031086455	3.4345590161554855	4.971284084318796	0.7824261228395574	5.033984984654924	0.8989528983532409	2964.897564610555	0.08758857476806192	1.632733820852633	80.53643402057592	14238.778470647427	311.8454988955666	77.54167271884845	42.137187232304214	0.30664761874259355	5.204479747638355	3.5816761400042956	13.971335234128826	0.2704987976103572	0.17971826880799574	0.9223685763913596	0.8180244316062999	-0.38045190809553564	0.9767601180815835	0.18964125060734033	8.463363886046613	0.011588562704826543
0.5682515022585743	0.466565473016793	3.126194481223185	6.700441121391476	7.280109889280518	7.0710678118654755	4.47213595499958	7.3484692283495345	54.041666666666664	3.8075357330258326	0.8513809004916292	81.1919011760242	1.5023944704892682	59.0	3.3230479428100796	6.2696622072560135	1229.0503384481694	3.5765250270900464	1.6604307496426474	2.631840428617937	7.403032265360847	0.9733215935692126	4.416137549040534	4.017254492978797	3.0878075099386133	4.315224755422234	0.7342672688593117	4.564138655717313	0.9344429857332774	1229.0503384481694	0.10887675955185291	1.3290908165673099	56.64804879016466	6331.331590017695	133.3570872094432	52.00506080030629	48.55760337143748	0.04338886724475539	5.540462697027471	3.439943318975424	16.959626439316082	0.2680299238283512	0.1809007450201151	0.8884931124860913	0.7882713994328863	-0.5005961135752329	0.9873811958705393	0.1968390988544999	7.4658520530600265	0.02237350026258012
0.5010491576923811	0.3347411465360249	7.181001688741553	21.452402141332605	18.973665961010276	18.384776310850235	14.212670403551895	19.79898987322333	393.3333333333333	10.748708023392934	0.4901588230454619	529.6485671143714	1.3465641536806054	419.0	3.5810416332593387	6.191018010645032	9160.91748159569	3.5103081045197135	1.1835711440552137	4.825345278612104	8.755157493646864	0.8089844042240116	4.554522478743072	4.202900072590388	3.497625587214002	5.257531906432862	0.5209375602295669	4.6758704935598265	1.4932902070873753	9160.91748159569	0.12111459834473487	1.120089863167477	55.31719411922331	11747.711547612154	448.318203867021	60.31578346743356	27.91630965317716	0.3800163217360582	3.834704984186642	3.3796069054550975	12.482536950934055	0.35670479066934446	0.27383551980709553	0.9558913741733007	0.8708800558960639	-0.18594042012037423	0.8675366776473837	0.2621245340412195	6.867808736066583	0.01250068738865017
0.4743704356303656	0.2348540518507913	5.432174667011021	23.130001906299743	21.95449840010015	20.8806130178211	13.0	23.366642891095847	771.5833333333334	10.972189080422595	0.5989672033354657	679.2082828527625	0.8802785823774868	791.0	2.18525646052506	3.9374527600152325	7202.412280040923	3.253939583087821	1.0413349526868672	3.200292826227965	5.3279874357958255	0.5675685041616394	2.937089808121161	2.764602406987095	2.100883533799062	3.2271039019967636	0.41621540906661586	3.0175240979100173	0.9147830053374255	7202.412280040923	0.12198708287449996	0.4789551404984669	28.300582632081536	1775.7446038859075	81.6828735536792	24.59501369481325	8.396797640749794	0.49950553670898673	2.2182144873275105	2.621461563426565	3.1310189081054975	0.439120624713886	0.3639214610748703	0.9621858059618736	0.8737265662727476	-0.11453154515097912	0.6878611379976575	0.3598375415723835	4.922684361180842	0.01582240971967285
0.6452602431216957	0.3099384986333493	4.275226675111536	13.793790361516333	14.212670403551895	12.529964086141668	12.806248474865697	15.132745950421556	136.54166666666666	8.900584522241731	0.5845356462945758	219.3730417395725	1.6066380841470065	152.0	1.6744676895618595	3.082294174271952	812.4486461391771	2.9267466713328614	0.8851134044496467	3.2462093515375265	3.927458630211997	0.4693738714828775	2.238904344036175	2.0935526185452926	1.6140365954008626	2.3134220348111345	0.3357269552526271	2.311937906280051	1.0374388204121054	812.4486461391771	0.15659626038781163	0.33236422075053124	17.66804584674348	594.6408405879721	30.728057873459623	15.013114895761898	9.87302701967884	0.2084843047026059	2.410321725913548	2.7362795317349367	3.8906466790469403	0.4250742316283932	0.3460361928606367	0.922805494838133	0.8251902097149545	-0.16981464025006393	0.7948561940308767	0.3298104017925611	4.045745497392421	0.024307288177320995
0.3893782897498284	0.33642729871930027	6.5197242498623735	19.379296135246555	21.587033144922902	21.213203435596427	9.219544457292887	22.15851980616034	562.8333333333334	7.545877185697763	0.6860038054813137	480.5561502113236	0.8538160797358428	580.0	5.483352057517991	9.488918104343048	31972.698191019244	4.466528655842783	2.2713187046411694	3.3414270633827305	12.812958479234842	1.2600581923079384	7.257314549966385	6.976443119261091	5.11244760146152	7.700510877773322	0.9004174523645302	7.424644214280835	0.8628934637838251	31972.698191019244	0.051640903686087994	2.45672723150005	137.91311417474355	47590.08774602529	965.7210735247388	118.8501008727542	46.19699712976107	0.4448990813655019	5.222991841173164	3.7601765748544502	17.733831728453136	0.27827989067914977	0.18827227659415577	0.9605602993370946	0.8703392337705053	-0.18388298932725855	0.8969002566212184	0.19968672908735477	10.94069892663904	0.003922698537204087
0.47586321922454733	0.2741801159597084	6.1451946509963795	22.41298436061437	24.351591323771842	23.021728866442675	12.083045973594572	24.55605831561735	880.5833333333334	10.665514890271385	0.654607112376415	678.7091629030289	0.770749498896219	899.0	6.1603728224786805	11.183493119239774	69019.19979286671	4.780435412435372	2.8262596905972908	2.6799079172226863	14.466785328485338	1.5659335064875726	8.553182271130327	8.348864967535564	5.717691713234624	8.749093615250715	1.1595236302914975	8.76203763061659	0.5467273407240957	69019.19979286671	0.04022637932890458	3.616376477163042	233.19415545305296	80006.74259035187	1081.4669487214412	165.54730430837347	63.36106793254689	0.4505057169180085	6.195892086645068	3.994451055257249	23.355609610661435	0.24709510566932646	0.15587684706585297	0.9574768304062672	0.8640544996245942	-0.16346658970585684	0.8851872417202581	0.15532978396985883	14.407504608106299	0.0025769811899852973
0.56443138924575	0.3883329196064401	5.0620973069056685	13.035457596631007	13.92838827718412	13.341664064126334	8.54400374531753	14.866068747318506	296.8333333333333	7.3576214407205045	0.762645029873266	282.16520600052775	0.9505846355997567	308.0	6.362588469257734	12.10610871807914	27354.03311223533	4.885881550722608	3.9798131696000194	1.8661538716061021	14.507774275818903	1.9273721176628338	9.161547754880807	9.052449646253457	5.80746744584028	8.700306829978622	1.5517914095361414	9.424001051514473	0.21484296126883276	27354.03311223533	0.036916006071850235	4.877838553984336	292.1650753804872	78900.83298100375	-84.21657230174833	191.51834979347194	105.71280667630138	0.29396096687326095	8.079776405069726	4.269672792743714	37.83353017529785	0.21070060790910164	0.1249277850790754	0.933068405401823	0.8323952971052949	-0.33216694368430544	0.9802651323737537	0.12654819594330857	16.44855818991603	0.003871820694746575
0.3887954703099842	0.31286598546870437	4.402832974873261	14.072584363165527	15.132745950421556	15.033296378372908	6.708203932499369	15.165750888103101	223.625	5.47135705595387	0.7560104770291215	235.66940901475644	1.0538598502616274	234.0	10.07141352630423	19.33483743755961	53143.993956073115	5.391999213727861	5.747565938323639	2.085598546527613	23.363323511500024	3.000566397962996	14.659164793985688	14.530169182923407	9.487793424296562	13.875530087203462	2.360007035896483	15.070205216995678	0.3240937093240992	53143.993956073115	0.026590693257359924	12.219972825134253	717.0706300620757	532388.5906231896	984.447713864341	475.1428939863308	301.2571925866332	0.23047402086644933	13.889389059317638	4.894565607787795	100.66392804633038	0.14213640268993882	0.07142058170463553	0.9248407741268748	0.8202158329637192	-0.5039701092788605	0.9977570393040475	0.0733586258440384	25.946973112652643	0.003875563257764702
0.8318802085178392	0.635131099046373	4.289969396824523	6.754462823920543	6.708203932499369	7.280109889280518	7.280109889280518	8.306623862918075	102.16666666666667	5.6189039423890135	0.8328457082815801	126.89924993566873	1.2420807497781605	109.0	8.96757443359347	17.377133917905887	18546.01365385965	5.091053535897866	4.5868227811238125	2.2048179077503334	20.3986821327158	2.5518992716590825	12.68052247193171	12.418680405312648	8.402284832999399	11.9963972997164	1.9802386279169952	13.044037498243906	0.4841633025271623	18546.01365385965	0.03593973571248212	9.35126409442804	515.672266555652	340504.63219976984	1047.330557565249	391.24425223160546	230.18336864556315	0.26618221597957425	12.34746165382914	4.496175795339884	73.81201364505465	0.1523640203772796	0.07937564131357086	0.9215973788286094	0.8144437565605605	-0.6495152483409774	0.9993255483216064	0.08352405985926944	21.796445312166075	0.00859874964113836
0.7383205984376372	0.5893762804489057	6.603686449854332	11.204533790916312	12.649110640673518	13.0	9.433981132056603	14.247806848775006	392.125	8.272538093724059	0.7909853475611784	327.5407760795282	0.8352968468716052	404.0	12.604628143767663	24.556693959237837	148516.59660531918	5.878252688282567	7.937032591606535	1.8127242005344548	27.84619937531584	3.9357827788408457	18.63219747339409	18.494767373586313	11.484135360122533	16.362064015193308	3.1665325838058846	19.17329752890666	0.10473825538897626	148516.59660531918	0.01868689344181943	20.456555444425067	1307.2762038922244	1500160.0601060821	-3583.8735232058757	853.3868203217614	386.6043628068897	0.379828157926254	15.204434357429314	5.134765548290963	147.29806480737554	0.14604548570026601	0.07812487322483595	0.9311442712010661	0.8319516722691064	-0.4743724175932323	0.998095216016873	0.07803625785229708	34.49703432836171	0.0021218182409983347
0.5071981127453055	0.30333891579921035	3.492306730701186	11.51288723209143	12.36931687685298	11.045361017187261	6.708203932499369	12.529964086141668	146.04166666666666	5.839314676366297	0.7251259110312934	184.950376938773	1.266421981891741	155.0	3.28271158386073	6.186678901740796	3330.6570258227603	3.880822639180351	1.5517706958612334	2.849666138468951	7.663522751671145	0.9316367363252421	4.495255680436032	4.198219531849166	3.1236213271591056	4.53990142451204	0.6873033540980418	4.635526921938627	0.8365332758668584	3330.6570258227603	0.07879292403746097	1.2807862115253905	66.01329141708834	7967.569014045827	172.88751456018718	55.33177993550234	35.80303386476291	0.22941170620987547	4.8363425998305445	3.4780152238990114	11.17244325051636	0.27604387120015406	0.18092610581179713	0.9200590760819848	0.8134841221571333	-0.3197341661238994	0.9596658559457665	0.18167836798239712	7.81561998141317	0.010459517912013879
0.6521772398528445	0.4576502035488552	4.35809146198844	9.52275652494756	10.198039027185569	10.04987562112089	7.615773105863909	11.180339887498949	125.20833333333333	6.210525066230965	0.6958324781400183	173.94084888158966	1.389211438654959	135.0	5.221391495833181	10.370498870621487	7548.366638636526	4.465483261335754	2.753998444739599	2.4121066610857604	11.793471659049196	1.5677445714501932	7.245457006204156	6.794933889850004	4.898724185432555	6.894747473616641	1.1747276396823008	7.477554877957309	0.6929716478663848	7548.366638636526	0.05371742112482854	3.4171797241102513	179.82745913113735	49240.755866700136	298.9443215442767	154.09960571785803	94.25141646653216	0.25077666976668495	7.857712605913756	4.0589972251649975	30.038078753579292	0.20629926608695442	0.12162894350833177	0.9110979838922874	0.8047202989957646	-0.4943836389811244	0.9943888184163239	0.13353632019606593	12.820140501078253	0.0091170023474601
0.25643222921140596	0.1315090553631157	3.677361456440131	27.962800327980453	23.53720459187964	23.194827009486403	8.94427190999916	24.55605831561735	277.7916666666667	7.170563223097462	0.5454018330764527	377.4971468127573	1.3589217824368043	297.0	4.462381334023442	8.344434567855323	11667.455634769427	4.292781153896151	2.329864259540142	2.5463515434128374	10.227411142260108	1.2954164454069426	6.078659458718439	5.545249510914688	4.162309463548817	6.065101678711291	0.9809937643384805	6.267723861708577	0.7676811189725814	11667.455634769427	0.06084413155120225	2.334261591563916	116.04964968773263	22118.87805265142	378.8748461287207	94.64241790459272	70.85170022037822	0.15420321433702566	6.698895402679581	3.968538702239648	23.822626667465677	0.23295073520103565	0.1436224741441327	0.9113330657054161	0.8077809485938501	-0.2758798180417967	0.9548831187107639	0.1486185522220962	10.490296768844415	0.005621835919948941
0.5383518498206127	0.392878712354503	8.62056910248148	21.942062095497178	24.041630560342615	23.194827009486403	15.811388300841896	25.03996805109783	1030.25	11.812549717989656	0.5759231235988453	856.5407392363222	0.8313911567447922	1054.0	4.884223030215222	8.821230991878155	47297.75960950066	4.341141076688281	2.1875963974459927	3.0781949228369565	11.628538191960576	1.2596215200454703	6.521825133400743	6.074081901028686	4.583970923635638	7.044567268324938	0.9170107139484004	6.698845776241725	0.9081228967037508	47297.75960950066	0.05855528230757322	2.3403316632139757	120.09809898980924	41273.55667843942	906.0499405165688	123.97188066752682	36.55857312569338	0.5497398804840916	4.576598735909773	3.610536611856545	14.474229225331154	0.3074031796914415	0.21852425755824048	0.9619906966922916	0.8745106055496213	-0.14177644061052308	0.8346164745974325	0.22315074105508967	9.909242053667839	0.0042529988174424506
0.60726937758862	0.2901083256865427	4.016328853753445	13.844238507284423	11.40175425099138	11.704699910719626	12.041594578792296	15.264337522473747	204.25	8.407182101507017	0.6158772655783056	272.3315733108134	1.3333247163320117	217.0	5.952452014354795	10.942640909997966	15189.816393474212	4.674667655765683	2.9105396619148705	2.8771502454966495	14.053883104783763	1.588618330420863	8.139904039701234	7.732258991482479	5.638767825523008	8.415115279260755	1.158811214142002	8.366549700263421	0.7918794609437695	15189.816393474212	0.04453269341035061	3.7411161114334908	187.49982137676372	67893.87068587469	1004.6687869897214	157.34569681329432	105.31446365924081	0.2092448820048543	8.227774272908764	4.207322080513601	35.21509292238597	0.19672567260706567	0.11033460863484522	0.9295450712140705	0.8247976207376577	-0.4054147170140118	0.9892481468123985	0.12060062116864907	13.206952113954374	0.0054220284728678896
0.5750808442238922	0.34940317341040783	4.680821697218104	13.396620447176153	14.560219778561036	14.560219778561036	8.94427190999916	15.937377450509228	288.2916666666667	7.704139796509118	0.6736397644375546	313.28851087031893	1.0867067872362557	302.0	3.4445039553920385	6.226297991121063	6746.328344782327	3.784573664655542	1.5036310338312582	3.268437169368129	8.029941988837729	0.8988514858359908	4.593695113984921	4.244356098141777	3.2662982431756107	4.763643745662119	0.6326709352981955	4.7263977381034525	1.023285890689898	6746.328344782327	0.0880443840182448	1.2368007785004873	61.876652052801845	11510.689419962604	372.8714824354644	65.40801306658982	24.247702510880092	0.46715540667230265	3.922860451723359	3.28105896687371	8.082053613781135	0.31573153945642596	0.2215337539422494	0.9476900691634212	0.8481400346670361	-0.20416148124996564	0.8917083721321238	0.2254328724889395	7.17730091677188	0.008493083121294837
0.7670476497675266	0.6918284066937734	5.576364363640964	8.060328702445505	8.54400374531753	8.602325267042627	8.602325267042627	10.63014581273465	160.91666666666666	6.182656187564562	0.7665929946698865	186.63222344710104	1.159806670826107	169.0	6.912707949389954	12.866496479682887	16533.172998857182	4.813862314782126	3.6606642474401587	3.02297404565264	16.297879838054943	1.9619758406340586	9.599719128229314	8.920996189588937	6.555770989819629	9.742108848235315	1.443230307878429	9.890875897954677	0.8439618205954914	16533.172998857182	0.0419803228178285	5.6748186878489655	273.3790539620472	193132.59692954642	2406.4610570946697	263.2843723741379	133.5416448406153	0.33051658383472077	9.227442799918501	4.316026943063587	46.41233038701421	0.1834841640513609	0.09956042019016956	0.931604995727427	0.8274976054578473	-0.4882877919775236	0.9958720245012223	0.10298840553748263	15.518460768606225	0.006032353172295403
0.3036851575351104	0.13945523802271723	2.4959395060180976	17.897782409661154	15.811388300841896	11.180339887498949	6.324555320336759	15.937377450509228	79.58333333333333	5.4352908706070755	0.5651874690402946	158.3092715229875	1.9892264484563875	90.0	4.861628487767472	8.06852347537132	3592.799225838642	3.8440426720068865	1.7068105629978998	5.1074298961956375	11.547224954520845	1.0585675373326173	6.16998078826838	5.6869523919356695	4.678376925098501	6.8688480294223435	0.7281321606727311	6.31822691886	1.4312360423073995	3592.799225838642	0.08691358024691359	1.8513284706062259	71.27910609394611	18694.188052244543	470.8063190771469	74.00007269653631	82.51527956090719	-0.03936069618318771	6.768611719415326	3.620089461308567	34.645000542865525	0.24467503502993376	0.1567707672478327	0.9258744246130031	0.8309030427138752	-0.5046127889445976	0.9881675456900573	0.17067893759320396	8.555420538622737	0.02006533313710371
0.5707070714159088	0.42883636639920264	6.135902411499818	14.308260428146438	17.46424919657298	16.0312195418814	10.295630140987	17.4928556845359	468.75	8.165825406003592	0.7676397980065085	380.1492714375081	0.8109851124000172	480.0	6.269724013285695	12.06016986445274	40391.91860665289	4.922851791626714	3.7265519381540964	1.9674402998349807	13.874704720043946	1.854227778007655	8.918368868291322	8.61431044270147	5.660227438716015	8.21447728132793	1.4660215163042738	9.173321668323142	0.32103774836069104	40391.91860665289	0.0352170138888889	4.612527159619004	296.7984615325156	89609.07777677743	378.93285411755653	205.592750559011	80.47202551744547	0.44080180466090957	7.121671639789884	4.121766006748424	27.20986922735134	0.22728478610003305	0.1402615445882699	0.9411332443077405	0.840396954146292	-0.25571862135288864	0.9588028628853748	0.14099423144469425	16.290718946436918	0.002890754759094807
0.4507795426277477	0.38485648339178985	4.404891191906105	11.445542382670109	12.649110640673518	11.180339887498949	5.830951894845301	13.74772708486752	103.41666666666667	5.159416360386533	0.6793597183272737	156.8356141934595	1.516540991395257	114.0	5.498161906835133	10.668956154595065	6958.327151579163	4.420662678016272	2.814688546829178	2.804677553631635	13.038109473491673	1.6569065369735028	7.5545816626900635	7.077803925268491	5.347850468763099	7.690259004728574	1.2275673705301	7.8126792760225765	0.8685266656238567	6958.327151579163	0.05786395814096644	3.966253371739686	183.31283033760627	87528.72115246518	900.8818714215375	198.5834955016971	95.39968321179842	0.35746829833239846	7.674436908368411	4.011399248114872	34.01022248200786	0.22166495101140554	0.13732635249526667	0.9252770695764662	0.8238472143651161	-0.5456279349519898	0.9963728270576309	0.14011911515604727	12.535366633858787	0.01034493166923135
0.7603326431356282	0.29579229698253706	3.874277933100325	13.09796763682813	11.40175425099138	13.45362404707371	11.180339887498949	16.30950643030009	165.625	9.958812353014451	0.6382231880934623	228.52241568695544	1.379757981506146	178.0	7.448149425559773	14.490774273098944	19368.537167138682	4.849746295446208	4.027412433153113	2.5299544506645892	16.412343578311425	2.1930770567570077	10.096359825066855	9.202427524133881	6.986689815841886	9.42565376246954	1.6411824150369547	10.431299370498332	0.8329550443397414	19368.537167138682	0.04311324327736396	6.8755248397348465	309.6820210418076	202593.1744820954	1543.225766363958	309.61372340264245	181.2909611135771	0.2641327850701272	10.549693508756565	4.47952203052078	64.79158927607932	0.18024278814328826	0.10080367972549113	0.908918697955862	0.8077748601290454	-0.5182827988718226	0.996942792102607	0.09889774747166812	16.645729536820454	0.006590220519240205
0.5976361198877422	0.478363767998882	4.259827926022864	8.904997014809075	10.44030650891055	10.198039027185569	6.708203932499369	11.224972160321824	129.375	5.321947863542423	0.7933560799584038	155.92516489836777	1.2052186658811035	137.0	11.127689996768787	22.16606953302983	38992.474247857506	5.371346959240288	7.411283552885701	1.8399110068774334	24.54802741538195	3.5076616487449392	16.375273405292283	16.099574452627582	10.396514324542506	14.151513090839442	2.7897498195160595	16.870583876953543	0.2299942218942407	38992.474247857506	0.027119185891629816	16.467021251252085	957.3028831558701	905606.7519736596	-1544.193451478631	657.6011534340954	390.70222263462585	0.2625525918218188	15.854536094813263	4.885267258725865	129.458152919942	0.13399830640815877	0.06908639024651632	0.9093416203826534	0.8041574590409758	-0.6418376084124723	0.9994688058943451	0.07229390445036397	29.837976195217006	0.00655981581381381
0.7514336466711489	0.2538972371641682	3.8248221920564798	15.064449833234605	16.278820596099706	13.892443989449804	11.180339887498949	19.05255888325765	241.875	11.319934473282059	0.5543621924639026	338.65007466338454	1.4001036678589542	258.0	4.5144125644176905	6.977375474310428	8636.211719189783	3.809405303392482	1.369815688656697	6.238525490765175	10.779758980972948	0.8188128995961498	5.686175262648091	5.4694283120427	4.276553849991902	6.503205130981047	0.5677030487959486	5.785645066374961	1.3979341384172017	8636.211719189783	0.08148548765098254	1.1410997165178318	55.052278338858514	8939.304684713612	268.2387092836785	48.07905861908238	36.020319671291205	0.16524437250725812	4.490681633722409	3.503323287513629	14.970271110313377	0.30195619120352873	0.2087605242530792	0.958746727148299	0.869167108522454	-0.2132707279211152	0.9001841892633132	0.21496688455446422	7.212333057830145	0.008971003084557734
0.4817714714725424	0.3548413492685737	5.111557237066256	14.405190510076098	15.524174696260024	14.035668847618199	8.94427190999916	16.278820596099706	285.8333333333333	6.940009828881665	0.6747630885878879	310.98639480162274	1.087999048868651	297.0	4.050477044285044	7.148483537424256	8444.565709310511	3.784912408292161	1.35263809209789	4.632465787281919	9.623275033523555	0.9325413549421264	5.191966314980012	4.7809606725751665	3.933978798599415	5.68929623492414	0.6039623703611894	5.332249166733459	1.4470624156340701	8444.565709310511	0.09383396252083123	1.47636696024254	67.3463268111002	24792.822548299868	832.4608296752829	83.88403407165896	27.693128172486844	0.5108942205917197	3.8882369213992947	3.3940464901437717	12.029442153419673	0.3456070442105227	0.2592370668905619	0.9590275316204788	0.8728938370288156	-0.23831176646635668	0.9201667331204421	0.24830373438439635	7.297825001295511	0.011064525712852406
0.5597269691681144	0.31001887972017683	5.54798734171981	17.895643474124626	19.6468827043885	19.1049731745428	12.083045973594572	19.949937343260004	613.4166666666666	10.016674283084923	0.7165041303389525	487.269401879374	0.7943530529211369	629.0	2.7755334781868424	5.228643988479811	9761.44255700993	3.6908827689082404	1.4952963984710146	2.539914886059331	6.476585014369518	0.7862904254053639	3.826630941517863	3.6192192596781285	2.5961914542401807	3.8803935601293373	0.5931369299365762	3.939414496739624	0.7014198172428399	9761.44255700993	0.08767797068554575	0.8758822145404183	50.877235052371354	4148.952677388276	120.40331078691253	41.01167292934217	16.427969800759193	0.43416401063850407	3.2104638903135134	3.048765090697405	5.481496241288427	0.3542045935815035	0.2639869180987828	0.945198961238114	0.8457750477181585	-0.1156950476841765	0.7410340843411283	0.2733091491867264	6.685936115587107	0.008879156993737947
0.6640749282481175	0.5531366805353514	6.354136496848809	11.487461816307285	13.341664064126334	13.92838827718412	9.219544457292887	14.247806848775006	345.5	7.628535381417249	0.7665998316247924	310.609050560429	0.8990131709419075	358.0	3.4204079179438405	6.624357119492443	8442.57443363047	3.862171160838049	1.8182086587372845	2.611352934066089	7.999387672138161	1.0196418604137814	4.7010261725687315	4.402730286009785	3.293568951125773	4.705818721012388	0.7736048809022766	4.856192968757089	0.7960061414146833	8442.57443363047	0.08573390343622236	1.4829630746295654	70.65363957486949	13226.324524537165	324.7770594921111	75.0557600784199	24.20527525267739	0.5168473302801597	3.900244413688315	3.332292906725212	8.372255077625756	0.3261247505957513	0.23385373229737494	0.9428909769035468	0.8430603432375154	-0.1781427781168109	0.8696329912555771	0.2179522691138026	7.6088584368494745	0.007784341723928254
0.6046522113429825	0.4297884740675994	5.909573235482951	13.749957460593656	14.317821063276353	13.92838827718412	9.433981132056603	14.491376746189438	430.4583333333333	8.313942184419895	0.7791195073338887	353.8621616491126	0.8220590339346339	441.0	2.732986777576726	5.236967034124343	7070.08368775708	3.72751500615534	1.4115778981823697	2.2368182748563847	6.157800852482793	0.7698696752903403	3.897316169126911	3.8120754302419657	2.507872293780123	3.6499285587026695	0.5875568558426382	4.003989984990307	0.41338317273897923	7070.08368775708	0.08092821406718395	0.8428624777646124	56.033881253444896	3930.475994996868	79.6599914371399	41.638403888250295	12.795379357054733	0.5329185383725958	2.7935756864037464	2.9047695052584226	4.631097491671441	0.38719492005906486	0.3006505202607708	0.9509689580069031	0.8553280428930976	-0.14963172783252243	0.8091341762444462	0.29544770050730734	6.98383774183824	0.009203737526332082
0.45810465688658464	0.33187219990278105	4.187845935811459	12.618851283832301	14.142135623730951	13.152946437965905	7.280109889280518	14.177446878757825	204.125	5.780754537682834	0.761676488960264	220.11233087079341	1.0783212779953137	214.0	10.177439937405536	19.781370024079045	50978.38174202599	5.48433481990463	6.309842389199531	1.8299516777822133	22.301057352709034	3.1031086230351295	15.012768029063638	15.073556708061902	9.274886827196589	13.026170525512445	2.459281874491555	15.434271512198785	0.04471217629253597	50978.38174202599	0.024630972137304565	12.83353321779561	803.6977221305443	533071.4354726122	-1534.1812365287153	487.630406854249	296.8128940314758	0.2505314083354854	13.85252229599759	4.808587690708436	94.10065635375139	0.14879677893152546	0.07872771294122251	0.9151558959153621	0.8105856974703247	-0.546598468787592	0.9986967362474629	0.07652776626542944	27.489229267266406	0.004254748425101282
0.5583560399644595	0.28651039498726466	3.1593475501786084	11.026991011335003	12.36931687685298	12.36931687685298	7.211102550927978	12.409673645990857	121.79166666666667	6.156987033812702	0.6918054708081459	171.75597264269575	1.4102440449622642	130.0	6.980901611293426	13.146168206913602	12729.149793876699	4.81152869610945	3.429931854328238	2.617242315880536	15.657865355396895	1.9504758770957857	9.614541806321212	9.001761579429663	6.4806142376672	9.177251117729696	1.4413546686095695	9.895278514320585	0.7665486206809252	12729.149793876699	0.04189349112426036	5.477122730476262	284.15275968616857	117747.39728836848	1032.0600475066	221.54479386999466	175.19575050985344	0.12885171269916834	10.564622799353412	4.293160554106289	58.2617161932764	0.16943698320466846	0.09004653803803707	0.9068539345398899	0.8019953779015443	-0.5614851476925296	0.9976521815763297	0.09586515729835257	16.501721855436895	0.008328239747703442
0.7270005906498558	0.6182735775160184	6.662674960497395	10.776256988476556	12.165525060596439	12.36931687685298	8.94427190999916	13.0	327.25	7.834345195617092	0.7663600093209173	299.6661769368451	0.9157102427405504	340.0	4.107788439746717	7.446689262090831	11550.84879321754	4.194383153775857	2.0727908980629124	2.7970011893967275	9.79328091641236	1.1021306433778963	5.676666468781523	5.4392734693916855	3.837571758873468	5.955709157538893	0.8349941411036168	5.828643468761316	0.6527615056123615	11550.84879321754	0.06069204152249135	1.7485424881454534	102.81992489574867	19152.793508039715	370.9695026040568	81.39355586790049	34.29330552266447	0.41164447787777186	4.651780035428697	3.5606198419131325	12.063277165017752	0.28536869114519886	0.19149527059839208	0.9523262865993876	0.8543818349170221	-0.19203492820072812	0.8960235029727659	0.20223064069107424	9.539841104673787	0.005457861843209085
0.5442290216613228	0.36684261613739555	3.9692884116834364	10.82013985582525	11.704699910719626	11.0	6.708203932499369	13.0	139.66666666666666	5.888634127974463	0.7277085818125424	178.89099244324663	1.280842427994606	149.0	3.747705029605029	7.079798207249041	4274.669548178913	3.985976000028156	1.7951176671155533	2.620586887796867	8.758304528276247	0.9998259538187355	5.218038152126992	4.900420045047719	3.507587979144257	5.25071654913199	0.7277768074494927	5.356216703077675	0.6639414940415173	4274.669548178913	0.07229404080897256	1.4611352132754025	84.61747029505669	10247.948362856372	213.85940314786617	63.111930863352505	38.67496544607598	0.24987543975833817	5.007138037579532	3.5376011542458263	12.556757243458268	0.2726928052002599	0.1775178995379446	0.9332899282369385	0.8289039886903004	-0.3371189076416238	0.9655800932806401	0.1724428139625993	8.85721009777998	0.010225704066555255
0.41003349345830287	0.23258268127492568	3.014849067521712	12.962483066217612	9.0	11.180339887498949	7.615773105863909	13.0	76.20833333333333	5.3150522155353	0.6454472607050993	134.67645359240376	1.7672142625575125	86.0	4.817569795199155	8.556954567004265	3881.8142880654495	4.1831586912378365	1.9229943810550134	3.845549311363407	11.226537768944084	1.1886247783194004	6.545934729176744	6.208494085013785	4.580269110251577	6.646268658692507	0.8128841464237884	6.718435490694356	1.0403838300992403	3881.8142880654495	0.06273661438615467	2.288113963979294	112.24853413948823	23088.358665835825	328.517907254329	90.74629586629266	95.25779370818688	0.0011337685541936342	7.636819402066534	3.690025436646643	34.903629999613834	0.2168549094176923	0.12952097473011998	0.9027219849478645	0.8014161211687577	-0.5753463658417453	0.9954017989713886	0.1360678684444991	10.64040220497296	0.016183439905546333
0.30445165571780747	0.2843763388447155	4.984058050801227	17.526275466689885	18.973665961010276	17.029386365926403	7.615773105863909	20.024984394500787	166.95833333333334	5.335903584400124	0.5784381441909031	253.49297843543266	1.518300844135359	182.0	4.4727422668284795	7.752528129876676	6135.654728934052	3.8363497223415566	1.519209119359176	4.860682027315234	10.816442324474647	1.0284040819120845	5.652869913993042	5.171036607261986	4.2952977139387905	6.521144610535856	0.6687346727183083	5.8062370448093805	1.469921495891975	6135.654728934052	0.09244052650646059	1.7574503559890773	73.97930710463689	31392.282501145575	911.6485567509742	102.12482226628511	44.980333719882225	0.4006519977665116	5.04405708210569	3.6231245920674704	18.773973057951544	0.2990342665072586	0.21164357490670468	0.9484633018665579	0.8569948978582628	-0.3584280299846885	0.9713713787299676	0.205443763737409	7.717449525739497	0.011335823394857033
0.8255919493929483	0.3295263995128967	4.53257739755101	13.754823298682684	17.4928556845359	15.132745950421556	12.165525060596439	18.05547008526779	409.9166666666667	11.355871380714982	0.6616370822902623	403.3307534669063	0.9839335315313834	423.0	5.101865668561877	9.897895216860451	23713.341034663215	4.578842252332363	2.9951573216129486	2.1008773906334905	11.74637579907547	1.5509418639854216	7.268158753064716	6.910916044176185	4.756128961964701	6.990246837110768	1.2095853895049213	7.487316467424399	0.4540404484848673	23713.341034663215	0.0463703480151345	3.2337762236133156	169.51208454334588	40885.8253918866	361.01644587382395	134.57293100681687	77.3080300111713	0.2821802210811766	6.978215037157446	4.024923016010315	25.108577834682066	0.2294614854902209	0.1420780080589676	0.9207216326080199	0.8180993172087894	-0.2272463161310282	0.9375869933518494	0.15041540803992554	12.45361025560053	0.0036586752161565025
0.46027988478300846	0.40239639866488114	4.544709973833521	11.294111947603167	12.649110640673518	12.165525060596439	6.324555320336759	13.490737563232042	162.79166666666666	5.198452545969185	0.750675321004348	192.06730052209875	1.1798349660942846	172.0	4.690079549697036	9.031078867454237	7534.6098857371935	4.252798949460506	2.3456021254291013	2.81133878967664	10.806087548633775	1.3506413518205105	6.416543708681992	5.974704441925285	4.486740741302074	6.3193468073317005	0.9841689355558515	6.618600413131511	0.832922166594024	7534.6098857371935	0.0653731746890211	2.633838263278164	142.42198779974095	37739.23782088021	593.6716813751086	127.97629894856703	59.45795107718683	0.37659865081568555	6.163991349910038	3.806446628838	19.941510520699573	0.24381396270538566	0.15501229221124901	0.9323329219372944	0.8290399347438868	-0.3701383648488192	0.9804661078255832	0.16720402337486326	11.186687986868936	0.007606146775005347
0.3978235033242775	0.3586069139008826	5.084643640030981	14.178877882528372	15.033296378372908	15.297058540778355	7.0	15.588457268119896	243.70833333333334	5.640690872434551	0.7220833026361948	261.3026064206599	1.072193974029037	255.0	4.933466798013665	9.697948971664943	13066.66040709554	4.514452779740871	2.661638990323689	2.325426912844571	11.268564011248117	1.4797358562237988	6.939583231661185	6.544712225958076	4.65369465148369	6.614869359764427	1.1247048678506248	7.158338181311478	0.6405972294449178	13066.66040709554	0.05162629757785466	3.083990088868629	171.1216747282403	47271.23990176198	649.4775301153649	146.37370831103527	65.27997519138913	0.3902589670093918	6.477092221681496	3.921683511513042	21.415589846003307	0.2377492503128481	0.14898690741390463	0.9307796847329353	0.8272246075983483	-0.322492747391412	0.9744559167060655	0.1534268527041001	12.27671107392587	0.005198024424365789
0.6112805818884897	0.47851655524570647	5.163607407601286	10.790864706760043	11.180339887498949	12.041594578792296	10.04987562112089	15.066519173319364	150.16666666666666	6.596246057028245	0.6828649833685964	200.07752592271962	1.3323697619714958	162.0	6.464878713093438	11.48357262831545	13028.404953802989	4.593293903231375	3.0259962799041045	3.602555601977492	15.761090870310024	1.5773084988779404	8.752913062851656	8.595884181219134	6.12036487151395	9.640725998796075	1.1693995130596062	8.967845493832563	0.8078517578649772	13028.404953802989	0.047248894985520484	3.808765715413864	190.22108011890407	75052.96767972977	1144.66109663058	151.60494613642692	96.260739147752	0.22029141473716246	7.714911677611962	4.125077391305099	35.46656350234668	0.21555670518689823	0.12982544249586908	0.9488947967273048	0.8506294097586159	-0.43594583919645236	0.9907003602370751	0.1305782488061278	13.270586813260508	0.0074849358749654454
0.5743058810425216	0.4620277375065512	7.793298652477182	16.867599106788862	17.72004514666935	19.6468827043885	10.816653826391969	19.672315572906	808.125	9.687161366096428	0.7542487975296932	556.2736983360248	0.6883510574923741	829.0	5.949523271677506	10.910835312979835	63492.16063296965	4.6970232360497155	3.229979547984107	2.0434590205034695	14.545223582196058	1.6031679124440918	8.55285422960702	8.60017824720974	5.461558174670242	9.083665407525817	1.2856654180906002	8.751505859253436	0.048134889313727273	63492.16063296965	0.04100599353065373	3.4375393316405507	262.80590246483473	47179.95831286768	-199.50008980382364	142.4506994256385	54.26083399995259	0.4489191528659058	5.633357847902682	3.909551311455487	21.579651684106434	0.27525897341070327	0.18751202387215946	0.9664204551908328	0.8803482636974818	-0.15364406579315854	0.8664583124009686	0.18524461496990458	15.513771937120374	0.0033768090579316015
0.7896978756628126	0.5120148623637708	7.0151648788693235	13.70109618787836	15.0	13.416407864998739	11.661903789690601	16.15549442140351	553.4166666666666	10.8197265538194	0.6584683476026234	495.0518759515603	0.8945373454929565	568.0	1.4848208979658792	2.5095421085594163	2129.89989721595	2.559863015696115	0.5531210198447547	4.362284733230361	3.5980498610338936	0.3375440332939526	1.8889376429275697	1.7410342103793894	1.433284133587893	2.1647657274460004	0.22956794995096366	1.9364461682949354	1.3313583263750088	2129.89989721595	0.21965507835746872	0.18173834383537488	13.422175509309898	433.2689949895226	36.73335538737584	11.170248524879053	3.0252143152300794	0.5803807140769213	1.2593083597198236	2.0273787393215765	1.3171678118402104	0.5774772132951337	0.5313818896447849	0.9726465326567972	0.8974449442301476	-0.15858021943913572	0.7260135387704865	0.42932653215086813	3.3734130658521675	0.056603373276141615
0.5243289482431137	0.2676673506329881	2.84777253293852	10.6392226254118	11.045361017187261	11.704699910719626	5.830951894845301	11.74734012447073	90.875	5.578452409306507	0.6757016317615914	144.6634348608183	1.5918947439980007	99.0	7.725618380592898	12.136831616697378	9464.837912385487	4.248051964054708	2.453029236641969	6.581727915556215	17.63803871068424	1.5390436416796274	9.561830505909759	8.880350281895899	7.506786557432314	10.131252153251925	1.0140783265600537	9.777751446903789	1.7603944517803032	9464.837912385487	0.06519742883379247	4.175820733682741	125.21438944507364	135005.26282039384	2580.6852504693034	196.82417592842472	149.82834383670507	0.15571822954911324	8.436124917460852	3.955626098512146	75.86224964836049	0.23533705064189164	0.15188029286880145	0.9352642772396311	0.8511467812295233	-0.5488447969085314	0.9954831828523021	0.16595421163006738	10.64240743060815	0.013258074936875601
0.5560488739754281	0.4279586609541465	5.805694253150551	13.56601649375803	9.848857801796104	9.848857801796104	10.770329614269007	15.066519173319364	216.04166666666666	7.543368195686238	0.6301727634639368	276.30124496984865	1.2789257240648733	230.0	9.331993959637579	17.358987152639433	39889.31091465153	5.195500541583107	4.378096903099291	2.5050090024937015	21.32335033742577	2.452471778716867	12.837043481292731	12.45857984349361	8.775281984345604	12.548068353080165	1.85308813442578	13.169350271955008	0.6012035206327848	39889.31091465153	0.031417769376181466	8.642101244841259	400.70918220480667	266160.7625368674	1450.0437856048436	321.69791294003187	240.472858950838	0.1495976433416726	12.077536828265197	4.732609791811874	89.6562141732562	0.16059902269062976	0.08464747457543004	0.9268296628482976	0.8258443543841677	-0.49970359335090825	0.9972996686031704	0.08719439289198089	19.5025162761546	0.004421259553878323
0.28531018932164026	0.21164565894807882	2.2444105925463664	10.604567103816517	13.152946437965905	12.165525060596439	3.1622776601683795	14.177446878757825	34.541666666666664	3.0255910480639288	0.7447079860699729	68.87479288868738	1.9939626409270172	41.0	12.356591887488975	24.35502169128262	13347.27221151255	4.68658188256132	6.369917436314735	2.6370219030780424	27.530969147723884	3.516655778113816	17.51682949724959	16.430381029928405	12.119318120099553	15.41165102762433	2.524690385454003	18.04281642845811	0.7873810081220439	13347.27221151255	0.04223676383105294	18.70390903532455	751.1980353205047	1006244.6883586387	3170.655764145927	623.030697082814	709.9468682977529	-0.03637285378820399	22.32124260081486	3.6303125995912136	163.480080478528	0.09286614757319597	0.03878319526842481	0.867263938443818	0.7599080026562978	-0.859309683237518	0.9996954402540461	0.0514030033208207	27.763047810508645	0.03294748100411655
0.21061240881746443	0.14506972141457822	4.169716339418929	28.742843777184707	24.515301344262525	24.08318915758459	7.615773105863909	24.596747752497688	311.875	6.053599564176939	0.6115381871489545	363.6756733796074	1.1660943435017472	328.0	8.429928792092573	15.35209554226733	44898.297600572754	5.046510122596904	3.770520305835536	3.3470967967374983	19.728534352757197	2.147402403695617	11.393008610824683	10.773877962365598	8.030002973987587	11.69853137876961	1.533471425193862	11.699788616051265	0.92777427516779	44898.297600572754	0.03563726948245092	7.084408453957375	317.33092907900715	331966.89024019014	4225.824999875813	327.4479195607224	171.93393805637066	0.3221227075644167	10.03779902148028	4.560601942289962	67.14625038378726	0.18745048371891462	0.10694846234911198	0.9375910350074645	0.8399393145620176	-0.39775721404245784	0.9916001824948497	0.10584007674870725	16.683464171133018	0.0034387963822316864
0.3572192159061667	0.2982102103977839	7.572420627124048	25.392895223215742	22.847319317591726	20.0	11.180339887498949	29.068883707497267	311.2083333333333	9.070830121224573	0.43035783415996304	516.0461667891615	1.6582016338117387	343.0	8.351020876360316	13.953209770740134	40466.44090648006	4.655176264463373	2.600992195624002	5.0185153685449295	19.62860211190872	1.885547960886399	10.573455464444782	9.741285592859676	8.130294113138328	11.498307998770391	1.1763867606105916	10.861766054674188	1.572980944295111	40466.44090648006	0.05241863509252098	6.180001367875252	206.9417495700883	406997.9766056309	7022.864436718243	326.26655683886406	142.1911098917806	0.3868844862718858	8.172357438107717	4.2671975092503995	72.83068753145493	0.23844062375231834	0.15359478552369146	0.9504842676131584	0.8691126804496452	-0.39030914952378293	0.9880404609910332	0.16169038647984782	12.676879031518034	0.005359680278613337
0.5572222591189792	0.4134171037878178	8.698669292271402	21.040903273164783	21.95449840010015	21.18962010041709	15.811388300841896	23.021728866442675	1216.5416666666667	11.724459655776803	0.5868718168118802	939.0575222351894	0.7719074060226921	1244.0	4.31863148903694	7.439722429917964	43629.87979682285	4.130682711576162	1.8557503184038948	2.9760822102885607	10.589921718295692	1.009421218959623	5.795154893637663	5.671758937554275	4.083445248311994	6.506476469983697	0.7560623455969688	5.922182928661765	0.6519059095470805	43629.87979682285	0.06358753528189329	1.4884303992802834	90.7608402185371	15209.78165330186	275.11183166817585	71.93212799645501	22.82988529334324	0.5208352463374409	3.6857185892554254	3.3160056013868475	8.644754531684217	0.3372982763620048	0.2473655509328811	0.9715787598219686	0.8878234175444407	-0.11615056247216875	0.7665261957654743	0.25106488139642386	8.855646529030118	0.00522034033190486
0.6129760519741816	0.5130676012146889	3.4271758668567807	6.67977447561088	8.246211251235321	7.0710678118654755	4.47213595499958	8.306623862918075	51.333333333333336	4.094541786137866	0.7936290932607659	84.16525725546583	1.6395829335480356	57.0	8.750534690786802	16.647589947091046	8948.920514836778	4.845790671945601	4.081405915769421	2.535884606968787	18.602100702377623	2.4210029612783095	12.175975844571225	11.561970442886388	8.277914846936477	10.324185855441145	1.7139118008627368	12.529908440345933	0.7177166884453641	8948.920514836778	0.03847337642351493	8.74421775587032	424.9417173280957	329135.88248285506	1979.2040780788427	376.67134455287794	244.99553182101175	0.2276064147785095	12.552867058069454	3.9075243861484004	80.3494730924617	0.15560615695163282	0.08418115748393072	0.8953243536298978	0.7912460698882213	-0.769057403960696	0.9995989670173574	0.09647626021707313	19.78359101698193	0.019451575999901403
0.6027459530683174	0.43303633377231066	6.4552168033247055	14.906871086523749	16.1245154965971	17.08800749063506	10.198039027185569	17.233687939614086	553.2916666666666	8.9850562203133	0.7656164346885008	425.70520791223015	0.7694046983879452	566.0	6.517471302798063	12.181353508899539	51449.82906379907	4.872479531807651	3.9095953414800286	1.7698410734650214	14.103080958945885	1.869873881265862	9.29189524148224	9.171635577123453	5.762180716653619	8.340900242292266	1.5198569804059052	9.534188904319508	0.09591775798091498	51449.82906379907	0.03643446665584537	4.561440884568962	305.8214774698696	72522.64584588932	-424.3742172514676	187.86992123806706	82.65897207251405	0.3901307106829447	7.064157922203555	4.163586151286357	31.217415628847256	0.2340856485195357	0.1471771344050141	0.9404034114124771	0.8427605209898668	-0.21319997985226752	0.9328533897893359	0.1507336845531309	16.715796592979455	0.0029709652464364354
0.461902150877222	0.3381565324599079	3.7911064670397066	11.211099307948997	11.40175425099138	11.180339887498949	6.324555320336759	11.789826122551595	145.625	5.178430884039777	0.7696397367419412	173.92176511001577	1.1943125501116962	154.0	5.564021217348424	10.577359093322034	9852.180906589374	4.530894872724453	2.780049339353922	2.465187363600459	12.756181314572821	1.579521261384722	7.775389999595592	7.370471873261604	5.282679322798046	7.473501991774775	1.1954643238517406	7.998449893081708	0.6251767629966232	9852.180906589374	0.04992410187215383	3.518511046327669	170.99687851988512	56066.79155278343	626.952640956969	151.00171922268666	90.33384673631673	0.26469020564326917	7.479262115799061	4.036169519188724	30.866726010066735	0.2195953056139519	0.13209651425512242	0.9251225963959517	0.8227179219431454	-0.43984378875021196	0.9911419502185369	0.12992293476662722	12.481107089028395	0.007198026679657078
0.5631805350672486	0.30914313832114415	3.8044115589547007	12.306310855273136	10.44030650891055	10.44030650891055	9.219544457292887	13.114877048604	169.58333333333334	6.930674732176616	0.671610066022607	220.60856660351186	1.300885896433485	180.0	4.132250490932391	7.5377139656880585	5703.190156439481	3.8898335153687094	1.5569244200189196	3.827141968020356	9.747496565241947	1.072639830412497	5.461425963174975	4.99909143572674	4.00053595610668	5.746960609135267	0.7376618153979184	5.628888856426028	1.2366392853836705	5703.190156439481	0.08716049382716048	1.8572162067554163	72.65722596454941	23349.681745919086	677.7465622852001	91.67799586202965	47.26882465195842	0.3272237903380312	5.291992208048934	3.697796291899986	18.20130780508616	0.28488622330910873	0.19588801413582446	0.9286183259036188	0.830805750956048	-0.3285947403700292	0.9650720324151586	0.1871985222791297	7.841475853173119	0.01016307623387609
0.5350929125895661	0.3446962998740326	6.554004127555995	19.013851120395316	21.02379604162864	20.396078054371138	12.206555615733702	22.64950330581225	487.8333333333333	10.174176975556716	0.5172890131718326	579.3377808418699	1.1875731756239218	519.0	7.119751599542765	12.871955200647264	49381.40852332569	4.771129067230987	3.3483261808286233	3.070815299882939	17.2809210029498	1.8002975454048211	9.508605403189499	8.88818434905951	6.7522228211026185	10.528698181847181	1.3264771400956148	9.754343780506002	0.862919393033401	49381.40852332569	0.04338786981040313	4.733645874731594	213.54641412054917	141574.16051415118	2060.37896544908	221.95348901688197	113.39244961001731	0.33063459880047597	8.268588395949974	4.359598961454738	42.56509576491361	0.21159886946631096	0.1274321499988244	0.9478363655613005	0.8519174117347906	-0.25654595274413106	0.9586454304032157	0.1334944334419404	13.650320373542302	0.002992414741322049
0.6139756678490921	0.3481890732273286	4.62409656596614	13.28041837472344	14.560219778561036	14.035668847618199	8.54400374531753	15.0	332.2083333333333	8.15385374093618	0.7377670478925071	314.41642042654627	0.9464435081195424	343.0	8.699941567663824	15.886442499875947	53409.15396444922	5.276103911778611	4.069886014775376	2.5893586307053513	19.67253273345375	2.311442112413968	12.162350655395807	11.952075777811894	7.932738027368744	11.739794706085005	1.7131199229269263	12.478454196667787	0.5299728954033497	53409.15396444922	0.02824503395693971	7.789045673529135	468.2527622215552	270887.4155213297	1696.7046283217471	318.74723238732014	186.34816943231706	0.2691601049025494	10.928108585475428	4.639361493198524	61.03645077233924	0.16565084961597878	0.08787632279255714	0.9331574059418786	0.8291065177833066	-0.39005117715566545	0.9918233734877381	0.09338294175864655	20.856029928247004	0.0029263678827163983
0.5405564637753778	0.5214790872234887	3.966009218331923	7.605308276978368	8.246211251235321	8.06225774829855	5.0990195135927845	8.306623862918075	81.875	4.111098548125039	0.8362053529318207	109.04490784822322	1.3318462027263904	88.0	11.614537415652086	21.284611708009905	23710.186801742584	5.206717630483559	6.214712113196661	2.3934107730802214	25.71919137833209	3.2469888566524405	15.94961347212771	15.40453695008634	10.489738754457417	15.229452623874675	2.4592238268116247	16.414443058748382	0.579315449604405	23710.186801742584	0.032541322314049596	15.043771018615189	829.7298230984942	873458.8634059528	3781.3389447743384	627.7822356181886	395.59830350571644	0.23192436943610456	16.427526877479373	4.642929449655045	118.47639702141932	0.11864063081774706	0.055143876552407455	0.9162970629351181	0.806000071127207	-0.7361236436359525	0.9997538817819147	0.05836365252201911	27.77144642863381	0.010605176204256947
0.7357446246153678	0.4224214144619282	2.9676002832589785	7.025212694387303	7.280109889280518	6.324555320336759	6.4031242374328485	7.874007874011811	71.16666666666667	5.168762476675103	0.8160082463750025	101.77489428268652	1.4300921913258058	77.0	2.8359514805414445	5.4257904443145195	1233.9585519690838	3.403893969120667	1.2628506160514639	2.8323401510617856	6.41459335148953	0.8113732449678559	3.8790130239755984	3.58564950898703	2.7796215565722564	3.6349717949172735	0.5810686861240206	4.003178204859013	0.9353035769462544	1233.9585519690838	0.11452184179456906	0.978693699685915	39.54134255688254	3912.7113989301547	117.76920402716827	39.63143086498454	30.169600633630054	0.14307018221665227	4.3992886098287025	3.274265981343184	10.17690512169969	0.2997559189873334	0.20576029743215227	0.8980255916158798	0.794311056131462	-0.3650465602896113	0.9618050396487725	0.1966906903791082	6.092316775531987	0.019474129943738924
0.5594453011050863	0.36216813388791297	5.763717205816927	15.9144791231156	14.866068747318506	15.231546211727817	13.601470508735444	17.69180601295413	434.5416666666667	8.903280564962017	0.6689557731824365	414.73848369905147	0.9544274243721579	448.0	2.84198568595092	5.190507242257569	6966.244660704643	3.6310869676445536	1.3281729943097318	3.0432319267999826	6.8196755249143495	0.7291857200757045	3.8416375196318975	3.6488727297069463	2.6918922990091376	4.127783225905212	0.5376913670999438	3.9433048652749934	0.8055532458012571	6966.244660704643	0.09387954400510205	0.7914744282579191	50.474140262306996	3699.1490825861215	122.34571118291475	35.86145663304712	18.154548902793014	0.33501009699453604	3.3840187918949662	3.086081860650732	5.9960280098131005	0.34412215243327543	0.2509568614391231	0.9514015743691827	0.8532410622534647	-0.1343486982184458	0.774765582620303	0.24722182218116953	6.783526950165806	0.010170115966903192
0.41792518080326224	0.22802663620919764	4.192507388171415	18.386042340795218	21.540659228538015	13.152946437965905	8.246211251235321	21.563858652847824	200.79166666666666	7.683990069533276	0.5893675349212569	281.3595786821836	1.4012512737855172	217.0	6.982924230620038	12.907856212353392	20712.15913664713	4.7377486224701695	3.089273536419718	3.0206114431587316	16.91973463444568	1.863265337023215	9.502818441646419	8.681054624032654	6.695413670217244	10.224320964228435	1.3491305059061351	9.769735818173347	0.8971799006024824	20712.15913664713	0.046528913334324365	5.144179622003984	260.31318482833336	168015.10494975938	2318.8987881576486	243.48881086265857	133.56970909166134	0.2973187724276122	9.195985241830222	4.363913284767231	46.816495380417145	0.19697023560960916	0.11545279267397428	0.936365131167241	0.8348325980791523	-0.44600792799218286	0.9931781308440599	0.10674224377537675	15.252791233257653	0.005660045984539421
0.5099808029437378	0.44247538100917366	7.100300693927477	16.04677005471694	18.027756377319946	18.24828759089466	10.295630140987	18.920887928424502	441.4583333333333	8.183544677158073	0.6562970280207846	427.21205572138723	0.9677290549611415	456.0	10.784730243345676	19.71389539232826	109437.78614757187	5.4992073907253705	5.54718390909027	2.270446598381472	25.43009241860083	2.8040226400179367	15.126968384574678	14.934574209359443	10.068691983766426	15.361400434834403	2.165070496186898	15.4917766915375	0.3344325423118826	109437.78614757187	0.024007386888273315	11.16997255254279	616.8718444663765	461329.52808207175	313.4166968466804	431.73657528253227	270.14276694217244	0.2336527705938963	12.925903475484933	4.937194683505739	97.35745028097232	0.15324336607017897	0.07994808603711621	0.9411871878139996	0.841445313758884	-0.3791422807296796	0.9923808597284197	0.08651461984192911	24.007895499210488	0.002133272729354303
0.41972592901099076	0.4004263579662348	7.892370791386768	19.709918276789058	21.02379604162864	21.095023109728988	13.45362404707371	22.15851980616034	598.9166666666666	8.272763759455993	0.6176777978337507	556.2880524828562	0.928823797105089	618.0	5.361368715237727	9.575558266364474	33878.434235302295	4.483274416112219	2.3314000371622132	3.1736103917430256	12.717695006038324	1.3484101877280277	7.216199132792649	6.912622913178231	5.066191545750328	7.651503460287996	0.9825957284061013	7.404017346863623	0.8583754980295819	33878.434235302295	0.05160188938113342	2.745942948540043	144.30919304329484	58786.67423302309	1096.7100527471807	141.8656957285129	46.047939231430185	0.5156410656523047	5.317126807011012	3.746537027042741	16.15326576147641	0.26953818111977806	0.1777070147745058	0.9579115001706413	0.8642107886407812	-0.19448228634579448	0.90940422449272	0.1856605725899844	10.967220390223217	0.0037755049903982494
0.2854121759102757	0.13907822565591849	2.9090850946670312	20.91689824878949	16.1245154965971	19.4164878389476	5.830951894845301	19.519221295943137	104.20833333333333	5.969937442480843	0.5584410592266325	191.767533458563	1.8402322283108805	121.0	9.070150094594288	14.742193428538652	16191.521723474487	4.319716284802483	3.0897429578924633	5.58398970525389	21.411761055912084	2.0779501784930834	11.245519017404447	10.085126001382285	8.915937343008407	12.495823712903677	1.300209947673024	11.567810039917834	1.7217129930946151	16191.521723474487	0.06891605764633564	7.35253114881881	204.69959888828447	616725.3841339584	10126.69412343214	409.94377744855876	173.7688828504207	0.40438938619088394	8.608716828874115	3.911767754692396	97.71457588587889	0.2722901447008513	0.1964539235256654	0.9489460806375097	0.8753588663889185	-0.5649967074250235	0.9961443704480482	0.20006315921215675	12.041668002503409	0.014898139622642703
0.5197414268430373	0.42462285566794805	3.5958989936955486	8.468453701200472	8.246211251235321	7.0710678118654755	6.082762530298219	9.433981132056603	86.79166666666667	4.401406209816133	0.8134486563666324	116.53936941874747	1.342748375444042	93.0	4.841733512769037	9.02172778838872	4156.224471150821	4.187992452157066	2.3890852368586453	2.916759611722254	10.929229128770167	1.3007518531157174	6.49489686163661	6.10273215812347	4.509108545738494	6.420120583031673	0.9075409812899321	6.685101772695697	0.893396426900656	4156.224471150821	0.0639380275176321	2.506900468002043	112.18870944286704	26616.0770608693	411.75156129361363	104.38342015945646	78.97963371112596	0.14898524965057716	7.105709485069406	3.80811747119657	26.737382353334468	0.22251483273177886	0.1343283228775	0.9090255144632765	0.8045102979591944	-0.5032911912900485	0.9928666584524801	0.14076491112957984	10.285042298984633	0.01221544811736124
0.6883539668519677	0.3421752296306874	5.360827887555796	15.666908131666288	17.46424919657298	18.788294228055936	12.36931687685298	19.339079605813716	345.1666666666667	10.78437836073784	0.5379421551041831	442.3517791111146	1.2815599587960826	363.0	7.464644524503862	13.718149991778137	39039.64651828348	4.901283655243083	3.503244654413379	3.1279758286326578	17.424675125544173	2.05652841982815	10.065910286410746	9.229009036656967	7.0411188613314195	10.383556264212753	1.4918541545636685	10.370498328795863	0.9447131887878811	39039.64651828348	0.04027502675136034	6.224685693488144	259.67198260667965	231084.97901769803	2832.0196733100815	283.82589063590655	168.9504927759693	0.26240826474848233	10.131043745254459	4.572930369975811	62.5589441632216	0.18415494877121194	0.10428173986719286	0.923975007012337	0.8236766731786989	-0.35966060778545345	0.9862590721831663	0.11297424630741579	15.194078697259634	0.003465013337983345
0.5788320445184777	0.39232308028684504	3.981033682697953	10.14733489497289	10.770329614269007	10.198039027185569	7.211102550927978	11.575836902790225	146.25	5.87360260367085	0.7508550140578506	178.782616563254	1.222445241458147	154.0	4.209095764051834	8.32503246042195	5892.408815648801	4.227040408018985	2.3551501809698063	2.3561770794192953	9.55631343195954	1.2650653931461737	5.998137733980361	5.745262951066578	3.9921512867258904	5.564162145233649	0.9503624355752894	6.1856604260830865	0.6067986447464216	5892.408815648801	0.06105582728959353	2.284738631011342	134.7937677923814	21136.99920276302	199.2143511495847	97.876666252564	61.21555995724536	0.2421181572837638	6.341612182956127	3.7604812567429056	18.613611504398726	0.23955225044763184	0.1484926322819778	0.9150228954246555	0.8080948059259838	-0.37717280329773484	0.9797077914516071	0.1315357120498175	11.204514162212083	0.008563952233352186
0.7332803351362176	0.36597392941734236	6.152418268865239	16.81108345247528	21.095023109728988	19.4164878389476	13.45362404707371	21.400934559032695	773.6666666666666	12.327236908033994	0.6720113558688318	606.4710897090696	0.7838919729113352	790.0	10.505916248910102	20.364418721663	182604.89737143484	5.577964106006333	6.267883672383467	2.099442312780433	23.616960809288166	3.1548248945423714	14.748225920852871	13.942913067091725	9.773835318574193	13.843125490713973	2.4692735531557397	15.20346801590601	0.5218555767911359	182604.89737143484	0.02337125460663355	13.635271898160484	699.0735090184318	981520.316248562	5477.424672335559	695.9217033256023	190.89112017858375	0.5746264308403333	10.720066441586338	4.722252092078295	69.52288626087254	0.17896476556380242	0.10039923269367111	0.9482580763768913	0.8524410885535664	-0.3093969932441304	0.9848355111853204	0.10379640324932339	23.926161498190837	0.001462430555659013
0.45629270333690763	0.292498857273195	3.5921194304954955	12.280798167838457	13.038404810405298	13.038404810405298	6.324555320336759	13.076696830622021	158.75	5.603638595137952	0.7431958770884339	190.77581698655015	1.2017374298365364	167.0	9.234562926894341	16.737113712759957	28946.16006099542	5.209066306067201	4.268124301253156	2.8905300180851925	21.367007434153575	2.343649144539885	12.845687799427845	12.49272525478421	8.6004225184013	12.766584915752274	1.7010854332193506	13.16549656361049	0.6284224867575576	28946.16006099542	0.029509842590268565	8.318604726070292	450.71340132985193	262683.4484263568	1426.1304206991138	319.8501794894838	237.95751924876873	0.16061133701222058	12.154939721022329	4.625203292275623	82.54470853068	0.1607877016562558	0.08559584085065161	0.9286987284695001	0.8269353958222239	-0.5649405036487818	0.9985341507325693	0.09224523268524062	20.733799866261485	0.0057173063846951465
0.45416435567315605	0.3966702538173382	6.7133640090079485	16.92429403113088	20.09975124224178	19.1049731745428	8.94427190999916	21.0	523.6666666666666	7.686411093871596	0.7149538034729717	439.4499612049081	0.8391787928801556	537.0	7.16952509533752	11.42778742226495	46922.921108767754	4.562739289639413	2.406521300108138	5.204440084897209	16.94071212424316	1.3677691436575061	9.177305370612247	8.921209699918924	6.766490394351011	10.17422172989215	0.9447689248627883	9.347713161897374	1.2192564492967966	46922.921108767754	0.048940766864676855	3.156807491641035	150.56828970653999	107761.11710645865	2067.738350412671	147.45634892872212	63.573302610435015	0.4001248565601464	5.968579844888032	3.9656610412866304	26.654882284664065	0.2608823483540965	0.17057685703326012	0.967081286996087	0.882629603311422	-0.20242377872374254	0.9189389495413748	0.172564643788524	11.383580946593357	0.0037524569894851617
0.6379122831764232	0.4806250738566897	8.686105331422027	18.07251806844352	27.65863337187866	26.248809496813376	13.341664064126334	28.178005607210743	649.2916666666666	11.528681263787968	0.5489534363525761	660.5542671442026	1.0173459803286187	683.0	9.614338696823477	17.111044727506425	112977.52413091803	5.084326948622753	3.5406772868726932	3.8329457883931037	22.439754793765857	2.2593422810236157	12.535148917721488	11.786640183697568	9.22576776876193	13.213987025003927	1.515470390364611	12.861323871554442	1.1947410792260578	112977.52413091803	0.0370834038959118	8.283693339561909	381.3360888657481	771488.8125262554	10816.161524664087	481.9601994190962	106.38649924360851	0.6410923940088649	7.583897735138714	4.308399921852705	47.505048233451184	0.2273349536515211	0.14024872584789283	0.9684402493614972	0.8866231328041667	-0.2976792775885509	0.9775762254993832	0.14721084961553238	16.951985246893972	0.002500232160388176
0.21956186906192254	0.12434193204168642	3.5719894107591683	28.72715062495278	24.331050121192877	21.0	7.615773105863909	25.787593916455254	294.0416666666667	6.307386884038009	0.5911852838025886	361.71492332036854	1.2301485276588981	311.0	7.337755942805379	13.848439409148224	33380.70744935173	4.956880856122356	3.766667955126314	2.5409716866776217	17.42575388599843	2.074968612265646	10.0641845828444	9.415893597450598	6.9406326199475235	10.485121266050905	1.576443730303627	10.360186507364087	0.7054516110683657	33380.70744935173	0.03694130540420385	6.045653149805975	293.24474192178957	168110.68461634463	1688.8001118720094	259.0627828939577	165.34226286924246	0.23213669464622197	10.125437598163327	4.522195721321993	58.327593359562336	0.18040077897197815	0.10016949977311004	0.9275521489465941	0.8260944273689981	-0.3878084370076583	0.9898163274180356	0.109809791007933	16.42225788733493	0.0037452582584760804
0.6650689947097975	0.3122265899074545	3.534565689741569	11.32051466465182	10.198039027185569	10.44030650891055	10.0	13.892443989449804	149.33333333333334	7.528923307617507	0.6871774002811495	198.0856869502351	1.32646665368461	161.0	3.7671317480848954	6.954128218224394	4364.097164377118	3.9020123246463174	1.5094399055808312	3.4083663702698512	8.74550998355914	0.9643192647575443	5.0606430573285754	4.842529656271563	3.6503801798230295	5.095129803736111	0.6749439487087794	5.20636087565583	1.0581709142115254	4364.097164377118	0.07981945141005362	1.4960854138718263	73.0843671635598	11621.109380808108	272.54252500271537	69.43976981907099	41.25795687503132	0.26664660248183414	4.963261645490103	3.5983979265286132	15.634529299427474	0.28754933506998515	0.19704480264110275	0.9259878454945678	0.8269452686929741	-0.3246942368020305	0.9616861941057899	0.20330666798523486	8.12386918681405	0.010527936457196229
0.4862283467326542	0.40304367428923316	5.135792141580411	12.742520151537848	11.313708498984761	10.295630140987	10.44030650891055	13.416407864998739	95.125	6.195774506489778	0.58824302796947	171.31305078665883	1.8009256324484504	108.0	2.8934422274050773	4.34295345166532	1391.0679531101796	2.8813614582482705	0.6543977568667256	7.609678212449764	6.554645575382795	0.5339372720016472	3.5059193519676506	3.2319828930229697	2.818603681095863	3.736041894286932	0.28720057607077354	3.5889077482005938	2.158226683234903	1391.0679531101796	0.18329903978052123	0.5887883225929835	22.896951280686512	3899.4930546696687	215.4667711503396	33.65183636477207	20.053176700035586	0.2661018268152439	3.063861300550802	2.8945100716037593	10.301325122202302	0.41944644240819823	0.3529373738018008	0.9399548642337263	0.86018513248143	-0.33055919059869215	0.9346095755297773	0.3592828624998313	4.412415371515135	0.03678340017278371
0.4227929130097496	0.3100954242068966	3.7158686096586457	11.982984331879102	12.649110640673518	12.36931687685298	5.830951894845301	13.674794331177344	90.70833333333333	5.0663208522253536	0.7055067623954843	138.38246693680182	1.5255761168962994	100.0	5.61476637287259	10.646773564849395	6145.76210503295	4.436894122210257	2.8126003305146865	2.758173420465351	13.024753667758832	1.63509452364678	7.593581028825606	6.874999109130374	5.3385471509904585	7.686206516768373	1.218781590205416	7.839491121898761	0.8948414300986328	6145.76210503295	0.05660000000000001	3.795148208989371	164.03200426001933	63774.58996322682	807.3905041642752	165.93602209712603	122.46447962779627	0.1670664643925228	8.767544461562144	3.9867943509404564	42.39863306449109	0.19737382618077304	0.11585169528976612	0.9078012461191096	0.8050317902769396	-0.581486006254784	0.9974351354983735	0.13701766639477614	12.368448585834882	0.01143197932824825
0.556226974237288	0.4530518782416228	5.5581901809377765	12.268330511088772	11.704699910719626	11.704699910719626	9.848857801796104	14.352700094407323	236.5	6.823976359125909	0.6946884783263897	266.22456446048835	1.12568526198938	249.0	2.410641458802381	4.405697260207646	2738.1711393865476	3.329151213933734	1.0206113029058708	3.470503613989558	5.768777668193096	0.6163346384506382	3.2262585537262995	3.037892958240194	2.3296114938006207	3.439166174392475	0.44025859918094745	3.31612292331214	1.0266170745580465	2738.1711393865476	0.1189496943597684	0.5879269870241397	31.32622327237954	2249.8337298181473	95.41456515104372	28.71276768857316	13.597118605958194	0.3643500092511843	2.8870381052257517	2.948127388869187	5.035250766283588	0.3779595486827054	0.2898565230643095	0.9484281070560973	0.8513145349091498	-0.16011701266580297	0.817638883459035	0.2900277925194571	5.247404426798834	0.014110697704662405
0.7404974782412909	0.6488058741545868	5.525894916143023	8.51702356015723	9.486832980505138	9.486832980505138	7.810249675906654	9.797958971132712	177.41666666666666	6.306834468418091	0.7843719255437444	194.66671214869848	1.0972290022472437	185.0	1.954205177067672	3.392121546924453	1268.699818602232	2.9819398994431743	0.7459070668150147	4.262131791136436	4.63769306959519	0.47387625835381353	2.54710065749377	2.368376902270123	1.894302867034743	2.7433902025604464	0.31325030251647434	2.618747192324865	1.3249691140697741	1268.699818602232	0.15915266617969323	0.37011509790416597	21.787298422646145	1289.347443946334	80.78251538480563	19.968486260308392	8.90609234230958	0.39127592281714463	2.31345860466941	2.6696408235590785	3.333185747805861	0.42996066971642455	0.351030338418142	0.9473025906836914	0.851893695777812	-0.16101395365569454	0.7941951199837892	0.33516811289832876	4.359999441826442	0.023081978027644466
0.501352633236597	0.3211896369372855	3.393035849533889	10.563964273219693	10.44030650891055	9.433981132056603	6.082762530298219	12.529964086141668	106.95833333333333	5.296271305796026	0.7211605236263435	151.09911839320336	1.4126914068706196	116.0	4.759831878574528	9.09052260057953	5308.698280930135	4.228458783579026	2.1634441188772344	2.712894949411607	10.913087700733556	1.3239425876252904	6.569748448935115	6.192462562924579	4.517096055918018	6.395991644815537	0.9652832866129428	6.7649567886902275	0.76443058284216	5308.698280930135	0.06138525564803807	2.6030456705606557	122.0778166192108	27659.534306302507	338.052829939584	105.13208300358649	77.31878741583049	0.16381507471563925	7.0825743722297	3.844550305972433	25.239485468401522	0.222501631507265	0.13375663376720287	0.9102504400158348	0.8042554328679871	-0.46704115715416655	0.9907521872876177	0.12968858199224187	10.725251170924677	0.010756396607942281
0.6548721805371747	0.4939919686738913	6.423970529379286	13.004200344844207	15.033296378372908	15.033296378372908	12.206555615733702	15.264337522473747	427.9166666666667	8.516089035970404	0.7558167248049359	363.3348822131174	0.8490785952400016	441.0	14.878392165004774	29.32300314777813	229344.26650359275	6.038623351224351	9.528112656213	1.7295838175372333	32.7369568183925	4.621971476086992	22.180721313824233	22.110942172103606	13.748819346289327	18.988137472103173	3.7727842082926335	22.80471499679933	0.01740678871577611	229344.26650359275	0.01632550223415141	28.070628083707636	1840.7258319686237	2812447.0835599774	-11602.324389923895	1136.4847851329775	502.3651716736655	0.38956818729723663	17.499050242053006	5.325137659325147	183.1367785922986	0.12988390117520252	0.06439630497855853	0.9309909794913452	0.8313547824816302	-0.4801907468575034	0.9984214823851214	0.06472422562020089	41.005507733008784	0.0018974728583238934
0.5657328237580007	0.3065332479933394	4.4639177880708125	14.562589269819787	15.132745950421556	15.132745950421556	9.848857801796104	15.394804318340652	327.7083333333333	8.23853474884311	0.7190624115322163	319.6753831686963	0.975487501086931	339.0	5.3657080285663215	10.89873330548075	21734.595627400522	4.678678841906775	3.101314574832517	2.0851399809174174	12.305204227248991	1.700755661987724	7.758898753223685	7.496612926486483	5.023012817291098	7.282191409957893	1.333502297606602	8.007112551242248	0.42370424637725757	21734.595627400522	0.043899722418008894	3.913341545485068	204.2426995654775	56180.463534076494	183.8092334998166	164.72186800093613	91.11347933698723	0.30060639088441354	7.7158121438289875	4.130456174091091	27.07556602387276	0.21454610477711894	0.13003299031029456	0.9183682333014149	0.8121665472563042	-0.3001333813222215	0.9705273068607763	0.1237418000477295	13.628834716728527	0.0042422442712935415
0.3066982108807025	0.18817566307763736	3.3236223737790924	17.662339111343186	16.278820596099706	16.278820596099706	7.211102550927978	18.681541692269406	198.91666666666666	5.417007805417211	0.665619281277666	247.57436811282548	1.2446134970062446	210.0	7.303433115212465	14.094499872178277	24584.00515688507	5.0133528055814764	4.241034990387549	2.110958748607874	16.495151055713908	2.1902194061051805	10.510297779599156	10.308447809331568	6.827632413353643	9.667518642360264	1.7242267245876834	10.819736190095497	0.3901572712883981	24584.00515688507	0.03496598639455783	6.6003318074153	341.6208321630871	148944.24596446642	520.1676212942548	240.31184830289249	196.89406431927	0.10823886549895227	11.311081706782923	4.538060147202087	62.443602596741876	0.16336634306312206	0.08743300442863153	0.9008556026467015	0.7950700771854418	-0.48105966185687726	0.9959396205175727	0.09286317445042479	18.18255973881029	0.005235263338811117
0.8307853579076945	0.36109102584494196	4.834203876755299	13.387770757922908	16.0312195418814	16.1245154965971	11.661903789690601	16.76305461424021	367.25	11.12236392070715	0.6654926578890215	372.66224193663993	1.0147372142590605	381.0	4.997362079848732	9.513315580283495	20071.336643136267	4.541437623117295	2.50994620493043	2.543154000824067	11.843457455018196	1.3698743230503272	7.0680891317176275	6.766056276328471	4.706576098690285	7.136881356327911	1.0245505216683124	7.258145328114628	0.5538249381965974	20071.336643136267	0.04873898636686162	2.722789630127357	169.3332329105375	36531.40470521576	475.9122727396551	118.16903541106937	62.906391261141145	0.31415171366513844	6.363268719527235	3.931033512540149	20.721868042081176	0.23238373461177303	0.1418554183533953	0.9408259982712005	0.8380408920496976	-0.2444446444634587	0.9459036158683941	0.15792021637845882	12.468956133911556	0.004085083610571944
0.85954201754434	0.4288262925601651	3.502540096475235	8.167736347425159	9.486832980505138	9.055385138137417	8.246211251235321	9.539392014169456	128.91666666666666	7.020512578836059	0.7702824098142397	160.21635822300533	1.2427901090343012	136.0	3.5139992489538314	6.933462563426643	3467.1423585484304	3.941449790156404	2.2393602350893986	2.156899097584688	7.988245109696636	1.1090531324812336	4.881437311983204	4.5469384434932945	3.3283336507835513	4.659911458913085	0.8658289557996002	5.049128025001555	0.6451468215549366	3467.1423585484304	0.08034169550173012	1.6652635820342985	77.14604501134531	10458.97444224553	168.25629015054963	67.57738713045167	49.60084338346901	0.16506004846328517	5.581380086953436	3.6283114063536	16.329046524785323	0.26346994326332396	0.17446981014250953	0.8965145852400583	0.7952550954811991	-0.34779753899858606	0.9701981386064152	0.1911956122872977	8.517434799881613	0.010359793221322881
0.8504491731976298	0.3556542580171658	4.5895478580292295	12.904521046976226	13.152946437965905	15.264337522473747	11.180339887498949	15.362291495737216	334.2083333333333	10.974639254912343	0.6369707520721188	365.6308367769184	1.0940207059775642	347.0	2.8242620396571483	5.35830398462309	5585.156108099341	3.713352253200752	1.4443753969309272	2.577080393561205	6.8072581509699965	0.7877840037246802	3.899478594816518	3.6962743826570827	2.705095964577499	4.102162186392498	0.5943756471155027	4.0119260640996535	0.7034265693643892	5585.156108099341	0.08849006303515518	0.8896174323699277	55.45074811374559	3829.565595902551	97.96807781557087	39.121378106025446	23.101494309518404	0.2704949266921654	3.805475631637721	3.2528509587385908	7.770235231967022	0.3259909548739705	0.23359174739133706	0.9398022674773091	0.839509212503242	-0.14422284443108793	0.8083230381392124	0.2337314259265648	7.170365395654001	0.008638362588466385
0.6827805583113915	0.49373751878716277	3.6614533616837472	7.415789204510714	8.54400374531753	7.615773105863909	5.830951894845301	8.602325267042627	93.04166666666667	5.063356693375415	0.8492016375885905	116.92973239152671	1.2567458922510708	99.0	7.851820675389515	14.787085761854398	11997.535663317833	4.879110222128235	3.890718304182421	2.638126029264016	17.597350242717795	2.114446344237383	10.712948025359912	10.139892448069096	7.1250900615301624	10.472260181187632	1.568692287028235	11.008507115971828	0.709928257781528	11997.535663317833	0.037853280277522716	6.419973528339487	367.59110160318806	184223.63536842962	1551.5904965386771	276.14782967511866	179.32453139213706	0.22330073017714872	10.833688503473802	4.356991468683527	57.8834879482627	0.16402819158996634	0.08484446203440785	0.9212334573896486	0.814894251802567	-0.623941959601506	0.9987817716363867	0.08866461441584918	18.52219481913087	0.00945284290688716
0.510771608446838	0.48611966794434114	5.244759291624908	10.78902919892847	12.36931687685298	12.165525060596439	7.211102550927978	13.490737563232042	200.45833333333334	5.5107297975165945	0.7942391617718475	208.55258189633736	1.0403787082752227	209.0	5.22002669292385	10.223228085943076	12786.68477031152	4.585558386826276	2.851457965146219	2.170683621355671	12.332561887999391	1.567096654235714	7.605483086317484	7.301696876344421	4.98542940350671	7.347132484492682	1.2243355305209962	7.8217843172639805	0.38888863685622505	12786.68477031152	0.04759506421556284	3.3369369295354128	210.97685987833125	45783.6259594811	249.26476727884022	144.7732728236162	68.22255667027925	0.3645627320034267	6.66013153435998	3.9563813241659043	21.978236400958245	0.2329698324850775	0.14538286288348784	0.9395466206761902	0.8362775837510467	-0.3538546737803821	0.9808718484543978	0.14851230074147737	13.847195930284666	0.005586320197661156
0.4158443162467215	0.3621228066732463	5.043880230021889	13.928645578440813	14.866068747318506	13.0	7.615773105863909	18.16590212458495	148.875	5.792148096809641	0.6801588607207578	199.72002602538026	1.341528302437483	160.0	6.343940738384247	11.828682445919942	11784.526561390212	4.481077728421239	2.731484790167036	3.3674842255844255	14.532746771053489	1.6528343660145512	8.333765273793077	7.615380352923884	6.088228646799939	8.44451812425355	1.1516009218718475	8.582149556415853	1.1146426291098779	11784.526561390212	0.05546875	4.201647370009422	171.55801338437067	114088.00774604075	1960.5928826056881	200.8436158431678	114.20153060107474	0.2800411253520999	8.227458731612428	4.1976625806066	44.03013786722393	0.21381259880095593	0.12944402231592275	0.9265799978131501	0.8278211331512786	-0.4683386046512605	0.9935583834006697	0.13393171180130972	12.238893341316997	0.0074950543531338105
0.33116871958487937	0.20441962558582993	6.267334078523818	30.65916034511248	32.01562118716424	31.064449134018133	12.529964086141668	33.13608305156178	881.5833333333334	10.153354875038408	0.5458140250534284	814.6073936699203	0.9240276702938881	906.0	5.558508437955462	10.469310092630534	55653.30180369713	4.586024506716493	2.6782819299784473	2.6403653537307377	13.101519309507626	1.5100558739141552	7.622309740743099	7.198863789134875	5.264225190349381	7.837294119158245	1.1203447023779542	7.83756884719645	0.7451993009667699	55653.30180369713	0.048202076906958276	3.327879650717166	164.4223811903867	70974.9477959516	1242.1953581139835	168.9439389779219	58.79822236321918	0.4914270031253768	5.939296484089076	3.9328042809244463	21.875800424267258	0.25894575490505745	0.16868462000042023	0.9508145446336074	0.8560887482536021	-0.15869904255684864	0.8759782053154719	0.16844946115372286	11.696781523029196	0.0029648421826589696
0.761741410985689	0.3930957485488458	4.040990512318618	10.279914059707739	10.770329614269007	8.0	9.486832980505138	13.152946437965905	90.875	7.830636240653395	0.6041059355028325	161.80824131504215	1.7805583638519082	103.0	7.152344101075214	12.175713134423624	8760.703095211626	4.395361965627787	1.8333714034328725	5.234065501634372	16.009902043602942	1.48251232977869	9.001134992323056	8.32233101836084	6.737789121624623	9.27211292197832	0.8746198228757148	9.222546820505904	1.582224530807468	8760.703095211626	0.05872372513903289	4.034938706400987	168.1772231845725	111003.30937061783	2124.2820157736655	184.95673478459634	139.28116171262806	0.14333458538593405	8.796093293055684	3.994622139904684	58.38290168002689	0.21596501544813035	0.1336944715350179	0.9287696091343776	0.8355748172304698	-0.5778438680012347	0.9968733559427966	0.14341735715526635	12.49275552121451	0.012628914780719376
0.40489112700185914	0.3468818289876386	7.505164499339868	21.636084315063158	23.345235059857504	22.80350850198276	11.704699910719626	23.727621035409346	797.4166666666666	8.760258562233169	0.6776233960188747	613.6950277215756	0.7696039641194385	814.0	10.823441240883383	18.99846002371925	190995.0151572373	5.498340649107824	4.946114755469257	2.5280561411284443	25.454927060140268	2.5811197900311718	15.002097032776813	15.019935629524731	9.742762866454651	15.712164193685616	1.9538896302531101	15.317885322663725	0.28426315325218776	190995.0151572373	0.024183665461306736	9.574695377425915	679.0260141750515	448078.9018800058	2354.3277592263953	398.4293538262403	187.33087183266855	0.3639959810456264	10.559840845235772	4.748498428959946	72.35619421606731	0.18118226243616659	0.10204227076311732	0.9599372060470643	0.8690460205516461	-0.260877108228415	0.9710913594441375	0.1031383843492676	25.0233820906663	0.0015190750027198959
0.6335470724400281	0.47546876499647067	3.2541525044648	6.844093122476626	7.280109889280518	7.280109889280518	5.0990195135927845	7.54983443527075	65.04166666666667	4.336055161251997	0.851344148598874	91.86993518461746	1.4124781834918763	71.0	5.909038196660312	11.30914468504392	5313.109109417316	4.602585550040387	3.450707768384552	2.3951142128677967	13.899206477432735	1.86663594324758	8.37208298095019	7.929787756694098	5.653515955008971	8.245690522423764	1.4588471279978499	8.650579325562509	0.6227908768541824	5313.109109417316	0.04979170799444556	4.740749227933699	224.23598509161974	84013.0687587279	611.2790731435167	197.14823431414263	140.98551449238755	0.17599156261021257	9.778017379936886	4.043226491565859	42.21485673525506	0.17729333725730226	0.09790955116547145	0.9032712970634166	0.7945578303840892	-0.6858570410300213	0.9991559214349041	0.09842350951626036	14.489865679556083	0.01476538573560385
0.5363483552742744	0.3266703740725079	3.243619168186864	9.929333743215139	10.44030650891055	11.180339887498949	6.324555320336759	11.224972160321824	102.95833333333333	5.3255818221427935	0.7319167540341869	145.1432260380344	1.4097278125911883	111.0	5.040567633155284	9.437588579370917	5239.900726740132	4.034302067111201	2.0462233991211134	3.6605405222891	11.707314315913345	1.3535350497983825	6.660612111922352	6.063630234218666	4.906626068884961	6.8006882470283845	0.9602251010968276	6.870685035243189	1.2094433634507304	5239.900726740132	0.07864621378134895	2.842559148027991	114.47337679320364	55954.703224750396	1281.1353238215922	140.13516229319976	72.83703758192965	0.32316701079694526	6.327697868111092	3.8320961601331125	31.55922296441273	0.27666768006072534	0.19576298789824517	0.928369486833687	0.8357338937344172	-0.45432464209934	0.9883888510882209	0.19060085107700966	9.87772772717865	0.012543089049612157
0.6486734998323048	0.5254770400968617	3.300439294363888	6.280843961813279	6.324555320336759	7.615773105863909	5.0990195135927845	7.615773105863909	55.708333333333336	4.074217034610019	0.8483842690047585	83.14541291161149	1.4925130215996079	61.0	7.283899976637519	13.939850822595057	6789.046798452433	4.538348862652263	3.8458515610198916	2.5635373182908414	17.20319191358669	2.2058763943457866	10.22476915375569	9.141429922344008	7.129113381302353	10.074078532284336	1.7210677325658368	10.549684789364937	0.7383281537335186	6789.046798452433	0.05294275732330017	6.749944907364024	283.48324741093256	164089.95723790783	1239.4751605385698	261.77604754989983	227.34280682050382	0.07924238044656051	12.261431095975123	4.125553795659413	72.0204235531221	0.16085469403775796	0.0887063983374242	0.8959462786921553	0.7899497084899578	-0.7087844722681615	0.9991826950057775	0.08232156460126074	16.57424066783241	0.017407208933294713
0.7134243302872253	0.48783515605136835	5.582483876807207	11.443381657838902	9.848857801796104	11.704699910719626	11.180339887498949	12.449899597988733	281.5833333333333	8.163986895464836	0.7116643027755383	291.9310165518348	1.036748209121639	294.0	4.42072065148453	7.915286844006656	10776.400812072297	4.152786735047691	1.836563336444808	3.213782637370353	10.575319122246587	1.1034811373945619	5.899624033006728	5.530857946904556	4.195418945393202	6.3799001768533845	0.7921175652255303	6.054289762710252	0.9395998384339287	10776.400812072297	0.0671248091073164	1.8488608000275855	104.16118368835956	24176.565121312004	606.6481591966244	91.92370489121684	36.631249109376746	0.43591214165320336	4.735610831656282	3.6090555340394563	13.511238094296592	0.2884901255798819	0.1962071047313477	0.9562177863822322	0.8618004192514224	-0.24056051205166756	0.9335361552068289	0.20419945988538493	9.501356723464907	0.0063550819256971225
0.717561775247317	0.6637377110998564	4.280730268078961	6.449430545366353	7.280109889280518	8.06225774829855	5.830951894845301	8.12403840463596	80.0	4.6278648314673525	0.8437737649453652	106.41056877307815	1.3301321096634768	86.0	10.766979860783824	20.49872355729965	20235.33566497331	5.090590086787922	5.597835897272372	2.17262424250459	23.651694754141158	3.1074208046137355	14.909916709696674	13.979245462850187	10.050138072039934	13.601556682101224	2.419481783741771	15.339315524348002	0.5578986922559244	20235.33566497331	0.032990805840995126	12.988984465411578	643.1226557850603	627442.839709595	2279.5819051458748	524.573669286052	378.2271794940313	0.16791411538527073	15.716784124051369	4.618512799138263	125.48929873774162	0.1363552790783783	0.07066479371330542	0.9026082777071024	0.7973309011589926	-0.6991729950718467	0.9995653732831438	0.06982118133983418	24.622869234163627	0.01064989703121346
0.24362689389214265	0.1549501008003097	3.084379096025662	19.905628199626815	21.02379604162864	21.02379604162864	5.385164807134504	22.045407685048602	159.0	4.849546369246924	0.5998358164043605	236.61910825060917	1.488170492142196	173.0	4.060538831980789	7.242908086411638	5425.148068927043	4.033234083628711	1.9098149544093959	3.036215864663884	9.570568174302021	1.1090389542727312	5.436835796922226	5.08810362638776	3.8352670648404796	5.735301109461542	0.8158594946437856	5.599931909643354	0.9120372002705611	5425.148068927043	0.07320658892712753	1.8000539099469248	84.9289329605803	16671.87891422985	389.35750277494986	81.6791129843871	50.06910218024378	0.24542740228119267	5.621841239272556	3.688773051578864	17.316223920159064	0.26547766134470546	0.17753158282311488	0.9286421140495389	0.8262642907288688	-0.35667941645536394	0.9726864133686474	0.18248416256656935	8.76585558692005	0.009837353370290604
0.42372820366434427	0.15455628883156375	2.8635603489542687	18.527621040868752	14.317821063276353	9.219544457292887	9.486832980505138	17.578395831246947	100.66666666666667	7.850675581821024	0.5376832481715031	194.632223447101	1.9334326832493478	116.0	12.360653428974667	24.245882577674426	33228.613631180415	5.111425392607767	5.783936659205279	2.92949829711515	26.732954270481283	3.49541514181938	16.364765691418583	14.788398282806748	11.872915095351578	14.860039175129705	2.4304348311250505	16.92493916639106	1.0824705469212885	33228.613631180415	0.035671819262782414	18.64800965100725	699.4078938055487	1865025.4734075763	15838.593922928598	896.84994315883	533.6368486410098	0.25486445132512736	17.15059231615235	4.532850006515581	228.62656733550713	0.15566429639727547	0.09171947409175973	0.8961484250956742	0.8056658873872475	-0.7291279586484257	0.999676583684251	0.10034115110190994	24.58085407945632	0.01179471969934136
0.4956103271402703	0.2645153807468215	4.467513068835616	16.889426453094067	21.02379604162864	22.02271554554524	9.486832980505138	22.02271554554524	417.0833333333333	8.370574169629485	0.703568002233699	383.70129813139647	0.9199631523629885	431.0	7.425148390574065	14.7151015761247	52282.345276001644	5.164129975656555	4.432212196919769	2.0429380609972414	16.823045456756013	2.3024090554708003	10.684838247669417	10.187873946847112	6.920076355968624	9.902969100787388	1.812819698586227	11.013843353705255	0.4359802077354522	52282.345276001644	0.03051770823800475	7.138977041098136	407.334154439872	211449.01172073226	1400.8952546665694	311.08580915974403	150.65056386465233	0.35654547219893573	9.622524627681562	4.449996239523477	50.27558142632154	0.18801641863698618	0.10617375659309203	0.927388594937836	0.8269466184514194	-0.3310188414317228	0.9840665989300159	0.11679213721722904	19.150446594372735	0.002608939253386074
0.6576987360497704	0.5297750353248676	4.27559492447229	8.070585889065947	7.0710678118654755	8.602325267042627	8.246211251235321	9.16515138991168	103.375	5.308014138419786	0.7661102165151619	139.0389733253964	1.3449961143931937	110.0	4.02290817027808	7.342547773070075	3444.794637602744	3.9546105475902897	1.7469509831159833	3.377799665947584	9.287328842231007	1.1541299448717361	5.418030326367353	4.892913661455596	3.8516829066102045	5.435645935620803	0.8153683184925175	5.5960981842081425	1.0959142041349732	3444.794637602744	0.07884297520661157	1.9612622698613555	90.16192595509392	24794.472547066383	624.5928249331374	99.61058899357029	48.867416769220306	0.3492170517989675	5.443441217885608	3.6176959441987435	18.354553231324267	0.27312948491285427	0.1849909379969567	0.925888685679552	0.8264072620225957	-0.4239739183796149	0.9840447599673751	0.19923251005724735	8.796998538553744	0.012404637965903211
0.6851296238123264	0.47479804289405547	7.532922093380625	15.86552894671786	11.704699910719626	16.64331697709324	16.55294535724685	20.149441679609886	482.75	10.869943878848382	0.6065495343823952	490.64348800709104	1.0163510885698417	499.0	2.5156813744184827	4.530754841758245	6137.816836923981	3.5023548611747506	1.2494441788326895	2.9046815493537097	6.119847763832509	0.666269844151932	3.413023708940805	3.261149020914365	2.3986978474557525	3.7211499163767567	0.4966960675161394	3.5071689640124593	0.7993397110451634	6137.816836923981	0.10258191734169742	0.6515033043401743	39.84158908345556	2669.947155549061	98.28449779511644	30.903140653702945	14.527076170459505	0.36529219139297014	3.0459399164214145	3.002685505548587	5.028662539743139	0.36249633098744327	0.27083753892002693	0.9504834158191	0.8515547013221687	-0.10555032514381643	0.72523337932578	0.26818233121879076	5.978035898320483	0.010583170280302184
0.4315475043413972	0.27539676116156436	6.611429586878835	24.006925713262728	27.65863337187866	23.769728648009426	14.7648230602334	27.730849247724095	881.5833333333334	10.360128878467847	0.606623061444613	732.9496167165707	0.8314013990546222	903.0	12.015863892932154	19.71948084507397	221673.78213527467	5.382544131164349	3.9166645963852726	3.8028603942334285	27.889946897523288	2.3979319206416583	15.368702109795892	14.716278635504116	11.17081158131654	16.719135316206746	1.6357051304074823	15.667990170596473	1.027882564310115	221673.78213527467	0.028146611087196734	9.288911446263079	463.8760851657213	715651.4394900085	9083.937834718616	442.6874123361267	162.15620893385423	0.46345945902461466	9.43676009278518	4.610486317685469	70.33820413991192	0.20068838755125193	0.1181712945724957	0.9692857492737799	0.8875243668065436	-0.25774820681450883	0.9686593340941495	0.11757442433467064	19.842050295205944	0.0017012997616490735
0.35994372562968524	0.269324541460707	3.0372407269901833	11.277252011708336	11.40175425099138	10.198039027185569	5.0990195135927845	11.445523142259598	83.5	4.059176103959161	0.7353978198337647	125.62790095488562	1.5045257599387498	91.0	6.772099970062028	11.615840230303963	7936.079172080092	4.503467070133317	2.8764225053058716	3.847327161800923	15.746473070821537	1.7631771348871794	9.07311170984664	8.421484166970373	6.468821369634794	9.277651701186743	1.2326258670752879	9.338611311734168	1.145712678016804	7936.079172080092	0.05252988769472287	4.888305132293184	199.30214412154712	151995.72682737652	2964.442801746709	217.94870214884784	107.74863595739053	0.34238590119687917	7.961296429694806	3.9288598780871	42.256238217681954	0.21225162146292534	0.12692119223512713	0.9391654202822477	0.8423588880677504	-0.591096229349472	0.9974777848724202	0.1523065647542511	13.092525397933686	0.012715691106351179
0.39969041559894153	0.2599961014188432	2.5975357751042347	9.990672017499636	10.04987562112089	10.198039027185569	4.47213595499958	10.198039027185569	65.54166666666667	3.9931758507871447	0.7337344849010825	107.14128416540052	1.634704907800135	72.0	5.221704536043006	9.60709977227345	4026.6539424665893	4.2415612529470925	2.9345313225566274	2.9566934481026275	12.453788229956846	1.5034315388565038	7.257068728075783	6.663296799571997	5.005467318477386	7.44832091147946	1.1034318340609237	7.478352037777097	0.8175571460290335	4026.6539424665893	0.06481481481481483	3.2607026769093945	128.42070373958978	33797.8199177747	468.30663726694354	111.17799020772425	119.55701166437345	-0.02761365328279148	8.874046863371223	3.8041211904835177	36.347920008920994	0.20397607931667341	0.12736098404609553	0.8971864225418457	0.7920033492643281	-0.6209301523425311	0.997430776439245	0.13238861981762365	11.379515405778003	0.017804324938141904
0.6148215332172392	0.5489824456097158	5.490945279021461	10.002041637092892	10.0	11.704699910719626	8.06225774829855	11.74734012447073	208.16666666666666	6.149470574620118	0.7989517447825816	212.60380536434852	1.0213153180032755	217.0	4.785424885782044	9.276437980785754	10442.630619770194	4.464500272006523	2.7072862103549484	2.23417765424633	10.78417489906719	1.4069966622890013	6.733450726559218	6.36850928295548	4.445836747561467	6.338338151505724	1.076044593606873	6.93705425595714	0.5735408474554322	10442.630619770194	0.05132833570472934	2.783363063092212	167.6812850626197	34611.90543059798	376.07131912475114	125.8644850038786	58.05497452511976	0.37546660488470684	6.088686917872242	3.856869448082613	19.330681839855938	0.24113271134529446	0.14858161958476693	0.9339681851711833	0.8305210656085756	-0.32304725121872213	0.9729378028345927	0.15395784797093198	12.274582160862709	0.005594506344919552
0.8099559210540809	0.45761505615772613	2.737823466620912	5.982808978376942	6.324555320336759	6.324555320336759	5.830951894845301	6.6332495807108	49.625	4.84581155657192	0.8106847852020619	80.55622668563261	1.6232992782999014	55.0	3.776066124341267	7.121278356274757	1472.5899555797569	3.679729535502868	1.5440437115618062	3.029216288821573	8.310122857735475	1.0241383620682227	5.016945449196702	4.681902350789763	3.6441242154117717	4.665998642323704	0.7152219977653905	5.1743949239232645	0.9926720151105551	1472.5899555797569	0.1028099173553719	1.6046211885073614	68.5886097893185	10083.918652242293	236.59522180773286	64.44239970673496	54.32177812760158	0.08844304879052738	5.979351412375033	3.461588568435897	17.70703650564043	0.24805638238652067	0.15659806385549857	0.8958937524439778	0.7901936275708317	-0.5649367585695193	0.9923401157348586	0.1474595768033295	8.118878574266095	0.023798234821198416
0.6813952629269467	0.5589846468021611	6.606958120943183	11.819569926902757	13.341664064126334	13.038404810405298	9.848857801796104	15.132745950421556	381.1666666666667	8.053798958025338	0.7552260876302299	336.62813991085983	0.8831520942130122	393.0	4.518296281279725	8.220104627633074	15219.113665098585	4.163907918601758	1.8809204241697026	3.247878844546927	10.683576740558665	1.1518010511188792	6.054133251379475	5.718922913092919	4.31421911301884	6.369357627539825	0.8090876460109537	6.2229799986713825	0.9899852788130479	15219.113665098585	0.06675990132665152	2.0729506384054743	98.70381071368796	32653.096723867195	833.8280255558565	107.26878530868792	35.45843090684947	0.5079986449306101	4.567383112570239	3.5966000675632483	13.928991239861103	0.3028948680839395	0.2114562330205681	0.9548882984413057	0.8626410447766459	-0.20758052584318032	0.9107017903333646	0.2094682894386199	8.98451421984642	0.006050111473248286
0.7387954429757482	0.2784065660618967	5.895248077726719	21.174960638019073	22.360679774997898	20.09975124224178	16.15549442140351	24.859605789312106	840.375	15.643964424559334	0.5512896952622982	781.1833878750191	0.9295652391789607	866.0	5.297010112311575	9.427170808805336	46649.649706394266	4.457293936411475	2.527820791453319	2.502864833432165	12.944433481388606	1.3160666373423258	7.172609676180698	6.846746091214781	4.929464632197493	8.014968849191114	1.0110154924219592	7.339479258166463	0.5581564201632461	46649.649706394266	0.05030428451802506	2.421626214214767	150.92355457805988	30588.71960068681	418.3688382737167	110.36829792270277	49.96271539527251	0.38177451259535555	5.4870048139251315	3.831849957212429	18.60233614709449	0.27125678425700567	0.18047412792366313	0.9595352436031779	0.8680499977500004	-0.13217168722877265	0.8239509135224808	0.17946218022372354	11.65199131592999	0.0033933627300456177
0.789014002498893	0.5263073325019909	7.138051820321294	13.56251638446305	14.560219778561036	14.422205101855956	13.601470508735444	15.7797338380595	362.0833333333333	10.701015336462007	0.5447641680125932	450.97030612371066	1.2454876118491434	381.0	4.275784538635865	6.369767122629637	10675.898084136348	3.5587240895775536	1.0573208368377705	8.35109151690379	10.022707887671055	0.7187198329630546	5.196666069067011	4.935022174679299	4.112449104248062	5.910258783422993	0.4511967670386532	5.29346104922129	2.0301240282326067	10675.898084136348	0.10717065878576199	1.0153916462305697	44.00586557387972	21659.96083648111	751.0245821615229	56.02681500924815	22.142598083096193	0.43314666417675635	3.318249762134611	3.1888269513721945	10.900037680782084	0.370051436873515	0.2854798974074713	0.9701782772907455	0.8930183756504936	-0.18153765193343605	0.8573060538925911	0.29719679951759825	5.95561518737779	0.013007782547441421
0.5332172837902234	0.3269865911806136	3.7964455561343433	11.610401339170961	12.165525060596439	12.041594578792296	7.280109889280518	13.152946437965905	141.29166666666666	6.190866665787111	0.6953758628231042	188.65813840980024	1.3352389624993235	151.0	2.2591962512568444	4.483511015192559	1595.2006510113229	3.392437957908331	1.3240710630076746	2.3827628571958774	5.305676037242582	0.7055151203961463	3.14305224444283	2.904680894473086	2.1775870673973095	3.128088969845273	0.5482910084687136	3.25026810000795	0.7291276355947481	1595.2006510113229	0.11916144028770669	0.6854653106321785	38.0826855927423	1687.4421139400501	36.68905431315158	26.798859176454716	20.54699085051772	0.14495888541231097	3.5453376231339147	3.0742811091186004	7.390226367293176	0.34760815248535243	0.25933231420219033	0.9173919277804808	0.8172424064723942	-0.23161832637865892	0.8918287465288408	0.2542737236401803	6.041048668808997	0.015934633125524005
0.6031049992137645	0.5198704847945006	2.8400179607849547	5.4629336418427075	6.324555320336759	5.385164807134504	4.123105625617661	6.4031242374328485	33.083333333333336	3.2947225897683934	0.8482245924798194	58.755172439303756	1.7759749855708942	38.0	14.118936072302482	25.706999870554323	14553.285722920979	4.642149881636895	5.001717116125894	3.267349096789563	30.017555133874247	3.507311234279227	19.052476098211994	17.754487279739465	13.675844050050525	16.34171108382372	2.3050308263019796	19.569905549970407	1.0348254048730539	14553.285722920979	0.04570637119113573	19.98435776182341	760.0812552134804	1380666.1769248608	6696.537957572816	757.1391452934068	795.95044705342	-0.016706276050080387	22.748370300959817	3.8679187411762417	267.45922385952946	0.09739404327641285	0.040185299008443365	0.8733448570902514	0.7710604285521288	-0.858582325554615	0.9997445501436011	0.038280621697943794	27.740397169729004	0.029858924155864237
0.6444423070414923	0.5370845739191346	9.084483815711776	16.914438166454524	23.021728866442675	23.08679276123039	13.601470508735444	25.612496949731394	974.7083333333334	10.900379554300622	0.642756246243649	739.6409336320966	0.7588330871273593	991.0	9.07960931916011	13.545280056164474	127432.49491325833	4.675320402876219	2.4718992697548874	5.883701270245896	21.402169524560772	1.4723967964526357	11.180268715853511	10.901613278971492	8.60134206310167	12.800827461459102	1.043305940772577	11.33974440371264	1.2847840446237146	127432.49491325833	0.044960649885294586	3.5913945828393974	184.23835529354167	191741.09867974583	3127.5019221417515	180.35686345890204	58.86660857636222	0.5101973471800421	5.733250653431027	3.9411858904145562	24.997933807986747	0.2659658231712351	0.1751462192139806	0.9800670139436071	0.9069691620351947	-0.15764835929601523	0.8766077814398313	0.18113188005674477	12.403521809752117	0.002971980039449641
0.37133161979614293	0.269585284024942	4.757259865505821	17.646585876199687	17.26267650163207	17.26267650163207	8.246211251235321	17.291616465790582	260.8333333333333	6.552735317280967	0.6271454933830796	314.79262299849785	1.2068726760325796	276.0	3.184044281468976	6.045869727076121	5529.624920563998	3.740617655206398	1.5645075022916535	2.8084241456144348	7.426684697970473	0.876960774760253	4.349308253476803	4.099242386808066	3.0074974946611466	4.419187203309327	0.6507740328481134	4.4760331657165136	0.8036538255980278	5529.624920563998	0.08532871245536651	1.1183906168327515	53.73039543369278	6170.154586853972	154.84209209701746	47.4219747973757	30.41086915030634	0.23052623574305098	4.2316543956793025	3.435665852493298	11.481471314159904	0.3235351277528741	0.2347571701102689	0.9258348587706516	0.8283198440851506	-0.18692648658082758	0.8677494596171953	0.22157737616324386	7.031355401942946	0.009236192422598474
0.4800291792740852	0.3444955531018242	5.013239466291956	14.552406906716058	11.704699910719626	10.198039027185569	11.704699910719626	16.55294535724685	210.54166666666666	6.985579943893439	0.6116078712184895	279.83568543899264	1.3291225906463138	224.0	5.297619752082733	9.071108868482833	11237.824478123854	4.316623184708901	2.057352690236659	3.830619901559757	12.38519808913494	1.207969201431163	6.9185979759155245	6.572071682149717	4.9441772451769905	7.44102084395795	0.8352863722462881	7.082997901830738	1.0635369041234761	11237.824478123854	0.06030771683673471	2.3018613249962554	119.19856922174569	33812.459963381654	781.623639558234	99.8845000013245	64.82788907762254	0.21642288532781706	6.255471129542092	3.91475997922411	24.898460541286397	0.24064454118891254	0.14855285937777224	0.9440690835357542	0.8459061949600729	-0.32708061167825464	0.9710942658077832	0.16037729550117671	10.5046754880096	0.006683939844325823
0.5592182841689212	0.4190344021110714	5.920262691945222	14.128345219674749	16.76305461424021	16.278820596099706	9.219544457292887	17.97220075561143	328.9166666666667	7.900828971892693	0.7054341092837154	326.6517002895422	0.9931138595070955	344.0	6.773171734259971	13.70188632275589	36205.13945658109	4.9404585977678375	4.406180914402958	1.7429420683768566	14.81819464387009	2.230254142049554	9.941991178736517	9.354629468226225	6.31925039175693	8.498944252113159	1.8294082862618835	10.259020344082268	0.30351953333659243	36205.13945658109	0.03577947539210384	6.404309822219165	380.15123540077144	153434.82294950887	-190.38110529773246	287.0191558234174	116.4801691177757	0.4269162602011791	8.462340222294701	4.350213797842181	42.91940410435981	0.21253176939277477	0.13087297677691356	0.9236986856628179	0.8231137155071793	-0.32570546846487447	0.9799690831313449	0.13242627104917598	18.365305558816356	0.003630188624994872
0.5534775465109091	0.27694587732042975	3.0541213686274427	11.027863632336318	12.165525060596439	11.045361017187261	7.280109889280518	13.19090595827292	78.54166666666667	6.103674906482387	0.6369735888830497	139.23960235521173	1.7728119132759053	88.0	12.294994906535342	22.52378759191065	25204.80760152208	4.949092238857914	6.012744897301644	3.5833367885145213	28.402943422192223	3.3375461399449504	16.41269032517385	15.040767590573473	11.85446254269599	16.548480879496232	2.278731174614567	16.92389636576384	1.167931026301613	25204.80760152208	0.03796487603305785	17.04186448905928	618.9772108270543	1429451.1736115108	10449.337118028987	755.701075845258	576.6761602151435	0.13558124094901708	18.554832667243158	4.565757288896215	223.06061591166323	0.13346856021558567	0.07076246256701868	0.9038171200573918	0.8060839918885911	-0.7201786140553994	0.9995524862842182	0.07767928580251192	23.882468755366606	0.013171473108289998
0.49943079689046765	0.24788805721899768	1.950827117453988	7.869790660106397	8.246211251235321	8.06225774829855	4.123105625617661	8.602325267042627	42.875	3.930415820738097	0.7679362012801078	77.14274208111848	1.7992476287141337	48.0	5.879042607713088	11.534592317751644	3594.8284150605623	4.204986855772659	3.2378531070578553	2.473714607976578	13.772763609483325	1.7417900132478383	8.395409789481487	8.290007377036726	5.641371770706467	8.131391838776858	1.3258257139020064	8.6540313523291	0.5981418994206098	3594.8284150605623	0.06597222222222222	4.409353113773459	215.62254269304316	71650.33088493557	577.4276889271188	176.15327653768549	122.56078150624882	0.19288915041841026	9.060972509053332	3.548592641159159	33.27725754123868	0.1885831463555377	0.10461403785429574	0.9142189106304823	0.8061915161071045	-0.7408872753054484	0.9987180615818383	0.08936473615684068	14.206247428608561	0.02800317438507925
0.8418033505601681	0.5227921112170065	4.782555162506483	9.148101243098687	10.63014581273465	10.0	9.486832980505138	11.045361017187261	170.33333333333334	7.700902277704112	0.7389554024524165	201.09394444265703	1.1805906718746988	179.0	2.595158622267242	4.817722514205173	2358.133850028184	3.478739994922652	1.2140759935827488	3.108350944423344	6.069034427344415	0.713871888639542	3.5246902269860576	3.2426664794651034	2.478712456489351	3.590321970855064	0.5243365132186952	3.6295911785024053	0.9316018862625959	2358.133850028184	0.11238725383102899	0.7504909268514571	46.00295227251964	2839.2364967636117	93.09569618742776	33.737407598170506	20.661087898208105	0.2489415069987906	3.5795639592621002	3.200111064158926	7.446671231124644	0.34168783442072087	0.25188710439645984	0.9334467475220172	0.8327732795695396	-0.21486678781539656	0.8902197587361674	0.2485155919516318	6.535327081990435	0.01332833930715249
0.8195977154938897	0.5838796881346472	6.359031667765198	10.89099654773186	11.661903789690601	12.206555615733702	10.44030650891055	12.884098726725126	352.375	8.92623588997287	0.72397003812591	333.2475183817848	0.9457183920022272	364.0	1.9656940585905718	3.5399000763907433	2672.5402357149273	3.1069447695759083	0.8414884652383923	3.4452672996481284	4.704039818580573	0.5048613410286209	2.63646968354758	2.444803147587379	1.878484983242646	2.825554835337927	0.358820951874257	2.709638998964869	1.025549961743413	2672.5402357149273	0.13733244777200826	0.39117111244586117	24.530007141698523	1147.8309505020686	60.720033384924314	19.184015723863855	8.283405705618707	0.4040354737077203	2.252787551577122	2.6243065685149727	2.9377919757704207	0.4307602800877144	0.351738288344027	0.9502291884216946	0.8544222157938268	-0.12131262483168494	0.7247819569246207	0.34307180912697305	4.66792262722694	0.018913015249013444
0.7449282112908249	0.44929452045760637	3.880942459240155	8.637858425888247	9.433981132056603	6.324555320336759	8.0	9.433981132056603	44.25	6.4345844265803125	0.5883853384646329	102.82478233545116	2.323723894586467	54.0	8.578176502226325	12.937611181316775	6167.4591838123515	4.0449116423924	1.5281492095359006	6.672254212056664	18.110230229293773	1.5809846865207848	10.427450710688467	9.801018018401244	8.23451641622417	9.875713813069602	0.7548353485684957	10.6870111400539	2.052513926859184	6167.4591838123515	0.07338820301783265	5.48047878379873	184.82322881285728	220180.56437248443	3844.652738266272	275.0803162905583	253.47423162583917	0.052451817039005116	11.387064100376792	3.4884731585662716	117.04901469341256	0.22819866251455986	0.15580741210190555	0.8959140239544415	0.8140809245704879	-0.7359276162092083	0.9982626359476838	0.12530471595273024	13.369495211957704	0.03355650511230824
0.5877814050343289	0.4176764220180861	4.707312271059304	11.27023701341578	11.40175425099138	11.40175425099138	7.615773105863909	12.083045973594572	209.95833333333334	6.624435746815426	0.7455494159558458	229.13763937610517	1.0913481534087168	218.0	1.6450051328421973	3.0594332718978356	1241.1581405968104	2.9330625990149253	0.8611870095411693	2.201169699204661	3.7254551205730237	0.46014502612082275	2.324697529386279	2.223871173565872	1.5063780227003236	2.2190770978727	0.352801142076356	2.386081718223501	0.4016884772968711	1241.1581405968104	0.14274892685800858	0.28916736290574485	19.417824201655822	264.8122635314608	3.4646078726456815	10.548049303062818	8.022285767626085	0.1397308218338317	2.277441965247704	2.58852194614045	2.664007788782624	0.41782959475177195	0.33469366291343505	0.9195085341419955	0.8151773320362643	-0.08164553322709144	0.5991628999373554	0.33688157327865326	4.333500308896326	0.0222428646052832
0.48645440752033375	0.40365793342483347	6.267747039610556	15.527372363109256	17.46424919657298	17.0	9.433981132056603	17.72004514666935	495.3333333333333	7.553358723243918	0.7915009599789108	382.4996555116673	0.7722065723654118	507.0	7.450022251028746	13.211237745144205	54174.206209781456	4.9720744772051875	2.9331250021742843	3.3082773055589825	17.074052750525063	1.7916207306872936	10.088641428296755	9.765029439280493	6.876290666354311	10.197762084170751	1.243369059686743	10.336947215272232	0.8434016967280483	54174.206209781456	0.03618376262891511	5.071791862578763	294.43655443678665	202218.94812580658	3175.9302896614995	253.56721045681928	74.21477696867981	0.5502329353548518	6.6215384860891024	4.063454380862078	28.585795019228808	0.2382265708028458	0.14855538759567827	0.9631489166473535	0.8737850106450525	-0.27976254903609626	0.9691802618973984	0.15516043820338024	15.795481153796722	0.002960612607550164
0.6764808954504149	0.40568842208082906	3.6794084646753835	9.069542694374208	11.180339887498949	10.04987562112089	7.0710678118654755	11.180339887498949	123.25	6.1353723632160335	0.7435367054663528	161.079274049349	1.3069312296093225	131.0	4.815842352179208	9.002578534766263	6228.687908599513	4.322460151938252	2.3978226931972024	2.8416375544736208	11.55226382877454	1.3695264511380991	6.6882481864354	6.539650647882413	4.676466393759453	6.8757974350150874	1.030305242035293	6.895450380033761	0.7855802920540665	6228.687908599513	0.06310821047724494	2.814572140151316	134.272395538629	39809.610348418944	637.3533251931556	120.70773164434628	83.86515103879015	0.19226792670268975	7.322883752384441	3.9779943367145902	27.90098051462365	0.22279783998977765	0.1355455836601065	0.9198053794363472	0.8156411792143822	-0.45757922995109407	0.9913856003828243	0.12978240216070372	11.179973298020986	0.009322245624523414
0.8357100891258584	0.4673457575821358	7.009853028013745	14.999286747097017	17.804493814764857	16.15549442140351	14.422205101855956	18.627936010197157	677.2916666666666	12.535055264240754	0.6408428111878293	581.9912148463056	0.8592918582781505	696.0	5.2987598792209125	9.639302550571948	37901.46298064998	4.484530379000145	2.425487492273703	2.9330692171630197	12.66136206635439	1.3541992103749032	7.193658239372356	6.852417219261435	4.991237623517273	7.670124442837118	0.9966018530264689	7.379439339963318	0.7777936856806731	37901.46298064998	0.0515466045712776	2.7074061073084663	156.6021053659899	44729.92148037659	824.3790553335099	128.00114530818107	50.48979709731961	0.438165664964842	5.475378870894433	3.8539985273051327	19.585395841126335	0.2708019831898967	0.17948191556650325	0.957264202653576	0.8652181052765922	-0.16035341236474057	0.8753724903030881	0.17971291483735846	11.713191214564537	0.0034423348185014203
0.7657379372452141	0.33085910228631443	4.180191477263286	12.63435537477185	14.317821063276353	13.038404810405298	10.198039027185569	14.866068747318506	272.7083333333333	9.674605223100782	0.6563590561438187	309.8429237626455	1.1361696211311678	285.0	5.800296907059296	11.229769265727079	20782.529115366277	4.761415870289282	3.4647714806831607	2.1709569913737283	13.27189064084632	1.730228219909496	8.293820758268403	8.217952898179169	5.358834006077828	7.913056634768493	1.3493834156866547	8.539388431893636	0.3766111925291983	20782.529115366277	0.04142813173284087	4.133692020475028	240.64003824113422	76177.14089915645	602.3617702401542	176.30356511097108	94.11055207791225	0.31718967336812354	7.4786712081918205	4.14760337164174	35.26132100613547	0.22632630435668658	0.14065288952933386	0.9306451688748967	0.8325071331149817	-0.35245262478428463	0.9827856921281535	0.1522922900153176	14.833123814505022	0.004484834142228369
0.8899435924222578	0.698114595343592	5.28659406931026	7.572673748080499	8.602325267042627	7.810249675906654	8.06225774829855	9.486832980505138	156.54166666666666	6.739252479608483	0.77180637560596	181.99623271023316	1.1626056920536587	166.0	1.6305224889840302	2.912127871173099	779.1605329959606	2.6601256845134276	0.5816248160290427	4.275359513645024	3.933972766605354	0.4037059383160997	2.1038089864373015	1.9203868107867466	1.5936247418819496	2.3403480247234043	0.26741134469080147	2.166503669643344	1.3748531095658096	779.1605329959606	0.19886776019741617	0.2677258991637289	14.346053239488025	639.8362093475217	45.91766641800336	14.560008530781737	6.090042365330765	0.41829259379913897	1.8792235729731872	2.425174509344204	2.353089740543702	0.4813702438030739	0.4124930353185275	0.9481284312005109	0.8560175972967616	-0.17676081643243882	0.7887646836371752	0.3688925132089311	3.494739982772423	0.036212850507632906
0.585755610352377	0.28352336115109955	3.2596052786612955	11.49677848565056	12.36931687685298	12.165525060596439	7.211102550927978	12.529964086141668	156.08333333333334	6.734302498948321	0.7212889469304065	194.36252612804074	1.245248432213822	165.0	3.7262359769797126	6.923882088768381	4526.083586431787	3.9190256110118975	1.8436758699535414	2.8351114077285713	8.808322810974689	1.0522855067024617	5.082506177651961	4.847219812298382	3.567765611435763	5.240557199538926	0.789227334097917	5.2374430416700575	0.8243244546967974	4526.083586431787	0.07922865013774102	1.598940568867756	70.79022539798446	12359.888362991956	264.55554608373325	67.74138731210108	49.845725499362445	0.171335033570315	5.509945983143205	3.6558298408252847	17.23772420884847	0.2714353626509392	0.18156907878420675	0.9195527748344569	0.8185257638565028	-0.3136473992407414	0.9584555693458878	0.1767312130391816	8.137779740592372	0.010137208528470987
0.7605671481690692	0.6908475047322147	5.478562470880078	7.93020519485508	8.94427190999916	8.602325267042627	7.615773105863909	9.16515138991168	164.45833333333334	6.031453549446466	0.8149836248638302	178.1171885748634	1.0830535915370463	172.0	6.551825343946522	12.37402404393459	15642.865698409405	4.860437294710629	3.8481437358421653	2.164406278399487	14.95012221860376	1.945754472852117	9.2603661587682	8.821810325398262	6.099374183223841	8.850748035379919	1.5094303759071352	9.53660807600918	0.48225422371056903	15642.865698409405	0.03799351000540833	5.192512200944188	280.7993605156749	102227.73528069303	605.8542033579536	211.17458804110512	121.64362995920968	0.27180277810259523	8.755687386272013	4.299722674697045	42.837998991811894	0.19453772958600624	0.11063345314880445	0.9246112485680638	0.82103653422514	-0.4644710453827475	0.9946251640249409	0.11742067534798942	16.07331652079404	0.005789893846465162
0.5865293096209763	0.4942594189884517	3.9809329099277924	8.05433899079788	8.54400374531753	8.54400374531753	5.830951894845301	9.0	99.625	4.724105887725991	0.8399772212783992	123.72634164516846	1.24192061877208	106.0	10.863280542948544	19.915025193909006	24648.88436182091	5.320764647996472	5.597843725892632	2.2524483561066173	23.17002931171839	3.0429852245318427	14.82461743355915	13.990988783514336	9.611322798387134	13.558706513331257	2.301658035001937	15.249152268989866	0.5687288625309427	24648.88436182091	0.02812388750444998	12.767362871452963	723.4763576544482	621310.7386905876	2349.4539896488086	526.135187702922	359.2359134582781	0.19914309571451744	15.573386047064812	4.6726153257547125	108.90583177816335	0.12308825136552021	0.056041962367561614	0.9058627421937864	0.7968793090440877	-0.6987250887432411	0.9996909984991553	0.06025851682764739	26.104759539531646	0.008341423343935275
0.6133869935680145	0.5184421235109405	8.19213527963069	15.801446117365527	17.26267650163207	17.26267650163207	11.661903789690601	20.049937655763422	631.125	9.692401527957816	0.6407681142191971	555.298910376429	0.8798556710262294	650.0	6.017156333881895	9.735448094811748	39412.15292572946	4.341873770260013	2.053533960893567	4.925414413179123	14.348522553958066	1.2135876134064172	7.627478594772987	7.268429275603032	5.718082990976756	8.63043956298131	0.8308763952075233	7.7867889032770865	1.3197070104505388	39412.15292572946	0.06064378698224852	2.4556517104790823	122.48396804424979	67337.63169460298	1548.601605182398	125.02951329767176	45.74949147628513	0.4667535380340177	5.0474584036729055	3.7683657739151153	19.66852260850841	0.28969946395257745	0.19925579796862694	0.969014055485219	0.8863378505188222	-0.17983835237726056	0.8929329427285144	0.20202079871011852	10.13086351874922	0.0046563584492158765
0.6163857495353794	0.451515674261161	7.877430263073479	17.44663743061353	25.553864678361276	19.924858845171276	13.92838827718412	25.573423705088842	624.2083333333334	10.753858689540728	0.6205406947004563	569.202630524158	0.9118792558961213	647.0	6.053407606697455	11.853753890984958	50413.7190954497	4.813836714934551	3.5596807673157524	2.2188551618585928	13.699122017290843	1.8198454968846713	8.559838759410642	8.090219022310693	5.693573246245935	8.005548771044907	1.398833125241982	8.827184992538868	0.5795480744775576	50413.7190954497	0.04038374712440487	4.6483553053946745	268.6088363235653	110112.17493655097	1103.6417432984933	230.92691624749736	75.7220804437484	0.5113207421933001	6.8908368484711024	4.083067704001812	25.76350279886918	0.23000129379136985	0.1416550921491057	0.9413225286058525	0.840899853184648	-0.21436861907587548	0.9357714368783785	0.14586556863773825	15.151315631322282	0.00263807736610811
0.530327019230492	0.37817255245478437	4.5660774023394195	12.074058185080355	13.341664064126334	13.038404810405298	7.615773105863909	13.341664064126334	242.66666666666666	6.403199287309188	0.8021504443750793	234.5497885653726	0.9665513265056563	252.0	10.709060263024915	20.559187945141773	63805.49100200803	5.575691895636771	5.824219987357832	2.348897125020963	24.9165515775619	3.0983219426556285	15.477276421582083	14.997311207019049	10.054320924921125	14.862230652640775	2.341451114301277	15.91214607980681	0.4192727510598741	63805.49100200803	0.02346308893927941	13.650307435050546	756.2781268436992	783093.7800783974	2954.2600633020606	558.1826353387391	308.76899090082594	0.29331648982500247	13.977064576700334	4.901893136484509	102.22080538853214	0.14576357362896714	0.07530384925024063	0.9298629818112661	0.8266573679394293	-0.5300253278251905	0.9986834016915842	0.07479086979782584	26.336600866981954	0.0033988023926623074
0.6725095099308117	0.3978361464171466	4.260689556186857	10.709659226689167	10.770329614269007	10.816653826391969	9.486832980505138	12.569805089976535	209.95833333333334	7.202347678066728	0.7663490824848668	222.9185590676686	1.0617276081809974	219.0	3.202559327478635	6.031535518480483	4592.267693133339	3.820650386561065	1.7601930096612142	2.61603028620705	7.496083280317581	0.9522503584279468	4.438362889751759	4.14493196332953	3.0257603628162526	4.470322917501329	0.7207598974889242	4.57922033459354	0.7399402420969949	4592.267693133339	0.0815037217739413	1.2701937316293785	64.02746630063686	8083.86400900092	190.46083490518373	57.40059966630486	30.194245898434595	0.3248087997827506	4.43215847397107	3.39077854905994	9.442012211600522	0.2924487988181546	0.19802857343893024	0.9237472453582876	0.8183944050395271	-0.21654349223018435	0.9043291445572137	0.20237750769874177	7.56215186985408	0.00860870964995879
0.7845448100482921	0.6382711814527778	4.561191949846856	7.14616621020718	8.06225774829855	7.615773105863909	6.708203932499369	8.306623862918075	124.875	5.606487611960516	0.8860638592829914	136.35448760099706	1.0919278286366132	132.0	5.182600860038028	9.792778573673601	7181.140911215826	4.546980875158841	2.7501661610306476	2.2547331532692905	11.346936864737442	1.4966761802037922	7.163222249448798	6.690776036732948	4.669613880185549	6.677322984551893	1.1353476327281182	7.3758106443106275	0.5446730914807552	7181.140911215826	0.04809458218549128	3.0908296657276537	190.3445335380631	41297.07370632601	402.6795270110967	135.6006299652388	75.83994248758462	0.2901244182010239	7.071707976098835	3.9628700819136	24.495248969918258	0.21534240024923285	0.12359388993353569	0.9215206856885771	0.8141191461533358	-0.4543157783263259	0.9922555763594954	0.11646249642974302	13.240693886998924	0.007616362510766566
0.28523000246300173	0.1628231397246871	3.112203918186148	19.11401489646056	19.235384061671343	16.0312195418814	6.4031242374328485	19.44222209522358	138.375	5.451890515995297	0.6283800798395788	205.88915505220885	1.4879071729156919	150.0	5.271307859569519	9.684576014022909	8117.356527168024	4.325324815440365	2.7877103195169726	2.8711728430781567	12.253281468202243	1.5075534065669822	7.131063710458405	6.578915754943384	5.010185757033693	7.243095711168549	1.1256003470617904	7.3563380958952775	0.8757982524877544	8117.356527168024	0.06142222222222223	3.2636405385033793	138.91630519655538	53603.374375687694	808.4941589609748	149.31908333907015	94.28148550275586	0.23645299141820805	7.754729982284216	4.0744197925898655	31.86056983368481	0.21416133536527965	0.12869019030811416	0.9167739888898976	0.8124409700399694	-0.45893363566693135	0.9914921424483973	0.12843464397320742	11.18485845149339	0.008847139634579608
0.5490153469821392	0.24312260034360095	3.9659936229650987	16.31273117908425	13.92838827718412	13.341664064126334	11.180339887498949	15.937377450509228	166.29166666666666	8.9559397685113	0.6007568286952973	243.42531041191899	1.463845514879994	181.0	2.7822243864702494	4.858549420011961	2545.5043680502968	3.4661833893805443	1.1454427961384654	4.30793862032969	6.5664790596225115	0.6641356637144326	3.6507583675508397	3.4335048383339215	2.6902504423321347	3.876228617290377	0.4498766919589274	3.750141336600099	1.261390202685305	2545.5043680502968	0.10887946033393366	0.7355233862343039	39.68173465123403	4410.397964866059	173.4367535200609	36.35709591536584	22.5607014327829	0.24789645234803298	3.677460704191838	3.221381694110624	8.435578653114426	0.33730398086263796	0.2467987301497193	0.93637574923821	0.837922081394608	-0.23008788770442745	0.8987317606924579	0.2478722667182838	6.0154853627879685	0.014151082247930892
0.6667784381318412	0.6084487730696496	6.164595294837336	10.131658683009078	11.180339887498949	11.180339887498949	8.246211251235321	11.357816691600547	279.5	6.7555715523417	0.8306153813615521	248.88880556966953	0.89047873191295	289.0	5.516304530664115	10.367909860616829	18532.031732746163	4.6422969944832255	3.0330882503493397	2.07148623990766	12.567327998455937	1.568821338083764	7.796456876782025	7.606270182330634	5.018853312411798	7.548474686044139	1.2331882576488753	8.00778853841298	0.32627289654730607	18532.031732746163	0.04352198848193869	3.3399374444165404	204.11596502746156	44537.70389772438	248.4184157695358	140.7113482973559	65.8153445867438	0.36519433557594094	6.3731585413926775	3.9793939002164125	23.86966644453029	0.24268105547680377	0.15254229088598187	0.9422837898368208	0.8433052229896679	-0.2951659131355772	0.9678406727850054	0.15604845243073517	13.612930920633257	0.004462711560907001
0.7532359592163543	0.4387134328463879	3.3851859419605344	7.716166610165845	8.54400374531753	8.246211251235321	6.324555320336759	9.055385138137417	102.0	5.812094158081476	0.8166817898647001	129.27008481106986	1.2673537726575477	108.0	6.065470877108822	11.302521713886144	7996.706197360864	4.618837453216438	3.0647702252853257	2.582240167529919	13.638089180521058	1.6498551998278776	8.373322276967137	8.041206135679372	5.559058842345321	8.079030338175738	1.2186122258744914	8.604857692111445	0.6419699914477707	7996.706197360864	0.04715363511659808	3.931049947535347	216.34264055306537	61917.65255682438	569.446225793808	158.1192123848003	120.20563988581307	0.15443480690167785	8.929416674189513	4.123408416667555	36.45344304925854	0.18318459123854222	0.09894431921122257	0.9122013593091007	0.8041706205541695	-0.5487284540155342	0.9968074847135161	0.10580361654121004	14.378289887277278	0.00952032781884658
[truncated: 57 more columns]
