# Supplementary material for: Does consensus contour improve robustness and accuracy in 18F-FDG PET radiomic features?
Source: EJNMMI Phys. 2024 Jun 6;11:48. doi: 10.1186/s40658-024-00652-0 (PMC11153434; doi:10.1186/s40658-024-00652-0)
Supplement: Supplementary file 2 — Supplementary file2 [file 40658_2024_652_MOESM2_ESM.zip › 40658_2024_652_MOESM2_ESM/supple/TF_ST_RMask_static_all.csv]

Elongation	Flatness	LeastAxisLength	MajorAxisLength	Maximum2DDiameterColumn	Maximum2DDiameterRow	Maximum2DDiameterSlice	Maximum3DDiameter	MeshVolume	MinorAxisLength	Sphericity	SurfaceArea	SurfaceVolumeRatio	VoxelVolume	10Percentile	90Percentile	Energy	Entropy	InterquartileRange	Kurtosis	Maximum	MeanAbsoluteDeviation	Mean	Median	Minimum	Range	RobustMeanAbsoluteDeviation	RootMeanSquared	Skewness	TotalEnergy	Uniformity	Variance	Autocorrelation	ClusterProminence	ClusterShade	ClusterTendency	Contrast	Correlation	DifferenceAverage	DifferenceEntropy	DifferenceVariance	Id	Idm	Idmn	Idn	Imc1	Imc2	InverseVariance	JointAverage	JointEnergy
0.4784360411362907	0.3465037082357298	5.885636668986534	16.985782631170224	8.94427190999916	9.219544457292887	17.69180601295413	23.57965224510319	240.45833333333334	8.12661059765865	0.7699874340578482	242.8624518600222	1.0099980669971464	254.0	3.1470205348331053	6.239511192030128	5569.816912866759	4.009241094569079	1.8832142659587991	1.9849379979343686	7.033392045604205	0.990800265397341	4.540674446940136	4.276567853793178	2.9256967940199075	4.107695251584298	0.7806823962655202	4.6827783465355814	0.3993729310533069	5569.816912866759	0.06627813255626512	1.310688609687413	90.77214651079021	7311.229049600128	64.5856223923687	59.1415549746208	24.354814632722864	0.42199804995671736	3.965216497609936	3.3100622374607083	8.15257271425273	0.31130830290770317	0.21636374864426008	0.936687047280807	0.8332974287922544	-0.2052247192573796	0.8985064312385125	0.22009304550598285	9.057472540853924	0.007344632009799415
0.42353280376243446	0.3279253628997711	4.304723751125891	13.12714488766644	5.830951894845301	6.324555320336759	6.708203932499369	19.621416870348583	86.16666666666667	5.5597764796690745	0.8174566634001322	115.4105687730781	1.3393876453355291	94.0	2.6930163068379063	5.3729925529552895	1519.8738796883529	3.7011196729783147	1.5023923230953322	2.2892708344211714	6.090059291140238	0.8494226843550676	3.8936042531159925	3.708569566975513	2.525885586406634	3.564173704733604	0.6355146648358949	4.0210534764554415	0.5412053803883733	1519.8738796883529	0.08555907650520597	1.0087169806314442	60.01966123590733	4015.1453691100546	45.73055252926922	42.11863644525439	27.32832731101328	0.22268761142439347	4.26055470759541	3.2777135186188917	8.556772942085203	0.29930684313293204	0.20304120541214354	0.9043884808479923	0.7973930420639259	-0.3641552234989506	0.9671760640358347	0.1899919458723614	7.5027630251666455	0.014728817043925948
0.3606652881468842	0.2794194468884711	5.188175695269841	18.567697248862842	7.615773105863909	8.06225774829855	8.06225774829855	22.561028345356956	174.75	6.696723878485225	0.754325748749347	200.38720214039975	1.1467078806317583	185.0	3.118185559872491	6.297173804133107	4057.9477258079983	3.9442822309375636	1.8922229698821829	2.054225511549832	6.986114497059657	0.988054263203012	4.538265085100451	4.426443130642536	2.931784488246512	4.054330008813145	0.7640936569288069	4.6834658717594095	0.42021202203591274	4057.9477258079983	0.07108838568298029	1.3390025892933293	92.37753947892278	6722.026762132939	55.80987360816741	55.87450878065805	29.141499182721603	0.318242125918013	4.346989456144408	3.3960766525442363	9.479140283144838	0.29875110948829786	0.20465591041144465	0.9185704313160006	0.813408140632765	-0.2660628836606854	0.9373601190430024	0.20181352313001663	9.250491382903371	0.009648124167049077
0.6527580645736973	0.6022801906463937	3.4671677849769638	5.756735550700823	4.47213595499958	6.324555320336759	6.324555320336759	6.4031242374328485	50.458333333333336	3.757755556338067	0.8725374517272176	75.68131129647372	1.4998773502191323	55.0	2.0687854766425544	4.158259796747122	486.8022238195276	3.091392953108281	1.0478565789684806	2.2846718791123894	4.5761117436252885	0.648091987669382	2.8734023078311246	2.623653822349235	2.005238633165018	2.5708731104602704	0.48255708345005965	2.975054541347337	0.7670505787719157	486.8022238195276	0.14314049586776859	0.59450870134218	25.220192433167046	1157.5682480201215	31.075596964418203	22.43790880155677	20.38434894183949	0.05299404003786979	3.6128523321013493	2.9923926335609323	6.926405311067374	0.342295449040355	0.25449164907307736	0.8766948730546271	0.7781352261206607	-0.3874564467030108	0.9573649506997854	0.24883451586094724	4.968146575946533	0.029734893096511807
0.3301739567375404	0.21767624743019348	4.138595379861492	19.012618182829968	6.324555320336759	8.06225774829855	7.615773105863909	20.46948949045872	106.33333333333333	6.277471373365076	0.7568862739931018	143.40571106900816	1.3486430508057194	116.0	2.6217658491472124	5.01724806775626	1616.5915701350966	3.592772480314867	1.4003711657645002	2.523828588704091	6.029382682888341	0.7623191166927377	3.6207753046283844	3.4579791628844934	2.462450761998944	3.5669319208893966	0.5758076452792139	3.733113208208741	0.6953063917059235	1616.5915701350966	0.09690844233055884	0.8261204186957888	55.38381300086845	3395.971324292034	82.60380270864583	37.61283367650395	23.2467317998913	0.2455189000450866	3.909372882830636	3.201708344915602	7.553773217312552	0.31160682561143815	0.21697578166054382	0.9250872774341807	0.8190683558485838	-0.29387054642798993	0.9406733625610796	0.2251330701048168	7.1933663904767196	0.013813406029724619
0.26500382863980004	0.2342106028001082	5.6753658135241585	24.23189106587081	7.280109889280518	7.615773105863909	18.601075237738275	20.8806130178211	186.58333333333334	6.42154390763833	0.7167117636790136	220.32045682074977	1.1808153112322453	198.0	2.751700675315251	5.366379398545252	3138.0076380713026	3.7074382599049875	1.5446569221370217	2.229580412418225	6.357986550254416	0.8248258989086114	3.861626995490703	3.6502699530441087	2.61765230006742	3.740334250186996	0.6445029382750792	3.9810203999229317	0.5804177582827192	3138.0076380713026	0.08580757065605552	0.9363603722999866	57.84255617441036	4382.720372465596	76.25719032746532	45.01087304226029	18.899956748981797	0.4124061793011848	3.4775013676870974	3.1376054028488074	6.550399370197422	0.33659006700570243	0.24324113505813244	0.9376900043797216	0.8353639772387198	-0.20368570665383676	0.8877987532718095	0.24709615331571763	7.160812542553452	0.009689170512315805
0.4963096316524348	0.44471282582779154	8.521244371262549	19.161229171659365	14.7648230602334	11.704699910719626	20.808652046684813	27.147743920996454	574.875	9.509902592194148	0.7651419919075889	436.976118146066	0.7601237106259031	595.0	3.274703114981767	6.3209519088454895	13932.089843622529	3.9676979356807127	2.0230588727970167	1.871977524428707	7.266548027469647	0.9827340176176944	4.705218629829651	4.567698658814898	2.9922253826463523	4.274322644823295	0.7850551669212433	4.838933461838992	0.25748946743363677	13932.089843622529	0.06803756796836383	1.2761946936090776	101.35806660369683	7183.261930661134	6.8367788555623425	60.97220722799099	15.736680490896502	0.5907770264222466	3.057584896842621	3.083450564189118	6.198686107852013	0.37311998070367913	0.2849837254532131	0.961613603349088	0.8717340184017817	-0.14566232206457613	0.8239878805470351	0.2770158668558137	9.488478514875235	0.00706883108982914
0.4959702271412867	0.38143688273177423	5.327438880521048	13.966763891228876	7.615773105863909	7.280109889280518	15.811388300841896	20.248456731316587	140.33333333333334	6.927099059561506	0.8061639071156053	161.99489729498697	1.1543579379690283	150.0	3.2206877206080287	6.08678567912387	3284.634014436564	3.9248507315047547	1.7532353778702587	2.1872859928227912	6.869896229629144	0.8921803533939986	4.553096966322623	4.458853835391954	2.919344090211712	3.950552139417432	0.6703076786756296	4.679482887696435	0.3993343543584894	3284.634014436564	0.07164444444444446	1.1668681115074844	89.76131506232687	5861.212727153494	37.117386030791224	51.11543929172456	25.50309078543307	0.34126701160189793	4.088156050729017	3.2986791545876852	8.31395838230847	0.3066694624912442	0.21230918552171474	0.927019025506145	0.8213252494386689	-0.2810162080683561	0.9436852233459802	0.21247624840286228	9.127908532236232	0.010220597208648275
0.437914750196271	0.3673141045300356	6.527205330235565	17.770091727315712	8.54400374531753	10.44030650891055	17.804493814764857	22.847319317591726	294.875	7.781785279732283	0.7951823467043793	269.4279812424121	0.913702352666086	308.0	3.2430600829551897	6.3446120430802795	6758.241901906279	3.9256847984981578	1.8010612689468304	2.531389850821941	7.473406852663673	0.9613357867086102	4.541052178956006	4.267057575300409	3.0697830903768493	4.4036237622868235	0.7164189235938775	4.684265560080688	0.7204545289924688	6758.241901906279	0.07423258559622196	1.321188945356956	73.34946826530671	10854.196346709268	281.01268759299626	68.60443329219495	20.0849652152924	0.5513708228272984	3.475600140770309	3.206539788218447	7.6270923798652746	0.34604943500795166	0.2557886545673406	0.94759542386128	0.8514341559363475	-0.19197184191148692	0.8853861275852123	0.2585342108977874	7.823102000462597	0.0074993886482690175
0.30874160094026903	0.2981944425064738	5.350934845187712	17.944448596058404	6.708203932499369	7.0710678118654755	16.97056274847714	20.12461179749811	117.5	5.540197787537434	0.7826204205294476	148.23753798210623	1.261596067932819	127.0	2.529551297875258	4.903211146696532	1760.6053930912933	3.5471907535732807	1.3801180172012337	2.4796231613669053	6.093222119372685	0.7710210237556585	3.6090763721944925	3.367589997048122	2.4734045791726413	3.6198175402000436	0.5810218418541498	3.7233096287134146	0.6873128787828946	1760.6053930912933	0.10459420918841837	0.8376023309374673	56.395771696288925	3487.448956406522	84.89155957761075	38.851061340144334	19.788681370197814	0.33173032425814536	3.617412197077875	3.1127720538951014	6.407946407428062	0.3299071754188381	0.23315277359860603	0.934351915346322	0.8293121375912005	-0.2845667558732413	0.9356754218279622	0.20913982301831713	7.183892248456436	0.014753540286974128
0.6673516879182807	0.4196036320109677	5.78816848369631	13.79437174067411	9.055385138137417	10.0	18.027756377319946	20.396078054371138	202.58333333333334	9.205697264911098	0.7614496196716009	219.0679069794859	1.0813718156124354	214.0	3.0124551568633877	6.069329796221413	4329.535212281592	3.857630390173017	1.869915289347409	1.9484479317113295	6.706459028788225	0.9499632561787992	4.360920890021625	4.231804858956824	2.785747742266583	3.920711286521642	0.751121182095229	4.497940968330607	0.3565222585190229	4329.535212281592	0.07546510612280548	1.213841945559876	77.28320499945269	5638.429755536244	12.053349945767339	51.82762566795897	25.050776576897633	0.354256475346894	4.046498766392542	3.299872887907469	8.067310308670052	0.30485011043983357	0.2092875140878973	0.9205320529940249	0.8145079736004435	-0.21333744254009693	0.9011049242157405	0.21729406782172095	8.398385525087884	0.00875566020639494
0.4203945948693086	0.3894115670832687	8.358082504082272	21.463364754891955	10.44030650891055	11.40175425099138	19.4164878389476	27.92848008753788	482.5	9.023082530665	0.7273673009402365	409.0049489401997	0.8476786506532636	502.0	3.5835137266265584	7.047392380647158	14845.674164556975	4.116318066086158	2.4134253782585686	1.6838521072889958	7.871488806837634	1.176885648178204	5.2753395349942345	5.222999094269838	3.3061449490651413	4.565343857772493	0.9747364819564407	5.43811144651295	0.16101713819813587	14845.674164556975	0.06128474151203949	1.7438488952219733	117.53069135188515	11969.39406377414	-97.89179688279896	78.13754342726597	23.538448171628186	0.537065570157547	3.748155372078877	3.3420176309432845	9.174530670266877	0.33757361216390674	0.2495545977404297	0.9449874608212313	0.8493358751305433	-0.14975612199480565	0.8355984200751734	0.25635686908325067	10.189421641777066	0.006062203991529833
0.42210255003578234	0.38222223454283005	6.831134040630011	17.872152437182578	8.54400374531753	9.486832980505138	18.601075237738275	20.8806130178211	266.4166666666667	7.543881118362989	0.7587772814255546	263.8825864147879	0.9904882818196605	280.0	3.203021518198355	6.288750225241886	6483.302095769235	3.9308595020748394	2.0713142506739026	1.813536676197052	7.192011697576707	0.9913926818280405	4.674609313285533	4.491284765091986	2.9704650190724666	4.221546678504241	0.8037685371840768	4.811927923611593	0.2423208402889697	6483.302095769235	0.07181122448979592	1.3026781101771414	101.96539010916833	6812.2486052924005	-37.257842239134966	58.61782395627353	21.610387639732764	0.4634213160863625	3.6378202928877905	3.277949149114598	8.050106313048556	0.344836617665531	0.2574031669336141	0.943212210790716	0.8458798344841509	-0.18706917851492774	0.8756255360195466	0.25175437134213013	9.626803802372105	0.008500099425145681
[truncated: 57 more columns]
